# Supplementary material for: Lightweight and compact smart walking cane
Source: PeerJ Comput Sci. 2023 Nov 29;9:e1563. doi: 10.7717/peerj-cs.1563 (PMC10773566; doi:10.7717/peerj-cs.1563)
Supplement: Supplemental Information 1 — System signals during the test of first elder user with robotic cane [file peerj-cs-09-1563-s001.txt]

=~=~=~=~=~=~=~=~=~=~=~= PuTTY log 2020.12.15 15:53:38 =~=~=~=~=~=~=~=~=~=~=~=
4462
12.00,314.00,-71.23,0.00,0.00,-1832.23,-1584.00,54470
14.00,313.00,-71.22,0.01,0.00,-1832.01,-1584.00,54479
7.00,310.00,-71.22,0.00,0.00,-1831.94,-1584.00,54488
13.00,313.00,-71.21,0.01,0.00,-1831.74,-1584.00,54497
9.00,310.00,-71.20,0.01,0.00,-1831.23,-1583.00,54505
11.00,311.00,-71.19,0.01,0.00,-1831.06,-1583.00,54514
12.00,311.00,-71.17,0.02,0.00,-1830.56,-1583.00,54522
14.00,312.00,-71.16,0.01,0.00,-1830.40,-1583.00,54532
13.00,311.00,-71.16,-0.00,0.00,-1830.66,-1583.00,54540
12.00,311.00,-71.15,0.01,0.00,-1830.19,-1583.00,54549
12.00,314.00,-71.15,0.00,0.00,-1830.33,-1583.00,54557
13.00,312.00,-71.14,0.01,0.00,-1829.77,-1582.00,54566
12.00,310.00,-71.12,0.02,0.00,-1828.95,-1582.00,54575
12.00,314.00,-71.09,0.03,0.00,-1827.97,-1581.00,54584
14.00,313.00,-71.08,0.00,0.00,-1828.56,-1581.00,54592
13.00,311.00,-71.09,-0.01,0.00,-1828.84,-1581.00,54601
12.00,311.00,-71.09,0.00,0.00,-1828.61,-1581.00,54609
11.00,311.00,-71.08,0.01,0.00,-1828.40,-1581.00,54619
11.00,311.00,-71.07,0.01,0.00,-1827.92,-1581.00,54627
10.00,313.00,-71.05,0.01,0.00,-1827.49,-1580.00,54636
11.00,313.00,-71.06,-0.00,0.00,-1828.01,-1581.00,54644
12.00,314.00,-71.05,0.01,0.00,-1827.50,-1580.00,54653
11.00,313.00,-71.04,0.01,0.00,-1827.25,-1580.00,54662
13.00,312.00,-71.02,0.02,0.00,-1826.47,-1579.00,54671
14.00,314.00,-71.00,0.02,0.00,-1826.15,-1579.00,54679
12.00,311.00,-70.99,0.01,0.00,-1825.91,-1579.00,54688
9.00,314.00,-70.95,0.04,0.00,-1824.41,-1578.00,54696
11.00,313.00,-70.90,0.05,0.00,-1822.77,-1576.00,54706
13.00,311.00,-70.85,0.05,0.00,-1821.70,-1575.00,54715
8.00,310.00,-70.81,0.05,0.00,-1820.55,-1574.00,54723
12.00,311.00,-70.75,0.06,0.00,-1818.57,-1573.00,54732
11.00,313.00,-70.68,0.07,0.00,-1816.75,-1571.00,54740
10.00,313.00,-70.61,0.06,0.00,-1815.17,-1570.00,54750
9.00,310.00,-70.56,0.05,0.00,-1813.98,-1569.00,54758
15.00,314.00,-70.48,0.08,0.00,-1811.62,-1567.00,54767
10.00,310.00,-70.42,0.07,0.00,-1809.97,-1565.00,54775
15.00,313.00,-70.36,0.06,0.00,-1808.59,-1564.00,54785
12.00,311.00,-70.29,0.07,0.00,-1806.72,-1563.00,54793
12.00,312.00,-70.22,0.07,0.00,-1805.05,-1561.00,54802
12.00,312.00,-70.16,0.06,0.00,-1803.57,-1560.00,54810
12.00,314.00,-70.10,0.06,0.00,-1801.83,-1559.00,54819
13.00,311.00,-70.03,0.06,0.00,-1800.21,-1557.00,54828
11.00,312.00,-69.97,0.06,0.00,-1798.61,-1556.00,54837
13.00,313.00,-69.90,0.06,0.00,-1796.92,-1555.00,54845
10.00,313.00,-69.85,0.06,0.00,-1795.58,-1553.00,54854
11.00,312.00,-69.79,0.06,0.00,-1793.99,-1552.00,54862
10.00,313.00,-69.73,0.05,0.00,-1792.68,-1551.00,54872
10.00,314.00,-69.68,0.06,0.00,-1791.19,-1550.00,54880
11.00,311.00,-69.62,0.06,0.00,-1789.58,-1548.00,54889
12.00,314.00,-69.56,0.06,0.00,-1788.19,-1547.00,54897
13.00,312.00,-69.53,0.03,0.00,-1787.83,-1547.00,54906
12.00,312.00,-69.47,0.05,0.00,-1786.06,-1545.00,54915
10.00,314.00,-69.44,0.04,0.00,-1785.44,-1545.00,54923
11.00,313.00,-69.39,0.05,0.00,-1784.10,-1544.00,54932
12.00,311.00,-69.35,0.04,0.00,-1783.19,-1543.00,54940
11.00,313.00,-69.31,0.04,0.00,-1782.23,-1542.00,54949
12.00,314.00,-69.27,0.04,0.00,-1781.07,-1541.00,54958
12.00,311.00,-69.23,0.04,0.00,-1780.13,-1540.00,54967
7.00,312.00,-69.18,0.05,0.13.00,326.00,-61.14,0.03,0.00,-113.00,327.00,-61.04,0.01,0.00,-1569.88,-1363.00,64596
13.00,328.00,-61.02,0.02,0.00,-1569.15,-1362.00,64606
13.00,329.00,-61.02,-0.00,0.00,-1569.81,-1363.00,64614
12.00,327.00,-61.01,0.01,0.00,-1569.39,-1363.00,64623
13.00,329.00,-61.01,0.00,0.00,-1569.49,-1363.00,64631
11.00,328.00,-61.01,0.01,0.00,-1569.20,-1363.00,64640
11.00,328.00,-61.00,0.01,0.00,-1569.04,-1362.00,64649
11.00,328.00,-61.02,-0.02,0.00,-1570.02,-1363.00,64657
11.00,328.00,-61.03,-0.01,0.00,-1570.31,-1363.00,64666
12.00,327.00,-61.03,0.00,0.00,-1569.98,-1363.00,64674
12.00,328.00,-61.04,-0.01,0.00,-1570.46,-1364.00,64684
13.00,327.00,-61.06,-0.02,0.00,-1571.19,-1364.00,64692
12.00,327.00,-61.08,-0.02,0.00,-1571.75,-1365.00,64701
12.00,327.00,-61.10,-0.02,0.00,-1572.33,-1365.00,64709
12.00,328.00,-61.12,-0.02,0.00,-1572.77,-1366.00,64718
12.00,326.00,-61.14,-0.01,0.00,-1572.97,-1366.00,64727
7.00,326.00,-61.16,-0.02,0.00,-1573.72,-1366.00,64736
10.00,330.00,-61.18,-0.02,0.00,-1574.40,-1367.00,64744
11.00,329.00,-61.20,-0.02,0.00,-1574.79,-1367.00,64753
12.00,327.00,-61.22,-0.02,0.00,-1575.22,-1368.00,64761
12.00,328.00,-61.26,-0.04,0.00,-1576.73,-1369.00,64771
11.00,328.00,-61.30,-0.04,0.00,-1577.66,-1370.00,64779
10.00,329.00,-61.35,-0.05,0.00,-1579.06,-1371.00,64788
14.00,330.00,-61.39,-0.05,0.00,-1580.32,-1372.00,64796
11.00,327.00,-61.42,-0.03,0.00,-1580.73,-1372.00,64805
10.00,328.00,-61.47,-0.05,0.00,-1582.28,-1374.00,64814
12.00,328.00,-61.50,-0.03,0.00,-1582.60,-1374.00,64823
13.00,327.00,-61.54,-0.04,0.00,-1583.78,-1375.00,64831
10.00,329.00,-61.57,-0.03,0.00,-1584.37,-1375.00,64840
11.00,330.00,-61.58,-0.02,0.00,-1584.51,-1375.00,64848
10.00,330.00,-61.61,-0.02,0.00,-1585.21,-1376.00,64858
12.00,327.00,-61.63,-0.03,0.00,-1586.01,-1377.00,64866
12.00,330.00,-61.66,-0.02,0.00,-1586.55,-1377.00,64874
12.00,328.00,-61.68,-0.03,0.00,-1587.27,-1378.00,64883
12.00,330.00,-61.72,-0.04,0.00,-1588.64,-1379.00,64891
11.00,329.00,-61.74,-0.02,0.00,-1588.77,-1379.00,64901
10.00,330.00,-61.77,-0.03,0.00,-1589.63,-1380.00,64909
10.00,330.00,-61.79,-0.01,0.00,-1589.72,-1380.00,64918
11.00,329.00,-61.81,-0.02,0.00,-1590.46,-1380.00,64926
13.00,328.00,-61.81,-0.00,0.00,-1590.17,-1380.00,64935
11.00,329.00,-61.83,-0.01,0.00,-1590.70,-1381.00,64944
10.00,329.00,-61.84,-0.02,0.00,-1591.19,-1381.00,64953
13.00,330.00,-61.84,-0.00,0.00,-1590.94,-1381.00,64961
12.00,330.00,-61.87,-0.03,0.00,-1592.07,-1382.00,64970
12.00,330.00,-61.89,-0.02,0.00,-1592.66,-1382.00,64978
13.00,329.00,-61.91,-0.02,0.00,-1593.14,-1383.00,64988
13.00,327.00,-61.93,-0.01,0.00,-1593.27,-1383.00,64996
10.00,330.00,-61.92,0.01,0.00,-1592.76,-1382.00,65005
11.00,329.00,-61.92,-0.00,0.00,-1593.00,-1383.00,65013
13.00,327.00,-61.93,-0.01,0.00,-1593.40,-1383.00,65022
12.00,327.00,-61.94,-0.01,0.00,-1593.49,-1383.00,65031
12.00,330.00,-61.97,-0.03,0.00,-1594.53,-1384.00,65040
12.00,330.00,-61.99,-0.02,0.00,-1595.05,-1384.00,65048
12.00,327.00,-62.02,-0.03,0.00,-1596.04,-1385.00,65057
12.00,330.00,-62.04,-0.02,0.00,-1596.30,-1385.00,65065
13.00,327.00,-62.06,-0.02,0.00,-1596.91,-1386.00,65075
11.00,329.00,-62.08,-0.02,0.00,-1597.39,-1386.00,65083
14.00,330.00,-62.10,-0.02,0.00,-1597.93,-1387.00,65092
12.00,330.00,-62.13,-0.03,0.00,-1598.93,-1388.00,65100
12.00,327.00,-62.16,-0.03,0.00,-1599.78,-1388.00,65110
11.00,329.00,-62.19,-0.03,0.00,-1600.44,-1389.00,65118
10.00,330.00,-62.21,-0.02,0.00,-1600.81,-1389.00,65126
11.00,329.00,-62.22,-0.00,0.00,-1600.56,-1389.00,65135
12.00,327.00,-62.24,-0.02,0.00,-1601.62,-1390.00,65143
13.00,329.00,-62.27,-0.03,0.00,-1602.30,-1390.00,65153
11.00,328.00,-62.31,-0.04,0.00,-1603.63,-1392.00,65161
12.00,330.00,-62.35,-0.04,0.00,-1604.70,-1392.00,65170
12.00,330.00,-62.39,-0.04,0.00,-1605.77,-1393.00,65178
11.00,330.00,-62.41,-0.02,0.00,-1605.97,-1393.00,65187
12.00,327.00,-62.42,-0.01,0.00,-1605.74,-1393.00,65196
10.00,330.00,-62.44,-0.03,0.00,-1606.79,-1394.00,65205
12.00,328.00,-62.47,-0.03,0.00,-1607.57,-1395.00,65213
11.00,329.00,-62.51,-0.04,0.00,-1608.66,-1396.00,65222
12.00,330.00,-62.55,-0.05,0.00,-1610.08,-1397.00,65230
10.00,330.00,-62.60,-0.04,0.00,-1611.17,-1398.00,65240
12.00,330.00,-62.63,-0.04,0.00,-1612.01,-1399.00,65248
12.00,330.00,-62.69,-0.05,0.00,-1613.60,-1400.00,65257
12.00,330.00,-62.72,-0.04,0.00,-1614.18,-1400.00,65265
10.00,330.00,-62.75,-0.03,0.00,-1614.92,-1401.00,65274
11.00,329.00,-62.81,-0.06,0.00,-1616.87,-1403.00,65283
11.00,329.00,-62.87,-0.06,0.00,-1618.51,-1404.00,65292
12.00,330.00,-62.94,-0.07,0.00,-1620.71,- 0 \L \uX@0x>2hH h@P0 at
i

$%""
zeyyl$qP1


%~


@P9}
.7&472"iy.00,-65.27,0.00,0.00,-1678.83,-1455.00,66150
10.00,328.00,-65.27,-0.00,0.00,-1679.10,-1455.00,66159
12.00,329.00,-65.27,-0.00,0.00,-1679.21,-1455.00,66167
10.00,329.00,-65.28,-0.00,0.00,-1679.33,-1455.00,66176
11.00,327.00,-65.26,0.02,0.00,-1678.19,-1454.00,66185
7.00,328.00,-65.24,0.02,0.00,-1677.79,-1454.00,66193
11.00,330.00,-65.22,0.02,0.00,-1677.17,-1454.00,66202
10.00,328.00,-65.19,0.03,0.00,-1676.41,-1453.00,66210
7.00,330.00,-65.16,0.03,0.00,-1675.63,-1452.00,66220
11.00,327.00,-65.11,0.05,0.00,-1673.99,-1451.00,66228
9.00,326.00,-65.07,0.04,0.00,-1673.02,-1450.00,66237
7.00,328.00,-65.06,0.01,0.00,-1673.48,-1450.00,66245
11.00,329.00,-65.08,-0.01,0.00,-1674.29,-1451.00,66254
10.00,329.00,-65.08,-0.01,0.00,-1674.33,-1451.00,66263
7.00,328.00,-65.10,-0.01,0.00,-1674.79,-1452.00,66272
11.00,329.00,-65.09,0.00,0.00,-1674.42,-1451.00,66280
11.00,327.00,-65.06,0.03,0.00,-1672.85,-1450.00,66288
9.00,326.00,-64.98,0.08,0.00,-1670.06,-1448.00,66297
12.00,327.00,-64.87,0.11,0.00,-1666.44,-1445.00,66306
7.00,328.00,-64.67,0.20,0.00,-1659.45,-1439.00,66315
7.00,329.00,-64.45,0.22,0.00,-1653.48,-1434.00,66323
12.00,330.00,-64.25,0.20,0.00,-1648.72,-1430.00,66332
10.00,330.00,-64.06,0.19,0.00,-1644.13,-1426.00,66340
9.00,327.00,-63.88,0.18,0.00,-1639.65,-1422.00,66350
10.00,329.00,-63.71,0.17,0.00,-1635.41,-1418.00,66358
10.00,330.00,-63.57,0.14,0.00,-1632.42,-1416.00,66367
10.00,330.00,-63.42,0.15,0.00,-1628.30,-1412.00,66375
9.00,327.00,-63.24,0.18,0.00,-1623.27,-1408.00,66383
9.00,327.00,-63.02,0.22,0.00,-1616.74,-1403.00,66393
10.00,330.00,-62.78,0.24,0.00,-1610.14,-1397.00,66401
6.00,326.00,-62.47,0.31,0.00,-1600.59,-1389.00,66410
10.00,329.00,-62.11,0.36,0.00,-1590.46,-1380.00,66418
8.00,326.00,-61.72,0.39,0.00,-1579.77,-1371.00,66427
12.00,330.00,-61.32,0.40,0.00,-1569.16,-1362.00,66436
11.00,329.00,-60.88,0.44,0.00,-1556.87,-1352.00,66445
10.00,329.00,-60.43,0.45,0.00,-1545.10,-1342.00,66453
12.00,329.00,-60.04,0.39,0.00,-1536.40,-1335.00,66462
9.00,327.00,-59.65,0.39,0.00,-1526.40,-1326.00,66470
9.00,327.00,-59.28,0.37,0.00,-1517.27,-1319.00,66479
9.00,328.00,-58.92,0.36,0.00,-1508.44,-1311.00,66488
11.00,328.00,-58.60,0.32,0.00,-1500.71,-1305.00,66496
10.00,330.00,-58.25,0.35,0.00,-1491.32,-1297.00,66505
7.00,329.00,-57.85,0.40,0.00,-1479.95,-1287.00,66513
6.00,326.00,-57.42,0.43,0.00,-1468.34,-1277.00,66523
13.00,330.00,-56.91,0.52,0.00,-1453.26,-1265.00,66531
6.00,327.00,-56.42,0.49,0.00,-1441.25,-1255.00,66540
13.00,330.00,-55.97,0.45,0.00,-1430.50,-1246.00,66548
10.00,328.00,-55.54,0.43,0.00,-1419.88,-1237.00,66557
13.00,330.00,-55.11,0.43,0.00,-1408.68,-1227.00,66566
11.00,327.00,-54.68,0.42,0.00,-1397.94,-1218.00,66575
7.00,330.00,-54.27,0.42,0.00,-1387.45,-1209.00,66583
10.00,329.00,-53.85,0.42,0.00,-1376.56,-1200.00,66592
11.00,327.00,-53.44,0.40,0.00,-1366.51,-1192.00,66600
11.00,329.00,-52.98,0.46,0.00,-1353.46,-1181.00,66610
10.00,329.00,-52.47,0.51,0.00,-1339.40,-1169.00,66618
9.00,328.00,-51.89,0.59,0.00,-1322.66,-1155.00,66626
12.00,328.00,-51.32,0.57,0.00,-1308.57,-1143.00,66635
12.00,328.00,-50.79,0.53,0.00,-1295.45,-1132.00,66643
13.00,329.00,-50.28,0.51,0.00,-1282.92,-1121.00,66653
10.00,329.00,-49.78,0.50,0.00,-1270.44,-1111.00,66662
13.00,330.00,-49.25,0.53,0.00,-1255.89,-1098.00,66670
13.00,331.00,-48.80,0.45,0.00,-1246.10,-1090.00,66679
13.00,330.00,-48.57,0.23,0.00,-1244.90,-1089.00,66688
13.00,330.00,-47.73,0.84,0.00,-1210.55,-1060.00,66697
13.00,330.00,-47.05,0.68,0.00,-1196.27,-1048.00,66705
13.00,330.00,-46.32,0.73,0.00,-1176.57,-1031.00,66714
13.00,330.00,-45.45,0.87,0.00,-1151.45,-1010.00,66723
13.00,330.00,-44.61,0.85,0.00,-1130.06,-992.00,66732
13.00,330.00,-43.90,0.71,0.00,-1114.64,-979.00,66741
12.00,330.00,-42.96,0.94,0.00,-1085.93,-955.00,66749
14.00,331.00,-41.94,1.02,0.00,-1057.89,-931.00,66758
14.00,330.00,-41.01,0.93,0.00,-1035.71,-913.00,66766
12.00,330.00,-39.89,1.11,0.00,-1003.34,-885.00,66776
13.00,330.00,-38.59,1.31,0.00,-965.81,-854.00,66784
13.00,330.00,-37.38,1.21,0.00,-936.78,-829.00,66793
9.00,328.00,-36.00,1.38,0.00,-897.78,-796.00,66801
14.00,330.00,-34.54,1.47,0.00,-858.26,-763.00,66809
9.00,328.00,-33.11,1.43,0.00,-822.44,-733.00,66819
12.00,330.00,-31.63,1.48,0.00,-783.06,-700.00,66827
13.00,330.00,-30.31,1.31,0.00,-752.81,-674.00,66836
13.00,330.00,-28.93,1.39,0.00,-715.54,-643.00,66844
13.00,331.00,-27.56,1.37,0.00,-680.65,-613.00,66853
12.00,330.00,-26.19,1.36,0.00,-645.72,-584.00,66862
13.00,331.00,-24.78,1.41,0.00,-608.46,-552.00,66871
13.00,330.00,-23.24,1.54,0.00,-566.19,-517.00,66879
13.00,331.00,-21.70,1.54,0.00,-526.39,-483.00,66888
15.00,331.00,-20.11,1.59,0.00,-484.56,-448.00,66896
11.00,329.00,-18.62,1.49,0.00,-448.35,-417.00,66905
15.00,331.00,-17.12,1.50,0.00,-409.45,-385.00,66914
9.00,328.00,-15.64,1.48,0.00,-371.77,-353.00,66922
13.00,330.00,-14.24,1.40,0.00,-337.62,-324.00,66931
13.00,330.00,-12.87,1.37,0.00,-303.02,-295.00,66939
13.00,330.00,-11.51,1.37,0.00,-267.90,-265.00,66949
13.00,330.00,-10.14,1.37,0.00,-232.66,-236.00,66957
13.00,330.00,-8.84,1.30,0.00,-200.71,-209.00,66966
13.00,330.00,-7.41,1.43,0.00,-161.32,-175.00,66974
13.00,329.00,-6.10,1.31,0.00,-129.95,-149.00,66982
12.00,330.00,-4.80,1.30,0.00,-19.32,-56.00,66992
12.00,330.00,-3.53,1.26,0.00,-12.99,-50.00,67000
12.00,328.00,-2.34,1.20,0.00,-7.08,-45.00,67008
10.00,330.00,-1.29,1.05,0.00,-2.29,-41.00,67017
12.00,329.00,-0.24,1.04,0.00,3.02,42.00,67025
11.00,329.00,0.75,0.99,0.00,7.94,46.00,67034
10.00,330.00,1.73,0.98,0.00,12.95,50.00,67042
10.00,330.00,2.76,1.03,0.00,18.40,55.00,67051
12.00,330.00,3.80,1.05,0.00,23.88,60.00,67059
9.00,329.00,4.85,1.04,0.00,29.24,64.00,67067
9.00,329.00,5.94,1.09,0.00,175.39,187.00,67076
12.00,330.00,7.01,1.07,0.00,202.18,210.00,67085
14.00,331.00,8.01,1.00,0.00,226.67,231.00,67093
11.00,331.00,8.90,0.89,0.00,247.23,248.00,67101
13.00,331.00,9.71,0.81,0.00,266.36,264.00,67110
13.00,331.00,10.35,0.64,0.00,279.48,275.00,67119
15.00,331.00,10.98,0.63,0.00,295.30,288.00,67128
12.00,331.00,11.59,0.61,0.00,310.71,301.00,67136
12.00,331.00,12.22,0.63,0.00,327.34,315.00,67145
12.00,331.00,12.86,0.64,0.00,343.99,329.00,67153
12.00,332.00,13.53,0.67,0.00,361.93,345.00,67162
13.00,332.00,14.20,0.67,0.00,379.19,359.00,67171
12.00,332.00,14.92,0.71,0.00,398.42,375.00,67179
13.00,332.00,15.49,0.57,0.00,410.22,385.00,67188
15.00,332.00,15.93,0.44,0.00,418.85,393.00,67196
13.00,331.00,16.30,0.37,0.00,426.92,399.00,67206
12.00,331.00,16.56,0.26,0.00,431.22,403.00,67214
12.00,331.00,16.94,0.39,0.00,443.84,414.00,67222
13.00,332.00,17.34,0.39,0.00,454.02,422.00,67231
13.00,330.00,17.75,0.41,0.00,465.10,432.00,67239
14.00,332.00,18.11,0.36,0.00,473.36,439.00,67249
12.00,332.00,18.44,0.33,0.00,481.01,445.00,67257
12.00,332.00,18.79,0.35,0.00,490.53,453.00,67266
12.00,331.00,19.15,0.36,0.00,499.92,461.00,67274
14.00,330.00,19.51,0.36,0.00,509.38,469.00,67282
10.00,330.00,19.92,0.41,0.00,520.67,478.00,67292
10.00,331.00,20.20,0.28,0.00,525.24,482.00,67300
8.00,329.00,20.30,0.10,0.00,524.27,481.00,67309
13.00,332.00,20.37,0.07,0.00,525.39,482.00,67317
12.00,330.00,20.43,0.07,0.00,526.99,484.00,67326
12.00,331.00,20.54,0.11,0.00,530.51,487.00,67335
12.00,332.00,20.69,0.16,0.00,535.56,491.00,67343
12.00,332.00,20.89,0.20,0.00,541.44,496.00,67352
10.00,331.00,21.14,0.25,0.00,548.82,502.00,67360
11.00,331.00,21.58,0.44,0.00,564.01,515.00,67369
12.00,332.00,21.78,0.21,0.00,564.66,516.00,67378
12.00,332.00,22.12,0.33,0.00,575.82,525.00,67386
12.00,332.00,22.44,0.32,0.00,583.98,532.00,67395
8.00,329.00,22.68,0.24,0.00,588.29,535.00,67403
14.00,332.00,23.02,0.34,0.00,599.03,545.00,67412
12.00,331.00,23.27,0.26,0.00,604.02,549.00,67421
12.00,331.00,23.72,0.45,0.00,619.36,562.00,67430
11.00,332.00,24.14,0.42,0.00,629.72,570.00,67438
12.00,331.00,24.65,0.51,0.00,644.59,583.00,67446
12.00,331.00,24.96,0.31,0.00,648.60,586.00,67456
12.00,331.00,25.30,0.34,0.00,657.73,594.00,67464
12.00,331.00,25.55,0.25,0.00,662.44,598.00,67473
13.00,332.00,26.42,0.87,0.00,697.44,628.00,67481
12.00,330.00,26.72,0.31,0.00,693.78,624.00,67489
14.00,332.00,27.46,0.73,0.00,721.41,648.00,67499
12.00,332.00,27.97,0.51,0.00,730.02,655.00,67507
13.00,332.00,28.59,0.62,0.00,748.13,670.00,67516
12.00,331.00,29.11,0.52,0.00,759.68,680.00,67524
13.00,331.00,29.47,0.36,0.00,765.64,685.00,67533
13.00,331.00,29.78,0.30,0.00,772.27,691.00,67542
12.00,331.00,29.96,0.19,0.00,774.62,693.00,67550
12.00,331.00,30.02,0.05,0.00,773.17,691.00,67559
12.00,331.00,30.05,0.03,0.00,773.59,692.00,67567
12.00,331.00,29.94,-0.10,0.00,768.15,687.00,67576
13.00,331.00,29.93,-0.02,0.00,769.57,688.00,67585
14.00,332.00,29.98,0.06,0.00,772.46,691.00,67594
12.00,331.00,30.15,0.16,0.00,778.82,696.00,67602
11.00,330.00,30.41,0.27,0.00,787.89,704.00,67610
12.00,332.00,30.69,0.28,0.00,795.17,710.00,67619
11.00,332.00,30.99,0.30,0.00,803.41,717.00,67628
13.00,331.00,31.29,0.29,0.00,810.84,723.00,67637
12.00,331.00,31.54,0.25,0.00,816.47,728.00,67645
12.00,331.00,31.7
zeyyl$qP1


P~


@P9}
PDMPK|h0l0.97,-0.09,0.00,794.79,710.00,67809
12.00,331.00,30.91,-0.07,0.00,793.65,709.00,67818
8.00,329.00,30.80,-0.10,0.00,790.34,706.00,67826
14.00,332.00,30.74,-0.07,0.00,789.39,705.00,67834
12.00,331.00,30.61,-0.13,0.00,784.71,701.00,67844
12.00,331.00,30.52,-0.09,0.00,783.28,700.00,67852
12.00,331.00,30.40,-0.12,0.00,779.63,697.00,67861
12.00,331.00,30.35,-0.05,0.00,779.67,697.00,67869
15.00,331.00,30.34,-0.01,0.00,780.42,697.00,67878
10.00,332.00,30.36,0.02,0.00,781.56,698.00,67887
9.00,329.00,30.34,-0.02,0.00,780.17,697.00,67895
14.00,331.00,30.38,0.04,0.00,782.28,699.00,67904
14.00,332.00,30.41,0.03,0.00,782.78,699.00,67912
12.00,330.00,30.46,0.05,0.00,784.45,701.00,67921
14.00,332.00,30.55,0.10,0.00,787.98,704.00,67930
12.00,331.00,30.56,0.00,0.00,786.18,702.00,67939
12.00,331.00,30.60,0.04,0.00,787.90,704.00,67947
12.00,331.00,30.51,-0.08,0.00,783.21,700.00,67955
13.00,331.00,30.41,-0.11,0.00,780.07,697.00,67964
12.00,331.00,30.26,-0.15,0.00,775.29,693.00,67973
12.00,331.00,30.18,-0.08,0.00,774.57,693.00,67982
12.00,332.00,30.08,-0.10,0.00,771.59,690.00,67990
13.00,332.00,29.92,-0.16,0.00,766.39,686.00,67999
13.00,331.00,29.71,-0.21,0.00,760.03,680.00,68007
13.00,331.00,29.52,-0.19,0.00,755.67,677.00,68016
13.00,331.00,29.39,-0.14,0.00,753.22,675.00,68025
15.00,332.00,29.26,-0.13,0.00,749.82,672.00,68033
11.00,331.00,29.06,-0.19,0.00,743.72,667.00,68042
14.00,331.00,28.81,-0.25,0.00,735.90,660.00,68050
13.00,332.00,28.51,-0.31,0.00,726.99,652.00,68060
14.00,332.00,28.06,-0.44,0.00,712.74,640.00,68068
12.00,331.00,27.66,-0.40,0.00,703.45,633.00,68076
12.00,331.00,27.23,-0.44,0.00,691.36,622.00,68085
12.00,331.00,26.83,-0.40,0.00,681.81,614.00,68093
12.00,331.00,26.63,-0.20,0.00,680.87,614.00,68103
13.00,331.00,26.37,-0.26,0.00,672.85,607.00,68111
15.00,332.00,26.24,-0.13,0.00,672.28,606.00,68120
12.00,332.00,26.05,-0.19,0.00,666.12,601.00,68128
12.00,331.00,25.81,-0.24,0.00,659.14,595.00,68136
13.00,331.00,25.43,-0.38,0.00,646.36,584.00,68146
13.00,332.00,25.15,-0.28,0.00,641.02,580.00,68154
13.00,331.00,24.83,-0.32,0.00,632.20,572.00,68163
9.00,329.00,24.41,-0.42,0.00,619.47,562.00,68171
12.00,331.00,23.98,-0.43,0.00,608.17,552.00,68180
12.00,329.00,23.43,-0.55,0.00,591.45,538.00,68189
12.00,331.00,22.96,-0.47,0.00,581.13,529.00,68197
12.00,331.00,22.62,-0.34,0.00,574.79,524.00,68206
12.00,331.00,22.20,-0.42,0.00,562.44,514.00,68214
12.00,331.00,21.92,-0.28,0.00,558.23,510.00,68224
12.00,331.00,21.61,-0.31,0.00,549.61,503.00,68232
12.00,331.00,21.25,-0.36,0.00,539.14,494.00,68241
12.00,331.00,21.01,-0.24,0.00,535.45,491.00,68249
12.00,331.00,20.74,-0.27,0.00,527.84,485.00,68257
9.00,329.00,20.55,-0.19,0.00,524.72,482.00,68267
12.00,331.00,20.43,-0.11,0.00,523.33,481.00,68275
14.00,332.00,20.29,-0.14,0.00,519.00,477.00,68284
12.00,331.00,20.34,0.05,0.00,524.15,481.00,68292
13.00,332.00,20.24,-0.09,0.00,518.85,477.00,68301
12.00,331.00,20.18,-0.07,0.00,517.56,476.00,68310
12.00,331.00,20.09,-0.08,0.00,515.26,474.00,68318
12.00,331.00,19.87,-0.22,0.00,506.57,467.00,68327
14.00,331.00,19.90,0.03,0.00,512.43,472.00,68335
9.00,329.00,19.78,-0.12,0.00,506.30,466.00,68344
12.00,331.00,19.75,-0.03,0.00,507.36,467.00,68353
12.00,331.00,19.69,-0.06,0.00,505.36,466.00,68362
14.00,331.00,19.62,-0.07,0.00,503.19,464.00,68370
12.00,330.00,19.57,-0.05,0.00,502.40,463.00,68378
12.00,331.00,19.56,-0.01,0.00,502.84,463.00,68387
11.00,331.00,19.59,0.03,0.00,504.70,465.00,68396
12.00,331.00,19.54,-0.05,0.00,501.49,462.00,68405
14.00,332.00,19.47,-0.06,0.00,499.60,461.00,68413
13.00,331.00,19.49,0.02,0.00,501.72,463.00,68422
13.00,331.00,19.49,-0.00,0.00,501.20,462.00,68430
8.00,329.00,19.48,-0.01,0.00,500.81,462.00,68439
14.00,332.00,19.53,0.06,0.00,503.58,464.00,68448
12.00,331.00,19.70,0.17,0.00,510.11,470.00,68456
12.00,331.00,19.69,-0.01,0.00,506.41,466.00,68465
12.00,331.00,19.72,0.02,0.00,507.64,467.00,68473
12.00,331.00,19.78,0.07,0.00,510.23,470.00,68482
12.00,331.00,19.87,0.09,0.00,512.95,472.00,68491
12.00,331.00,19.92,0.05,0.00,513.42,472.00,68499
13.00,332.00,20.02,0.10,0.00,517.07,475.00,68508
12.00,331.00,20.00,-0.02,0.00,514.11,473.00,68516
12.00,331.00,20.15,0.15,0.00,521.62,479.00,68525
12.00,332.00,20.21,0.05,0.00,520.84,479.00,68534
12.00,331.00,20.25,0.05,0.00,522.02,480.00,68542
12.00,331.00,20.29,0.03,0.00,522.49,480.00,68551
12.00,331.00,20.27,-0.01,0.00,521.19,479.00,68559
14.00,332.00,20.23,-0.04,0.00,519.45,477.00,68569
13.00,332.00,20.24,0.01,0.00,520.85,479.00,68577
8.00,329.00,20.18,-0.06,0.00,517.80,476.00,68585
13.00,332.00,20.10,-0.07,0.00,515.61,474.00,68594
12.00,331.00,19.97,-0.14,0.00,510.83,470.00,68602
12.00,332.00,19.85,-0.12,0.00,508.05,468.00,68612
11.00,331.00,19.80,-0.05,0.00,508.35,468.00,68620
12.00,332.00,19.71,-0.08,0.00,505.42,466.00,68628
12.00,332.00,19.64,-0.07,0.00,503.79,464.00,68637
11.00,332.00,19.59,-0.05,0.00,502.89,463.00,68645
11.00,332.00,19.40,-0.19,0.00,495.31,457.00,68655
12.00,332.00,19.29,-0.11,0.00,493.95,456.00,68663
12.00,332.00,19.16,-0.13,0.00,490.38,453.00,68672
11.00,331.00,19.00,-0.17,0.00,485.32,449.00,68680
12.00,331.00,18.87,-0.13,0.00,482.73,446.00,68689
12.00,332.00,18.71,-0.16,0.00,477.87,442.00,68698
11.00,331.00,18.55,-0.16,0.00,473.88,439.00,68706
11.00,331.00,18.33,-0.21,0.00,467.22,433.00,68715
11.00,332.00,18.22,-0.11,0.00,466.53,433.00,68723
11.00,332.00,18.04,-0.18,0.00,460.26,428.00,68732
14.00,331.00,17.94,-0.09,0.00,459.67,427.00,68741
12.00,332.00,17.79,-0.16,0.00,454.41,423.00,68750
8.00,331.00,17.62,-0.17,0.00,449.78,419.00,68758
11.00,332.00,17.46,-0.16,0.00,445.79,415.00,68766
10.00,332.00,17.25,-0.21,0.00,439.37,410.00,68775
11.00,330.00,17.01,-0.24,0.00,432.77,404.00,68784
9.00,332.00,16.81,-0.20,0.00,428.47,401.00,68793
9.00,331.00,16.60,-0.22,0.00,422.45,396.00,68801
9.00,331.00,16.34,-0.26,0.00,414.92,389.00,68809
9.00,332.00,16.04,-0.30,0.00,406.60,382.00,68818
10.00,331.00,15.76,-0.28,0.00,399.61,376.00,68827
9.00,331.00,15.47,-0.29,0.00,392.02,370.00,68836
11.00,331.00,15.17,-0.31,0.00,383.83,363.00,68844
10.00,332.00,14.87,-0.30,0.00,376.32,357.00,68853
11.00,330.00,14.62,-0.25,0.00,370.78,352.00,68861
12.00,332.00,14.36,-0.25,0.00,364.22,347.00,68870
10.00,331.00,14.04,-0.32,0.00,354.62,338.00,68879
10.00,331.00,13.75,-0.29,0.00,347.78,333.00,68887
9.00,331.00,13.55,-0.20,0.00,344.57,330.00,68896
11.00,332.00,13.29,-0.26,0.00,336.45,323.00,68904
10.00,331.00,13.08,-0.21,0.00,332.06,319.00,68913
6.00,329.00,12.97,-0.11,0.00,331.26,319.00,68922
10.00,331.00,12.91,-0.06,0.00,330.75,318.00,68930
9.00,329.00,12.91,0.01,0.00,332.35,320.00,68939
9.00,331.00,12.88,-0.03,0.00,330.71,318.00,68947
9.00,331.00,12.89,0.01,0.00,331.71,319.00,68956
9.00,331.00,12.97,0.08,0.00,335.32,322.00,68965
9.00,332.00,13.02,0.05,0.00,335.75,323.00,68973
10.00,331.00,13.12,0.10,0.00,339.51,326.00,68982
10.00,331.00,13.27,0.15,0.00,344.56,330.00,68990
9.00,331.00,13.35,0.08,0.00,345.19,330.00,68999
9.00,331.00,13.49,0.14,0.00,349.89,334.00,69008
11.00,332.00,13.58,0.09,0.00,351.28,336.00,69016
9.00,331.00,13.63,0.05,0.00,351.76,336.00,69025
9.00,331.00,13.78,0.15,0.00,357.68,341.00,69033
10.00,332.00,13.92,0.13,0.00,360.71,344.00,69042
6.00,331.00,14.02,0.10,0.00,362.62,345.00,69051
10.00,332.00,14.14,0.13,0.00,366.44,348.00,69059
5.00,328.00,14.22,0.08,0.00,367.35,349.00,69067
9.00,331.00,14.41,0.19,0.00,374.66,355.00,69076
9.00,331.00,14.54,0.13,0.00,376.88,357.00,69085
8.00,331.00,14.68,0.14,0.00,380.57,360.00,69094
9.00,332.00,14.81,0.13,0.00,383.53,363.00,69102
9.00,331.00,14.97,0.16,0.00,388.40,367.00,69110
9.00,331.00,15.15,0.18,0.00,393.33,371.00,69120
10.00,331.00,15.22,0.07,0.00,393.13,371.00,69128
12.00,332.00,15.31,0.09,0.00,395.84,373.00,69137
10.00,331.00,15.34,0.03,0.00,395.26,373.00,69145
10.00,331.00,15.21,-0.13,0.00,388.73,367.00,69153
11.00,331.00,15.16,-0.06,0.00,388.78,367.00,69163
9.00,331.00,15.11,-0.05,0.00,387.64,366.00,69171
11.00,330.00,15.09,-0.02,0.00,387.81,366.00,69180
9.00,331.00,15.03,-0.06,0.00,385.20,364.00,69188
10.00,331.00,14.96,-0.07,0.00,383.49,363.00,69196
11.00,331.00,14.89,-0.07,0.00,381.37,361.00,69206
10.00,330.00,14.81,-0.07,0.00,379.63,360.00,69214
10.00,331.00,14.70,-0.11,0.00,375.94,356.00,69223
11.00,331.00,14.60,-0.10,0.00,373.68,354.00,69231
11.00,332.00,14.45,-0.15,0.00,368.70,350.00,69240
9.00,331.00,14.32,-0.14,0.00,365.51,348.00,69249
10.00,331.00,14.15,-0.17,0.00,360.39,343.00,69257
11.00,331.00,14.07,-0.08,0.00,360.43,343.00,69266
11.00,331.00,13.90,-0.17,0.00,354.20,338.00,69274
10.00,331.00,13.74,-0.16,0.00,350.10,335.00,69283
11.00,331.00,13.48,-0.26,0.00,341.34,327.00,69292
10.00,330.00,13.34,-0.13,0.00,340.48,327.00,69301
10.00,330.00,13.17,-0.17,0.00,335.37,322.00,69309
10.00,330.00,12.90,-0.27,0.00,326.36,315.00,69317
10.00,330.00,12.62,-0.29,0.00,318.63,308.00,69326
11.00,331.00,12.41,-0.21,0.00,314.89,305.00,69335
11.00,330.00,12.15,-0.25,0.00,307.40,299.00,69344
11.00,330.00,11.91,-0.25,0.00,301.17,293.00,69352
11.00,331.00,11.76,-0.14,0.00,299.62,292.00,69361
11.00,330.00,11.54,-0.22,0.00,292.32,286.00,69369
7.00,328.00,11.38,-0.16,0.00,289.67,284.00,69378
12.00,330.00,11.27,-0.11,0.00,287.73,282.00,69387
11.00,328.00,11.21,-0.07,0.00,286.95,281.00,69395
11.00,330.00,11.18,-0.02,0.00,287.22,282.00,69404
11.00,329.00,11.03,-0.15,0.00,280.65,276.00,69412
11.00,329.00,11.01,-0.02,0.00,282.82,278.00,69422
10.00,329.00,10.99,-0.02,0.00,282.46,278.00,69430
11.00,330.00,10.99,-0.01,0.00,282.53,278.00,69438
11.00,329.00,10.97,-0.02,0.00,281.60,277.00,69447
10.00,330.00,10.99,0.03,0.00,283.33,278.00,69455
10.00,330.00,10.96,-0.03,0.00,281.47,277.00,69465
10.00,330.00,10.92,-0.05,0.00,279.83,275.00,69473
10.00,329.00,10.94,0.03,0.00,282.12,277.00,69482
10.00,329.00,11.02,0.08,0.00,285.17,280.00,69490
10.00,330.00,11.02,-0.01,0.00,283.32,278.00,69498
10.00,330.00,11.09,0.07,0.00,286.69,281.00,69508
10.00,330.00,11.14,0.05,0.00,287.66,282.00,69516
10.00,330.00,11.24,0.10,0.00,291.23,285.00,69525
11.00,330.00,11.34,0.10,0.00,293.73,287.00,69533
7.00,330.00,11.46,0.12,0.00,297.29,290.00,69542
6.00,328.00,11.60,0.14,0.00,301.36,294.00,69551
12.00,330.00,11.73,0.12,0.00,304.20,296.00,69559
11.00,329.00,11.86,0.13,0.00,307.75,299.00,69568
11.00,330.00,11.98,0.12,0.00,310.68,301.00,69576
10.00,330.00,12.12,0.14,0.00,314.60,305.00,69585
10.00,329.00,12.17,0.06,0.00,314.30,304.00,69594
11.00,329.00,12.33,0.15,0.00,320.20,309.00,69602
10.00,330.00,12.42,0.09,0.00,321.41,310.00,69611
10.00,330.00,12.51,0.09,0.00,323.73,312.00,69619
10.00,330.00,12.59,0.08,0.00,325.44,314.00,69628
10.00,329.00,12.70,0.11,0.00,328.93,317.00,69637
10.00,330.00,12.75,0.05,0.00,329.10,317.00,69645
10.00,329.00,12.83,0.08,0.00,331.75,319.00,69654
10.00,329.00,12.84,0.01,0.00,330.61,318.00,69662
10.00,329.00,12.91,0.06,0.00,333.33,321.00,69671
10.00,329.00,12.91,0.00,0.00,332.11,320.00,69680
10.00,329.00,12.98,0.07,0.00,335.50,322.00,69688
10.00,329.00,13.06,0.08,0.00,337.66,324.00,69697
6.00,327.00,13.17,0.11,0.00,341.13,327.00,69705
12.00,327.00,13.24,0.07,0.00,342.07,328.00,69714
12.00,330.00,13.32,0.08,0.00,344.37,330.00,69723
10.00,329.00,13.43,0.10,0.00,347.49,332.00,69732
11.00,329.00,13.49,0.06,0.00,348.22,333.00,69740
11.00,330.00,13.55,0.07,0.00,350.08,335.00,69748
10.00,330.00,13.57,0.01,0.00,349.23,334.00,69757
10.00,329.00,13.58,0.01,0.00,349.40,334.00,69766
10.00,329.00,13.50,-0.08,0.00,345.72,331.00,69775
10.00,329.00,13.44,-0.06,0.00,344.38,330.00,69783
10.00,330.00,13.43,-0.00,0.00,345.44,331.00,69791
10.00,329.00,13.42,-0.01,0.00,345.00,330.00,69800
11.00,330.00,13.39,-0.04,0.00,343.62,329.00,69809
10.00,330.00,13.35,-0.03,0.00,342.77,328.00,69818
10.00,330.00,13.33,-0.02,0.00,342.33,328.00,69826
10.00,330.00,13.33,0.01,0.00,343.14,329.00,69835
10.00,330.00,13.34,0.01,0.00,343.46,329.00,69843
10.00,330.00,13.41,0.06,0.00,346.22,331.00,69852
11.00,330.00,13.45,0.04,0.00,346.95,332.00,69861
7.00,328.00,13.49,0.03,0.00,347.65,333.00,69869
12.00,330.00,13.57,0.08,0.00,350.81,335.00,69878
11.00,330.00,13.58,0.01,0.00,349.34,334.00,69886
11.00,330.00,13.64,0.06,0.00,352.07,336.00,69896
11.00,330.00,13.69,0.06,0.00,353.39,337.00,69904
10.00,330.00,13.68,-0.01,0.00,351.84,336.00,69912
11.00,330.00,13.76,0.08,0.00,355.74,339.00,69921
10.00,330.00,13.74,-0.03,0.00,352.78,337.00,69929
10.00,330.00,13.70,-0.04,0.00,351.70,336.00,69939
10.00,329.00,13.72,0.02,0.00,353.56,338.00,69947
10.00,329.00,13.72,-0.01,0.00,352.67,337.00,69955
10.00,330.00,13.75,0.03,0.00,354.35,338.00,69964
10.00,330.00,13.78,0.03,0.00,355.23,339.00,69972
10.00,329.00,13.76,-0.02,0.00,353.60,338.00,69982
10.00,330.00,13.74,-0.02,0.00,353.05,337.00,69990
10.00,330.00,13.71,-0.03,0.00,352.10,336.00,69999
11.00,330.00,13.75,0.04,0.00,354.38,338.00,70007
11.00,329.00,13.67,-0.08,0.00,350.13,335.00,70016
11.00,330.00,13.73,0.06,0.00,354.42,338.00,70025
5.00,327.00,13.69,-0.04,0.00,351.17,336.00,70033
11.00,330.00,13.72,0.04,0.00,353.79,338.00,70042
10.00,330.00,13.77,0.05,0.00,355.13,339.00,70050
10.00,329.00,13.81,0.04,0.00,356.08,340.00,70059
10.00,329.00,13.86,0.05,0.00,357.55,341.00,70068
11.00,330.00,13.93,0.07,0.00,359.88,343.00,70076
10.00,329.00,14.00,0.07,0.00,361.44,344.00,70085
10.00,329.00,14.10,0.10,0.00,364.90,347.00,70093
6.00,327.00,14.26,0.16,0.00,370.20,352.00,70102
10.00,329.00,14.33,0.07,0.00,370.10,352.00,70111
11.00,329.00,14.46,0.13,0.00,374.55,355.00,70119
12.00,330.00,14.55,0.09,0.00,376.20,357.00,70128
10.00,329.00,14.66,0.11,0.00,379.42,359.00,70136
10.00,329.00,14.77,0.10,0.00,381.97,361.00,70146
11.00,328.00,14.82,0.05,0.00,382.13,362.00,70154
13.00,329.00,14.90,0.09,0.00,385.09,364.00,70162
12.00,330.00,14.99,0.09,0.00,387.61,366.00,70171
7.00,327.00,15.09,0.10,0.00,390.19,368.00,70179
11.00,329.00,15.15,0.06,0.00,390.75,369.00,70189
11.00,329.00,15.20,0.06,0.00,392.19,370.00,70197
10.00,329.00,15.30,0.10,0.00,395.59,373.00,70205
11.00,329.00,15.36,0.06,0.00,396.17,373.00,70214
11.00,329.00,15.48,0.13,0.00,400.94,378.00,70222
11.00,329.00,15.57,0.09,0.00,402.33,379.00,70232
10.00,329.00,15.60,0.03,0.00,401.98,378.00,70240
10.00,329.00,15.67,0.07,0.00,404.56,381.00,70248
10.00,329.00,15.69,0.02,0.00,404.00,380.00,70257
10.00,329.00,15.72,0.03,0.00,405.12,381.00,70265
10.00,329.00,15.76,0.04,0.00,406.37,382.00,70275
10.00,329.00,15.77,0.01,0.00,405.81,382.00,70283
11.00,329.00,15.83,0.06,0.00,408.63,384.00,70292
10.00,329.00,15.85,0.01,0.00,408.01,384.00,70300
10.00,329.00,15.84,-0.01,0.00,407.38,383.00,70308
10.00,329.00,15.84,0.00,0.00,407.62,383.00,70318
10.00,329.00,15.81,-0.03,0.00,406.09,382.00,70326
10.00,329.00,15.80,-0.01,0.00,406.21,382.00,70335
11.00,329.00,15.83,0.03,0.00,407.95,383.00,70343
11.00,330.00,15.81,-0.02,0.00,406.25,382.00,70352
8.00,326.00,15.82,0.01,0.00,407.22,383.00,70361
12.00,330.00,15.80,-0.02,0.00,405.92,382.00,70369
10.00,329.00,15.88,0.08,0.00,410.01,385.00,70378
11.00,329.00,15.90,0.03,0.00,409.57,385.00,70386
11.00,329.00,15.97,0.06,0.00,412.05,387.00,70395
10.00,329.00,16.00,0.03,0.00,412.34,387.00,70404
10.00,329.00,16.16,0.16,0.00,418.87,393.00,70412
11.00,329.00,16.25,0.09,0.00,419.83,393.00,70421
11.00,329.00,16.38,0.13,0.00,424.13,397.00,70429
10.00,329.00,16.53,0.15,0.00,428.23,401.00,70438
10.00,329.00,16.69,0.16,0.00,432.76,404.00,70447
10.00,329.00,16.82,0.13,0.00,435.28,406.00,70456
9.00,329.00,16.94,0.12,0.00,438.14,409.00,70464
9.00,329.00,17.16,0.22,0.00,445.92,415.00,70472
9.00,329.00,17.25,0.09,0.00,445.77,415.00,70481
9.00,329.00,17.39,0.13,0.00,450.00,419.00,70490
10.00,329.00,17.50,0.11,0.00,452.39,421.00,70498
5.00,326.00,17.62,0.12,0.00,455.74,424.00,70507
11.00,329.00,17.79,0.17,0.00,461.20,428.00,70515
9.00,329.00,17.86,0.07,0.00,460.88,428.00,70524
9.00,329.00,17.88,0.02,0.00,460.57,428.00,70533
9.00,329.00,17.91,0.03,0.00,461.35,428.00,70541
9.00,329.00,17.95,0.03,0.00,462.34,429.00,70550
9.00,329.00,17.94,-0.01,0.00,461.25,428.00,70558
9.00,329.00,17.96,0.02,0.00,462.36,429.00,70566
9.00,329.00,17.91,-0.04,0.00,459.94,427.00,70576
9.00,329.00,17.88,-0.04,0.00,459.14,427.00,70584
9.00,329.00,17.89,0.01,0.00,460.28,428.00,70593
10.00,329.00,17.73,-0.16,0.00,452.89,421.00,70601
10.00,329.00,17.57,-0.16,0.00,448.69,418.00,70610
10.00,329.00,17.44,-0.13,0.00,446.01,416.00,70619
11.00,329.00,17.25,-0.19,0.00,439.73,410.00,70627
7.00,327.00,17.11,-0.14,0.00,437.12,408.00,70636
11.00,329.00,17.03,-0.08,0.00,436.53,408.00,70644
9.00,326.00,16.90,-0.13,0.00,431.94,404.00,70653
10.00,329.00,16.86,-0.04,0.00,432.83,404.00,70662
10.00,329.00,16.79,-0.07,0.00,430.39,402.00,70671
9.00,329.00,16.73,-0.06,0.00,429.22,401.00,70679
9.00,329.00,16.69,-0.04,0.00,428.73,401.00,70687
10.00,329.00,16.73,0.04,0.00,431.08,403.00,70696
9.00,329.00,16.71,-0.02,0.00,429.24,401.00,70705
9.00,329.00,16.80,0.09,0.00,434.12,406.00,70713
10.00,329.00,16.85,0.05,0.00,434.42,406.00,70722
9.00,329.00,16.87,0.02,0.00,434.37,406.00,70730
9.00,329.00,16.96,0.09,0.00,438.18,409.00,70739
9.00,329.00,17.12,0.16,0.00,443.91,414.00,70748
10.00,329.00,17.25,0.13,0.00,446.37,416.00,70756
9.00,329.00,17.50,0.25,0.00,455.52,424.00,70765
10.00,329.00,17.73,0.23,0.00,460.95,428.00,70773
10.00,329.00,17.96,0.22,0.00,466.51,433.00,70782
9.00,329.00,18.19,0.23,0.00,472.70,438.00,70791
9.00,329.00,18.46,0.27,0.00,480.45,445.00,70799
9.00,329.00,18.69,0.23,0.00,485.64,449.00,70808
9.00,329.00,18.98,0.29,0.00,494.15,456.00,70816
10.00,329.00,19.05,0.07,0.00,491.67,454.00,70825
7.00,330.00,19.08,0.02,0.00,491.23,454.00,70834
11.00,329.00,19.19,0.12,0.00,496.18,458.00,70842
6.00,326.00,19.18,-0.01,0.00,493.16,455.00,70851
10.00,329.00,19.36,0.18,0.00,501.64,462.00,70859
10.00,328.00,19.41,0.05,0.00,500.44,461.00,70867
10.00,329.00,19.50,0.08,0.00,503.26,464.00,70877
11.00,329.00,19.64,0.14,0.00,507.98,468.00,70885
12.00,329.00,19.63,-0.01,0.00,504.88,465.00,70894
12.00,330.00,19.75,0.12,0.00,510.66,470.00,70902
11.00,329.00,19.78,0.03,0.00,509.32,469.00,70912
11.00,329.00,19.62,-0.16,0.00,501.54,462.00,70920
6.00,327.00,19.40,-0.23,0.00,494.30,456.00,70928
11.00,329.00,19.08,-0.32,0.00,484.36,448.00,70937
12.00,330.00,18.63,-0.45,0.00,470.02,436.00,70945
12.00,330.00,18.07,-0.56,0.00,453.47,422.00,70955
11.00,329.00,17.54,-0.53,0.00,440.37,411.00,70963
11.00,330.00,16.88,-0.67,0.00,420.44,394.00,70972
13.00,330.00,16.16,-0.72,0.00,401.04,378.00,70980
9.00,330.00,15.55,-0.61,0.00,387.61,366.00,70988
13.00,330.00,14.62,-0.93,0.00,356.88,340.00,70998
7.00,328.00,13.84,-0.78,0.00,340.05,326.00,71006
12.00,330.00,12.96,-0.88,0.00,315.18,305.00,71015
10.00,329.00,12.06,-0.90,0.00,291.56,285.00,71023
11.00,330.00,11.29,-0.77,0.00,274.63,271.00,71031
10.00,329.00,10.41,-0.88,0.00,249.70,250.00,71041
11.00,329.00,9.53,-0.88,0.00,226.98,231.00,71049
11.00,329.00,8.90,-0.63,0.00,216.13,222.00,71058
7.00,329.00,8.13,-0.77,0.00,193.40,203.00,71066
11.00,330.00,7.48,-0.65,0.00,178.92,190.00,71074
9.00,329.00,6.84,-0.64,0.00,162.61,177.00,71084
10.00,329.00,6.15,-0.69,0.00,143.90,161.00,71092
11.00,330.00,5.49,-0.66,0.00,127.65,147.00,71100
13.00,329.00,4.88,-0.60,0.00,22.64,59.00,71109
10.00,330.00,4.39,-0.50,0.00,20.52,57.00,71117
5.00,327.00,3.90,-0.48,0.00,18.10,55.00,71126
11.00,330.00,3.53,-0.37,0.00,16.65,53.00,71134
9.00,330.00,3.08,-0.46,0.00,13.96,51.00,71143
7.00,329.00,2.82,-0.25,0.00,13.49,51.00,71151
11.00,330.00,2.45,-0.37,0.00,11.10,49.00,71159
9.00,330.00,2.18,-0.28,0.00,10.07,48.00,71168
9.00,330.00,2.03,-0.15,0.00,9.85,48.00,71177
7.00,328.00,1.79,-0.24,0.00,8.25,46.00,71185
10.00,327.00,1.71,-0.09,0.00,8.42,47.00,71193
10.00,329.00,1.30,-0.40,0.00,5.04,44.00,71201
7.00,330.00,1.07,-0.24,0.00,4.51,43.00,71211
9.00,330.00,0.77,-0.29,0.00,2.77,42.00,71219
9.00,330.00,0.46,-0.31,0.00,1.11,40.00,71227
10.00,330.00,0.24,-0.22,0.00,0.31,40.00,71235
9.00,330.00,-0.06,-0.29,0.00,-1.49,-41.00,71243
10.00,328.00,-0.25,-0.20,0.00,-2.13,-41.00,71252
10.00,330.00,-0.59,-0.33,0.00,-4.40,-43.00,71261
11.00,329.00,-0.76,-0.17,0.00,-4.64,-43.00,71269
9.00,330.00,-0.91,-0.15,0.00,-5.32,-44.00,71277
7.00,329.00,-1.01,-0.10,0.00,-5.63,-44.00,71286
11.00,330.00,-1.10,-0.09,0.00,-6.06,-45.00,71294
11.00,329.00,-1.17,-0.07,0.00,-6.30,-45.00,71303
7.00,327.00,-1.21,-0.04,0.00,-6.35,-45.00,71311
9.00,327.00,-1.23,-0.02,0.00,-6.41,-45.00,71320
8.00,326.00,-1.26,-0.04,0.00,-6.65,-45.00,71328
10.00,330.00,-1.25,0.01,0.00,-6.39,-45.00,71336
10.00,330.00,-1.22,0.04,0.00,-6.10,-45.00,71345
11.00,330.00,-1.26,-0.04,0.00,-6.66,-45.00,71354
10.00,329.00,-1.31,-0.05,0.00,-6.98,-45.00,71362
10.00,330.00,-1.39,-0.08,0.00,-7.47,-46.00,71370
9.00,327.00,-1.48,-0.09,0.00,-8.02,-46.00,71378
9.00,327.00,-1.59,-0.11,0.00,-8.63,-47.00,71388
11.00,329.00,-1.74,-0.14,0.00,-9.52,-48.00,71396
10.00,330.00,-1.83,-0.09,0.00,-9.78,-48.00,71404
11.00,328.00,-1.86,-0.04,0.00,-9.73,-48.00,71412
12.00,330.00,-1.85,0.01,0.00,-9.45,-47.00,71421
9.00,329.00,-1.85,-0.00,0.00,-9.55,-48.00,71430
10.00,328.00,-1.77,0.08,0.00,-8.79,-47.00,71438
11.00,330.00,-1.67,0.10,0.00,-8.19,-46.00,71446
11.00,330.00,-1.52,0.16,0.00,-7.16,-45.00,71455
6.00,327.00,-1.38,0.14,0.00,-6.50,-45.00,71463
11.00,329.00,-1.27,0.11,0.00,-6.10,-45.00,71472
7.00,329.00,-1.10,0.17,0.00,-4.95,-44.00,71480
10.00,330.00,-0.98,0.12,0.00,-4.52,-43.00,71489
9.00,329.00,-0.77,0.21,0.00,-3.09,-42.00,71497
10.00,330.00,-0.70,0.07,0.00,-3.29,-42.00,71505
9.00,329.00,-0.62,0.08,0.00,-2.86,-42.00,71514
7.00,328.00,-0.53,0.09,0.00,-2.35,-41.00,71523
11.00,330.00,-0.57,-0.04,0.00,-3.06,-42.00,71531
10.00,329.00,-0.57,-0.01,0.00,-2.96,-42.00,71539
12.00,327.00,-0.66,-0.09,0.00,-3.81,-43.00,71547
10.00,330.00,-0.76,-0.09,0.00,-4.30,-43.00,71557
11.00,329.00,-0.88,-0.12,0.00,-5.03,-44.00,71565
10.00,330.00,-1.03,-0.15,0.00,-5.94,-44.00,71573
10.00,330.00,-1.18,-0.15,0.00,-6.69,-45.00,71581
14.00,328.00,-1.33,-0.15,0.00,-7.46,-46.00,71590
10.00,328.00,-1.52,-0.19,0.00,-8.57,-47.00,71599
8.00,326.00,-1.62,-0.10,0.00,-8.74,-47.00,71607
13.00,328.00,-1.75,-0.13,0.00,-9.52,-48.00,71615
7.00,327.00,-1.80,-0.06,0.00,-9.52,-48.00,71624
12.00,328.00,-1.94,-0.13,0.00,-10.52,-48.00,71632
10.00,330.00,-1.94,0.00,0.00,-9.95,-48.00,71641
9.00,330.00,-2.01,-0.07,0.00,-10.63,-48.00,71649
9.00,329.00,-2.10,-0.10,0.00,-11.21,-49.00,71658
10.00,327.00,-2.26,-0.16,0.00,-12.29,-50.00,71666
10.00,330.00,-2.30,-0.04,0.00,-12.03,-50.00,71674
5.00,327.00,-2.39,-0.09,0.00,-12.65,-50.00,71684
9.00,327.00,-2.45,-0.06,0.00,-12.89,-50.00,71692
11.00,328.00,-2.42,0.03,0.00,-12.31,-50.00,71700
9.00,328.00,-2.49,-0.07,0.00,-13.14,-51.00,71708
10.00,330.00,-2.64,-0.15,0.00,-14.18,-51.00,71717
10.00,329.00,-2.59,0.05,0.00,-13.15,-51.00,71726
7.00,327.00,-2.62,-0.03,0.00,-13.59,-51.00,71734
10.00,330.00,-2.75,-0.13,0.00,-14.70,-52.00,71743
10.00,330.00,-2.82,-0.07,0.00,-14.81,-52.00,71751
11.00,328.00,-2.89,-0.07,0.00,-15.12,-52.00,71759
11.00,329.00,-3.04,-0.15,0.00,-16.23,-53.00,71769
12.00,329.00,-3.22,-0.19,0.00,-17.34,-54.00,71777
9.00,326.00,-3.38,-0.15,0.00,-18.00,-55.00,71785
11.00,330.00,-3.59,-0.21,0.00,-19.31,-56.00,71794
12.00,329.00,-3.60,-0.01,0.00,-18.57,-55.00,71802
10.00,328.00,-3.58,0.02,0.00,-18.30,-55.00,71811
10.00,328.00,-3.51,0.07,0.00,-17.75,-54.00,71820
9.00,328.00,-3.50,0.00,0.00,-18.01,-55.00,71828
10.00,330.00,-3.41,0.09,0.00,-17.17,-54.00,71836
9.00,326.00,-3.30,0.11,0.00,-16.55,-53.00,71844
11.00,329.00,-3.17,0.13,0.00,-15.80,-53.00,71854
8.00,329.00,-3.20,-0.03,0.00,-16.62,-53.00,71862
9.00,327.00,-3.22,-0.02,0.00,-16.63,-53.00,71870
5.00,327.00,-3.14,0.08,0.00,-15.80,-53.00,71879
5.00,327.00,-2.94,0.20,0.00,-14.27,-51.00,71887
7.00,327.00,-2.52,0.41,0.00,-11.26,-49.00,71896
10.00,328.00,-2.10,0.42,0.00,-9.10,-47.00,71904
11.00,329.00,-1.78,0.33,0.00,-7.81,-46.00,71913
10.00,329.00,-1.55,0.23,0.00,-7.01,-45.00,71921
10.00,328.00,-1.16,0.39,0.00,-4.33,-43.00,71929
11.00,329.00,-1.06,0.09,0.00,-5.11,-44.00,71938
12.00,327.00,-1.12,-0.06,0.00,-5.99,-44.00,71947
11.00,328.00,-0.99,0.13,0.00,-4.58,-43.00,71955
10.00,329.00,-0.85,0.14,0.00,-3.80,-43.00,71963
10.00,327.00,-0.59,0.26,0.00,-1.98,-41.00,71971
10.00,331.00,-0.28,0.31,0.00,-0.15,-40.00,71981
5.00,328.00,0.02,0.30,0.00,1.34,41.00,71989
5.00,326.00,0.24,0.22,0.00,2.13,41.00,71997
10.00,331.00,0.41,0.17,0.00,2.78,42.00,72005
10.00,331.00,0.50,0.09,0.00,2.92,42.00,72014
7.00,330.00,0.56,0.06,0.00,3.15,42.00,72023
9.00,329.00,0.70,0.13,0.00,4.13,43.00,72031
7.00,329.00,0.86,0.16,0.00,5.10,44.00,72039
10.00,330.00,1.02,0.16,0.00,5.89,44.00,72047
4.00,328.00,1.18,0.16,0.00,6.71,45.00,72056
10.00,331.00,1.36,0.19,0.00,7.78,46.00,72065
10.00,330.00,1.51,0.14,0.00,8.34,46.00,72073
5.00,329.00,1.56,0.06,0.00,8.26,46.00,72081
10.00,330.00,1.68,0.12,0.00,9.16,47.00,72089
13.00,331.00,1.68,-0.00,0.00,8.62,47.00,72098
10.00,331.00,1.79,0.11,0.00,9.68,48.00,72107
9.00,329.00,1.81,0.02,0.00,9.37,47.00,72115
9.00,330.00,1.80,-0.01,0.00,9.21,47.00,72123
10.00,330.00,1.81,0.01,0.00,9.32,47.00,72132
10.00,329.00,1.90,0.10,0.00,10.19,48.00,72140
5.00,329.00,1.81,-0.09,0.00,8.93,47.00,72148
6.00,328.00,1.77,-0.04,0.00,8.93,47.00,72157
8.00,330.00,1.73,-0.04,0.00,8.71,47.00,72165
7.00,329.00,1.57,-0.15,0.00,7.45,46.00,72174
10.00,330.00,1.46,-0.11,0.00,7.06,45.00,72182
5.00,330.00,1.30,-0.16,0.00,6.04,45.00,72190
8.00,331.00,1.17,-0.14,0.00,5.44,44.00,72199
8.00,329.00,0.95,-0.22,0.00,3.97,43.00,72208
8.00,329.00,0.78,-0.16,0.00,3.36,42.00,72216
5.00,329.00,0.53,-0.25,0.00,1.70,41.00,72224
9.00,331.00,0.30,-0.23,0.00,0.62,40.00,72232
8.00,330.00,0.14,-0.16,0.00,0.09,40.00,72241
8.00,331.00,0.07,-0.08,0.00,0.05,40.00,72249
8.00,328.00,-0.21,-0.27,0.00,-2.19,-41.00,72258
2.00,327.00,-0.51,-0.30,0.00,-3.84,-43.00,72266
7.00,329.00,-0.70,-0.19,0.00,-4.39,-43.00,72274
5.00,330.00,-0.83,-0.13,0.00,-4.84,-44.00,72283
5.00,328.00,-1.00,-0.16,0.00,-5.79,-44.00,72291
5.00,328.00,-1.07,-0.08,0.00,-5.84,-44.00,72300
114.00,329.00,-1.18,-0.11,0.00,-6.50,-45.00,72308
245.00,328.00,-1.26,-0.08,0.00,-6.78,-45.00,72316
326.00,328.00,-1.08,0.17,0.00,-4.87,-44.00,72326
359.00,328.00,-1.12,-0.03,0.00,-5.90,-44.00,72334
407.00,329.00,-1.27,-0.16,0.00,-7.20,-45.00,72342
473.00,328.00,-1.39,-0.12,0.00,-7.66,-46.00,72351
547.00,329.00,-1.42,-0.02,0.00,-7.39,-46.00,72359
571.00,329.00,-1.47,-0.05,0.00,-7.78,-46.00,72368
594.00,328.00,-1.56,-0.09,0.00,-8.43,-47.00,72377
618.00,329.00,-1.70,-0.13,0.00,-9.28,-47.00,72385
647.00,326.00,-1.66,0.04,0.00,-8.37,-46.00,72393
664.00,328.00,-1.62,0.04,0.00,-8.19,-46.00,72402
672.00,325.00,-1.64,-0.02,0.00,-8.52,-47.00,72411
680.00,326.00,-1.78,-0.14,0.00,-9.70,-48.00,72419
689.00,327.00,-1.90,-0.13,0.00,-10.30,-48.00,72428
701.00,327.00,-1.74,0.16,0.00,-8.32,-46.00,72436
711.00,327.00,-1.70,0.04,0.00,-8.56,-47.00,72444
718.00,326.00,-1.83,-0.13,0.00,-9.95,-48.00,72454
719.00,329.00,-1.85,-0.02,0.00,-9.56,-48.00,72462
726.00,329.00,-1.91,-0.06,0.00,-10.09,-48.00,72470
728.00,327.00,-2.03,-0.12,0.00,-10.89,-49.00,72479
731.00,328.00,-2.11,-0.08,0.00,-11.20,-49.00,72487
733.00,329.00,-2.21,-0.10,0.00,-11.82,-49.00,72496
736.00,327.00,-2.22,-0.01,0.00,-11.45,-49.00,72505
740.00,329.00,-2.21,0.01,0.00,-11.37,-49.00,72513
743.00,330.00,-2.20,0.01,0.00,-11.30,-49.00,72522
746.00,329.00,-2.15,0.06,0.00,-10.80,-49.00,72530
746.00,329.00,-2.11,0.04,0.00,-10.71,-49.00,72539
747.00,329.00,-2.04,0.07,0.00,-10.18,-48.00,72548
748.00,325.00,-1.82,0.22,0.00,-8.48,-47.00,72556
747.00,328.00,-1.75,0.07,0.00,-8.70,-47.00,72564
744.00,327.00,-1.78,-0.03,0.00,-9.27,-47.00,72573
741.00,329.00,-1.77,0.01,0.00,-9.07,-47.00,72582
743.00,327.00,-1.79,-0.02,0.00,-9.25,-47.00,72590
743.00,326.00,-1.80,-0.01,0.00,-9.32,-47.00,72599
744.00,327.00,-1.87,-0.07,0.00,-9.93,-48.00,72607
743.00,328.00,-1.92,-0.05,0.00,-10.09,-48.00,72615
744.00,329.00,-1.90,0.02,0.00,-9.66,-48.00,72625
741.00,329.00,-1.83,0.07,0.00,-9.13,-47.00,72633
747.00,328.00,-1.79,0.04,0.00,-9.03,-47.00,72641
746.00,327.00,-1.75,0.04,0.00,-8.80,-47.00,72650
746.00,328.00,-1.71,0.04,0.00,-8.61,-47.00,72658
746.00,329.00,-1.70,0.01,0.00,-8.71,-47.00,72667
746.00,330.00,-1.68,0.02,0.00,-8.60,-47.00,72676
748.00,327.00,-1.59,0.09,0.00,-7.83,-46.00,72684
746.00,330.00,-1.54,0.05,0.00,-7.74,-46.00,72692
749.00,330.00,-1.45,0.09,0.00,-7.08,-45.00,72700
747.00,330.00,-1.28,0.17,0.00,-5.86,-44.00,72710
747.00,328.00,-1.14,0.14,0.00,-5.31,-44.00,72718
748.00,329.00,-0.97,0.17,0.00,-4.28,-43.00,72726
746.00,328.00,-0.85,0.12,0.00,-3.91,-43.00,72735
747.00,329.00,-0.79,0.06,0.00,-3.83,-43.00,72743
750.00,327.00,-0.68,0.12,0.00,-2.99,-42.00,72752
745.00,330.00,-0.51,0.16,0.00,-1.95,-41.00,72761
747.00,330.00,-0.41,0.10,0.00,-1.67,-41.00,72769
745.00,329.00,-0.34,0.07,0.00,-1.47,-41.00,72777
744.00,327.00,-0.42,-0.08,0.00,-2.50,-42.00,72786
742.00,328.00,-0.42,0.00,0.00,-2.14,-41.00,72795
748.00,327.00,-0.34,0.08,0.00,-1.42,-41.00,72803
749.00,328.00,-0.29,0.05,0.00,-1.27,-41.00,72812
750.00,328.00,-0.18,0.11,0.00,-0.45,-40.00,72820
749.00,328.00,-0.13,0.05,0.00,-0.48,-40.00,72828
748.00,328.00,-0.11,0.02,0.00,-0.47,-40.00,72837
750.00,327.00,-0.13,-0.02,0.00,-0.74,-40.00,72846
749.00,328.00,-0.09,0.04,0.00,-0.27,-40.00,72854
750.00,328.00,-0.08,0.01,0.00,-0.37,-40.00,72862
750.00,326.00,-0.18,-0.11,0.00,-1.39,-41.00,72871
748.00,329.00,-0.33,-0.15,0.00,-2.31,-41.00,72880
749.00,326.00,-0.47,-0.14,0.00,-2.97,-42.00,72888
746.00,327.00,-0.63,-0.16,0.00,-3.87,-43.00,72897
746.00,327.00,-0.83,-0.20,0.00,-5.09,-44.00,72905
745.00,329.00,-1.08,-0.25,0.00,-6.55,-45.00,72913
745.00,328.00,-1.30,-0.22,0.00,-7.60,-46.00,72923
740.00,327.00,-1.57,-0.27,0.00,-9.22,-47.00,72931
739.00,328.00,-1.79,-0.22,0.00,-10.14,-48.00,72939
740.00,328.00,-1.95,-0.16,0.00,-10.72,-49.00,72948
738.00,329.00,-2.07,-0.12,0.00,-11.17,-49.00,72956
737.00,328.00,-2.24,-0.16,0.00,-12.16,-50.00,72965
733.00,329.00,-2.37,-0.14,0.00,-12.78,-50.00,72974
727.00,327.00,-2.46,-0.09,0.00,-13.00,-50.00,72982
716.00,326.00,-2.63,-0.17,0.00,-14.25,-51.00,72991
699.00,328.00,-2.75,-0.12,0.00,-14.66,-52.00,72999
665.00,328.00,-2.84,-0.09,0.00,-14.96,-52.00,73008
615.00,328.00,-2.88,-0.04,0.00,-14.94,-52.00,73017
540.00,327.00,-2.89,-0.01,0.00,-14.90,-52.00,73025
423.00,326.00,-2.79,0.10,0.00,-13.95,-51.00,73034
396.00,326.00,-2.55,0.24,0.00,-12.15,-50.00,73042
381.00,326.00,-2.56,-0.01,0.00,-13.22,-51.00,73051
363.00,328.00,-2.53,0.04,0.00,-12.84,-50.00,73060
349.00,328.00,-2.36,0.16,0.00,-11.48,-49.00,73068
339.00,328.00,-2.42,-0.06,0.00,-12.70,-50.00,73076
323.00,328.00,-2.32,0.10,0.00,-11.49,-49.00,73085
318.00,327.00,-2.20,0.12,0.00,-10.85,-49.00,73094
311.00,328.00,-2.07,0.13,0.00,-10.14,-48.00,73103
303.00,328.00,-1.91,0.17,0.00,-9.13,-47.00,73111
304.00,328.00,-1.80,0.11,0.00,-8.84,-47.00,73119
295.00,328.00,-1.61,0.19,0.00,-7.54,-46.00,73128
289.00,327.00,-1.59,0.02,0.00,-8.09,-46.00,73137
283.00,328.00,-1.53,0.06,0.00,-7.64,-46.00,73145
280.00,328.00,-1.29,0.24,0.00,-5.62,-44.00,73154
273.00,326.00,-1.21,0.07,0.00,-5.94,-44.00,73162
263.00,325.00,-1.11,0.10,0.00,-5.29,-44.00,73170
265.00,327.00,-1.04,0.07,0.00,-5.10,-44.00,73179
264.00,327.00,-0.99,0.05,0.00,-4.90,-44.00,73188
257.00,325.00,-1.02,-0.03,0.00,-5.35,-44.00,73196
252.00,327.00,-1.06,-0.04,0.00,-5.65,-44.00,73204
253.00,328.00,-1.26,-0.20,0.00,-7.29,-46.00,73213
246.00,328.00,-1.47,-0.21,0.00,-8.41,-47.00,73222
242.00,328.00,-1.51,-0.05,0.00,-7.99,-46.00,73230
236.00,328.00,-1.47,0.05,0.00,-7.37,-46.00,73239
230.00,328.00,-1.58,-0.11,0.00,}
4&4K"i0j00,73265
217.00,326.00,-1.35,0.10,0.00,-6.55,-45.00,73273
214.00,325.00,-1.27,0.08,0.00,-6.17,-45.00,73281
215.00,328.00,-1.25,0.01,0.00,-6.40,-45.00,73290
212.00,328.00,-1.21,0.04,0.00,-6.09,-45.00,73298
210.00,327.00,-1.15,0.06,0.00,-5.65,-44.00,73307
210.00,328.00,-0.96,0.19,0.00,-4.15,-43.00,73316
212.00,329.00,-0.82,0.14,0.00,-3.62,-43.00,73324
209.00,327.00,-0.84,-0.03,0.00,-4.45,-43.00,73332
216.00,329.00,-0.86,-0.01,0.00,-4.46,-43.00,73341
215.00,328.00,-0.79,0.07,0.00,-3.75,-43.00,73350
217.00,330.00,-0.66,0.12,0.00,-2.91,-42.00,73358
210.00,327.00,-0.34,0.33,0.00,-0.39,-40.00,73367
211.00,329.00,0.02,0.36,0.00,1.59,41.00,73375
208.00,327.00,0.20,0.18,0.00,1.75,41.00,73383
208.00,328.00,0.32,0.12,0.00,2.10,41.00,73392
206.00,328.00,0.31,-0.01,0.00,1.56,41.00,73401
205.00,325.00,0.21,-0.10,0.00,0.69,40.00,73409
196.00,328.00,0.05,-0.16,0.00,-0.44,-40.00,73417
198.00,327.00,0.03,-0.01,0.00,0.12,40.00,73426
195.00,328.00,0.04,0.01,0.00,0.24,40.00,73435
190.00,328.00,0.09,0.05,0.00,0.63,40.00,73443
185.00,327.00,0.05,-0.04,0.00,0.08,40.00,73451
183.00,327.00,-0.04,-0.09,0.00,-0.59,-40.00,73460
181.00,327.00,-0.19,-0.14,0.00,-1.54,-41.00,73468
185.00,329.00,-0.36,-0.18,0.00,-2.59,-42.00,73477
187.00,328.00,-0.39,-0.03,0.00,-2.11,-41.00,73486
186.00,328.00,-0.41,-0.02,0.00,-2.18,-41.00,73494
184.00,328.00,-0.67,-0.26,0.00,-4.50,-43.00,73502
179.00,328.00,-0.84,-0.17,0.00,-4.98,-44.00,73511
175.00,329.00,-1.08,-0.24,0.00,-6.54,-45.00,73520
171.00,328.00,-1.36,-0.28,0.00,-8.16,-46.00,73528
168.00,327.00,-1.61,-0.25,0.00,-9.28,-47.00,73537
168.00,328.00,-1.90,-0.29,0.00,-10.94,-49.00,73545
168.00,328.00,-1.97,-0.08,0.00,-10.46,-48.00,73553
162.00,328.00,-2.18,-0.21,0.00,-12.08,-50.00,73563
159.00,329.00,-2.38,-0.20,0.00,-13.05,-50.00,73571
161.00,329.00,-2.43,-0.05,0.00,-12.70,-50.00,73579
157.00,328.00,-2.54,-0.11,0.00,-13.54,-51.00,73588
152.00,328.00,-2.60,-0.06,0.00,-13.63,-51.00,73596
152.00,328.00,-2.76,-0.16,0.00,-14.87,-52.00,73606
148.00,329.00,-3.00,-0.24,0.00,-16.45,-53.00,73614
153.00,328.00,-3.09,-0.09,0.00,-16.27,-53.00,73622
152.00,329.00,-3.54,-0.45,0.00,-20.04,-56.00,73631
148.00,327.00,-3.53,0.01,0.00,-18.15,-55.00,73639
143.00,328.00,-3.55,-0.02,0.00,-18.31,-55.00,73648
142.00,326.00,-3.59,-0.05,0.00,-18.69,-55.00,73657
148.00,329.00,-3.53,0.06,0.00,-17.91,-55.00,73665
143.00,326.00,-3.72,-0.18,0.00,-19.87,-56.00,73674
140.00,329.00,-3.71,0.01,0.00,-19.04,-56.00,73682
136.00,329.00,-3.68,0.03,0.00,-18.83,-55.00,73691
139.00,328.00,-3.73,-0.05,0.00,-19.40,-56.00,73700
135.00,328.00,-3.78,-0.05,0.00,-19.69,-56.00,73708
135.00,328.00,-3.89,-0.10,0.00,-20.42,-57.00,73716
138.00,329.00,-3.92,-0.03,0.00,-20.32,-57.00,73725
132.00,328.00,-3.97,-0.05,0.00,-20.67,-57.00,73734
136.00,329.00,-3.58,0.40,0.00,-16.77,-54.00,73743
134.00,327.00,-3.53,0.04,0.00,-18.00,-55.00,73751
131.00,328.00,-3.55,-0.01,0.00,-18.29,-55.00,73759
134.00,328.00,-3.40,0.14,0.00,-16.90,-54.00,73768
135.00,328.00,-3.30,0.10,0.00,-16.61,-53.00,73777
134.00,329.00,-3.31,-0.01,0.00,-17.08,-54.00,73785
130.00,326.00,-3.26,0.06,0.00,-16.51,-53.00,73794
133.00,329.00,-3.14,0.11,0.00,-15.70,-53.00,73802
125.00,329.00,-2.94,0.20,0.00,-14.27,-51.00,73811
122.00,328.00,-2.84,0.10,0.00,-14.19,-51.00,73820
125.00,329.00,-2.72,0.12,0.00,-13.52,-51.00,73828
122.00,329.00,-2.59,0.13,0.00,-12.83,-50.00,73837
122.00,330.00,-2.48,0.11,0.00,-12.32,-50.00,73845
122.00,330.00,-2.37,0.11,0.00,-11.77,-49.00,73853
121.00,330.00,-2.20,0.17,0.00,-10.61,-48.00,73863
122.00,330.00,-1.85,0.35,0.00,-8.07,-46.00,73871
121.00,330.00,-1.69,0.16,0.00,-8.06,-46.00,73879
121.00,331.00,-1.45,0.24,0.00,-6.45,-45.00,73888
120.00,330.00,-1.21,0.24,0.00,-5.27,-44.00,73896
114.00,329.00,-0.89,0.32,0.00,-3.27,-42.00,73905
115.00,330.00,-0.64,0.25,0.00,-2.27,-41.00,73914
109.00,329.00,-0.41,0.23,0.00,-1.17,-40.00,73922
107.00,328.00,-0.11,0.30,0.00,0.70,40.00,73930
107.00,321.00,0.15,0.26,0.00,1.83,41.00,73939
110.00,322.00,0.43,0.28,0.00,3.40,42.00,73948
108.00,320.00,0.74,0.31,0.00,5.09,44.00,73956
103.00,320.00,1.01,0.27,0.00,6.29,45.00,73965
106.00,315.00,1.21,0.20,0.00,7.04,45.00,73973
106.00,313.00,1.31,0.10,0.00,7.18,45.00,73981
103.00,308.00,1.18,-0.13,0.00,5.55,44.00,73990
101.00,302.00,0.84,-0.34,0.00,2.90,42.00,73999
99.00,288.00,0.45,-0.39,0.00,0.74,40.00,74007
104.00,284.00,0.03,-0.42,0.00,-1.58,-41.00,74015
101.00,284.00,-0.27,-0.30,0.00,-2.65,-42.00,74024
103.00,277.00,-0.41,-0.14,0.00,-2.68,-42.00,74033
106.00,274.00,-0.58,-0.17,0.00,-3.69,-43.00,74041
105.00,274.00,-0.72,-0.14,0.00,-4.25,-43.00,74050
105.00,272.00,-0.80,-0.08,0.00,-4.44,-43.00,74058
106.00,273.00,-0.87,-0.07,0.00,-4.78,-43.00,74066
101.00,273.00,-0.93,-0.06,0.00,-5.00,-44.00,74076
103.00,275.00,-0.87,0.06,0.00,-4.24,-43.00,74084
103.00,275.00,-0.86,0.01,0.00,-4.42,-43.00,74092
106.00,276.00,-0.95,-0.09,0.00,-5.24,-44.00,74101
101.00,277.00,-1.10,-0.15,0.00,-6.24,-45.00,74109
105.00,278.00,-1.23,-0.14,0.00,-6.92,-45.00,74118
102.00,280.00,-1.43,-0.19,0.00,-8.13,-46.00,74126
103.00,284.00,-1.64,-0.21,0.00,-9.29,-47.00,74135
102.00,286.00,-1.76,-0.12,0.00,-9.52,-48.00,74143
101.00,284.00,-1.83,-0.08,0.00,-9.75,-48.00,74151
103.00,290.00,-1.76,0.07,0.00,-8.76,-47.00,74161
104.00,289.00,-2.10,-0.34,0.00,-12.22,-50.00,74169
101.00,289.00,-2.38,-0.28,0.00,-13.40,-51.00,74178
105.00,293.00,-2.45,-0.07,0.00,-12.88,-50.00,74186
103.00,298.00,-2.52,-0.07,0.00,-13.27,-51.00,74194
102.00,298.00,-2.77,-0.25,0.00,-15.32,-52.00,74204
103.00,302.00,-2.94,-0.17,0.00,-15.82,-53.00,74212
100.00,300.00,-3.00,-0.06,0.00,-15.67,-53.00,74220
99.00,299.00,-3.12,-0.12,0.00,-16.52,-53.00,74229
96.00,304.00,-3.12,-0.01,0.00,-16.09,-53.00,74237
98.00,306.00,-3.41,-0.29,0.00,-18.76,-55.00,74246
99.00,302.00,-3.51,-0.09,0.00,-18.42,-55.00,74255
99.00,303.00,-3.63,-0.12,0.00,-19.18,-56.00,74263
97.00,302.00,-3.86,-0.23,0.00,-20.82,-57.00,74271
98.00,300.00,-4.04,-0.18,0.00,-21.50,-58.00,74280
98.00,304.00,-4.27,-0.23,0.00,-22.94,-59.00,74289
95.00,304.00,-4.16,0.11,0.00,-20.94,-57.00,74297
98.00,304.00,-4.02,0.14,0.00,-20.13,-56.00,74306
97.00,302.00,-3.91,0.11,0.00,-19.69,-56.00,74314
95.00,305.00,-3.84,0.07,0.00,-19.48,-56.00,74322
93.00,305.00,-3.73,0.11,0.00,-18.77,-55.00,74332
95.00,308.00,-3.49,0.24,0.00,-16.98,-54.00,74340
98.00,307.00,-3.39,0.11,0.00,-16.97,-54.00,74348
94.00,309.00,-3.16,0.22,0.00,-15.37,-52.00,74357
96.00,305.00,-2.94,0.22,0.00,-14.25,-51.00,74365
95.00,307.00,-2.92,0.02,0.00,-14.94,-52.00,74374
98.00,308.00,-2.68,0.24,0.00,-12.78,-50.00,74383
97.00,309.00,-2.52,0.16,0.00,-12.30,-50.00,74391
94.00,309.00,-2.25,0.27,0.00,-10.48,-48.00,74399
95.00,310.00,-2.20,0.05,0.00,-11.12,-49.00,74408
98.00,310.00,-2.10,0.10,0.00,-10.43,-48.00,74417
96.00,310.00,-1.99,0.12,0.00,-9.73,-48.00,74425
95.00,310.00,-1.95,0.04,0.00,-9.85,-48.00,74433
96.00,310.00,-1.88,0.07,0.00,-9.36,-47.00,74442
88.00,307.00,-1.70,0.17,0.00,-8.07,-46.00,74450
94.00,307.00,-1.57,0.13,0.00,-7.55,-46.00,74459
96.00,306.00,-1.48,0.10,0.00,-7.19,-45.00,74467
94.00,306.00,-1.58,-0.10,0.00,-8.54,-47.00,74476
93.00,304.00,-1.79,-0.21,0.00,-10.09,-48.00,74484
88.00,304.00,-1.77,0.02,0.00,-9.05,-47.00,74492
88.00,308.00,-1.72,0.05,0.00,-8.65,-47.00,74502
88.00,308.00,-1.62,0.10,0.00,-7.94,-46.00,74510
85.00,306.00,-1.62,0.00,0.00,-8.34,-46.00,74518
86.00,308.00,-1.53,0.09,0.00,-7.50,-46.00,74526
88.00,306.00,-1.50,0.03,0.00,-7.60,-46.00,74535
85.00,299.00,-1.57,-0.07,0.00,-8.36,-46.00,74544
85.00,291.00,-1.60,-0.03,0.00,-8.39,-46.00,74552
84.00,282.00,-1.65,-0.05,0.00,-8.72,-47.00,74560
85.00,262.00,-1.79,-0.13,0.00,-9.74,-48.00,74569
84.00,239.00,-1.86,-0.07,0.00,-9.84,-48.00,74577
84.00,225.00,-1.93,-0.07,0.00,-10.21,-48.00,74586
85.00,217.00,-2.05,-0.12,0.00,-11.03,-49.00,74595
77.00,208.00,-2.10,-0.05,0.00,-11.02,-49.00,74603
81.00,213.00,-2.00,0.10,0.00,-9.86,-48.00,74611
79.00,212.00,-1.86,0.13,0.00,-9.03,-47.00,74619
80.00,219.00,-1.77,0.09,0.00,-8.71,-47.00,74629
80.00,226.00,-1.67,0.10,0.00,-8.16,-46.00,74637
80.00,237.00,-1.54,0.13,0.00,-7.40,-46.00,74645
78.00,237.00,-1.50,0.04,0.00,-7.60,-46.00,74654
81.00,258.00,-1.49,0.02,0.00,-7.58,-46.00,74662
78.00,263.00,-1.48,0.01,0.00,-7.58,-46.00,74671
77.00,266.00,-1.52,-0.05,0.00,-8.03,-46.00,74679
74.00,270.00,-1.60,-0.07,0.00,-8.54,-47.00,74688
73.00,273.00,-1.67,-0.07,0.00,-8.88,-47.00,74696
79.00,276.00,-1.78,-0.11,0.00,-9.57,-48.00,74704
83.00,281.00,-1.93,-0.15,0.00,-10.55,-48.00,74713
86.00,282.00,-2.02,-0.09,0.00,-10.73,-49.00,74722
86.00,284.00,-2.06,-0.05,0.00,-10.82,-49.00,74730
88.00,285.00,-2.25,-0.18,0.00,-12.33,-50.00,74738
86.00,277.00,-2.40,-0.15,0.00,-13.00,-50.00,74747
90.00,258.00,-2.53,-0.12,0.00,-13.52,-51.00,74756
93.00,254.00,-2.58,-0.06,0.00,-13.53,-51.00,74764
92.00,246.00,-2.74,-0.15,0.00,-14.73,-52.00,74773
93.00,241.00,-2.75,-0.01,0.00,-14.17,-51.00,74781
90.00,233.00,-2.77,-0.02,0.00,-14.31,-52.00,74789
91.00,235.00,-2.88,-0.11,0.00,-15.26,-52.00,74799
94.00,237.00,-2.88,-0.01,0.00,-14.85,-52.00,74807
90.00,235.00,-2.76,0.13,0.00,-13.67,-51.00,74815
91.00,242.00,-2.65,0.10,0.00,-13.23,-51.00,74824
90.00,242.00,-2.33,0.33,0.00,-10.63,-48.00,74832
91.00,239.00,-2.27,0.06,0.00,-11.46,-49.00,74841
95.00,238.00,-2.17,0.11,0.00,-10.71,-49.00,74850
93.00,239.00,-2.00,0.17,0.00,-9.61,-48.00,74858
97.00,241.00,-1.92,0.08,0.00,-9.58,-48.00,74866
104.00,241.00,-1.74,0.18,0.00,-8.22,-46.00,74874
105.00,241.00,-1.56,0.19,0.00,-7.24,-46.00,74884
103.00,241.00,-1.36,0.20,0.00,-6.17,-45.00,74892
95.00,235.00,-1.13,0.23,0.00,-4.88,-44.00,74900
98.00,232.00,-0.84,0.29,0.00,-3.14,-42.00,74909
101.00,231.00,-0.59,0.26,0.00,-1.95,-41.00,74917
101.00,235.00,-0.39,0.20,0.00,-1.18,-40.00,74926
92.00,229.00,-0.12,0.26,0.00,0.44,40.00,74934
98.00,229.00,0.11,0.23,0.00,1.53,41.00,74943
98.00,231.00,0.41,0.30,0.00,3.32,42.00,74951
92.00,232.00,0.67,0.26,0.00,4.50,43.00,74959
90.00,230.00,0.90,0.23,0.00,5.55,44.00,74968
81.00,227.00,1.09,0.20,0.00,6.45,45.00,74977
78.00,232.00,1.31,0.22,0.00,7.67,46.00,74985
79.00,234.00,1.44,0.12,0.00,7.90,46.00,74993
83.00,235.00,1.62,0.18,0.00,9.06,47.00,75001
97.00,232.00,1.76,0.14,0.00,9.60,48.00,75011
110.00,235.00,1.80,0.05,0.00,9.46,47.00,75019
115.00,240.00,1.81,0.01,0.00,9.39,47.00,75027
113.00,233.00,2.00,0.18,0.00,11.03,49.00,75035
135.00,237.00,2.37,0.37,0.00,13.70,51.00,75044
136.00,240.00,2.80,0.43,0.00,16.17,53.00,75053
138.00,249.00,3.02,0.22,0.00,16.42,53.00,75061
143.00,253.00,3.05,0.03,0.00,15.81,53.00,75070
143.00,258.00,3.04,-0.00,0.00,15.64,53.00,75078
140.00,253.00,2.85,-0.19,0.00,13.90,51.00,75086
142.00,256.00,2.54,-0.31,0.00,11.79,49.00,75096
137.00,255.00,2.18,-0.36,0.00,9.74,48.00,75104
128.00,256.00,1.82,-0.36,0.00,7.85,46.00,75112
133.00,257.00,1.44,-0.38,0.00,5.87,44.00,75121
133.00,258.00,1.10,-0.34,0.00,4.25,43.00,75129
138.00,256.00,0.75,-0.35,0.00,2.39,41.00,75138
140.00,261.00,0.44,-0.30,0.00,1.03,40.00,75147
143.00,263.00,0.14,-0.31,0.00,-0.57,-40.00,75155
145.00,267.00,-0.14,-0.28,0.00,-1.86,-41.00,75163
147.00,274.00,-0.39,-0.25,0.00,-3.03,-42.00,75172
148.00,273.00,-0.59,-0.20,0.00,-3.86,-43.00,75181
147.00,271.00,-0.77,-0.18,0.00,-4.73,-43.00,75189
141.00,263.00,-0.94,-0.17,0.00,-5.55,-44.00,75198
135.00,258.00,-1.04,-0.09,0.00,-5.71,-44.00,75206
130.00,261.00,-1.18,-0.14,0.00,-6.67,-45.00,75214
130.00,259.00,-1.30,-0.12,0.00,-7.17,-45.00,75224
125.00,252.00,-1.41,-0.11,0.00,-7.75,-46.00,75232
120.00,252.00,-1.50,-0.09,0.00,-8.11,-46.00,75240
115.00,246.00,-1.62,-0.12,0.00,-8.81,-47.00,75248
108.00,247.00,-1.74,-0.12,0.00,-9.40,-47.00,75257
102.00,250.00,-1.82,-0.09,0.00,-9.75,-48.00,75266
90.00,246.00,-1.91,-0.09,0.00,-10.19,-48.00,75274
85.00,240.00,-1.97,-0.06,0.00,-10.37,-48.00,75283
82.00,242.00,-2.11,-0.14,0.00,-11.40,-49.00,75291
72.00,255.00,-2.21,-0.10,0.00,-11.79,-49.00,75299
72.00,249.00,-2.28,-0.07,0.00,-11.98,-50.00,75309
77.00,248.00,-2.30,-0.02,0.00,-11.91,-50.00,75317
85.00,247.00,-2.44,-0.15,0.00,-13.18,-51.00,75325
89.00,243.00,-2.46,-0.02,0.00,-12.76,-50.00,75334
88.00,248.00,-2.33,0.13,0.00,-11.47,-49.00,75342
85.00,245.00,-2.30,0.03,0.00,-11.72,-49.00,75351
80.00,251.00,-2.15,0.15,0.00,-10.42,-48.00,75360
77.00,251.00,-1.99,0.16,0.00,-9.58,-48.00,75368
77.00,253.00,-1.85,0.14,0.00,-8.92,-47.00,75376
69.00,249.00,-1.72,0.13,0.00,-8.29,-46.00,75384
68.00,246.00,-1.66,0.05,0.00,-8.34,-46.00,75394
78.00,250.00,-1.55,0.12,0.00,-7.49,-46.00,75402
76.00,253.00,-1.45,0.10,0.00,-7.04,-45.00,75410
79.00,249.00,-1.29,0.16,0.00,-5.96,-44.00,75418
81.00,250.00,-1.13,0.16,0.00,-5.18,-44.00,75427
83.00,254.00,-1.07,0.06,0.00,-5.24,-44.00,75436
85.00,253.00,-0.91,0.16,0.00,-4.01,-43.00,75444
90.00,255.00,-0.79,0.12,0.00,-3.54,-42.00,75453
94.00,253.00,-0.68,0.10,0.00,-3.11,-42.00,75461
87.00,252.00,-0.64,0.05,0.00,-3.09,-42.00,75469
85.00,254.00,-0.50,0.14,0.00,-1.96,-41.00,75478
86.00,256.00,-0.25,0.25,0.00,-0.24,-40.00,75487
75.00,256.00,-0.05,0.20,0.00,0.58,40.00,75495
63.00,255.00,0.12,0.17,0.00,1.32,41.00,75503
68.00,255.00,0.33,0.20,0.00,2.51,42.00,75511
63.00,257.00,0.30,-0.03,0.00,1.43,41.00,75520
69.00,255.00,0.48,0.18,0.00,3.25,42.00,75529
60.00,252.00,0.65,0.17,0.00,4.02,43.00,75537
64.00,256.00,0.75,0.10,0.00,4.27,43.00,75545
63.00,251.00,0.82,0.07,0.00,4.46,43.00,75553
65.00,251.00,0.80,-0.01,0.00,4.08,43.00,75563
56.00,245.00,0.89,0.09,0.00,4.98,44.00,75571
59.00,247.00,1.08,0.18,0.00,6.29,45.00,75579
62.00,242.00,1.34,0.26,0.00,7.95,46.00,75587
55.00,238.00,1.55,0.21,0.00,8.85,47.00,75596
61.00,221.00,1.69,0.14,0.00,9.31,47.00,75604
64.00,222.00,1.72,0.02,0.00,8.91,47.00,75613
62.00,222.00,1.71,-0.01,0.00,8.75,47.00,75621
58.00,218.00,1.71,0.01,0.00,8.85,47.00,75630
62.00,218.00,1.77,0.06,0.00,9.37,47.00,75638
70.00,215.00,1.81,0.04,0.00,9.47,47.00,75646
71.00,210.00,1.83,0.02,0.00,9.47,47.00,75655
81.00,212.00,1.70,-0.13,0.00,8.22,46.00,75664
76.00,234.00,1.60,-0.10,0.00,7.80,46.00,75672
87.00,229.00,1.45,-0.15,0.00,6.84,45.00,75680
93.00,228.00,1.21,-0.24,0.00,5.25,44.00,75688
111.00,233.00,0.93,-0.28,0.00,3.67,43.00,75698
127.00,238.00,0.74,-0.20,0.00,2.97,42.00,75706
161.00,242.00,0.63,-0.11,0.00,2.78,42.00,75714
175.00,244.00,0.58,-0.04,0.00,2.83,42.00,75722
218.00,246.00,0.70,0.12,0.00,4.07,43.00,75731
231.00,241.00,0.89,0.19,0.00,5.39,44.00,75740
248.00,247.00,0.95,0.06,0.00,5.12,44.00,75748
259.00,251.00,0.94,-0.01,0.00,4.77,43.00,75757
281.00,256.00,0.93,-0.01,0.00,4.72,43.00,75765
285.00,260.00,0.88,-0.04,0.00,4.36,43.00,75773
284.00,265.00,0.79,-0.10,0.00,3.64,43.00,75782
279.00,269.00,0.62,-0.17,0.00,2.48,42.00,75791
282.00,276.00,0.49,-0.13,0.00,1.99,41.00,75799
279.00,282.00,0.40,-0.09,0.00,1.65,41.00,75807
282.00,282.00,0.36,-0.04,0.00,1.67,41.00,75816
278.00,277.00,0.25,-0.11,0.00,0.83,40.00,75825
281.00,274.00,0.20,-0.05,0.00,0.81,40.00,75833
287.00,277.00,0.08,-0.12,0.00,-0.06,-40.00,75842
291.00,277.00,0.02,-0.06,0.00,-0.18,-40.00,75850
302.00,274.00,-0.12,-0.14,0.00,-1.21,-41.00,75858
311.00,271.00,-0.18,-0.06,0.00,-1.19,-40.00,75867
318.00,274.00,-0.26,-0.07,0.00,-1.62,-41.00,75876
322.00,278.00,-0.33,-0.07,0.00,-1.99,-41.00,75884
307.00,278.00,-0.35,-0.02,0.00,-1.86,-41.00,75892
296.00,277.00,-0.31,0.04,0.00,-1.44,-41.00,75901
292.00,275.00,-0.32,-0.01,0.00,-1.65,-41.00,75910
284.00,279.00,-0.35,-0.03,0.00,-1.90,-41.00,75918
271.00,278.00,-0.47,-0.12,0.00,-2.90,-42.00,75927
258.00,275.00,-0.52,-0.06,0.00,-2.93,-42.00,75935
250.00,272.00,-0.59,-0.07,0.00,-3.30,-42.00,75943
231.00,273.00,-0.68,-0.09,0.00,-3.83,-43.00,75953
220.00,275.00,-0.88,-0.20,0.00,-5.33,-44.00,75961
218.00,270.00,-1.04,-0.17,0.00,-6.05,-45.00,75969
226.00,272.00,-1.14,-0.10,0.00,-6.29,-45.00,75978
232.00,272.00,-1.29,-0.14,0.00,-7.21,-46.00,75986
233.00,271.00,-1.39,-0.11,0.00,-7.62,-46.00,75995
228.00,272.00,-1.45,-0.05,0.00,-7.67,-46.00,76004
235.00,274.00,-1.45,-0.00,0.00,-7.48,-46.00,76012
222.00,276.00,-1.43,0.02,0.00,-7.29,-46.00,76020
224.00,275.00,-1.46,-0.03,0.00,-7.61,-46.00,76029
216.00,272.00,-1.47,-0.02,0.00,-7.65,-46.00,76038
207.00,273.00,-1.50,-0.03,0.00,-7.82,-46.00,76046
189.00,269.00,-1.57,-0.07,0.00,-8.32,-46.00,76055
181.00,271.00,-1.59,-0.03,0.00,-8.29,-46.00,76063
187.00,273.00,-1.52,0.07,0.00,-7.57,-46.00,76071
180.00,265.00,-1.38,0.15,0.00,-6.47,-45.00,76080
177.00,267.00,-1.32,0.06,0.00,-6.55,-45.00,76089
170.00,266.00,-1.34,-0.02,0.00,-7.00,-45.00,76097
174.00,266.00,-1.35,-0.01,0.00,-7.00,-45.00,76105
165.00,260.00,-1.35,0.00,0.00,-6.93,-45.00,76114
160.00,268.00,-1.31,0.04,0.00,-6.60,-45.00,76123
158.00,267.00,-1.28,0.03,0.00,-6.45,-45.00,76131
154.00,272.00,-1.25,0.03,0.00,-6.28,-45.00,76140
153.00,269.00,-1.21,0.04,0.00,-6.06,-45.00,76148
152.00,278.00,-1.19,0.02,0.00,-6.06,-45.00,76156
156.00,283.00,-1.24,-0.04,0.00,-6.54,-45.00,76166
161.00,282.00,-1.24,-0.00,0.00,-6.40,-45.00,76174
161.00,284.00,-1.21,0.03,0.00,-6.15,-45.00,76182
168.00,288.00,-1.17,0.04,0.00,-5.86,-44.00,76191
169.00,291.00,-1.10,0.07,0.00,-5.39,-44.00,76199
176.00,294.00,-1.06,0.04,0.00,-5.30,-44.00,76208
178.00,294.00,-1.05,0.02,0.00,-5.32,-44.00,76217
169.00,297.00,-1.08,-0.03,0.00,-5.69,-44.00,76225
166.00,297.00,-1.10,-0.02,0.00,-5.76,-44.00,76233
163.00,300.00,-1.07,0.03,0.00,-5.39,-44.00,76241
161.00,300.00,-1.04,0.04,0.00,-5.18,-44.00,76251
170.00,302.00,-1.03,0.01,0.00,-5.25,-44.00,76259
176.00,298.00,-1.01,0.02,0.00,-5.11,-44.00,76267
176.00,290.00,-0.97,0.04,0.00,-4.80,-44.00,76276
171.00,287.00,-0.84,0.13,0.00,-3.78,-43.00,76284
173.00,288.00,-0.62,0.21,0.00,-2.32,-41.00,76293
178.00,290.00,-0.57,0.05,0.00,-2.75,-42.00,76302
175.00,290.00,-0.45,0.12,0.00,-1.80,-41.00,76310
173.00,292.00,-0.25,0.20,0.00,-0.45,-40.00,76318
159.00,289.00,-0.16,0.09,0.00,-0.43,-40.00,76327
162.00,290.00,-0.09,0.07,0.00,-0.16,-40.00,76336
159.00,292.00,-0.07,0.01,0.00,-0.34,-40.00,76344
154.00,289.00,-0.05,0.02,0.00,-0.18,-40.00,76353
139.00,290.00,-0.04,0.02,0.00,-0.13,-40.00,76361
130.00,290.00,-0.01,0.03,0.00,0.06,40.00,76369
122.00,290.00,0.04,0.05,0.00,0.37,40.00,76378
114.00,290.00,0.05,0.01,0.00,0.30,40.00,76387
114.00,290.00,-0.03,-0.08,0.00,-0.49,-40.00,76395
103.00,287.00,-0.10,-0.07,0.00,-0.82,-40.00,76403
87.00,285.00,-0.20,-0.10,0.00,-1.47,-41.00,76411
78.00,288.00,-0.39,-0.19,0.00,-2.78,-42.00,76421
65.00,288.00,-0.46,-0.07,0.00,-2.63,-42.00,76429
50.00,289.00,-0.59,-0.13,0.00,-3.59,-42.00,76437
55.00,286.00,-0.50,0.10,0.00,-2.16,-41.00,76445
41.00,285.00,-0.41,0.08,0.00,-1.77,-41.00,76454
39.00,286.00,-0.35,0.06,0.00,-1.59,-41.00,76463
37.00,284.00,-0.46,-0.10,0.00,-2.79,-42.00,76471
41.00,286.00,-0.51,-0.05,0.00,-2.84,-42.00,76480
33.00,285.00,-0.53,-0.02,0.00,-2.78,-42.00,76488
19.00,285.00,-0.52,0.01,0.00,-2.64,-42.00,76496
25.00,285.00,-0.61,-0.09,0.00,-3.51,-42.00,76505
28.00,286.00,-0.57,0.04,0.00,-2.76,-42.00,76514
26.00,283.00,-0.55,0.02,0.00,-2.75,-42.00,76522
21.00,285.00,-0.44,0.11,0.00,-1.78,-41.00,76530
13.00,286.00,-0.41,0.03,0.00,-1.99,-41.00,76538
26.00,286.00,-0.29,0.12,0.00,-0.96,-40.00,76548
19.00,285.00,-0.13,0.15,0.00,-0.04,-40.00,76556
23.00,285.00,-0.04,0.09,0.00,0.13,40.00,76564
26.00,286.00,0.09,0.13,0.00,0.99,40.00,76572
24.00,285.00,0.23,0.14,0.00,1.76,41.00,76581
22.00,287.00,0.31,0.08,0.00,1.93,41.00,76590
28.00,288.00,0.42,0.11,0.00,2.58,42.00,76598
23.00,288.00,0.47,0.05,0.00,2.61,42.00,76606
29.00,288.00,0.46,-0.01,0.00,2.34,41.00,76614
30.00,295.00,0.40,-0.06,0.00,1.82,41.00,76623
32.00,293.00,0.34,-0.06,0.00,1.53,41.00,76632
25.00,295.00,0.30,-0.05,0.00,1.34,41.00,76640
33.00,295.00,0.24,-0.06,0.00,1.01,40.00,76648
32.00,293.00,0.25,0.01,0.00,1.33,41.00,76657
27.00,295.00,0.24,-0.02,0.00,1.15,40.00,76665
17.00,293.00,0.22,-0.01,0.00,1.08,40.00,76674
12.00,293.00,0.21,-0.01,0.00,1.04,40.00,76682
5.00,293.00,0.20,-0.01,0.00,0.99,40.00,76691
10.00,290.00,0.21,0.01,0.00,1.08,40.00,76699
13.00,287.00,0.21,0.00,0.00,1.08,40.00,76707
17.00,290.00,0.23,0.02,0.00,1.28,41.00,76716
26.00,289.00,0.25,0.02,0.00,1.37,41.00,76724
25.00,290.00,0.25,0.00,0.00,1.30,41.00,76733
26.00,290.00,0.27,0.02,0.00,1.49,41.00,76741
25.00,289.00,0.24,-0.04,0.00,1.07,40.00,76749
26.00,289.00,0.25,0.02,0.00,1.37,41.00,76758
21.00,294.00,0.26,0.00,0.00,1.33,41.00,76767
23.00,294.00,0.28,0.02,0.00,1.51,41.00,76775
21.00,294.00,0.29,0.02,0.00,1.58,41.00,76783
27.00,296.00,0.31,0.02,0.00,1.68,41.00,76791
20.00,295.00,0.33,0.02,0.00,1.81,41.00,76801
23.00,293.00,0.33,0.00,0.00,1.72,41.00,76809
36.00,295.00,0.30,-0.03,0.00,1.44,41.00,76817
34.00,293.00,0.27,-0.03,0.00,1.25,41.00,76825
36.00,294.00,0.25,-0.02,0.00,1.19,40.00,76834
37.00,295.00,0.22,-0.02,0.00,1.05,40.00,76843
33.00,293.00,0.24,0.02,0.00,1.33,41.00,76851
27.00,297.00,0.21,-0.03,0.00,0.95,40.00,76859
24.00,295.00,0.21,0.00,0.00,1.10,40.00,76868
24.00,296.00,0.22,0.00,0.00,1.13,40.00,76876
21.00,295.00,0.20,-0.01,0.00,1.01,40.00,76884
24.00,296.00,0.19,-0.02,0.00,0.89,40.00,76893
22.00,293.00,0.18,-0.01,0.00,0.86,40.00,76902
15.00,293.00,0.18,0.01,0.00,0.98,40.00,76910
19.00,293.00,0.17,-0.02,0.00,0.81,40.00,76918
19.00,296.00,0.17,0.00,0.00,0.88,40.00,76926
26.00,296.00,0.16,-0.01,0.00,0.82,40.00,76935
24.00,292.00,0.14,-0.03,0.00,0.61,40.00,76944
32.00,296.00,0.11,-0.03,0.00,0.43,40.00,76952
32.00,293.00,0.05,-0.05,0.00,0.05,40.00,76960
36.00,294.00,0.06,0.01,0.00,0.33,40.00,76968
43.00,296.00,0.06,0.00,0.00,0.35,40.00,76978
38.00,296.00,0.03,-0.03,0.00,0.01,40.00,76986
30.00,298.00,0.04,0.01,0.00,0.26,40.00,76994
25.00,296.00,0.05,0.01,0.00,0.26,40.00,77002
18.00,297.00,0.03,-0.01,0.00,0.10,40.00,77011
19.00,297.00,0.03,-0.00,0.00,0.16,40.00,77020
21.00,295.00,0.04,0.01,0.00,0.27,40.00,77028
21.00,295.00,0.05,0.00,0.00,0.24,40.00,77036
24.00,298.00,0.03,-0.01,0.00,0.13,40.00,77044
18.00,295.00,-0.01,-0.05,0.00,-0.28,-40.00,77053
18.00,292.00,-0.02,-0.00,0.00,-0.09,-40.00,77062
21.00,289.00,-0.07,-0.06,0.00,-0.60,-40.00,77070
22.00,292.00,-0.07,-0.00,0.00,-0.38,-40.00,77078
23.00,289.00,-0.15,-0.07,0.00,-1.07,-40.00,77087
26.00,291.00,-0.23,-0.09,0.00,-1.56,-41.00,77095
30.00,292.00,-0.23,-0.00,0.00,-1.21,-41.00,77104
27.00,289.00,-0.22,0.02,0.00,-1.06,-40.00,77112
25.00,290.00,-0.20,0.02,0.00,-0.92,-40.00,77121
34.00,289.00,-0.17,0.03,0.00,-0.78,-40.00,77129
34.00,287.00,-0.17,0.00,0.00,-0.85,-40.00,77137
31.00,286.00,-0.12,0.04,0.00,-0.46,-40.00,77147
37.00,281.00,-0.14,-0.01,0.00,-0.76,-40.00,77155
34.00,284.00,-0.12,0.01,0.00,-0.59,-40.00,77163
36.00,281.00,-0.12,0.01,0.00,-0.58,-40.00,77171
23.00,280.00,-0.08,0.04,0.00,-0.24,-40.00,77180
27.00,281.00,-0.04,0.04,0.00,-0.06,-40.00,77189
24.00,281.00,-0.05,-0.00,0.00,-0.26,-40.00,77197
28.00,276.00,-0.03,0.02,0.00,-0.09,-40.00,77205
23.00,278.00,0.00,0.03,0.00,0.14,40.00,77213
26.00,277.00,-0.00,-0.00,0.00,-0.01,-40.00,77222
27.00,276.00,0.12,0.12,0.00,1.12,40.00,77231
25.00,275.00,0.10,-0.02,0.00,0.43,40.00,77239
24.00,274.00,0.15,0.05,0.00,0.96,40.00,77247
21.00,273.00,0.21,0.06,0.00,1.29,41.00,77256
24.00,273.00,0.26,0.05,0.00,1.56,41.00,77264
24.00,272.00,0.24,-0.02,0.00,1.18,40.00,77273
20.00,272.00,0.24,-0.01,0.00,1.18,40.00,77281
14.00,270.00,0.20,-0.04,0.00,0.88,40.00,77290
15.00,269.00,0.18,-0.02,0.00,0.89,40.00,77298
15.00,267.00,0.16,-0.03,0.00,0.71,40.00,77306
10.00,262.00,0.16,0.00,0.00,0.86,40.00,77315
29.00,261.00,0.15,-0.01,0.00,0.72,40.00,77323
33.00,262.00,0.13,-0.02,0.00,0.60,40.00,77332
35.00,261.00,0.14,0.01,0.00,0.77,40.00,77340
34.00,262.00,0.13,-0.01,0.00,0.62,40.00,77348
37.00,260.00,0.13,0.00,0.00,0.68,40.00,77357
34.00,260.00,0.10,-0.03,0.00,0.42,40.00,77366
37.00,260.00,0.12,0.02,0.00,0.72,40.00,77374
42.00,262.00,0.13,0.01,0.00,0.72,40.00,77382
44.00,263.00,0.13,0.00,0.00,0.69,40.00,77390
34.00,263.00,0.11,-0.02,0.00,0.47,40.00,77400
35.00,264.00,0.06,-0.05,0.00,0.10,40.00,77408
47.00,263.00,0.01,-0.05,0.00,-0.12,-40.00,77416
49.00,263.00,-0.01,-0.02,0.00,-0.14,-40.00,77424
37.00,259.00,-0.07,-0.06,0.00,-0.65,-40.00,77433
34.00,259.00,-0.09,-0.02,0.00,-0.53,-40.00,77442
34.00,260.00,-0.18,-0.09,0.00,-1.30,-41.00,77450
36.00,257.00,-0.22,-0.04,0.00,-1.27,-41.00,77458
34.00,255.00,-0.20,0.01,0.00,-0.99,-40.00,77467
36.00,255.00,-0.16,0.04,0.00,-0.67,-40.00,77475
30.00,250.00,-0.16,0.00,0.00,-0.82,-40.00,77484
34.00,256.00,-0.17,-0.01,0.00,-0.95,-40.00,77492
27.00,258.00,-0.17,-0.00,0.00,-0.90,-40.00,77501
22.00,258.00,-0.16,0.01,0.00,-0.78,-40.00,77509
21.00,260.00,-0.15,0.01,0.00,-0.71,-40.00,77517
34.00,259.00,-0.14,0.01,0.00,-0.71,-40.00,77526
35.00,258.00,-0.11,0.03,0.00,-0.45,-40.00,77534
36.00,262.00,-0.09,0.03,0.00,-0.34,-40.00,77543
37.00,261.00,-0.11,-0.02,0.00,-0.62,-40.00,77551
30.00,260.00,-0.18,-0.07,0.00,-1.22,-41.00,77559
29.00,261.00,-0.25,-0.08,0.00,-1.62,-41.00,77569
28.00,264.00,-0.29,-0.04,0.00,-1.68,-41.00,77577
30.00,267.00,-0.28,0.01,0.00,-1.41,-41.00,77585
24.00,269.00,-0.27,0.01,0.00,-1.35,-41.00,77593
26.00,269.00,-0.23,0.04,0.00,-1.05,-40.00,77602
20.00,275.00,-0.10,0.13,0.00,0.02,40.00,77611
21.00,277.00,-0.02,0.09,0.00,0.27,40.00,77619
26.00,282.00,0.04,0.06,0.00,0.48,40.00,77627
23.00,287.00,0.11,0.07,0.00,0.83,40.00,77635
21.00,287.00,0.17,0.06,0.00,1.09,40.00,77644
17.00,292.00,0.26,0.09,0.00,1.72,41.00,77652
13.00,298.00,0.25,-0.01,0.00,1.24,41.00,77661
13.00,300.00,0.28,0.03,0.00,1.52,41.00,77669
12.00,287.00,0.31,0.04,0.00,1.78,41.00,77678
10.00,289.00,0.33,0.02,0.00,1.78,41.00,77686
12.00,287.00,0.30,-0.03,0.00,1.40,41.00,77694
8.00,289.00,0.32,0.02,0.00,1.72,41.00,77703
10.00,289.00,0.38,0.07,0.00,2.25,41.00,77712
6.00,291.00,0.40,0.02,0.00,2.14,41.00,77720
10.00,290.00,0.43,0.03,0.00,2.33,41.00,77728
5.00,291.00,0.47,0.04,0.00,2.54,42.00,77736
7.00,292.00,0.47,0.00,0.00,2.42,42.00,77745
5.00,290.00,0.50,0.03,0.00,2.69,42.00,77753
6.00,291.00,0.58,0.08,0.00,3.28,42.00,77762
4.00,294.00,0.62,0.04,0.00,3.38,42.00,77770
7.00,290.00,0.61,-0.01,0.00,3.14,42.00,77778
10.00,293.00,0.57,-0.04,0.00,2.78,42.00,77787
8.00,294.00,0.48,-0.09,0.00,2.11,41.00,77795
12.00,294.00,0.41,-0.07,0.00,1.82,41.00,77804
10.00,293.00,0.37,-0.04,0.00,1.75,41.00,77812
3.00,293.00,0.29,-0.08,0.00,1.16,40.00,77820
7.00,291.00,0.24,-0.06,0.00,0.98,40.00,77829
5.00,292.00,0.23,-0.01,0.00,1.14,40.00,77837
6.00,294.00,0.26,0.03,0.00,1.47,41.00,77846
9.00,293.00,0.30,0.04,0.00,1.67,41.00,77854
5.00,292.00,0.29,-0.01,0.00,1.48,41.00,77862
5.00,289.00,0.22,-0.07,0.00,0.81,40.00,77871
5.00,287.00,0.09,-0.12,0.00,-0.02,-40.00,77879
8.00,285.00,-0.08,-0.17,0.00,-1.10,-40.00,77888
7.00,277.00,-0.30,-0.23,0.00,-2.50,-42.00,77896
8.00,266.00,-0.53,-0.22,0.00,-3.64,-43.00,77904
5.00,257.00,-0.79,-0.26,0.00,-5.13,-44.00,77913
5.00,253.00,-1.05,-0.26,0.00,-6.45,-45.00,77922
5.00,247.00,-1.14,-0.10,0.00,-6.27,-45.00,77930
8.00,241.00,-1.24,-0.09,0.00,-6.75,-45.00,77938
8.00,236.00,-1.23,0.01,0.00,-6.27,-45.00,77946
7.00,229.00,-1.13,0.10,0.00,-5.39,-44.00,77955
7.00,219.00,-1.04,0.09,0.00,-4.99,-44.00,77964
5.00,228.00,-0.99,0.05,0.00,-4.85,-44.00,77972
9.00,231.00,-0.90,0.09,0.00,-4.26,-43.00,77980
7.00,232.00,-0.84,0.05,0.00,-4.11,-43.00,77988
10.00,232.00,-0.81,0.04,0.00,-4.00,-43.00,77997
5.00,232.00,-0.77,0.03,0.00,-3.86,-43.00,78006
8.00,232.00,-0.74,0.03,0.00,-3.70,-43.00,78014
10.00,231.00,-0.76,-0.02,0.00,-3.99,-43.00,78022
3.00,233.00,-0.77,-0.01,0.00,-4.00,-43.00,78030
6.00,234.00,-0.77,0.00,0.00,-3.96,-43.00,78040
5.00,228.00,-0.80,-0.03,0.00,-4.25,-43.00,78048
6.00,225.00,-0.79,0.01,0.00,-4.03,-43.00,78056
5.00,228.00,-0.79,-0.00,0.00,-4.07,-43.00,78064
5.00,227.00,-0.79,0.01,0.00,-4.02,-43.00,78072
9.00,228.00,-0.79,-0.00,0.00,-4.08,-43.00,78081
2.00,232.00,-0.82,-0.03,0.00,-4.37,-43.00,78090
2.00,235.00,-0.83,-0.00,0.00,-4.25,-43.00,78098
8.00,238.00,-0.82,0.01,0.00,-4.15,-43.00,78106
8.00,240.00,-0.80,0.01,0.00,-4.09,-43.00,78114
8.00,238.00,-0.84,-0.04,0.00,-4.47,-43.00,78124
2.00,235.00,-0.83,0.01,0.00,-4.26,-43.00,78132
0.00,232.00,-0.80,0.03,0.00,-4.00,-43.00,78140
0.00,235.00,-0.80,-0.00,0.00,-4.13,-43.00,78148
1.00,236.00,-0.72,0.08,0.00,-3.36,-42.00,78156
1.00,236.00,-0.73,-0.01,0.00,-3.77,-43.00,78166
0.00,235.00,-0.77,-0.04,0.00,-4.10,-43.00,78174
1.00,234.00,-0.79,-0.02,0.00,-4.13,-43.00,78182
1.00,237.00,-0.86,-0.08,0.00,-4.76,-43.00,78190
2.00,239.00,-0.90,-0.03,0.00,-4.76,-43.00,78198
0.00,238.00,-0.90,-0.00,0.00,-4.67,-43.00,78206
2.00,238.00,-0.88,0.02,0.00,-4.47,-43.00,78216
0.00,236.00,-0.85,0.03,0.00,-4.24,-43.00,78224
2.00,238.00,-0.81,0.04,0.00,-4.00,-43.00,78232
1.00,241.00,-0.74,0.07,0.00,-3.51,-42.00,78240
0.00,238.00,-0.67,0.07,0.00,-3.18,-42.00,78248
1.00,240.00,-0.65,0.02,0.00,-3.22,-42.00,78258
0.00,241.00,-0.60,0.04,0.00,-2.91,-42.00,78266
1.00,240.00,-0.54,0.06,0.00,-2.52,-42.00,78274
2.00,241.00,-0.53,0.01,0.00,-2.71,-42.00,78282
7.00,243.00,-0.45,0.09,0.00,-1.95,-41.00,78290
12.00,241.00,-0.44,0.01,0.00,-2.24,-41.00,78300
15.00,245.00,-0.50,-0.06,0.00,-2.83,-42.00,78308
34.00,246.00,-0.52,-0.02,0.00,-2.78,-42.00,78316
41.00,247.00,-0.57,-0.04,0.00,-3.10,-42.00,78324
52.00,247.00,-0.57,-0.00,0.00,-2.94,-42.00,78333
66.00,250.00,-0.66,-0.09,0.00,-3.72,-43.00,78342
63.00,249.00,-0.75,-0.10,0.00,-4.29,-43.00,78350
60.00,253.00,-0.86,-0.10,0.00,-4.84,-44.00,78358
61.00,253.00,-0.90,-0.05,0.00,-4.84,-44.00,78367
67.00,254.00,-0.98,-0.08,0.00,-5.35,-44.00,78375
54.00,250.00,-1.08,-0.10,0.00,-5.94,-44.00,78384
45.00,252.00,-1.15,-0.07,0.00,-6.19,-45.00,78392
44.00,253.00,-1.22,-0.08,0.00,-6.60,-45.00,78401
40.00,254.00,-1.25,-0.03,0.00,-6.56,-45.00,78409
34.00,253.00,-1.29,-0.04,0.00,-6.84,-45.00,78417
33.00,252.00,-1.31,-0.01,0.00,-6.78,-45.00,78426
27.00,250.00,-1.33,-0.02,0.00,-6.95,-45.00,78435
29.00,252.00,-1.36,-0.02,0.00,-7.08,-45.00,78443
20.00,248.00,-1.42,-0.06,0.00,-7.56,-46.00,78451
20.00,249.00,-1.44,-0.02,0.00,-7.48,-46.00,78459
18.00,252.00,-1.48,-0.04,0.00,-7.78,-46.00,78469
17.00,251.00,-1.48,0.00,0.00,-7.58,-46.00,78477
17.00,251.00,-1.49,-0.01,0.00,-7.71,-46.00,78485
12.00,251.00,-1.49,-0.01,0.00,-7.71,-46.00,78494
11.00,254.00,-1.45,0.05,0.00,-7.25,-46.00,78502
10.00,254.00,-1.42,0.03,0.00,-7.15,-45.00,78511
9.00,253.00,-1.38,0.04,0.00,-6.92,-45.00,78519
12.00,253.00,-1.33,0.05,0.00,-6.62,-45.00,78528
14.00,254.00,-1.29,0.04,0.00,-6.47,-45.00,78536
11.00,251.00,-1.20,0.09,0.00,-5.78,-44.00,78544
10.00,254.00,-1.17,0.03,0.00,-5.88,-44.00,78553
13.00,253.00,-1.10,0.06,0.00,-5.41,-44.00,78562
13.00,250.00,-1.05,0.06,0.00,-5.14,-44.00,78570
10.00,251.00,-0.96,0.09,0.00,-4.59,-43.00,78578
11.00,254.00,-0.85,0.11,0.00,-3.94,-43.00,78586
2.00,253.00,-0.76,0.10,0.00,-3.50,-42.00,78595
1.00,252.00,-0.72,0.03,0.00,-3.60,-42.00,78604
6.00,253.00,-0.64,0.08,0.00,-2.97,-42.00,78612
3.00,253.00,-0.59,0.05,0.00,-2.84,-42.00,78620
3.00,256.00,-0.56,0.03,0.00,-2.79,-42.00,78628
6.00,256.00,-0.61,-0.05,0.00,-3.35,-42.00,78638
5.00,253.00,-0.67,-0.06,0.00,-3.72,-43.00,78646
2.00,258.00,-0.74,-0.07,0.00,-4.07,-43.00,78654
2.00,256.00,-0.85,-0.11,0.00,-4.83,-44.00,78662
6.00,258.00,-0.97,-0.12,0.00,-5.48,-44.00,78670
0.00,256.00,-1.06,-0.09,0.00,-5.85,-44.00,78679
1.00,253.00,-1.12,-0.06,0.00,-5.98,-44.00,78688
2.00,256.00,-1.16,-0.04,0.00,-6.11,-45.00,78696
1.00,255.00,-1.22,-0.06,0.00,-6.55,-45.00,78704
2.00,256.00,-1.26,-0.03,0.00,-6.60,-45.00,78712
1.00,255.00,-1.35,-0.09,0.00,-7.29,-46.00,78721
0.00,255.00,-1.43,-0.08,0.00,-7.70,-46.00,78730
0.00,256.00,-1.49,-0.06,0.00,-7.87,-46.00,78738
3.00,258.00,-1.53,-0.04,0.00,-8.02,-46.00,78746
0.00,257.00,-1.45,0.08,0.00,-7.15,-45.00,78754
2.00,257.00,-1.38,0.07,0.00,-6.77,-45.00,78764
0.00,255.00,-1.29,0.09,0.00,-6.25,-45.00,78772
2.00,257.00,-1.28,0.01,0.00,-6.56,-45.00,78780
2.00,257.00,-1.21,0.07,0.00,-5.95,-44.00,78788
0.00,255.00,-1.22,-0.01,0.00,-6.30,-45.00,78796
0.00,258.00,-1.23,-0.01,0.00,-6.35,-45.00,78804
1.00,258.00,-1.35,-0.12,0.00,-7.41,-46.00,78814
2.00,259.00,-1.43,-0.09,0.00,-7.74,-46.00,78822
1.00,257.00,-1.59,-0.16,0.00,-8.83,-47.00,78830
0.00,259.00,-1.82,-0.22,0.00,-10.26,-48.00,78838
2.00,258.00,-2.05,-0.24,0.00,-11.54,-49.00,78848
2.00,259.00,-2.12,-0.07,0.00,-11.19,-49.00,78856
0.00,257.00,-2.19,-0.07,0.00,-11.52,-49.00,78864
0.00,255.00,-2.17,0.01,0.00,-11.14,-49.00,78872
1.00,260.00,-2.18,-0.01,0.00,-11.28,-49.00,78881
2.00,260.00,-2.15,0.03,0.00,-10.93,-49.00,78889
2.00,257.00,-2.15,-0.00,0.00,-11.09,-49.00,78898
1.00,256.00,-2.10,0.06,0.00,-10.54,-48.00,78906
1.00,258.00,-2.06,0.03,0.00,-10.49,-48.00,78915
2.00,256.00,-2.00,0.06,0.00,-10.02,-48.00,78923
2.00,258.00,-1.98,0.02,0.00,-10.15,-48.00,78931
2.00,259.00,-1.98,0.01,0.00,-10.15,-48.00,78940
2.00,260.00,-2.00,-0.02,0.00,-10.35,-48.00,78949
2.00,262.00,-2.01,-0.02,0.00,-10.43,-48.00,78957
2.00,262.00,-2.02,-0.00,0.00,-10.39,-48.00,78965
0.00,262.00,-2.04,-0.03,0.00,-10.62,-48.00,78973
1.00,262.00,-2.10,-0.05,0.00,-10.99,-49.00,78983
1.00,259.00,-2.14,-0.05,0.00,-11.20,-49.00,78991
0.00,262.00,-2.21,-0.07,0.00,-11.69,-49.00,78999
2.00,262.00,-2.29,-0.07,0.00,-12.05,-50.00,79007
1.00,262.00,-2.38,-0.09,0.00,-12.63,-50.00,79016
2.00,262.00,-2.42,-0.04,0.00,-12.62,-50.00,79025
1.00,261.00,-2.43,-0.01,0.00,-12.55,-50.00,79033
2.00,264.00,-2.52,-0.09,0.00,-13.33,-51.00,79041
0.00,262.00,-2.63,-0.11,0.00,-13.99,-51.00,79050
1.00,261.00,-2.70,-0.07,0.00,-14.20,-51.00,79058
0.00,260.00,-2.71,-0.01,0.00,-13.98,-51.00,79067
0.00,258.00,-2.75,-0.04,0.00,-14.32,-52.00,79075
2.00,261.00,-2.72,0.03,0.00,-13.87,-51.00,79084
0.00,261.00,-2.70,0.02,0.00,-13.80,-51.00,79092
0.00,260.00,-2.68,0.02,0.00,-13.74,-51.00,79100
1.00,260.00,-2.64,0.04,0.00,-13.42,-51.00,79109
1.00,261.00,-2.66,-0.02,0.00,-13.79,-51.00,79118
1.00,260.00,-2.64,0.03,0.00,-13.46,-51.00,79126
2.00,261.00,-2.65,-0.02,0.00,-13.72,-51.00,79134
2.00,261.00,-2.72,-0.07,0.00,-14.30,-51.00,79142
2.00,261.00,-2.82,-0.10,0.00,-14.95,-52.00,79152
2.00,259.00,-2.94,-0.11,0.00,-15.56,-53.00,79160
0.00,256.00,-3.02,-0.09,0.00,-15.90,-53.00,79168
1.00,257.00,-3.06,-0.04,0.00,-15.93,-53.00,79176
0.00,256.00,-3.18,-0.12,0.00,-16.84,-54.00,79185
2.00,256.00,-3.25,-0.07,0.00,-17.04,-54.00,79194
1.00,255.00,-3.31,-0.06,0.00,-17.28,-54.00,79202
2.00,256.00,-3.32,-0.01,0.00,-17.16,-54.00,79210
2.00,259.00,-3.36,-0.03,0.00,-17.42,-54.00,79219
2.00,266.00,-3.40,-0.04,0.00,-17.64,-54.00,79227
0.00,262.00,-3.46,-0.06,0.00,-18.08,-55.00,79236
2.00,266.00,-3.52,-0.06,0.00,-18.35,-55.00,79244
1.00,269.00,-3.52,0.00,0.00,-18.09,-55.00,79253
2.00,269.00,-3.55,-0.03,0.00,-18.38,-55.00,79261
0.00,270.00,-3.52,0.03,0.00,-18.00,-55.00,79269
0.00,272.00,-3.54,-0.02,0.00,-18.27,-55.00,79278
2.00,276.00,-3.55,-0.01,0.00,-18.30,-55.00,79287
1.00,280.00,-3.48,0.07,0.00,-17.61,-54.00,79295
2.00,273.00,-3.46,0.02,0.00,-17.74,-54.00,79303
5.00,272.00,-3.37,0.09,0.00,-16.98,-54.00,79311
5.00,267.00,-3.34,0.04,0.00,-17.02,-54.00,79321
5.00,271.00,-3.36,-0.02,0.00,-17.38,-54.00,79329
8.00,274.00,-3.29,0.07,0.00,-16.61,-53.00,79337
2.00,274.00,-3.33,-0.05,0.00,-17.34,-54.00,79345
1.00,276.00,-3.39,-0.06,0.00,-17.66,-54.00,79354
6.00,278.00,-3.38,0.01,0.00,-17.37,-54.00,79363
4.00,276.00,-3.38,-0.00,0.00,-17.41,-54.00,79371
4.00,276.00,-3.34,0.04,0.00,-17.05,-54.00,79380
0.00,271.00,-3.36,-0.02,0.00,-17.39,-54.00,79388
4.00,286.00,-3.37,-0.01,0.00,-17.36,-54.00,79396
8.00,282.00,-3.42,-0.05,0.00,-17.81,-55.00,79405
10.00,287.00,-3.53,-0.11,0.00,-18.61,-55.00,79414
10.00,290.00,-3.61,-0.08,0.00,-18.93,-55.00,79422
5.00,288.00,-3.81,-0.19,0.00,-20.40,-57.00,79430
9.00,291.00,-4.00,-0.20,0.00,-21.41,-58.00,79438
7.00,292.00,-4.09,-0.09,0.00,-21.43,-58.00,79448
10.00,293.00,-4.23,-0.14,0.00,-22.32,-58.00,79456
10.00,293.00,-4.30,-0.08,0.00,-22.46,-58.00,79464
6.00,289.00,-4.48,-0.18,0.00,-23.81,-60.00,79473
7.00,291.00,-4.59,-0.10,0.00,-24.02,-60.00,79481
7.00,284.00,-4.73,-0.14,0.00,-24.90,-60.00,79490
5.00,284.00,-4.97,-0.24,0.00,-26.54,-62.00,79498
5.00,285.00,-5.17,-0.21,0.00,-137.32,-155.00,79507
10.00,281.00,-5.29,-0.12,0.00,-138.62,-156.00,79515
10.00,278.00,-5.48,-0.19,0.00,-144.80,-162.00,79524
11.00,269.00,-5.70,-0.22,0.00,-151.03,-167.00,79533
8.00,265.00,-5.80,-0.11,0.00,-151.54,-167.00,79541
11.00,265.00,-5.80,0.00,0.00,-149.33,-165.00,79550
10.00,265.00,-5.86,-0.05,0.00,-151.71,-167.00,79558
6.00,261.00,-5.87,-0.01,0.00,-151.24,-167.00,79566
9.00,262.00,-5.80,0.07,0.00,-147.65,-164.00,79576
8.00,259.00,-5.75,0.05,0.00,-146.83,-163.00,79584
8.00,259.00,-5.54,0.21,0.00,-138.18,-156.00,79592
10.00,258.00,-5.40,0.13,0.00,-136.29,-154.00,79601
12.00,254.00,-5.17,0.24,0.00,-128.07,-147.00,79609
11.00,252.00,-5.00,0.16,0.00,-125.32,-145.00,79619
11.00,253.00,-4.81,0.19,0.00,-23.95,-60.00,79627
9.00,249.00,-4.69,0.12,0.00,-23.67,-59.00,79635
9.00,253.00,-4.59,0.10,0.00,-23.19,-59.00,79643
1.00,250.00,-4.54,0.05,0.00,-23.14,-59.00,79652
1.00,247.00,-4.49,0.05,0.00,-22.88,-59.00,79661
1.00,249.00,-4.54,-0.05,0.00,-23.53,-59.00,79669
1.00,248.00,-4.56,-0.02,0.00,-23.56,-59.00,79677
2.00,251.00,-4.56,-0.00,0.00,-23.48,-59.00,79686
3.00,253.00,-4.49,0.07,0.00,-22.79,-59.00,79694
1.00,253.00,-4.37,0.12,0.00,-21.99,-58.00,79703
0.00,252.00,-4.19,0.18,0.00,-20.78,-57.00,79711
1.00,247.00,-4.06,0.13,0.00,-20.35,-57.00,79720
0.00,243.00,-4.02,0.04,0.00,-20.51,-57.00,79728
1.00,245.00,-3.95,0.07,0.00,-20.02,-56.00,79736
1.00,244.00,-3.95,-0.00,0.00,-20.35,-57.00,79745
2.00,246.00,-3.96,-0.01,0.00,-20.43,-57.00,79754
0.00,247.00,-4.00,-0.03,0.00,-20.71,-57.00,79762
1.00,249.00,-3.96,0.04,0.00,-20.18,-56.00,79770
1.00,249.00,-3.85,0.10,0.00,-19.41,-56.00,79778
0.00,248.00,-3.76,0.09,0.00,-18.98,-55.00,79788
0.00,247.00,-3.72,0.04,0.00,-19.01,-56.00,79796
2.00,250.00,-3.62,0.10,0.00,-18.23,-55.00,79804
0.00,247.00,-3.56,0.06,0.00,-18.06,-55.00,79812
0.00,245.00,-3.51,0.05,0.00,-17.87,-55.00,79821
0.00,245.00,-3.56,-0.05,0.00,-18.49,-55.00,79830
2.00,245.00,-3.72,-0.16,0.00,-19.80,-56.00,79838
3.00,245.00,-3.75,-0.03,0.00,-19.42,-56.00,79846
2.00,242.00,-3.75,-0.00,0.00,-19.33,-56.00,79855
1.00,241.00,-3.67,0.08,0.00,-18.57,-55.00,79863
0.00,237.00,-3.56,0.11,0.00,-17.87,-55.00,79872
0.00,238.00,-3.44,0.12,0.00,-17.23,-54.00,79880
0.00,241.00,-3.31,0.13,0.00,-16.50,-53.00,79889
1.00,242.00,-3.21,0.10,0.00,-16.12,-53.00,79897
1.00,240.00,-3.14,0.07,0.00,-15.85,-53.00,79905
1.00,236.00,-3.10,0.04,0.00,-15.74,-53.00,79913
0.00,233.00,-3.05,0.04,0.00,-15.54,-53.00,79923
2.00,234.00,-3.04,0.02,0.00,-15.57,-53.00,79931
0.00,233.00,-3.07,-0.03,0.00,-15.88,-53.00,79939
1.00,232.00,-2.99,0.07,0.00,-15.11,-52.00,79947
0.00,231.00,-2.89,0.10,0.00,-14.43,-52.00,79956
2.00,234.00,-2.82,0.07,0.00,-14.23,-51.00,79965
2.00,233.00,-2.75,0.07,0.00,-13.82,-51.00,79973
0.00,233.00,-2.64,0.11,0.00,-13.15,-51.00,79981
1.00,232.00,-2.66,-0.02,0.00,-13.76,-51.00,79990
0.00,231.00,-2.63,0.02,0.00,-13.45,-51.00,79998
0.00,230.00,-2.73,-0.09,0.00,-14.43,-52.00,80007
1.00,230.00,-2.75,-0.02,0.00,-14.20,-51.00,80015
0.00,227.00,-2.74,0.01,0.00,-14.06,-51.00,80024
1.00,224.00,-2.70,0.03,0.00,-13.78,-51.00,80032
0.00,224.00,-2.59,0.12,0.00,-12.82,-50.00,80040
2.00,227.00,-2.50,0.09,0.00,-12.52,-50.00,80049
0.00,223.00,-2.34,0.16,0.00,-11.34,-49.00,80058
1.00,232.00,-2.28,0.06,0.00,-11.48,-49.00,80066
0.00,233.00,-2.22,0.05,0.00,-11.22,-49.00,80074
2.00,235.00,-2.11,0.12,0.00,-10.37,-48.00,80082
0.00,236.00,-2.02,0.08,0.00,-10.07,-48.00,80092
2.00,234.00,-1.92,0.10,0.00,-9.47,-47.00,80100
0.00,234.00,-1.77,0.15,0.00,-8.48,-47.00,80108
1.00,237.00,-1.70,0.07,0.00,-8.45,-47.00,80116
0.00,237.00,-1.55,0.15,0.00,-7.34,-46.00,80124
2.00,241.00,-1.47,0.08,0.00,-7.21,-46.00,80133
1.00,243.00,-1.37,0.09,0.00,-6.68,-45.00,80142
2.00,247.00,-1.31,0.06,0.00,-6.50,-45.00,80150
0.00,249.00,-1.32,-0.01,0.00,-6.80,-45.00,80158
1.00,247.00,-1.25,0.06,0.00,-6.18,-45.00,80166
1.00,251.00,-1.30,-0.05,0.00,-6.87,-45.00,80175
2.00,244.00,-1.21,0.09,0.00,-5.82,-44.00,80184
0.00,245.00,-1.20,0.00,0.00,-6.19,-45.00,80192
2.00,246.00,-1.15,0.05,0.00,-5.72,-44.00,80200
1.00,253.00,-1.10,0.05,0.00,-5.45,-44.00,80208
0.00,254.00,-1.10,0.01,0.00,-5.61,-44.00,80217
1.00,258.00,-1.14,-0.05,0.00,-6.06,-45.00,80226
2.00,259.00,-1.24,-0.10,0.00,-6.80,-45.00,80234
0.00,257.00,-1.35,-0.11,0.00,-7.44,-46.00,80242
0.00,258.00,-1.35,0.00,0.00,-6.94,-45.00,80250
0.00,258.00,-1.52,-0.17,0.00,-8.50,-47.00,80259
1.00,262.00,-1.56,-0.05,0.00,-8.23,-46.00,80268
1.00,258.00,-1.66,-0.10,0.00,-8.96,-47.00,80276
0.00,259.00,-1.73,-0.07,0.00,-9.17,-47.00,80284
0.00,259.00,-1.77,-0.04,0.00,-9.29,-47.00,80292
1.00,262.00,-1.80,-0.03,0.00,-9.39,-47.00,80302
2.00,264.00,-1.85,-0.05,0.00,-9.76,-48.00,80310
1.00,262.00,-1.85,0.01,0.00,-9.47,-47.00,80318
1.00,262.00,-1.93,-0.08,0.00,-10.27,-48.00,80326
2.00,262.00,-1.89,0.04,0.00,-9.60,-48.00,80334
2.00,264.00,-1.99,-0.09,0.00,-10.60,-48.00,80344
1.00,260.00,-2.06,-0.07,0.00,-10.86,-49.00,80352
0.00,266.00,-2.16,-0.10,0.00,-11.55,-49.00,80360
0.00,266.00,-2.21,-0.05,0.00,-11.56,-49.00,80368
1.00,263.00,-2.24,-0.03,0.00,-11.64,-49.00,80377
2.00,264.00,-2.22,0.02,0.00,-11.36,-49.00,80386
0.00,263.00,-2.23,-0.01,0.00,-11.51,-49.00,80394
1.00,261.00,-2.19,0.04,0.00,-11.06,-49.00,80402
1.00,266.00,-2.07,0.11,0.00,-10.21,-48.00,80411
1.00,262.00,-2.03,0.05,0.00,-10.25,-48.00,80419
2.00,265.00,-1.88,0.15,0.00,-9.09,-47.00,80428
2.00,269.00,-1.85,0.03,0.00,-9.38,-47.00,80436
1.00,265.00,-1.72,0.13,0.00,-8.33,-46.00,80445
2.00,271.00,-1.67,0.05,0.00,-8.40,-46.00,80453
1.00,276.00,-1.63,0.05,0.00,-8.18,-46.00,80461
2.00,275.00,-1.68,-0.05,0.00,-8.84,-47.00,80470
0.00,276.00,-1.76,-0.09,0.00,-9.42,-47.00,80478
3.00,279.00,-1.76,-0.00,0.00,-9.08,-47.00,80487
1.00,280.00,-1.83,-0.07,0.00,-9.69,-48.00,80495
2.00,284.00,-1.98,-0.15,0.00,-10.82,-49.00,80503
2.00,282.00,-2.11,-0.13,0.00,-11.36,-49.00,80512
2.00,282.00,-2.19,-0.08,0.00,-11.59,-49.00,80521
0.00,281.00,-2.35,-0.16,0.00,-12.76,-50.00,80529
2.00,282.00,-2.44,-0.09,0.00,-12.96,-50.00,80537
4.00,283.00,-2.52,-0.08,0.00,-13.30,-51.00,80545
0.00,277.00,-2.54,-0.02,0.00,-13.16,-51.00,80555
0.00,274.00,-2.51,0.03,0.00,-12.81,-50.00,80563
2.00,277.00,-2.40,0.11,0.00,-11.90,-49.00,80571
2.00,281.00,-2.28,0.12,0.00,-11.24,-49.00,80579
0.00,282.00,-2.14}
lq\plqK"i2j.23,-46.00,80605
1.00,282.00,-1.56,0.19,0.00,-7.21,-46.00,80613
1.00,286.00,-1.45,0.11,0.00,-7.00,-45.00,80621
0.00,288.00,-1.34,0.10,0.00,-6.49,-45.00,80630
0.00,290.00,-1.25,0.10,0.00,-6.03,-45.00,80638
0.00,287.00,-1.20,0.05,0.00,-5.97,-44.00,80647
2.00,293.00,-1.22,-0.02,0.00,-6.39,-45.00,80655
0.00,293.00,-1.18,0.04,0.00,-5.93,-44.00,80664
2.00,292.00,-1.28,-0.10,0.00,-7.00,-45.00,80672
0.00,291.00,-1.27,0.01,0.00,-6.50,-45.00,80680
1.00,293.00,-1.37,-0.10,0.00,-7.43,-46.00,80689
1.00,293.00,-1.45,-0.08,0.00,-7.82,-46.00,80697
0.00,295.00,-1.59,-0.14,0.00,-8.74,-47.00,80706
2.00,294.00,-1.59,-0.00,0.00,-8.18,-46.00,80714
2.00,297.00,-1.58,0.01,0.00,-8.09,-46.00,80722
0.00,290.00,-1.54,0.04,0.00,-7.80,-46.00,80731
1.00,291.00,-1.49,0.06,0.00,-7.40,-46.00,80739
2.00,301.00,-1.34,0.15,0.00,-6.28,-45.00,80748
2.00,300.00,-1.34,-0.00,0.00,-6.90,-45.00,80756
1.00,305.00,-1.43,-0.09,0.00,-7.74,-46.00,80764
2.00,309.00,-1.45,-0.01,0.00,-7.50,-46.00,80773
0.00,309.00,-1.60,-0.16,0.00,-8.89,-47.00,80781
1.00,308.00,-1.60,0.01,0.00,-8.19,-46.00,80790
0.00,306.00,-1.70,-0.10,0.00,-9.17,-47.00,80798
2.00,311.00,-1.72,-0.02,0.00,-8.90,-47.00,80806
1.00,307.00,-1.75,-0.04,0.00,-9.19,-47.00,80815
1.00,309.00,-1.75,0.00,0.00,-9.02,-47.00,80824
3.00,310.00,-1.80,-0.04,0.00,-9.43,-47.00,80832
1.00,307.00,-1.91,-0.11,0.00,-10.29,-48.00,80840
2.00,312.00,-1.96,-0.05,0.00,-10.26,-48.00,80848
10.00,312.00,-2.07,-0.12,0.00,-11.14,-49.00,80858
9.00,313.00,-2.12,-0.05,0.00,-11.13,-49.00,80866
10.00,318.00,-2.21,-0.09,0.00,-11.76,-49.00,80874
7.00,317.00,-2.23,-0.01,0.00,-11.52,-49.00,80882
10.00,318.00,-2.23,-0.00,0.00,-11.50,-49.00,80891
9.00,323.00,-2.34,-0.11,0.00,-12.46,-50.00,80900
10.00,328.00,-2.42,-0.08,0.00,-12.76,-50.00,80908
10.00,330.00,-2.50,-0.09,0.00,-13.23,-51.00,80917
13.00,328.00,-2.64,-0.13,0.00,-14.12,-51.00,80925
9.00,321.00,-2.80,-0.17,0.00,-15.10,-52.00,80933
13.00,323.00,-2.91,-0.10,0.00,-15.39,-52.00,80943
10.00,322.00,-3.05,-0.14,0.00,-16.24,-53.00,80951
10.00,314.00,-3.15,-0.10,0.00,-16.64,-53.00,80959
11.00,311.00,-3.31,-0.16,0.00,-17.65,-54.00,80968
13.00,303.00,-3.46,-0.15,0.00,-18.43,-55.00,80976
7.00,306.00,-3.65,-0.19,0.00,-19.56,-56.00,80985
4.00,301.00,-3.80,-0.15,0.00,-20.16,-56.00,80993
9.00,300.00,-3.88,-0.08,0.00,-20.25,-57.00,81002
8.00,297.00,-4.02,-0.14,0.00,-21.25,-57.00,81010
12.00,300.00,-4.02,-0.01,0.00,-20.74,-57.00,81018
6.00,297.00,-3.95,0.07,0.00,-20.04,-56.00,81027
9.00,300.00,-3.78,0.17,0.00,-18.76,-55.00,81036
10.00,302.00,-3.69,0.09,0.00,-18.61,-55.00,81044
18.00,302.00,-3.53,0.16,0.00,-17.51,-54.00,81052
20.00,303.00,-3.38,0.15,0.00,-16.77,-54.00,81061
21.00,301.00,-3.29,0.10,0.00,-16.51,-53.00,81070
22.00,302.00,-3.26,0.02,0.00,-16.68,-53.00,81078
23.00,301.00,-3.15,0.11,0.00,-15.75,-53.00,81087
23.00,296.00,-3.06,0.09,0.00,-15.36,-52.00,81095
23.00,298.00,-3.02,0.04,0.00,-15.34,-52.00,81103
29.00,298.00,-2.97,0.04,0.00,-15.10,-52.00,81113
32.00,298.00,-3.00,-0.03,0.00,-15.54,-53.00,81121
37.00,303.00,-3.03,-0.03,0.00,-15.71,-53.00,81129
36.00,301.00,-3.08,-0.05,0.00,-16.03,-53.00,81138
40.00,304.00,-3.03,0.05,0.00,-15.40,-52.00,81146
40.00,302.00,-3.03,-0.00,0.00,-15.60,-53.00,81155
50.00,298.00,-2.99,0.04,0.00,-15.22,-52.00,81163
54.00,297.00,-2.99,-0.00,0.00,-15.42,-52.00,81172
56.00,294.00,-2.97,0.02,0.00,-15.21,-52.00,81180
61.00,291.00,-2.99,-0.02,0.00,-15.49,-52.00,81188
61.00,289.00,-2.99,0.01,0.00,-15.36,-52.00,81198
65.00,290.00,-3.10,-0.11,0.00,-16.43,-53.00,81206
68.00,292.00,-3.08,0.02,0.00,-15.75,-53.00,81214
70.00,293.00,-3.14,-0.06,0.00,-16.41,-53.00,81223
69.00,294.00,-3.14,-0.00,0.00,-16.19,-53.00,81231
70.00,295.00,-3.14,0.01,0.00,-16.12,-53.00,81240
75.00,294.00,-3.11,0.03,0.00,-15.87,-53.00,81249
77.00,296.00,-3.08,0.03,0.00,-15.74,-53.00,81257
77.00,295.00,-3.10,-0.02,0.00,-16.06,-53.00,81265
75.00,297.00,-3.11,-0.01,0.00,-16.03,-53.00,81274
76.00,298.00,-3.12,-0.01,0.00,-16.12,-53.00,81283
76.00,297.00,-3.18,-0.06,0.00,-16.64,-53.00,81291
72.00,300.00,-3.20,-0.01,0.00,-16.51,-53.00,81300
65.00,299.00,-3.27,-0.07,0.00,-17.14,-54.00,81308
70.00,299.00,-3.33,-0.05,0.00,-17.32,-54.00,81316
71.00,302.00,-3.36,-0.03,0.00,-17.42,-54.00,81326
67.00,307.00,-3.50,-0.14,0.00,-18.58,-55.00,81334
71.00,308.00,-3.65,-0.15,0.00,-19.41,-56.00,81342
72.00,312.00,-3.74,-0.09,0.00,-19.62,-56.00,81351
73.00,309.00,-3.90,-0.15,0.00,-20.68,-57.00,81359
73.00,310.00,-4.01,-0.12,0.00,-21.12,-57.00,81368
77.00,310.00,-4.18,-0.17,0.00,-22.23,-58.00,81376
81.00,313.00,-4.30,-0.12,0.00,-22.61,-59.00,81385
77.00,314.00,-4.46,-0.16,0.00,-23.59,-59.00,81393
74.00,316.00,-4.56,-0.10,0.00,-23.83,-60.00,81401
77.00,313.00,-4.67,-0.12,0.00,-24.53,-60.00,81411
84.00,316.00,-4.79,-0.12,0.00,-25.16,-61.00,81419
78.00,319.00,-4.85,-0.05,0.00,-25.14,-61.00,81427
88.00,320.00,-4.91,-0.06,0.00,-25.49,-61.00,81436
90.00,322.00,-5.04,-0.13,0.00,-132.32,-151.00,81444
92.00,324.00,-5.13,-0.09,0.00,-133.98,-152.00,81454
98.00,329.00,-5.25,-0.11,0.00,-137.35,-155.00,81462
103.00,328.00,-5.29,-0.04,0.00,-136.86,-155.00,81470
104.00,330.00,-5.33,-0.05,0.00,-138.19,-156.00,81479
99.00,332.00,-5.30,0.03,0.00,-135.71,-154.00,81487
104.00,331.00,-5.19,0.11,0.00,-131.23,-150.00,81497
106.00,345.00,-5.15,0.04,0.00,-131.86,-151.00,81505
104.00,348.00,-5.07,0.09,0.00,-128.55,-148.00,81514
107.00,354.00,-5.10,-0.03,0.00,-131.70,-151.00,81522
107.00,358.00,-4.98,0.12,0.00,-25.10,-61.00,81530
108.00,363.00,-4.94,0.03,0.00,-25.29,-61.00,81540
108.00,370.00,-4.81,0.14,0.00,-24.16,-60.00,81548
105.00,374.00,-4.76,0.05,0.00,-24.28,-60.00,81557
112.00,376.00,-4.70,0.06,0.00,-23.90,-60.00,81565
109.00,379.00,-4.57,0.13,0.00,-22.97,-59.00,81573
102.00,384.00,-4.57,0.00,0.00,-23.49,-59.00,81583
97.00,391.00,-4.51,0.05,0.00,-22.99,-59.00,81591
97.00,397.00,-4.58,-0.07,0.00,-23.86,-60.00,81599
99.00,405.00,-4.50,0.08,0.00,-22.86,-59.00,81608
100.00,413.00,-4.44,0.07,0.00,-22.56,-58.00,81616
86.00,415.00,-4.44,-0.00,0.00,-22.86,-59.00,81625
81.00,417.00,-4.46,-0.02,0.00,-23.02,-59.00,81634
78.00,419.00,-4.41,0.05,0.00,-22.49,-58.00,81642
73.00,416.00,-4.55,-0.14,0.00,-23.96,-60.00,81650
67.00,419.00,-4.63,-0.09,0.00,-24.19,-60.00,81659
79.00,418.00,-4.73,-0.09,0.00,-24.70,-60.00,81668
71.00,419.00,-4.78,-0.05,0.00,-24.77,-60.00,81676
71.00,420.00,-4.74,0.03,0.00,-24.27,-60.00,81684
69.00,419.00,-4.85,-0.10,0.00,-25.37,-61.00,81693
71.00,417.00,-4.81,0.04,0.00,-24.59,-60.00,81701
72.00,420.00,-4.87,-0.06,0.00,-25.29,-61.00,81710
70.00,417.00,-4.87,-0.00,0.00,-25.07,-61.00,81719
73.00,417.00,-4.88,-0.01,0.00,-25.18,-61.00,81727
75.00,416.00,-4.85,0.03,0.00,-24.86,-60.00,81735
74.00,415.00,-4.88,-0.02,0.00,-25.19,-61.00,81744
71.00,416.00,-4.76,0.12,0.00,-23.98,-60.00,81753
74.00,417.00,-4.72,0.04,0.00,-24.12,-60.00,81761
77.00,417.00,-4.61,0.10,0.00,-23.31,-59.00,81770
78.00,423.00,-4.59,0.03,0.00,-23.47,-59.00,81778
75.00,432.00,-4.53,0.05,0.00,-23.09,-59.00,81786
75.00,433.00,-4.53,0.01,0.00,-23.26,-59.00,81796
76.00,440.00,-4.52,0.01,0.00,-23.19,-59.00,81804
79.00,448.00,-4.61,-0.09,0.00,-24.07,-60.00,81812
81.00,446.00,-4.64,-0.04,0.00,-24.04,-60.00,81821
82.00,449.00,-4.69,-0.05,0.00,-24.32,-60.00,81829
79.00,449.00,-4.89,-0.20,0.00,-25.98,-61.00,81838
80.00,451.00,-5.04,-0.15,0.00,-132.79,-151.00,81847
78.00,457.00,-5.22,-0.18,0.00,-137.86,-156.00,81855
80.00,461.00,-5.46,-0.25,0.00,-145.62,-162.00,81863
80.00,463.00,-5.67,-0.21,0.00,-150.20,-166.00,81872
79.00,468.00,-5.77,-0.10,0.00,-150.49,-166.00,81881
78.00,469.00,-5.84,-0.07,0.00,-151.53,-167.00,81890
81.00,470.00,-5.85,-0.01,0.00,-150.82,-167.00,81898
82.00,470.00,-5.86,-0.01,0.00,-150.92,-167.00,81906
78.00,468.00,-5.81,0.05,0.00,-148.48,-165.00,81915
83.00,472.00,-5.87,-0.06,0.00,-152.23,-168.00,81924
84.00,474.00,-5.84,0.03,0.00,-149.58,-166.00,81932
83.00,475.00,-5.81,0.03,0.00,-148.99,-165.00,81941
87.00,475.00,-5.75,0.06,0.00,-146.57,-163.00,81949
86.00,476.00,-5.67,0.08,0.00,-144.24,-161.00,81958
85.00,476.00,-5.55,0.12,0.00,-140.18,-158.00,81967
84.00,477.00,-5.52,0.03,0.00,-141.38,-159.00,81975
87.00,478.00,-5.39,0.12,0.00,-136.23,-154.00,81984
87.00,478.00,-5.38,0.02,0.00,-137.97,-156.00,81992
89.00,478.00,-5.32,0.06,0.00,-135.45,-154.00,82001
88.00,480.00,-5.32,-0.00,0.00,-136.78,-155.00,82010
85.00,479.00,-5.25,0.07,0.00,-133.52,-152.00,82018
83.00,479.00,-5.17,0.08,0.00,-131.45,-150.00,82027
84.00,479.00,-5.00,0.17,0.00,-125.17,-145.00,82035
78.00,477.00,-4.98,0.03,0.00,-25.50,-61.00,82043
82.00,480.00,-4.78,0.19,0.00,-23.82,-60.00,82053
78.00,481.00,-4.75,0.03,0.00,-24.31,-60.00,82061
80.00,480.00,-4.60,0.15,0.00,-23.08,-59.00,82069
81.00,480.00,-4.53,0.08,0.00,-22.98,-59.00,82078
79.00,479.00,-4.49,0.04,0.00,-22.97,-59.00,82086
76.00,477.00,-4.43,0.06,0.00,-22.53,-58.00,82095
77.00,473.00,-4.51,-0.08,0.00,-23.53,-59.00,82104
79.00,475.00,-4.42,0.09,0.00,-22.33,-58.00,82112
78.00,476.00,-4.30,0.12,0.00,-21.62,-58.00,82120
77.00,476.00,-4.21,0.08,0.00,-21.32,-57.00,82129
75.00,476.00,-4.08,0.13,0.00,-20.45,-57.00,82138
74.00,475.00,-3.98,0.10,0.00,-20.08,-56.00,82146
74.00,474.00,-4.01,-0.03,0.00,-20.72,-57.00,82155
66.00,467.00,-3.96,0.05,0.00,-20.14,-56.00,82163
71.00,465.00,-4.02,-0.06,0.00,-20.94,-57.00,82171
65.00,463.00,-4.00,0.02,0.00,-20.51,-57.00,82180
74.00,464.00,-3.93,0.07,0.00,-19.96,-56.00,82189
75.00,464.00,-3.68,0.26,0.00,-17.88,-55.00,82197
76.00,464.00,-3.63,0.05,0.00,-18.43,-55.00,82205
76.00,466.00,-3.38,0.25,0.00,-16.33,-53.00,82214
73.00,471.00,-3.32,0.05,0.00,-16.90,-54.00,82223
69.00,471.00,-3.07,0.26,0.00,-14.74,-52.00,82231
69.00,469.00,-3.10,-0.03,0.00,-16.03,-53.00,82240
74.00,472.00,-2.93,0.16,0.00,-14.40,-52.00,82248
72.00,475.00,-2.89,0.04,0.00,-14.68,-52.00,82256
74.00,471.00,-2.83,0.06,0.00,-14.31,-52.00,82266
70.00,472.00,-2.84,-0.01,0.00,-14.65,-52.00,82274
71.00,475.00,-2.84,-0.00,0.00,-14.65,-52.00,82282
67.00,475.00,-2.82,0.02,0.00,-14.45,-52.00,82291
64.00,474.00,-2.80,0.03,0.00,-14.26,-51.00,82299
61.00,473.00,-2.75,0.04,0.00,-13.98,-51.00,82308
61.00,474.00,-2.68,0.07,0.00,-13.49,-51.00,82316
67.00,474.00,-2.64,0.04,0.00,-13.45,-51.00,82325
65.00,471.00,-2.62,0.03,0.00,-13.34,-51.00,82333
62.00,472.00,-2.73,-0.11,0.00,-14.50,-52.00,82341
64.00,473.00,-2.84,-0.11,0.00,-15.09,-52.00,82351
61.00,474.00,-2.95,-0.11,0.00,-15.65,-53.00,82359
51.00,470.00,-3.14,-0.19,0.00,-16.91,-54.00,82367
53.00,471.00,-3.23,-0.09,0.00,-16.97,-54.00,82376
56.00,471.00,-3.30,-0.07,0.00,-17.28,-54.00,82384
55.00,471.00,-3.38,-0.08,0.00,-17.75,-54.00,82393
50.00,471.00,-3.42,-0.04,0.00,-17.77,-54.00,82402
46.00,469.00,-3.57,-0.14,0.00,-18.94,-55.00,82410
48.00,470.00,-3.67,-0.11,0.00,-19.35,-56.00,82418
48.00,469.00,-3.74,-0.06,0.00,-19.50,-56.00,82427
47.00,468.00,-3.87,-0.13,0.00,-20.46,-57.00,82436
44.00,464.00,-3.90,-0.02,0.00,-20.14,-56.00,82444
47.00,465.00,-4.05,-0.15,0.00,-21.48,-58.00,82453
51.00,468.00,-3.90,0.15,0.00,-19.44,-56.00,82461
58.00,468.00,-3.87,0.03,0.00,-19.79,-56.00,82469
53.00,469.00,-3.79,0.08,0.00,-19.20,-56.00,82478
55.00,474.00,-3.69,0.10,0.00,-18.56,-55.00,82487
52.00,473.00,-3.65,0.04,0.00,-18.65,-55.00,82495
54.00,474.00,-3.67,-0.01,0.00,-18.93,-55.00,82503
44.00,475.00,-3.69,-0.02,0.00,-19.10,-56.00,82512
46.00,475.00,-3.78,-0.09,0.00,-19.83,-56.00,82521
44.00,476.00,-3.91,-0.13,0.00,-20.62,-57.00,82529
44.00,476.00,-4.07,-0.16,0.00,-21.60,-58.00,82538
43.00,476.00,-4.33,-0.26,0.00,-23.38,-59.00,82546
42.00,479.00,-4.42,-0.09,0.00,-23.10,-59.00,82554
44.00,476.00,-4.55,-0.13,0.00,-23.92,-60.00,82564
46.00,476.00,-4.69,-0.15,0.00,-24.75,-60.00,82572
45.00,478.00,-4.83,-0.14,0.00,-25.43,-61.00,82580
43.00,479.00,-4.90,-0.07,0.00,-25.53,-61.00,82589
49.00,479.00,-5.09,-0.18,0.00,-134.57,-153.00,82597
46.00,482.00,-5.16,-0.08,0.00,-134.40,-153.00,82606
46.00,481.00,-5.39,-0.23,0.00,-143.36,-160.00,82615
49.00,480.00,-5.63,-0.23,0.00,-149.52,-166.00,82623
50.00,479.00,-5.74,-0.11,0.00,-149.85,-166.00,82632
50.00,479.00,-5.86,-0.13,0.00,-153.39,-169.00,82640
52.00,479.00,-5.81,0.06,0.00,-148.21,-164.00,82649
52.00,478.00,-5.77,0.04,0.00,-147.66,-164.00,82658
54.00,479.00,-5.68,0.09,0.00,-144.27,-161.00,82666
51.00,478.00,-5.65,0.03,0.00,-144.81,-162.00,82675
53.00,478.00,-5.57,0.09,0.00,-141.42,-159.00,82683
51.00,478.00,-5.48,0.09,0.00,-139.05,-157.00,82692
53.00,478.00,-5.28,0.19,0.00,-131.93,-151.00,82701
50.00,479.00,-5.19,0.09,0.00,-131.64,-150.00,82709
52.00,479.00,-5.04,0.15,0.00,-126.37,-146.00,82718
55.00,478.00,-4.98,0.06,0.00,-25.36,-61.00,82726
56.00,477.00,-4.88,0.09,0.00,-24.74,-60.00,82735
54.00,478.00,-4.83,0.05,0.00,-24.67,-60.00,82743
53.00,476.00,-4.69,0.14,0.00,-23.57,-59.00,82752
52.00,476.00,-4.63,0.07,0.00,-23.53,-59.00,82760
53.00,479.00,-4.51,0.11,0.00,-22.75,-59.00,82768
53.00,476.00,-4.48,0.03,0.00,-22.92,-59.00,82778
54.00,478.00,-4.33,0.15,0.00,-21.65,-58.00,82786
51.00,477.00,-4.25,0.08,0.00,-21.54,-58.00,82794
52.00,478.00,-4.16,0.09,0.00,-21.01,-57.00,82803
50.00,476.00,-4.10,0.06,0.00,-20.82,-57.00,82811
54.00,478.00,-4.02,0.08,0.00,-20.34,-57.00,82820
54.00,478.00,-4.02,0.00,0.00,-20.65,-57.00,82829
53.00,479.00,-3.92,0.10,0.00,-19.78,-56.00,82837
56.00,476.00,-3.92,-0.00,0.00,-20.19,-56.00,82845
53.00,475.00,-3.86,0.06,0.00,-19.61,-56.00,82854
53.00,475.00,-3.83,0.03,0.00,-19.56,-56.00,82863
53.00,474.00,-3.78,0.05,0.00,-19.25,-56.00,82871
51.00,474.00,-3.78,-0.00,0.00,-19.49,-56.00,82880
50.00,475.00,-3.79,-0.01,0.00,-19.53,-56.00,82888
50.00,476.00,-3.71,0.08,0.00,-18.74,-55.00,82896
50.00,475.00,-3.76,-0.05,0.00,-19.58,-56.00,82906
49.00,476.00,-3.61,0.15,0.00,-17.98,-55.00,82914
51.00,478.00,-3.60,0.01,0.00,-18.46,-55.00,82922
54.00,479.00,-3.42,0.18,0.00,-16.85,-54.00,82930
55.00,478.00,-3.36,0.06,0.00,-17.02,-54.00,82939
55.00,478.00,-3.22,0.14,0.00,-15.97,-53.00,82948
54.00,479.00,-3.14,0.08,0.00,-15.85,-53.00,82956
56.00,478.00,-3.07,0.07,0.00,-15.50,-52.00,82965
56.00,476.00,-3.11,-0.04,0.00,-16.12,-53.00,82973
55.00,476.00,-3.10,0.00,0.00,-15.95,-53.00,82981
56.00,476.00,-3.07,0.03,0.00,-15.70,-53.00,82991
53.00,477.00,-3.02,0.05,0.00,-15.34,-52.00,82999
56.00,476.00,-2.89,0.14,0.00,-14.28,-51.00,83007
58.00,479.00,-2.81,0.07,0.00,-14.18,-51.00,83016
56.00,477.00,-2.69,0.13,0.00,-13.32,-51.00,83024
57.00,476.00,-2.58,0.11,0.00,-12.78,-50.00,83033
56.00,476.00,-2.56,0.01,0.00,-13.15,-51.00,83042
54.00,479.00,-2.57,-0.00,0.00,-13.21,-51.00,83050
52.00,478.00,-2.62,-0.06,0.00,-13.73,-51.00,83058
51.00,479.00,-2.72,-0.09,0.00,-14.37,-52.00,83067
52.00,478.00,-2.74,-0.03,0.00,-14.22,-51.00,83076
52.00,479.00,-2.84,-0.10,0.00,-15.02,-52.00,83084
50.00,479.00,-2.88,-0.04,0.00,-14.94,-52.00,83092
50.00,477.00,-2.98,-0.10,0.00,-15.73,-53.00,83101
47.00,475.00,-3.01,-0.04,0.00,-15.64,-53.00,83109
50.00,474.00,-3.17,-0.16,0.00,-16.95,-54.00,83118
50.00,470.00,-3.27,-0.10,0.00,-17.24,-54.00,83127
46.00,460.00,-3.41,-0.14,0.00,-18.13,-55.00,83135
49.00,456.00,-3.56,-0.15,0.00,-18.95,-55.00,83143
49.00,448.00,-3.65,-0.08,0.00,-19.11,-56.00,83152
47.00,444.00,-3.68,-0.03,0.00,-19.07,-56.00,83161
49.00,442.00,-3.66,0.02,0.00,-18.77,-55.00,83169
49.00,443.00,-3.67,-0.01,0.00,-18.95,-55.00,83178
51.00,445.00,-3.65,0.02,0.00,-18.68,-55.00,83186
47.00,447.00,-3.55,0.10,0.00,-17.88,-55.00,83194
50.00,449.00,-3.48,0.07,0.00,-17.59,-54.00,83204
48.00,450.00,-3.24,0.24,0.00,-15.70,-53.00,83212
48.00,454.00,-3.01,0.23,0.00,-14.51,-52.00,83220
50.00,460.00,-2.79,0.21,0.00,-13.49,-51.00,83229
48.00,461.00,-2.64,0.15,0.00,-12.95,-50.00,83237
52.00,469.00,-2.46,0.18,0.00,-11.95,-50.00,83246
50.00,473.00,-2.47,-0.00,0.00,-12.70,-50.00,83255
49.00,474.00,-2.47,0.00,0.00,-12.69,-50.00,83263
50.00,474.00,-2.51,-0.04,0.00,-13.07,-50.00,83271
53.00,477.00,-2.57,-0.06,0.00,-13.49,-51.00,83279
54.00,479.00,-2.66,-0.09,0.00,-14.07,-51.00,83289
52.00,477.00,-2.81,-0.15,0.00,-15.07,-52.00,83297
56.00,478.00,-2.89,-0.08,0.00,-15.24,-52.00,83305
52.00,480.00,-2.93,-0.03,0.00,-15.19,-52.00,83314
58.00,482.00,-3.00,-0.07,0.00,-15.74,-53.00,83322
56.00,480.00,-3.10,-0.10,0.00,-16.34,-53.00,83331
53.00,481.00,-3.18,-0.08,0.00,-16.68,-53.00,83340
53.00,479.00,-3.20,-0.03,0.00,-16.58,-53.00,83348
59.00,479.00,-3.21,-0.01,0.00,-16.53,-53.00,83356
61.00,479.00,-3.25,-0.04,0.00,-16.89,-54.00,83365
60.00,479.00,-3.22,0.02,0.00,-16.49,-53.00,83374
65.00,482.00,-3.20,0.02,0.00,-16.38,-53.00,83382
67.00,478.00,-3.18,0.02,0.00,-16.25,-53.00,83391
66.00,477.00,-3.09,0.09,0.00,-15.51,-53.00,83399
68.00,475.00,-3.10,-0.01,0.00,-15.98,-53.00,83407
69.00,483.00,-3.07,0.03,0.00,-15.65,-53.00,83416
66.00,480.00,-3.13,-0.06,0.00,-16.37,-53.00,83425
65.00,484.00,-3.18,-0.05,0.00,-16.59,-53.00,83433
61.00,485.00,-3.18,0.00,0.00,-16.34,-53.00,83441
68.00,491.00,-3.31,-0.13,0.00,-17.57,-54.00,83450
66.00,493.00,-3.36,-0.05,0.00,-17.49,-54.00,83459
67.00,494.00,-3.51,-0.16,0.00,-18.72,-55.00,83467
68.00,493.00,-3.52,-0.00,0.00,-18.09,-55.00,83476
71.00,497.00,-3.60,-0.08,0.00,-18.86,-55.00,83484
72.00,499.00,-3.59,0.01,0.00,-18.45,-55.00,83492
73.00,500.00,-3.67,-0.08,0.00,-19.18,-56.00,83502
70.00,504.00,-3.77,-0.10,0.00,-19.77,-56.00,83510
69.00,504.00,-3.83,-0.06,0.00,-19.96,-56.00,83518
67.00,502.00,-3.85,-0.02,0.00,-19.89,-56.00,83526
67.00,505.00,-3.85,-0.00,0.00,-19.82,-56.00,83535
63.00,506.00,-3.79,0.06,0.00,-19.25,-56.00,83544
69.00,505.00,-3.76,0.03,0.00,-19.25,-56.00,83552
65.00,502.00,-3.73,0.03,0.00,-19.05,-56.00,83561
68.00,503.00,-3.69,0.04,0.00,-18.78,-55.00,83569
63.00,509.00,-3.58,0.11,0.00,-17.94,-55.00,83577
69.00,516.00,-3.51,0.07,0.00,-17.78,-54.00,83587
75.00,523.00,-3.40,0.11,0.00,-17.05,-54.00,83595
77.00,527.00,-3.27,0.13,0.00,-16.33,-53.00,83603
77.00,532.00,-3.17,0.11,0.00,-15.84,-53.00,83612
81.00,544.00,-3.00,0.17,0.00,-14.71,-52.00,83620
81.00,556.00,-2.88,0.11,0.00,-14.38,-52.00,83629
81.00,561.00,-2.84,0.04,0.00,-14.44,-52.00,83638
78.00,575.00,-2.87,-0.03,0.00,-14.86,-52.00,83646
79.00,579.00,-2.85,0.01,0.00,-14.63,-52.00,83654
81.00,586.00,-2.91,-0.05,0.00,-15.18,-52.00,83663
76.00,597.00,-2.95,-0.04,0.00,-15.34,-52.00,83672
73.00,604.00,-2.99,-0.04,0.00,-15.55,-53.00,83680
74.00,610.00,-3.01,-0.02,0.00,-15.59,-53.00,83688
74.00,619.00,-3.12,-0.10,0.00,-16.45,-53.00,83697
73.00,624.00,-3.26,-0.15,0.00,-17.38,-54.00,83705
78.00,627.00,-3.38,-0.12,0.00,-17.90,-55.00,83714
78.00,633.00,-3.48,-0.10,0.00,-18.35,-55.00,83723
76.00,636.00,-3.63,-0.15,0.00,-19.30,-56.00,83731
76.00,640.00,-3.80,-0.16,0.00,-20.21,-57.00,83739
76.00,641.00,-4.06,-0.27,0.00,-22.00,-58.00,83748
74.00,640.00,-4.37,-0.31,0.00,-23.77,-59.00,83757
71.00,639.00,-4.71,-0.33,0.00,-25.58,-61.00,83765
72.00,635.00,-5.09,-0.39,0.00,-138.94,-157.00,83774
71.00,633.00,-5.43,-0.33,0.00,-146.45,-163.00,83782
69.00,630.00,-5.82,-0.40,0.00,-157.96,-173.00,83791
71.00,631.00,-6.15,-0.33,0.00,-164.90,-179.00,83800
70.00,629.00,-6.41,-0.26,0.00,-170.38,-183.00,83808
70.00,629.00,-6.57,-0.16,0.00,-172.23,-185.00,83817
72.00,629.00,-6.69,-0.12,0.00,-174.55,-187.00,83825
74.00,630.00,-6.80,-0.11,0.00,-177.00,-189.00,83834
73.00,632.00,-6.89,-0.10,0.00,-179.27,-191.00,83843
75.00,635.00,-6.99,-0.10,0.00,-181.74,-193.00,83851
72.00,637.00,-7.08,-0.09,0.00,-184.07,-195.00,83860
76.00,641.00,-7.16,-0.07,0.00,-185.62,-196.00,83868
75.00,641.00,-7.23,-0.07,0.00,-187.49,-198.00,83877
85.00,644.00,-7.25,-0.02,0.00,-186.93,-197.00,83886
85.00,651.00,-7.26,-0.01,0.00,-186.88,-197.00,83894
87.00,654.00,-7.29,-0.03,0.00,-188.19,-198.00,83903
94.00,656.00,-7.31,-0.02,0.00,-188.38,-198.00,83911
93.00,656.00,-7.31,-0.00,0.00,-188.01,-198.00,83919
91.00,659.00,-7.36,-0.05,0.00,-190.17,-200.00,83929
93.00,662.00,-7.39,-0.04,0.00,-190.83,-200.00,83937
94.00,663.00,-7.40,-0.01,0.00,-190.57,-200.00,83946
93.00,663.00,-7.40,0.00,0.00,-190.29,-200.00,83954
93.00,665.00,-7.42,-0.02,0.00,-191.26,-201.00,83962
96.00,668.00,-7.48,-0.06,0.00,-193.51,-203.00,83972
98.00,671.00,-7.56,-0.08,0.00,-195.98,-205.00,83980
97.00,670.00,-7.70,-0.14,0.00,-201.04,-209.00,83989
97.00,676.00,-7.81,-0.11,0.00,-203.35,-211.00,83997
95.00,679.00,-7.97,-0.16,0.00,-208.39,-215.00,84006
90.00,684.00,-8.13,-0.15,0.00,-212.14,-218.00,84015
89.00,689.00,-8.29,-0.16,0.00,-216.62,-222.00,84023
84.00,693.00,-8.50,-0.21,0.00,-222.77,-227.00,84032
84.00,695.00,-8.70,-0.20,0.00,-228.02,-232.00,84040
86.00,698.00,-8.87,-0.17,0.00,-231.68,-235.00,84048
84.00,701.00,-9.15,-0.28,0.00,-241.03,-243.00,84058
83.00,702.00,-9.29,-0.15,0.00,-242.07,-244.00,84066
87.00,706.00,-9.47,-0.17,0.00,-247.03,-248.00,84075
85.00,708.00,-9.53,-0.06,0.00,-246.39,-247.00,84083
87.00,710.00,-9.64,-0.11,0.00,-250.18,-250.00,84091
85.00,711.00,-9.69,-0.06,0.00,-250.52,-251.00,84101
86.00,712.00,-9.76,-0.06,0.00,-252.28,-252.00,84109
82.00,713.00,-9.78,-0.02,0.00,-251.98,-252.00,84118
81.00,713.00,-9.87,-0.09,0.00,-255.66,-255.00,84126
80.00,714.00,-9.90,-0.03,0.00,-255.43,-255.00,84134
79.00,715.00,-9.98,-0.08,0.00,-258.49,-257.00,84144
79.00,717.00,-9.99,-0.00,0.00,-256.91,-256.00,84152
79.00,718.00,-10.10,-0.11,0.00,-262.01,-260.00,84161
86.00,719.00,-10.09,0.01,0.00,-259.32,-258.00,84169
85.00,718.00,-10.18,-0.09,0.00,-263.54,-262.00,84178
90.00,719.00,-10.20,-0.02,0.00,-262.85,-261.00,84187
93.00,720.00,-10.17,0.03,0.00,-260.93,-259.00,84196
88.00,720.00,-10.17,0.00,0.00,-261.52,-260.00,84204
89.00,721.00,-10.19,-0.02,0.00,-262.63,-261.00,84213
89.00,722.00,-10.04,0.15,0.00,-255.38,-255.00,84221
92.00,722.00,-10.11,-0.07,0.00,-261.62,-260.00,84230
91.00,724.00,-10.09,0.02,0.00,-259.24,-258.00,84239
90.00,725.00,-10.06,0.03,0.00,-258.16,-257.00,84247
89.00,726.00,-10.01,0.05,0.00,-256.49,-256.00,84256
88.00,726.00,-9.89,0.12,0.00,-252.01,-252.00,84264
87.00,727.00,-9.86,0.03,0.00,-253.17,-253.00,84273
87.00,728.00,-9.78,0.09,0.00,-249.71,-250.00,84282
88.00,729.00,-9.63,0.15,0.00,-244.48,-246.00,84290
88.00,730.00,-9.47,0.16,0.00,-240.33,-242.00,84299
86.00,730.00,-9.26,0.21,0.00,-233.88,-237.00,84307
87.00,729.00,-9.22,0.04,0.00,-236.36,-239.00,84316
91.00,730.00,-9.20,0.02,0.00,-236.35,-239.00,84325
89.00,731.00,-9.08,0.12,0.00,-231.11,-234.00,84333
85.00,730.00,-8.98,0.10,0.00,-229.09,-233.00,84342
86.00,730.00,-8.86,0.13,0.00,-225.20,-229.00,84350
88.00,731.00,-8.80,0.06,0.00,-225.05,-229.00,84359
89.00,729.00,-8.67,0.12,0.00,-220.56,-225.00,84368
87.00,729.00,-8.51,0.16,0.00,-215.60,-221.00,84376
89.00,728.00,-8.46,0.05,0.00,-216.47,-222.00,84385
91.00,728.00,-8.37,0.08,0.00,-213.70,-220.00,84393
91.00,724.00,-8.34,0.03,0.00,-214.05,-220.00,84402
92.00,722.00,-8.35,-0.00,0.00,-214.82,-221.00,84411
95.00,720.00,-8.24,0.11,0.00,-209.59,-216.00,84419
92.00,717.00,-8.11,0.13,0.00,-205.89,-213.00,84427
96.00,720.00,-7.82,0.29,0.00,-195.17,-204.00,84436
94.00,719.00,-7.76,0.06,0.00,-198.25,-207.00,84445
100.00,721.00,-7.51,0.24,0.00,-188.21,-198.00,84454
101.00,721.00,-7.41,0.10,0.00,-188.72,-199.00,84462
94.00,722.00,-7.13,0.28,0.00,-177.74,-189.00,84471
89.00,722.00,-7.09,0.05,0.00,-181.29,-192.00,84480
99.00,723.00,-6.79,0.30,0.00,-168.48,-181.00,84488
97.00,725.00,-6.70,0.09,0.00,-170.39,-183.00,84497
103.00,724.00,-6.59,0.11,0.00,-167.27,-180.00,84505
102.00,725.00,-6.51,0.08,0.00,-166.02,-179.00,84514
101.00,726.00,-6.40,0.11,0.00,-162.46,-176.00,84523
98.00,725.00,-6.41,-0.00,0.00,-164.93,-179.00,84531
96.00,726.00,-6.37,0.04,0.00,-163.12,-177.00,84540
90.00,727.00,-6.41,-0.04,0.00,-165.65,-179.00,84548
85.00,726.00,-6.51,-0.10,0.00,-169.42,-182.00,84557
84.00,726.00,-6.73,-0.23,0.00,-177.87,-189.00,84566
83.00,725.00,-6.89,-0.16,0.00,-180.54,-192.00,84574
76.00,723.00,-7.15,-0.26,0.00,-189.20,-199.00,84583
76.00,721.00,-7.36,-0.22,0.00,-193.88,-203.00,84591
75.00,719.00,-7.49,-0.13,0.00,-195.34,-204.00,84599
71.00,718.00,-7.66,-0.17,0.00,-200.65,-209.00,84609
74.00,716.00,-7.85,-0.19,0.00,-205.80,-213.00,84617
75.00,714.00,-7.90,-0.05,0.00,-204.39,-212.00,84626
84.00,713.00,-8.00,-0.10,0.00,-207.82,-215.00,84634
87.00,709.00,-8.07,-0.07,0.00,-208.97,-216.00,84642
85.00,709.00,-7.97,0.10,0.00,-202.95,-211.00,84652
86.00,709.00,-8.00,-0.03,0.00,-206.26,-213.00,84660
87.00,710.00,-7.94,0.05,0.00,-203.24,-211.00,84669
88.00,715.00,-7.90,0.04,0.00,-202.27,-210.00,84677
89.00,718.00,-7.81,0.08,0.00,-199.26,-207.00,84685
87.00,720.00,-7.82,-0.00,0.00,-201.06,-209.00,84695
88.00,721.00,-7.78,0.04,0.00,-199.27,-207.00,84703
89.00,722.00,-7.71,0.06,0.00,-197.19,-206.00,84711
92.00,723.00,-7.69,0.03,0.00,-197.28,-206.00,84720
91.00,725.00,-7.69,-0.00,0.00,-197.96,-206.00,84728
91.00,726.00,-7.68,0.01,0.00,-197.37,-206.00,84738
93.00,727.00,-7.68,0.00,0.00,-197.48,-206.00,84746
85.00,727.00,-7.76,-0.08,0.00,-201.32,-209.00,84754
83.00,728.00,-7.79,-0.03,0.00,-200.88,-209.00,84763
82.00,730.00,-7.70,0.09,0.00,-196.34,-205.00,84771
80.00,730.00,-7.73,-0.02,0.00,-199.23,-207.00,84781
79.00,729.00,-7.75,-0.03,0.00,-200.04,-208.00,84789
76.00,731.00,-7.72,0.03,0.00,-197.88,-206.00,84797
74.00,731.00,-7.62,0.10,0.00,-194.11,-203.00,84806
72.00,732.00,-7.57,0.05,0.00,-193.77,-203.00,84814
72.00,732.00,-7.56,0.01,0.00,-194.44,-203.00,84824
72.00,734.00,-7.61,-0.04,0.00,-196.68,-205.00,84832
73.00,733.00,-7.60,0.01,0.00,-195.49,-204.00,84840
71.00,732.00,-7.72,-0.12,0.00,-201.16,-209.00,84849
73.00,732.00,-7.78,-0.05,0.00,-201.10,-209.00,84857
72.00,730.00,-7.90,-0.12,0.00,-205.70,-213.00,84867
72.00,730.00,-7.93,-0.03,0.00,-204.61,-212.00,84875
72.00,728.00,-7.92,0.01,0.00,-203.53,-211.00,84883
73.00,729.00,-7.90,0.02,0.00,-202.60,-210.00,84892
74.00,729.00,-7.85,0.05,0.00,-200.85,-209.00,84900
73.00,730.00,-7.73,0.12,0.00,-196.23,-205.00,84910
73.00,729.00,-7.62,0.11,0.00,-193.74,-203.00,84918
73.00,730.00,-7.53,0.09,0.00,-191.91,-201.00,84926
72.00,730.00,-7.43,0.10,0.00,-189.12,-199.00,84935
75.00,731.00,-7.39,0.04,0.00,-189.21,-199.00,84943
70.00,731.00,-7.30,0.09,0.00,-185.80,-196.00,84952
71.00,730.00,-7.24,0.06,0.00,-185.00,-195.00,84961
71.00,729.00,-7.19,0.05,0.00,-184.00,-195.00,84969
77.00,728.00,-7.16,0.03,0.00,-183.60,-194.00,84978
77.00,729.00,-7.11,0.05,0.00,-181.95,-193.00,84986
74.00,729.00,-6.96,0.15,0.00,-176.10,-188.00,84995
77.00,731.00,-6.85,0.11,0.00,-173.88,-186.00,85004
77.00,732.00,-6.75,0.10,0.00,-171.40,-184.00,85012
76.00,732.00,-6.58,0.16,0.00,-166.04,-179.00,85021
76.00,732.00,-6.45,0.13,0.00,-163.25,-177.00,85029
76.00,732.00,-6.24,0.21,0.00,-156.06,-171.00,85038
77.00,732.00,-6.16,0.07,0.00,-157.00,-172.00,85047
75.00,732.00,-5.95,0.21,0.00,-148.65,-165.00,85055
76.00,732.00,-5.84,0.11,0.00,-147.89,-164.00,85064
78.00,731.00,-5.69,0.15,0.00,-143.35,-160.00,85072
77.00,732.00,-5.51,0.18,0.00,-138.04,-156.00,85081
71.00,731.00,-5.44,0.07,0.00,-138.66,-156.00,85090
72.00,733.00,-5.34,0.11,0.00,-135.15,-153.00,85098
75.00,731.00,-5.30,0.04,0.00,-135.40,-154.00,85106
73.00,732.00,-5.22,0.08,0.00,-132.64,-151.00,85115
73.00,732.00,-5.15,0.07,0.00,-131.05,-150.00,85124
73.00,731.00,-5.05,0.10,0.00,-127.68,-147.00,85133
72.00,732.00,-4.87,0.17,0.00,-24.35,-60.00,85141
69.00,732.00,-4.94,-0.07,0.00,-25.74,-61.00,85149
72.00,731.00,-4.81,0.14,0.00,-24.18,-60.00,85158
69.00,733.00,-4.76,0.05,0.00,-24.31,-60.00,85167
66.00,733.00,-4.66,0.10,0.00,-23.53,-59.00,85175
63.00,733.00,-4.62,0.03,0.00,-23.64,-59.00,85183
62.00,733.00,-4.62,0.00,0.00,-23.75,-59.00,85192
60.00,730.00,-4.62,0.00,0.00,-23.76,-59.00,85200
60.00,733.00,-4.70,-0.08,0.00,-24.47,-60.00,85209
56.00,734.00,-4.71,-0.01,0.00,-24.28,-60.00,85218
54.00,734.00,-4.75,-0.04,0.00,-24.63,-60.00,85226
50.00,734.00,-4.80,-0.05,0.00,-24.91,-60.00,85234
59.00,733.00,-4.84,-0.03,0.00,-25.02,-61.00,85243
56.00,737.00,-4.86,-0.02,0.00,-25.07,-61.00,85252
57.00,737.00,-4.99,-0.14,0.00,-26.27,-62.00,85260
54.00,738.00,-5.13,-0.14,0.00,-134.90,-153.00,85269
52.00,737.00,-5.29,-0.16,0.00,-139.53,-157.00,85277
50.00,740.00,-5.42,-0.13,0.00,-142.00,-159.00,85286
54.00,741.00,-5.61,-0.19,0.00,-148.22,-164.00,85295
55.00,739.00,-5.76,-0.15,0.00,-151.41,-167.00,85303
56.00,739.00,-5.92,-0.15,0.00,-155.42,-171.00,85312
51.00,735.00,-6.06,-0.14,0.00,-158.85,-173.00,85320
50.00,732.00,-6.21,-0.15,0.00,-162.73,-177.00,85329
52.00,728.00,-6.32,-0.11,0.00,-164.77,-178.00,85338
53.00,724.00,-6.45,-0.13,0.00,-168.64,-182.00,85346
51.00,720.00,-6.62,-0.17,0.00,-173.69,-186.00,85355
55.00,720.00,-6.62,-0.00,0.00,-170.30,-183.00,85363
58.00,716.00,-6.72,-0.10,0.00,-174.72,-187.00,85372
57.00,713.00,-6.75,-0.04,0.00,-174.47,-187.00,85381
51.00,711.00,-6.81,-0.06,0.00,-176.29,-188.00,85389
54.00,711.00,-6.88,-0.07,0.00,-178.51,-190.00,85398
56.00,709.00,-6.95,-0.07,0.00,-180.12,-191.00,85406
56.00,708.00,-6.91,0.04,0.00,-177.07,-189.00,85415
57.00,705.00,-6.92,-0.00,0.00,-178.04,-190.00,85424
58.00,705.00,-6.89,0.03,0.00,-176.55,-188.00,85432
56.00,707.00,-6.77,0.11,0.00,-171.89,-184.00,85441
57.00,706.00,-6.71,0.06,0.00,-171.25,-184.00,85449
56.00,707.00,-6.56,0.15,0.00,-165.54,-179.00,85458
58.00,708.00,-6.43,0.13,0.00,-162.72,-177.00,85467
55.00,709.00,-6.45,-0.02,0.00,-166.47,-180.00,85475
54.00,711.00,-6.37,0.08,0.00,-162.37,-176.00,85484
55.00,711.00,-6.45,-0.08,0.00,-167.49,-181.00,85492
55.00,711.00,-6.49,-0.04,0.00,-167.92,-181.00,85501
54.00,710.00,-6.60,-0.11,0.00,-172.01,-185.00,85510
54.00,709.00,-6.69,-0.09,0.00,-174.01,-186.00,85518
54.00,710.00,-6.70,-0.01,0.00,-172.37,-185.00,85527
57.00,709.00,-6.76,-0.06,0.00,-175.24,-187.00,85535
56.00,710.00,-6.72,0.04,0.00,-172.06,-185.00,85543
59.00,707.00,-6.86,-0.14,0.00,-179.16,-191.00,85553
56.00,707.00,-6.85,0.01,0.00,-176.05,-188.00,85561
59.00,703.00,-7.00,-0.15,0.00,-183.08,-194.00,85570
60.00,703.00,-7.01,-0.01,0.00,-180.56,-192.00,85578
60.00,696.00,-7.16,-0.15,0.00,-187.24,-197.00,85586
59.00,695.00,-7.19,-0.03,0.00,-185.73,-196.00,85596
64.00,690.00,-7.30,-0.10,0.00,-189.82,-200.00,85604
62.00,689.00,-7.25,0.05,0.00,-185.39,-196.00,85613
64.00,682.00,-7.39,-0.14,0.00,-192.93,-202.00,85621
63.00,681.00,-7.33,0.06,0.00,-187.38,-197.00,85629
63.00,678.00,-7.49,-0.16,0.00,-195.99,-205.00,85639
62.00,677.00,-7.46,0.03,0.00,-191.11,-201.00,85647
66.00,672.00,-7.46,-0.01,0.00,-192.15,-201.00,85656
68.00,670.00,-7.45,0.01,0.00,-191.48,-201.00,85664
66.00,663.00,-7.33,0.12,0.00,-186.18,-196.00,85672
62.00,659.00,-7.43,-0.10,0.00,-193.10,-202.00,85682
62.00,653.00,-7.15,0.28,0.00,-178.02,-190.00,85690
62.00,643.00,-7.26,-0.11,0.00,-189.13,-199.00,85699
60.00,642.00,-6.97,0.29,0.00,-173.49,-186.00,85707
59.00,630.00,-7.07,-0.10,0.00,-183.91,-195.00,85715
61.00,625.00,-7.06,0.01,0.00,-181.44,-192.00,85725
60.00,615.00,-7.02,0.04,0.00,-179.81,-191.00,85733
59.00,612.00,-7.20,-0.17,0.00,-188.70,-199.00,85742
62.00,607.00,-6.87,0.32,0.00,-170.13,-183.00,85750
58.00,601.00,-7.10,-0.23,0.00,-187.42,-198.00,85758
60.00,599.00,-6.94,0.16,0.00,-175.09,-187.00,85768
55.00,590.00,-6.81,0.13,0.00,-172.63,-185.00,85776
56.00,587.00,-6.95,-0.14,0.00,-181.55,-193.00,85785
54.00,579.00,-6.67,0.28,0.00,-165.92,-179.00,85793
53.00,575.00,-6.57,0.10,0.00,-166.95,-180.00,85801
53.00,556.00,-6.62,-0.05,0.00,-171.43,-184.00,85811
51.00,541.00,-6.47,0.15,0.00,-163.40,-177.00,85819
56.00,528.00,-6.47,-0.00,0.00,-166.62,-180.00,85828
53.00,522.00,-6.24,0.24,0.00,-155.51,-171.00,85836
53.00,516.00,-6.08,0.16,0.00,-153.17,-169.00,85844
58.00,507.00,-6.15,-0.07,0.00,-159.43,-174.00,85854
52.00,496.00,-5.87,0.27,0.00,-145.49,-162.00,85862
58.00,483.00,-5.65,0.22,0.00,-140.77,-158.00,85871
60.00,478.00,-5.66,-0.01,0.00,-145.80,-162.00,85879
57.00,476.00,-5.30,0.36,0.00,-128.80,-148.00,85888
60.00,468.00,-4.94,0.36,0.00,-23.95,-60.00,85897
57.00,466.00,-4.78,0.16,0.00,-23.93,-60.00,85905
65.00,457.00,-4.32,0.45,0.00,-20.38,-57.00,85913
71.00,445.00,-3.84,0.48,0.00,-17.78,-54.00,85922
78.00,437.00,-3.49,0.35,0.00,-16.50,-53.00,85931
66.00,428.00,-3.03,0.46,0.00,-13.72,-51.00,85939
65.00,412.00,-2.54,0.49,0.00,-11.05,-49.00,85948
60.00,400.00,-2.13,0.41,0.00,-9.26,-47.00,85956
56.00,396.00,-1.76,0.36,0.00,-7.58,-46.00,85964
47.00,395.00,-1.42,0.34,0.00,-5.92,-44.00,85972
36.00,381.00,-1.11,0.32,0.00,-4.40,-43.00,85982
25.00,378.00,-1.00,0.11,0.00,-4.69,-43.00,85990
11.00,358.00,-0.82,0.18,0.00,-3.44,-42.00,85998
21.00,355.00,-0.74,0.08,0.00,-3.49,-42.00,86006
10.00,355.00,-0.55,0.19,0.00,-2.02,-41.00,86016
3.00,351.00,-0.26,0.29,0.00,-0.13,-40.00,86024
2.00,348.00,0.08,0.33,0.00,1.78,41.00,86032
4.00,350.00,0.48,0.41,0.00,4.16,43.00,86040
4.00,338.00,0.94,0.46,0.00,6.76,45.00,86048
4.00,346.00,1.41,0.47,0.00,9.21,47.00,86057
6.00,349.00,1.77,0.35,0.00,10.56,48.00,86066
5.00,342.00,2.14,0.37,0.00,12.49,50.00,86074
5.00,345.00,2.33,0.20,0.00,12.81,50.00,86082
5.00,346.00,2.58,0.24,0.00,14.25,51.00,86091
5.00,332.00,2.72,0.14,0.00,14.56,52.00,86099
3.00,328.00,2.87,0.15,0.00,15.41,52.00,86108
1.00,327.00,2.95,0.08,0.00,15.51,53.00,86116
1.00,323.00,2.97,0.02,0.00,15.36,52.00,86125
2.00,327.00,3.00,0.03,0.00,15.56,53.00,86133
2.00,318.00,3.10,0.10,0.00,16.39,53.00,86141
2.00,319.00,3.15,0.05,0.00,16.40,53.00,86150
0.00,319.00,3.15,-0.00,0.00,16.19,53.00,86159
0.00,320.00,3.13,-0.02,0.00,16.02,53.00,86167
0.00,324.00,3.12,-0.01,0.00,16.04,53.00,86175
1.00,321.00,3.17,0.05,0.00,16.53,53.00,86183
2.00,324.00,3.20,0.03,0.00,16.57,53.00,86192
1.00,326.00,3.18,-0.02,0.00,16.26,53.00,86201
2.00,328.00,3.09,-0.09,0.00,15.52,53.00,86209
2.00,327.00,3.02,-0.07,0.00,15.28,52.00,86217
2.00,322.00,2.93,-0.09,0.00,14.67,52.00,86225
0.00,324.00,2.86,-0.06,0.00,14.47,52.00,86235
2.00,315.00,2.78,-0.09,0.00,13.92,51.00,86243
4.00,309.00,2.72,-0.06,0.00,13.76,51.00,86251
4.00,310.00,2.63,-0.09,0.00,13.20,51.00,86259
3.00,306.00,2.54,-0.10,0.00,12.67,50.00,86268
0.00,304.00,2.36,-0.18,0.00,11.39,49.00,86277
2.00,303.00,2.23,-0.13,0.00,10.92,49.00,86285
0.00,294.00,2.16,-0.07,0.00,10.85,49.00,86293
2.00,305.00,2.11,-0.05,0.00,10.67,48.00,86302
0.00,299.00,2.00,-0.11,0.00,9.87,48.00,86310
2.00,306.00,1.92,-0.09,0.00,9.50,48.00,86319
2.00,306.00,1.78,-0.13,0.00,8.63,47.00,86327
1.00,305.00,1.71,-0.07,0.00,8.54,47.00,86335
3.00,308.00,1.60,-0.12,0.00,7.75,46.00,86343
2.00,310.00,1.49,-0.11,0.00,7.21,46.00,86352
2.00,310.00,1.37,-0.12,0.00,6.59,45.00,86361
2.00,309.00,1.20,-0.18,0.00,5.43,44.00,86369
1.00,307.00,1.10,-0.09,0.00,5.28,44.00,86377
1.00,311.00,0.93,-0.18,0.00,4.04,43.00,86385
2.00,316.00,0.74,-0.18,0.00,3.07,42.00,86394
2.00,309.00,0.58,-0.17,0.00,2.28,41.00,86403
1.00,309.00,0.44,-0.14,0.00,1.70,41.00,86411
1.00,316.00,0.33,-0.11,0.00,1.25,41.00,86419
0.00,317.00,0.15,-0.18,0.00,-0.01,-40.00,86427
1.00,319.00,-0.02,-0.17,0.00,-0.78,-40.00,86436
1.00,320.00,-0.23,-0.21,0.00,-2.01,-41.00,86445
0.00,324.00,-0.45,-0.22,0.00,-3.22,-42.00,86453
1.00,326.00,-0.57,-0.12,0.00,-3.44,-42.00,86461
2.00,324.00,-0.73,-0.16,0.00,-4.39,-43.00,86470
3.00,324.00,-0.85,-0.13,0.00,-4.92,-44.00,86478
2.00,320.00,-1.16,-0.30,0.00,-7.18,-45.00,86487
1.00,323.00,-1.30,-0.14,0.00,-7.24,-46.00,86495
2.00,327.00,-1.52,-0.23,0.00,-8.76,-47.00,86503
1.00,321.00,-1.65,-0.13,0.00,-8.99,-47.00,86512
4.00,320.00,-1.80,-0.15,0.00,-9.86,-48.00,86520
1.00,316.00,-2.00,-0.21,0.00,-11.15,-49.00,86529
3.00,320.00,-2.18,-0.18,0.00,-11.95,-50.00,86537
1.00,317.00,-2.26,-0.08,0.00,-11.99,-50.00,86546
1.00,317.00,-2.34,-0.08,0.00,-12.37,-50.00,86554
2.00,320.00,-2.47,-0.13,0.00,-13.21,-51.00,86562
2.00,318.00,-2.64,-0.17,0.00,-14.26,-51.00,86572
1.00,319.00,-2.81,-0.17,0.00,-15.16,-52.00,86580
2.00,322.00,-2.96,-0.15,0.00,-15.83,-53.00,86588
1.00,322.00,-3.10,-0.14,0.00,-16.52,-53.00,86596
0.00,321.00,-3.20,-0.10,0.00,-16.90,-54.00,86605
1.00,319.00,-3.35,-0.15,0.00,-17.83,-55.00,86614
0.00,321.00,-3.38,-0.03,0.00,-17.54,-54.00,86622
0.00,317.00,-3.47,-0.08,0.00,-18.18,-55.00,86630
1.00,322.00,-3.42,0.05,0.00,-17.38,-54.00,86639
0.00,319.00,-3.37,0.05,0.00,-17.14,-54.00,86647
3.00,322.00,-3.33,0.04,0.00,-17.01,-54.00,86656
1.00,319.00,-3.25,0.09,0.00,-16.35,-53.00,86664
2.00,321.00,-3.24,0.01,0.00,-16.60,-53.00,86673
0.00,322.00,-3.33,-0.09,0.00,-17.50,-54.00,86681
0.00,325.00,-3.39,-0.07,0.00,-17.74,-54.00,86689
1.00,326.00,-3.43,-0.03,0.00,-17.77,-54.00,86697
1.00,325.00,-3.47,-0.04,0.00,-18.01,-55.00,86707
1.00,326.00,-3.57,-0.10,0.00,-18.81,-55.00,86715
2.00,327.00,-3.65,-0.07,0.00,-19.05,-56.00,86723
2.00,324.00,-3.84,-0.19,0.00,-20.51,-57.00,86731
1.00,323.00,-4.02,-0.19,0.00,-21.47,-58.00,86740
2.00,321.00,-4.13,-0.10,0.00,-21.66,-58.00,86749
2.00,321.00,-4.22,-0.09,0.00,-22.06,-58.00,86757
3.00,320.00,-4.22,-0.01,0.00,-21.77,-58.00,86766
3.00,320.00,-4.18,0.05,0.00,-21.30,-57.00,86774
5.00,317.00,-4.20,-0.02,0.00,-21.66,-58.00,86782
4.00,318.00,-4.18,0.02,0.00,-21.44,-58.00,86791
1.00,317.00,-4.19,-0.01,0.00,-21.62,-58.00,86800
4.00,318.00,-4.20,-0.01,0.00,-21.62,-58.00,86808
5.00,315.00,-4.21,-0.01,0.00,-21.70,-58.00,86816
6.00,316.00,-4.20,0.01,0.00,-21.53,-58.00,86824
6.00,316.00,-4.10,0.09,0.00,-20.74,-57.00,86834
5.00,316.00,-4.04,0.07,0.00,-20.48,-57.00,86842
2.00,320.00,-3.89,0.14,0.00,-19.45,-56.00,86850
1.00,319.00,-3.70,0.19,0.00,-18.27,-55.00,86858
4.00,316.00,-3.51,0.19,0.00,-17.31,-54.00,86867
5.00,319.00,-3.31,0.20,0.00,-16.21,-53.00,86876
4.00,317.00,-3.29,0.02,0.00,-16.87,-54.00,86884
3.00,318.00,-3.16,0.14,0.00,-15.69,-53.00,86892
5.00,317.00,-3.00,0.16,0.00,-14.78,-52.00,86901
3.00,320.00,-2.97,0.03,0.00,-15.12,-52.00,86909
6.00,322.00,-2.89,0.08,0.00,-14.54,-52.00,86918
5.00,320.00,-2.66,0.23,0.00,-12.74,-50.00,86926
5.00,320.00,-2.58,0.08,0.00,-12.95,-50.00,86935
7.00,316.00,-2.49,0.09,0.00,-12.44,-50.00,86943
8.00,315.00,-2.26,0.23,0.00,-10.72,-49.00,86951
6.00,319.00,-2.10,0.17,0.00,-10.08,-48.00,86960
7.00,318.00,-1.88,0.22,0.00,-8.78,-47.00,86969
6.00,314.00,-1.54,0.34,0.00,-6.52,-45.00,86977
6.00,314.00,-1.47,0.07,0.00,-7.29,-46.00,86985
4.00,314.00,-1.53,-0.05,0.00,-8.07,-46.00,86993
3.00,312.00,-1.61,-0.09,0.00,-8.66,-47.00,87003
5.00,311.00,-1.76,-0.15,0.00,-9.68,-48.00,87011
4.00,311.00,-1.90,-0.14,0.00,-10.34,-48.00,87019
6.00,314.00,-1.84,0.06,0.00,-9.22,-47.00,87027
5.00,309.00,-1.83,0.01,0.00,-9.36,-47.00,87035
5.00,311.00,-1.74,0.09,0.00,-8.61,-47.00,87045
5.00,312.00,-1.73,0.02,0.00,-8.80,-47.00,87053
5.00,313.00,-1.61,0.12,0.00,-7.80,-46.00,87061
8.00,314.00,-1.60,0.01,0.00,-8.18,-46.00,87069
5.00,314.00,-1.54,0.06,0.00,-7.70,-46.00,87078
5.00,314.00,-1.50,0.04,0.00,-7.58,-46.00,87087
9.00,315.00,-1.60,-0.10,0.00,-8.67,-47.00,87095
8.00,317.00,-1.78,-0.18,0.00,-9.89,-48.00,87103
6.00,315.00,-1.83,-0.05,0.00,-9.63,-48.00,87111
3.00,317.00,-1.88,-0.05,0.00,-9.90,-48.00,87120
8.00,320.00,-1.93,-0.04,0.00,-10.09,-48.00,87129
7.00,320.00,-1.96,-0.04,0.00,-10.25,-48.00,87137
9.00,319.00,-1.83,0.14,0.00,-8.84,-47.00,87145
8.00,318.00,-1.80,0.03,0.00,-9.11,-47.00,87154
3.00,320.00,-1.82,-0.02,0.00,-9.45,-47.00,87162
8.00,321.00,-1.80,0.02,0.00,-9.19,-47.00,87171
5.00,319.00,-1.81,-0.01,0.00,-9.35,-47.00,87179
2.00,319.00,-1.89,-0.08,0.00,-10.03,-48.00,87187
7.00,321.00,-1.68,0.21,0.00,-7.79,-46.00,87196
8.00,326.00,-1.65,0.03,0.00,-8.33,-46.00,87204
8.00,327.00,-1.64,0.01,0.00,-8.38,-46.00,87213
8.00,325.00,-1.73,-0.10,0.00,-9.32,-47.00,87221
7.00,322.00,-1.71,0.02,0.00,-8.73,-47.00,87230
5.00,322.00,-1.70,0.01,0.00,-8.73,-47.00,87238
8.00,323.00,-1.64,0.06,0.00,-8.19,-46.00,87246
5.00,322.00,-1.51,0.13,0.00,-7.22,-46.00,87255
7.00,324.00,-1.48,0.03,0.00,-7.48,-46.00,87263
10.00,324.00,-1.47,0.00,0.00,-7.57,-46.00,87272
7.00,324.00,-1.37,0.10,0.00,-6.66,-45.00,87280
7.00,322.00,-1.23,0.15,0.00,-5.72,-44.00,87288
6.00,323.00,-1.10,0.13,0.00,-5.08,-44.00,87297
11.00,321.00,-0.90,0.20,0.00,-3.81,-43.00,87306
8.00,321.00,-0.72,0.18,0.00,-2.99,-42.00,87314
9.00,320.00,-0.64,0.08,0.00,-2.94,-42.00,87322
7.00,321.00,-0.39,0.25,0.00,-0.97,-40.00,87330
9.00,320.00,-0.21,0.18,0.00,-0.32,-40.00,87339
7.00,318.00,0.05,0.26,0.00,1.33,41.00,87348
11.00,320.00,0.24,0.19,0.00,2.00,41.00,87356
10.00,320.00,0.40,0.17,0.00,2.76,42.00,87364
5.00,317.00,0.70,0.29,0.00,4.78,43.00,87372
5.00,320.00,0.96,0.26,0.00,5.98,44.00,87380
7.00,320.00,1.12,0.17,0.00,6.45,45.00,87390
10.00,320.00,1.34,0.22,0.00,7.80,46.00,87398
11.00,319.00,1.55,0.21,0.00,8.87,47.00,87406
7.00,320.00,1.77,0.21,0.00,9.98,48.00,87414
9.00,321.00,2.02,0.25,0.00,11.42,49.00,87424
5.00,323.00,2.15,0.13,0.00,11.62,49.00,87432
4.00,318.00,2.37,0.21,0.00,13.05,50.00,87440
10.00,323.00,2.58,0.21,0.00,14.14,51.00,87448
7.00,321.00,2.83,0.25,0.00,15.56,53.00,87457
10.00,323.00,3.09,0.27,0.00,17.01,54.00,87465
6.00,322.00,3.36,0.26,0.00,18.34,55.00,87474
5.00,324.00,3.60,0.25,0.00,19.56,56.00,87482
5.00,322.00,3.85,0.24,0.00,20.81,57.00,87491
5.00,322.00,4.09,0.24,0.00,21.99,58.00,87499
6.00,323.00,4.36,0.27,0.00,23.54,59.00,87507
7.00,323.00,4.61,0.25,0.00,24.74,60.00,87516
9.00,323.00,4.97,0.37,0.00,27.09,62.00,87525
6.00,324.00,5.15,0.17,0.00,135.97,154.00,87533
8.00,326.00,5.24,0.10,0.00,136.82,155.00,87541
7.00,326.00,5.44,0.20,0.00,144.19,161.00,87550
6.00,324.00,5.70,0.25,0.00,151.69,167.00,87559
8.00,326.00,5.99,0.30,0.00,160.20,175.00,87567
9.00,326.00,6.22,0.23,0.00,164.77,178.00,87576
9.00,327.00,6.58,0.36,0.00,176.72,188.00,87584
9.00,326.00,6.82,0.24,0.00,180.35,192.00,87592
10.00,325.00,7.17,0.35,0.00,191.57,201.00,87601
11.00,328.00,7.40,0.23,0.00,195.10,204.00,87610
9.00,325.00,7.57,0.17,0.00,198.35,207.00,87618
9.00,327.00,7.85,0.28,0.00,207.53,214.00,87626
6.00,327.00,8.21,0.36,0.00,218.67,224.00,87635
4.00,325.00,8.48,0.27,0.00,223.59,228.00,87644
11.00,328.00,8.60,0.12,0.00,223.73,228.00,87652
10.00,327.00,8.87,0.27,0.00,233.50,236.00,87661
10.00,328.00,9.13,0.27,0.00,240.49,242.00,87669
12.00,327.00,9.41,0.28,0.00,247.96,249.00,87678
9.00,327.00,9.61,0.19,0.00,251.14,251.00,87687
9.00,327.00,9.70,0.09,0.00,251.46,251.00,87695
9.00,328.00,9.84,0.14,0.00,255.89,255.00,87704
10.00,328.00,10.06,0.22,0.00,263.47,262.00,87712
10.00,326.00,10.11,0.04,0.00,260.85,259.00,87720
10.00,328.00,10.29,0.19,0.00,268.69,266.00,87730
10.00,327.00,10.28,-0.01,0.00,264.30,262.00,87738
10.00,328.00,10.32,0.04,0.00,266.33,264.00,87747
11.00,329.00,10.40,0.08,0.00,269.22,266.00,87755
7.00,325.00,10.11,-0.30,0.00,253.87,253.00,87763
12.00,329.00,10.05,-0.05,0.00,257.52,257.00,87773
10.00,327.00,9.92,-0.14,0.00,252.25,252.00,87781
13.00,328.00,10.07,0.16,0.00,262.33,261.00,87790
10.00,329.00,10.05,-0.02,0.00,258.02,257.00,87798
11.00,329.00,10.43,0.38,0.00,276.00,272.00,87806
11.00,327.00,10.24,-0.19,0.00,259.53,258.00,87816
11.00,328.00,10.43,0.20,0.00,272.44,269.00,87824
11.00,328.00,10.78,0.34,0.00,284.20,279.00,87833
11.00,328.00,10.27,-0.51,0.00,253.57,253.00,87841
9.00,324.00,10.35,0.08,0.00,267.77,265.00,87851
11.00,328.00,10.38,0.04,0.00,267.83,265.00,87859
11.00,328.00,10.32,-0.07,0.00,264.02,262.00,87867
11.00,328.00,10.40,0.09,0.00,269.46,267.00,87876
11.00,329.00,10.33,-0.07,0.00,264.19,262.00,87884
11.00,328.00,10.49,0.16,0.00,273.10,270.00,87894
8.00,329.00,10.49,0.00,0.00,269.85,267.00,87902
11.00,328.00,10.53,0.04,0.00,271.57,268.00,87910
7.00,326.00,10.50,-0.03,0.00,269.34,267.00,87919
11.00,328.00,10.39,-0.10,0.00,265.26,263.00,87927
15.00,327.00,10.23,-0.17,0.00,259.62,258.00,87937
13.00,328.00,10.09,-0.14,0.00,256.63,256.00,87945
11.00,327.00,9.94,-0.15,0.00,252.72,253.00,87953
15.00,327.00,9.71,-0.23,0.00,244.92,246.00,87962
12.00,327.00,9.57,-0.14,0.00,243.23,245.00,87970
14.00,327.00,9.35,-0.22,0.00,235.86,238.00,87980
8.00,324.00,9.06,-0.28,0.00,227.37,231.00,87988
14.00,325.00,8.93,-0.13,0.00,227.10,231.00,87996
14.00,324.00,8.82,-0.11,0.00,224.77,229.00,88005
14.00,324.00,8.70,-0.13,0.00,221.14,226.00,88013
12.00,323.00,8.71,0.01,0.00,224.20,229.00,88022
14.00,324.00,8.67,-0.03,0.00,222.46,227.00,88031
14.00,322.00,8.54,-0.13,0.00,217.12,223.00,88039
12.00,322.00,8.50,-0.05,0.00,217.70,223.00,88048
15.00,323.00,8.57,0.07,0.00,221.95,227.00,88056
15.00,323.00,8.51,-0.06,0.00,217.78,223.00,88065
14.00,324.00,8.57,0.06,0.00,221.84,227.00,88074
16.00,323.00,8.59,0.02,0.00,221.28,226.00,88082
14.00,323.00,8.57,-0.02,0.00,220.09,225.00,88090
14.00,325.00,8.62,0.05,0.00,222.72,227.00,88099
17.00,324.00,8.64,0.02,0.00,222.87,227.00,88108
15.00,324.00,8.77,0.12,0.00,228.11,232.00,88116
15.00,325.00,8.78,0.01,0.00,226.00,230.00,88125
15.00,324.00,8.79,0.01,0.00,226.33,230.00,88133
15.00,325.00,8.85,0.06,0.00,228.96,232.00,88142
10.00,324.00,8.89,0.04,0.00,229.32,233.00,88151
15.00,327.00,8.98,0.09,0.00,232.76,236.00,88159
14.00,329.00,9.09,0.11,0.00,236.06,238.00,88168
14.00,326.00,9.21,0.12,0.00,239.39,241.00,88176
15.00,326.00,9.39,0.18,0.00,245.07,246.00,88184
14.00,325.00,9.59,0.20,0.00,250.70,251.00,88194
13.00,326.00,9.77,0.18,0.00,254.98,254.00,88202
13.00,325.00,9.95,0.18,0.00,259.74,258.00,88210
12.00,322.00,10.17,0.22,0.00,266.18,264.00,88219
15.00,325.00,10.42,0.25,0.00,273.28,270.00,88227
17.00,325.00,10.63,0.20,0.00,277.53,273.00,88237
17.00,326.00,10.91,0.28,0.00,286.36,281.00,88245
16.00,325.00,11.13,0.22,0.00,290.73,285.00,88254
14.00,324.00,11.31,0.19,0.00,294.79,288.00,88262
15.00,325.00,11.55,0.24,0.00,301.93,294.00,88270
16.00,325.00,11.70,0.15,0.00,304.03,296.00,88280
12.00,323.00,11.88,0.18,0.00,309.44,300.00,88288
15.00,325.00,12.04,0.16,0.00,313.02,303.00,88297
15.00,326.00,12.20,0.16,0.00,317.16,307.00,88305
16.00,328.00,12.35,0.15,0.00,320.71,310.00,88313
15.00,328.00,12.51,0.16,0.00,325.20,314.00,88323
15.00,328.00,12.69,0.18,0.00,330.04,318.00,88331
13.00,328.00,12.89,0.20,0.00,335.71,323.00,88340
15.00,328.00,13.08,0.20,0.00,340.62,327.00,88348
15.00,329.00,13.28,0.19,0.00,345.61,331.00,88357
11.00,328.00,13.43,0.15,0.00,348.41,333.00,88366
14.00,328.00,13.62,0.19,0.00,354.15,338.00,88374
15.00,328.00,13.81,0.20,0.00,359.31,342.00,88383
12.00,325.00,13.96,0.15,0.00,362.08,345.00,88391
14.00,326.00,14.10,0.14,0.00,365.52,348.00,88400
14.00,326.00,14.25,0.15,0.00,369.48,351.00,88409
17.00,328.00,14.43,0.19,0.00,375.04,356.00,88418
15.00,327.00,14.62,0.19,0.00,380.06,360.00,88426
14.00,326.00,14.85,0.23,0.00,386.74,366.00,88434
15.00,327.00,15.01,0.16,0.00,389.46,368.00,88443
12.00,326.00,15.20,0.19,0.00,394.93,372.00,88452
15.00,327.00,15.46,0.26,0.00,403.23,379.00,88461
16.00,327.00,15.66,0.20,0.00,406.94,383.00,88469
15.00,327.00,15.87,0.21,0.00,412.47,387.00,88478
14.00,327.00,16.08,0.22,0.00,418.17,392.00,88486
17.00,328.00,16.27,0.18,0.00,422.25,395.00,88495
14.00,327.00,16.46,0.19,0.00,427.25,400.00,88504
14.00,327.00,16.73,0.27,0.00,435.89,407.00,88512
14.00,327.00,16.95,0.22,0.00,440.41,411.00,88521
15.00,327.00,17.23,0.29,0.00,449.20,418.00,88529
15.00,327.00,17.49,0.26,0.00,455.25,423.00,88539
15.00,328.00,17.76,0.27,0.00,462.32,429.00,88547
15.00,328.00,18.07,0.31,0.00,471.40,437.00,88555
14.00,325.00,18.35,0.28,0.00,477.65,442.00,88564
18.00,327.00,18.62,0.27,0.00,484.45,448.00,88572
17.00,328.00,18.89,0.27,0.00,491.59,454.00,88582
14.00,328.00,19.23,0.34,0.00,501.56,462.00,88590
14.00,326.00,19.53,0.30,0.00,508.41,468.00,88598
16.00,328.00,19.84,0.31,0.00,516.71,475.00,88607
16.00,328.00,20.17,0.34,0.00,525.86,483.00,88615
15.00,326.00,20.50,0.33,0.00,534.11,490.00,88625
16.00,326.00,20.90,0.40,0.00,545.71,500.00,88633
15.00,328.00,21.26,0.36,0.00,554.39,507.00,88642
16.00,327.00,21.57,0.31,0.00,561.37,513.00,88650
16.00,327.00,21.92,0.34,0.00,570.91,521.00,88658
16.00,326.00,22.24,0.32,0.00,578.57,527.00,88668
14.00,326.00,22.50,0.26,0.00,584.10,532.00,88676
16.00,327.00,22.82,0.32,0.00,593.69,540.00,88685
15.00,327.00,23.13,0.31,0.00,601.51,547.00,88693
15.00,327.00,23.39,0.26,0.00,607.09,551.00,88702
15.00,328.00,23.68,0.28,0.00,614.94,558.00,88711
17.00,329.00,23.88,0.20,0.00,618.52,561.00,88719
11.00,326.00,24.15,0.27,0.00,626.75,568.00,88728
16.00,329.00,24.38,0.23,0.00,631.74,572.00,88736
15.00,328.00,24.61,0.23,0.00,637.69,577.00,88745
17.00,329.00,24.82,0.22,0.00,643.03,582.00,88754
15.00,328.00,25.06,0.23,0.00,649.34,587.00,88763
15.00,328.00,25.20,0.15,0.00,651.35,589.00,88771
18.00,327.00,25.31,0.11,0.00,653.32,590.00,88779
15.00,327.00,25.44,0.13,0.00,657.24,594.00,88788
16.00,327.00,25.52,0.08,0.00,658.06,594.00,88797
15.00,326.00,25.52,-0.00,0.00,656.40,593.00,88806
19.00,329.00,25.54,0.02,0.00,657.24,594.00,88814
16.00,326.00,25.48,-0.05,0.00,654.52,591.00,88822
14.00,327.00,25.46,-0.02,0.00,654.63,591.00,88832
14.00,327.00,25.44,-0.03,0.00,653.88,591.00,88840
16.00,327.00,25.37,-0.07,0.00,651.16,588.00,88849
15.00,327.00,25.33,-0.04,0.00,650.90,588.00,88857
16.00,327.00,25.28,-0.05,0.00,649.14,587.00,88866
16.00,327.00,25.19,-0.08,0.00,646.36,584.00,88875
12.00,325.00,25.13,-0.06,0.00,645.13,583.00,88883
19.00,328.00,24.98,-0.15,0.00,639.72,579.00,88892
11.00,324.00,24.75,-0.23,0.00,631.94,572.00,88900
18.00,327.00,24.48,-0.27,0.00,624.27,566.00,88909
16.00,327.00,24.06,-0.42,0.00,610.44,554.00,88918
15.00,326.00,23.63,-0.44,0.00,598.71,544.00,88927
14.00,326.00,23.09,-0.53,0.00,583.03,531.00,88935
16.00,326.00,22.59,-0.50,0.00,570.64,521.00,88943
15.00,327.00,22.05,-0.53,0.00,556.33,509.00,88952
15.00,326.00,21.54,-0.52,0.00,543.46,498.00,88961
18.00,325.00,21.14,-0.40,0.00,535.62,491.00,88970
14.00,325.00,20.66,-0.48,0.00,521.80,479.00,88978
17.00,327.00,20.25,-0.42,0.00,512.21,471.00,88987
14.00,325.00,19.77,-0.47,0.00,498.88,460.00,88995
15.00,326.00,19.29,-0.48,0.00,486.34,450.00,89004
15.00,325.00,18.80,-0.50,0.00,473.32,439.00,89013
17.00,326.00,18.20,-0.59,0.00,456.15,424.00,89021
15.00,325.00,17.67,-0.53,0.00,443.59,413.00,89030
14.00,325.00,17.12,-0.56,0.00,428.85,401.00,89038
17.00,326.00,16.58,-0.54,0.00,415.40,390.00,89048
12.00,326.00,16.14,-0.43,0.00,406.38,382.00,89056
15.00,325.00,15.82,-0.32,0.00,400.37,377.00,89064
14.00,325.00,15.47,-0.35,0.00,390.67,369.00,89073
12.00,323.00,15.30,-0.17,0.00,389.92,368.00,89081
14.00,326.00,15.15,-0.15,0.00,386.51,365.00,89091
14.00,325.00,15.05,-0.10,0.00,385.13,364.00,89099
16.00,326.00,15.08,0.03,0.00,388.41,367.00,89108
16.00,325.00,15.09,0.01,0.00,388.51,367.00,89116
16.00,326.00,15.23,0.14,0.00,394.81,372.00,89125
18.00,325.00,15.41,0.17,0.00,399.87,377.00,89134
15.00,326.00,15.66,0.25,0.00,407.94,383.00,89142
14.00,325.00,15.91,0.25,0.00,414.54,389.00,89151
11.00,323.00,16.13,0.22,0.00,419.53,393.00,89159
15.00,325.00,16.49,0.36,0.00,431.59,403.00,89168
16.00,326.00,16.76,0.27,0.00,436.66,408.00,89177
14.00,326.00,17.13,0.37,0.00,448.17,417.00,89185
14.00,326.00,17.44,0.31,0.00,454.98,423.00,89194
17.00,326.00,17.69,0.25,0.00,460.38,428.00,89202
18.00,326.00,17.96,0.27,0.00,467.46,434.00,89211
19.00,326.00,18.19,0.23,0.00,472.51,438.00,89220
18.00,326.00,18.40,0.21,0.00,477.61,442.00,89229
10.00,324.00,18.58,0.18,0.00,481.61,446.00,89237
15.00,325.00,18.73,0.15,0.00,484.92,448.00,89245
15.00,324.00,18.86,0.13,0.00,487.76,451.00,89254
15.00,324.00,18.99,0.13,0.00,491.35,454.00,89263
18.00,325.00,19.13,0.14,0.00,494.87,457.00,89272
18.00,325.00,19.27,0.14,0.00,498.54,460.00,89280
17.00,325.00,19.39,0.12,0.00,501.32,462.00,89288
17.00,325.00,19.47,0.08,0.00,502.46,463.00,89297
20.00,326.00,19.56,0.09,0.00,504.85,465.00,89306
13.00,325.00,19.62,0.07,0.00,506.21,466.00,89315
17.00,326.00,19.70,0.08,0.00,508.32,468.00,89323
17.00,326.00,19.73,0.03,0.00,508.09,468.00,89332
18.00,324.00,19.86,0.13,0.00,513.47,472.00,89340
18.00,325.00,19.93,0.07,0.00,514.27,473.00,89349
17.00,325.00,19.99,0.05,0.00,515.24,474.00,89358
16.00,325.00,20.13,0.14,0.00,520.65,478.00,89366
16.00,325.00,20.22,0.09,0.00,521.89,479.00,89375
17.00,326.00,20.38,0.17,0.00,527.75,484.00,89383
16.00,326.00,20.53,0.14,0.00,531.02,487.00,89393
18.00,325.00,20.66,0.13,0.00,534.27,490.00,89401
21.00,325.00,20.85,0.19,0.00,540.39,495.00,89409
16.00,325.00,20.94,0.09,0.00,540.61,495.00,89418
16.00,325.00,21.06,0.12,0.00,544.29,498.00,89426
19.00,324.00,21.16,0.10,0.00,546.39,500.00,89436
19.00,325.00,21.20,0.04,0.00,546.38,500.00,89444
16.00,325.00,21.21,0.01,0.00,545.77,500.00,89452
20.00,325.00,21.20,-0.02,0.00,544.92,499.00,89461
18.00,324.00,21.22,0.03,0.00,546.60,500.00,89469
18.00,325.00,21.35,0.13,0.00,552.00,505.00,89479
19.00,323.00,21.50,0.14,0.00,555.90,508.00,89487
18.00,323.00,21.63,0.14,0.00,559.33,511.00,89496
20.00,323.00,21.74,0.10,0.00,561.37,513.00,89504
16.00,320.00,21.72,-0.02,0.00,558.28,510.00,89512
21.00,323.00,21.58,-0.14,0.00,552.33,505.00,89522
18.00,322.00,21.30,-0.29,0.00,541.96,496.00,89530
19.00,322.00,20.93,-0.36,0.00,530.94,487.00,89539
19.00,322.00,20.51,-0.42,0.00,518.91,477.00,89547
22.00,321.00,20.12,-0.39,0.00,509.37,469.00,89556
18.00,322.00,19.73,-0.38,0.00,499.80,461.00,89565
18.00,322.00,19.33,-0.41,0.00,488.89,452.00,89574
16.00,320.00,19.02,-0.31,0.00,482.82,447.00,89582
19.00,322.00,18.64,-0.38,0.00,471.70,437.00,89590
17.00,320.00,18.28,-0.36,0.00,462.67,430.00,89600
18.00,322.00,18.03,-0.25,0.00,458.61,426.00,89608
19.00,323.00,17.70,-0.33,0.00,448.53,418.00,89617
18.00,322.00,17.44,-0.26,0.00,443.12,413.00,89625
19.00,322.00,17.22,-0.21,0.00,438.64,409.00,89634
19.00,322.00,17.00,-0.23,0.00,432.52,404.00,89643
19.00,322.00,16.78,-0.21,0.00,427.45,400.00,89651
18.00,322.00,16.60,-0.18,0.00,423.35,396.00,89660
15.00,320.00,16.44,-0.16,0.00,419.62,393.00,89668
19.00,323.00,16.31,-0.14,0.00,416.68,391.00,89677
15.00,320.00,16.20,-0.10,0.00,414.61,389.00,89686
19.00,322.00,16.11,-0.10,0.00,412.31,387.00,89695
18.00,322.00,15.95,-0.15,0.00,407.22,383.00,89703
19.00,322.00,15.89,-0.06,0.00,407.67,383.00,89711
19.00,322.00,15.80,-0.09,0.00,404.69,381.00,89720
19.00,322.00,15.81,0.00,0.00,406.68,382.00,89729
19.00,321.00,15.78,-0.03,0.00,405.28,381.00,89738
15.00,322.00,15.70,-0.08,0.00,402.30,379.00,89746
19.00,323.00,15.78,0.08,0.00,407.43,383.00,89754
19.00,322.00,15.79,0.01,0.00,406.55,382.00,89763
18.00,322.00,15.77,-0.03,0.00,405.03,381.00,89772
18.00,322.00,15.83,0.06,0.00,408.51,384.00,89781
19.00,322.00,15.86,0.03,0.00,408.78,384.00,89789
17.00,322.00,15.94,0.08,0.00,411.84,387.00,89798
17.00,323.00,16.10,0.15,0.00,417.18,391.00,89806
17.00,323.00,16.20,0.11,0.00,419.03,393.00,89815
18.00,322.00,16.25,0.04,0.00,418.82,393.00,89824
17.00,322.00,16.33,0.08,0.00,421.73,395.00,89832
16.00,323.00,16.39,0.06,0.00,422.73,396.00,89841
16.00,323.00,16.43,0.05,0.00,423.64,397.00,89849
17.00,323.00,16.47,0.04,0.00,424.38,397.00,89858
16.00,322.00,16.50,0.03,0.00,425.20,398.00,89867
16.00,323.00,16.45,-0.05,0.00,422.03,395.00,89875
17.00,322.00,16.46,0.01,0.00,423.60,397.00,89884
17.00,322.00,16.45,-0.01,0.00,423.09,396.00,89892
16.00,322.00,16.39,-0.06,0.00,420.40,394.00,89902
13.00,323.00,16.35,-0.04,0.00,419.76,393.00,89910
16.00,322.00,16.18,-0.17,0.00,412.78,387.00,89918
14.00,322.00,16.07,-0.11,0.00,411.19,386.00,89927
12.00,319.00,15.92,-0.15,0.00,406.63,382.00,89935
17.00,322.00,15.71,-0.21,0.00,399.76,377.00,89945
16.00,322.00,15.57,-0.14,0.00,397.57,375.00,89953
18.00,323.00,15.37,-0.19,0.00,391.50,370.00,89962
17.00,322.00,15.16,-0.21,0.00,385.71,365.00,89970
16.00,323.00,15.00,-0.17,0.00,382.31,362.00,89978
16.00,322.00,14.91,-0.09,0.00,381.75,361.00,89988
17.00,323.00,14.87,-0.04,0.00,381.88,361.00,89996
13.00,324.00,14.98,0.11,0.00,387.76,366.00,90005
17.00,323.00,15.05,0.06,0.00,388.38,367.00,90013
12.00,320.00,15.01,-0.04,0.00,385.41,364.00,90022
16.00,323.00,14.95,-0.06,0.00,383.24,363.00,90031
17.00,323.00,14.68,-0.27,0.00,371.98,353.00,90039
15.00,322.00,14.34,-0.34,0.00,361.72,344.00,90048
15.00,322.00,13.93,-0.40,0.00,350.20,335.00,90056
16.00,323.00,13.53,-0.40,0.00,339.76,326.00,90065
16.00,323.00,13.19,-0.34,0.00,332.35,320.00,90074
15.00,323.00,12.93,-0.26,0.00,327.13,315.00,90083
16.00,324.00,12.82,-0.11,0.00,327.42,316.00,90091
15.00,325.00,12.71,-0.11,0.00,324.67,313.00,90100
16.00,325.00,12.64,-0.06,0.00,323.91,313.00,90108
16.00,325.00,12.54,-0.10,0.00,320.59,310.00,90117
17.00,325.00,12.50,-0.04,0.00,320.63,310.00,90126
17.00,325.00,12.47,-0.03,0.00,320.08,309.00,90134
19.00,326.00,12.34,-0.13,0.00,314.91,305.00,90143
16.00,325.00,12.30,-0.04,0.00,315.59,306.00,90151
15.00,326.00,12.19,-0.12,0.00,311.08,302.00,90160
16.00,326.00,12.07,-0.11,0.00,308.22,299.00,90169
16.00,326.00,12.01,-0.06,0.00,307.79,299.00,90177
15.00,325.00,12.01,0.00,0.00,309.02,300.00,90186
16.00,326.00,12.08,0.07,0.00,312.27,303.00,90194
15.00,326.00,12.20,0.12,0.00,316.40,306.00,90204
16.00,327.00,12.31,0.11,0.00,318.98,308.00,90212
15.00,328.00,12.45,0.14,0.00,323.23,312.00,90220
8.00,328.00,12.67,0.21,0.00,330.24,318.00,90229
13.00,328.00,12.85,0.18,0.00,334.18,321.00,90237
14.00,328.00,13.00,0.15,0.00,337.46,324.00,90247
14.00,327.00,13.11,0.12,0.00,339.70,326.00,90255
14.00,327.00,13.25,0.13,0.00,343.48,329.00,90264
14.00,328.00,13.41,0.16,0.00,348.16,333.00,90272
14.00,328.00,13.55,0.15,0.00,351.63,336.00,90280
12.00,324.00,13.74,0.18,0.00,357.13,341.00,90290
15.00,327.00,13.90,0.16,0.00,360.87,344.00,90298
16.00,326.00,14.07,0.18,0.00,365.64,348.00,90307
16.00,327.00,14.24,0.17,0.00,369.70,351.00,90315
16.00,326.00,14.45,0.21,0.00,376.14,357.00,90323
18.00,327.00,14.62,0.17,0.00,379.57,359.00,90333
18.00,327.00,14.69,0.07,0.00,379.51,359.00,90341
16.00,326.00,14.77,0.07,0.00,381.28,361.00,90350
17.00,327.00,14.79,0.03,0.00,381.05,361.00,90358
16.00,327.00,14.79,-0.00,0.00,380.43,360.00,90368
17.00,328.00,14.84,0.05,0.00,382.95,362.00,90376
19.00,327.00,14.85,0.00,0.00,381.96,361.00,90384
19.00,328.00,14.83,-0.01,0.00,381.23,361.00,90393
19.00,327.00,14.86,0.03,0.00,382.79,362.00,90401
16.00,326.00,14.80,-0.06,0.00,379.55,359.00,90411
20.00,326.00,14.81,0.01,0.00,381.06,361.00,90419
18.00,326.00,14.80,-0.01,0.00,380.68,360.00,90428
7.00,324.00,14.82,0.02,0.00,381.70,361.00,90436
12.00,324.00,14.86,0.04,0.00,383.24,363.00,90444
20.00,327.00,14.91,0.05,0.00,384.58,364.00,90454
20.00,327.00,15.04,0.12,0.00,389.35,368.00,90462
22.00,328.00,15.06,0.02,0.00,387.74,366.00,90471
12.00,327.00,15.14,0.09,0.00,391.34,369.00,90479
20.00,327.00,15.24,0.10,0.00,394.03,372.00,90487
18.00,326.00,15.30,0.06,0.00,394.80,372.00,90497
19.00,326.00,15.49,0.19,0.00,402.26,379.00,90505
18.00,325.00,15.68,0.20,0.00,407.51,383.00,90514
19.00,325.00,15.86,0.18,0.00,411.62,387.00,90522
20.00,325.00,15.96,0.10,0.00,412.74,387.00,90531
12.00,325.00,15.97,0.01,0.00,411.09,386.00,90540
19.00,325.00,15.95,-0.02,0.00,409.98,385.00,90548
19.00,324.00,15.88,-0.07,0.00,407.01,383.00,90557
12.00,324.00,15.76,-0.12,0.00,402.81,379.00,90565
20.00,324.00,15.60,-0.15,0.00,398.19,375.00,90574
23.00,323.00,15.39,-0.21,0.00,391.43,370.00,90583
21.00,325.00,15.24,-0.15,0.00,388.88,367.00,90592
13.00,324.00,15.17,-0.06,0.00,389.07,367.00,90600
16.00,322.00,15.13,-0.04,0.00,388.34,367.00,90608
12.00,324.00,15.10,-0.03,0.00,387.92,367.00,90617
20.00,324.00,15.08,-0.02,0.00,387.46,366.00,90626
19.00,324.00,15.11,0.03,0.00,389.12,368.00,90635
19.00,325.00,15.03,-0.08,0.00,385.08,364.00,90643
19.00,325.00,15.07,0.04,0.00,388.34,367.00,90651
19.00,325.00,15.10,0.04,0.00,389.29,368.00,90660
20.00,325.00,15.17,0.07,0.00,391.64,370.00,90669
22.00,327.00,15.26,0.09,0.00,394.21,372.00,90678
12.00,326.00,15.34,0.08,0.00,396.38,374.00,90686
20.00,326.00,15.36,0.02,0.00,395.34,373.00,90695
19.00,326.00,15.45,0.10,0.00,399.57,376.00,90703
20.00,327.00,15.46,0.01,0.00,398.01,375.00,90712
20.00,327.00,15.45,-0.02,0.00,396.95,374.00,90721
12.00,327.00,15.46,0.01,0.00,397.91,375.00,90729
20.00,326.00,15.35,-0.11,0.00,392.71,371.00,90738
20.00,326.00,15.25,-0.10,0.00,390.43,369.00,90746
19.00,326.00,15.10,-0.15,0.00,385.27,364.00,90756
19.00,326.00,15.02,-0.08,0.00,384.81,364.00,90764
19.00,325.00,14.87,-0.15,0.00,379.45,359.00,90772
20.00,326.00,14.77,-0.11,0.00,377.66,358.00,90781
8.00,324.00,14.67,-0.09,0.00,375.53,356.00,90789
13.00,326.00,14.61,-0.06,0.00,374.75,355.00,90799
21.00,326.00,14.62,0.00,0.00,376.07,357.00,90807
13.00,325.00,14.51,-0.11,0.00,370.84,352.00,90816
21.00,325.00,14.39,-0.12,0.00,367.77,350.00,90824
21.00,325.00,14.28,-0.11,0.00,364.91,347.00,90832
19.00,325.00,14.17,-0.10,0.00,362.49,345.00,90842
19.00,325.00,14.08,-0.10,0.00,360.09,343.00,90850
20.00,325.00,13.97,-0.11,0.00,356.98,340.00,90859
20.00,325.00,13.79,-0.17,0.00,351.20,336.00,90867
19.00,325.00,13.71,-0.08,0.00,351.06,335.00,90876
13.00,325.00,13.57,-0.14,0.00,346.39,331.00,90885
20.00,325.00,13.40,-0.17,0.00,341.34,327.00,90893
13.00,325.00,13.28,-0.13,0.00,339.03,325.00,90902
20.00,325.00,13.13,-0.15,0.00,334.54,322.00,90910
12.00,325.00,12.92,-0.20,0.00,328.19,316.00,90919
20.00,325.00,12.81,-0.11,0.00,327.43,316.00,90928
20.00,325.00,12.64,-0.17,0.00,321.69,311.00,90937
13.00,326.00,12.47,-0.17,0.00,317.18,307.00,90945
21.00,326.00,12.36,-0.11,0.00,315.78,306.00,90954
15.00,325.00,12.19,-0.17,0.00,309.90,301.00,90962
13.00,326.00,12.02,-0.17,0.00,305.56,297.00,90971
20.00,325.00,11.89,-0.12,0.00,303.37,295.00,90980
20.00,326.00,11.75,-0.14,0.00,299.48,292.00,90988
12.00,326.00,11.56,-0.20,0.00,293.27,287.00,90997
20.00,326.00,11.44,-0.11,0.00,292.10,286.00,91005
20.00,326.00,11.42,-0.02,0.00,293.32,287.00,91015
19.00,326.00,11.33,-0.09,0.00,289.72,284.00,91023
20.00,326.00,11.33,-0.01,0.00,291.19,285.00,91032
20.00,326.00,11.17,-0.15,0.00,284.20,279.00,91040
20.00,326.00,11.05,-0.12,0.00,281.64,277.00,91048
16.00,326.00,10.84,-0.20,0.00,274.79,271.00,91058
20.00,326.00,10.57,-0.28,0.00,266.07,264.00,91066
7.00,323.00,10.33,-0.23,0.00,261.00,260.00,91075
19.00,326.00,10.02,-0.31,0.00,251.27,251.00,91083
80.00,326.00,9.76,-0.25,0.00,245.93,247.00,91091
117.00,325.00,9.46,-0.31,0.00,236.88,239.00,91101
147.00,325.00,9.25,-0.21,0.00,233.52,236.00,91109
177.00,325.00,9.02,-0.22,0.00,227.56,231.00,91118
197.00,326.00,8.86,-0.16,0.00,224.52,229.00,91126
208.00,326.00,8.67,-0.19,0.00,219.16,224.00,91136
220.00,326.00,8.51,-0.16,0.00,215.69,221.00,91144
233.00,326.00,8.42,-0.10,0.00,214.50,220.00,91152
248.00,326.00,8.35,-0.07,0.00,213.27,219.00,91161
258.00,326.00,8.26,-0.09,0.00,210.64,217.00,91169
287.00,327.00,8.28,0.02,0.00,213.31,219.00,91179
305.00,327.00,8.35,0.07,0.00,216.28,222.00,91187
314.00,325.00,8.32,-0.03,0.00,213.52,220.00,91196
330.00,325.00,8.43,0.11,0.00,219.14,224.00,91204
347.00,325.00,8.55,0.12,0.00,222.27,227.00,91212
374.00,325.00,8.65,0.10,0.00,224.43,229.00,91222
371.00,326.00,8.64,-0.00,0.00,222.24,227.00,91230
406.00,323.00,8.56,-0.08,0.00,218.41,224.00,91239
428.00,322.00,8.55,-0.01,0.00,219.86,225.00,91247
461.00,322.00,8.45,-0.10,0.00,215.17,221.00,91256
483.00,326.00,8.24,-0.21,0.00,207.49,214.00,91265
531.00,325.00,8.04,-0.19,0.00,202.83,210.00,91273
571.00,325.00,7.90,-0.14,0.00,200.35,208.00,91282
610.00,325.00,7.84,-0.06,0.00,200.65,209.00,91290
644.00,325.00,7.88,0.03,0.00,203.40,211.00,91299
668.00,325.00,7.93,0.05,0.00,204.81,212.00,91308
694.00,325.00,7.89,-0.04,0.00,202.23,210.00,91317
715.00,326.00,7.91,0.02,0.00,203.74,211.00,91325
727.00,326.00,7.85,-0.06,0.00,200.71,209.00,91333
742.00,325.00,7.79,-0.06,0.00,199.32,208.00,91342
760.00,326.00,7.80,0.01,0.00,200.83,209.00,91351
770.00,325.00,7.71,-0.09,0.00,196.49,205.00,91360
776.00,325.00,7.55,-0.16,0.00,190.76,200.00,91368
781.00,325.00,7.50,-0.04,0.00,192.18,201.00,91377
787.00,326.00,7.44,-0.06,0.00,190.21,200.00,91385
788.00,326.00,7.37,-0.07,0.00,188.11,198.00,91394
791.00,326.00,7.32,-0.05,0.00,187.15,197.00,91403
792.00,326.00,7.34,0.02,0.00,189.37,199.00,91411
794.00,323.00,7.18,-0.16,0.00,181.43,192.00,91420
795.00,326.00,7.13,-0.05,0.00,182.55,193.00,91428
798.00,327.00,7.04,-0.10,0.00,179.00,190.00,91438
800.00,327.00,7.00,-0.04,0.00,179.15,191.00,91446
800.00,327.00,6.95,-0.05,0.00,177.86,189.00,91454
801.00,327.00,6.99,0.04,0.00,180.43,192.00,91463
801.00,327.00,7.02,0.03,0.00,181.18,192.00,91471
802.00,327.00,7.00,-0.02,0.00,179.59,191.00,91481
758.00,327.00,7.04,0.04,0.00,181.85,193.00,91489
776.00,325.00,7.09,0.06,0.00,183.66,194.00,91498
779.00,328.00,7.18,0.08,0.00,186.41,197.00,91506
782.00,328.00,7.30,0.12,0.00,190.22,200.00,91514
784.00,328.00,7.33,0.03,0.00,189.28,199.00,91524
785.00,327.00,7.39,0.06,0.00,191.46,201.00,91532
786.00,327.00,7.43,0.04,0.00,191.95,201.00,91541
787.00,328.00,7.42,-0.01,0.00,190.70,200.00,91549
788.00,329.00,7.43,0.01,0.00,191.45,201.00,91558
788.00,328.00,7.51,0.08,0.00,194.75,204.00,91567
788.00,329.00,7.51,-0.00,0.00,193.05,202.00,91575
788.00,329.00,7.64,0.13,0.00,199.12,207.00,91584
788.00,329.00,7.77,0.13,0.00,202.56,210.00,91592
787.00,329.00,7.90,0.13,0.00,205.82,213.00,91601
787.00,329.00,8.00,0.10,0.00,207.83,215.00,91610
785.00,329.00,8.10,0.10,0.00,210.51,217.00,91619
783.00,328.00,8.28,0.18,0.00,216.70,222.00,91627
774.00,328.00,8.45,0.17,0.00,221.05,226.00,91635
763.00,329.00,8.56,0.11,0.00,222.59,227.00,91644
755.00,329.00,8.78,0.22,0.00,230.47,234.00,91653
811.00,328.00,8.96,0.17,0.00,233.93,237.00,91662
809.00,330.00,9.11,0.16,0.00,237.64,240.00,91670
807.00,329.00,9.37,0.25,0.00,246.14,247.00,91679
807.00,330.00,9.60,0.24,0.00,251.98,252.00,91687
806.00,329.00,9.82,0.22,0.00,257.17,256.00,91696
805.00,330.00,10.04,0.22,0.00,262.68,261.00,91705
804.00,330.00,10.13,0.09,0.00,262.49,261.00,91713
803.00,329.00,10.27,0.14,0.00,267.08,265.00,91722
800.00,330.00,10.41,0.14,0.00,270.70,268.00,91730
799.00,329.00,10.55,0.14,0.00,274.38,271.00,91740
798.00,329.00,10.65,0.10,0.00,275.91,272.00,91748
794.00,329.00,10.75,0.10,0.00,278.69,274.00,91757
787.00,329.00,10.82,0.07,0.00,279.76,275.00,91765
810.00,329.00,10.88,0.06,0.00,281.25,277.00,91774
806.00,329.00,10.93,0.04,0.00,281.94,277.00,91783
800.00,329.00,10.92,-0.00,0.00,280.94,276.00,91792
793.00,329.00,10.98,0.05,0.00,283.49,278.00,91800
780.00,329.00,11.05,0.07,0.00,285.74,280.00,91809
768.00,329.00,11.08,0.03,0.00,285.68,280.00,91817
746.00,329.00,11.20,0.12,0.00,290.65,285.00,91826
720.00,329.00,11.27,0.07,0.00,291.40,285.00,91835
678.00,329.00,11.36,0.09,0.00,293.95,287.00,91843
633.00,329.00,11.51,0.15,0.00,299.31,292.00,91852
578.00,329.00,11.64,0.13,0.00,302.08,294.00,91860
503.00,330.00,11.75,0.11,0.00,304.70,296.00,91870
410.00,330.00,11.96,0.20,0.00,311.71,302.00,91878
369.00,329.00,12.14,0.18,0.00,315.93,306.00,91887
351.00,330.00,12.31,0.17,0.00,320.17,309.00,91895
343.00,330.00,12.49,0.18,0.00,325.11,314.00,91905
329.00,329.00,12.59,0.10,0.00,325.80,314.00,91913
314.00,329.00,12.70,0.11,0.00,328.79,317.00,91922
297.00,330.00,12.86,0.16,0.00,334.00,321.00,91930
288.00,329.00,12.94,0.09,0.00,334.72,322.00,91939
280.00,329.00,13.02,0.08,0.00,336.67,323.00,91948
276.00,330.00,13.11,0.08,0.00,338.85,325.00,91957
282.00,329.00,13.14,0.04,0.00,338.92,325.00,91965
274.00,330.00,13.21,0.06,0.00,341.00,327.00,91974
270.00,330.00,13.24,0.04,0.00,341.41,327.00,91982
262.00,329.00,13.21,-0.03,0.00,339.37,326.00,91992
249.00,329.00,13.27,0.05,0.00,342.47,328.00,92000
248.00,330.00,13.28,0.01,0.00,341.67,328.00,92009
246.00,329.00,13.24,-0.04,0.00,339.73,326.00,92017
243.00,330.00,13.26,0.02,0.00,341.53,327.00,92026
246.00,329.00,13.31,0.05,0.00,343.54,329.00,92035
246.00,329.00,13.29,-0.02,0.00,341.50,327.00,92043
242.00,329.00,13.28,-0.01,0.00,341.50,327.00,92052
240.00,330.00,13.24,-0.05,0.00,339.48,326.00,92060
234.00,329.00,13.17,-0.07,0.00,337.26,324.00,92069
231.00,329.00,13.14,-0.03,0.00,337.27,324.00,92078
230.00,330.00,13.06,-0.07,0.00,334.63,322.00,92087
226.00,330.00,13.01,-0.06,0.00,333.45,321.00,92095
225.00,330.00,12.98,-0.03,0.00,333.30,321.00,92104
222.00,330.00,12.88,-0.10,0.00,329.17,317.00,92112
220.00,330.00,12.90,0.02,0.00,332.25,320.00,92122
218.00,330.00,12.88,-0.02,0.00,330.86,318.00,92130
215.00,330.00,12.84,-0.04,0.00,329.43,317.00,92139
213.00,330.00,12.81,-0.03,0.00,328.85,317.00,92147
211.00,330.00,12.79,-0.01,0.00,328.78,317.00,92156
212.00,330.00,12.86,0.07,0.00,332.23,320.00,92165
207.00,330.00,12.78,-0.08,0.00,327.19,315.00,92174
209.00,331.00,12.72,-0.06,0.00,325.83,314.00,92182
205.00,330.00,12.62,-0.10,0.00,322.73,312.00,92191
202.00,330.00,12.53,-0.09,0.00,320.46,310.00,92199
203.00,330.00,12.46,-0.07,0.00,318.98,308.00,92209
202.00,330.00,12.42,-0.04,0.00,318.77,308.00,92217
195.00,330.00,12.41,-0.01,0.00,318.95,308.00,92226
193.00,329.00,12.50,0.09,0.00,323.59,312.00,92234
191.00,330.00,12.55,0.05,0.00,323.84,313.00,92242
189.00,330.00,12.47,-0.08,0.00,319.26,309.00,92252
185.00,330.00,12.34,-0.13,0.00,314.92,305.00,92260
183.00,329.00,12.07,-0.27,0.00,305.04,297.00,92269
178.00,330.00,11.90,-0.18,0.00,302.36,294.00,92277
177.00,330.00,11.80,-0.10,0.00,301.60,294.00,92286
173.00,330.00,11.74,-0.06,0.00,300.93,293.00,92295
168.00,330.00,11.64,-0.11,0.00,297.18,290.00,92304
163.00,331.00,11.54,-0.10,0.00,294.91,288.00,92312
158.00,331.00,11.37,-0.17,0.00,288.95,283.00,92321
156.00,331.00,11.26,-0.11,0.00,287.33,282.00,92329
156.00,332.00,11.26,-0.00,0.00,289.58,284.00,92339
152.00,331.00,11.33,0.07,0.00,292.75,286.00,92347
147.00,331.00,11.49,0.17,0.00,299.15,292.00,92356
151.00,331.00,11.61,0.12,0.00,301.03,293.00,92364
150.00,331.00,11.82,0.21,0.00,308.24,299.00,92374
152.00,331.00,11.75,-0.06,0.00,301.00,293.00,92382
149.00,331.00,11.68,-0.07,0.00,298.90,292.00,92391
151.00,332.00,11.60,-0.08,0.00,296.81,290.00,92399
148.00,332.00,11.65,0.05,0.00,300.73,293.00,92408
148.00,332.00,11.68,0.03,0.00,301.28,293.00,92417
148.00,332.00,11.74,0.06,0.00,303.33,295.00,92426
144.00,332.00,11.88,0.13,0.00,308.25,299.00,92434
145.00,332.00,11.91,0.04,0.00,307.19,298.00,92443
141.00,332.00,11.87,-0.04,0.00,304.65,296.00,92451
142.00,331.00,11.90,0.03,0.00,306.89,298.00,92460
142.00,330.00,11.81,-0.09,0.00,301.89,294.00,92469
141.00,331.00,11.86,0.05,0.00,306.00,298.00,92477
139.00,333.00,11.97,0.11,0.00,310.19,301.00,92486
137.00,331.00,12.15,0.18,0.00,316.38,306.00,92494
137.00,332.00,12.14,-0.02,0.00,311.82,302.00,92504
134.00,331.00,12.02,-0.11,0.00,306.95,298.00,92512
130.00,330.00,11.92,-0.10,0.00,304.69,296.00,92521
132.00,330.00,11.89,-0.03,0.00,305.35,297.00,92529
132.00,332.00,11.76,-0.13,0.00,299.86,292.00,92538
133.00,332.00,11.69,-0.07,0.00,299.36,292.00,92547
132.00,331.00,11.58,-0.11,0.00,295.77,289.00,92556
129.00,332.00,11.54,-0.05,0.00,295.72,289.00,92564
128.00,331.00,11.35,-0.19,0.00,287.94,282.00,92573
115.00,328.00,11.14,-0.21,0.00,282.15,277.00,92581
110.00,326.00,11.13,-0.01,0.00,286.02,281.00,92591
115.00,328.00,11.29,0.16,0.00,293.70,287.00,92599
112.00,328.00,11.43,0.15,0.00,297.16,290.00,92608
115.00,328.00,11.50,0.06,0.00,297.01,290.00,92616
113.00,326.00,11.53,0.03,0.00,297.33,290.00,92625
118.00,328.00,11.58,0.05,0.00,298.73,291.00,92634
113.00,328.00,11.56,-0.02,0.00,296.90,290.00,92643
116.00,328.00,11.42,-0.14,0.00,290.91,285.00,92651
112.00,328.00,11.31,-0.11,0.00,288.84,283.00,92660
113.00,327.00,11.10,-0.21,0.00,281.22,277.00,92668
112.00,327.00,10.84,-0.26,0.00,273.46,270.00,92678
112.00,328.00,10.34,-0.50,0.00,255.89,255.00,92686
111.00,328.00,9.94,-0.40,0.00,247.37,248.00,92694
107.00,327.00,9.53,-0.41,0.00,236.88,239.00,92703
109.00,326.00,9.19,-0.35,0.00,229.13,233.00,92711
105.00,327.00,8.52,-0.67,0.00,205.35,213.00,92721
105.00,326.00,7.85,-0.66,0.00,188.33,198.00,92729
104.00,326.00,7.17,-0.68,0.00,170.45,183.00,92738
104.00,326.00,6.50,-0.67,0.00,153.34,169.00,92746
103.00,327.00,5.85,-0.65,0.00,137.12,155.00,92755
103.00,326.00,5.08,-0.77,0.00,114.71,136.00,92764
103.00,327.00,4.39,-0.69,0.00,19.76,56.00,92772
98.00,326.00,3.70,-0.69,0.00,16.22,53.00,92781
103.00,326.00,3.19,-0.51,0.00,14.29,51.00,92789
98.00,324.00,2.66,-0.53,0.00,11.47,49.00,92797
97.00,324.00,2.10,-0.55,0.00,8.53,47.00,92807
94.00,326.00,1.54,-0.56,0.00,5.65,44.00,92815
94.00,325.00,0.98,-0.57,0.00,2.70,42.00,92823
99.00,326.00,0.63,-0.35,0.00,1.81,41.00,92831
92.00,323.00,0.34,-0.29,0.00,0.56,40.00,92840
98.00,327.00,0.06,-0.28,0.00,-0.83,-40.00,92849
97.00,327.00,-0.35,-0.42,0.00,-3.53,-42.00,92857
98.00,327.00,-0.72,-0.37,0.00,-5.23,-44.00,92865
99.00,327.00,-1.01,-0.29,0.00,-6.40,-45.00,92874
98.00,328.00,-1.39,-0.38,0.00,-8.69,-47.00,92882
98.00,325.00,-1.74,-0.35,0.00,-10.42,-48.00,92891
101.00,326.00,-2.15,-0.41,0.00,-12.76,-50.00,92900
103.00,326.00,-2.53,-0.38,0.00,-14.56,-52.00,92908
100.00,328.00,-2.77,-0.25,0.00,-15.28,-52.00,92916
98.00,324.00,-2.91,-0.14,0.00,-15.56,-53.00,92925
90.00,326.00,-2.92,-0.00,0.00,-15.02,-52.00,92934
92.00,326.00,-3.00,-0.08,0.00,-15.75,-53.00,92942
93.00,325.00,-3.01,-0.02,0.00,-15.58,-53.00,92951
88.00,325.00,-2.99,0.02,0.00,-15.29,-52.00,92959
88.00,324.00,-3.03,-0.03,0.00,-15.71,-53.00,92967
95.00,326.00,-2.99,0.04,0.00,-15.23,-52.00,92977
93.00,324.00,-2.94,0.05,0.00,-14.91,-52.00,92985
94.00,326.00,-2.96,-0.02,0.00,-15.34,-52.00,92993
93.00,325.00,-2.93,0.03,0.00,-14.92,-52.00,93002
90.00,326.00,-2.89,0.04,0.00,-14.72,-52.00,93010
88.00,322.00,-2.77,0.12,0.00,-13.74,-51.00,93019
89.00,323.00,-2.64,0.13,0.00,-13.06,-50.00,93027
86.00,324.00,-2.64,0.00,0.00,-13.55,-51.00,93036
90.00,326.00,-2.63,0.01,0.00,-13.47,-51.00,93044
88.00,325.00,-2.64,-0.01,0.00,-13.63,-51.00,93052
84.00,321.00,-2.54,0.10,0.00,-12.66,-50.00,93062
87.00,323.00,-2.53,0.01,0.00,-13.02,-50.00,93070
85.00,323.00,-2.59,-0.06,0.00,-13.59,-51.00,93078
86.00,324.00,-2.63,-0.04,0.00,-13.68,-51.00,93087
92.00,324.00,-2.77,-0.14,0.00,-14.84,-52.00,93095
88.00,323.00,-2.91,-0.14,0.00,-15.57,-53.00,93104
85.00,323.00,-3.05,-0.13,0.00,-16.23,-53.00,93113
88.00,324.00,-3.13,-0.08,0.00,-16.42,-53.00,93121
83.00,323.00,-3.24,-0.11,0.00,-17.13,-54.00,93129
82.00,324.00,-3.31,-0.07,0.00,-17.30,-54.00,93138
80.00,324.00,-3.32,-0.01,0.00,-17.09,-54.00,93147
79.00,324.00,-3.26,0.06,0.00,-16.50,-53.00,93155
78.00,324.00,-3.26,-0.01,0.00,-16.80,-54.00,93164
79.00,324.00,-3.23,0.03,0.00,-16.48,-53.00,93172
77.00,323.00,-3.28,-0.05,0.00,-17.05,-54.00,93180
75.00,323.00,-3.32,-0.04,0.00,-17.23,-54.00,93190
80.00,326.00,-3.38,-0.06,0.00,-17.62,-54.00,93198
78.00,324.00,-3.26,0.12,0.00,-16.25,-53.00,93206
74.00,323.00,-3.08,0.17,0.00,-15.15,-52.00,93215
75.00,326.00,-2.97,0.11,0.00,-14.86,-52.00,93223
78.00,326.00,-2.90,0.07,0.00,-14.64,-52.00,93232
73.00,325.00,-2.86,0.05,0.00,-14.50,-52.00,93241
76.00,326.00,-2.92,-0.07,0.00,-15.31,-52.00,93249
73.00,325.00,-2.91,0.01,0.00,-14.96,-52.00,93257
77.00,324.00,-2.98,-0.06,0.00,-15.57,-53.00,93265
77.00,323.00,-3.06,-0.08,0.00,-16.04,-53.00,93275
76.00,322.00,-3.15,-0.10,0.00,-16.60,-53.00,93283
76.00,322.00,-3.30,-0.15,0.00,-17.62,-54.00,93291
75.00,322.00,-3.41,-0.10,0.00,-17.95,-55.00,93300
74.00,320.00,-3.45,-0.05,0.00,-17.97,-55.00,93308
74.00,320.00,-3.41,0.05,0.00,-17.35,-54.00,93317
74.00,318.00,-3.29,0.12,0.00,-16.46,-53.00,93326
73.00,319.00,-3.26,0.03,0.00,-16.65,-53.00,93334
74.00,319.00,-3.30,-0.03,0.00,-17.10,-54.00,93342
73.00,321.00,-3.30,-0.01,0.00,-17.01,-54.00,93351
75.00,322.00,-3.28,0.03,0.00,-16.75,-54.00,93360
74.00,322.00,-3.27,0.00,0.00,-16.81,-54.00,93368
74.00,320.00,-3.31,-0.04,0.00,-17.21,-54.00,93377
74.00,322.00,-3.33,-0.01,0.00,-17.17,-54.00,93385
74.00,322.00,-3.43,-0.11,0.00,-18.09,-55.00,93393
74.00,322.00,-3.53,-0.10,0.00,-18.58,-55.00,93403
74.00,322.00,-3.62,-0.09,0.00,-19.04,-56.00,93411
73.00,320.00,-3.65,-0.02,0.00,-18.84,-55.00,93419
70.00,320.00,-3.71,-0.06,0.00,-19.33,-56.00,93428
75.00,323.00,-3.76,-0.05,0.00,-19.52,-56.00,93436
74.00,323.00,-3.84,-0.08,0.00,-20.07,-56.00,93445
70.00,324.00,-3.97,-0.14,0.00,-20.99,-57.00,93454
72.00,323.00,-4.10,-0.13,0.00,-21.59,-58.00,93462
72.00,322.00,-4.28,-0.18,0.00,-22.78,-59.00,93470
72.00,324.00,-4.46,-0.18,0.00,-23.70,-59.00,93479
71.00,322.00,-4.56,-0.10,0.00,-23.91,-60.00,93488
70.00,324.00,-4.77,-0.20,0.00,-25.37,-61.00,93496
72.00,322.00,-4.97,-0.20,0.00,-26.39,-62.00,93505
71.00,321.00,-5.08,-0.11,0.00,-132.80,-151.00,93513
70.00,323.00,-5.35,-0.28,0.00,-143.32,-160.00,93522
71.00,322.00,-5.36,-0.01,0.00,-138.00,-156.00,93531
69.00,322.00,-5.37,-0.01,0.00,-138.41,-156.00,93539
68.00,322.00,-5.40,-0.03,0.00,-139.45,-157.00,93548
68.00,321.00,-5.33,0.07,0.00,-135.84,-154.00,93556
68.00,319.00,-5.35,-0.02,0.00,-137.92,-156.00,93564
66.00,319.00,-5.28,0.07,0.00,-134.51,-153.00,93574
63.00,319.00,-5.28,0.01,0.00,-135.56,-154.00,93582
59.00,320.00,-5.08,0.19,0.00,-126.75,-146.00,93591
61.00,320.00,-5.07,0.01,0.00,-130.41,-149.00,93599
63.00,319.00,-4.89,0.18,0.00,-24.40,-60.00,93607
59.00,320.00,-4.71,0.18,0.00,-23.50,-59.00,93617
58.00,321.00,-4.55,0.16,0.00,-22.74,-59.00,93625
58.00,318.00,-4.30,0.25,0.00,-21.07,-57.00,93633
60.00,319.00,-4.25,0.05,0.00,-21.67,-58.00,93642
59.00,322.00,-4.11,0.14,0.00,-20.56,-57.00,93650
60.00,320.00,-3.82,0.29,0.00,-18.42,-55.00,93659
61.00,322.00,-3.64,0.18,0.00,-17.98,-55.00,93668
58.00,321.00,-3.40,0.24,0.00,-16.53,-53.00,93676
58.00,322.00,-3.29,0.12,0.00,-16.43,-53.00,93684
58.00,323.00,-3.24,0.04,0.00,-16.49,-53.00,93693
58.00,323.00,-3.26,-0.02,0.00,-16.84,-54.00,93702
59.00,320.00,-3.22,0.04,0.00,-16.41,-53.00,93710
57.00,322.00,-3.18,0.04,0.00,-16.18,-53.00,93719
55.00,322.00,-3.13,0.04,0.00,-15.95,-53.00,93727
58.00,324.00,-3.01,0.13,0.00,-14.95,-52.00,93735
52.00,321.00,-2.91,0.09,0.00,-14.61,-52.00,93745
57.00,324.00,-2.80,0.11,0.00,-13.96,-51.00,93753
53.00,322.00,-2.69,0.12,0.00,-13.34,-51.00,93761
53.00,321.00,-2.50,0.18,0.00,-12.12,-50.00,93770
53.00,323.00,-2.30,0.20,0.00,-11.01,-49.00,93778
56.00,323.00,-2.19,0.11,0.00,-10.79,-49.00,93787
49.00,322.00,-2.00,0.18,0.00,-9.55,-48.00,93795
53.00,322.00,-1.80,0.20,0.00,-8.46,-47.00,93804
52.00,322.00,-1.61,0.19,0.00,-7.50,-46.00,93812
53.00,322.00,-1.43,0.18,0.00,-6.58,-45.00,93820
51.00,323.00,-1.27,0.16,0.00,-5.86,-44.00,93830
51.00,323.00,-1.06,0.20,0.00,-4.63,-43.00,93838
50.00,324.00,-0.88,0.18,0.00,-3.78,-43.00,93846
50.00,324.00,-0.71,0.17,0.00,-2.93,-42.00,93854
52.00,324.00,-0.50,0.21,0.00,-1.74,-41.00,93863
47.00,323.00,-0.31,0.19,0.00,-0.80,-40.00,93872
51.00,324.00,-0.11,0.20,0.00,0.26,40.00,93880
53.00,323.00,0.07,0.17,0.00,1.06,40.00,93888
47.00,322.00,0.10,0.04,0.00,0.68,40.00,93896
51.00,324.00,0.23,0.12,0.00,1.66,41.00,93905
49.00,325.00,0.31,0.08,0.00,1.91,41.00,93914
50.00,325.00,0.43,0.12,0.00,2.73,42.00,93922
50.00,324.00,0.52,0.09,0.00,3.04,42.00,93930
51.00,324.00,0.49,-0.03,0.00,2.43,42.00,93939
48.00,324.00,0.61,0.11,0.00,3.57,42.00,93947
47.00,323.00,0.72,0.11,0.00,4.17,43.00,93956
50.00,325.00,0.83,0.11,0.00,4.71,43.00,93964
46.00,326.00,0.90,0.07,0.00,4.91,44.00,93973
45.00,324.00,0.90,-0.00,0.00,4.62,43.00,93981
46.00,322.00,0.88,-0.02,0.00,4.48,43.00,93989
40.00,318.00,0.88,-0.00,0.00,4.52,43.00,93998
41.00,315.00,0.88,-0.00,0.00,4.52,43.00,94007
37.00,311.00,0.91,0.03,0.00,4.78,43.00,94015
39.00,308.00,0.92,0.01,0.00,4.79,43.00,94023
37.00,304.00,0.92,0.00,0.00,4.77,43.00,94031
34.00,301.00,0.92,-0.00,0.00,4.74,43.00,94040
38.00,301.00,0.82,-0.10,0.00,3.84,43.00,94049
41.00,295.00,0.76,-0.06,0.00,3.67,43.00,94057
39.00,298.00,0.66,-0.10,0.00,3.00,42.00,94065
38.00,302.00,0.62,-0.05,0.00,2.98,42.00,94073
27.00,300.00,0.56,-0.05,0.00,2.67,42.00,94083
28.00,299.00,0.56,0.00,0.00,2.92,42.00,94091
29.00,296.00,0.51,-0.06,0.00,2.36,41.00,94099
33.00,288.00,0.47,-0.04,0.00,2.27,41.00,94107
31.00,276.00,0.41,-0.06,0.00,1.88,41.00,94116
25.00,265.00,0.35,-0.06,0.00,1.54,41.00,94125
21.00,268.00,0.27,-0.08,0.00,1.04,40.00,94133
24.00,281.00,0.22,-0.05,0.00,0.91,40.00,94141
22.00,283.00,0.19,-0.03,0.00,0.86,40.00,94150
21.00,279.00,0.16,-0.03,0.00,0.71,40.00,94158
20.00,295.00,0.15,-0.01,0.00,0.77,40.00,94167
15.00,294.00,0.25,0.10,0.00,1.68,41.00,94175
18.00,298.00,0.29,0.04,0.00,1.67,41.00,94184
19.00,304.00,0.22,-0.07,0.00,0.87,40.00,94192
19.00,321.00,0.23,0.01,0.00,1.21,41.00,94200
20.00,330.00,0.28,0.05,0.00,1.62,41.00,94209
22.00,331.00,0.25,-0.03,0.00,1.18,40.00,94218
19.00,334.00,0.27,0.02,0.00,1.49,41.00,94226
27.00,337.00,0.18,-0.10,0.00,0.50,40.00,94234
26.00,337.00,0.10,-0.07,0.00,0.21,40.00,94242
23.00,337.00,-0.07,-0.17,0.00,-1.10,-40.00,94252
26.00,348.00,-0.18,-0.11,0.00,-1.39,-41.00,94260
26.00,346.00,-0.34,-0.16,0.00,-2.43,-42.00,94268
21.00,345.00,-0.54,-0.19,0.00,-3.56,-42.00,94276
26.00,344.00,-0.73,-0.19,0.00,-4.53,-43.00,94285
27.00,330.00,-0.98,-0.25,0.00,-6.10,-45.00,94294
22.00,321.00,-1.12,-0.14,0.00,-6.32,-45.00,94302
26.00,322.00,-1.24,-0.12,0.00,-6.91,-45.00,94310
24.00,315.00,-1.25,-0.00,0.00,-6.43,-45.00,94319
24.00,320.00,-1.20,0.05,0.00,-5.95,-44.00,94327
23.00,322.00,-1.07,0.13,0.00,-4.98,-44.00,94336
23.00,321.00,-0.96,0.11,0.00,-4.48,-43.00,94344
25.00,320.00,-0.81,0.15,0.00,-3.58,-42.00,94353
21.00,321.00,-0.76,0.05,0.00,-3.73,-43.00,94361
28.00,324.00,-0.82,-0.06,0.00,-4.47,-43.00,94369
20.00,320.00,-0.87,-0.05,0.00,-4.69,-43.00,94377
23.00,329.00,-0.97,-0.10,0.00,-5.37,-44.00,94387
23.00,333.00,-1.01,-0.05,0.00,-5.40,-44.00,94395
21.00,335.00,-1.14,-0.13,0.00,-6.43,-45.00,94403
23.00,336.00,-1.27,-0.13,0.00,-7.06,-45.00,94412
24.00,336.00,-1.42,-0.14,0.00,-7.88,-46.00,94420
24.00,334.00,-1.60,-0.19,0.00,-9.00,-47.00,94429
25.00,332.00,-1.76,-0.16,0.00,-9.70,-48.00,94437
24.00,336.00,-1.87,-0.11,0.00,-10.07,-48.00,94446
19.00,327.00,-1.99,-0.12,0.00,-10.71,-49.00,94454
24.00,321.00,-2.09,-0.10,0.00,-11.18,-49.00,94462
26.00,317.00,-2.09,0.00,0.00,-10.74,-49.00,94472
21.00,309.00,-2.05,0.04,0.00,-10.35,-48.00,94480
26.00,306.00,-1.96,0.08,0.00,-9.75,-48.00,94488
25.00,292.00,-1.85,0.11,0.00,-9.04,-47.00,94497
29.00,294.00,-1.74,0.11,0.00,-8.51,-47.00,94505
27.00,291.00,-1.58,0.16,0.00,-7.47,-46.00,94514
31.00,288.00,-1.45,0.13,0.00,-6.94,-45.00,94522
32.00,290.00,-1.39,0.07,0.00,-6.86,-45.00,94531
33.00,293.00,-1.28,0.10,0.00,-6.19,-45.00,94539
29.00,294.00,-1.32,-0.04,0.00,-6.94,-45.00,94547
39.00,294.00,-1.34,-0.02,0.00,-6.96,-45.00,94556
40.00,293.00,-1.22,0.12,0.00,-5.81,-44.00,94565
34.00,294.00,-1.26,-0.04,0.00,-6.61,-45.00,94573
38.00,302.00,-1.23,0.03,0.00,-6.21,-45.00,94581
37.00,297.00,-1.30,-0.07,0.00,-7.02,-45.00,94589
46.00,301.00,-1.30,-0.00,0.00,-6.71,-45.00,94599
49.00,295.00,-1.40,-0.10,0.00,-7.62,-46.00,94607
47.00,295.00,-1.47,-0.07,0.00,-7.85,-46.00,94615
54.00,292.00,-1.43,0.04,0.00,-7.17,-45.00,94624
56.00,289.00,-1.41,0.02,0.00,-7.18,-45.00,94632
57.00,290.00,-1.44,-0.03,0.00,-7.50,-46.00,94641
58.00,294.00,-1.47,-0.04,0.00,-7.72,-46.00,94649
58.00,292.00,-1.47,0.01,0.00,-7.52,-46.00,94658
56.00,293.00,-1.49,-0.02,0.00,-7.72,-46.00,94666
58.00,295.00,-1.46,0.03,0.00,-7.37,-46.00,94674
67.00,292.00,-1.44,0.01,0.00,-7.37,-46.00,94683
64.00,290.00,-1.44,0.00,0.00,-7.39,-46.00,94692
69.00,291.00,-1.46,-0.02,0.00,-7.59,-46.00,94700
81.00,293.00,-1.50,-0.04,0.00,-7.91,-46.00,94708
86.00,296.00,-1.54,-0.03,0.00,-8.03,-46.00,94716
93.00,295.00,-1.62,-0.09,0.00,-8.73,-47.00,94726
100.00,293.00,-1.56,0.07,0.00,-7.76,-46.00,94734
113.00,291.00,-1.53,0.03,0.00,-7.77,-46.00,94742
132.00,290.00,-1.46,0.07,0.00,-7.23,-46.00,94751
138.00,290.00,-1.40,0.06,0.00,-6.97,-45.00,94759
126.00,296.00,-1.34,0.06,0.00,-6.62,-45.00,94768
133.00,306.00,-1.34,-0.00,0.00,-6.92,-45.00,94777
133.00,308.00,-1.25,0.09,0.00,-6.09,-45.00,94785
137.00,312.00,-1.33,-0.07,0.00,-7.13,-45.00,94793
143.00,323.00,-1.33,-0.00,0.00,-6.84,-45.00,94802
149.00,318.00,-1.39,-0.07,0.00,-7.44,-46.00,94811
154.00,322.00,-1.36,0.03,0.00,-6.87,-45.00,94819
165.00,334.00,-1.39,-0.03,0.00,-7.26,-46.00,94828
157.00,337.00,-1.39,0.00,0.00,-7.12,-45.00,94836
171.00,341.00,-1.39,-0.01,0.00,-7.21,-46.00,94844
167.00,347.00,-1.43,-0.03,0.00,-7.47,-46.00,94854
182.00,357.00,-1.40,0.03,0.00,-7.10,-45.00,94862
178.00,371.00,-1.37,0.03,0.00,-6.95,-45.00,94870
189.00,398.00,-1.34,0.04,0.00,-6.73,-45.00,94878
186.00,418.00,-1.29,0.04,0.00,-6.47,-45.00,94887
198.00,435.00,-1.16,0.13,0.00,-5.41,-44.00,94896
205.00,453.00,-1.01,0.15,0.00,-4.54,-43.00,94904
200.00,463.00,-0.90,0.11,0.00,-4.18,-43.00,94913
201.00,474.00,-0.85,0.05,0.00,-4.14,-43.00,94921
203.00,484.00,-0.77,0.07,0.00,-3.68,-43.00,94929
211.00,494.00,-0.71,0.07,0.00,-3.36,-42.00,94939
202.00,500.00,-0.66,0.05,0.00,-3.18,-42.00,94947
195.00,508.00,-0.69,-0.04,0.00,-3.71,-43.00,94955
204.00,513.00,-0.65,0.04,0.00,-3.19,-42.00,94964
212.00,518.00,-0.66,-0.01,0.00,-3.42,-42.00,94972
203.00,521.00,-0.65,0.01,0.00,-3.29,-42.00,94981
202.00,529.00,-0.65,-0.00,0.00,-3.35,-42.00,94989
206.00,537.00,-0.64,0.01,0.00,-3.25,-42.00,94998
212.00,550.00,-0.64,0.00,0.00,-3.25,-42.00,95006
219.00,554.00,-0.64,-0.00,0.00,-3.29,-42.00,95014
238.00,567.00,-0.19,0.45,0.00,0.84,40.00,95024
262.00,575.00,-0.14,0.05,0.00,-0.50,-40.00,95032
266.00,584.00,0.23,0.37,0.00,2.69,42.00,95040
260.00,593.00,0.53,0.30,0.00,3.97,43.00,95049
274.00,606.00,0.77,0.24,0.00,4.91,44.00,95057
288.00,615.00,0.76,-0.01,0.00,3.89,43.00,95066
302.00,618.00,0.76,0.00,0.00,3.91,43.00,95075
309.00,624.00,0.66,-0.10,0.00,3.01,42.00,95083
318.00,629.00,0.55,-0.11,0.00,2.37,41.00,95091
330.00,632.00,0.34,-0.21,0.00,0.84,40.00,95099
348.00,637.00,0.28,-0.05,0.00,1.23,41.00,95109
354.00,638.00,0.21,-0.07,0.00,0.81,40.00,95117
361.00,644.00,0.16,-0.05,0.00,0.60,40.00,95125
372.00,645.00,0.12,-0.03,0.00,0.50,40.00,95134
377.00,648.00,0.01,-0.12,0.00,-0.46,-40.00,95142
411.00,653.00,-0.12,-0.13,0.00,-1.15,-40.00,95151
422.00,658.00,-0.22,-0.10,0.00,-1.58,-41.00,95159
424.00,659.00,-0.32,-0.10,0.00,-2.08,-41.00,95168
423.00,661.00,-0.53,-0.20,0.00,-3.55,-42.00,95176
424.00,665.00,-0.50,0.03,0.00,-2.47,-42.00,95184
424.00,665.00,-0.48,0.02,0.00,-2.38,-41.00,95194
437.00,665.00,-0.42,0.06,0.00,-1.92,-41.00,95202
446.00,672.00,-0.38,0.04,0.00,-1.76,-41.00,95210
447.00,673.00,-0.36,0.02,0.00,-1.77,-41.00,95219
462.00,678.00,-0.41,-0.05,0.00,-2.30,-41.00,95227
473.00,679.00,-0.43,-0.02,0.00,-2.29,-41.00,95236
477.00,683.00,-0.42,0.01,0.00,-2.14,-41.00,95245
484.00,684.00,-0.43,-0.01,0.00,-2.25,-41.00,95253
490.00,685.00,-0.45,-0.02,0.00,-2.40,-41.00,95261
487.00,683.00,-0.52,-0.07,0.00,-3.00,-42.00,95270
483.00,680.00,-0.66,-0.14,0.00,-4.00,-43.00,95279
472.00,673.00,-0.81,-0.14,0.00,-4.74,-43.00,95287
458.00,665.00,-0.95,-0.14,0.00,-5.48,-44.00,95296
446.00,654.00,-1.11,-0.16,0.00,-6.35,-45.00,95304
437.00,647.00,-1.35,-0.24,0.00,-7.90,-46.00,95312
434.00,635.00,-1.40,-0.06,0.00,-7.47,-46.00,95322
428.00,628.00,-1.54,-0.14,0.00,-8.50,-47.00,95330
422.00,627.00,-1.59,-0.05,0.00,-8.38,-46.00,95338
421.00,621.00,-1.70,-0.11,0.00,-9.20,-47.00,95347
431.00,616.00,-1.85,-0.15,0.00,-10.18,-48.00,95355
448.00,607.00,-1.86,-0.00,0.00,-9.55,-48.00,95364
457.00,610.00,-1.94,-0.08,0.00,-10.29,-48.00,95373
460.00,606.00,-2.03,-0.09,0.00,-10.82,-49.00,95381
471.00,604.00,-2.11,-0.08,0.00,-11.18,-49.00,95389
477.00,604.00,-2.17,-0.06,0.00,-11.40,-49.00,95398
491.00,591.00,-2.22,-0.05,0.00,-11.66,-49.00,95407
501.00,578.00,-2.34,-0.12,0.00,-12.50,-50.00,95416
509.00,555.00,-2.31,0.03,0.00,-11.75,-49.00,95424
518.00,535.00,-2.11,0.20,0.00,-10.02,-48.00,95432
528.00,516.00,-1.92,0.19,0.00,-9.12,-47.00,95441
532.00,502.00,-1.74,0.18,0.00,-8.19,-46.00,95450
538.00,484.00,-1.61,0.13,0.00,-7.73,-46.00,95458
541.00,464.00,-1.46,0.14,0.00,-6.95,-45.00,95467
539.00,448.00,-1.28,0.18,0.00,-5.83,-44.00,95475
535.00,435.00,-1.29,-0.01,0.00,-6.68,-45.00,95483
538.00,409.00,-1.41,-0.12,0.00,-7.74,-46.00,95493
542.00,392.00,-1.36,0.05,0.00,-6.75,-45.00,95501
555.00,382.00,-1.51,-0.15,0.00,-8.37,-46.00,95509
559.00,385.00,-1.51,-0.00,0.00,-7.76,-46.00,95518
561.00,384.00,-1.38,0.12,0.00,-6.62,-45.00,95526
565.00,367.00,-1.25,0.14,0.00,-5.86,-44.00,95535
565.00,361.00,-1.12,0.12,0.00,-5.28,-44.00,95543
567.00,362.00,-1.04,0.09,0.00,-4.96,-44.00,95552
570.00,358.00,-0.98,0.05,0.00,-4.86,-44.00,95560
571.00,350.00,-0.95,0.04,0.00,-4.71,-43.00,95568
574.00,341.00,-0.93,0.02,0.00,-4.69,-43.00,95578
574.00,340.00,-0.82,0.11,0.00,-3.78,-43.00,95586
575.00,334.00,-0.72,0.10,0.00,-3.27,-42.00,95594
573.00,339.00,-0.62,0.09,0.00,-2.83,-42.00,95603
564.00,344.00,-0.52,0.11,0.00,-2.21,-41.00,95611
553.00,346.00,-0.43,0.09,0.00,-1.85,-41.00,95620
536.00,355.00,-0.44,-0.01,0.00,-2.28,-41.00,95629
519.00,376.00,-0.51,-0.08,0.00,-2.95,-42.00,95637
513.00,385.00,-0.57,-0.06,0.00,-3.15,-42.00,95645
509.00,399.00,-0.64,-0.07,0.00,-3.58,-42.00,95654
506.00,411.00,-0.81,-0.17,0.00,-4.88,-44.00,95663
512.00,415.00,-0.99,-0.18,0.00,-5.84,-44.00,95671
522.00,426.00,-1.13,-0.14,0.00,-6.39,-45.00,95680
529.00,433.00,-1.26,-0.13,0.00,-7.02,-45.00,95688
539.00,437.00,-1.42,-0.16,0.00,-7.94,-46.00,95696
543.00,441.00,-1.55,-0.14,0.00,-8.55,-47.00,95705
548.00,444.00,-1.66,-0.10,0.00,-8.94,-47.00,95714
552.00,452.00,-1.72,-0.07,0.00,-9.16,-47.00,95722
560.00,454.00,-1.78,-0.06,0.00,-9.40,-47.00,95730
565.00,461.00,-1.81,-0.03,0.00,-9.41,-47.00,95739
574.00,463.00,-1.82,-0.01,0.00,-9.40,-47.00,95748
579.00,464.00,-1.80,0.02,0.00,-9.18,-47.00,95756
583.00,470.00,-1.77,0.03,0.00,-8.96,-47.00,95765
587.00,477.00,-1.74,0.03,0.00,-8.86,-47.00,95773
588.00,481.00,-1.70,0.04,0.00,-8.61,-47.00,95781
592.00,487.00,-1.64,0.07,0.00,-8.13,-46.00,95791
594.00,488.00,-1.55,0.09,0.00,-7.60,-46.00,95799
595.00,490.00,-1.44,0.11,0.00,-6.99,-45.00,95807
593.00,492.00,-1.34,0.10,0.00,-6.46,-45.00,95816
589.00,496.00,-1.29,0.05,0.00,-6.46,-45.00,95824
589.00,497.00,-1.24,0.05,0.00,-6.20,-45.00,95833
592.00,500.00,-1.16,0.08,0.00,-5.65,-44.00,95842
593.00,503.00,-1.03,0.13,0.00,-4.79,-43.00,95850
597.00,504.00,-0.90,0.14,0.00,-4.04,-43.00,95858
602.00,502.00,-0.74,0.16,0.00,-3.14,-42.00,95867
612.00,502.00,-0.55,0.18,0.00,-2.10,-41.00,95876
615.00,500.00,-0.32,0.23,0.00,-0.72,-40.00,95884
616.00,502.00,-0.14,0.18,0.00,0.04,40.00,95892
616.00,504.00,-0.02,0.12,0.00,0.40,40.00,95901
611.00,512.00,0.09,0.11,0.00,0.94,40.00,95909
608.00,511.00,0.21,0.12,0.00,1.56,41.00,95918
601.00,524.00,0.26,0.05,0.00,1.55,41.00,95927
594.00,529.00,0.29,0.03,0.00,1.65,41.00,95935
590.00,532.00,0.28,-0.01,0.00,1.40,41.00,95943
583.00,536.00,0.26,-0.03,0.00,1.21,41.00,95952
575.00,543.00,0.18,-0.08,0.00,0.59,40.00,95961
570.00,545.00,0.08,-0.10,0.00,0.03,40.00,95969
568.00,551.00,0.00,-0.08,0.00,-0.32,-40.00,95977
566.00,558.00,-0.07,-0.08,0.00,-0.69,-40.00,95986
568.00,562.00,-0.15,-0.08,0.00,-1.12,-40.00,95994
568.00,566.00,-0.23,-0.07,0.00,-1.47,-41.00,96003
566.00,570.00,-0.29,-0.06,0.00,-1.71,-41.00,96012
566.00,573.00,-0.32,-0.03,0.00,-1.78,-41.00,96020
562.00,580.00,-0.34,-0.02,0.00,-1.86,-41.00,96028
559.00,581.00,-0.40,-0.06,0.00,-2.27,-41.00,96037
557.00,587.00,-0.51,-0.11,0.00,-3.08,-42.00,96046
557.00,591.00,-0.64,-0.13,0.00,-3.83,-43.00,96054
559.00,592.00,-0.76,-0.12,0.00,-4.38,-43.00,96063
559.00,600.00,-0.88,-0.12,0.00,-5.04,-44.00,96071
562.00,600.00,-0.98,-0.10,0.00,-5.50,-44.00,96079
566.00,600.00,-1.07,-0.09,0.00,-5.88,-44.00,96088
569.00,601.00,-1.15,-0.08,0.00,-6.21,-45.00,96097
571.00,602.00,-1.19,-0.04,0.00,-6.31,-45.00,96105
573.00,603.00,-1.22,-0.03,0.00,-6.38,-45.00,96113
575.00,602.00,-1.28,-0.06,0.00,-6.84,-45.00,96122
573.00,603.00,-1.43,-0.14,0.00,-7.93,-46.00,96131
574.00,605.00,-1.55,-0.12,0.00,-8.45,-47.00,96139
574.00,607.00,-1.59,-0.05,0.00,-8.40,-47.00,96148
580.00,606.00,-1.59,0.01,0.00,-8.14,-46.00,96156
585.00,610.00,-1.60,-0.01,0.00,-8.31,-46.00,96164
591.00,610.00,-1.62,-0.01,0.00,-8.36,-46.00,96174
597.00,610.00,-1.62,-0.01,0.00,-8.39,-46.00,96182
601.00,612.00,-1.60,0.03,0.00,-8.10,-46.00,96190
604.00,612.00,-1.54,0.06,0.00,-7.69,-46.00,96199
604.00,612.00,-1.50,0.04,0.00,-7.58,-46.00,96207
608.00,615.00,-1.48,0.02,0.00,-7.51,-46.00,96216
610.00,614.00,-1.46,0.02,0.00,-7.41,-46.00,96225
614.00,614.00,-1.41,0.05,0.00,-7.06,-45.00,96233
616.00,615.00,-1.38,0.03,0.00,-7.00,-45.00,96241
616.00,614.00,-1.38,0.00,0.00,-7.10,-45.00,96249
618.00,615.00,-1.36,0.02,0.00,-6.89,-45.00,96259
621.00,615.00,-1.30,0.06,0.00,-6.43,-45.00,96267
621.00,615.00,-1.24,0.06,0.00,-6.17,-45.00,96275
622.00,616.00,-1.22,0.03,0.00,-6.16,-45.00,96284
625.00,616.00,-1.19,0.03,0.00,-6.01,-45.00,96292
626.00,617.00,-1.13,0.06,0.00,-5.57,-44.00,96301
624.00,616.00,-1.06,0.07,0.00,-5.14,-44.00,96310
626.00,617.00,-0.96,0.09,0.00,-4.57,-43.00,96318
626.00,617.00,-0.88,0.08,0.00,-4.21,-43.00,96326
627.00,615.00,-0.80,0.09,0.00,-3.73,-43.00,96335
626.00,616.00,-0.71,0.08,0.00,-3.32,-42.00,96344
624.00,617.00,-0.62,0.09,0.00,-2.83,-42.00,96352
623.00,615.00,-0.52,0.11,0.00,-2.21,-41.00,96361
622.00,615.00,-0.42,0.10,0.00,-1.77,-41.00,96369
619.00,617.00,-0.35,0.07,0.00,-1.56,-41.00,96377
620.00,615.00,-0.30,0.06,0.00,-1.31,-41.00,96386
620.00,615.00,-0.25,0.05,0.00,-1.10,-40.00,96395
617.00,613.00,-0.25,0.00,0.00,-1.28,-41.00,96403
617.00,616.00,-0.32,-0.07,0.00,-1.92,-41.00,96411
617.00,617.00,-0.39,-0.08,0.00,-2.34,-41.00,96420
617.00,625.00,-0.46,-0.07,0.00,-2.65,-42.00,96429
616.00,626.00,-0.48,-0.02,0.00,-2.54,-42.00,96437
619.00,632.00,-0.49,-0.01,0.00,-2.60,-42.00,96446
619.00,636.00,-0.54,-0.04,0.00,-2.93,-42.00,96454
617.00,643.00,-0.56,-0.03,0.00,-3.00,-42.00,96462
615.00,649.00,-0.58,-0.02,0.00,-3.09,-42.00,96472
615.00,657.00,-0.61,-0.03,0.00,-3.27,-42.00,96480
614.00,661.00,-0.70,-0.09,0.00,-3.99,-43.00,96488
616.00,665.00,-0.81,-0.11,0.00,-4.59,-43.00,96497
618.00,676.00,-0.88,-0.07,0.00,-4.78,-43.00,96505
620.00,683.00,-0.92,-0.04,0.00,-4.92,-44.00,96514
619.00,688.00,-0.90,0.02,0.00,-4.59,-43.00,96522
622.00,689.00,-0.90,0.01,0.00,-4.59,-43.00,96531
623.00,692.00,-0.85,0.05,0.00,-4.17,-43.00,96539
622.00,696.00,-0.80,0.05,0.00,-3.94,-43.00,96547
621.00,699.00,-0.80,-0.00,0.00,-4.13,-43.00,96557
622.00,702.00,-0.79,0.01,0.00,-4.01,-43.00,96565
623.00,704.00,-0.76,0.03,0.00,-3.78,-43.00,96573
625.00,705.00,-0.70,0.06,0.00,-3.38,-42.00,96582
626.00,708.00,-0.63,0.08,0.00,-2.90,-42.00,96590
627.00,708.00,-0.52,0.10,0.00,-2.27,-41.00,96599
628.00,711.00,-0.45,0.08,0.00,-1.99,-41.00,96608
627.00,708.00,-0.42,0.03,0.00,-2.05,-41.00,96616
626.00,710.00,-0.42,0.00,0.00,-2.14,-41.00,96624
629.00,712.00,-0.38,0.03,0.00,-1.84,-41.00,96632
629.00,713.00,-0.30,0.09,0.00,-1.17,-40.00,96642
628.00,711.00,-0.18,0.12,0.00,-0.42,-40.00,96650
628.00,712.00,-0.10,0.08,0.00,-0.19,-40.00,96658
627.00,713.00,-0.02,0.08,0.00,0.20,40.00,96667
629.00,719.00,0.06,0.08,0.00,0.61,40.00,96675
625.00,717.00,0.12,0.06,0.00,0.87,40.00,96684
630.00,719.00,0.19,0.08,0.00,1.31,41.00,96692
627.00,720.00,0.23,0.03,0.00,1.29,41.00,96701
624.00,721.00,0.29,0.06,0.00,1.76,41.00,96709
626.00,720.00,0.32,0.03,0.00,1.78,41.00,96717
623.00,723.00,0.31,-0.01,0.00,1.54,41.00,96727
622.00,721.00,0.25,-0.06,0.00,1.02,40.00,96735
621.00,725.00,0.18,-0.07,0.00,0.61,40.00,96743
622.00,726.00,0.16,-0.02,0.00,0.72,40.00,96752
621.00,725.00,0.16,0.00,0.00,0.84,40.00,96760
623.00,726.00,0.16,0.00,0.00,0.85,40.00,96769
618.00,729.00,0.16,-0.01,0.00,0.79,40.00,96777
619.00,726.00,0.12,-0.04,0.00,0.47,40.00,96786
619.00,729.00,0.07,-0.05,0.00,0.13,40.00,96794
618.00,731.00,0.00,-0.06,0.00,-0.25,-40.00,96802
614.00,734.00,-0.11,-0.11,0.00,-0.99,-40.00,96812
615.00,732.00,-0.29,-0.18,0.00,-2.24,-41.00,96820
610.00,736.00,-0.48,-0.19,0.00,-3.23,-42.00,96828
606.00,744.00,-0.66,-0.18,0.00,-4.11,-43.00,96837
604.00,746.00,-0.78,-0.13,0.00,-4.55,-43.00,96845
598.00,746.00,-0.88,-0.10,0.00,-4.94,-44.00,96854
596.00,749.00,-0.99,-0.11,0.00,-5.52,-44.00,96863
592.00,749.00,-1.10,-0.12,0.00,-6.16,-45.00,96871
588.00,750.00,-1.24,-0.14,0.00,-6.97,-45.00,96879
587.00,751.00,-1.39,-0.14,0.00,-7.73,-46.00,96888
585.00,750.00,-1.55,-0.16,0.00,-8.62,-47.00,96897
582.00,752.00,-1.71,-0.16,0.00,-9.44,-47.00,96905
581.00,756.00,-1.87,-0.16,0.00,-10.27,-48.00,96914
575.00,754.00,-2.05,-0.18,0.00,-11.26,-49.00,96922
575.00,758.00,-2.22,-0.17,0.00,-12.13,-50.00,96930
572.00,759.00,-2.33,-0.11,0.00,-12.48,-50.00,96940
564.00,759.00,-2.40,-0.07,0.00,-12.61,-50.00,96948
554.00,762.00,-2.47,-0.07,0.00,-13.00,-50.00,96956
551.00,761.00,-2.55,-0.08,0.00,-13.42,-51.00,96965
542.00,761.00,-2.61,-0.06,0.00,-13.69,-51.00,96973
542.00,762.00,-2.67,-0.06,0.00,-14.01,-51.00,96983
542.00,763.00,-2.71,-0.04,0.00,-14.13,-51.00,96991
541.00,762.00,-2.74,-0.02,0.00,-14.16,-51.00,96999
540.00,763.00,-2.76,-0.03,0.00,-14.34,-52.00,97008
541.00,763.00,-2.84,-0.07,0.00,-14.91,-52.00,97016
540.00,762.00,-2.93,-0.09,0.00,-15.43,-52.00,97025
544.00,763.00,-2.98,-0.05,0.00,-15.53,-53.00,97034
546.00,763.00,-3.00,-0.02,0.00,-15.49,-52.00,97042
543.00,765.00,-2.99,0.00,0.00,-15.39,-52.00,97051
541.00,763.00,-3.00,-0.00,0.00,-15.43,-52.00,97059
541.00,762.00,-3.01,-0.02,0.00,-15.57,-53.00,97068
538.00,765.00,-3.04,-0.03,0.00,-15.77,-53.00,97077
537.00,766.00,-3.09,-0.04,0.00,-16.05,-53.00,97085
535.00,764.00,-3.13,-0.04,0.00,-16.25,-53.00,97093
537.00,764.00,-3.19,-0.07,0.00,-16.69,-53.00,97102
538.00,764.00,-3.27,-0.08,0.00,-17.13,-54.00,97111
536.00,762.00,-3.35,-0.08,0.00,-17.56,-54.00,97120
536.00,759.00,-3.41,-0.06,0.00,-17.82,-55.00,97128
535.00,764.00,-3.46,-0.04,0.00,-17.96,-55.00,97136
534.00,762.00,-3.50,-0.05,0.00,-18.22,-55.00,97145
532.00,764.00,-3.58,-0.07,0.00,-18.69,-55.00,97154
530.00,766.00,-3.67,-0.09,0.00,-19.27,-56.00,97162
529.00,765.00,-3.76,-0.09,0.00,-19.71,-56.00,97171
525.00,766.00,-3.85,-0.09,0.00,-20.21,-57.00,97179
525.00,765.00,-3.93,-0.08,0.00,-20.56,-57.00,97188
524.00,766.00,-3.98,-0.05,0.00,-20.70,-57.00,97197
524.00,769.00,-4.07,-0.09,0.00,-21.29,-57.00,97205
526.00,773.00,-4.17,-0.10,0.00,-21.84,-58.00,97214
525.00,778.00,-4.23,-0.07,0.00,-22.06,-58.00,97222
524.00,777.00,-4.29,-0.06,0.00,-22.31,-58.00,97230
522.00,778.00,-4.32,-0.03,0.00,-22.36,-58.00,97240
519.00,783.00,-4.42,-0.09,0.00,-23.10,-59.00,97248
522.00,787.00,-4.52,-0.10,0.00,-23.66,-59.00,97256
524.00,795.00,-4.67,-0.15,0.00,-24.67,-60.00,97265
524.00,796.00,-4.90,-0.22,0.00,-26.10,-62.00,97273
519.00,795.00,-5.16,-0.27,0.00,-138.38,-156.00,97283
519.00,798.00,-5.50,-0.34,0.00,-148.61,-165.00,97291
522.00,801.00,-5.85,-0.34,0.00,-157.56,-172.00,97300
525.00,802.00,-6.18,-0.34,0.00,-165.99,-179.00,97308
526.00,803.00,-6.45,-0.27,0.00,-171.38,-184.00,97317
527.00,803.00,-6.64,-0.19,0.00,-174.54,-187.00,97326
528.00,803.00,-6.83,-0.19,0.00,-179.46,-191.00,97334
531.00,804.00,-6.99,-0.16,0.00,-183.00,-194.00,97343
532.00,804.00,-7.12,-0.14,0.00,-186.09,-196.00,97351
535.00,804.00,-7.25,-0.12,0.00,-189.00,-199.00,97360
537.00,804.00,-7.31,-0.07,0.00,-189.49,-199.00,97369
538.00,804.00,-7.38,-0.06,0.00,-190.99,-200.00,97378
539.00,804.00,-7.40,-0.03,0.00,-191.03,-201.00,97386
539.00,804.00,-7.44,-0.03,0.00,-191.95,-201.00,97395
539.00,805.00,-7.42,0.02,0.00,-190.46,-200.00,97403
539.00,805.00,-7.44,-0.02,0.00,-191.88,-201.00,97413
540.00,805.00,-7.44,0.00,0.00,-191.22,-201.00,97421
541.00,805.00,-7.46,-0.02,0.00,-192.38,-202.00,97429
542.00,805.00,-7.43,0.03,0.00,-190.57,-200.00,97438
543.00,805.00,-7.42,0.01,0.00,-190.59,-200.00,97446
544.00,805.00,-7.40,0.02,0.00,-189.98,-200.00,97456
545.00,805.00,-7.40,-0.00,0.00,-190.46,-200.00,97464
546.00,805.00,-7.38,0.02,0.00,-189.52,-199.00,97473
545.00,804.00,-7.43,-0.04,0.00,-191.95,-201.00,97481
545.00,804.00,-7.48,-0.05,0.00,-193.32,-202.00,97489
544.00,805.00,-7.52,-0.05,0.00,-194.55,-203.00,97499
543.00,805.00,-7.55,-0.02,0.00,-194.58,-203.00,97507
542.00,805.00,-7.58,-0.03,0.00,-195.48,-204.00,97516
538.00,806.00,-7.66,-0.09,0.00,-198.88,-207.00,97524
537.00,806.00,-7.75,-0.09,0.00,-201.32,-209.00,97533
537.00,806.00,-7.81,-0.06,0.00,-202.17,-210.00,97542
537.00,806.00,-7.90,-0.09,0.00,-204.96,-212.00,97551
539.00,807.00,-7.93,-0.03,0.00,-204.78,-212.00,97559
539.00,807.00,-7.97,-0.04,0.00,-205.77,-213.00,97567
538.00,807.00,-8.08,-0.11,0.00,-209.89,-216.00,97576
536.00,808.00,-8.11,-0.03,0.00,-209.28,-216.00,97585
534.00,808.00,-8.24,-0.13,0.00,-214.47,-220.00,97594
534.00,808.00,-8.28,-0.05,0.00,-214.00,-220.00,97602
534.00,808.00,-8.35,-0.07,0.00,-216.39,-222.00,97611
534.00,808.00,-8.48,-0.13,0.00,-220.75,-226.00,97619
534.00,807.00,-8.50,-0.02,0.00,-219.28,-224.00,97629
533.00,808.00,-8.56,-0.05,0.00,-221.19,-226.00,97637
534.00,808.00,-8.57,-0.01,0.00,-220.56,-225.00,97646
535.00,808.00,-8.61,-0.05,0.00,-222.49,-227.00,97654
534.00,807.00,-8.58,0.03,0.00,-219.98,-225.00,97662
536.00,808.00,-8.53,0.04,0.00,-218.62,-224.00,97672
532.00,808.00,-8.56,-0.03,0.00,-220.86,-226.00,97680
531.00,809.00,-8.51,0.05,0.00,-218.01,-223.00,97689
521.00,809.00,-8.54,-0.02,0.00,-220.06,-225.00,97697
520.00,809.00,-8.54,-0.01,0.00,-219.94,-225.00,97707
519.00,809.00,-8.61,-0.06,0.00,-222.75,-227.00,97715
520.00,809.00,-8.60,0.00,0.00,-221.29,-226.00,97724
521.00,808.00,-8.65,-0.05,0.00,-223.58,-228.00,97732
522.00,808.00,-8.71,-0.05,0.00,-225.06,-229.00,97740
523.00,807.00,-8.70,0.01,0.00,-223.68,-228.00,97750
526.00,806.00,-8.73,-0.03,0.00,-225.00,-229.00,97758
527.00,804.00,-8.72,0.01,0.00,-224.08,-228.00,97767
531.00,805.00,-8.62,0.09,0.00,-219.89,-225.00,97775
530.00,805.00,-8.53,0.09,0.00,-217.64,-223.00,97784
532.00,805.00,-8.33,0.20,0.00,-210.23,-217.00,97793
533.00,806.00,-8.15,0.18,0.00,-206.12,-213.00,97802
535.00,805.00,-8.11,0.04,0.00,-207.90,-215.00,97810
537.00,805.00,-7.95,0.17,0.00,-200.95,-209.00,97818
538.00,805.00,-7.73,0.21,0.00,-194.51,-203.00,97827
539.00,805.00,-7.52,0.21,0.00,-188.98,-199.00,97836
540.00,805.00,-7.35,0.16,0.00,-185.79,-196.00,97845
541.00,804.00,-7.23,0.12,0.00,-183.53,-194.00,97853
543.00,805.00,-7.09,0.14,0.00,-179.33,-191.00,97862
543.00,805.00,-6.89,0.20,0.00,-173.12,-185.00,97870
544.00,805.00,-6.75,0.14,0.00,-170.85,-184.00,97880
544.00,805.00,-6.63,0.13,0.00,-167.85,-181.00,97888
544.00,806.00,-6.51,0.12,0.00,-165.01,-179.00,97896
544.00,808.00,-6.42,0.08,0.00,-163.51,-177.00,97905
544.00,807.00,-6.46,-0.04,0.00,-167.04,-180.00,97913
544.00,807.00,-6.44,0.02,0.00,-165.24,-179.00,97923
542.00,807.00,-6.53,-0.09,0.00,-169.87,-183.00,97931
540.00,809.00,-6.63,-0.09,0.00,-172.37,-185.00,97940
537.00,809.00,-6.75,-0.12,0.00,-176.06,-188.00,97948
535.00,812.00,-6.72,0.03,0.00,-172.39,-185.00,97957
527.00,813.00,-6.84,-0.12,0.00,-178.25,-190.00,97966
524.00,815.00,-6.95,-0.11,0.00,-181.09,-192.00,97975
495.00,817.00,-7.04,-0.09,0.00,-182.90,-194.00,97983
486.00,817.00,-7.32,-0.28,0.00,-193.89,-203.00,97991
488.00,818.00,-7.46,-0.14,0.00,-194.88,-204.00,98000
485.00,819.00,-7.67,-0.21,0.00,-201.79,-210.00,98009
481.00,820.00,-7.89,-0.21,0.00,-207.31,-214.00,98018
482.00,821.00,-8.17,-0.28,0.00,-216.09,-222.00,98026
485.00,821.00,-8.47,-0.29,0.00,-223.80,-228.00,98035
490.00,821.00,-8.64,-0.18,0.00,-225.90,-230.00,98043
492.00,822.00,-8.74,-0.10,0.00,-226.97,-231.00,98053
494.00,822.00,-8.83,-0.08,0.00,-228.79,-232.00,98061
496.00,823.00,-8.88,-0.06,0.00,-229.67,-233.00,98070
496.00,821.00,-9.00,-0.12,0.00,-234.05,-237.00,98078
496.00,819.00,-9.12,-0.12,0.00,-237.11,-239.00,98086
498.00,820.00,-9.15,-0.02,0.00,-235.79,-238.00,98096
497.00,820.00,-9.18,-0.04,0.00,-237.05,-239.00,98104
498.00,820.00,-9.22,-0.04,0.00,-238.01,-240.00,98113
497.00,820.00,-9.22,0.00,0.00,-237.13,-239.00,98121
493.00,820.00,-9.30,-0.08,0.00,-241.00,-243.00,98130
492.00,819.00,-9.42,-0.12,0.00,-244.82,-246.00,98139
488.00,818.00,-9.46,-0.04,0.00,-244.01,-245.00,98148
488.00,818.00,-9.42,0.04,0.00,-241.49,-243.00,98156
485.00,817.00,-9.48,-0.06,0.00,-244.96,-246.00,98164
485.00,816.00,-9.44,0.04,0.00,-241.88,-243.00,98173
484.00,817.00,-9.45,-0.01,0.00,-243.36,-245.00,98182
482.00,818.00,-9.45,0.00,0.00,-243.04,-244.00,98191
477.00,818.00,-9.49,-0.04,0.00,-244.85,-246.00,98199
479.00,818.00,-9.63,-0.14,0.00,-250.56,-251.00,98208
474.00,818.00,-9.59,0.04,0.00,-246.01,-247.00,98216
475.00,819.00,-9.69,-0.10,0.00,-251.15,-251.00,98225
472.00,819.00,-9.75,-0.07,0.00,-252.30,-252.00,98234
471.00,819.00,-9.73,0.02,0.00,-249.98,-250.00,98242
465.00,820.00,-9.88,-0.15,0.00,-257.30,-256.00,98251
460.00,820.00,-9.91,-0.02,0.00,-255.33,-255.00,98259
455.00,821.00,-10.00,-0.09,0.00,-259.09,-258.00,98269
433.00,821.00,-9.84,0.16,0.00,-249.88,-250.00,98277
435.00,821.00,-10.04,-0.20,0.00,-262.60,-261.00,98286
436.00,822.00,-10.17,-0.12,0.00,-263.98,-262.00,98294
438.00,823.00,-10.23,-0.06,0.00,-264.33,-262.00,98304
440.00,823.00,-10.42,-0.19,0.00,-271.94,-269.00,98312
439.00,823.00,-10.55,-0.14,0.00,-274.29,-271.00,98321
444.00,822.00,-10.67,-0.11,0.00,-276.77,-273.00,98329
443.00,822.00,-10.78,-0.11,0.00,-279.39,-275.00,98338
444.00,821.00,-10.85,-0.08,0.00,-280.68,-276.00,98347
445.00,821.00,-10.92,-0.07,0.00,-282.33,-278.00,98356
449.00,821.00,-10.98,-0.06,0.00,-283.76,-279.00,98364
448.00,821.00,-11.01,-0.03,0.00,-283.85,-279.00,98373
451.00,820.00,-11.05,-0.04,0.00,-285.20,-280.00,98381
449.00,820.00,-11.14,-0.09,0.00,-288.41,-283.00,98391
448.00,821.00,-11.15,-0.01,0.00,-287.07,-281.00,98399
448.00,821.00,-11.16,-0.01,0.00,-287.25,-282.00,98408
447.00,819.00,-11.25,-0.09,0.00,-291.09,-285.00,98416
447.00,818.00,-11.24,0.00,0.00,-289.13,-283.00,98425
444.00,817.00,-11.26,-0.01,0.00,-289.82,-284.00,98434
444.00,816.00,-11.25,0.01,0.00,-289.10,-283.00,98443
442.00,816.00,-11.15,0.10,0.00,-284.87,-280.00,98451
441.00,815.00,-11.22,-0.06,0.00,-289.83,-284.00,98460
442.00,814.00,-11.11,0.11,0.00,-283.51,-279.00,98469
442.00,812.00,-10.99,0.11,0.00,-280.52,-276.00,98478
444.00,811.00,-10.79,0.21,0.00,-273.31,-270.00,98487
444.00,809.00,-10.60,0.19,0.00,-268.64,-266.00,98495
444.00,807.00,-10.50,0.10,0.00,-268.17,-266.00,98504
444.00,806.00,-10.30,0.20,0.00,-260.79,-259.00,98512
445.00,805.00,-10.17,0.13,0.00,-259.13,-258.00,98522
449.00,804.00,-10.00,0.18,0.00,-253.58,-253.00,98530
450.00,805.00,-9.86,0.14,0.00,-250.85,-251.00,98539
451.00,805.00,-9.77,0.09,0.00,-249.68,-250.00,98547
451.00,805.00,-9.64,0.14,0.00,-245.03,-246.00,98555
451.00,806.00,-9.67,-0.03,0.00,-249.35,-250.00,98565
452.00,807.00,-9.57,0.09,0.00,-244.39,-245.00,98573
451.00,807.00,-9.42,0.15,0.00,-239.34,-241.00,98582
452.00,808.00,-9.43,-0.01,0.00,-242.91,-244.00,98590
452.00,808.00,-9.41,0.02,0.00,-241.78,-243.00,98599
452.00,808.00,-9.35,0.07,0.00,-239.15,-241.00,98608
452.00,808.00,-9.36,-0.01,0.00,-240.82,-243.00,98616
452.00,808.00,-9.33,0.03,0.00,-239.28,-241.00,98625
452.00,808.00,-9.30,0.02,0.00,-238.82,-241.00,98633
452.00,808.00,-9.33,-0.03,0.00,-240.65,-242.00,98642
450.00,808.00,-9.31,0.03,0.00,-238.82,-241.00,98651
451.00,808.00,-9.21,0.09,0.00,-235.02,-238.00,98660
448.00,808.00,-9.12,0.09,0.00,-232.58,-236.00,98668
450.00,809.00,-9.07,0.04,0.00,-232.58,-236.00,98677
449.00,810.00,-9.05,0.03,0.00,-232.27,-235.00,98685
450.00,810.00,-9.01,0.04,0.00,-230.89,-234.00,98694
450.00,810.00,-9.04,-0.03,0.00,-233.31,-236.00,98703
451.00,810.00,-9.06,-0.01,0.00,-233.26,-236.00,98711
451.00,811.00,-9.20,-0.15,0.00,-239.76,-242.00,98720
450.00,811.00,-9.26,-0.05,0.00,-239.23,-241.00,98728
451.00,811.00,-9.26,-0.00,0.00,-238.29,-240.00,98738
451.00,811.00,-9.27,-0.01,0.00,-238.89,-241.00,98746
451.00,811.00,-9.26,0.02,0.00,-237.70,-240.00,98755
452.00,811.00,-9.29,-0.03,0.00,-239.53,-241.00,98763
451.00,812.00,-9.24,0.05,0.00,-236.71,-239.00,98771
452.00,812.00,-9.24,0.00,0.00,-237.51,-240.00,98781
452.00,812.00,-9.21,0.02,0.00,-236.54,-239.00,98789
453.00,815.00,-9.07,0.14,0.00,-230.49,-234.00,98798
454.00,814.00,-8.94,0.13,0.00,-227.23,-231.00,98806
453.00,815.00,-8.85,0.09,0.00,-225.71,-230.00,98816
452.00,815.00,-8.74,0.10,0.00,-222.77,-227.00,98824
455.00,817.00,-8.60,0.15,0.00,-218.12,-223.00,98833
456.00,817.00,-8.51,0.09,0.00,-217.16,-223.00,98841
456.00,818.00,-8.36,0.15,0.00,-211.88,-218.00,98849
456.00,819.00,-8.30,0.06,0.00,-212.46,-219.00,98859
456.00,819.00,-8.21,0.10,0.00,-209.14,-216.00,98867
457.00,819.00,-8.19,0.01,0.00,-210.50,-217.00,98876
455.00,821.00,-8.26,-0.06,0.00,-213.69,-220.00,98884
456.00,821.00,-8.32,-0.07,0.00,-215.55,-221.00,98893
460.00,821.00,-8.36,-0.03,0.00,-215.57,-221.00,98902
460.00,822.00,-8.43,-0.08,0.00,-218.48,-224.00,98910
463.00,823.00,-8.47,-0.04,0.00,-218.88,-224.00,98919
467.00,824.00,-8.51,-0.04,0.00,-219.84,-225.00,98927
469.00,823.00,-8.56,-0.04,0.00,-221.02,-226.00,98936
470.00,825.00,-8.58,-0.02,0.00,-221.23,-226.00,98945
469.00,824.00,-8.59,-0.01,0.00,-221.32,-226.00,98954
468.00,823.00,-8.67,-0.08,0.00,-224.63,-229.00,98962
467.00,825.00,-8.75,-0.08,0.00,-226.66,-231.00,98971
464.00,827.00,-8.89,-0.14,0.00,-231.38,-235.00,98979
466.00,828.00,-9.03,-0.14,0.00,-235.04,-238.00,98989
465.00,829.00,-9.17,-0.15,0.00,-239.02,-241.00,98997
465.00,829.00,-9.32,-0.15,0.00,-242.88,-244.00,99005
464.00,829.00,-9.49,-0.16,0.00,-247.36,-248.00,99014
464.00,829.00,-9.66,-0.17,0.00,-252.07,-252.00,99022
464.00,829.00,-9.80,-0.14,0.00,-254.95,-254.00,99032
466.00,829.00,-9.91,-0.11,0.00,-257.07,-256.00,99040
467.00,829.00,-9.98,-0.07,0.00,-258.11,-257.00,99049
469.00,829.00,-10.09,-0.11,0.00,-261.96,-260.00,99057
470.00,828.00,-10.19,-0.09,0.00,-263.93,-262.00,99066
472.00,828.00,-10.24,-0.05,0.00,-264.39,-262.00,99075
473.00,828.00,-10.29,-0.05,0.00,-265.80,-264.00,99084
471.00,828.00,-10.27,0.02,0.00,-263.78,-262.00,99092
473.00,828.00,-10.20,0.07,0.00,-261.16,-260.00,99101
472.00,828.00,-10.14,0.07,0.00,-259.36,-258.00,99109
470.00,828.00,-10.05,0.09,0.00,-256.57,-256.00,99119
470.00,828.00,-9.88,0.17,0.00,-250.76,-251.00,99127
471.00,828.00,-9.76,0.12,0.00,-248.66,-249.00,99136
470.00,827.00,-9.58,0.19,0.00,-242.50,-244.00,99144
471.00,827.00,-9.50,0.08,0.00,-242.60,-244.00,99152
471.00,826.00,-9.38,0.11,0.00,-238.99,-241.00,99162
471.00,826.00,-9.28,0.10,0.00,-236.61,-239.00,99170
471.00,827.00,-9.21,0.07,0.00,-235.39,-238.00,99179
471.00,826.00,-9.10,0.11,0.00,-231.88,-235.00,99187
472.00,826.00,-9.04,0.06,0.00,-231.53,-235.00,99196
472.00,827.00,-8.90,0.14,0.00,-226.09,-230.00,99205
474.00,826.00,-8.81,0.09,0.00,-224.67,-229.00,99214
475.00,826.00,-8.65,0.16,0.00,-219.03,-224.00,99222
474.00,826.00,-8.45,0.20,0.00,-213.22,-219.00,99230
475.00,827.00,-8.36,0.09,0.00,-213.14,-219.00,99239
476.00,828.00,-8.17,0.19,0.00,-206.20,-213.00,99248
477.00,827.00,-8.14,0.03,0.00,-208.75,-215.00,99257
476.00,827.00,-7.91,0.23,0.00,-198.91,-207.00,99265
475.00,827.00,-7.80,0.11,0.00,-198.43,-207.00,99274
475.00,828.00,-7.67,0.14,0.00,-194.42,-203.00,99282
472.00,828.00,-7.61,0.06,0.00,-194.54,-203.00,99292
472.00,829.00,-7.46,0.15,0.00,-188.98,-199.00,99300
471.00,830.00,-7.33,0.13,0.00,-185.80,-196.00,99308
470.00,830.00,-7.25,0.08,0.00,-184.71,-195.00,99317
468.00,831.00,-7.21,0.04,0.00,-184.65,-195.00,99325
465.00,831.00,-7.16,0.05,0.00,-183.31,-194.00,99335
461.00,831.00,-7.21,-0.05,0.00,-186.53,-197.00,99343
443.00,831.00,-7.15,0.06,0.00,-182.60,-193.00,99352
444.00,831.00,-7.34,-0.19,0.00,-192.66,-202.00,99360
444.00,832.00,-7.41,-0.07,0.00,-192.17,-201.00,99369
444.00,833.00,-7.47,-0.06,0.00,-193.21,-202.00,99378
439.00,832.00,-7.58,-0.11,0.00,-197.39,-206.00,99387
440.00,831.00,-7.76,-0.18,0.00,-203.41,-211.00,99395
439.00,832.00,-7.95,-0.19,0.00,-208.35,-215.00,99403
441.00,832.00,-8.13,-0.18,0.00,-212.89,-219.00,99412
443.00,832.00,-8.33,-0.20,0.00,-218.32,-224.00,99421
444.00,832.00,-8.51,-0.18,0.00,-222.54,-227.00,99430
447.00,831.00,-8.61,-0.10,0.00,-223.47,-228.00,99438
448.00,831.00,-8.67,-0.06,0.00,-224.21,-229.00,99447
447.00,830.00,-8.77,-0.10,0.00,-227.75,-231.00,99456
446.00,829.00,-8.79,-0.02,0.00,-226.36,-230.00,99465
444.00,829.00,-8.93,-0.14,0.00,-232.56,-236.00,99473
440.00,827.00,-9.01,-0.08,0.00,-233.58,-236.00,99481
439.00,826.00,-9.18,-0.17,0.00,-239.52,-241.00,99490
437.00,825.00,-9.21,-0.03,0.00,-237.65,-240.00,99499
437.00,823.00,-9.36,-0.15,0.00,-243.81,-245.00,99508
437.00,821.00,-9.45,-0.09,0.00,-244.91,-246.00,99516
439.00,821.00,-9.45,-0.01,0.00,-243.33,-245.00,99525
439.00,820.00,-9.49,-0.03,0.00,-244.73,-246.00,99533
440.00,819.00,-9.53,-0.04,0.00,-245.86,-247.00,99543
441.00,818.00,-9.42,0.10,0.00,-240.22,-242.00,99551
441.00,819.00,-9.45,-0.02,0.00,-243.48,-245.00,99560
441.00,818.00,-9.38,0.07,0.00,-239.92,-242.00,99568
438.00,818.00,-9.28,0.10,0.00,-236.52,-239.00,99576
436.00,819.00,-9.20,0.08,0.00,-234.89,-237.00,99586
433.00,820.00,-9.11,0.08,0.00,-232.78,-236.00,99594
428.00,820.00,-9.10,0.02,0.00,-233.69,-236.00,99603
424.00,821.00,-9.07,0.03,0.00,-232.70,-236.00,99611
421.00,822.00,-8.98,0.09,0.00,-229.34,-233.00,99620
417.00,822.00,-8.93,0.05,0.00,-228.81,-232.00,99629
415.00,823.00,-9.03,-0.09,0.00,-234.05,-237.00,99637
411.00,823.00,-9.10,-0.08,0.00,-235.84,-238.00,99646
412.00,823.00,-9.18,-0.07,0.00,-237.54,-240.00,99654
412.00,823.00,-9.20,-0.02,0.00,-237.08,-239.00,99663
414.00,822.00,-9.36,-0.16,0.00,-244.01,-245.00,99672
411.00,821.00,-9.46,-0.10,0.00,-245.29,-246.00,99681
409.00,820.00,-9.60,-0.14,0.00,-249.82,-250.00,99689
409.00,819.00,-9.75,-0.15,0.00,-253.85,-253.00,99698
410.00,819.00,-9.87,-0.12,0.00,-256.51,-256.00,99706
411.00,818.00,-9.95,-0.08,0.00,-257.78,-257.00,99715
412.00,819.00,-10.01,-0.05,0.00,-258.56,-257.00,99724
410.00,818.00,-10.11,-0.11,0.00,-262.39,-261.00,99733
408.00,819.00,-10.18,-0.06,0.00,-263.05,-261.00,99741
410.00,818.00,-10.15,0.02,0.00,-260.67,-259.00,99750
410.00,818.00,-10.20,-0.05,0.00,-263.52,-262.00,99759
409.00,818.00,-10.13,0.08,0.00,-258.87,-258.00,99768
405.00,817.00,-10.27,-0.15,0.00,-267.34,-265.00,99776
402.00,816.00,-10.24,0.03,0.00,-262.86,-261.00,99785
402.00,815.00,-10.29,-0.05,0.00,-265.84,-264.00,99793
406.00,815.00,-10.20,0.09,0.00,-260.65,-259.00,99803
408.00,814.00,-10.26,-0.05,0.00,-265.03,-263.00,99811
411.00,813.00,-10.14,0.12,0.00,-258.49,-257.00,99820
411.00,811.00,-10.22,-0.07,0.00,-264.31,-262.00,99828
413.00,810.00,-10.12,0.10,0.00,-258.33,-257.00,99837
409.00,809.00,-10.22,-0.10,0.00,-264.96,-263.00,99846
414.00,809.00,-10.09,0.13,0.00,-256.68,-256.00,99855
412.00,809.00,-10.15,-0.07,0.00,-262.59,-261.00,99863
412.00,809.00,-9.99,0.16,0.00,-253.67,-253.00,99872
411.00,809.00,-10.06,-0.07,0.00,-260.06,-259.00,99880
412.00,809.00,-9.91,0.15,0.00,-251.74,-252.00,99890
412.00,807.00,-9.94,-0.03,0.00,-256.29,-256.00,99898
412.00,806.00,-9.74,0.19,0.00,-246.67,-247.00,99907
412.00,805.00,-9.74,0.00,0.00,-250.49,-251.00,99915
412.00,804.00,-9.58,0.16,0.00,-243.06,-244.00,99923
413.00,805.00,-9.59,-0.01,0.00,-246.92,-248.00,99933
415.00,805.00,-9.47,0.12,0.00,-241.08,-243.00,99941
413.00,806.00,-9.37,0.10,0.00,-239.15,-241.00,99950
417.00,807.00,-9.16,0.21,0.00,-231.22,-234.00,99958
419.00,808.00,-9.00,0.16,0.00,-228.22,-232.00,99968
422.00,810.00,-8.79,0.21,0.00,-221.64,-226.00,99976
423.00,811.00,-8.75,0.03,0.00,-224.49,-229.00,99985
425.00,812.00,-8.68,0.08,0.00,-221.68,-226.00,99993
425.00,813.00,-8.67,0.01,0.00,-222.88,-227.00,100001
424.00,813.00,-8.67,0.00,0.00,-222.95,-227.00,100011
425.00,814.00,-8.67,0.00,0.00,-222.96,-227.00,100019
425.00,815.00,-8.65,0.02,0.00,-221.97,-227.00,100028
424.00,813.00,-8.57,0.08,0.00,-218.72,-224.00,100036
424.00,815.00,-8.49,0.08,0.00,-216.82,-222.00,100045
421.00,815.00,-8.42,0.07,0.00,-215.38,-221.00,100054
420.00,815.00,-8.55,-0.12,0.00,-222.38,-227.00,100063
420.00,814.00,-8.55,-0.01,0.00,-220.16,-225.00,100071
419.00,814.00,-8.69,-0.13,0.00,-226.21,-230.00,100080
421.00,814.00,-8.72,-0.04,0.00,-225.19,-229.00,100088
421.00,814.00,-8.64,0.08,0.00,-220.67,-225.00,100098
421.00,814.00,-8.65,-0.00,0.00,-222.50,-227.00,100106
419.00,815.00,-8.63,0.01,0.00,-221.75,-226.00,100115
417.00,815.00,-8.64,-0.00,0.00,-222.25,-227.00,100123
416.00,815.00,-8.61,0.03,0.00,-220.84,-226.00,100132
416.00,814.00,-8.58,0.03,0.00,-220.05,-225.00,100141
416.00,813.00,-8.61,-0.03,0.00,-222.17,-227.00,100150
416.00,812.00,-8.55,0.06,0.00,-218.58,-224.00,100158
418.00,810.00,-8.45,0.10,0.00,-215.16,-221.00,100167
420.00,812.00,-8.41,0.03,0.00,-215.78,-221.00,100175
421.00,811.00,-8.11,0.30,0.00,-202.60,-210.00,100185
422.00,812.00,-7.97,0.14,0.00,-202.10,-210.00,100193
423.00,812.00,-7.81,0.16,0.00,-197.48,-206.00,100202
422.00,813.00,-7.57,0.23,0.00,-190.04,-200.00,100210
422.00,814.00,-7.42,0.16,0.00,-187.59,-198.00,100219
420.00,813.00,-7.27,0.15,0.00,-183.81,-194.00,100228
419.00,814.00,-7.20,0.06,0.00,-183.97,-195.00,100237
419.00,815.00,-7.18,0.03,0.00,-184.09,-195.00,100245
419.00,813.00,-7.15,0.03,0.00,-183.34,-194.00,100254
418.00,813.00,-7.10,0.05,0.00,-181.56,-193.00,100262
418.00,813.00,-7.00,0.10,0.00,-178.04,-190.00,100272
420.00,812.00,-6.88,0.12,0.00,-174.66,-187.00,100280
420.00,811.00,-6.77,0.11,0.00,-171.97,-184.00,100289
420.00,810.00,-6.59,0.18,0.00,-165.84,-179.00,100297
420.00,809.00,-6.46,0.14,0.00,-163.28,-177.00,100306
418.00,808.00,-6.42,0.04,0.00,-164.32,-178.00,100315
419.00,806.00,-6.30,0.11,0.00,-159.79,-174.00,100324
420.00,805.00,-6.27,0.03,0.00,-160.70,-175.00,100332
420.00,807.00,-6.16,0.11,0.00,-156.03,-171.00,100340
420.00,805.00,-6.00,0.15,0.00,-151.23,-167.00,100349
419.00,805.00,-5.89,0.12,0.00,-148.99,-165.00,100358
417.00,805.00,-5.84,0.05,0.00,-149.16,-165.00,100367
415.00,806.00,-5.67,0.17,0.00,-142.30,-159.00,100375
414.00,805.00,-5.62,0.05,0.00,-143.41,-160.00,100384
411.00,805.00,-5.53,0.09,0.00,-140.44,-158.00,100392
411.00,804.00,-5.46,0.07,0.00,-138.88,-157.00,100402
410.00,805.00,-5.38,0.08,0.00,-136.72,-155.00,100410
409.00,807.00,-5.34,0.04,0.00,-136.56,-155.00,100419
409.00,807.00,-5.27,0.07,0.00,-133.91,-152.00,100427
406.00,808.00,-5.27,-0.00,0.00,-135.52,-154.00,100436
403.00,809.00,-5.21,0.06,0.00,-132.67,-151.00,100445
403.00,810.00,-5.22,-0.02,0.00,-134.68,-153.00,100454
398.00,808.00,-5.19,0.03,0.00,-132.76,-151.00,100462
400.00,810.00,-5.16,0.03,0.00,-132.20,-151.00,100471
402.00,811.00,-5.10,0.06,0.00,-130.05,-149.00,100480
400.00,810.00,-5.07,0.03,0.00,-129.75,-149.00,100489
399.00,811.00,-4.92,0.15,0.00,-24.70,-60.00,100497
397.00,812.00,-4.80,0.12,0.00,-24.23,-60.00,100506
395.00,813.00,-4.71,0.10,0.00,-23.81,-60.00,100514
394.00,814.00,-4.63,0.08,0.00,-23.48,-59.00,100523
392.00,815.00,-4.57,0.06,0.00,-23.29,-59.00,100532
388.00,816.00,-4.54,0.03,0.00,-23.20,-59.00,100540
386.00,817.00,-4.52,0.02,0.00,-23.16,-59.00,100549
385.00,820.00,-4.47,0.05,0.00,-22.79,-59.00,100557
387.00,818.00,-4.34,0.13,0.00,-21.79,-58.00,100566
383.00,818.00,-4.26,0.08,0.00,-21.60,-58.00,100575
378.00,820.00,-4.17,0.09,0.00,-21.12,-57.00,100583
370.00,819.00,-4.14,0.03,0.00,-21.16,-57.00,100592
363.00,821.00,-4.14,-0.00,0.00,-21.34,-57.00,100600
361.00,822.00,-4.18,-0.03,0.00,-21.64,-58.00,100610
358.00,822.00,-4.24,-0.06,0.00,-22.03,-58.00,100618
360.00,821.00,-4.28,-0.04,0.00,-22.20,-58.00,100626
358.00,821.00,-4.33,-0.05,0.00,-22.46,-58.00,100635
354.00,825.00,-4.39,-0.06,0.00,-22.81,-59.00,100643
353.00,827.00,-4.48,-0.10,0.00,-23.46,-59.00,100653
348.00,829.00,-4.63,-0.14,0.00,-24.41,-60.00,100661
337.00,827.00,-4.80,-0.17,0.00,-25.37,-61.00,100669
321.00,826.00,-4.96,-0.16,0.00,-26.15,-62.00,100678
325.00,828.00,-5.12,-0.16,0.00,-134.90,-153.00,100686
325.00,829.00,-5.36,-0.25,0.00,-143.06,-160.00,100696
325.00,831.00,-5.56,-0.20,0.00,-147.21,-164.00,100704
328.00,830.00,-5.74,-0.18,0.00,-151.35,-167.00,100713
331.00,830.00,-5.85,-0.11,0.00,-152.70,-168.00,100721
332.00,831.00,-5.90,-0.05,0.00,-152.89,-168.00,100730
334.00,831.00,-5.98,-0.07,0.00,-155.23,-170.00,100739
335.00,831.00,-6.11,-0.13,0.00,-159.88,-174.00,100748
334.00,831.00,-6.30,-0.19,0.00,-165.96,-179.00,100756
329.00,831.00,-6.50,-0.20,0.00,-171.24,-184.00,100765
320.00,831.00,-6.73,-0.23,0.00,-177.76,-189.00,100773
315.00,830.00,-6.93,-0.20,0.00,-182.41,-193.00,100783
318.00,830.00,-7.08,-0.15,0.00,-185.24,-196.00,100791
318.00,831.00,-7.22,-0.14,0.00,-188.74,-199.00,100800
321.00,830.00,-7.39,-0.17,0.00,-193.50,-203.00,100808
321.00,830.00,-7.52,-0.13,0.00,-196.19,-205.00,100817
323.00,829.00,-7.62,-0.10,0.00,-198.20,-207.00,100826
323.00,830.00,-7.72,-0.09,0.00,-200.38,-208.00,100835
324.00,829.00,-7.79,-0.08,0.00,-202.00,-210.00,100843
324.00,830.00,-7.83,-0.04,0.00,-202.42,-210.00,100852
323.00,830.00,-7.88,-0.05,0.00,-203.65,-211.00,100860
324.00,831.00,-7.91,-0.03,0.00,-204.24,-212.00,100870
324.00,831.00,-7.97,-0.05,0.00,-206.05,-213.00,100878
323.00,832.00,-8.04,-0.07,0.00,-208.41,-215.00,100887
323.00,832.00,-8.06,-0.02,0.00,-207.68,-215.00,100895
323.00,832.00,-8.19,-0.13,0.00,-213.32,-219.00,100904
324.00,833.00,-8.30,-0.11,0.00,-215.71,-221.00,100913
326.00,832.00,-8.45,-0.16,0.00,-220.69,-225.00,100922
327.00,833.00,-8.55,-0.10,0.00,-221.94,-227.00,100930
329.00,833.00,-8.63,-0.08,0.00,-223.70,-228.00,100939
331.00,833.00,-8.73,-0.10,0.00,-226.51,-230.00,100948
331.00,832.00,-8.80,-0.08,0.00,-228.02,-232.00,100957
331.00,832.00,-8.88,-0.08,0.00,-230.03,-233.00,100965
332.00,832.00,-8.93,-0.05,0.00,-230.66,-234.00,100974
333.00,831.00,-9.02,-0.09,0.00,-233.81,-237.00,100983
333.00,830.00,-9.10,-0.08,0.00,-235.75,-238.00,100992
335.00,831.00,-9.15,-0.05,0.00,-236.58,-239.00,101001
336.00,831.00,-9.22,-0.06,0.00,-238.34,-240.00,101009
338.00,830.00,-9.22,-0.01,0.00,-237.39,-240.00,101018
338.00,830.00,-9.19,0.04,0.00,-235.62,-238.00,101026
336.00,827.00,-9.25,-0.06,0.00,-239.34,-241.00,101036
340.00,829.00,-9.17,0.08,0.00,-234.08,-237.00,101044
342.00,829.00,-9.17,-0.01,0.00,-236.12,-239.00,101053
339.00,828.00,-9.16,0.01,0.00,-235.34,-238.00,101061
342.00,828.00,-9.08,0.08,0.00,-231.96,-235.00,101070
346.00,827.00,-9.13,-0.05,0.00,-235.85,-238.00,101079
348.00,826.00,-9.14,-0.01,0.00,-235.45,-238.00,101088
348.00,825.00,-9.22,-0.07,0.00,-238.57,-241.00,101096
348.00,825.00,-9.16,0.06,0.00,-234.29,-237.00,101105
349.00,824.00,-9.08,0.08,0.00,-231.84,-235.00,101113
351.00,821.00,-9.04,0.04,0.00,-231.78,-235.00,101123
354.00,823.00,-8.98,0.06,0.00,-229.56,-233.00,101131
354.00,823.00,-8.97,0.00,0.00,-230.69,-234.00,101140
352.00,824.00,-8.85,0.12,0.00,-225.19,-229.00,101148
355.00,825.00,-8.84,0.02,0.00,-226.96,-231.00,101157
359.00,826.00,-8.71,0.12,0.00,-221.51,-226.00,101166
359.00,827.00,-8.73,-0.02,0.00,-225.06,-229.00,101175
358.00,826.00,-8.68,0.06,0.00,-222.03,-227.00,101183
361.00,829.00,-8.65,0.03,0.00,-221.79,-226.00,101192
359.00,829.00,-8.55,0.09,0.00,-218.02,-223.00,101200
361.00,830.00,-8.51,0.04,0.00,-217.97,-223.00,101209
362.00,829.00,-8.48,0.03,0.00,-217.42,-223.00,101218
365.00,829.00,-8.42,0.05,0.00,-215.65,-221.00,101226
389.00,829.00,-8.38,0.04,0.00,-214.68,-220.00,101235
393.00,829.00,-8.28,0.10,0.00,-211.05,-217.00,101243
394.00,829.00,-8.29,-0.01,0.00,-213.55,-220.00,101253
396.00,830.00,-8.20,0.09,0.00,-208.95,-216.00,101261
397.00,830.00,-8.15,0.05,0.00,-208.50,-215.00,101270
398.00,831.00,-7.98,0.16,0.00,-201.97,-210.00,101278
400.00,831.00,-7.88,0.11,0.00,-200.39,-208.00,101287
400.00,831.00,-7.74,0.14,0.00,-196.23,-205.00,101296
399.00,831.00,-7.68,0.06,0.00,-196.50,-205.00,101305
400.00,831.00,-7.66,0.02,0.00,-196.81,-205.00,101313
400.00,829.00,-7.64,0.03,0.00,-195.95,-205.00,101322
401.00,827.00,-7.66,-0.02,0.00,-197.42,-206.00,101330
403.00,824.00,-7.64,0.02,0.00,-196.28,-205.00,101340
405.00,821.00,-7.50,0.15,0.00,-189.82,-200.00,101348
408.00,818.00,-7.49,0.00,0.00,-192.66,-202.00,101357
410.00,818.00,-7.32,0.17,0.00,-184.65,-195.00,101365
412.00,817.00,-7.17,0.15,0.00,-181.41,-192.00,101374
414.00,816.00,-7.01,0.16,0.00,-177.26,-189.00,101383
414.00,816.00,-7.06,-0.05,0.00,-182.59,-193.00,101392
414.00,815.00,-7.01,0.05,0.00,-179.23,-191.00,101400
416.00,814.00,-6.92,0.09,0.00,-176.14,-188.00,101409
417.00,814.00,-6.85,0.07,0.00,-174.94,-187.00,101417
416.00,815.00,-6.81,0.04,0.00,-174.41,-187.00,101427
415.00,814.00,-6.74,0.08,0.00,-171.71,-184.00,101435
416.00,814.00,-6.64,0.09,0.00,-168.92,-182.00,101444
417.00,813.00,-6.61,0.03,0.00,-169.51,-182.00,101452
417.00,813.00,-6.57,0.04,0.00,-168.21,-181.00,101462
417.00,815.00,-6.49,0.08,0.00,-165.15,-179.00,101470
416.00,810.00,-6.48,0.00,0.00,-166.69,-180.00,101479
417.00,812.00,-6.47,0.01,0.00,-166.32,-180.00,101487
414.00,812.00,-6.38,0.09,0.00,-162.25,-176.00,101496
415.00,813.00,-6.33,0.05,0.00,-161.95,-176.00,101505
411.00,814.00,-6.24,0.09,0.00,-158.56,-173.00,101514
409.00,816.00,-6.21,0.03,0.00,-159.02,-174.00,101522
404.00,816.00,-6.20,0.00,0.00,-159.53,-174.00,101530
401.00,817.00,-6.22,-0.02,0.00,-160.55,-175.00,101539
401.00,817.00,-6.34,-0.12,0.00,-165.66,-179.00,101548
400.00,817.00,-6.46,-0.12,0.00,-168.74,-182.00,101557
400.00,818.00,-6.48,-0.02,0.00,-167.22,-180.00,101565
398.00,816.00,-6.43,0.05,0.00,-164.50,-178.00,101574
401.00,817.00,-6.43,-0.00,0.00,-165.54,-179.00,101582
401.00,817.00,-6.40,0.03,0.00,-163.97,-178.00,101592
402.00,816.00,-6.36,0.04,0.00,-162.89,-177.00,101600
403.00,816.00,-6.24,0.13,0.00,-157.79,-172.00,101609
401.00,815.00,-6.15,0.08,0.00,-156.59,-171.00,101617
403.00,814.00,-6.08,0.07,0.00,-154.97,-170.00,101626
403.00,813.00,-5.96,0.12,0.00,-150.80,-167.00,101635
401.00,812.00,-6.02,-0.06,0.00,-156.30,-171.00,101644
400.00,812.00,-5.97,0.06,0.00,-152.35,-168.00,101652
398.00,812.00,-5.91,0.05,0.00,-151.04,-167.00,101661
400.00,812.00,-5.81,0.11,0.00,-147.18,-164.00,101669
398.00,811.00,-5.69,0.12,0.00,-144.00,-161.00,101679
399.00,811.00,-5.59,0.10,0.00,-141.89,-159.00,101687
397.00,811.00,-5.45,0.14,0.00,-137.28,-155.00,101696
397.00,811.00,-5.46,-0.01,0.00,-140.50,-158.00,101704
395.00,811.00,-5.38,0.07,0.00,-136.93,-155.00,101713
390.00,810.00,-5.44,-0.06,0.00,-141.24,-159.00,101722
392.00,810.00,-5.46,-0.02,0.00,-140.82,-158.00,101731
392.00,809.00,-5.48,-0.02,0.00,-141.18,-158.00,101739
393.00,808.00,-5.43,0.04,0.00,-138.90,-157.00,101748
395.00,807.00,-5.39,0.04,0.00,-137.82,-156.00,101756
397.00,807.00,-5.37,0.02,0.00,-137.69,-156.00,101766
397.00,806.00,-5.23,0.14,0.00,-131.56,-150.00,101774
399.00,806.00,-5.14,0.09,0.00,-130.55,-150.00,101783
401.00,806.00,-4.99,0.15,0.00,-25.04,-61.00,101791
399.00,806.00,-4.87,0.12,0.00,-24.61,-60.00,101800
403.00,806.00,-4.61,0.26,0.00,-22.64,-59.00,101809
400.00,807.00,-4.50,0.12,0.00,-22.65,-59.00,101818
401.00,807.00,-4.32,0.17,0.00,-21.55,-58.00,101826
401.00,804.00,-4.30,0.03,0.00,-21.98,-58.00,101834
400.00,806.00,-4.16,0.13,0.00,-20.85,-57.00,101843
399.00,805.00,-4.12,0.04,0.00,-21.06,-57.00,101852
401.00,808.00,-3.98,0.15,0.00,-19.85,-56.00,101861
398.00,809.00,-3.91,0.07,0.00,-19.80,-56.00,101869
394.00,810.00,-3.70,0.20,0.00,-18.22,-55.00,101877
392.00,810.00,-3.54,0.17,0.00,-17.51,-54.00,101886
385.00,811.00,-3.39,0.14,0.00,-16.86,-54.00,101895
380.00,815.00,-3.24,0.15,0.00,-16.08,-53.00,101904
378.00,817.00,-3.20,0.05,0.00,-16.27,-53.00,101912
370.00,816.00,-3.12,0.08,0.00,-15.74,-53.00,101921
370.00,816.00,-3.10,0.02,0.00,-15.88,-53.00,101929
368.00,819.00,-3.12,-0.01,0.00,-16.09,-53.00,101938
363.00,821.00,-3.21,-0.10,0.00,-16.94,-54.00,101947
356.00,819.00,-3.31,-0.09,0.00,-17.41,-54.00,101955
356.00,822.00,-3.49,-0.18,0.00,-18.73,-55.00,101964
354.00,821.00,-3.68,-0.19,0.00,-19.70,-56.00,101972
358.00,823.00,-3.83,-0.15,0.00,-20.36,-57.00,101982
361.00,822.00,-3.90,-0.06,0.00,-20.30,-57.00,101990
361.00,822.00,-3.93,-0.04,0.00,-20.40,-57.00,101998
360.00,823.00,-3.98,-0.04,0.00,-20.66,-57.00,102007
361.00,822.00,-3.97,0.01,0.00,-20.41,-57.00,102016
360.00,823.00,-4.04,-0.07,0.00,-21.08,-57.00,102025
360.00,824.00,-4.20,-0.16,0.00,-22.30,-58.00,102033
362.00,819.00,-4.31,-0.11,0.00,-22.61,-59.00,102041
362.00,821.00,-4.50,-0.19,0.00,-23.95,-60.00,102050
358.00,819.00,-4.64,-0.14,0.00,-24.46,-60.00,102059
360.00,816.00,-4.77,-0.12,0.00,-25.04,-61.00,102068
361.00,816.00,-4.90,-0.13,0.00,-25.73,-61.00,102076
362.00,815.00,-4.94,-0.05,0.00,-25.61,-61.00,102085
363.00,816.00,-5.00,-0.06,0.00,-25.94,-61.00,102093
361.00,812.00,-5.05,-0.05,0.00,-131.01,-150.00,102102
364.00,812.00,-4.98,0.07,0.00,-25.34,-61.00,102111
366.00,812.00,-4.99,-0.01,0.00,-25.73,-61.00,102119
368.00,811.00,-4.92,0.07,0.00,-25.06,-61.00,102128
367.00,810.00,-4.85,0.08,0.00,-24.60,-60.00,102136
370.00,813.00,-4.80,0.05,0.00,-24.51,-60.00,102145
371.00,814.00,-4.77,0.03,0.00,-24.38,-60.00,102154
369.00,816.00,-4.74,0.03,0.00,-24.29,-60.00,102162
368.00,813.00,-4.81,-0.07,0.00,-25.04,-61.00,102171
368.00,815.00,-4.81,0.00,0.00,-24.72,-60.00,102179
371.00,815.00,-4.80,0.01,0.00,-24.69,-60.00,102189
370.00,816.00,-4.82,-0.01,0.00,-24.83,-60.00,102197
369.00,815.00,-4.77,0.05,0.00,-24.35,-60.00,102205
372.00,815.00,-4.78,-0.01,0.00,-24.63,-60.00,102214
370.00,815.00,-4.82,-0.04,0.00,-24.98,-60.00,102222
373.00,814.00,-4.85,-0.03,0.00,-25.04,-61.00,102232
370.00,813.00,-4.89,-0.05,0.00,-25.38,-61.00,102240
372.00,814.00,-4.97,-0.08,0.00,-25.90,-61.00,102248
373.00,812.00,-5.00,-0.03,0.00,-129.35,-149.00,102257
375.00,812.00,-4.96,0.05,0.00,-25.32,-61.00,102265
380.00,813.00,-5.02,-0.06,0.00,-130.41,-149.00,102275
381.00,813.00,-4.97,0.05,0.00,-25.35,-61.00,102283
382.00,815.00,-4.97,-0.00,0.00,-25.59,-61.00,102292
384.00,815.00,-4.79,0.19,0.00,-23.85,-60.00,102300
385.00,815.00,-4.69,0.09,0.00,-23.77,-59.00,102309
383.00,815.00,-4.70,-0.01,0.00,-24.20,-60.00,102318
385.00,815.00,-4.65,0.05,0.00,-23.68,-59.00,102326
384.00,816.00,-4.60,0.04,0.00,-23.50,-59.00,102335
383.00,817.00,-4.63,-0.03,0.00,-23.94,-60.00,102343
384.00,820.00,-4.58,0.05,0.00,-23.33,-59.00,102352
385.00,816.00,-4.62,-0.04,0.00,-23.91,-60.00,102361
381.00,816.00,-4.62,-0.00,0.00,-23.78,-59.00,102369
385.00,819.00,-4.59,0.03,0.00,-23.51,-59.00,102378
382.00,820.00,-4.58,0.01,0.00,-23.50,-59.00,102386
385.00,822.00,-4.59,-0.01,0.00,-23.66,-59.00,102395
384.00,823.00,-4.61,-0.02,0.00,-23.84,-60.00,102404
388.00,821.00,-4.60,0.01,0.00,-23.63,-59.00,102412
387.00,823.00,-4.56,0.04,0.00,-23.30,-59.00,102421
388.00,822.00,-4.58,-0.01,0.00,-23.60,-59.00,102429
387.00,823.00,-4.52,0.06,0.00,-22.99,-59.00,102438
386.00,827.00,-4.50,0.02,0.00,-23.08,-59.00,102447
385.00,825.00,-4.51,-0.01,0.00,-23.23,-59.00,102455
384.00,826.00,-4.44,0.07,0.00,-22.58,-58.00,102464
379.00,825.00,-4.44,0.01,0.00,-22.80,-59.00,102472
375.00,824.00,-4.45,-0.01,0.00,-22.94,-59.00,102481
376.00,827.00,-4.46,-0.01,0.00,-22.95,-59.00,102490
372.00,827.00,-4.53,-0.07,0.00,-23.58,-59.00,102498
373.00,828.00,-4.59,-0.07,0.00,-23.89,-60.00,102507
373.00,829.00,-4.66,-0.06,0.00,-24.21,-60.00,102515
374.00,830.00,-4.70,-0.05,0.00,-24.40,-60.00,102524
373.00,830.00,-4.76,-0.05,0.00,-24.69,-60.00,102533
373.00,829.00,-4.81,-0.05,0.00,-24.95,-60.00,102541
371.00,828.00,-4.91,-0.10,0.00,-25.67,-61.00,102550
371.00,829.00,-4.99,-0.08,0.00,-25.99,-61.00,102558
369.00,830.00,-5.08,-0.10,0.00,-132.77,-151.00,102567
368.00,830.00,-5.24,-0.15,0.00,-137.83,-156.00,102576
367.00,832.00,-5.46,-0.23,0.00,-145.23,-162.00,102585
364.00,829.00,-5.66,-0.20,0.00,-149.79,-166.00,102593
362.00,830.00,-5.80,-0.14,0.00,-152.13,-168.00,102602
368.00,829.00,-5.87,-0.06,0.00,-152.24,-168.00,102610
371.00,829.00,-5.96,-0.09,0.00,-155.12,-170.00,102620
370.00,827.00,-6.01,-0.05,0.00,-155.68,-171.00,102628
367.00,825.00,-6.04,-0.03,0.00,-155.88,-171.00,102637
367.00,824.00,-6.05,-0.01,0.00,-155.85,-171.00,102645
369.00,822.00,-5.97,0.07,0.00,-152.15,-168.00,102654
370.00,822.00,-5.85,0.12,0.00,-148.15,-164.00,102663
374.00,820.00,-5.77,0.09,0.00,-146.57,-163.00,102672
376.00,820.00,-5.62,0.15,0.00,-141.40,-159.00,102680
373.00,819.00,-5.39,0.23,0.00,-134.06,-152.00,102689
375.00,821.00,-5.27,0.12,0.00,-133.27,-152.00,102697
375.00,818.00,-5.14,0.14,0.00,-129.32,-149.00,102707
372.00,816.00,-5.02,0.11,0.00,-126.93,-146.00,102715
374.00,816.00,-5.00,0.03,0.00,-25.61,-61.00,102724
374.00,816.00,-5.04,-0.04,0.00,-130.60,-150.00,102732
374.00,814.00,-4.95,0.09,0.00,-25.11,-61.00,102740
374.00,811.00,-4.86,0.09,0.00,-24.67,-60.00,102750
375.00,811.00,-4.81,0.05,0.00,-24.56,-60.00,102758
374.00,811.00,-4.73,0.08,0.00,-23.99,-60.00,102767
375.00,811.00,-4.63,0.10,0.00,-23.37,-59.00,102775
375.00,811.00,-4.44,0.18,0.00,-22.11,-58.00,102785
377.00,813.00,-4.36,0.08,0.00,-22.08,-58.00,102793
379.00,810.00,-4.23,0.12,0.00,-21.28,-57.00,102801
377.00,813.00,-4.16,0.07,0.00,-21.12,-57.00,102810
377.00,813.00,-4.03,0.13,0.00,-20.18,-56.00,102818
372.00,814.00,-4.00,0.03,0.00,-20.43,-57.00,102828
375.00,815.00,-4.00,0.00,0.00,-20.55,-57.00,102836
373.00,815.00,-3.98,0.01,0.00,-20.46,-57.00,102844
367.00,815.00,-3.99,-0.01,0.00,-20.56,-57.00,102853
368.00,816.00,-3.98,0.01,0.00,-20.42,-57.00,102861
364.00,816.00,-4.08,-0.10,0.00,-21.38,-57.00,102871
365.00,815.00,-4.17,-0.10,0.00,-21.87,-58.00,102879
365.00,814.00,-4.21,-0.04,0.00,-21.83,-58.00,102888
366.00,814.00,-4.23,-0.02,0.00,-21.85,-58.00,102896
367.00,810.00,-4.33,-0.09,0.00,-22.64,-59.00,102904
369.00,810.00,-4.30,0.02,0.00,-22.06,-58.00,102914
372.00,809.00,-4.29,0.01,0.00,-22.03,-58.00,102922
373.00,808.00,-4.36,-0.07,0.00,-22.72,-59.00,102931
372.00,807.00,-4.25,0.11,0.00,-21.45,-58.00,102939
373.00,808.00,-4.15,0.10,0.00,-20.92,-57.00,102947
376.00,806.00,-4.11,0.04,0.00,-20.94,-57.00,102957
375.00,806.00,-4.01,0.09,0.00,-20.26,-57.00,102965
372.00,805.00,-3.83,0.18,0.00,-19.00,-55.00,102974
373.00,810.00,-3.72,0.11,0.00,-18.69,-55.00,102982
369.00,807.00,-3.62,0.10,0.00,-18.18,-55.00,102991
368.00,809.00,-3.51,0.11,0.00,-17.60,-54.00,103000
366.00,809.00,-3.42,0.09,0.00,-17.23,-54.00,103008
368.00,811.00,-3.40,0.02,0.00,-17.39,-54.00,103017
364.00,811.00,-3.34,0.05,0.00,-16.98,-54.00,103025
367.00,810.00,-3.31,0.04,0.00,-16.87,-54.00,103034
366.00,812.00,-3.32,-0.01,0.00,-17.13,-54.00,103043
365.00,814.00,-3.27,0.05,0.00,-16.61,-53.00,103051
364.00,815.00,-3.22,0.05,0.00,-16.32,-53.00,103060
364.00,816.00,-3.18,0.04,0.00,-16.21,-53.00,103068
363.00,817.00,-3.12,0.06,0.00,-15.82,-53.00,103077
363.00,818.00,-3.08,0.04,0.00,-15.66,-53.00,103086
362.00,817.00,-3.07,0.00,0.00,-15.79,-53.00,103095
361.00,817.00,-3.03,0.04,0.00,-15.45,-52.00,103103
362.00,820.00,-2.97,0.07,0.00,-14.99,-52.00,103111
360.00,823.00,-2.94,0.02,0.00,-15.06,-52.00,103120
362.00,823.00,-2.94,0.00,0.00,-15.14,-52.00,103129
360.00,824.00,-2.91,0.04,0.00,-14.79,-52.00,103138
358.00,826.00,-2.92,-0.01,0.00,-15.07,-52.00,103146
356.00,826.00,-2.93,-0.01,0.00,-15.08,-52.00,103154
358.00,825.00,-2.86,0.07,0.00,-14.40,-52.00,103163
351.00,829.00,-2.83,0.02,0.00,-14.47,-52.00,103172
348.00,829.00,-2.80,0.03,0.00,-14.24,-51.00,103181
348.00,827.00,-2.83,-0.03,0.00,-14.70,-52.00,103189
348.00,830.00,-2.87,-0.04,0.00,-14.89,-52.00,103198
345.00,829.00,-2.95,-0.08,0.00,-15.48,-52.00,103206
314.00,830.00,-2.93,0.02,0.00,-15.00,-52.00,103215
316.00,827.00,-3.14,-0.21,0.00,-16.99,-54.00,103224
320.00,827.00,-3.31,-0.18,0.00,-17.78,-54.00,103232
323.00,829.00,-3.45,-0.14,0.00,-18.34,-55.00,103241
320.00,832.00,-3.62,-0.17,0.00,-19.31,-56.00,103249
321.00,831.00,-3.76,-0.14,0.00,-19.91,-56.00,103259
321.00,830.00,-3.96,-0.20,0.00,-21.21,-57.00,103267
319.00,832.00,-4.16,-0.20,0.00,-22.23,-58.00,103275
322.00,832.00,-4.36,-0.20,0.00,-23.22,-59.00,103284
319.00,833.00,-4.57,-0.21,0.00,-24.35,-60.00,103292
321.00,832.00,-4.78,-0.21,0.00,-25.48,-61.00,103302
322.00,832.00,-4.94,-0.16,0.00,-26.04,-61.00,103310
325.00,833.00,-5.12,-0.18,0.00,-135.32,-154.00,103319
322.00,831.00,-5.29,-0.18,0.00,-139.87,-157.00,103327
320.00,831.00,-5.52,-0.23,0.00,-146.67,-163.00,103336
323.00,830.00,-5.71,-0.19,0.00,-150.79,-167.00,103345
323.00,830.00,-5.87,-0.16,0.00,-154.17,-169.00,103354
323.00,829.00,-5.89,-0.02,0.00,-151.80,-167.00,103362
325.00,830.00,-5.98,-0.09,0.00,-155.76,-171.00,103371
327.00,830.00,-6.01,-0.03,0.00,-155.17,-170.00,103379
328.00,830.00,-6.02,-0.02,0.00,-155.31,-170.00,103389
332.00,830.00,-6.11,-0.08,0.00,-158.77,-173.00,103397
336.00,829.00,-6.01,0.10,0.00,-152.40,-168.00,103406
336.00,829.00,-5.97,0.03,0.00,-152.89,-168.00,103414
336.00,829.00,-5.89,0.08,0.00,-149.74,-166.00,103424
334.00,830.00,-5.81,0.08,0.00,-147.94,-164.00,103432
338.00,830.00,-5.74,0.07,0.00,-146.11,-163.00,103441
334.00,831.00,-5.69,0.05,0.00,-145.28,-162.00,103449
335.00,831.00,-5.67,0.02,0.00,-145.37,-162.00,103458
331.00,832.00,-5.80,-0.13,0.00,-151.85,-167.00,103467
332.00,832.00,-5.80,0.00,0.00,-149.03,-165.00,103476
335.00,832.00,-5.79,0.01,0.00,-148.79,-165.00,103484
335.00,832.00,-5.70,0.09,0.00,-144.72,-162.00,103493
336.00,831.00,-5.71,-0.01,0.00,-146.99,-163.00,103501
337.00,831.00,-5.63,0.07,0.00,-143.39,-160.00,103510
335.00,831.00,-5.67,-0.03,0.00,-146.44,-163.00,103519
335.00,831.00,-5.69,-0.02,0.00,-146.82,-163.00,103528
333.00,831.00,-5.84,-0.15,0.00,-153.14,-169.00,103536
335.00,831.00,-5.85,-0.02,0.00,-150.98,-167.00,103545
336.00,834.00,-5.92,-0.07,0.00,-153.73,-169.00,103554
337.00,832.00,-5.96,-0.04,0.00,-154.22,-170.00,103563
339.00,832.00,-5.96,0.00,0.00,-153.29,-169.00,103571
345.00,831.00,-5.92,0.04,0.00,-151.26,-167.00,103580
348.00,831.00,-5.89,0.03,0.00,-150.81,-167.00,103588
350.00,831.00,-5.73,0.15,0.00,-144.32,-161.00,103598
352.00,832.00,-5.68,0.05,0.00,-145.09,-162.00,103606
351.00,832.00,-5.51,0.17,0.00,-138.33,-156.00,103615
353.00,833.00,-5.51,0.01,0.00,-141.49,-159.00,103623
357.00,833.00,-5.45,0.05,0.00,-139.18,-157.00,103632
356.00,833.00,-5.55,-0.10,0.00,-144.79,-162.00,103641
358.00,833.00,-5.55,0.00,0.00,-142.60,-160.00,103649
359.00,834.00,-5.61,-0.06,0.00,-145.55,-162.00,103658
360.00,833.00,-5.54,0.06,0.00,-141.28,-159.00,103666
362.00,833.00,-5.52,0.03,0.00,-141.36,-159.00,103675
362.00,833.00,-5.49,0.03,0.00,-140.60,-158.00,103684
361.00,833.00,-5.42,0.06,0.00,-138.21,-156.00,103693
362.00,833.00,-5.42,0.00,0.00,-139.50,-157.00,103701
363.00,833.00,-5.37,0.06,0.00,-136.93,-155.00,103710
364.00,832.00,-5.37,-0.00,0.00,-138.12,-156.00,103718
365.00,832.00,-5.36,0.01,0.00,-137.55,-155.00,103728
366.00,831.00,-5.36,-0.01,0.00,-138.07,-156.00,103736
368.00,829.00,-5.25,0.12,0.00,-132.52,-151.00,103745
369.00,830.00,-5.20,0.04,0.00,-133.02,-152.00,103753
372.00,828.00,-5.14,0.06,0.00,-131.08,-150.00,103762
374.00,831.00,-5.04,0.11,0.00,-127.30,-147.00,103771
378.00,831.00,-5.05,-0.02,0.00,-130.24,-149.00,103780
379.00,831.00,-4.94,0.11,0.00,-24.99,-60.00,103788
381.00,832.00,-4.80,0.15,0.00,-24.08,-60.00,103797
383.00,833.00,-4.63,0.17,0.00,-23.11,-59.00,103805
383.00,832.00,-4.47,0.16,0.00,-22.35,-58.00,103814
384.00,832.00,-4.43,0.04,0.00,-22.62,-59.00,103823
382.00,832.00,-4.41,0.02,0.00,-22.58,-58.00,103831
383.00,832.00,-4.45,-0.05,0.00,-23.10,-59.00,103840
383.00,833.00,-4.47,-0.02,0.00,-23.09,-59.00,103848
386.00,833.00,-4.46,0.02,0.00,-22.85,-59.00,103857
386.00,836.00,-4.41,0.04,0.00,-22.52,-58.00,103866
383.00,836.00,-4.36,0.06,0.00,-22.18,-58.00,103874
385.00,837.00,-4.30,0.06,0.00,-21.87,-58.00,103883
385.00,837.00,-4.24,0.06,0.00,-21.59,-58.00,103891
385.00,835.00,-4.21,0.03,0.00,-21.55,-58.00,103900
384.00,840.00,-4.20,0.01,0.00,-21.58,-58.00,103909
381.00,838.00,-4.24,-0.03,0.00,-21.93,-58.00,103917
380.00,838.00,-4.29,-0.05,0.00,-22.28,-58.00,103926
379.00,839.00,-4.40,-0.12,0.00,-23.13,-59.00,103934
382.00,839.00,-4.48,-0.07,0.00,-23.34,-59.00,103944
379.00,841.00,-4.61,-0.14,0.00,-24.29,-60.00,103952
378.00,840.00,-4.75,-0.14,0.00,-25.00,-60.00,103960
377.00,839.00,-4.88,-0.13,0.00,-25.63,-61.00,103969
379.00,840.00,-4.90,-0.02,0.00,-25.31,-61.00,103977
375.00,839.00,-4.88,0.02,0.00,-25.04,-61.00,103987
374.00,843.00,-4.90,-0.01,0.00,-25.26,-61.00,103995
372.00,842.00,-4.93,-0.04,0.00,-25.55,-61.00,104003
372.00,844.00,-4.98,-0.04,0.00,-25.80,-61.00,104012
363.00,840.00,-5.08,-0.10,0.00,-132.66,-151.00,104020
364.00,843.00,-5.15,-0.07,0.00,-133.93,-152.00,104030
355.00,844.00,-5.29,-0.14,0.00,-139.08,-157.00,104038
354.00,844.00,-5.37,-0.08,0.00,-139.71,-157.00,104047
351.00,845.00,-5.45,-0.08,0.00,-141.84,-159.00,104055
354.00,846.00,-5.49,-0.04,0.00,-142.04,-159.00,104065
353.00,847.00,-5.47,0.02,0.00,-140.31,-158.00,104073
350.00,849.00,-5.52,-0.05,0.00,-143.22,-160.00,104082
352.00,848.00,-5.60,-0.07,0.00,-145.55,-162.00,104090
352.00,852.00,-5.66,-0.06,0.00,-146.67,-163.00,104099
353.00,852.00,-5.67,-0.01,0.00,-146.07,-163.00,104108
353.00,852.00,-5.71,-0.05,0.00,-147.93,-164.00,104117
355.00,852.00,-5.82,-0.11,0.00,-152.00,-168.00,104125
355.00,852.00,-5.98,-0.16,0.00,-157.30,-172.00,104134
355.00,853.00,-6.12,-0.14,0.00,-160.26,-175.00,104142
354.00,853.00,-6.27,-0.14,0.00,-164.16,-178.00,104152
352.00,853.00,-6.46,-0.20,0.00,-170.26,-183.00,104160
353.00,853.00,-6.63,-0.17,0.00,-174.03,-186.00,104169
355.00,853.00,-6.75,-0.12,0.00,-176.31,-188.00,104177
355.00,853.00,-6.85,-0.10,0.00,-178.24,-190.00,104186
356.00,852.00,-6.99,-0.14,0.00,-182.54,-193.00,104195
357.00,851.00,-7.04,-0.05,0.00,-182.09,-193.00,104204
358.00,850.00,-7.05,-0.01,0.00,-181.46,-192.00,104212
358.00,850.00,-6.97,0.08,0.00,-177.80,-189.00,104221
360.00,848.00,-6.99,-0.02,0.00,-180.36,-192.00,104229
362.00,848.00,-6.92,0.07,0.00,-176.50,-188.00,104239
362.00,847.00,-6.85,0.07,0.00,-174.93,-187.00,104247
362.00,846.00,-6.83,0.02,0.00,-175.18,-187.00,104256
363.00,845.00,-6.76,0.07,0.00,-172.66,-185.00,104264
363.00,844.00,-6.67,0.09,0.00,-169.62,-182.00,104273
363.00,844.00,-6.57,0.10,0.00,-166.84,-180.00,104282
362.00,845.00,-6.49,0.08,0.00,-165.45,-179.00,104291
363.00,843.00,-6.44,0.06,0.00,-164.44,-178.00,104299
364.00,842.00,-6.34,0.10,0.00,-161.06,-175.00,104308
364.00,842.00,-6.27,0.06,0.00,-160.10,-174.00,104316
365.00,842.00,-6.20,0.08,0.00,-157.89,-173.00,104326
364.00,842.00,-6.09,0.11,0.00,-154.51,-170.00,104334
365.00,842.00,-6.01,0.09,0.00,-152.74,-168.00,104343
366.00,842.00,-5.90,0.11,0.00,-149.56,-166.00,104351
367.00,842.00,-5.79,0.11,0.00,-146.58,-163.00,104360
368.00,842.00,-5.70,0.09,0.00,-144.86,-162.00,104369
367.00,842.00,-5.62,0.08,0.00,-142.84,-160.00,104378
367.00,842.00,-5.54,0.08,0.00,-140.90,-158.00,104386
366.00,843.00,-5.47,0.07,0.00,-139.23,-157.00,104394
365.00,842.00,-5.37,0.10,0.00,-136.21,-154.00,104403
364.00,842.00,-5.28,0.09,0.00,-134.11,-153.00,104412
359.00,843.00,-5.21,0.07,0.00,-132.58,-151.00,104421
361.00,843.00,-5.11,0.10,0.00,-129.42,-149.00,104429
372.00,843.00,-5.00,0.12,0.00,-25.22,-61.00,104438
374.00,843.00,-4.95,0.04,0.00,-25.31,-61.00,104446
374.00,843.00,-4.87,0.08,0.00,-24.73,-60.00,104456
373.00,843.00,-4.84,0.03,0.00,-24.78,-60.00,104464
372.00,844.00,-4.78,0.06,0.00,-24.31,-60.00,104473
370.00,848.00,-4.78,-0.01,0.00,-24.63,-60.00,104481
368.00,844.00,-4.78,0.00,0.00,-24.58,-60.00,104489
365.00,847.00,-4.77,0.01,0.00,-24.51,-60.00,104499
364.00,848.00,-4.75,0.02,0.00,-24.37,-60.00,104507
357.00,848.00,-4.79,-0.04,0.00,-24.80,-60.00,104516
351.00,852.00,-4.89,-0.09,0.00,-25.52,-61.00,104524
349.00,849.00,-4.98,-0.09,0.00,-25.99,-61.00,104532
345.00,850.00,-5.09,-0.11,0.00,-133.18,-152.00,104542
343.00,852.00,-5.17,-0.08,0.00,-134.59,-153.00,104550
343.00,853.00,-5.29,-0.12,0.00,-138.66,-156.00,104559
344.00,853.00,-5.41,-0.12,0.00,-141.48,-159.00,104568
345.00,853.00,-5.49,-0.09,0.00,-143.06,-160.00,104577
347.00,854.00,-5.59,-0.10,0.00,-145.75,-162.00,104586
342.00,854.00,-5.72,-0.13,0.00,-149.79,-166.00,104594
338.00,855.00,-5.87,-0.16,0.00,-154.30,-170.00,104603
336.00,853.00,-6.06,-0.18,0.00,-159.61,-174.00,104611
335.00,855.00,-6.21,-0.15,0.00,-162.73,-177.00,104621
334.00,856.00,-6.29,-0.08,0.00,-163.50,-177.00,104629
334.00,856.00,-6.36,-0.07,0.00,-165.16,-179.00,104638
327.00,855.00,-6.35,0.02,0.00,-162.87,-177.00,104646
327.00,856.00,-6.37,-0.03,0.00,-164.44,-178.00,104655
321.00,856.00,-6.46,-0.09,0.00,-167.92,-181.00,104664
320.00,857.00,-6.56,-0.11,0.00,-171.06,-184.00,104673
315.00,857.00,-6.69,-0.13,0.00,-174.89,-187.00,104681
314.00,857.00,-6.86,-0.16,0.00,-179.69,-191.00,104690
316.00,857.00,-7.03,-0.17,0.00,-184.30,-195.00,104698
318.00,857.00,-7.18,-0.16,0.00,-187.99,-198.00,104708
319.00,856.00,-7.32,-0.14,0.00,-191.33,-201.00,104716
319.00,855.00,-7.41,-0.09,0.00,-192.57,-202.00,104725
320.00,854.00,-7.49,-0.08,0.00,-194.44,-203.00,104733
321.00,854.00,-7.62,-0.12,0.00,-198.42,-207.00,104742
323.00,854.00,-7.74,-0.12,0.00,-201.53,-209.00,104751
325.00,856.00,-7.85,-0.11,0.00,-204.29,-212.00,104760
326.00,854.00,-7.92,-0.07,0.00,-205.11,-212.00,104768
326.00,855.00,-7.94,-0.02,0.00,-204.62,-212.00,104777
326.00,855.00,-7.95,-0.01,0.00,-204.81,-212.00,104785
326.00,856.00,-7.93,0.02,0.00,-203.40,-211.00,104795
326.00,856.00,-7.87,0.05,0.00,-201.39,-209.00,104803
324.00,857.00,-7.83,0.04,0.00,-200.62,-209.00,104812
324.00,858.00,-7.81,0.02,0.00,-200.55,-209.00,104820
321.00,856.00,-7.86,-0.05,0.00,-203.37,-211.00,104829
322.00,858.00,-7.98,-0.12,0.00,-207.76,-215.00,104838
323.00,858.00,-8.13,-0.15,0.00,-212.17,-218.00,104847
323.00,858.00,-8.25,-0.12,0.00,-214.77,-221.00,104855
322.00,858.00,-8.38,-0.13,0.00,-218.28,-223.00,104864
323.00,857.00,-8.54,-0.15,0.00,-222.78,-227.00,104872
325.00,856.00,-8.64,-0.11,0.00,-224.49,-229.00,104882
324.00,856.00,-8.75,-0.10,0.00,-227.17,-231.00,104890
324.00,856.00,-8.84,-0.09,0.00,-229.24,-233.00,104899
324.00,856.00,-8.96,-0.12,0.00,-232.87,-236.00,104907
325.00,857.00,-9.01,-0.05,0.00,-232.96,-236.00,104916
325.00,856.00,-9.07,-0.06,0.00,-234.40,-237.00,104925
326.00,856.00,-9.09,-0.02,0.00,-234.19,-237.00,104934
325.00,856.00,-9.08,0.01,0.00,-233.42,-236.00,104942
325.00,855.00,-9.08,0.00,0.00,-233.47,-236.00,104951
326.00,855.00,-8.99,0.09,0.00,-229.47,-233.00,104960
325.00,855.00,-9.00,-0.01,0.00,-231.66,-235.00,104969
325.00,855.00,-8.93,0.07,0.00,-228.45,-232.00,104977
328.00,854.00,-8.87,0.06,0.00,-226.94,-231.00,104985
328.00,853.00,-8.84,0.03,0.00,-226.69,-231.00,104994
329.00,853.00,-8.72,0.12,0.00,-221.78,-226.00,105003
329.00,853.00,-8.63,0.09,0.00,-220.31,-225.00,105012
329.00,852.00,-8.61,0.03,0.00,-220.87,-226.00,105020
328.00,852.00,-8.54,0.07,0.00,-218.32,-224.00,105029
329.00,851.00,-8.47,0.07,0.00,-216.61,-222.00,105038
328.00,848.00,-8.47,0.00,0.00,-217.80,-223.00,105047
327.00,849.00,-8.38,0.09,0.00,-213.56,-220.00,105055
327.00,849.00,-8.24,0.13,0.00,-209.26,-216.00,105064
328.00,849.00,-8.24,0.01,0.00,-211.69,-218.00,105072
330.00,849.00,-8.06,0.18,0.00,-203.68,-211.00,105081
331.00,849.00,-7.91,0.15,0.00,-200.25,-208.00,105090
331.00,850.00,-7.83,0.07,0.00,-199.93,-208.00,105099
332.00,850.00,-7.76,0.07,0.00,-197.99,-206.00,105107
331.00,850.00,-7.59,0.17,0.00,-191.65,-201.00,105116
331.00,850.00,-7.62,-0.03,0.00,-196.59,-205.00,105124
331.00,851.00,-7.55,0.07,0.00,-192.84,-202.00,105134
331.00,851.00,-7.48,0.07,0.00,-191.14,-201.00,105142
333.00,852.00,-7.46,0.02,0.00,-191.39,-201.00,105151
332.00,852.00,-7.44,0.02,0.00,-191.15,-201.00,105159
330.00,852.00,-7.39,0.05,0.00,-189.19,-199.00,105168
332.00,853.00,-7.24,0.15,0.00,-183.09,-194.00,105177
332.00,853.00,-7.17,0.07,0.00,-183.06,-194.00,105186
329.00,853.00,-7.12,0.05,0.00,-182.15,-193.00,105194
330.00,853.00,-7.01,0.11,0.00,-178.14,-190.00,105203
330.00,853.00,-6.98,0.03,0.00,-179.09,-190.00,105211
330.00,854.00,-6.96,0.03,0.00,-178.38,-190.00,105221
328.00,854.00,-6.94,0.02,0.00,-177.99,-189.00,105229
329.00,855.00,-6.94,-0.00,0.00,-178.42,-190.00,105238
329.00,856.00,-6.98,-0.05,0.00,-180.66,-192.00,105246
329.00,856.00,-7.01,-0.03,0.00,-180.96,-192.00,105255
326.00,856.00,-7.07,-0.05,0.00,-182.84,-194.00,105264
325.00,856.00,-7.20,-0.13,0.00,-187.91,-198.00,105273
325.00,856.00,-7.30,-0.10,0.00,-189.91,-200.00,105281
326.00,856.00,-7.47,-0.17,0.00,-195.69,-204.00,105290
328.00,856.00,-7.62,-0.15,0.00,-199.15,-207.00,105298
330.00,855.00,-7.80,-0.18,0.00,-204.50,-212.00,105308
328.00,854.00,-7.87,-0.07,0.00,-203.84,-211.00,105316
332.00,853.00,-7.91,-0.04,0.00,-204.28,-212.00,105325
332.00,853.00,-7.90,0.01,0.00,-202.82,-210.00,105333
333.00,852.00,-7.89,0.01,0.00,-202.62,-210.00,105342
333.00,853.00,-7.77,0.11,0.00,-197.52,-206.00,105351
333.00,852.00,-7.71,0.06,0.00,-197.01,-206.00,105360
333.00,852.00,-7.69,0.01,0.00,-197.61,-206.00,105368
333.00,852.00,-7.70,-0.00,0.00,-198.05,-206.00,105377
334.00,850.00,-7.72,-0.03,0.00,-199.29,-207.00,105385
333.00,849.00,-7.71,0.01,0.00,-198.11,-207.00,105395
333.00,848.00,-7.69,0.03,0.00,-197.16,-206.00,105403
334.00,846.00,-7.63,0.06,0.00,-195.09,-204.00,105412
335.00,847.00,-7.51,0.11,0.00,-190.96,-200.00,105420
335.00,848.00,-7.34,0.17,0.00,-185.39,-196.00,105430
336.00,847.00,-7.29,0.05,0.00,-186.63,-197.00,105438
335.00,847.00,-7.24,0.05,0.00,-185.10,-195.00,105446
334.00,845.00,-7.13,0.11,0.00,-181.03,-192.00,105455
330.00,846.00,-7.08,0.05,0.00,-181.02,-192.00,105463
332.00,845.00,-6.95,0.13,0.00,-176.13,-188.00,105473
331.00,844.00,-6.93,0.02,0.00,-177.79,-189.00,105481
329.00,845.00,-6.87,0.06,0.00,-175.41,-187.00,105490
330.00,844.00,-6.87,-0.01,0.00,-176.93,-189.00,105498
324.00,845.00,-6.79,0.08,0.00,-173.05,-185.00,105507
326.00,845.00,-6.76,0.03,0.00,-173.34,-186.00,105516
326.00,846.00,-6.67,0.09,0.00,-169.72,-183.00,105525
330.00,845.00,-6.65,0.02,0.00,-170.47,-183.00,105533
330.00,844.00,-6.67,-0.02,0.00,-172.05,-185.00,105542
334.00,843.00,-6.65,0.02,0.00,-170.49,-183.00,105550
333.00,842.00,-6.72,-0.07,0.00,-174.42,-187.00,105560
336.00,840.00,-6.69,0.03,0.00,-171.40,-184.00,105568
336.00,839.00,-6.74,-0.05,0.00,-174.26,-186.00,105577
336.00,839.00,-6.76,-0.03,0.00,-174.59,-187.00,105585
337.00,837.00,-6.81,-0.04,0.00,-175.97,-188.00,105594
336.00,835.00,-6.69,0.11,0.00,-169.86,-183.00,105603
338.00,835.00,-6.68,0.01,0.00,-171.68,-184.00,105612
337.00,835.00,-6.66,0.02,0.00,-170.94,-184.00,105620
336.00,835.00,-6.57,0.09,0.00,-167.15,-180.00,105629
336.00,835.00,-6.40,0.17,0.00,-161.14,-175.00,105637
335.00,834.00,-6.29,0.11,0.00,-159.37,-174.00,105647
334.00,833.00,-6.28,0.00,0.00,-161.51,-176.00,105655
338.00,831.00,-6.25,0.03,0.00,-160.11,-174.00,105664
336.00,828.00,-6.17,0.08,0.00,-156.91,-172.00,105672
344.00,828.00,-6.03,0.13,0.00,-152.44,-168.00,105681
344.00,828.00,-5.94,0.09,0.00,-150.82,-167.00,105690
346.00,827.00,-5.71,0.23,0.00,-142.13,-159.00,105699
349.00,827.00,-5.59,0.12,0.00,-141.25,-159.00,105707
351.00,828.00,-5.49,0.10,0.00,-139.04,-157.00,105716
353.00,825.00,-5.33,0.15,0.00,-134.11,-153.00,105724
350.00,827.00,-5.22,0.11,0.00,-132.15,-151.00,105734
350.00,827.00,-5.13,0.10,0.00,-129.93,-149.00,105742
350.00,826.00,-4.92,0.21,0.00,-24.44,-60.00,105751
353.00,826.00,-4.82,0.10,0.00,-24.37,-60.00,105759
351.00,829.00,-4.66,0.15,0.00,-23.36,-59.00,105768
352.00,829.00,-4.51,0.15,0.00,-22.60,-58.00,105777
352.00,830.00,-4.45,0.06,0.00,-22.62,-59.00,105785
351.00,831.00,-4.38,0.07,0.00,-22.27,-58.00,105794
349.00,830.00,-4.35,0.03,0.00,-22.24,-58.00,105802
351.00,830.00,-4.25,0.10,0.00,-21.44,-58.00,105811
349.00,831.00,-4.16,0.09,0.00,-21.00,-57.00,105820
345.00,833.00,-3.99,0.17,0.00,-19.83,-56.00,105829
345.00,832.00,-3.83,0.16,0.00,-19.03,-56.00,105837
346.00,835.00,-3.66,0.16,0.00,-18.17,-55.00,105845
342.00,835.00,-3.56,0.10,0.00,-17.90,-55.00,105854
341.00,837.00,-3.47,0.09,0.00,-17.47,-54.00,105863
339.00,839.00,-3.43,0.04,0.00,-17.48,-54.00,105872
335.00,841.00,-3.43,0.00,0.00,-17.63,-54.00,105880
330.00,842.00,-3.38,0.05,0.00,-17.16,-54.00,105888
324.00,843.00,-3.38,-0.01,0.00,-17.45,-54.00,105897
323.00,845.00,-3.38,0.00,0.00,-17.40,-54.00,105906
323.00,848.00,-3.43,-0.05,0.00,-17.85,-55.00,105915
321.00,849.00,-3.45,-0.02,0.00,-17.83,-55.00,105923
320.00,850.00,-3.50,-0.05,0.00,-18.22,-55.00,105932
318.00,851.00,-3.58,-0.08,0.00,-18.79,-55.00,105940
310.00,851.00,-3.68,-0.10,0.00,-19.36,-56.00,105949
303.00,853.00,-3.81,-0.13,0.00,-20.13,-56.00,105958
273.00,852.00,-3.90,-0.09,0.00,-20.40,-57.00,105966
273.00,853.00,-4.14,-0.24,0.00,-22.26,-58.00,105975
278.00,853.00,-4.38,-0.24,0.00,-23.54,-59.00,105984
277.00,853.00,-4.60,-0.22,0.00,-24.55,-60.00,105993
275.00,856.00,-4.83,-0.23,0.00,-25.81,-61.00,106001
265.00,855.00,-5.05,-0.22,0.00,-134.29,-153.00,106009
267.00,854.00,-5.25,-0.20,0.00,-139.08,-157.00,106018
270.00,855.00,-5.48,-0.23,0.00,-145.59,-162.00,106027
269.00,855.00,-5.64,-0.16,0.00,-148.50,-165.00,106036
273.00,854.00,-5.81,-0.17,0.00,-153.12,-169.00,106044
274.00,854.00,-5.99,-0.18,0.00,-157.83,-173.00,106053
277.00,854.00,-6.16,-0.17,0.00,-162.01,-176.00,106062
275.00,853.00,-6.30,-0.14,0.00,-164.98,-179.00,106071
277.00,853.00,-6.40,-0.10,0.00,-166.72,-180.00,106080
279.00,852.00,-6.46,-0.06,0.00,-167.33,-181.00,106088
281.00,852.00,-6.51,-0.05,0.00,-168.50,-182.00,106097
283.00,853.00,-6.54,-0.03,0.00,-169.06,-182.00,106105
283.00,851.00,-6.57,-0.03,0.00,-169.59,-182.00,106115
284.00,853.00,-6.55,0.02,0.00,-167.90,-181.00,106123
285.00,853.00,-6.60,-0.05,0.00,-170.82,-184.00,106131
282.00,853.00,-6.58,0.02,0.00,-168.74,-182.00,106140
281.00,853.00,-6.64,-0.06,0.00,-172.17,-185.00,106148
279.00,854.00,-6.61,0.03,0.00,-169.53,-182.00,106158
279.00,854.00,-6.72,-0.10,0.00,-174.89,-187.00,106166
277.00,854.00,-6.78,-0.07,0.00,-175.85,-188.00,106175
277.00,854.00,-6.90,-0.12,0.00,-179.98,-191.00,106183
275.00,855.00,-6.97,-0.07,0.00,-180.80,-192.00,106192
275.00,855.00,-7.09,-0.12,0.00,-184.79,-195.00,106201
275.00,855.00,-7.20,-0.11,0.00,-187.48,-198.00,106210
275.00,855.00,-7.30,-0.10,0.00,-189.66,-199.00,106218
277.00,854.00,-7.49,-0.19,0.00,-196.54,-205.00,106227
276.00,854.00,-7.58,-0.09,0.00,-196.69,-205.00,106235
276.00,853.00,-7.75,-0.17,0.00,-202.87,-210.00,106245
277.00,853.00,-7.86,-0.11,0.00,-204.59,-212.00,106253
280.00,852.00,-7.98,-0.11,0.00,-207.56,-214.00,106262
280.00,852.00,-8.02,-0.05,0.00,-207.34,-214.00,106270
278.00,853.00,-8.07,-0.05,0.00,-208.71,-215.00,106279
277.00,853.00,-8.12,-0.05,0.00,-209.84,-216.00,106288
277.00,853.00,-8.17,-0.05,0.00,-211.27,-218.00,106297
278.00,853.00,-8.13,0.04,0.00,-208.13,-215.00,106305
276.00,854.00,-8.06,0.06,0.00,-206.19,-213.00,106314
275.00,854.00,-8.04,0.03,0.00,-206.16,-213.00,106322
274.00,855.00,-7.96,0.08,0.00,-203.01,-211.00,106332
274.00,855.00,-7.89,0.07,0.00,-201.62,-209.00,106340
274.00,854.00,-7.85,0.04,0.00,-201.29,-209.00,106349
275.00,854.00,-7.79,0.06,0.00,-199.29,-207.00,106357
274.00,853.00,-7.85,-0.06,0.00,-203.17,-211.00,106366
271.00,853.00,-7.77,0.08,0.00,-198.26,-207.00,106375
276.00,853.00,-7.74,0.03,0.00,-198.64,-207.00,106384
273.00,852.00,-7.73,0.01,0.00,-198.68,-207.00,106392
279.00,851.00,-7.73,0.01,0.00,-198.61,-207.00,106401
279.00,850.00,-7.68,0.05,0.00,-196.41,-205.00,106409
279.00,850.00,-7.63,0.04,0.00,-195.47,-204.00,106419
285.00,849.00,-7.60,0.03,0.00,-195.00,-204.00,106427
286.00,849.00,-7.51,0.10,0.00,-191.11,-201.00,106436
286.00,849.00,-7.47,0.03,0.00,-191.50,-201.00,106444
289.00,849.00,-7.35,0.12,0.00,-186.62,-197.00,106454
290.00,849.00,-7.35,0.00,0.00,-188.93,-199.00,106462
290.00,849.00,-7.24,0.11,0.00,-183.97,-195.00,106471
289.00,849.00,-7.18,0.06,0.00,-183.61,-194.00,106479
290.00,849.00,-7.06,0.12,0.00,-179.10,-190.00,106488
290.00,849.00,-7.02,0.04,0.00,-179.64,-191.00,106497
291.00,849.00,-6.96,0.05,0.00,-178.07,-190.00,106506
290.00,849.00,-6.95,0.02,0.00,-178.45,-190.00,106514
291.00,849.00,-6.82,0.13,0.00,-172.61,-185.00,106523
289.00,847.00,-6.69,0.12,0.00,-169.59,-182.00,106531
292.00,851.00,-6.61,0.08,0.00,-168.44,-181.00,106541
288.00,851.00,-6.46,0.16,0.00,-162.85,-177.00,106549
293.00,852.00,-6.46,-0.00,0.00,-166.29,-180.00,106558
292.00,853.00,-6.38,0.08,0.00,-162.58,-177.00,106566
289.00,856.00,-6.37,0.01,0.00,-163.75,-178.00,106575
288.00,854.00,-6.30,0.07,0.00,-160.62,-175.00,106584
288.00,855.00,-6.40,-0.09,0.00,-166.46,-180.00,106593
289.00,853.00,-6.45,-0.05,0.00,-166.89,-180.00,106601
292.00,853.00,-6.44,0.01,0.00,-165.30,-179.00,106610
294.00,853.00,-6.42,0.02,0.00,-164.70,-178.00,106618
297.00,854.00,-6.39,0.02,0.00,-163.98,-178.00,106628
304.00,852.00,-6.46,-0.07,0.00,-167.72,-181.00,106636
305.00,852.00,-6.60,-0.14,0.00,-172.80,-185.00,106645
307.00,848.00,-6.73,-0.12,0.00,-175.57,-187.00,106653
308.00,845.00,-6.94,-0.21,0.00,-182.89,-194.00,106662
311.00,842.00,-6.96,-0.02,0.00,-179.47,-191.00,106671
316.00,839.00,-7.01,-0.05,0.00,-181.49,-192.00,106680
322.00,837.00,-7.07,-0.06,0.00,-183.01,-194.00,106688
329.00,837.00,-6.99,0.08,0.00,-178.04,-190.00,106697
338.00,833.00,-6.96,0.03,0.00,-178.51,-190.00,106705
343.00,833.00,-6.85,0.11,0.00,-173.78,-186.00,106715
347.00,830.00,-6.81,0.04,0.00,-174.25,-186.00,106723
349.00,826.00,-6.79,0.02,0.00,-174.17,-186.00,106732
354.00,825.00,-6.75,0.04,0.00,-172.95,-185.00,106740
358.00,823.00,-6.70,0.05,0.00,-171.19,-184.00,106749
360.00,821.00,-6.64,0.06,0.00,-169.42,-182.00,106758
367.00,818.00,-6.51,0.12,0.00,-165.10,-179.00,106766
369.00,817.00,-6.32,0.19,0.00,-158.67,-173.00,106775
374.00,814.00,-6.12,0.20,0.00,-153.17,-169.00,106784
383.00,812.00,-5.91,0.21,0.00,-147.80,-164.00,106792
385.00,809.00,-5.63,0.28,0.00,-139.25,-157.00,106802
384.00,806.00,-5.45,0.18,0.00,-136.51,-155.00,106810
393.00,802.00,-5.27,0.19,0.00,-131.68,-150.00,106819
403.00,798.00,-5.19,0.08,0.00,-131.96,-151.00,106827
411.00,792.00,-5.08,0.11,0.00,-128.34,-148.00,106836
420.00,787.00,-5.02,0.06,0.00,-127.79,-147.00,106845
429.00,782.00,-4.93,0.09,0.00,-25.02,-61.00,106853
437.00,779.00,-4.78,0.15,0.00,-23.95,-60.00,106862
441.00,776.00,-4.64,0.14,0.00,-23.30,-59.00,106870
448.00,774.00,-4.50,0.14,0.00,-22.57,-58.00,106880
456.00,769.00,-4.43,0.07,0.00,-22.52,-58.00,106888
458.00,770.00,-4.24,0.19,0.00,-21.07,-57.00,106897
462.00,771.00,-4.12,0.12,0.00,-20.71,-57.00,106905
468.00,773.00,-3.95,0.18,0.00,-19.58,-56.00,106913
470.00,774.00,-3.80,0.15,0.00,-18.95,-55.00,106923
470.00,776.00,-3.69,0.11,0.00,-18.51,-55.00,106931
473.00,778.00,-3.65,0.04,0.00,-18.63,-55.00,106940
477.00,776.00,-3.63,0.02,0.00,-18.61,-55.00,106948
482.00,780.00,-3.62,0.01,0.00,-18.56,-55.00,106957
484.00,780.00,-3.68,-0.06,0.00,-19.19,-56.00,106966
489.00,779.00,-3.67,0.01,0.00,-18.83,-55.00,106974
488.00,781.00,-3.59,0.07,0.00,-18.18,-55.00,106983
497.00,779.00,-3.60,-0.00,0.00,-18.50,-55.00,106991
494.00,783.00,-3.55,0.05,0.00,-18.04,-55.00,107000
500.00,783.00,-3.50,0.04,0.00,-17.84,-55.00,107009
502.00,783.00,-3.50,-0.00,0.00,-18.03,-55.00,107017
505.00,784.00,-3.55,-0.05,0.00,-18.45,-55.00,107026
506.00,789.00,-3.54,0.01,0.00,-18.15,-55.00,107034
509.00,788.00,-3.52,0.01,0.00,-18.06,-55.00,107043
507.00,789.00,-3.53,-0.01,0.00,-18.18,-55.00,107052
509.00,790.00,-3.52,0.00,0.00,-18.11,-55.00,107060
512.00,794.00,-3.49,0.03,0.00,-17.84,-55.00,107069
517.00,795.00,-3.49,-0.00,0.00,-17.98,-55.00,107077
518.00,794.00,-3.46,0.03,0.00,-17.69,-54.00,107086
519.00,796.00,-3.43,0.03,0.00,-17.50,-54.00,107095
517.00,799.00,-3.40,0.03,0.00,-17.37,-54.00,107103
520.00,801.00,-3.32,0.08,0.00,-16.76,-54.00,107112
523.00,803.00,-3.22,0.10,0.00,-16.17,-53.00,107120
524.00,804.00,-3.16,0.06,0.00,-16.05,-53.00,107129
525.00,805.00,-3.14,0.02,0.00,-16.06,-53.00,107138
524.00,808.00,-3.13,0.01,0.00,-16.03,-53.00,107147
526.00,810.00,-3.11,0.02,0.00,-15.90,-53.00,107155
528.00,811.00,-3.11,-0.00,0.00,-15.99,-53.00,107163
529.00,814.00,-3.07,0.04,0.00,-15.65,-53.00,107172
528.00,815.00,-3.08,-0.01,0.00,-15.87,-53.00,107181
529.00,817.00,-3.08,0.00,0.00,-15.81,-53.00,107190
531.00,820.00,-3.11,-0.03,0.00,-16.13,-53.00,107198
531.00,820.00,-3.14,-0.03,0.00,-16.25,-53.00,107207
534.00,824.00,-3.12,0.02,0.00,-15.99,-53.00,107215
534.00,822.00,-3.16,-0.04,0.00,-16.42,-53.00,107224
533.00,825.00,-3.23,-0.07,0.00,-16.87,-54.00,107233
536.00,826.00,-3.33,-0.11,0.00,-17.59,-54.00,107241
534.00,825.00,-3.44,-0.11,0.00,-18.17,-55.00,107250
536.00,828.00,-3.54,-0.09,0.00,-18.58,-55.00,107258
535.00,828.00,-3.62,-0.08,0.00,-18.95,-55.00,107268
536.00,829.00,-3.69,-0.07,0.00,-19.29,-56.00,107276
538.00,831.00,-3.77,-0.08,0.00,-19.76,-56.00,107284
538.00,829.00,-3.87,-0.10,0.00,-20.33,-57.00,107293
538.00,832.00,-3.97,-0.10,0.00,-20.84,-57.00,107301
537.00,834.00,-4.09,-0.12,0.00,-21.56,-58.00,107311
539.00,835.00,-4.25,-0.16,0.00,-22.52,-58.00,107319
539.00,833.00,-4.45,-0.20,0.00,-23.72,-59.00,107328
539.00,837.00,-4.65,-0.20,0.00,-24.71,-60.00,107336
540.00,837.00,-4.83,-0.18,0.00,-25.60,-61.00,107344
538.00,837.00,-5.01,-0.19,0.00,-132.84,-151.00,107354
538.00,836.00,-5.22,-0.20,0.00,-138.47,-156.00,107362
537.00,836.00,-5.43,-0.21,0.00,-143.99,-161.00,107371
539.00,838.00,-5.62,-0.19,0.00,-148.27,-164.00,107379
539.00,838.00,-5.75,-0.14,0.00,-150.75,-167.00,107388
539.00,840.00,-5.84,-0.09,0.00,-152.08,-168.00,107397
538.00,841.00,-5.94,-0.10,0.00,-154.79,-170.00,107406
540.00,840.00,-6.05,-0.11,0.00,-157.72,-172.00,107414
542.00,842.00,-6.15,-0.11,0.00,-160.49,-175.00,107423
541.00,841.00,-6.28,-0.13,0.00,-164.12,-178.00,107431
542.00,842.00,-6.40,-0.12,0.00,-167.27,-180.00,107441
543.00,842.00,-6.52,-0.11,0.00,-170.03,-183.00,107449
543.00,840.00,-6.62,-0.10,0.00,-172.34,-185.00,107458
545.00,843.00,-6.72,-0.11,0.00,-175.15,-187.00,107466
545.00,842.00,-6.84,-0.12,0.00,-178.52,-190.00,107475
547.00,842.00,-6.96,-0.12,0.00,-181.58,-193.00,107485
546.00,843.00,-7.08,-0.12,0.00,-184.48,-195.00,107493
548.00,843.00,-7.21,-0.13,0.00,-188.31,-198.00,107502
548.00,844.00,-7.33,-0.12,0.00,-190.90,-200.00,107510
548.00,844.00,-7.43,-0.10,0.00,-193.30,-202.00,107520
548.00,846.00,-7.55,-0.12,0.00,-196.52,-205.00,107528
549.00,845.00,-7.68,-0.14,0.00,-200.52,-209.00,107537
549.00,844.00,-7.83,-0.14,0.00,-204.22,-212.00,107545
551.00,844.00,-7.98,-0.15,0.00,-208.26,-215.00,107554
551.00,844.00,-8.12,-0.14,0.00,-211.85,-218.00,107563
553.00,843.00,-8.26,-0.14,0.00,-215.29,-221.00,107572
553.00,843.00,-8.39,-0.13,0.00,-218.46,-224.00,107580
555.00,842.00,-8.50,-0.11,0.00,-221.00,-226.00,107589
555.00,843.00,-8.60,-0.10,0.00,-223.25,-228.00,107597
556.00,842.00,-8.71,-0.11,0.00,-226.36,-230.00,107607
556.00,842.00,-8.84,-0.13,0.00,-230.27,-234.00,107615
557.00,842.00,-8.93,-0.08,0.00,-231.38,-235.00,107624
558.00,842.00,-8.99,-0.06,0.00,-232.59,-236.00,107632
558.00,842.00,-8.98,0.01,0.00,-230.85,-234.00,107641
558.00,841.00,-8.99,-0.01,0.00,-231.40,-235.00,107650
557.00,841.00,-9.01,-0.02,0.00,-231.97,-235.00,107659
555.00,841.00,-8.99,0.01,0.00,-231.05,-234.00,107667
555.00,840.00,-9.02,-0.02,0.00,-232.39,-235.00,107676
553.00,840.00,-8.96,0.06,0.00,-229.19,-233.00,107684
551.00,841.00,-8.88,0.07,0.00,-226.99,-231.00,107694
548.00,841.00,-8.80,0.08,0.00,-224.60,-229.00,107702
544.00,840.00,-8.70,0.10,0.00,-221.59,-226.00,107711
544.00,840.00,-8.66,0.04,0.00,-221.99,-227.00,107719
537.00,839.00,-8.57,0.09,0.00,-218.79,-224.00,107728
536.00,838.00,-8.51,0.07,0.00,-217.52,-223.00,107737
536.00,837.00,-8.42,0.09,0.00,-214.92,-221.00,107746
535.00,837.00,-8.40,0.03,0.00,-215.50,-221.00,107754
536.00,837.00,-8.34,0.06,0.00,-213.32,-219.00,107762
537.00,837.00,-8.33,0.01,0.00,-214.25,-220.00,107771
537.00,837.00,-8.27,0.06,0.00,-211.45,-218.00,107780
538.00,838.00,-8.28,-0.01,0.00,-213.08,-219.00,107789
539.00,838.00,-8.29,-0.01,0.00,-213.62,-220.00,107797
539.00,837.00,-8.33,-0.04,0.00,-215.14,-221.00,107806
539.00,838.00,-8.32,0.01,0.00,-213.96,-220.00,107814
540.00,838.00,-8.33,-0.01,0.00,-214.53,-220.00,107824
540.00,837.00,-8.36,-0.02,0.00,-215.43,-221.00,107832
541.00,836.00,-8.37,-0.02,0.00,-215.75,-221.00,107841
541.00,836.00,-8.35,0.03,0.00,-214.18,-220.00,107849
541.00,836.00,-8.37,-0.02,0.00,-215.70,-221.00,107858
542.00,835.00,-8.38,-0.02,0.00,-215.97,-222.00,107867
542.00,836.00,-8.38,0.00,0.00,-215.64,-221.00,107876
544.00,834.00,-8.34,0.04,0.00,-213.78,-220.00,107884
543.00,833.00,-8.33,0.01,0.00,-214.11,-220.00,107893
546.00,833.00,-8.28,0.05,0.00,-211.94,-218.00,107901
547.00,832.00,-8.25,0.03,0.00,-211.66,-218.00,107911
547.00,832.00,-8.15,0.10,0.00,-207.49,-214.00,107919
547.00,832.00,-8.21,-0.06,0.00,-212.28,-218.00,107928
546.00,832.00,-8.12,0.08,0.00,-207.23,-214.00,107936
547.00,832.00,-8.04,0.08,0.00,-205.18,-212.00,107945
547.00,831.00,-8.07,-0.03,0.00,-208.26,-215.00,107954
549.00,830.00,-8.07,0.01,0.00,-207.35,-214.00,107963
549.00,828.00,-8.06,0.01,0.00,-207.06,-214.00,107971
549.00,826.00,-8.06,-0.01,0.00,-207.63,-215.00,107980
548.00,825.00,-8.07,-0.01,0.00,-207.76,-215.00,107988
549.00,824.00,-8.06,0.01,0.00,-207.05,-214.00,107998
550.00,823.00,-8.04,0.02,0.00,-206.39,-213.00,108006
550.00,821.00,-7.94,0.10,0.00,-202.35,-210.00,108015
553.00,820.00,-7.84,0.10,0.00,-199.63,-208.00,108023
553.00,818.00,-7.68,0.16,0.00,-194.24,-203.00,108033
554.00,818.00,-7.50,0.18,0.00,-189.27,-199.00,108041
554.00,817.00,-7.35,0.16,0.00,-185.77,-196.00,108050
554.00,817.00,-7.17,0.18,0.00,-180.62,-192.00,108058
553.00,815.00,-6.96,0.21,0.00,-174.75,-187.00,108067
554.00,813.00,-6.84,0.12,0.00,-173.32,-186.00,108076
554.00,813.00,-6.41,0.42,0.00,-156.22,-171.00,108085
553.00,812.00,-6.25,0.17,0.00,-157.27,-172.00,108093
553.00,812.00,-5.87,0.37,0.00,-143.38,-160.00,108102
551.00,812.00,-5.59,0.28,0.00,-138.04,-156.00,108110
546.00,813.00,-5.28,0.31,0.00,-129.48,-149.00,108120
543.00,811.00,-5.00,0.28,0.00,-123.00,-143.00,108128
542.00,814.00,-4.88,0.12,0.00,-24.59,-60.00,108136
539.00,816.00,-4.72,0.16,0.00,-23.65,-59.00,108145
536.00,814.00,-4.57,0.15,0.00,-22.88,-59.00,108153
534.00,814.00,-4.51,0.06,0.00,-22.97,-59.00,108163
531.00,815.00,-4.48,0.03,0.00,-22.92,-59.00,108171
531.00,816.00,-4.49,-0.01,0.00,-23.13,-59.00,108180
529.00,817.00,-4.53,-0.04,0.00,-23.51,-59.00,108188
528.00,818.00,-4.60,-0.07,0.00,-23.98,-60.00,108196
530.00,819.00,-4.64,-0.04,0.00,-24.05,-60.00,108206
530.00,820.00,-4.71,-0.07,0.00,-24.54,-60.00,108214
525.00,821.00,-4.79,-0.08,0.00,-24.96,-60.00,108223
525.00,821.00,-4.85,-0.06,0.00,-25.25,-61.00,108231
520.00,822.00,-5.01,-0.15,0.00,-131.93,-151.00,108240
519.00,823.00,-5.11,-0.11,0.00,-133.68,-152.00,108249
512.00,824.00,-5.27,-0.15,0.00,-138.65,-156.00,108258
512.00,826.00,-5.44,-0.17,0.00,-143.49,-160.00,108266
510.00,825.00,-5.59,-0.15,0.00,-146.81,-163.00,108275
507.00,826.00,-5.74,-0.15,0.00,-150.59,-166.00,108283
504.00,826.00,-5.92,-0.18,0.00,-155.97,-171.00,108293
502.00,827.00,-6.10,-0.19,0.00,-160.83,-175.00,108301
499.00,826.00,-6.27,-0.17,0.00,-164.91,-179.00,108310
502.00,826.00,-6.37,-0.10,0.00,-166.06,-179.00,108318
501.00,822.00,-6.47,-0.09,0.00,-168.29,-181.00,108327
504.00,824.00,-6.52,-0.05,0.00,-168.82,-182.00,108336
506.00,823.00,-6.57,-0.05,0.00,-170.26,-183.00,108345
508.00,822.00,-6.55,0.03,0.00,-167.87,-181.00,108353
509.00,821.00,-6.49,0.06,0.00,-165.61,-179.00,108362
508.00,820.00,-6.44,0.04,0.00,-164.92,-179.00,108370
509.00,820.00,-6.38,0.06,0.00,-162.99,-177.00,108380
508.00,820.00,-6.33,0.06,0.00,-161.56,-176.00,108388
506.00,819.00,-6.22,0.10,0.00,-157.91,-173.00,108397
505.00,819.00,-6.16,0.06,0.00,-157.17,-172.00,108405
503.00,818.00,-6.00,0.16,0.00,-151.12,-167.00,108414
500.00,818.00,-5.85,0.15,0.00,-147.31,-164.00,108423
495.00,817.00,-5.67,0.18,0.00,-142.05,-159.00,108432
493.00,817.00,-5.53,0.13,0.00,-139.66,-157.00,108440
492.00,817.00,-5.40,0.13,0.00,-136.25,-154.00,108449
488.00,816.00,-5.27,0.13,0.00,-132.76,-151.00,108457
489.00,816.00,-5.14,0.13,0.00,-129.56,-149.00,108467
488.00,815.00,-5.05,0.09,0.00,-127.97,-147.00,108475
486.00,815.00,-4.93,0.12,0.00,-24.87,-60.00,108483
486.00,813.00,-4.83,0.10,0.00,-24.44,-60.00,108492
486.00,814.00,-4.72,0.11,0.00,-23.79,-59.00,108500
484.00,814.00,-4.68,0.03,0.00,-23.97,-60.00,108510
485.00,814.00,-4.53,0.15,0.00,-22.68,-59.00,108518
485.00,816.00,-4.45,0.08,0.00,-22.58,-58.00,108527
485.00,814.00,-4.48,-0.03,0.00,-23.16,-59.00,108535
488.00,810.00,-4.40,0.08,0.00,-22.27,-58.00,108544
490.00,809.00,-4.34,0.06,0.00,-22.06,-58.00,108553
492.00,808.00,-4.26,0.08,0.00,-21.59,-58.00,108561
496.00,807.00,-4.08,0.18,0.00,-20.27,-57.00,108570
497.00,803.00,-3.87,0.21,0.00,-19.06,-56.00,108578
501.00,798.00,-3.74,0.13,0.00,-18.72,-55.00,108588
507.00,796.00,-3.53,0.21,0.00,-17.33,-54.00,108596
513.00,793.00,-3.28,0.25,0.00,-15.85,-53.00,108604
515.00,791.00,-3.12,0.16,0.00,-15.41,-52.00,108613
519.00,789.00,-2.97,0.16,0.00,-14.61,-52.00,108621
520.00,789.00,-2.77,0.19,0.00,-13.46,-51.00,108631
521.00,786.00,-2.63,0.14,0.00,-12.93,-50.00,108639
522.00,789.00,-2.56,0.07,0.00,-12.89,-50.00,108648
522.00,790.00,-2.40,0.15,0.00,-11.73,-49.00,108656
524.00,789.00,-2.29,0.11,0.00,-11.31,-49.00,108664
524.00,793.00,-2.18,0.11,0.00,-10.78,-49.00,108674
526.00,795.00,-2.01,0.17,0.00,-9.67,-48.00,108682
525.00,796.00,-2.01,0.01,0.00,-10.30,-48.00,108691
524.00,799.00,-1.99,0.01,0.00,-10.20,-48.00,108699
521.00,801.00,-2.09,-0.10,0.00,-11.14,-49.00,108707
515.00,806.00,-2.21,-0.12,0.00,-11.83,-49.00,108717
508.00,807.00,-2.52,-0.32,0.00,-14.30,-51.00,108725
498.00,809.00,-2.81,-0.28,0.00,-15.59,-53.00,108734
492.00,809.00,-3.15,-0.34,0.00,-17.58,-54.00,108742
487.00,810.00,-3.41,-0.26,0.00,-18.59,-55.00,108751
483.00,809.00,-3.70,-0.29,0.00,-20.24,-57.00,108760
485.00,812.00,-3.92,-0.22,0.00,-21.04,-57.00,108768
482.00,813.00,-4.13,-0.21,0.00,-22.12,-58.00,108777
486.00,813.00,-4.30,-0.17,0.00,-22.85,-59.00,108785
486.00,811.00,-4.46,-0.15,0.00,-23.56,-59.00,108794
490.00,815.00,-4.58,-0.12,0.00,-24.08,-60.00,108803
489.00,814.00,-4.65,-0.07,0.00,-24.23,-60.00,108812
490.00,815.00,-4.77,-0.11,0.00,-24.98,-60.00,108820
489.00,814.00,-4.80,-0.04,0.00,-24.86,-60.00,108828
487.00,815.00,-4.89,-0.08,0.00,-25.49,-61.00,108837
487.00,813.00,-4.93,-0.04,0.00,-25.50,-61.00,108846
486.00,816.00,-4.97,-0.04,0.00,-25.74,-61.00,108855
489.00,814.00,-5.02,-0.05,0.00,-130.24,-149.00,108863
491.00,815.00,-5.08,-0.06,0.00,-131.84,-151.00,108872
493.00,816.00,-5.18,-0.10,0.00,-135.47,-154.00,108880
492.00,817.00,-5.28,-0.10,0.00,-138.02,-156.00,108890
494.00,816.00,-5.32,-0.04,0.00,-137.77,-156.00,108898
493.00,816.00,-5.28,0.05,0.00,-134.82,-153.00,108907
489.00,818.00,-5.24,0.04,0.00,-134.11,-153.00,108915
481.00,821.00,-5.27,-0.03,0.00,-136.04,-154.00,108924
472.00,823.00,-5.37,-0.11,0.00,-140.41,-158.00,108933
461.00,824.00,-5.53,-0.16,0.00,-145.57,-162.00,108942
460.00,827.00,-5.71,-0.17,0.00,-150.39,-166.00,108950
454.00,826.00,-5.86,-0.15,0.00,-153.87,-169.00,108959
448.00,826.00,-6.08,-0.23,0.00,-161.17,-175.00,108967
448.00,827.00,-6.30,-0.21,0.00,-166.36,-180.00,108977
445.00,830.00,-6.48,-0.18,0.00,-170.48,-183.00,108985
448.00,832.00,-6.62,-0.14,0.00,-173.22,-186.00,108994
446.00,833.00,-6.80,-0.18,0.00,-178.73,-190.00,109002
445.00,834.00,-6.98,-0.18,0.00,-183.25,-194.00,109011
446.00,834.00,-7.13,-0.15,0.00,-186.60,-197.00,109020
448.00,833.00,-7.26,-0.13,0.00,-189.42,-199.00,109029
449.00,832.00,-7.39,-0.13,0.00,-192.79,-202.00,109037
448.00,832.00,-7.53,-0.14,0.00,-196.68,-205.00,109046
450.00,831.00,-7.62,-0.09,0.00,-197.82,-206.00,109054
452.00,830.00,-7.72,-0.10,0.00,-200.56,-209.00,109064
454.00,829.00,-7.78,-0.06,0.00,-201.50,-209.00,109072
454.00,829.00,-7.79,-0.01,0.00,-200.73,-209.00,109081
458.00,827.00,-7.83,-0.03,0.00,-202.00,-210.00,109089
461.00,827.00,-7.82,0.01,0.00,-200.89,-209.00,109099
462.00,826.00,-7.71,0.11,0.00,-195.91,-205.00,109107
466.00,824.00,-7.60,0.11,0.00,-193.21,-202.00,109116
468.00,823.00,-7.49,0.11,0.00,-190.44,-200.00,109124
473.00,820.00,-7.31,0.18,0.00,-184.20,-195.00,109133
474.00,817.00,-7.20,0.11,0.00,-182.86,-194.00,109142
481.00,813.00,-6.99,0.21,0.00,-175.39,-187.00,109151
486.00,811.00,-6.66,0.32,0.00,-164.76,-178.00,109159
494.00,810.00,-6.35,0.32,0.00,-156.81,-172.00,109168
497.00,807.00,-6.01,0.34,0.00,-147.45,-164.00,109176
502.00,807.00,-5.74,0.26,0.00,-142.29,-159.00,109186
505.00,805.00,-5.48,0.26,0.00,-135.49,-154.00,109194
508.00,804.00,-5.32,0.16,0.00,-133.51,-152.00,109202
506.00,802.00,-5.27,0.05,0.00,-134.65,-153.00,109211
509.00,800.00,-5.15,0.12,0.00,-130.09,-149.00,109219
514.00,800.00,-5.13,0.02,0.00,-131.73,-151.00,109229
513.00,800.00,-5.09,0.04,0.00,-130.04,-149.00,109237
515.00,803.00,-5.14,-0.05,0.00,-133.36,-152.00,109246
515.00,802.00,-5.12,0.02,0.00,-131.30,-150.00,109254
513.00,802.00,-5.14,-0.02,0.00,-132.52,-151.00,109263
511.00,803.00,-5.19,-0.06,0.00,-134.79,-153.00,109272
511.00,804.00,-5.31,-0.12,0.00,-139.15,-157.00,109281
511.00,805.00,-5.48,-0.17,0.00,-144.53,-161.00,109289
510.00,806.00,-5.72,-0.23,0.00,-151.79,-167.00,109298
504.00,809.00,-5.96,-0.24,0.00,-158.25,-173.00,109306
498.00,811.00,-6.29,-0.33,0.00,-168.46,-181.00,109316
488.00,813.00,-6.61,-0.33,0.00,-176.80,-189.00,109325
485.00,815.00,-6.94,-0.33,0.00,-185.41,-196.00,109333
483.00,816.00,-7.29,-0.35,0.00,-194.77,-204.00,109342
475.00,816.00,-7.61,-0.31,0.00,-202.11,-210.00,109350
467.00,817.00,-7.90,-0.30,0.00,-209.40,-216.00,109360
466.00,819.00,-8.22,-0.32,0.00,-217.92,-223.00,109368
465.00,819.00,-8.52,-0.31,0.00,-225.59,-230.00,109377
467.00,821.00,-8.76,-0.24,0.00,-230.19,-234.00,109385
465.00,821.00,-8.96,-0.20,0.00,-234.54,-237.00,109394
467.00,821.00,-9.17,-0.21,0.00,-240.14,-242.00,109403
466.00,822.00,-9.30,-0.13,0.00,-241.74,-243.00,109412
469.00,822.00,-9.36,-0.07,0.00,-242.21,-244.00,109420
472.00,822.00,-9.35,0.01,0.00,-240.43,-242.00,109429
472.00,823.00,-9.34,0.02,0.00,-239.80,-242.00,109437
469.00,823.00,-9.31,0.03,0.00,-238.90,-241.00,109447
475.00,823.00,-9.38,-0.08,0.00,-242.97,-244.00,109455
475.00,824.00,-9.42,-0.03,0.00,-243.01,-244.00,109464
469.00,824.00,-9.41,0.01,0.00,-241.94,-243.00,109472
473.00,825.00,-9.40,0.01,0.00,-241.72,-243.00,109481
475.00,825.00,-9.36,0.04,0.00,-240.03,-242.00,109490
476.00,825.00,-9.33,0.04,0.00,-239.18,-241.00,109499
475.00,824.00,-9.16,0.17,0.00,-232.04,-235.00,109507
477.00,824.00,-9.04,0.11,0.00,-230.25,-234.00,109516
475.00,824.00,-8.87,0.17,0.00,-224.80,-229.00,109524
477.00,824.00,-8.66,0.22,0.00,-218.28,-223.00,109534
478.00,825.00,-8.44,0.22,0.00,-212.62,-219.00,109542
480.00,824.00,-8.24,0.20,0.00,-207.95,-215.00,109551
484.00,824.00,-8.11,0.14,0.00,-205.72,-213.00,109559
487.00,823.00,-7.97,0.14,0.00,-202.13,-210.00,109569
490.00,823.00,-7.79,0.17,0.00,-196.91,-206.00,109577
490.00,822.00,-7.63,0.16,0.00,-192.86,-202.00,109586
491.00,820.00,-7.48,0.15,0.00,-189.33,-199.00,109594
494.00,818.00,-7.26,0.22,0.00,-182.37,-193.00,109603
494.00,817.00,-7.02,0.25,0.00,-175.41,-187.00,109612
500.00,816.00,-6.76,0.25,0.00,-168.85,-182.00,109621
504.00,815.00,-6.59,0.17,0.00,-166.03,-179.00,109629
507.00,814.00,-6.42,0.17,0.00,-161.71,-176.00,109638
511.00,812.00,-6.25,0.17,0.00,-157.18,-172.00,109646
513.00,812.00,-6.09,0.16,0.00,-153.49,-169.00,109656
514.00,812.00,-5.99,0.10,0.00,-151.90,-168.00,109664
514.00,809.00,-5.86,0.13,0.00,-147.97,-164.00,109673
512.00,806.00,-5.71,0.15,0.00,-143.85,-161.00,109681
513.00,803.00,-5.55,0.16,0.00,-139.31,-157.00,109690
513.00,799.00,-5.39,0.15,0.00,-135.64,-154.00,109699
517.00,795.00,-5.22,0.17,0.00,-130.87,-150.00,109707
519.00,795.00,-4.92,0.30,0.00,-24.09,-60.00,109716
519.00,794.00,-4.75,0.17,0.00,-23.74,-59.00,109724
522.00,792.00,-4.64,0.11,0.00,-23.38,-59.00,109733
526.00,789.00,-4.40,0.24,0.00,-21.63,-58.00,109742
528.00,786.00,-4.24,0.16,0.00,-21.18,-57.00,109751
528.00,783.00,-4.22,0.02,0.00,-21.60,-58.00,109759
532.00,777.00,-4.00,0.22,0.00,-19.68,-56.00,109767
532.00,775.00,-3.79,0.21,0.00,-18.63,-55.00,109776
536.00,765.00,-3.55,0.24,0.00,-17.31,-54.00,109785
533.00,756.00,-3.31,0.24,0.00,-16.05,-53.00,109794
542.00,754.00,-3.14,0.17,0.00,-15.44,-52.00,109802
545.00,750.00,-2.85,0.29,0.00,-13.50,-51.00,109811
546.00,748.00,-2.65,0.21,0.00,-12.78,-50.00,109819
547.00,751.00,-2.47,0.18,0.00,-11.94,-50.00,109828
549.00,755.00,-2.35,0.11,0.00,-11.62,-49.00,109837
550.00,753.00,-2.23,0.12,0.00,-11.00,-49.00,109845
550.00,757.00,-2.11,0.13,0.00,-10.32,-48.00,109854
548.00,758.00,-1.98,0.13,0.00,-9.66,-48.00,109862
547.00,758.00,-1.92,0.06,0.00,-9.67,-48.00,109871
541.00,762.00,-1.95,-0.03,0.00,-10.13,-48.00,109880
537.00,763.00,-2.06,-0.11,0.00,-11.02,-49.00,109888
533.00,768.00,-2.24,-0.19,0.00,-12.29,-50.00,109897
530.00,769.00,-2.46,-0.22,0.00,-13.53,-51.00,109905
526.00,771.00,-2.64,-0.18,0.00,-14.32,-52.00,109915
521.00,777.00,-2.83,-0.20,0.00,-15.38,-52.00,109923
515.00,779.00,-3.05,-0.22,0.00,-16.61,-53.00,109931
510.00,781.00,-3.27,-0.21,0.00,-17.68,-54.00,109940
506.00,783.00,-3.48,-0.21,0.00,-18.75,-55.00,109948
501.00,785.00,-3.68,-0.21,0.00,-19.80,-56.00,109958
499.00,787.00,-3.88,-0.20,0.00,-20.76,-57.00,109966
490.00,789.00,-4.07,-0.19,0.00,-21.69,-58.00,109975
487.00,790.00,-4.24,-0.18,0.00,-22.54,-58.00,109983
479.00,792.00,-4.44,-0.19,0.00,-23.62,-59.00,109991
470.00,794.00,-4.62,-0.19,0.00,-24.56,-60.00,110001
468.00,796.00,-4.88,-0.26,0.00,-26.18,-62.00,110009
470.00,795.00,-5.17,-0.29,0.00,-139.03,-157.00,110018
468.00,795.00,-5.49,-0.31,0.00,-147.57,-164.00,110026
468.00,796.00,-5.78,-0.29,0.00,-154.58,-170.00,110035
468.00,796.00,-6.06,-0.29,0.00,-161.90,-176.00,110044
466.00,796.00,-6.26,-0.19,0.00,-164.97,-179.00,110053
464.00,796.00,-6.40,-0.14,0.00,-167.52,-181.00,110061
462.00,796.00,-6.51,-0.11,0.00,-169.83,-183.00,110070
459.00,796.00,-6.61,-0.10,0.00,-172.04,-185.00,110078
457.00,797.00,-6.69,-0.08,0.00,-173.87,-186.00,110088
457.00,798.00,-6.81,-0.12,0.00,-177.60,-189.00,110096
456.00,798.00,-6.92,-0.11,0.00,-180.14,-191.00,110105
456.00,798.00,-7.04,-0.13,0.00,-183.82,-194.00,110113
456.00,799.00,-7.11,-0.06,0.00,-184.17,-195.00,110123
455.00,799.00,-7.20,-0.09,0.00,-187.23,-197.00,110131
453.00,800.00,-7.32,-0.12,0.00,-190.75,-200.00,110140
451.00,801.00,-7.48,-0.16,0.00,-195.76,-205.00,110148
450.00,802.00,-7.63,-0.15,0.00,-199.36,-208.00,110157
442.00,803.00,-7.82,-0.19,0.00,-204.88,-212.00,110166
439.00,804.00,-7.98,-0.17,0.00,-208.76,-215.00,110175
438.00,805.00,-8.16,-0.18,0.00,-213.74,-220.00,110183
435.00,807.00,-8.35,-0.18,0.00,-218.49,-224.00,110192
433.00,807.00,-8.57,-0.22,0.00,-224.89,-229.00,110200
432.00,808.00,-8.76,-0.19,0.00,-229.30,-233.00,110210
432.00,808.00,-8.94,-0.18,0.00,-233.63,-236.00,110218
437.00,808.00,-9.11,-0.17,0.00,-237.70,-240.00,110227
437.00,809.00,-9.23,-0.12,0.00,-239.77,-242.00,110235
438.00,809.00,-9.33,-0.10,0.00,-242.14,-244.00,110244
439.00,809.00,-9.43,-0.10,0.00,-244.64,-246.00,110253
436.00,809.00,-9.54,-0.11,0.00,-247.57,-248.00,110262
432.00,810.00,-9.63,-0.09,0.00,-249.59,-250.00,110270
429.00,809.00,-9.72,-0.09,0.00,-251.80,-252.00,110279
429.00,811.00,-9.82,-0.10,0.00,-254.64,-254.00,110287
428.00,811.00,-9.92,-0.10,0.00,-257.24,-256.00,110297
427.00,811.00,-10.01,-0.09,0.00,-259.15,-258.00,110306
425.00,811.00,-10.06,-0.05,0.00,-259.87,-259.00,110314
424.00,811.00,-10.10,-0.04,0.00,-260.56,-259.00,110323
425.00,811.00,-10.15,-0.05,0.00,-262.00,-260.00,110331
425.00,811.00,-10.17,-0.02,0.00,-262.04,-260.00,110341
423.00,811.00,-10.15,0.02,0.00,-260.67,-259.00,110349
419.00,811.00,-10.14,0.01,0.00,-260.59,-259.00,110358
418.00,811.00,-10.08,0.06,0.00,-258.01,-257.00,110366
418.00,811.00,-10.01,0.06,0.00,-256.33,-256.00,110375
418.00,810.00,-9.91,0.10,0.00,-252.86,-253.00,110384
417.00,810.00,-9.84,0.07,0.00,-251.55,-252.00,110393
417.00,810.00,-9.72,0.12,0.00,-247.48,-248.00,110401
416.00,808.00,-9.65,0.07,0.00,-246.95,-248.00,110410
413.00,807.00,-9.56,0.10,0.00,-243.82,-245.00,110418
412.00,807.00,-9.47,0.09,0.00,-241.84,-243.00,110428
413.00,806.00,-9.36,0.11,0.00,-238.35,-240.00,110436
413.00,804.00,-9.23,0.13,0.00,-234.86,-237.00,110445
420.00,804.00,-9.03,0.20,0.00,-228.05,-232.00,110453
422.00,802.00,-8.83,0.19,0.00,-223.31,-228.00,110462
427.00,800.00,-8.65,0.18,0.00,-218.94,-224.00,110471
428.00,798.00,-8.53,0.13,0.00,-216.84,-222.00,110480
429.00,798.00,-8.37,0.16,0.00,-212.04,-218.00,110488
433.00,797.00,-8.23,0.14,0.00,-208.97,-216.00,110497
437.00,795.00,-8.14,0.09,0.00,-207.42,-214.00,110505
438.00,794.00,-8.06,0.08,0.00,-205.80,-213.00,110515
440.00,793.00,-7.98,0.08,0.00,-203.54,-211.00,110523
443.00,792.00,-7.86,0.11,0.00,-199.93,-208.00,110532
445.00,792.00,-7.86,0.00,0.00,-202.16,-210.00,110540
445.00,791.00,-7.81,0.05,0.00,-199.88,-208.00,110550
448.00,789.00,-7.86,-0.05,0.00,-203.36,-211.00,110558
448.00,788.00,-7.90,-0.03,0.00,-203.86,-211.00,110567
448.00,785.00,-7.88,0.02,0.00,-202.33,-210.00,110575
449.00,781.00,-7.92,-0.04,0.00,-204.76,-212.00,110584
452.00,778.00,-7.94,-0.01,0.00,-204.38,-212.00,110593
452.00,775.00,-8.04,-0.10,0.00,-208.86,-216.00,110602
452.00,773.00,-8.12,-0.08,0.00,-210.36,-217.00,110610
452.00,771.00,-8.23,-0.12,0.00,-214.11,-220.00,110619
452.00,773.00,-8.27,-0.04,0.00,-213.43,-219.00,110627
453.00,772.00,-8.30,-0.03,0.00,-213.98,-220.00,110637
451.00,772.00,-8.32,-0.02,0.00,-214.51,-220.00,110645
450.00,770.00,-8.34,-0.02,0.00,-214.76,-221.00,110654
450.00,768.00,-8.38,-0.05,0.00,-216.54,-222.00,110662
451.00,766.00,-8.32,0.06,0.00,-212.87,-219.00,110671
450.00,767.00,-8.17,0.16,0.00,-206.81,-214.00,110680
453.00,769.00,-8.01,0.15,0.00,-203.00,-211.00,110689
454.00,770.00,-7.86,0.16,0.00,-198.89,-207.00,110697
454.00,772.00,-7.68,0.17,0.00,-194.02,-203.00,110706
455.00,773.00,-7.49,0.19,0.00,-188.90,-199.00,110714
455.00,774.00,-7.27,0.23,0.00,-182.33,-193.00,110724
454.00,777.00,-7.03,0.23,0.00,-176.16,-188.00,110732
454.00,778.00,-6.92,0.12,0.00,-175.62,-188.00,110741
452.00,779.00,-6.75,0.17,0.00,-170.05,-183.00,110749
453.00,780.00,-6.55,0.20,0.00,-164.48,-178.00,110758
452.00,780.00,-6.39,0.17,0.00,-160.85,-175.00,110767
451.00,779.00,-6.22,0.17,0.00,-156.57,-171.00,110776
450.00,781.00,-6.08,0.14,0.00,-153.56,-169.00,110784
450.00,783.00,-5.93,0.15,0.00,-149.43,-165.00,110793
450.00,785.00,-5.84,0.09,0.00,-148.28,-164.00,110801
450.00,786.00,-5.76,0.07,0.00,-146.77,-163.00,110811
449.00,787.00,-5.71,0.06,0.00,-145.61,-162.00,110819
449.00,789.00,-5.68,0.03,0.00,-145.55,-162.00,110828
450.00,791.00,-5.60,0.08,0.00,-142.37,-159.00,110836
448.00,791.00,-5.54,0.06,0.00,-141.20,-159.00,110845
447.00,792.00,-5.55,-0.01,0.00,-142.91,-160.00,110854
447.00,792.00,-5.56,-0.01,0.00,-143.23,-160.00,110863
446.00,792.00,-5.60,-0.04,0.00,-144.91,-162.00,110871
446.00,792.00,-5.63,-0.03,0.00,-145.42,-162.00,110880
444.00,794.00,-5.72,-0.09,0.00,-148.95,-165.00,110888
445.00,795.00,-5.75,-0.03,0.00,-148.61,-165.00,110898
446.00,795.00,-5.79,-0.04,0.00,-149.62,-166.00,110906
444.00,796.00,-5.77,0.02,0.00,-148.11,-164.00,110915
448.00,797.00,-5.94,-0.17,0.00,-156.46,-171.00,110923
452.00,798.00,-5.99,-0.05,0.00,-155.09,-170.00,110932
452.00,798.00,-6.06,-0.07,0.00,-157.43,-172.00,110941
454.00,798.00,-6.14,-0.08,0.00,-159.63,-174.00,110950
459.00,799.00,-6.24,-0.10,0.00,-162.64,-177.00,110958
459.00,800.00,-6.23,0.01,0.00,-159.99,-174.00,110967
459.00,798.00,-6.24,-0.01,0.00,-160.63,-175.00,110976
461.00,800.00,-6.29,-0.05,0.00,-162.89,-177.00,110985
461.00,799.00,-6.24,0.05,0.00,-159.33,-174.00,110993
463.00,800.00,-6.19,0.05,0.00,-158.31,-173.00,111002
462.00,800.00,-6.15,0.04,0.00,-157.34,-172.00,111010
464.00,799.00,-6.04,0.11,0.00,-153.15,-169.00,111020
465.00,799.00,-5.91,0.13,0.00,-149.55,-166.00,111028
465.00,798.00,-5.83,0.09,0.00,-148.13,-164.00,111037
466.00,797.00,-5.65,0.18,0.00,-141.49,-159.00,111045
468.00,797.00,-5.51,0.13,0.00,-138.99,-157.00,111054
469.00,796.00,-5.44,0.07,0.00,-138.34,-156.00,111063
466.00,796.00,-5.27,0.17,0.00,-132.10,-151.00,111072
469.00,796.00,-5.15,0.12,0.00,-130.18,-149.00,111080
470.00,796.00,-5.02,0.13,0.00,-126.45,-146.00,111089
471.00,794.00,-4.90,0.12,0.00,-24.72,-60.00,111097
469.00,795.00,-4.79,0.11,0.00,-24.17,-60.00,111107
469.00,795.00,-4.63,0.16,0.00,-23.13,-59.00,111115
467.00,794.00,-4.56,0.07,0.00,-23.15,-59.00,111123
467.00,795.00,-4.45,0.11,0.00,-22.46,-58.00,111132
468.00,797.00,-4.39,0.06,0.00,-22.35,-58.00,111140
468.00,796.00,-4.32,0.07,0.00,-21.91,-58.00,111150
467.00,798.00,-4.32,-0.01,0.00,-22.27,-58.00,111158
466.00,799.00,-4.26,0.06,0.00,-21.65,-58.00,111166
466.00,799.00,-4.23,0.03,0.00,-21.64,-58.00,111175
463.00,800.00,-4.15,0.08,0.00,-21.02,-57.00,111183
465.00,801.00,-4.14,0.01,0.00,-21.27,-57.00,111193
462.00,802.00,-4.17,-0.03,0.00,-21.57,-58.00,111201
460.00,802.00,-4.22,-0.05,0.00,-21.96,-58.00,111210
458.00,805.00,-4.32,-0.09,0.00,-22.60,-59.00,111218
453.00,805.00,-4.37,-0.05,0.00,-22.71,-59.00,111226
454.00,806.00,-4.43,-0.06,0.00,-23.05,-59.00,111236
451.00,806.00,-4.48,-0.05,0.00,-23.27,-59.00,111244
448.00,809.00,-4.53,-0.05,0.00,-23.50,-59.00,111253
444.00,808.00,-4.61,-0.08,0.00,-24.09,-60.00,111261
444.00,809.00,-4.69,-0.07,0.00,-24.39,-60.00,111269
439.00,809.00,-4.76,-0.07,0.00,-24.77,-60.00,111279
438.00,810.00,-4.83,-0.07,0.00,-25.14,-61.00,111287
431.00,809.00,-4.87,-0.04,0.00,-25.22,-61.00,111296
426.00,811.00,-4.95,-0.08,0.00,-25.78,-61.00,111304
423.00,811.00,-5.09,-0.15,0.00,-134.02,-152.00,111313
421.00,812.00,-5.24,-0.15,0.00,-137.90,-156.00,111322
421.00,813.00,-5.42,-0.18,0.00,-143.11,-160.00,111331
421.00,813.00,-5.55,-0.13,0.00,-145.59,-162.00,111339
420.00,814.00,-5.65,-0.09,0.00,-147.22,-164.00,111348
417.00,814.00,-5.72,-0.07,0.00,-148.53,-165.00,111356
416.00,816.00,-5.78,-0.06,0.00,-149.99,-166.00,111366
416.00,815.00,-5.82,-0.04,0.00,-150.71,-167.00,111374
414.00,815.00,-5.89,-0.07,0.00,-152.93,-168.00,111383
415.00,815.00,-5.96,-0.07,0.00,-154.70,-170.00,111391
411.00,815.00,-6.05,-0.09,0.00,-157.43,-172.00,111400
413.00,816.00,-6.15,-0.10,0.00,-160.31,-175.00,111409
413.00,816.00,-6.23,-0.08,0.00,-162.09,-176.00,111418
411.00,814.00,-6.33,-0.10,0.00,-164.86,-178.00,111426
410.00,817.00,-6.45,-0.12,0.00,-168.20,-181.00,111435
407.00,819.00,-6.60,-0.15,0.00,-172.77,-185.00,111443
402.00,820.00,-6.72,-0.12,0.00,-175.19,-187.00,111453
396.00,819.00,-6.89,-0.17,0.00,-180.76,-192.00,111461
392.00,820.00,-7.07,-0.18,0.00,-185.59,-196.00,111470
388.00,820.00,-7.22,-0.15,0.00,-188.92,-199.00,111478
386.00,820.00,-7.37,-0.14,0.00,-192.44,-202.00,111488
385.00,821.00,-7.48,-0.11,0.00,-194.72,-204.00,111496
383.00,821.00,-7.64,-0.16,0.00,-199.87,-208.00,111505
384.00,821.00,-7.77,-0.13,0.00,-202.44,-210.00,111513
386.00,821.00,-7.94,-0.17,0.00,-207.58,-214.00,111522
388.00,821.00,-8.07,-0.14,0.00,-210.48,-217.00,111531
389.00,820.00,-8.21,-0.13,0.00,-213.79,-220.00,111540
391.00,821.00,-8.29,-0.09,0.00,-215.08,-221.00,111548
392.00,821.00,-8.41,-0.12,0.00,-218.92,-224.00,111557
395.00,821.00,-8.49,-0.07,0.00,-219.79,-225.00,111565
395.00,821.00,-8.58,-0.10,0.00,-222.72,-227.00,111575
397.00,821.00,-8.62,-0.03,0.00,-222.34,-227.00,111583
398.00,822.00,-8.68,-0.06,0.00,-224.41,-229.00,111592
396.00,821.00,-8.68,-0.01,0.00,-223.52,-228.00,111600
395.00,822.00,-8.64,0.05,0.00,-221.19,-226.00,111609
394.00,822.00,-8.65,-0.01,0.00,-222.58,-227.00,111618
392.00,822.00,-8.64,0.01,0.00,-222.05,-227.00,111627
391.00,822.00,-8.64,-0.00,0.00,-222.32,-227.00,111635
391.00,822.00,-8.63,0.01,0.00,-221.63,-226.00,111644
391.00,822.00,-8.65,-0.03,0.00,-223.19,-228.00,111652
392.00,823.00,-8.68,-0.02,0.00,-223.63,-228.00,111662
392.00,823.00,-8.68,-0.01,0.00,-223.46,-228.00,111670
393.00,824.00,-8.69,-0.00,0.00,-223.55,-228.00,111679
392.00,824.00,-8.65,0.04,0.00,-221.70,-226.00,111687
391.00,824.00,-8.64,0.00,0.00,-222.26,-227.00,111696
391.00,824.00,-8.64,0.01,0.00,-222.06,-227.00,111705
389.00,825.00,-8.63,0.01,0.00,-221.66,-226.00,111714
391.00,825.00,-8.64,-0.02,0.00,-222.65,-227.00,111722
392.00,825.00,-8.69,-0.04,0.00,-224.34,-229.00,111731
392.00,826.00,-8.79,-0.10,0.00,-228.27,-232.00,111739
391.00,824.00,-8.81,-0.02,0.00,-227.19,-231.00,111749
392.00,825.00,-8.91,-0.10,0.00,-231.14,-234.00,111757
394.00,825.00,-8.97,-0.06,0.00,-232.13,-235.00,111766
394.00,823.00,-9.01,-0.04,0.00,-232.44,-235.00,111774
396.00,824.00,-9.11,-0.11,0.00,-236.67,-239.00,111783
397.00,824.00,-9.13,-0.02,0.00,-235.41,-238.00,111792
396.00,825.00,-9.17,-0.03,0.00,-236.50,-239.00,111801
396.00,825.00,-9.20,-0.03,0.00,-237.38,-240.00,111809
396.00,825.00,-9.21,-0.00,0.00,-236.92,-239.00,111818
396.00,824.00,-9.14,0.06,0.00,-233.95,-237.00,111826
398.00,823.00,-9.08,0.07,0.00,-232.12,-235.00,111836
398.00,823.00,-8.92,0.16,0.00,-226.06,-230.00,111844
396.00,822.00,-8.88,0.04,0.00,-227.61,-231.00,111853
399.00,822.00,-8.71,0.17,0.00,-220.50,-225.00,111861
397.00,822.00,-8.62,0.09,0.00,-219.92,-225.00,111870
397.00,822.00,-8.48,0.14,0.00,-215.43,-221.00,111879
399.00,822.00,-8.34,0.14,0.00,-211.65,-218.00,111888
398.00,822.00,-8.30,0.04,0.00,-212.71,-219.00,111896
396.00,822.00,-8.25,0.05,0.00,-211.29,-218.00,111905
392.00,824.00,-8.26,-0.01,0.00,-212.55,-219.00,111913
387.00,822.00,-8.19,0.07,0.00,-209.07,-216.00,111923
388.00,822.00,-8.12,0.06,0.00,-207.63,-215.00,111931
387.00,822.00,-8.04,0.09,0.00,-204.94,-212.00,111940
385.00,823.00,-7.95,0.09,0.00,-202.58,-210.00,111948
387.00,823.00,-7.92,0.03,0.00,-203.20,-211.00,111958
388.00,823.00,-7.85,0.07,0.00,-200.34,-208.00,111966
388.00,823.00,-7.82,0.02,0.00,-200.78,-209.00,111975
388.00,823.00,-7.65,0.18,0.00,-192.99,-202.00,111983
387.00,823.00,-7.53,0.12,0.00,-191.26,-201.00,111992
386.00,821.00,-7.47,0.06,0.00,-190.89,-200.00,112001
385.00,823.00,-7.32,0.15,0.00,-185.07,-195.00,112010
383.00,823.00,-7.20,0.11,0.00,-182.99,-194.00,112018
383.00,823.00,-7.02,0.19,0.00,-176.63,-188.00,112027
382.00,823.00,-6.92,0.10,0.00,-176.03,-188.00,112035
383.00,824.00,-6.78,0.14,0.00,-171.38,-184.00,112045
380.00,824.00,-6.63,0.15,0.00,-167.31,-181.00,112053
382.00,824.00,-6.50,0.13,0.00,-164.50,-178.00,112062
376.00,824.00,-6.27,0.23,0.00,-156.42,-171.00,112070
370.00,824.00,-6.18,0.09,0.00,-157.04,-172.00,112079
374.00,825.00,-6.11,0.07,0.00,-155.74,-171.00,112088
371.00,825.00,-6.11,0.00,0.00,-157.07,-172.00,112097
371.00,825.00,-6.09,0.01,0.00,-156.44,-171.00,112105
366.00,827.00,-6.03,0.06,0.00,-154.05,-169.00,112113
364.00,826.00,-6.01,0.02,0.00,-154.27,-170.00,112122
363.00,827.00,-6.03,-0.02,0.00,-155.44,-171.00,112131
362.00,826.00,-6.07,-0.04,0.00,-156.93,-172.00,112140
360.00,827.00,-6.11,-0.04,0.00,-157.89,-173.00,112148
360.00,827.00,-6.16,-0.06,0.00,-159.72,-174.00,112157
359.00,827.00,-6.19,-0.03,0.00,-159.75,-174.00,112165
358.00,827.00,-6.31,-0.12,0.00,-164.81,-178.00,112175
359.00,828.00,-6.35,-0.04,0.00,-164.35,-178.00,112183
360.00,827.00,-6.38,-0.03,0.00,-164.69,-178.00,112192
360.00,827.00,-6.46,-0.08,0.00,-167.97,-181.00,112200
360.00,827.00,-6.43,0.03,0.00,-164.83,-178.00,112209
359.00,828.00,-6.47,-0.04,0.00,-167.14,-180.00,112218
361.00,826.00,-6.51,-0.04,0.00,-168.23,-181.00,112227
365.00,825.00,-6.45,0.06,0.00,-164.69,-178.00,112235
365.00,824.00,-6.43,0.02,0.00,-164.91,-179.00,112244
366.00,824.00,-6.39,0.04,0.00,-163.73,-178.00,112252
371.00,824.00,-6.25,0.14,0.00,-157.81,-173.00,112262
371.00,824.00,-6.14,0.11,0.00,-155.63,-171.00,112270
372.00,825.00,-5.97,0.17,0.00,-150.10,-166.00,112279
372.00,825.00,-5.85,0.12,0.00,-148.01,-164.00,112287
370.00,824.00,-5.77,0.08,0.00,-146.99,-163.00,112296
370.00,825.00,-5.73,0.04,0.00,-146.59,-163.00,112305
367.00,825.00,-5.70,0.03,0.00,-145.94,-163.00,112314
369.00,825.00,-5.74,-0.04,0.00,-148.64,-165.00,112322
368.00,825.00,-5.75,-0.01,0.00,-148.08,-164.00,112331
367.00,826.00,-5.76,-0.01,0.00,-148.26,-164.00,112339
366.00,825.00,-5.73,0.03,0.00,-146.85,-163.00,112349
364.00,825.00,-5.68,0.05,0.00,-144.96,-162.00,112357
361.00,826.00,-5.70,-0.02,0.00,-147.20,-164.00,112366
358.00,823.00,-5.69,0.01,0.00,-146.03,-163.00,112374
359.00,828.00,-5.80,-0.11,0.00,-151.55,-167.00,112382
361.00,826.00,-5.81,-0.01,0.00,-149.65,-166.00,112392
361.00,825.00,-5.81,0.00,0.00,-149.30,-165.00,112400
366.00,824.00,-5.77,0.03,0.00,-147.84,-164.00,112409
367.00,825.00,-5.72,0.05,0.00,-146.26,-163.00,112417
369.00,823.00,-5.69,0.04,0.00,-145.45,-162.00,112427
370.00,822.00,-5.64,0.04,0.00,-144.35,-161.00,112435
369.00,823.00,-5.57,0.07,0.00,-141.73,-159.00,112444
373.00,819.00,-5.56,0.01,0.00,-142.92,-160.00,112452
375.00,816.00,-5.60,-0.04,0.00,-144.83,-162.00,112461
379.00,814.00,-5.53,0.07,0.00,-140.99,-158.00,112470
379.00,813.00,-5.53,0.01,0.00,-142.10,-159.00,112479
383.00,814.00,-5.40,0.13,0.00,-136.11,-154.00,112487
384.00,811.00,-5.32,0.08,0.00,-135.15,-153.00,112496
387.00,810.00,-5.14,0.18,0.00,-128.64,-148.00,112504
389.00,810.00,-5.00,0.15,0.00,-25.10,-61.00,112514
396.00,808.00,-4.80,0.19,0.00,-23.92,-60.00,112522
396.00,808.00,-4.64,0.16,0.00,-23.20,-59.00,112531
399.00,806.00,-4.44,0.20,0.00,-21.98,-58.00,112539
397.00,807.00,-4.24,0.19,0.00,-21.03,-57.00,112548
401.00,806.00,-4.01,0.23,0.00,-19.70,-56.00,112557
401.00,806.00,-3.86,0.15,0.00,-19.26,-56.00,112565
405.00,807.00,-3.73,0.13,0.00,-18.67,-55.00,112574
409.00,805.00,-3.61,0.13,0.00,-18.02,-55.00,112582
413.00,806.00,-3.53,0.07,0.00,-17.86,-55.00,112591
415.00,808.00,-3.41,0.12,0.00,-17.02,-54.00,112600
416.00,806.00,-3.30,0.11,0.00,-16.51,-53.00,112609
418.00,807.00,-3.23,0.07,0.00,-16.35,-53.00,112617
416.00,806.00,-3.13,0.10,0.00,-15.71,-53.00,112625
418.00,810.00,-3.05,0.08,0.00,-15.36,-52.00,112634
416.00,811.00,-2.91,0.14,0.00,-14.40,-52.00,112643
416.00,812.00,-2.86,0.05,0.00,-14.47,-52.00,112652
412.00,814.00,-2.73,0.13,0.00,-13.49,-51.00,112660
410.00,817.00,-2.62,0.11,0.00,-13.04,-50.00,112668
408.00,819.00,-2.58,0.03,0.00,-13.15,-51.00,112677
403.00,819.00,-2.43,0.15,0.00,-11.88,-49.00,112686
398.00,820.00,-2.41,0.03,0.00,-12.28,-50.00,112695
398.00,820.00,-2.40,0.01,0.00,-12.28,-50.00,112703
393.00,822.00,-2.32,0.07,0.00,-11.64,-49.00,112711
390.00,823.00,-2.33,-0.01,0.00,-12.02,-50.00,112720
385.00,825.00,-2.30,0.03,0.00,-11.71,-49.00,112729
385.00,825.00,-2.31,-0.01,0.00,-11.91,-50.00,112738
378.00,826.00,-2.32,-0.01,0.00,-11.98,-50.00,112746
373.00,827.00,-2.36,-0.04,0.00,-12.29,-50.00,112755
372.00,828.00,-2.43,-0.08,0.00,-12.83,-50.00,112763
372.00,830.00,-2.53,-0.10,0.00,-13.42,-51.00,112772
370.00,829.00,-2.60,-0.07,0.00,-13.68,-51.00,112781
370.00,834.00,-2.73,-0.12,0.00,-14.54,-52.00,112789
371.00,833.00,-2.81,-0.08,0.00,-14.80,-52.00,112798
372.00,834.00,-2.95,-0.14,0.00,-15.75,-53.00,112806
374.00,835.00,-2.99,-0.04,0.00,-15.58,-53.00,112816
374.00,837.00,-3.14,-0.15,0.00,-16.80,-54.00,112824
372.00,838.00,-3.31,-0.17,0.00,-17.72,-54.00,112832
372.00,840.00,-3.46,-0.15,0.00,-18.44,-55.00,112841
373.00,842.00,-3.60,-0.14,0.00,-19.13,-56.00,112849
374.00,843.00,-3.73,-0.13,0.00,-19.75,-56.00,112859
374.00,843.00,-3.90,-0.16,0.00,-20.73,-57.00,112867
370.00,841.00,-4.07,-0.17,0.00,-21.62,-58.00,112876
371.00,842.00,-4.22,-0.15,0.00,-22.32,-58.00,112884
368.00,842.00,-4.37,-0.15,0.00,-23.12,-59.00,112893
373.00,841.00,-4.52,-0.15,0.00,-23.84,-60.00,112902
375.00,840.00,-4.63,-0.11,0.00,-24.29,-60.00,112910
378.00,837.00,-4.75,-0.12,0.00,-24.94,-60.00,112919
380.00,840.00,-4.88,-0.13,0.00,-25.67,-61.00,112927
382.00,838.00,-5.05,-0.17,0.00,-133.52,-152.00,112936
387.00,836.00,-5.18,-0.13,0.00,-136.04,-154.00,112945
387.00,834.00,-5.32,-0.14,0.00,-139.87,-157.00,112954
389.00,833.00,-5.45,-0.12,0.00,-142.60,-160.00,112962
390.00,832.00,-5.54,-0.09,0.00,-144.47,-161.00,112971
390.00,831.00,-5.57,-0.02,0.00,-143.67,-161.00,112979
392.00,831.00,-5.53,0.03,0.00,-141.71,-159.00,112989
391.00,831.00,-5.46,0.07,0.00,-138.89,-157.00,112997
394.00,831.00,-5.45,0.01,0.00,-139.95,-157.00,113006
393.00,831.00,-5.40,0.04,0.00,-138.12,-156.00,113014
391.00,831.00,-5.40,0.00,0.00,-138.99,-157.00,113024
390.00,834.00,-5.38,0.03,0.00,-137.77,-156.00,113032
391.00,832.00,-5.36,0.02,0.00,-137.60,-156.00,113041
390.00,833.00,-5.32,0.04,0.00,-136.23,-154.00,113049
392.00,834.00,-5.35,-0.03,0.00,-138.18,-156.00,113058
389.00,835.00,-5.38,-0.03,0.00,-139.21,-157.00,113067
394.00,835.00,-5.47,-0.08,0.00,-142.44,-160.00,113076
394.00,836.00,-5.48,-0.01,0.00,-141.14,-158.00,113084
395.00,834.00,-5.56,-0.08,0.00,-144.68,-161.00,113093
394.00,837.00,-5.58,-0.02,0.00,-143.81,-161.00,113101
394.00,835.00,-5.63,-0.05,0.00,-145.88,-162.00,113111
394.00,835.00,-5.67,-0.04,0.00,-146.60,-163.00,113119
391.00,832.00,-5.71,-0.04,0.00,-147.58,-164.00,113128
391.00,834.00,-5.84,-0.13,0.00,-152.83,-168.00,113136
392.00,834.00,-6.03,-0.19,0.00,-158.99,-173.00,113145
391.00,834.00,-6.11,-0.08,0.00,-158.72,-173.00,113154
394.00,836.00,-6.31,-0.20,0.00,-166.41,-180.00,113163
392.00,834.00,-6.36,-0.06,0.00,-164.83,-178.00,113171
392.00,834.00,-6.42,-0.06,0.00,-166.25,-180.00,113180
389.00,833.00,-6.55,-0.13,0.00,-171.01,-184.00,113188
389.00,835.00,-6.59,-0.04,0.00,-170.31,-183.00,113198
389.00,836.00,-6.65,-0.06,0.00,-172.14,-185.00,113206
386.00,836.00,-6.73,-0.08,0.00,-174.73,-187.00,113215
386.00,836.00,-6.82,-0.10,0.00,-177.46,-189.00,113223
387.00,836.00,-6.92,-0.10,0.00,-180.15,-191.00,113232
386.00,836.00,-6.95,-0.02,0.00,-179.22,-191.00,113241
384.00,836.00,-6.97,-0.02,0.00,-179.81,-191.00,113250
380.00,836.00,-7.01,-0.04,0.00,-181.32,-192.00,113258
379.00,837.00,-7.00,0.01,0.00,-179.96,-191.00,113267
380.00,836.00,-7.06,-0.06,0.00,-182.93,-194.00,113275
379.00,837.00,-7.16,-0.09,0.00,-185.96,-196.00,113285
379.00,836.00,-7.18,-0.02,0.00,-184.99,-195.00,113293
379.00,836.00,-7.25,-0.08,0.00,-188.21,-198.00,113302
381.00,836.00,-7.29,-0.03,0.00,-188.08,-198.00,113310
383.00,836.00,-7.31,-0.03,0.00,-188.59,-198.00,113319
382.00,836.00,-7.38,-0.06,0.00,-191.06,-201.00,113328
382.00,836.00,-7.36,0.02,0.00,-188.84,-199.00,113337
381.00,836.00,-7.36,-0.01,0.00,-189.59,-199.00,113345
378.00,836.00,-7.40,-0.04,0.00,-191.21,-201.00,113354
378.00,835.00,-7.40,-0.00,0.00,-190.49,-200.00,113362
379.00,836.00,-7.40,0.01,0.00,-190.22,-200.00,113372
379.00,836.00,-7.47,-0.07,0.00,-193.78,-203.00,113380
381.00,835.00,-7.40,0.08,0.00,-188.63,-199.00,113389
380.00,835.00,-7.31,0.08,0.00,-186.35,-197.00,113397
381.00,836.00,-7.34,-0.03,0.00,-189.51,-199.00,113406
382.00,836.00,-7.29,0.05,0.00,-186.36,-197.00,113415
381.00,836.00,-7.19,0.09,0.00,-183.08,-194.00,113423
381.00,836.00,-7.16,0.03,0.00,-183.54,-194.00,113432
380.00,837.00,-7.02,0.14,0.00,-177.70,-189.00,113440
375.00,838.00,-6.95,0.07,0.00,-177.36,-189.00,113449
371.00,840.00,-6.83,0.12,0.00,-173.28,-186.00,113458
368.00,840.00,-6.77,0.06,0.00,-172.96,-185.00,113467
368.00,841.00,-6.71,0.06,0.00,-171.46,-184.00,113475
367.00,840.00,-6.72,-0.01,0.00,-173.25,-186.00,113484
365.00,844.00,-6.85,-0.12,0.00,-178.61,-190.00,113492
366.00,842.00,-6.99,-0.14,0.00,-182.76,-194.00,113502
368.00,841.00,-7.09,-0.10,0.00,-184.26,-195.00,113510
369.00,840.00,-7.12,-0.03,0.00,-183.89,-194.00,113519
370.00,840.00,-7.22,-0.10,0.00,-187.71,-198.00,113527
372.00,839.00,-7.29,-0.07,0.00,-188.81,-199.00,113537
375.00,838.00,-7.32,-0.03,0.00,-189.00,-199.00,113545
377.00,837.00,-7.33,-0.01,0.00,-188.96,-199.00,113554
379.00,836.00,-7.36,-0.03,0.00,-190.09,-200.00,113562
379.00,835.00,-7.40,-0.03,0.00,-190.92,-200.00,113571
381.00,834.00,-7.41,-0.01,0.00,-190.76,-200.00,113580
382.00,835.00,-7.46,-0.06,0.00,-193.17,-202.00,113589
383.00,834.00,-7.53,-0.07,0.00,-195.16,-204.00,113597
383.00,834.00,-7.56,-0.03,0.00,-195.12,-204.00,113606
384.00,834.00,-7.59,-0.03,0.00,-195.92,-205.00,113614
385.00,834.00,-7.64,-0.05,0.00,-197.72,-206.00,113624
385.00,834.00,-7.59,0.06,0.00,-193.97,-203.00,113632
387.00,834.00,-7.52,0.06,0.00,-192.23,-202.00,113641
388.00,834.00,-7.53,-0.00,0.00,-193.62,-203.00,113649
385.00,836.00,-7.51,0.01,0.00,-192.93,-202.00,113658
388.00,836.00,-7.50,0.02,0.00,-192.49,-202.00,113667
386.00,838.00,-7.47,0.02,0.00,-191.82,-201.00,113676
386.00,839.00,-7.45,0.03,0.00,-191.06,-201.00,113684
385.00,840.00,-7.41,0.04,0.00,-189.77,-199.00,113693
383.00,841.00,-7.49,-0.09,0.00,-194.57,-203.00,113701
380.00,841.00,-7.57,-0.07,0.00,-196.25,-205.00,113711
378.00,841.00,-7.76,-0.19,0.00,-203.45,-211.00,113719
378.00,841.00,-7.94,-0.19,0.00,-208.18,-215.00,113728
378.00,841.00,-8.16,-0.22,0.00,-214.45,-220.00,113736
380.00,841.00,-8.30,-0.14,0.00,-216.35,-222.00,113745
382.00,840.00,-8.45,-0.15,0.00,-220.36,-225.00,113754
384.00,840.00,-8.43,0.02,0.00,-216.54,-222.00,113763
385.00,840.00,-8.42,0.01,0.00,-216.60,-222.00,113771
386.00,839.00,-8.41,0.02,0.00,-215.81,-221.00,113780
387.00,839.00,-8.32,0.09,0.00,-212.08,-218.00,113788
386.00,838.00,-8.29,0.03,0.00,-212.59,-219.00,113798
390.00,838.00,-8.27,0.02,0.00,-212.38,-218.00,113806
390.00,837.00,-8.30,-0.03,0.00,-214.33,-220.00,113815
392.00,837.00,-8.25,0.05,0.00,-211.19,-217.00,113823
392.00,835.00,-8.21,0.05,0.00,-210.11,-217.00,113832
395.00,835.00,-8.18,0.03,0.00,-209.88,-216.00,113841
395.00,835.00,-8.08,0.10,0.00,-205.93,-213.00,113850
397.00,835.00,-8.03,0.05,0.00,-205.44,-213.00,113858
399.00,835.00,-7.89,0.14,0.00,-200.13,-208.00,113867
400.00,836.00,-7.77,0.12,0.00,-197.29,-206.00,113875
400.00,836.00,-7.57,0.19,0.00,-190.85,-200.00,113885
398.00,835.00,-7.55,0.02,0.00,-193.90,-203.00,113893
400.00,834.00,-7.47,0.08,0.00,-190.52,-200.00,113902
402.00,833.00,-7.45,0.03,0.00,-191.04,-201.00,113910
403.00,833.00,-7.37,0.08,0.00,-188.08,-198.00,113920
405.00,832.00,-7.32,0.05,0.00,-187.17,-197.00,113928
405.00,834.00,-7.12,0.20,0.00,-179.09,-190.00,113937
405.00,832.00,-7.03,0.09,0.00,-179.12,-191.00,113945
405.00,833.00,-6.87,0.17,0.00,-173.24,-186.00,113954
405.00,832.00,-6.73,0.14,0.00,-170.40,-183.00,113963
406.00,833.00,-6.58,0.16,0.00,-165.98,-179.00,113972
404.00,835.00,-6.51,0.07,0.00,-166.05,-179.00,113980
404.00,835.00,-6.38,0.13,0.00,-161.61,-176.00,113989
403.00,835.00,-6.35,0.04,0.00,-162.46,-176.00,113997
403.00,836.00,-6.31,0.03,0.00,-161.67,-176.00,114007
404.00,835.00,-6.28,0.04,0.00,-160.69,-175.00,114015
403.00,838.00,-6.32,-0.04,0.00,-163.46,-177.00,114024
403.00,838.00,-6.20,0.12,0.00,-157.01,-172.00,114032
404.00,838.00,-6.24,-0.04,0.00,-161.26,-175.00,114041
407.00,840.00,-6.06,0.18,0.00,-152.26,-168.00,114050
407.00,840.00,-6.03,0.03,0.00,-154.61,-170.00,114059
408.00,842.00,-5.88,0.16,0.00,-147.93,-164.00,114067
406.00,841.00,-5.80,0.08,0.00,-147.63,-164.00,114076
407.00,842.00,-5.87,-0.07,0.00,-152.22,-168.00,114084
410.00,842.00,-5.99,-0.12,0.00,-156.66,-172.00,114094
407.00,840.00,-6.10,-0.11,0.00,-159.32,-174.00,114102
410.00,842.00,-6.17,-0.07,0.00,-160.09,-174.00,114111
411.00,842.00,-6.26,-0.09,0.00,-162.92,-177.00,114119
412.00,842.00,-6.33,-0.07,0.00,-164.09,-178.00,114128
418.00,842.00,-6.35,-0.02,0.00,-163.73,-178.00,114137
419.00,843.00,-6.39,-0.04,0.00,-165.17,-179.00,114146
422.00,842.00,-6.38,0.01,0.00,-163.91,-178.00,114154
424.00,841.00,-6.44,-0.06,0.00,-166.89,-180.00,114163
426.00,840.00,-6.49,-0.06,0.00,-168.21,-181.00,114171
429.00,838.00,-6.56,-0.07,0.00,-170.30,-183.00,114181
433.00,836.00,-6.70,-0.14,0.00,-175.22,-187.00,114189
436.00,835.00,-6.76,-0.05,0.00,-174.94,-187.00,114198
438.00,832.00,-6.82,-0.06,0.00,-176.56,-188.00,114206
440.00,831.00,-6.78,0.03,0.00,-173.90,-186.00,114215
445.00,827.00,-6.82,-0.03,0.00,-176.10,-188.00,114224
449.00,824.00,-6.78,0.04,0.00,-173.51,-186.00,114233
450.00,820.00,-6.90,-0.13,0.00,-180.16,-191.00,114241
452.00,816.00,-6.93,-0.03,0.00,-178.81,-190.00,114250
457.00,810.00,-6.96,-0.03,0.00,-179.53,-191.00,114258
462.00,807.00,-6.96,-0.00,0.00,-179.08,-190.00,114268
464.00,803.00,-6.98,-0.02,0.00,-179.94,-191.00,114276
466.00,799.00,-6.87,0.11,0.00,-174.25,-186.00,114285
469.00,796.00,-6.73,0.13,0.00,-170.35,-183.00,114293
472.00,793.00,-6.50,0.23,0.00,-162.57,-177.00,114302
479.00,790.00,-6.25,0.25,0.00,-155.82,-171.00,114311
483.00,788.00,-6.03,0.22,0.00,-150.72,-167.00,114320
487.00,784.00,-5.90,0.13,0.00,-149.16,-165.00,114328
492.00,782.00,-5.65,0.25,0.00,-140.31,-158.00,114337
495.00,782.00,-5.44,0.21,0.00,-135.59,-154.00,114345
503.00,781.00,-5.14,0.30,0.00,-126.18,-146.00,114355
506.00,780.00,-4.86,0.29,0.00,-23.82,-60.00,114363
508.00,781.00,-4.55,0.31,0.00,-22.10,-58.00,114372
510.00,779.00,-4.24,0.31,0.00,-20.54,-57.00,114380
511.00,782.00,-3.96,0.28,0.00,-19.22,-56.00,114390
510.00,782.00,-3.63,0.33,0.00,-17.34,-54.00,114398
510.00,783.00,-3.55,0.08,0.00,-17.94,-55.00,114406
512.00,781.00,-3.50,0.05,0.00,-17.77,-54.00,114415
512.00,783.00,-3.49,0.01,0.00,-17.92,-55.00,114423
513.00,782.00,-3.48,0.01,0.00,-17.86,-55.00,114433
515.00,779.00,-3.37,0.11,0.00,-16.91,-54.00,114441
518.00,782.00,-3.33,0.04,0.00,-16.98,-54.00,114449
517.00,780.00,-3.17,0.16,0.00,-15.61,-53.00,114458
520.00,778.00,-3.06,0.10,0.00,-15.35,-52.00,114466
521.00,777.00,-3.02,0.04,0.00,-15.39,-52.00,114476
525.00,774.00,-2.96,0.06,0.00,-14.96,-52.00,114484
527.00,769.00,-2.97,-0.01,0.00,-15.28,-52.00,114493
529.00,768.00,-2.80,0.16,0.00,-13.75,-51.00,114501
530.00,766.00,-2.70,0.10,0.00,-13.48,-51.00,114509
536.00,767.00,-2.54,0.16,0.00,-12.44,-50.00,114519
537.00,770.00,-2.35,0.19,0.00,-11.29,-49.00,114527
542.00,770.00,-2.19,0.16,0.00,-10.62,-48.00,114536
544.00,765.00,-1.94,0.25,0.00,-8.97,-47.00,114544
544.00,763.00,-1.77,0.18,0.00,-8.35,-46.00,114552
545.00,761.00,-1.60,0.17,0.00,-7.51,-46.00,114562
547.00,764.00,-1.49,0.10,0.00,-7.25,-46.00,114570
545.00,763.00,-1.40,0.09,0.00,-6.82,-45.00,114579
544.00,762.00,-1.33,0.07,0.00,-6.56,-45.00,114587
544.00,762.00,-1.33,0.00,0.00,-6.80,-45.00,114595
547.00,759.00,-1.32,0.01,0.00,-6.73,-45.00,114605
547.00,753.00,-1.37,-0.05,0.00,-7.24,-46.00,114613
551.00,748.00,-1.32,0.05,0.00,-6.57,-45.00,114621
551.00,742.00,-1.15,0.17,0.00,-5.19,-44.00,114630
552.00,740.00,-1.04,0.11,0.00,-4.89,-44.00,114638
554.00,731.00,-0.89,0.15,0.00,-3.94,-43.00,114647
558.00,718.00,-0.67,0.21,0.00,-2.58,-42.00,114656
559.00,709.00,-0.59,0.08,0.00,-2.68,-42.00,114664
558.00,705.00,-0.29,0.30,0.00,-0.28,-40.00,114673
560.00,692.00,-0.27,0.02,0.00,-1.34,-41.00,114681
560.00,689.00,0.07,0.35,0.00,1.81,41.00,114690
565.00,684.00,0.38,0.30,0.00,3.18,42.00,114699
566.00,683.00,0.79,0.41,0.00,5.75,44.00,114707
569.00,679.00,1.03,0.24,0.00,6.31,45.00,114715
569.00,678.00,1.42,0.39,0.00,8.94,47.00,114724
572.00,674.00,1.66,0.23,0.00,9.50,48.00,114733
575.00,675.00,1.99,0.33,0.00,11.57,49.00,114741
575.00,673.00,2.12,0.13,0.00,11.42,49.00,114750
575.00,672.00,2.32,0.21,0.00,12.79,50.00,114758
577.00,673.00,2.47,0.15,0.00,13.30,51.00,114766
577.00,673.00,2.60,0.13,0.00,13.87,51.00,114776
576.00,676.00,2.85,0.26,0.00,15.72,53.00,114784
577.00,679.00,2.97,0.12,0.00,15.81,53.00,114793
580.00,682.00,3.26,0.28,0.00,17.91,55.00,114801
577.00,682.00,3.35,0.09,0.00,17.59,54.00,114809
579.00,684.00,3.53,0.18,0.00,18.88,55.00,114819
577.00,687.00,3.56,0.03,0.00,18.46,55.00,114827
576.00,688.00,3.65,0.09,0.00,19.14,56.00,114836
577.00,688.00,3.65,-0.00,0.00,18.74,55.00,114844
575.00,691.00,3.78,0.13,0.00,19.98,56.00,114852
572.00,694.00,3.82,0.05,0.00,19.87,56.00,114862
570.00,701.00,3.89,0.07,0.00,20.33,57.00,114870
565.00,704.00,3.88,-0.01,0.00,19.90,56.00,114879
563.00,708.00,3.87,-0.01,0.00,19.90,56.00,114887
561.00,710.00,3.88,0.00,0.00,19.95,56.00,114895
558.00,713.00,3.87,-0.00,0.00,19.90,56.00,114905
556.00,715.00,3.79,-0.08,0.00,19.14,56.00,114913
552.00,714.00,3.66,-0.13,0.00,18.31,55.00,114922
549.00,712.00,3.59,-0.07,0.00,18.15,55.00,114930
549.00,713.00,3.44,-0.15,0.00,17.09,54.00,114938
549.00,712.00,3.39,-0.05,0.00,17.20,54.00,114948
552.00,713.00,3.33,-0.06,0.00,16.87,54.00,114956
551.00,711.00,3.29,-0.04,0.00,16.74,54.00,114965
551.00,709.00,3.26,-0.02,0.00,16.71,54.00,114973
552.00,708.00,3.29,0.02,0.00,17.02,54.00,114981
550.00,706.00,3.33,0.05,0.00,17.34,54.00,114991
549.00,707.00,3.44,0.11,0.00,18.16,55.00,114999
552.00,707.00,3.51,0.07,0.00,18.34,55.00,115008
554.00,708.00,3.65,0.14,0.00,19.37,56.00,115016
554.00,705.00,3.80,0.15,0.00,20.19,56.00,115024
553.00,709.00,3.93,0.12,0.00,20.72,57.00,115034
551.00,706.00,4.11,0.18,0.00,21.86,58.00,115042
553.00,705.00,4.20,0.09,0.00,21.96,58.00,115051
551.00,706.00,4.29,0.09,0.00,22.45,58.00,115059
550.00,702.00,4.36,0.07,0.00,22.73,59.00,115067
548.00,703.00,4.31,-0.05,0.00,21.93,58.00,115077
543.00,701.00,4.32,0.02,0.00,22.30,58.00,115085
542.00,701.00,4.31,-0.01,0.00,22.12,58.00,115094
540.00,701.00,4.33,0.02,0.00,22.35,58.00,115102
543.00,697.00,4.34,0.01,0.00,22.41,58.00,115110
543.00,692.00,4.38,0.04,0.00,22.71,59.00,115120
542.00,690.00,4.50,0.11,0.00,23.61,59.00,115128
542.00,688.00,4.62,0.12,0.00,24.24,60.00,115137
540.00,688.00,4.72,0.10,0.00,24.67,60.00,115145
539.00,687.00,4.81,0.09,0.00,25.11,61.00,115153
539.00,689.00,4.84,0.03,0.00,25.05,61.00,115163
539.00,688.00,4.90,0.06,0.00,25.49,61.00,115171
539.00,689.00,4.92,0.02,0.00,25.39,61.00,115179
539.00,693.00,4.93,0.01,0.00,25.40,61.00,115188
536.00,693.00,5.00,0.07,0.00,130.15,149.00,115196
537.00,694.00,5.01,0.01,0.00,129.20,148.00,115206
535.00,695.00,5.20,0.19,0.00,137.54,155.00,115214
530.00,697.00,5.34,0.15,0.00,140.49,158.00,115223
523.00,699.00,5.46,0.12,0.00,142.84,160.00,115231
514.00,704.00,5.54,0.08,0.00,144.17,161.00,115240
511.00,709.00,5.46,-0.08,0.00,138.86,157.00,115249
505.00,715.00,5.33,-0.13,0.00,134.43,153.00,115258
501.00,719.00,5.25,-0.08,0.00,133.22,152.00,115266
499.00,724.00,5.20,-0.05,0.00,132.65,151.00,115275
491.00,729.00,5.18,-0.02,0.00,132.88,151.00,115283
475.00,735.00,5.14,-0.04,0.00,131.28,150.00,115292
464.00,740.00,5.06,-0.08,0.00,128.59,148.00,115301
457.00,744.00,4.92,-0.14,0.00,24.70,60.00,115309
455.00,747.00,4.71,-0.20,0.00,23.41,59.00,115318
448.00,751.00,4.45,-0.26,0.00,21.86,58.00,115326
449.00,754.00,4.19,-0.27,0.00,20.45,57.00,115336
447.00,758.00,3.94,-0.25,0.00,19.24,56.00,115344
442.00,762.00,3.74,-0.20,0.00,18.38,55.00,115352
437.00,765.00,3.56,-0.18,0.00,17.58,54.00,115361
430.00,769.00,3.39,-0.16,0.00,16.79,54.00,115369
430.00,771.00,3.22,-0.17,0.00,15.86,53.00,115379
423.00,773.00,3.01,-0.21,0.00,14.65,52.00,115387
416.00,780.00,2.83,-0.18,0.00,13.84,51.00,115395
415.00,786.00,2.63,-0.21,0.00,12.68,50.00,115404
413.00,789.00,2.43,-0.20,0.00,11.68,49.00,115412
410.00,790.00,2.24,-0.19,0.00,10.72,49.00,115422
406.00,794.00,2.03,-0.21,0.00,9.61,48.00,115430
401.00,794.00,1.80,-0.23,0.00,8.34,46.00,115438
397.00,798.00,1.57,-0.24,0.00,7.07,45.00,115447
398.00,800.00,1.32,-0.25,0.00,5.78,44.00,115456
398.00,804.00,1.08,-0.24,0.00,4.55,43.00,115464
397.00,804.00,0.87,-0.20,0.00,3.66,43.00,115473
393.00,805.00,0.69,-0.19,0.00,2.76,42.00,115481
389.00,808.00,0.52,-0.16,0.00,2.02,41.00,115489
387.00,812.00,0.35,-0.17,0.00,1.13,40.00,115499
386.00,809.00,0.23,-0.12,0.00,0.67,40.00,115507
380.00,814.00,0.08,-0.15,0.00,-0.17,-40.00,115516
376.00,817.00,-0.07,-0.15,0.00,-0.99,-40.00,115524
371.00,815.00,-0.28,-0.22,0.00,-2.35,-41.00,115532
366.00,820.00,-0.46,-0.18,0.00,-3.10,-42.00,115542
355.00,817.00,-0.73,-0.27,0.00,-4.90,-44.00,115550
358.00,817.00,-0.95,-0.21,0.00,-5.74,-44.00,115558
359.00,818.00,-1.19,-0.25,0.00,-7.15,-45.00,115567
361.00,818.00,-1.45,-0.26,0.00,-8.53,-47.00,115575
358.00,820.00,-1.71,-0.26,0.00,-9.86,-48.00,115585
360.00,820.00,-2.00,-0.29,0.00,-11.45,-49.00,115593
358.00,818.00,-2.30,-0.30,0.00,-13.05,-50.00,115601
361.00,818.00,-2.54,-0.24,0.00,-14.05,-51.00,115610
363.00,817.00,-2.74,-0.20,0.00,-14.88,-52.00,115618
365.00,818.00,-2.89,-0.16,0.00,-15.55,-53.00,115628
366.00,816.00,-3.04,-0.15,0.00,-16.27,-53.00,115636
364.00,817.00,-3.23,-0.18,0.00,-17.35,-54.00,115644
365.00,815.00,-3.42,-0.20,0.00,-18.43,-55.00,115653
368.00,816.00,-3.62,-0.20,0.00,-19.47,-56.00,115661
367.00,816.00,-3.81,-0.19,0.00,-20.37,-57.00,115671
370.00,814.00,-3.98,-0.17,0.00,-21.20,-57.00,115679
372.00,818.00,-4.13,-0.14,0.00,-21.83,-58.00,115688
370.00,817.00,-4.25,-0.13,0.00,-22.41,-58.00,115696
369.00,815.00,-4.39,-0.13,0.00,-23.10,-59.00,115704
371.00,817.00,-4.51,-0.12,0.00,-23.70,-59.00,115714
368.00,816.00,-4.64,-0.13,0.00,-24.37,-60.00,115722
368.00,817.00,-4.80,-0.16,0.00,-25.33,-61.00,115731
365.00,820.00,-4.98,-0.18,0.00,-26.35,-62.00,115739
366.00,818.00,-5.16,-0.19,0.00,-136.70,-155.00,115748
368.00,819.00,-5.38,-0.21,0.00,-142.73,-160.00,115757
367.00,820.00,-5.65,-0.27,0.00,-150.80,-167.00,115766
369.00,820.00,-5.91,-0.27,0.00,-157.64,-172.00,115774
370.00,820.00,-6.14,-0.23,0.00,-162.70,-177.00,115783
371.00,820.00,-6.31,-0.17,0.00,-165.70,-179.00,115791
369.00,820.00,-6.47,-0.16,0.00,-169.70,-182.00,115801
367.00,821.00,-6.66,-0.19,0.00,-175.24,-187.00,115809
363.00,820.00,-6.88,-0.22,0.00,-181.48,-192.00,115818
363.00,820.00,-7.20,-0.32,0.00,-192.00,-201.00,115826
366.00,820.00,-7.46,-0.26,0.00,-197.33,-206.00,115835
368.00,819.00,-7.70,-0.24,0.00,-202.96,-211.00,115844
370.00,817.00,-7.88,-0.18,0.00,-206.25,-213.00,115853
371.00,816.00,-7.88,-0.01,0.00,-202.99,-211.00,115861
374.00,815.00,-7.87,0.01,0.00,-202.18,-210.00,115870
376.00,815.00,-7.78,0.09,0.00,-198.07,-206.00,115878
375.00,814.00,-7.64,0.14,0.00,-193.58,-203.00,115888
376.00,813.00,-7.42,0.21,0.00,-186.57,-197.00,115896
379.00,812.00,-7.22,0.21,0.00,-181.36,-192.00,115905
380.00,811.00,-7.08,0.13,0.00,-179.39,-191.00,115913
382.00,810.00,-6.95,0.13,0.00,-176.23,-188.00,115922
382.00,809.00,-7.00,-0.05,0.00,-181.06,-192.00,115931
384.00,809.00,-6.83,0.17,0.00,-172.10,-185.00,115940
384.00,809.00,-6.80,0.02,0.00,-174.53,-187.00,115948
384.00,810.00,-6.72,0.09,0.00,-171.01,-184.00,115957
386.00,811.00,-6.63,0.09,0.00,-168.76,-182.00,115965
386.00,810.00,-6.57,0.06,0.00,-167.84,-181.00,115975
387.00,812.00,-6.48,0.09,0.00,-164.69,-178.00,115983
387.00,814.00,-6.44,0.04,0.00,-164.87,-178.00,115992
388.00,812.00,-6.46,-0.02,0.00,-166.46,-180.00,116000
390.00,812.00,-6.51,-0.06,0.00,-168.66,-182.00,116009
391.00,812.00,-6.66,-0.15,0.00,-174.35,-186.00,116018
390.00,814.00,-6.69,-0.03,0.00,-172.76,-185.00,116027
390.00,814.00,-6.82,-0.13,0.00,-178.03,-190.00,116035
390.00,815.00,-6.94,-0.12,0.00,-181.09,-192.00,116044
391.00,815.00,-7.08,-0.13,0.00,-184.76,-195.00,116052
390.00,816.00,-7.23,-0.15,0.00,-189.06,-199.00,116062
388.00,816.00,-7.32,-0.10,0.00,-190.35,-200.00,116070
391.00,816.00,-7.39,-0.07,0.00,-191.51,-201.00,116079
390.00,817.00,-7.43,-0.04,0.00,-192.08,-201.00,116087
389.00,817.00,-7.49,-0.06,0.00,-193.99,-203.00,116097
389.00,817.00,-7.51,-0.02,0.00,-193.48,-203.00,116105
389.00,818.00,-7.51,-0.00,0.00,-193.17,-202.00,116114
388.00,816.00,-7.54,-0.03,0.00,-194.72,-204.00,116122
390.00,818.00,-7.54,0.00,0.00,-193.83,-203.00,116131
389.00,819.00,-7.55,-0.01,0.00,-194.39,-203.00,116140
387.00,819.00,-7.54,0.01,0.00,-193.79,-203.00,116149
385.00,819.00,-7.58,-0.04,0.00,-195.67,-204.00,116157
384.00,820.00,-7.64,-0.06,0.00,-197.77,-206.00,116166
384.00,820.00,-7.66,-0.02,0.00,-197.46,-206.00,116174
383.00,819.00,-7.64,0.02,0.00,-196.12,-205.00,116184
382.00,822.00,-7.62,0.02,0.00,-195.70,-205.00,116192
377.00,823.00,-7.63,-0.01,0.00,-196.39,-205.00,116201
373.00,824.00,-7.69,-0.06,0.00,-198.90,-207.00,116209
370.00,825.00,-7.81,-0.12,0.00,-203.45,-211.00,116218
368.00,825.00,-8.02,-0.21,0.00,-210.41,-217.00,116227
371.00,825.00,-8.22,-0.20,0.00,-215.59,-221.00,116236
371.00,825.00,-8.36,-0.14,0.00,-218.03,-223.00,116244
373.00,825.00,-8.57,-0.21,0.00,-224.76,-229.00,116253
375.00,824.00,-8.77,-0.20,0.00,-229.80,-233.00,116261
379.00,823.00,-8.95,-0.17,0.00,-233.75,-237.00,116271
380.00,821.00,-9.07,-0.12,0.00,-235.76,-238.00,116279
381.00,820.00,-9.14,-0.07,0.00,-236.73,-239.00,116288
382.00,819.00,-9.14,0.00,0.00,-235.17,-238.00,116296
386.00,818.00,-9.09,0.05,0.00,-232.72,-236.00,116305
389.00,818.00,-9.01,0.08,0.00,-230.33,-234.00,116314
390.00,819.00,-8.94,0.07,0.00,-228.63,-232.00,116322
390.00,817.00,-8.88,0.07,0.00,-226.93,-231.00,116331
391.00,817.00,-8.74,0.13,0.00,-222.16,-227.00,116339
392.00,816.00,-8.59,0.15,0.00,-217.79,-223.00,116348
391.00,818.00,-8.39,0.19,0.00,-211.93,-218.00,116357
391.00,819.00,-8.15,0.24,0.00,-204.72,-212.00,116366
389.00,820.00,-7.94,0.21,0.00,-199.99,-208.00,116375
387.00,821.00,-7.75,0.19,0.00,-195.55,-204.00,116383
386.00,822.00,-7.65,0.10,0.00,-194.66,-204.00,116392
384.00,822.00,-7.62,0.03,0.00,-195.47,-204.00,116401
383.00,824.00,-7.59,0.04,0.00,-194.38,-203.00,116409
378.00,824.00,-7.70,-0.12,0.00,-200.62,-209.00,116418
378.00,825.00,-7.85,-0.14,0.00,-204.81,-212.00,116427
377.00,824.00,-7.95,-0.10,0.00,-206.53,-214.00,116435
377.00,824.00,-8.01,-0.07,0.00,-207.55,-214.00,116445
375.00,825.00,-8.10,-0.08,0.00,-210.10,-217.00,116453
372.00,825.00,-8.20,-0.10,0.00,-213.01,-219.00,116462
371.00,825.00,-8.25,-0.05,0.00,-213.13,-219.00,116470
372.00,825.00,-8.35,-0.10,0.00,-216.95,-222.00,116480
371.00,825.00,-8.46,-0.11,0.00,-220.02,-225.00,116488
370.00,825.00,-8.60,-0.14,0.00,-224.14,-228.00,116497
369.00,825.00,-8.64,-0.04,0.00,-223.17,-228.00,116505
370.00,825.00,-8.74,-0.10,0.00,-226.96,-231.00,116514
369.00,825.00,-8.79,-0.05,0.00,-227.22,-231.00,116523
370.00,825.00,-8.81,-0.02,0.00,-227.08,-231.00,116532
369.00,825.00,-8.83,-0.01,0.00,-227.30,-231.00,116540
368.00,825.00,-8.77,0.05,0.00,-224.53,-229.00,116549
366.00,825.00,-8.75,0.02,0.00,-224.53,-229.00,116557
366.00,825.00,-8.76,-0.01,0.00,-225.57,-230.00,116567
364.00,825.00,-8.65,0.11,0.00,-220.38,-225.00,116575
362.00,825.00,-8.61,0.04,0.00,-220.72,-226.00,116584
364.00,825.00,-8.56,0.05,0.00,-219.35,-224.00,116592
362.00,826.00,-8.49,0.08,0.00,-216.81,-222.00,116601
360.00,825.00,-8.50,-0.01,0.00,-218.94,-224.00,116610
359.00,826.00,-8.46,0.04,0.00,-216.99,-222.00,116619
357.00,826.00,-8.52,-0.05,0.00,-220.18,-225.00,116627
357.00,826.00,-8.48,0.04,0.00,-217.33,-223.00,116636
357.00,825.00,-8.38,0.10,0.00,-213.53,-220.00,116644
356.00,826.00,-8.38,-0.00,0.00,-215.67,-221.00,116654
355.00,825.00,-8.27,0.11,0.00,-210.62,-217.00,116662
354.00,825.00,-8.26,0.01,0.00,-212.28,-218.00,116671
354.00,826.00,-8.11,0.16,0.00,-205.30,-213.00,116679
352.00,824.00,-8.07,0.03,0.00,-206.99,-214.00,116688
352.00,826.00,-7.93,0.14,0.00,-201.15,-209.00,116697
348.00,827.00,-7.88,0.06,0.00,-201.42,-209.00,116706
347.00,827.00,-7.74,0.14,0.00,-196.26,-205.00,116714
346.00,827.00,-7.62,0.12,0.00,-193.54,-203.00,116723
344.00,827.00,-7.54,0.08,0.00,-192.52,-202.00,116731
343.00,828.00,-7.53,0.01,0.00,-193.45,-203.00,116741
343.00,829.00,-7.52,0.01,0.00,-193.25,-202.00,116749
339.00,831.00,-7.55,-0.03,0.00,-194.84,-204.00,116758
341.00,831.00,-7.49,0.06,0.00,-191.51,-201.00,116766
339.00,833.00,-7.51,-0.02,0.00,-193.75,-203.00,116775
342.00,833.00,-7.53,-0.02,0.00,-194.20,-203.00,116784
343.00,835.00,-7.57,-0.04,0.00,-195.58,-204.00,116793
345.00,836.00,-7.66,-0.09,0.00,-198.91,-207.00,116801
342.00,837.00,-7.69,-0.03,0.00,-198.55,-207.00,116810
342.00,838.00,-7.85,-0.15,0.00,-204.95,-212.00,116818
341.00,838.00,-8.01,-0.17,0.00,-209.63,-216.00,116828
340.00,839.00,-8.24,-0.23,0.00,-216.63,-222.00,116836
340.00,839.00,-8.45,-0.21,0.00,-221.84,-227.00,116845
343.00,839.00,-8.68,-0.23,0.00,-228.06,-232.00,116853
345.00,837.00,-8.98,-0.30,0.00,-237.08,-239.00,116862
348.00,837.00,-9.15,-0.17,0.00,-238.71,-241.00,116871
351.00,836.00,-9.33,-0.18,0.00,-243.61,-245.00,116880
355.00,836.00,-9.39,-0.06,0.00,-242.89,-244.00,116888
356.00,834.00,-9.58,-0.18,0.00,-250.11,-250.00,116897
361.00,833.00,-9.55,0.02,0.00,-245.23,-246.00,116905
365.00,832.00,-9.68,-0.12,0.00,-251.42,-251.00,116915
369.00,830.00,-9.70,-0.02,0.00,-249.95,-250.00,116923
373.00,827.00,-9.79,-0.09,0.00,-253.75,-253.00,116932
375.00,825.00,-9.81,-0.02,0.00,-252.84,-253.00,116940
379.00,823.00,-9.91,-0.10,0.00,-256.89,-256.00,116950
386.00,821.00,-9.86,0.04,0.00,-252.86,-253.00,116958
387.00,819.00,-9.88,-0.02,0.00,-254.61,-254.00,116967
390.00,817.00,-9.73,0.15,0.00,-247.12,-248.00,116975
391.00,815.00,-9.70,0.03,0.00,-248.96,-249.00,116984
402.00,814.00,-9.49,0.22,0.00,-239.57,-241.00,116993
409.00,813.00,-9.34,0.14,0.00,-237.46,-240.00,117002
414.00,812.00,-9.10,0.24,0.00,-229.26,-233.00,117010
418.00,810.00,-9.01,0.09,0.00,-229.85,-233.00,117019
428.00,810.00,-8.85,0.16,0.00,-224.22,-229.00,117027
428.00,810.00,-8.69,0.15,0.00,-220.48,-225.00,117037
429.00,810.00,-8.51,0.18,0.00,-215.30,-221.00,117045
431.00,811.00,-8.47,0.04,0.00,-216.98,-222.00,117054
433.00,812.00,-8.39,0.08,0.00,-214.05,-220.00,117062
434.00,812.00,-8.32,0.06,0.00,-212.87,-219.00,117070
435.00,813.00,-8.41,-0.09,0.00,-218.24,-223.00,117080
437.00,813.00,-8.32,0.10,0.00,-211.92,-218.00,117089
438.00,814.00,-8.41,-0.09,0.00,-218.05,-223.00,117097
438.00,815.00,-8.31,0.09,0.00,-212.04,-218.00,117106
438.00,816.00,-8.31,0.01,0.00,-213.50,-219.00,117114
439.00,817.00,-8.33,-0.03,0.00,-214.92,-221.00,117124
439.00,817.00,-8.29,0.04,0.00,-212.36,-218.00,117132
438.00,818.00,-8.41,-0.12,0.00,-218.99,-224.00,117141
437.00,819.00,-8.35,0.06,0.00,-213.44,-219.00,117149
438.00,819.00,-8.55,-0.20,0.00,-224.04,-228.00,117158
439.00,820.00,-8.65,-0.10,0.00,-224.64,-229.00,117167
437.00,821.00,-8.90,-0.25,0.00,-234.24,-237.00,117176
434.00,823.00,-9.01,-0.10,0.00,-233.77,-237.00,117184
433.00,823.00,-9.16,-0.16,0.00,-239.04,-241.00,117193
432.00,824.00,-9.24,-0.08,0.00,-239.29,-241.00,117201
429.00,825.00,-9.35,-0.11,0.00,-242.74,-244.00,117211
429.00,827.00,-9.41,-0.06,0.00,-243.26,-245.00,117219
428.00,825.00,-9.50,-0.09,0.00,-246.23,-247.00,117228
429.00,826.00,-9.56,-0.06,0.00,-247.01,-248.00,117236
429.00,825.00,-9.67,-0.11,0.00,-251.01,-251.00,117245
428.00,825.00,-9.73,-0.06,0.00,-251.52,-252.00,117254
431.00,825.00,-9.79,-0.06,0.00,-253.26,-253.00,117263
432.00,825.00,-9.82,-0.03,0.00,-253.19,-253.00,117271
431.00,825.00,-9.74,0.08,0.00,-248.83,-249.00,117280
431.00,825.00,-9.63,0.11,0.00,-245.39,-246.00,117288
426.00,825.00,-9.53,0.10,0.00,-242.99,-244.00,117298
427.00,825.00,-9.39,0.14,0.00,-238.67,-241.00,117306
423.00,825.00,-9.38,0.01,0.00,-240.98,-243.00,117314
422.00,825.00,-9.23,0.15,0.00,-234.18,-237.00,117323
418.00,825.00,-9.26,-0.03,0.00,-238.71,-241.00,117332
417.00,824.00,-9.18,0.07,0.00,-234.70,-237.00,117341
419.00,825.00,-9.26,-0.08,0.00,-239.68,-242.00,117349
420.00,825.00,-9.12,0.14,0.00,-231.70,-235.00,117358
417.00,825.00,-9.07,0.04,0.00,-232.48,-235.00,117366
418.00,825.00,-8.88,0.20,0.00,-224.33,-229.00,117376
419.00,825.00,-8.82,0.05,0.00,-225.83,-230.00,117384
417.00,825.00,-8.63,0.19,0.00,-218.20,-223.00,117393
419.00,824.00,-8.52,0.11,0.00,-216.88,-222.00,117401
415.00,824.00,-8.33,0.19,0.00,-210.40,-217.00,117410
421.00,824.00,-8.29,0.05,0.00,-212.19,-218.00,117419
420.00,824.00,-8.08,0.21,0.00,-203.63,-211.00,117428
420.00,824.00,-8.04,0.04,0.00,-205.79,-213.00,117436
420.00,824.00,-7.86,0.18,0.00,-198.45,-207.00,117445
422.00,824.00,-7.73,0.13,0.00,-196.04,-205.00,117453
421.00,824.00,-7.49,0.24,0.00,-187.80,-198.00,117463
422.00,825.00,-7.30,0.19,0.00,-183.79,-194.00,117471
421.00,825.00,-7.13,0.16,0.00,-180.18,-191.00,117480
421.00,825.00,-7.00,0.14,0.00,-177.21,-189.00,117488
420.00,825.00,-7.08,-0.08,0.00,-183.70,-194.00,117497
423.00,824.00,-7.05,0.02,0.00,-180.91,-192.00,117506
425.00,822.00,-7.01,0.05,0.00,-179.34,-191.00,117515
427.00,820.00,-6.92,0.09,0.00,-176.14,-188.00,117523
427.00,816.00,-6.80,0.11,0.00,-172.65,-185.00,117532
429.00,814.00,-6.78,0.02,0.00,-174.13,-186.00,117540
432.00,812.00,-6.59,0.19,0.00,-165.62,-179.00,117550
430.00,809.00,-6.75,-0.15,0.00,-176.75,-188.00,117558
435.00,807.00,-6.58,0.17,0.00,-165.84,-179.00,117567
434.00,803.00,-6.69,-0.11,0.00,-174.54,-187.00,117575
438.00,801.00,-6.57,0.12,0.00,-166.59,-180.00,117584
439.00,795.00,-6.60,-0.03,0.00,-170.35,-183.00,117593
441.00,794.00,-6.46,0.14,0.00,-163.50,-177.00,117602
443.00,788.00,-6.47,-0.00,0.00,-166.48,-180.00,117610
444.00,786.00,-6.25,0.22,0.00,-156.10,-171.00,117619
444.00,783.00,-6.14,0.11,0.00,-155.54,-171.00,117627
443.00,781.00,-5.94,0.20,0.00,-148.69,-165.00,117637
444.00,778.00,-5.72,0.22,0.00,-142.47,-160.00,117645
442.00,775.00,-5.47,0.24,0.00,-135.82,-154.00,117654
442.00,770.00,-5.26,0.21,0.00,-131.02,-150.00,117662
443.00,771.00,-4.90,0.36,0.00,-23.74,-59.00,117671
448.00,773.00,-4.65,0.25,0.00,-22.87,-59.00,117680
452.00,773.00,-4.31,0.34,0.00,-20.76,-57.00,117688
450.00,774.00,-4.20,0.11,0.00,-21.13,-57.00,117697
453.00,774.00,-4.00,0.20,0.00,-19.75,-56.00,117705
452.00,776.00,-3.93,0.07,0.00,-19.94,-56.00,117714
453.00,778.00,-3.87,0.06,0.00,-19.70,-56.00,117723
452.00,780.00,-3.87,0.00,0.00,-19.89,-56.00,117731
451.00,779.00,-3.79,0.08,0.00,-19.15,-56.00,117740
450.00,783.00,-3.78,0.01,0.00,-19.41,-56.00,117748
449.00,785.00,-3.71,0.07,0.00,-18.80,-55.00,117757
447.00,785.00,-3.67,0.04,0.00,-18.73,-55.00,117766
443.00,786.00,-3.63,0.04,0.00,-18.48,-55.00,117774
442.00,790.00,-3.62,0.00,0.00,-18.61,-55.00,117783
439.00,789.00,-3.61,0.01,0.00,-18.50,-55.00,117791
442.00,789.00,-3.62,-0.02,0.00,-18.72,-55.00,117800
442.00,789.00,-3.60,0.02,0.00,-18.46,-55.00,117809
443.00,791.00,-3.56,0.04,0.00,-18.15,-55.00,117817
441.00,790.00,-3.47,0.09,0.00,-17.50,-54.00,117826
441.00,791.00,-3.34,0.14,0.00,-16.61,-53.00,117834
437.00,791.00,-3.22,0.11,0.00,-16.11,-53.00,117843
438.00,792.00,-3.14,0.08,0.00,-15.80,-53.00,117852
435.00,793.00,-3.05,0.09,0.00,-15.32,-52.00,117861
435.00,794.00,-2.93,0.12,0.00,-14.57,-52.00,117869
434.00,795.00,-2.90,0.03,0.00,-14.82,-52.00,117877
436.00,798.00,-2.78,0.12,0.00,-13.82,-51.00,117886
433.00,796.00,-2.68,0.10,0.00,-13.36,-51.00,117895
428.00,796.00,-2.63,0.05,0.00,-13.37,-51.00,117904
427.00,802.00,-2.54,0.09,0.00,-12.71,-50.00,117912
423.00,802.00,-2.50,0.04,0.00,-12.67,-50.00,117921
424.00,804.00,-2.53,-0.03,0.00,-13.12,-51.00,117929
423.00,806.00,-2.49,0.04,0.00,-12.64,-50.00,117938
423.00,805.00,-2.46,0.02,0.00,-12.58,-50.00,117947
422.00,808.00,-2.47,-0.01,0.00,-12.77,-50.00,117955
423.00,813.00,-2.42,0.06,0.00,-12.21,-50.00,117964
422.00,814.00,-2.39,0.03,0.00,-12.15,-50.00,117972
419.00,812.00,-2.34,0.05,0.00,-11.80,-49.00,117981
416.00,815.00,-2.28,0.05,0.00,-11.51,-49.00,117990
415.00,817.00,-2.31,-0.03,0.00,-11.97,-50.00,117998
413.00,818.00,-2.30,0.01,0.00,-11.77,-49.00,118007
408.00,818.00,-2.32,-0.03,0.00,-12.05,-50.00,118016
408.00,822.00,-2.34,-0.02,0.00,-12.14,-50.00,118025
403.00,822.00,-2.45,-0.11,0.00,-13.05,-50.00,118033
399.00,824.00,-2.51,-0.06,0.00,-13.13,-51.00,118041
395.00,828.00,-2.53,-0.02,0.00,-13.08,-50.00,118050
384.00,831.00,-2.55,-0.03,0.00,-13.24,-51.00,118059
393.00,829.00,-2.59,-0.03,0.00,-13.44,-51.00,118068
385.00,833.00,-2.66,-0.07,0.00,-13.98,-51.00,118076
384.00,835.00,-2.79,-0.13,0.00,-14.88,-52.00,118085
381.00,834.00,-2.90,-0.11,0.00,-15.38,-52.00,118093
380.00,836.00,-3.01,-0.12,0.00,-15.99,-53.00,118102
376.00,839.00,-3.14,-0.12,0.00,-16.65,-53.00,118111
374.00,838.00,-3.25,-0.12,0.00,-17.21,-54.00,118119
370.00,842.00,-3.40,-0.15,0.00,-18.13,-55.00,118128
366.00,844.00,-3.53,-0.13,0.00,-18.71,-55.00,118136
368.00,844.00,-3.66,-0.13,0.00,-19.38,-56.00,118146
362.00,844.00,-3.80,-0.13,0.00,-20.07,-56.00,118154
361.00,844.00,-3.96,-0.17,0.00,-21.09,-57.00,118162
362.00,846.00,-4.18,-0.22,0.00,-22.41,-58.00,118171
361.00,846.00,-4.45,-0.27,0.00,-23.97,-60.00,118179
362.00,847.00,-4.76,-0.31,0.00,-25.78,-61.00,118189
363.00,849.00,-5.08,-0.32,0.00,-137.16,-155.00,118197
363.00,847.00,-5.36,-0.29,0.00,-143.90,-161.00,118206
365.00,846.00,-5.65,-0.29,0.00,-151.34,-167.00,118214
364.00,846.00,-5.90,-0.25,0.00,-157.06,-172.00,118223
362.00,845.00,-6.04,-0.14,0.00,-158.38,-173.00,118232
368.00,845.00,-6.22,-0.17,0.00,-163.49,-177.00,118241
368.00,843.00,-6.36,-0.14,0.00,-166.51,-180.00,118249
370.00,840.00,-6.51,-0.15,0.00,-170.66,-183.00,118258
374.00,837.00,-6.69,-0.18,0.00,-175.74,-188.00,118266
375.00,834.00,-6.85,-0.16,0.00,-179.72,-191.00,118276
378.00,831.00,-6.96,-0.10,0.00,-181.18,-192.00,118284
379.00,829.00,-7.03,-0.07,0.00,-182.23,-193.00,118293
381.00,829.00,-7.05,-0.02,0.00,-181.89,-193.00,118301
384.00,828.00,-7.05,0.00,0.00,-181.38,-192.00,118310
385.00,828.00,-7.03,0.02,0.00,-180.63,-192.00,118319
385.00,826.00,-7.01,0.02,0.00,-179.86,-191.00,118328
387.00,827.00,-6.98,0.03,0.00,-178.94,-190.00,118336
387.00,826.00,-6.93,0.05,0.00,-177.05,-189.00,118345
389.00,826.00,-6.89,0.03,0.00,-176.67,-188.00,118353
388.00,828.00,-6.86,0.04,0.00,-175.66,-188.00,118363
388.00,827.00,-6.85,0.01,0.00,-176.09,-188.00,118371
390.00,827.00,-6.91,-0.06,0.00,-179.01,-190.00,118380
388.00,828.00,-6.95,-0.03,0.00,-179.39,-191.00,118388
389.00,829.00,-6.99,-0.04,0.00,-180.72,-192.00,118397
386.00,829.00,-7.03,-0.04,0.00,-181.53,-193.00,118406
386.00,829.00,-7.09,-0.06,0.00,-183.69,-194.00,118415
386.00,829.00,-7.14,-0.05,0.00,-184.48,-195.00,118423
385.00,830.00,-7.16,-0.02,0.00,-184.49,-195.00,118432
385.00,830.00,-7.23,-0.08,0.00,-187.71,-198.00,118440
385.00,830.00,-7.35,-0.11,0.00,-191.25,-201.00,118450
386.00,830.00,-7.39,-0.05,0.00,-191.15,-201.00,118458
387.00,830.00,-7.49,-0.10,0.00,-194.82,-204.00,118467
390.00,830.00,-7.62,-0.13,0.00,-198.76,-207.00,118475
390.00,829.00,-7.73,-0.10,0.00,-200.86,-209.00,118484
390.00,829.00,-7.82,-0.10,0.00,-203.17,-211.00,118493
390.00,828.00,-7.89,-0.07,0.00,-204.53,-212.00,118502
391.00,825.00,-8.02,-0.13,0.00,-209.10,-216.00,118510
392.00,824.00,-8.05,-0.03,0.00,-207.82,-215.00,118519
392.00,822.00,-8.13,-0.08,0.00,-210.71,-217.00,118528
393.00,821.00,-8.19,-0.06,0.00,-211.85,-218.00,118537
393.00,820.00,-8.26,-0.07,0.00,-213.76,-220.00,118545
394.00,818.00,-8.33,-0.08,0.00,-215.88,-221.00,118554
392.00,817.00,-8.32,0.01,0.00,-213.90,-220.00,118562
394.00,816.00,-8.34,-0.01,0.00,-214.69,-220.00,118572
394.00,815.00,-8.32,0.02,0.00,-213.61,-220.00,118580
394.00,814.00,-8.23,0.09,0.00,-209.77,-216.00,118589
399.00,814.00,-8.21,0.02,0.00,-210.87,-217.00,118597
398.00,813.00,-8.13,0.08,0.00,-207.69,-215.00,118605
399.00,813.00,-8.05,0.08,0.00,-205.42,-213.00,118615
400.00,813.00,-7.92,0.13,0.00,-201.10,-209.00,118623
401.00,813.00,-7.79,0.13,0.00,-197.74,-206.00,118632
402.00,813.00,-7.61,0.18,0.00,-191.93,-201.00,118640
405.00,814.00,-7.23,0.38,0.00,-178.24,-190.00,118649
404.00,815.00,-7.13,0.10,0.00,-181.49,-192.00,118658
403.00,817.00,-6.90,0.23,0.00,-172.84,-185.00,118667
402.00,818.00,-6.91,-0.01,0.00,-178.00,-190.00,118675
399.00,820.00,-6.88,0.04,0.00,-176.16,-188.00,118684
397.00,821.00,-7.12,-0.25,0.00,-188.31,-198.00,118692
395.00,822.00,-7.27,-0.14,0.00,-189.87,-200.00,118702
395.00,822.00,-7.48,-0.22,0.00,-197.04,-206.00,118710
396.00,822.00,-7.54,-0.05,0.00,-194.99,-204.00,118719
398.00,824.00,-7.58,-0.04,0.00,-195.68,-204.00,118727
399.00,825.00,-7.50,0.08,0.00,-191.16,-201.00,118736
398.00,827.00,-7.41,0.08,0.00,-189.05,-199.00,118745
397.00,830.00,-7.27,0.15,0.00,-183.83,-194.00,118754
396.00,832.00,-7.28,-0.01,0.00,-187.43,-198.00,118762
390.00,831.00,-7.25,0.03,0.00,-185.74,-196.00,118771
389.00,834.00,-7.40,-0.15,0.00,-193.54,-203.00,118779
388.00,836.00,-7.54,-0.14,0.00,-196.94,-206.00,118789
385.00,837.00,-7.70,-0.16,0.00,-201.46,-209.00,118797
385.00,838.00,-7.83,-0.13,0.00,-204.08,-212.00,118806
382.00,838.00,-7.97,-0.14,0.00,-207.93,-215.00,118814
380.00,839.00,-8.03,-0.06,0.00,-207.83,-215.00,118823
378.00,841.00,-8.02,0.01,0.00,-206.25,-213.00,118832
374.00,842.00,-8.17,-0.15,0.00,-213.26,-219.00,118841
375.00,841.00,-8.32,-0.15,0.00,-216.95,-222.00,118849
373.00,843.00,-8.47,-0.16,0.00,-221.24,-226.00,118858
375.00,841.00,-8.68,-0.21,0.00,-227.50,-231.00,118866
379.00,839.00,-8.76,-0.08,0.00,-226.82,-231.00,118876
381.00,838.00,-8.87,-0.11,0.00,-230.35,-234.00,118884
383.00,837.00,-8.92,-0.06,0.00,-230.77,-234.00,118893
385.00,835.00,-9.00,-0.07,0.00,-233.00,-236.00,118901
388.00,834.00,-9.06,-0.06,0.00,-234.35,-237.00,118910
389.00,833.00,-9.08,-0.02,0.00,-233.89,-237.00,118919
388.00,832.00,-9.09,-0.02,0.00,-234.22,-237.00,118928
388.00,830.00,-8.93,0.16,0.00,-226.49,-230.00,118936
389.00,829.00,-8.81,0.12,0.00,-224.07,-228.00,118945
388.00,828.00,-8.58,0.23,0.00,-215.99,-222.00,118953
385.00,828.00,-8.42,0.16,0.00,-213.21,-219.00,118963
382.00,828.00,-8.22,0.20,0.00,-207.38,-214.00,118971
376.00,828.00,-8.00,0.22,0.00,-201.42,-209.00,118980
376.00,828.00,-7.93,0.07,0.00,-202.41,-210.00,118988
371.00,828.00,-7.78,0.15,0.00,-196.87,-205.00,118998
369.00,827.00,-7.72,0.05,0.00,-197.52,-206.00,119006
370.00,827.00,-7.68,0.05,0.00,-196.54,-205.00,119015
365.00,827.00,-7.63,0.05,0.00,-195.23,-204.00,119023
368.00,826.00,-7.57,0.06,0.00,-193.68,-203.00,119032
366.00,826.00,-7.51,0.06,0.00,-192.05,-201.00,119041
365.00,827.00,-7.52,-0.01,0.00,-193.61,-203.00,119050
364.00,825.00,-7.49,0.03,0.00,-192.10,-201.00,119058
365.00,824.00,-7.56,-0.06,0.00,-195.70,-205.00,119067
365.00,822.00,-7.52,0.04,0.00,-192.60,-202.00,119075
365.00,820.00,-7.55,-0.03,0.00,-194.80,-204.00,119085
366.00,818.00,-7.49,0.06,0.00,-191.25,-201.00,119093
366.00,817.00,-7.45,0.04,0.00,-190.75,-200.00,119102
366.00,815.00,-7.36,0.09,0.00,-187.36,-197.00,119110
367.00,815.00,-7.33,0.03,0.00,-187.87,-198.00,119119
367.00,813.00,-7.22,0.10,0.00,-183.74,-194.00,119128
369.00,813.00,-7.13,0.09,0.00,-181.65,-193.00,119136
369.00,813.00,-7.09,0.05,0.00,-181.40,-192.00,119145
369.00,812.00,-6.98,0.11,0.00,-177.14,-189.00,119153
370.00,811.00,-6.91,0.06,0.00,-176.57,-188.00,119162
367.00,808.00,-6.79,0.12,0.00,-172.33,-185.00,119171
367.00,811.00,-6.68,0.12,0.00,-169.38,-182.00,119180
362.00,811.00,-6.47,0.21,0.00,-162.28,-176.00,119188
358.00,812.00,-6.28,0.20,0.00,-157.38,-172.00,119197
360.00,813.00,-6.10,0.18,0.00,-153.15,-169.00,119205
358.00,814.00,-5.98,0.11,0.00,-151.64,-167.00,119215
356.00,814.00,-5.88,0.11,0.00,-149.04,-165.00,119223
355.00,816.00,-5.82,0.06,0.00,-148.30,-165.00,119232
353.00,818.00,-5.68,0.14,0.00,-143.10,-160.00,119240
352.00,820.00,-5.60,0.07,0.00,-142.57,-160.00,119249
352.00,817.00,-5.46,0.14,0.00,-137.68,-156.00,119258
353.00,819.00,-5.40,0.06,0.00,-137.58,-155.00,119267
354.00,819.00,-5.35,0.05,0.00,-136.52,-155.00,119275
352.00,819.00,-5.34,0.00,0.00,-137.39,-155.00,119284
353.00,820.00,-5.30,0.04,0.00,-135.62,-154.00,119292
356.00,820.00,-5.29,0.01,0.00,-135.97,-154.00,119302
357.00,820.00,-5.37,-0.07,0.00,-139.65,-157.00,119310
358.00,823.00,-5.29,0.08,0.00,-134.53,-153.00,119319
357.00,824.00,-5.30,-0.01,0.00,-136.73,-155.00,119327
358.00,824.00,-5.33,-0.02,0.00,-137.46,-155.00,119336
356.00,825.00,-5.33,-0.00,0.00,-137.22,-155.00,119345
350.00,826.00,-5.46,-0.12,0.00,-142.88,-160.00,119354
353.00,827.00,-5.51,-0.06,0.00,-143.06,-160.00,119362
350.00,827.00,-5.56,-0.04,0.00,-143.77,-161.00,119371
349.00,828.00,-5.58,-0.03,0.00,-144.19,-161.00,119379
347.00,831.00,-5.57,0.01,0.00,-143.10,-160.00,119389
346.00,830.00,-5.56,0.01,0.00,-143.00,-160.00,119397
344.00,830.00,-5.60,-0.04,0.00,-144.98,-162.00,119406
343.00,830.00,-5.62,-0.01,0.00,-144.70,-162.00,119414
341.00,831.00,-5.66,-0.04,0.00,-146.31,-163.00,119424
340.00,831.00,-5.57,0.08,0.00,-141.73,-159.00,119432
339.00,831.00,-5.68,-0.10,0.00,-148.22,-164.00,119441
334.00,832.00,-5.70,-0.02,0.00,-147.17,-164.00,119449
333.00,834.00,-5.70,0.00,0.00,-146.54,-163.00,119458
328.00,835.00,-5.62,0.08,0.00,-142.80,-160.00,119467
320.00,836.00,-5.60,0.02,0.00,-143.64,-161.00,119476
317.00,836.00,-5.71,-0.11,0.00,-148.97,-165.00,119484
312.00,837.00,-5.96,-0.25,0.00,-158.37,-173.00,119493
311.00,837.00,-6.18,-0.22,0.00,-163.50,-177.00,119501
311.00,837.00,-6.40,-0.22,0.00,-169.32,-182.00,119511
312.00,837.00,-6.55,-0.14,0.00,-171.39,-184.00,119519
315.00,839.00,-6.61,-0.07,0.00,-171.51,-184.00,119528
316.00,839.00,-6.69,-0.08,0.00,-173.74,-186.00,119536
318.00,838.00,-6.84,-0.15,0.00,-178.97,-190.00,119545
320.00,838.00,-6.99,-0.15,0.00,-182.68,-193.00,119554
323.00,837.00,-7.10,-0.12,0.00,-185.08,-195.00,119563
329.00,836.00,-7.21,-0.10,0.00,-187.52,-198.00,119571
329.00,835.00,-7.34,-0.13,0.00,-191.46,-201.00,119580
334.00,833.00,-7.44,-0.10,0.00,-193.33,-202.00,119589
339.00,832.00,-7.58,-0.14,0.00,-197.76,-206.00,119598
342.00,830.00,-7.62,-0.05,0.00,-197.04,-206.00,119607
342.00,827.00,-7.71,-0.09,0.00,-200.10,-208.00,119615
346.00,825.00,-7.72,-0.01,0.00,-198.93,-207.00,119624
346.00,820.00,-7.72,0.00,0.00,-198.49,-207.00,119632
351.00,821.00,-7.69,0.02,0.00,-197.45,-206.00,119641
356.00,819.00,-7.62,0.07,0.00,-194.70,-204.00,119650
359.00,817.00,-7.47,0.15,0.00,-189.06,-199.00,119658
359.00,815.00,-7.29,0.18,0.00,-184.02,-195.00,119667
363.00,815.00,-7.08,0.22,0.00,-177.51,-189.00,119675
365.00,814.00,-6.97,0.10,0.00,-177.34,-189.00,119685
365.00,814.00,-6.74,0.23,0.00,-168.64,-182.00,119693
368.00,813.00,-6.63,0.11,0.00,-168.15,-181.00,119702
369.00,814.00,-6.37,0.26,0.00,-158.38,-173.00,119710
371.00,814.00,-6.27,0.10,0.00,-159.18,-174.00,119719
372.00,815.00,-5.99,0.28,0.00,-148.18,-164.00,119728
372.00,816.00,-5.87,0.12,0.00,-148.62,-165.00,119737
372.00,817.00,-5.65,0.22,0.00,-140.97,-158.00,119745
372.00,817.00,-5.54,0.11,0.00,-140.36,-158.00,119754
372.00,817.00,-5.46,0.08,0.00,-138.91,-157.00,119762
372.00,817.00,-5.43,0.03,0.00,-138.98,-157.00,119772
373.00,816.00,-5.43,-0.00,0.00,-139.73,-157.00,119780
375.00,814.00,-5.48,-0.05,0.00,-141.97,-159.00,119789
379.00,812.00,-5.55,-0.07,0.00,-144.31,-161.00,119797
378.00,811.00,-5.56,-0.01,0.00,-143.08,-160.00,119806
379.00,810.00,-5.59,-0.03,0.00,-144.41,-161.00,119815
383.00,808.00,-5.66,-0.07,0.00,-147.24,-164.00,119824
385.00,804.00,-5.83,-0.17,0.00,-153.37,-169.00,119832
388.00,804.00,-5.82,0.01,0.00,-149.42,-165.00,119841
389.00,802.00,-5.99,-0.17,0.00,-157.56,-172.00,119849
394.00,801.00,-5.87,0.12,0.00,-148.50,-165.00,119859
397.00,798.00,-5.93,-0.06,0.00,-153.63,-169.00,119867
399.00,796.00,-5.76,0.17,0.00,-144.56,-161.00,119876
404.00,790.00,-5.79,-0.03,0.00,-149.66,-166.00,119884
407.00,787.00,-5.61,0.18,0.00,-140.57,-158.00,119894
407.00,781.00,-5.60,0.01,0.00,-143.73,-161.00,119902
414.00,780.00,-5.43,0.17,0.00,-136.22,-154.00,119911
419.00,775.00,-5.37,0.06,0.00,-137.04,-155.00,119919
422.00,775.00,-5.18,0.19,0.00,-129.27,-148.00,119928
426.00,774.00,-5.05,0.13,0.00,-127.39,-147.00,119937
427.00,776.00,-4.95,0.10,0.00,-25.04,-61.00,119946
427.00,774.00,-4.85,0.10,0.00,-24.53,-60.00,119954
429.00,773.00,-4.80,0.05,0.00,-24.50,-60.00,119963
430.00,771.00,-4.72,0.08,0.00,-23.94,-60.00,119971
430.00,774.00,-4.72,-0.00,0.00,-24.29,-60.00,119980
427.00,777.00,-4.66,0.06,0.00,-23.73,-59.00,119989
426.00,776.00,-4.60,0.06,0.00,-23.38,-59.00,119997
429.00,776.00,-4.49,0.11,0.00,-22.67,-59.00,120006
428.00,776.00,-4.47,0.02,0.00,-22.88,-59.00,120014
426.00,777.00,-4.44,0.02,0.00,-22.77,-59.00,120023
425.00,776.00,-4.44,0.00,0.00,-22.84,-59.00,120032
426.00,775.00,-4.35,0.09,0.00,-22.04,-58.00,120040
423.00,774.00,-4.33,0.02,0.00,-22.19,-58.00,120049
423.00,776.00,-4.38,-0.05,0.00,-22.77,-59.00,120057
422.00,776.00,-4.32,0.06,0.00,-22.00,-58.00,120066
421.00,777.00,-4.32,0.01,0.00,-22.19,-58.00,120075
420.00,777.00,-4.40,-0.08,0.00,-22.98,-59.00,120083
419.00,778.00,-4.38,0.02,0.00,-22.42,-58.00,120092
417.00,777.00,-4.44,-0.06,0.00,-23.08,-59.00,120100
415.00,781.00,-4.52,-0.09,0.00,-23.64,-59.00,120109
413.00,782.00,-4.58,-0.05,0.00,-23.76,-59.00,120118
412.00,781.00,-4.62,-0.05,0.00,-23.99,-60.00,120126
407.00,783.00,-4.61,0.02,0.00,-23.62,-59.00,120135
401.00,785.00,-4.69,-0.08,0.00,-24.48,-60.00,120143
398.00,790.00,-4.77,-0.08,0.00,-24.83,-60.00,120152
401.00,791.00,-4.84,-0.08,0.00,-25.25,-61.00,120161
399.00,793.00,-4.80,0.04,0.00,-24.51,-60.00,120169
397.00,796.00,-4.85,-0.05,0.00,-25.19,-61.00,120178
395.00,796.00,-4.91,-0.05,0.00,-25.47,-61.00,120186
397.00,794.00,-5.01,-0.10,0.00,-130.79,-150.00,120196
399.00,796.00,-5.03,-0.03,0.00,-130.12,-149.00,120204
399.00,793.00,-5.13,-0.10,0.00,-134.03,-152.00,120213
403.00,792.00,-5.18,-0.04,0.00,-134.10,-153.00,120221
403.00,789.00,-5.23,-0.05,0.00,-135.64,-154.00,120230
405.00,786.00,-5.18,0.05,0.00,-132.32,-151.00,120239
407.00,784.00,-5.19,-0.01,0.00,-133.62,-152.00,120248
413.00,782.00,-5.20,-0.01,0.00,-133.94,-152.00,120256
416.00,779.00,-5.15,0.05,0.00,-131.37,-150.00,120265
418.00,777.00,-5.04,0.11,0.00,-127.28,-147.00,120273
417.00,773.00,-4.90,0.13,0.00,-24.67,-60.00,120282
422.00,771.00,-4.76,0.14,0.00,-23.94,-60.00,120291
421.00,770.00,-4.56,0.20,0.00,-22.61,-59.00,120299
422.00,769.00,-4.40,0.16,0.00,-22.01,-58.00,120308
423.00,769.00,-4.25,0.16,0.00,-21.19,-57.00,120316
423.00,768.00,-4.10,0.14,0.00,-20.51,-57.00,120326
422.00,770.00,-4.06,0.04,0.00,-20.76,-57.00,120334
421.00,769.00,-4.00,0.06,0.00,-20.32,-57.00,120342
418.00,771.00,-4.02,-0.02,0.00,-20.77,-57.00,120351
420.00,772.00,-4.02,0.00,0.00,-20.64,-57.00,120359
418.00,773.00,-4.06,-0.05,0.00,-21.12,-57.00,120369
420.00,773.00,-4.08,-0.02,0.00,-21.09,-57.00,120377
422.00,773.00,-4.11,-0.03,0.00,-21.25,-57.00,120385
422.00,773.00,-4.16,-0.05,0.00,-21.63,-58.00,120394
426.00,775.00,-4.21,-0.05,0.00,-21.84,-58.00,120402
426.00,774.00,-4.23,-0.02,0.00,-21.87,-58.00,120412
426.00,773.00,-4.31,-0.08,0.00,-22.49,-58.00,120420
428.00,775.00,-4.38,-0.07,0.00,-22.85,-59.00,120428
426.00,774.00,-4.52,-0.13,0.00,-23.78,-59.00,120437
429.00,771.00,-4.64,-0.12,0.00,-24.37,-60.00,120445
428.00,774.00,-4.66,-0.02,0.00,-24.03,-60.00,120455
430.00,770.00,-4.64,0.01,0.00,-23.85,-60.00,120463
429.00,772.00,-4.69,-0.05,0.00,-24.32,-60.00,120472
430.00,771.00,-4.74,-0.05,0.00,-24.56,-60.00,120480
427.00,767.00,-4.79,-0.05,0.00,-24.84,-60.00,120488
427.00,763.00,-4.74,0.05,0.00,-24.21,-60.00,120498
426.00,762.00,-4.75,-0.01,0.00,-24.45,-60.00,120506
432.00,757.00,-4.73,0.02,0.00,-24.27,-60.00,120515
436.00,754.00,-4.72,0.01,0.00,-24.22,-60.00,120523
445.00,750.00,-4.65,0.07,0.00,-23.66,-59.00,120532
450.00,749.00,-4.60,0.05,0.00,-23.44,-59.00,120541
460.00,743.00,-4.51,0.09,0.00,-22.82,-59.00,120549
469.00,743.00,-4.41,0.10,0.00,-22.26,-58.00,120558
476.00,737.00,-4.35,0.06,0.00,-22.14,-58.00,120566
480.00,737.00,-4.28,0.07,0.00,-21.77,-58.00,120576
490.00,732.00,-4.16,0.13,0.00,-20.86,-57.00,120584
495.00,726.00,-4.09,0.07,0.00,-20.74,-57.00,120592
503.00,720.00,-3.99,0.10,0.00,-20.11,-56.00,120601
509.00,714.00,-3.90,0.09,0.00,-19.67,-56.00,120609
515.00,708.00,-3.82,0.08,0.00,-19.32,-56.00,120619
517.00,703.00,-3.77,0.05,0.00,-19.18,-56.00,120627
524.00,695.00,-3.61,0.15,0.00,-17.96,-55.00,120636
529.00,692.00,-3.55,0.06,0.00,-18.04,-55.00,120644
531.00,694.00,-3.49,0.07,0.00,-17.67,-54.00,120652
538.00,694.00,-3.45,0.04,0.00,-17.58,-54.00,120662
543.00,693.00,-3.34,0.11,0.00,-16.73,-54.00,120670
546.00,693.00,-3.28,0.06,0.00,-16.60,-53.00,120679
552.00,692.00,-3.23,0.05,0.00,-16.38,-53.00,120687
556.00,692.00,-3.26,-0.03,0.00,-16.91,-54.00,120695
560.00,692.00,-3.28,-0.02,0.00,-16.95,-54.00,120705
564.00,695.00,-3.28,-0.00,0.00,-16.91,-54.00,120713
565.00,695.00,-3.27,0.02,0.00,-16.73,-54.00,120722
568.00,696.00,-3.27,-0.00,0.00,-16.80,-54.00,120730
573.00,697.00,-3.31,-0.04,0.00,-17.20,-54.00,120739
574.00,698.00,-3.40,-0.09,0.00,-17.88,-55.00,120748
575.00,698.00,-3.49,-0.08,0.00,-18.28,-55.00,120756
577.00,698.00,-3.56,-0.07,0.00,-18.62,-55.00,120765
578.00,701.00,-3.62,-0.06,0.00,-18.89,-55.00,120773
576.00,702.00,-3.69,-0.07,0.00,-19.27,-56.00,120782
579.00,704.00,-3.77,-0.07,0.00,-19.68,-56.00,120791
578.00,703.00,-3.82,-0.06,0.00,-19.91,-56.00,120799
578.00,702.00,-3.91,-0.09,0.00,-20.51,-57.00,120808
576.00,702.00,-4.00,-0.09,0.00,-20.94,-57.00,120816
578.00,702.00,-4.08,-0.08,0.00,-21.30,-57.00,120825
577.00,698.00,-4.13,-0.05,0.00,-21.43,-58.00,120834
577.00,696.00,-4.17,-0.05,0.00,-21.67,-58.00,120843
576.00,694.00,-4.20,-0.03,0.00,-21.73,-58.00,120851
575.00,691.00,-4.20,-0.00,0.00,-21.64,-58.00,120859
573.00,688.00,-4.18,0.02,0.00,-21.41,-58.00,120868
569.00,685.00,-4.16,0.02,0.00,-21.30,-57.00,120877
564.00,685.00,-4.16,0.00,0.00,-21.38,-57.00,120886
559.00,681.00,-4.14,0.02,0.00,-21.23,-57.00,120894
551.00,679.00,-4.11,0.03,0.00,-21.04,-57.00,120902
542.00,675.00,-4.12,-0.01,0.00,-21.24,-57.00,120911
535.00,672.00,-4.12,-0.00,0.00,-21.22,-57.00,120920
529.00,667.00,-4.14,-0.02,0.00,-21.37,-57.00,120929
524.00,660.00,-4.15,-0.01,0.00,-21.43,-58.00,120937
520.00,653.00,-4.19,-0.04,0.00,-21.70,-58.00,120946
512.00,645.00,-4.23,-0.04,0.00,-21.89,-58.00,120954
501.00,632.00,-4.22,0.00,0.00,-21.71,-58.00,120963
489.00,623.00,-4.22,0.01,0.00,-21.66,-58.00,120972
482.00,615.00,-4.17,0.05,0.00,-21.27,-57.00,120980
469.00,611.00,-4.11,0.06,0.00,-20.91,-57.00,120989
452.00,605.00,-4.05,0.06,0.00,-20.57,-57.00,120997
438.00,598.00,-3.96,0.09,0.00,-20.02,-56.00,121006
412.00,587.00,-3.89,0.07,0.00,-19.73,-56.00,121015
392.00,581.00,-3.84,0.05,0.00,-19.52,-56.00,121023
380.00,576.00,-3.78,0.06,0.00,-19.23,-56.00,121032
361.00,577.00,-3.70,0.08,0.00,-18.71,-55.00,121040
354.00,575.00,-3.62,0.08,0.00,-18.34,-55.00,121050
341.00,566.00,-3.56,0.06,0.00,-18.09,-55.00,121058
331.00,557.00,-3.54,0.02,0.00,-18.15,-55.00,121066
317.00,548.00,-3.47,0.08,0.00,-17.53,-54.00,121075
312.00,540.00,-3.35,0.12,0.00,-16.72,-54.00,121083
307.00,536.00,-3.23,0.12,0.00,-16.16,-53.00,121093
303.00,525.00,-3.10,0.13,0.00,-15.43,-52.00,121101
297.00,518.00,-2.98,0.13,0.00,-14.79,-52.00,121110
284.00,511.00,-2.85,0.13,0.00,-14.10,-51.00,121118
277.00,509.00,-2.67,0.17,0.00,-13.05,-50.00,121126
270.00,503.00,-2.49,0.19,0.00,-12.02,-50.00,121136
256.00,503.00,-2.33,0.15,0.00,-11.37,-49.00,121144
242.00,492.00,-2.21,0.12,0.00,-10.89,-49.00,121153
227.00,489.00,-2.10,0.11,0.00,-10.35,-48.00,121161
213.00,485.00,-2.01,0.09,0.00,-9.95,-48.00,121169
204.00,478.00,-1.92,0.09,0.00,-9.47,-47.00,121179
191.00,467.00,-1.83,0.08,0.00,-9.10,-47.00,121187
190.00,464.00,-1.71,0.12,0.00,-8.33,-46.00,121195
182.00,452.00,-1.61,0.10,0.00,-7.86,-46.00,121204
151.00,441.00,-1.35,0.26,0.00,-5.91,-44.00,121212
111.00,446.00,-1.23,0.12,0.00,-5.83,-44.00,121222
118.00,447.00,-1.05,0.18,0.00,-4.63,-43.00,121230
103.00,444.00,-0.88,0.16,0.00,-3.88,-43.00,121238
106.00,444.00,-0.71,0.18,0.00,-2.90,-42.00,121247
116.00,452.00,-0.52,0.18,0.00,-1.94,-41.00,121255
116.00,456.00,-0.37,0.15,0.00,-1.31,-41.00,121264
117.00,464.00,-0.12,0.25,0.00,0.41,40.00,121273
115.00,467.00,0.07,0.19,0.00,1.16,40.00,121281
114.00,472.00,0.27,0.20,0.00,2.18,41.00,121289
114.00,472.00,0.37,0.10,0.00,2.32,41.00,121298
110.00,472.00,0.46,0.09,0.00,2.74,42.00,121307
110.00,474.00,0.45,-0.01,0.00,2.32,41.00,121315
107.00,471.00,0.37,-0.08,0.00,1.58,41.00,121324
109.00,463.00,0.29,-0.08,0.00,1.17,40.00,121332
101.00,462.00,0.30,0.01,0.00,1.61,41.00,121340
102.00,463.00,0.30,-0.01,0.00,1.51,41.00,121350
104.00,464.00,0.34,0.04,0.00,1.88,41.00,121358
103.00,460.00,0.29,-0.04,0.00,1.35,41.00,121366
100.00,463.00,0.17,-0.12,0.00,0.39,40.00,121375
101.00,460.00,0.04,-0.14,0.00,-0.37,-40.00,121383
104.00,463.00,-0.32,-0.36,0.00,-3.13,-42.00,121393
101.00,460.00,-0.42,-0.09,0.00,-2.53,-42.00,121401
101.00,462.00,-0.58,-0.17,0.00,-3.67,-43.00,121409
101.00,462.00,-0.80,-0.22,0.00,-4.99,-44.00,121418
101.00,461.00,-0.89,-0.09,0.00,-4.94,-44.00,121426
92.00,456.00,-1.11,-0.22,0.00,-6.64,-45.00,121435
97.00,455.00,-1.32,-0.21,0.00,-7.66,-46.00,121444
95.00,452.00,-1.52,-0.20,0.00,-8.67,-47.00,121452
94.00,452.00,-1.54,-0.02,0.00,-8.01,-46.00,121460
91.00,451.00,-1.47,0.07,0.00,-7.31,-46.00,121469
91.00,452.00,-1.57,-0.09,0.00,-8.44,-47.00,121478
91.00,449.00,-1.69,-0.13,0.00,-9.23,-47.00,121486
90.00,451.00,-1.84,-0.15,0.00,-10.11,-48.00,121495
87.00,452.00,-1.78,0.06,0.00,-8.93,-47.00,121503
89.00,450.00,-1.77,0.02,0.00,-9.04,-47.00,121511
88.00,451.00,-1.73,0.04,0.00,-8.77,-47.00,121521
83.00,449.00,-1.81,-0.08,0.00,-9.63,-48.00,121529
89.00,450.00,-1.92,-0.11,0.00,-10.29,-48.00,121537
83.00,447.00,-1.97,-0.06,0.00,-10.37,-48.00,121546
83.00,448.00,-2.00,-0.03,0.00,-10.44,-48.00,121554
79.00,448.00,-1.81,0.19,0.00,-8.50,-47.00,121563
85.00,448.00,-2.00,-0.19,0.00,-11.05,-49.00,121572
82.00,446.00,-2.02,-0.02,0.00,-10.47,-48.00,121580
82.00,447.00,-2.14,-0.12,0.00,-11.48,-49.00,121589
83.00,445.00,-2.12,0.02,0.00,-10.79,-49.00,121597
84.00,445.00,-2.12,-0.01,0.00,-10.97,-49.00,121606
82.00,443.00,-2.09,0.04,0.00,-10.59,-48.00,121615
82.00,445.00,-2.04,0.05,0.00,-10.30,-48.00,121623
83.00,443.00,-1.98,0.06,0.00,-9.94,-48.00,121631
79.00,444.00,-1.93,0.05,0.00,-9.71,-48.00,121640
81.00,445.00,-1.99,-0.06,0.00,-10.45,-48.00,121649
77.00,444.00,-2.01,-0.03,0.00,-10.48,-48.00,121657
77.00,444.00,-2.03,-0.01,0.00,-10.48,-48.00,121666
71.00,444.00,-1.88,0.15,0.00,-9.02,-47.00,121674
73.00,444.00,-1.79,0.09,0.00,-8.82,-47.00,121682
73.00,444.00,-1.80,-0.01,0.00,-9.28,-47.00,121692
69.00,442.00,-1.83,-0.04,0.00,-9.59,-48.00,121700
70.00,444.00,-1.87,-0.03,0.00,-9.73,-48.00,121708
66.00,443.00,-1.83,0.03,0.00,-9.30,-47.00,121717
68.00,444.00,-1.84,-0.01,0.00,-9.49,-47.00,121725
66.00,441.00,-1.83,0.00,0.00,-9.42,-47.00,121734
68.00,441.00,-1.84,-0.00,0.00,-9.45,-47.00,121742
68.00,440.00,-1.80,0.03,0.00,-9.12,-47.00,121751
64.00,439.00,-1.84,-0.04,0.00,-9.65,-48.00,121759
70.00,441.00,-1.83,0.01,0.00,-9.39,-47.00,121767
72.00,437.00,-1.80,0.04,0.00,-9.10,-47.00,121777
67.00,441.00,-1.77,0.03,0.00,-8.99,-47.00,121785
67.00,440.00,-1.75,0.02,0.00,-8.92,-47.00,121793
69.00,434.00,-1.80,-0.05,0.00,-9.49,-47.00,121802
66.00,437.00,-1.83,-0.03,0.00,-9.51,-48.00,121810
70.00,436.00,-1.89,-0.06,0.00,-9.96,-48.00,121819
72.00,436.00,-1.98,-0.10,0.00,-10.61,-48.00,121828
68.00,437.00,-1.98,0.00,0.00,-10.21,-48.00,121836
66.00,438.00,-2.00,-0.02,0.00,-10.40,-48.00,121844
70.00,438.00,-1.93,0.07,0.00,-9.67,-48.00,121853
68.00,436.00,-1.86,0.07,0.00,-9.28,-47.00,121862
67.00,437.00,-1.93,-0.07,0.00,-10.25,-48.00,121870
65.00,434.00,-1.94,-0.01,0.00,-10.01,-48.00,121879
69.00,435.00,-1.98,-0.04,0.00,-10.34,-48.00,121887
68.00,431.00,-2.08,-0.10,0.00,-11.14,-49.00,121895
64.00,434.00,-2.16,-0.08,0.00,-11.43,-49.00,121905
69.00,433.00,-2.25,-0.09,0.00,-11.97,-50.00,121913
66.00,433.00,-2.29,-0.04,0.00,-11.97,-50.00,121922
63.00,434.00,-2.20,0.09,0.00,-10.93,-49.00,121930
65.00,431.00,-2.08,0.12,0.00,-10.17,-48.00,121938
67.00,433.00,-1.88,0.19,0.00,-8.89,-47.00,121948
64.00,434.00,-1.70,0.18,0.00,-8.00,-46.00,121956
63.00,433.00,-1.50,0.20,0.00,-6.92,-45.00,121964
64.00,435.00,-1.34,0.16,0.00,-6.22,-45.00,121973
57.00,432.00,-1.21,0.13,0.00,-5.69,-44.00,121981
64.00,432.00,-1.13,0.08,0.00,-5.50,-44.00,121990
62.00,432.00,-1.09,0.04,0.00,-5.41,-44.00,121999
62.00,434.00,-1.01,0.07,0.00,-4.92,-44.00,122007
59.00,434.00,-0.95,0.07,0.00,-4.61,-43.00,122015
60.00,433.00,-0.85,0.10,0.00,-3.97,-43.00,122024
60.00,432.00,-0.70,0.15,0.00,-2.99,-42.00,122033
59.00,430.00,-0.54,0.17,0.00,-2.08,-41.00,122041
59.00,432.00,-0.36,0.17,0.00,-1.17,-40.00,122049
61.00,432.00,-0.19,0.17,0.00,-0.26,-40.00,122058
58.00,430.00,-0.06,0.13,0.00,0.25,40.00,122066
64.00,431.00,0.04,0.10,0.00,0.63,40.00,122075
66.00,430.00,0.05,0.01,0.00,0.33,40.00,122084
67.00,429.00,0.05,-0.00,0.00,0.24,40.00,122092
65.00,431.00,-0.11,-0.16,0.00,-1.21,-41.00,122100
68.00,431.00,-0.31,-0.20,0.00,-2.43,-42.00,122108
66.00,429.00,-0.78,-0.47,0.00,-5.94,-44.00,122118
66.00,431.00,-1.09,-0.31,0.00,-6.92,-45.00,122126
65.00,429.00,-1.35,-0.26,0.00,-8.00,-46.00,122134
61.00,430.00,-1.41,-0.06,0.00,-7.48,-46.00,122143
68.00,430.00,-1.52,-0.11,0.00,-8.28,-46.00,122151
65.00,429.00,-1.64,-0.12,0.00,-8.89,-47.00,122160
66.00,430.00,-1.65,-0.01,0.00,-8.51,-47.00,122169
68.00,428.00,-1.73,-0.09,0.00,-9.26,-47.00,122177
61.00,428.00,-1.62,0.11,0.00,-7.90,-46.00,122185
64.00,429.00,-1.44,0.18,0.00,-6.65,-45.00,122194
61.00,429.00,-1.02,0.42,0.00,-3.50,-42.00,122203
59.00,429.00,-0.49,0.52,0.00,-0.39,-40.00,122211
65.00,430.00,0.21,0.70,0.00,3.97,43.00,122220
64.00,429.00,0.73,0.52,0.00,5.87,44.00,122228
56.00,427.00,1.04,0.31,0.00,6.64,45.00,122236
59.00,429.00,1.53,0.49,0.00,9.89,48.00,122245
60.00,426.00,2.06,0.53,0.00,12.76,50.00,122254
65.00,426.00,2.38,0.32,0.00,13.58,51.00,122262
64.00,426.00,3.06,0.68,0.00,18.55,55.00,122271
62.00,426.00,3.82,0.76,0.00,22.78,59.00,122279
60.00,426.00,4.65,0.83,0.00,27.35,63.00,122288
64.00,428.00,5.49,0.84,0.00,158.37,173.00,122297
65.00,427.00,6.48,0.99,0.00,187.02,197.00,122305
66.00,428.00,7.11,0.63,0.00,195.94,205.00,122313
65.00,428.00,7.67,0.56,0.00,208.98,216.00,122322
65.00,428.00,8.13,0.46,0.00,218.53,224.00,122331
65.00,427.00,8.51,0.38,0.00,226.67,231.00,122340
65.00,426.00,8.90,0.39,0.00,237.15,239.00,122348
60.00,425.00,9.11,0.21,0.00,238.54,241.00,122357
64.00,426.00,9.13,0.02,0.00,235.28,238.00,122365
61.00,423.00,9.27,0.14,0.00,241.23,243.00,122374
66.00,425.00,9.15,-0.12,0.00,232.82,236.00,122383
64.00,425.00,9.08,-0.07,0.00,232.00,235.00,122391
63.00,425.00,9.08,0.00,0.00,233.53,236.00,122400
63.00,425.00,9.05,-0.03,0.00,232.22,235.00,122408
63.00,424.00,9.08,0.03,0.00,234.32,237.00,122417
63.00,423.00,9.21,0.13,0.00,239.66,242.00,122426
64.00,423.00,9.37,0.16,0.00,244.46,246.00,122434
64.00,424.00,9.45,0.08,0.00,244.72,246.00,122443
63.00,423.00,9.56,0.11,0.00,248.16,249.00,122451
63.00,423.00,9.44,-0.12,0.00,240.51,242.00,122460
60.00,423.00,9.24,-0.20,0.00,233.67,236.00,122469
64.00,423.00,9.23,-0.01,0.00,237.31,240.00,122477
65.00,422.00,9.28,0.05,0.00,239.64,242.00,122486
65.00,423.00,9.38,0.10,0.00,243.38,245.00,122494
66.00,422.00,9.72,0.34,0.00,256.94,256.00,122503
65.00,422.00,10.30,0.58,0.00,276.95,273.00,122512
61.00,421.00,10.98,0.68,0.00,296.44,289.00,122520
66.00,422.00,11.79,0.80,0.00,319.72,309.00,122529
64.00,421.00,12.60,0.81,0.00,340.66,327.00,122537
66.00,423.00,13.57,0.98,0.00,369.28,351.00,122547
66.00,422.00,14.19,0.62,0.00,377.75,358.00,122555
65.00,423.00,14.74,0.55,0.00,390.37,369.00,122564
68.00,423.00,15.05,0.31,0.00,393.70,371.00,122572
67.00,422.00,15.35,0.30,0.00,401.16,378.00,122582
68.00,422.00,15.79,0.43,0.00,415.00,389.00,122590
70.00,422.00,16.52,0.73,0.00,439.89,410.00,122599
69.00,421.00,17.50,0.99,0.00,470.52,436.00,122607
69.00,422.00,18.59,1.08,0.00,500.37,461.00,122616
70.00,422.00,19.78,1.19,0.00,533.25,489.00,122625
70.00,422.00,20.95,1.17,0.00,562.87,514.00,122634
69.00,422.00,22.05,1.11,0.00,590.01,537.00,122642
69.00,422.00,22.99,0.94,0.00,610.55,554.00,122651
69.00,422.00,23.82,0.83,0.00,629.79,570.00,122659
67.00,420.00,24.55,0.73,0.00,646.55,585.00,122668
72.00,423.00,25.03,0.48,0.00,653.76,591.00,122677
66.00,420.00,25.36,0.33,0.00,659.06,595.00,122685
72.00,422.00,26.06,0.70,0.00,684.61,617.00,122694
73.00,421.00,26.94,0.88,0.00,711.12,639.00,122702
73.00,422.00,27.88,0.95,0.00,736.76,661.00,122712
70.00,422.00,28.74,0.86,0.00,757.00,678.00,122720
69.00,422.00,29.71,0.97,0.00,784.40,701.00,122729
70.00,423.00,30.69,0.97,0.00,809.42,722.00,122737
71.00,422.00,31.61,0.92,0.00,831.97,741.00,122746
72.00,421.00,32.63,1.03,0.00,860.63,765.00,122755
70.00,421.00,33.60,0.97,0.00,884.33,785.00,122764
71.00,421.00,34.54,0.93,0.00,907.67,805.00,122772
71.00,421.00,35.49,0.96,0.00,932.68,826.00,122781
70.00,421.00,36.50,1.01,0.00,959.56,848.00,122789
74.00,422.00,37.63,1.14,0.00,991.48,875.00,122799
76.00,421.00,38.79,1.16,0.00,1021.84,901.00,122808
70.00,421.00,39.88,1.08,0.00,1048.19,923.00,122816
71.00,423.00,41.07,1.19,0.00,1081.12,951.00,122825
71.00,422.00,42.21,1.14,0.00,1109.28,975.00,122833
72.00,423.00,43.34,1.12,0.00,1137.89,999.00,122843
70.00,422.00,44.31,0.97,0.00,1159.74,1017.00,122851
69.00,423.00,45.29,0.98,0.00,1185.13,1039.00,122860
70.00,423.00,46.04,0.75,0.00,1199.72,1051.00,122869
67.00,422.00,46.92,0.88,0.00,1225.00,1072.00,122877
68.00,423.00,47.88,0.96,0.00,1251.53,1095.00,122887
68.00,423.00,48.78,0.90,0.00,1273.40,1113.00,122895
73.00,422.00,49.84,1.06,0.00,1303.76,1139.00,122904
71.00,421.00,51.00,1.17,0.00,1336.01,1166.00,122912
71.00,422.00,52.11,1.10,0.00,1363.11,1189.00,122921
70.00,422.00,53.46,1.35,0.00,1403.00,1222.00,122931
68.00,421.00,54.66,1.20,0.00,1430.58,1246.00,122939
70.00,422.00,55.97,1.32,0.00,1466.95,1276.00,122948
68.00,422.00,57.20,1.23,0.00,1496.58,1301.00,122956
72.00,422.00,58.38,1.18,0.00,1525.91,1326.00,122966
69.00,422.00,59.53,1.16,0.00,1555.29,1351.00,122974
69.00,422.00,60.47,0.94,0.00,1574.97,1367.00,122983
69.00,421.00,61.51,1.03,0.00,1603.51,1391.00,122991
71.00,420.00,62.63,1.12,0.00,1634.13,1417.00,123000
68.00,419.00,63.58,0.95,0.00,1655.28,1435.00,123009
67.00,421.00,64.66,1.07,0.00,1685.27,1460.00,123018
66.00,420.00,65.62,0.97,0.00,1707.91,1479.00,123026
66.00,420.00,66.50,0.88,0.00,1728.58,1497.00,123035
68.00,420.00,67.40,0.90,0.00,1752.40,1517.00,123043
68.00,420.00,68.15,0.75,0.00,1768.52,1531.00,123053
69.00,421.00,68.85,0.70,0.00,1785.64,1545.00,123061
68.00,420.00,69.56,0.71,0.00,1804.09,1561.00,123070
69.00,419.00,70.24,0.67,0.00,1820.66,1575.00,123078
70.00,419.00,70.84,0.60,0.00,1834.53,1586.00,123087
65.00,417.00,71.59,0.75,0.00,1857.07,1605.00,123097
65.00,418.00,72.31,0.72,0.00,1875.05,1620.00,123105
67.00,418.00,72.99,0.68,0.00,1891.55,1634.00,123114
66.00,418.00,73.57,0.58,0.00,1904.31,1645.00,123122
66.00,418.00,74.14,0.58,0.00,1919.14,1658.00,123131
62.00,415.00,74.74,0.59,0.00,1934.68,1671.00,123140
63.00,415.00,75.27,0.54,0.00,1947.39,1681.00,123149
60.00,418.00,75.72,0.45,0.00,1957.24,1690.00,123157
60.00,419.00,76.17,0.44,0.00,1968.43,1699.00,123166
61.00,417.00,76.45,0.29,0.00,1972.56,1703.00,123175
61.00,419.00,76.79,0.33,0.00,1982.10,1711.00,123184
62.00,419.00,77.10,0.32,0.00,1989.91,1717.00,123193
62.00,419.00,77.28,0.18,0.00,1991.51,1719.00,123201
62.00,419.00,77.46,0.18,0.00,1996.33,1723.00,123210
60.00,418.00,77.69,0.23,0.00,2003.18,1728.00,123218
60.00,420.00,77.91,0.23,0.00,2008.92,1733.00,123228
62.00,419.00,78.16,0.24,0.00,2015.59,1739.00,123237
59.00,418.00,78.25,0.09,0.00,2014.65,1738.00,123245
62.00,419.00,78.48,0.23,0.00,2023.44,1746.00,123254
59.00,418.00,78.70,0.22,0.00,2028.91,1750.00,123262
62.00,420.00,78.88,0.18,0.00,2032.74,1753.00,123272
62.00,418.00,78.96,0.08,0.00,2032.89,1753.00,123280
62.00,419.00,79.05,0.09,0.00,2035.38,1756.00,123289
62.00,419.00,79.26,0.21,0.00,2043.35,1762.00,123297
60.00,417.00,79.43,0.17,0.00,2046.72,1765.00,123307
57.00,418.00,79.55,0.12,0.00,2049.06,1767.00,123316
59.00,417.00,79.76,0.21,0.00,2056.07,1773.00,123324
61.00,418.00,79.98,0.22,0.00,2061.99,1778.00,123333
58.00,419.00,80.17,0.19,0.00,2066.04,1781.00,123341
58.00,418.00,80.38,0.21,0.00,2072.18,1787.00,123351
58.00,419.00,80.62,0.24,0.00,2078.80,1792.00,123359
59.00,417.00,80.94,0.32,0.00,2088.75,1801.00,123368
62.00,418.00,81.17,0.22,0.00,2092.56,1804.00,123377
57.00,415.00,81.35,0.19,0.00,2096.61,1807.00,123385
55.00,418.00,81.58,0.23,0.00,2103.21,1813.00,123395
59.00,416.00,81.70,0.12,0.00,2104.17,1814.00,123403
60.00,418.00,81.80,0.10,0.00,2106.37,1815.00,123412
61.00,415.00,81.89,0.09,0.00,2108.37,1817.00,123420
62.00,417.00,81.93,0.04,0.00,2108.59,1817.00,123429
61.00,417.00,81.98,0.04,0.00,2109.66,1818.00,123438
60.00,414.00,82.07,0.09,0.00,2113.16,1821.00,123447
59.00,415.00,82.14,0.07,0.00,2114.61,1822.00,123456
60.00,415.00,82.22,0.08,0.00,2116.78,1824.00,123464
60.00,414.00,82.27,0.04,0.00,2117.11,1825.00,123473
58.00,416.00,82.30,0.04,0.00,2117.87,1825.00,123482
59.00,415.00,82.39,0.09,0.00,2121.46,1828.00,123491
61.00,413.00,82.51,0.11,0.00,2124.83,1831.00,123499
59.00,415.00,82.55,0.05,0.00,2124.57,1831.00,123508
57.00,413.00,82.61,0.06,0.00,2126.44,1832.00,123516
58.00,415.00,82.69,0.08,0.00,2128.89,1834.00,123526
57.00,413.00,82.84,0.15,0.00,2133.99,1839.00,123535
58.00,413.00,82.98,0.14,0.00,2137.63,1842.00,123543
58.00,412.00,83.15,0.17,0.00,2142.53,1846.00,123552
54.00,411.00,83.37,0.22,0.00,2149.12,1851.00,123560
55.00,414.00,83.55,0.18,0.00,2152.85,1855.00,123570
58.00,414.00,83.76,0.22,0.00,2159.23,1860.00,123578
52.00,411.00,84.03,0.26,0.00,2166.88,1866.00,123587
53.00,412.00,84.27,0.24,0.00,2172.78,1871.00,123596
56.00,415.00,84.55,0.28,0.00,2180.96,1878.00,123604
51.00,411.00,84.83,0.27,0.00,2187.71,1884.00,123614
53.00,410.00,85.06,0.23,0.00,2192.94,1888.00,123622
53.00,412.00,85.35,0.29,0.00,2201.66,1896.00,123631
51.00,414.00,85.72,0.37,0.00,2212.57,1905.00,123639
56.00,413.00,86.06,0.34,0.00,2220.87,1912.00,123649
54.00,413.00,86.31,0.25,0.00,2225.22,1916.00,123657
53.00,411.00,86.49,0.18,0.00,2228.63,1919.00,123666
51.00,412.00,86.64,0.15,0.00,2231.63,1921.00,123675
49.00,414.00,86.78,0.14,0.00,2235.16,1924.00,123683
53.00,413.00,86.99,0.22,0.00,2242.34,1930.00,123692
56.00,413.00,87.19,0.19,0.00,2246.88,1934.00,123701
54.00,414.00,87.29,0.10,0.00,2247.61,1935.00,123709
54.00,414.00,87.33,0.04,0.00,2247.24,1934.00,123718
58.00,412.00,87.34,0.02,0.00,2247.17,1934.00,123727
53.00,411.00,87.36,0.01,0.00,2247.41,1934.00,123736
54.00,410.00,87.43,0.08,0.00,2250.70,1937.00,123745
55.00,410.00,87.57,0.14,0.00,2255.60,1941.00,123753
56.00,410.00,87.76,0.19,0.00,2261.43,1946.00,123762
56.00,408.00,87.93,0.17,0.00,2265.57,1950.00,123770
58.00,411.00,88.00,0.07,0.00,2265.06,1949.00,123780
56.00,407.00,87.99,-0.01,0.00,2263.18,1948.00,123788
53.00,408.00,87.94,-0.05,0.00,2261.18,1946.00,123797
56.00,409.00,87.85,-0.09,0.00,2257.85,1943.00,123805
57.00,408.00,87.70,-0.15,0.00,2252.86,1939.00,123814
57.00,409.00,87.53,-0.16,0.00,2248.42,1935.00,123824
48.00,408.00,87.38,-0.16,0.00,2244.44,1932.00,123832
51.00,409.00,87.25,-0.13,0.00,2241.76,1930.00,123841
54.00,411.00,87.12,-0.12,0.00,2238.62,1927.00,123849
52.00,411.00,86.97,-0.15,0.00,2234.26,1923.00,123858
48.00,409.00,86.84,-0.13,0.00,2231.36,1921.00,123867
52.00,411.00,86.75,-0.10,0.00,2229.43,1919.00,123876
52.00,410.00,86.68,-0.07,0.00,2228.42,1918.00,123885
48.00,408.00,86.62,-0.06,0.00,2227.02,1917.00,123893
50.00,409.00,86.56,-0.06,0.00,2225.45,1916.00,123902
50.00,408.00,86.54,-0.02,0.00,2225.54,1916.00,123911
53.00,410.00,86.52,-0.02,0.00,2225.24,1916.00,123920
52.00,408.00,86.47,-0.05,0.00,2223.32,1914.00,123928
57.00,409.00,86.41,-0.05,0.00,2221.79,1913.00,123937
58.00,411.00,86.40,-0.02,0.00,2222.09,1913.00,123945
55.00,409.00,86.40,0.01,0.00,2222.82,1914.00,123955
55.00,410.00,86.39,-0.01,0.00,2222.20,1913.00,123964
55.00,411.00,86.40,0.00,0.00,2222.56,1913.00,123972
53.00,407.00,86.39,-0.00,0.00,2222.33,1913.00,123981
57.00,407.00,86.40,0.00,0.00,2222.52,1913.00,123990
56.00,407.00,86.42,0.02,0.00,2223.42,1914.00,123999
54.00,410.00,86.44,0.02,0.00,2223.90,1914.00,124007
54.00,407.00,86.47,0.03,0.00,2224.96,1915.00,124016
59.00,408.00,86.50,0.04,0.00,2225.98,1916.00,124024
55.00,406.00,86.52,0.02,0.00,2226.16,1916.00,124034
58.00,408.00,86.55,0.03,0.00,2227.12,1917.00,124043
59.00,407.00,86.59,0.04,0.00,2228.45,1918.00,124051
58.00,409.00,86.66,0.06,0.00,2230.42,1920.00,124060
54.00,407.00,86.75,0.09,0.00,2233.45,1923.00,124068
51.00,407.00,86.82,0.07,0.00,2234.95,1924.00,124078
53.00,407.00,86.85,0.03,0.00,2234.83,1924.00,124086
52.00,408.00,86.88,0.03,0.00,2235.68,1924.00,124095
54.00,409.00,86.93,0.05,0.00,2237.31,1926.00,124103
56.00,408.00,86.96,0.02,0.00,2237.41,1926.00,124112
53.00,408.00,86.99,0.03,0.00,2238.33,1927.00,124122
57.00,406.00,87.02,0.03,0.00,2239.04,1927.00,124130
55.00,408.00,87.05,0.03,0.00,2239.76,1928.00,124139
55.00,408.00,87.08,0.04,0.00,2240.83,1929.00,124147
57.00,407.00,87.14,0.05,0.00,2242.61,1930.00,124156
58.00,409.00,87.23,0.09,0.00,2245.87,1933.00,124165
55.00,408.00,87.34,0.11,0.00,2249.10,1936.00,124174
57.00,409.00,87.41,0.07,0.00,2249.96,1936.00,124183
52.00,410.00,87.49,0.08,0.00,2252.10,1938.00,124191
55.00,408.00,87.57,0.09,0.00,2254.57,1940.00,124200
55.00,408.00,87.62,0.04,0.00,2254.74,1941.00,124209
52.00,408.00,87.58,-0.03,0.00,2252.38,1938.00,124218
53.00,408.00,87.51,-0.07,0.00,2249.67,1936.00,124226
51.00,410.00,87.44,-0.07,0.00,2247.70,1935.00,124235
51.00,408.00,87.36,-0.07,0.00,2245.88,1933.00,124243
49.00,407.00,87.30,-0.07,0.00,2244.20,1932.00,124253
49.00,407.00,87.21,-0.08,0.00,2241.82,1930.00,124262
50.00,410.00,87.08,-0.13,0.00,2237.35,1926.00,124270
48.00,410.00,86.94,-0.14,0.00,2233.74,1923.00,124279
45.00,407.00,86.84,-0.11,0.00,2231.66,1921.00,124288
47.00,407.00,86.71,-0.13,0.00,2227.74,1918.00,124297
45.00,406.00,86.55,-0.15,0.00,2223.34,1914.00,124305
47.00,407.00,86.37,-0.18,0.00,2218.12,1910.00,124314
49.00,408.00,86.14,-0.23,0.00,2211.07,1904.00,124323
49.00,405.00,85.85,-0.28,0.00,2202.68,1897.00,124332
50.00,408.00,85.60,-0.26,0.00,2196.57,1891.00,124341
52.00,407.00,85.34,-0.26,0.00,2189.92,1886.00,124349
52.00,408.00,85.09,-0.24,0.00,2183.97,1881.00,124358
52.00,406.00,84.89,-0.20,0.00,2179.58,1877.00,124366
51.00,408.00,84.70,-0.19,0.00,2175.04,1873.00,124376
50.00,408.00,84.53,-0.17,0.00,2170.88,1870.00,124384
50.00,407.00,84.40,-0.13,0.00,2168.41,1868.00,124393
47.00,407.00,84.29,-0.11,0.00,2166.08,1866.00,124402
47.00,406.00,84.21,-0.08,0.00,2164.63,1865.00,124410
50.00,408.00,84.18,-0.03,0.00,2164.79,1865.00,124420
50.00,408.00,84.17,-0.01,0.00,2165.12,1865.00,124428
47.00,407.00,84.17,0.00,0.00,2165.37,1865.00,124437
50.00,409.00,84.20,0.03,0.00,2166.63,1866.00,124445
47.00,407.00,84.24,0.03,0.00,2167.65,1867.00,124454
48.00,408.00,84.28,0.04,0.00,2168.82,1868.00,124464
49.00,405.00,84.34,0.06,0.00,2170.86,1870.00,124472
51.00,407.00,84.38,0.04,0.00,2171.65,1870.00,124481
51.00,407.00,84.39,0.01,0.00,2171.11,1870.00,124489
51.00,408.00,84.39,0.00,0.00,2171.03,1870.00,124498
50.00,408.00,84.40,0.00,0.00,2171.12,1870.00,124507
50.00,404.00,84.40,0.00,0.00,2171.10,1870.00,124516
50.00,407.00,84.40,-0.00,0.00,2170.99,1870.00,124524
51.00,407.00,84.37,-0.02,0.00,2169.99,1869.00,124533
51.00,408.00,84.35,-0.03,0.00,2169.25,1868.00,124542
50.00,406.00,84.33,-0.02,0.00,2168.99,1868.00,124551
49.00,405.00,84.28,-0.05,0.00,2166.87,1866.00,124560
47.00,405.00,84.21,-0.07,0.00,2164.72,1865.00,124568
48.00,406.00,84.12,-0.09,0.00,2162.16,1862.00,124577
50.00,408.00,84.03,-0.09,0.00,2159.78,1860.00,124585
47.00,405.00,83.94,-0.09,0.00,2157.27,1858.00,124595
48.00,407.00,83.84,-0.09,0.00,2154.87,1856.00,124603
48.00,407.00,83.72,-0.12,0.00,2151.02,1853.00,124612
47.00,405.00,83.60,-0.12,0.00,2148.22,1851.00,124621
47.00,405.00,83.51,-0.09,0.00,2146.33,1849.00,124630
49.00,406.00,83.43,-0.08,0.00,2144.63,1848.00,124639
42.00,402.00,83.39,-0.04,0.00,2144.18,1847.00,124647
46.00,405.00,83.34,-0.05,0.00,2142.87,1846.00,124656
47.00,405.00,83.27,-0.07,0.00,2140.80,1844.00,124664
45.00,403.00,83.19,-0.08,0.00,2138.35,1842.00,124674
50.00,405.00,83.10,-0.09,0.00,2135.94,1840.00,124683
48.00,405.00,83.07,-0.03,0.00,2136.21,1841.00,124691
47.00,405.00,83.07,0.00,0.00,2136.97,1841.00,124700
45.00,404.00,83.11,0.04,0.00,2138.71,1843.00,124708
45.00,404.00,83.15,0.04,0.00,2139.64,1843.00,124718
48.00,407.00,83.19,0.04,0.00,2140.69,1844.00,124726
46.00,407.00,83.22,0.03,0.00,2141.28,1845.00,124735
47.00,404.00,83.25,0.04,0.00,2142.36,1846.00,124744
51.00,406.00,83.26,0.01,0.00,2141.95,1845.00,124752
49.00,404.00,83.27,0.01,0.00,2142.15,1846.00,124762
45.00,404.00,83.27,0.00,0.00,2142.19,1846.00,124770
50.00,406.00,83.29,0.02,0.00,2143.09,1846.00,124779
47.00,404.00,83.31,0.02,0.00,2143.39,1847.00,124787
49.00,405.00,83.32,0.01,0.00,2143.75,1847.00,124796
50.00,407.00,83.35,0.03,0.00,2144.68,1848.00,124805
51.00,404.00,83.38,0.03,0.00,2145.69,1849.00,124814
51.00,405.00,83.43,0.05,0.00,2147.32,1850.00,124823
52.00,405.00,83.43,-0.01,0.00,2146.00,1849.00,124831
51.00,405.00,83.38,-0.04,0.00,2144.12,1847.00,124840
53.00,404.00,83.33,-0.06,0.00,2142.26,1846.00,124849
53.00,404.00,83.27,-0.05,0.00,2140.96,1845.00,124858
53.00,404.00,83.24,-0.03,0.00,2140.71,1844.00,124866
51.00,403.00,83.23,-0.01,0.00,2140.91,1845.00,124875
50.00,404.00,83.24,0.01,0.00,2141.43,1845.00,124883
51.00,403.00,83.26,0.02,0.00,2142.22,1846.00,124893
45.00,401.00,83.25,-0.01,0.00,2141.40,1845.00,124902
48.00,401.00,83.27,0.02,0.00,2142.48,1846.00,124910
45.00,401.00,83.29,0.02,0.00,2143.10,1846.00,124919
46.00,401.00,83.28,-0.01,0.00,2142.23,1846.00,124928
47.00,401.00,83.26,-0.03,0.00,2141.23,1845.00,124937
48.00,401.00,83.24,-0.02,0.00,2141.03,1845.00,124945
46.00,402.00,83.18,-0.06,0.00,2138.52,1843.00,124954
48.00,404.00,83.12,-0.06,0.00,2136.79,1841.00,124962
45.00,404.00,83.05,-0.06,0.00,2135.17,1840.00,124972
47.00,402.00,82.98,-0.07,0.00,2133.15,1838.00,124981
46.00,404.00,82.90,-0.08,0.00,2130.97,1836.00,124989
47.00,405.00,82.78,-0.12,0.00,2127.10,1833.00,124998
47.00,405.00,82.64,-0.14,0.00,2122.90,1829.00,125006
46.00,404.00,82.48,-0.16,0.00,2118.52,1826.00,125016
45.00,404.00,82.32,-0.16,0.00,2114.42,1822.00,125024
46.00,404.00,82.18,-0.14,0.00,2111.06,1819.00,125033
49.00,404.00,82.03,-0.15,0.00,2107.22,1816.00,125042
47.00,404.00,81.93,-0.11,0.00,2105.29,1814.00,125050
49.00,404.00,81.82,-0.11,0.00,2102.38,1812.00,125060
49.00,404.00,81.71,-0.11,0.00,2099.53,1810.00,125068
49.00,403.00,81.62,-0.09,0.00,2097.64,1808.00,125077
47.00,405.00,81.53,-0.08,0.00,2095.56,1806.00,125085
40.00,406.00,81.44,-0.09,0.00,2092.97,1804.00,125094
45.00,404.00,81.35,-0.09,0.00,2090.83,1802.00,125104
47.00,406.00,81.24,-0.11,0.00,2087.69,1800.00,125112
46.00,406.00,81.13,-0.11,0.00,2084.62,1797.00,125121
46.00,406.00,81.01,-0.12,0.00,2081.42,1794.00,125129
47.00,405.00,80.90,-0.11,0.00,2078.82,1792.00,125138
45.00,405.00,80.77,-0.13,0.00,2075.13,1789.00,125147
48.00,406.00,80.63,-0.14,0.00,2071.19,1786.00,125156
48.00,406.00,80.49,-0.14,0.00,2067.51,1783.00,125165
47.00,407.00,80.34,-0.15,0.00,2063.66,1779.00,125173
45.00,406.00,80.18,-0.16,0.00,2059.16,1776.00,125182
47.00,406.00,80.01,-0.16,0.00,2054.97,1772.00,125191
50.00,405.00,79.87,-0.15,0.00,2051.57,1769.00,125200
50.00,406.00,79.71,-0.16,0.00,2047.31,1766.00,125208
48.00,408.00,79.57,-0.14,0.00,2043.88,1763.00,125217
49.00,405.00,79.46,-0.11,0.00,2041.92,1761.00,125227
52.00,407.00,79.36,-0.10,0.00,2039.27,1759.00,125235
43.00,404.00,79.25,-0.10,0.00,2036.60,1757.00,125244
45.00,407.00,79.18,-0.07,0.00,2035.49,1756.00,125252
50.00,408.00,79.13,-0.05,0.00,2034.49,1755.00,125261
44.00,404.00,79.09,-0.04,0.00,2033.69,1754.00,125270
50.00,407.00,79.08,-0.01,0.00,2034.12,1755.00,125279
49.00,406.00,79.08,-0.00,0.00,2034.29,1755.00,125287
47.00,405.00,79.09,0.01,0.00,2034.87,1755.00,125296
45.00,404.00,79.11,0.01,0.00,2035.24,1755.00,125305
47.00,404.00,79.13,0.02,0.00,2036.00,1756.00,125314
49.00,402.00,79.15,0.02,0.00,2036.39,1756.00,125323
50.00,406.00,79.18,0.04,0.00,2037.71,1758.00,125331
47.00,402.00,79.22,0.03,0.00,2038.48,1758.00,125340
50.00,406.00,79.26,0.04,0.00,2039.71,1759.00,125348
48.00,406.00,79.30,0.04,0.00,2040.75,1760.00,125358
48.00,402.00,79.35,0.05,0.00,2042.46,1762.00,125367
52.00,402.00,79.41,0.05,0.00,2043.87,1763.00,125375
49.00,400.00,79.45,0.04,0.00,2044.71,1763.00,125384
50.00,400.00,79.49,0.04,0.00,2045.71,1764.00,125392
48.00,400.00,79.53,0.04,0.00,2046.60,1765.00,125401
50.00,402.00,79.55,0.02,0.00,2046.86,1765.00,125410
46.00,399.00,79.58,0.03,0.00,2047.63,1766.00,125419
46.00,400.00,79.60,0.02,0.00,2048.21,1766.00,125427
49.00,402.00,79.66,0.06,0.00,2050.28,1768.00,125436
45.00,401.00,79.76,0.10,0.00,2053.72,1771.00,125445
46.00,403.00,79.90,0.14,0.00,2058.31,1775.00,125454
44.00,401.00,80.09,0.19,0.00,2064.38,1780.00,125462
42.00,403.00,80.31,0.21,0.00,2070.12,1785.00,125471
41.00,401.00,80.55,0.24,0.00,2077.04,1791.00,125479
43.00,403.00,80.76,0.21,0.00,2081.97,1795.00,125489
43.00,403.00,80.94,0.18,0.00,2085.81,1798.00,125497
44.00,402.00,81.12,0.18,0.00,2090.49,1802.00,125506
42.00,403.00,81.29,0.17,0.00,2094.54,1805.00,125514
39.00,404.00,81.42,0.13,0.00,2097.28,1808.00,125523
41.00,402.00,81.55,0.13,0.00,2100.58,1811.00,125533
37.00,403.00,81.67,0.12,0.00,2103.37,1813.00,125541
39.00,404.00,81.75,0.08,0.00,2104.68,1814.00,125549
41.00,404.00,81.83,0.08,0.00,2106.78,1816.00,125558
39.00,403.00,81.91,0.08,0.00,2108.87,1818.00,125566
42.00,404.00,82.01,0.10,0.00,2111.76,1820.00,125576
41.00,401.00,82.12,0.11,0.00,2114.70,1822.00,125585
37.00,402.00,82.25,0.13,0.00,2118.37,1826.00,125593
38.00,402.00,82.36,0.11,0.00,2121.06,1828.00,125601
42.00,401.00,82.50,0.14,0.00,2125.23,1831.00,125611
42.00,402.00,82.64,0.13,0.00,2128.48,1834.00,125620
42.00,401.00,82.77,0.13,0.00,2131.78,1837.00,125628
41.00,399.00,82.93,0.16,0.00,2136.57,1841.00,125637
37.00,400.00,83.07,0.14,0.00,2139.65,1843.00,125645
38.00,400.00,83.20,0.13,0.00,2142.86,1846.00,125655
38.00,402.00,83.32,0.12,0.00,2145.89,1849.00,125663
37.00,401.00,83.43,0.11,0.00,2148.44,1851.00,125672
40.00,400.00,83.53,0.10,0.00,2150.88,1853.00,125680
37.00,399.00,83.62,0.09,0.00,2153.05,1855.00,125689
36.00,400.00,83.70,0.08,0.00,2154.68,1856.00,125699
36.00,400.00,83.77,0.07,0.00,2156.56,1858.00,125707
34.00,400.00,83.84,0.07,0.00,2158.23,1859.00,125716
37.00,401.00,83.92,0.08,0.00,2160.33,1861.00,125724
35.00,399.00,83.98,0.06,0.00,2161.57,1862.00,125733
35.00,401.00,84.06,0.08,0.00,2164.12,1864.00,125742
34.00,401.00,84.15,0.08,0.00,2166.34,1866.00,125751
35.00,399.00,84.24,0.09,0.00,2168.98,1868.00,125759
37.00,397.00,84.32,0.07,0.00,2170.49,1869.00,125768
35.00,397.00,84.36,0.05,0.00,2171.15,1870.00,125777
33.00,398.00,84.39,0.03,0.00,2171.43,1870.00,125786
36.00,398.00,84.41,0.02,0.00,2171.98,1871.00,125795
38.00,399.00,84.43,0.01,0.00,2172.04,1871.00,125803
36.00,399.00,84.44,0.02,0.00,2172.61,1871.00,125812
42.00,399.00,84.43,-0.01,0.00,2171.80,1871.00,125820
38.00,399.00,84.41,-0.02,0.00,2171.12,1870.00,125830
37.00,397.00,84.39,-0.02,0.00,2170.42,1869.00,125839
34.00,399.00,84.35,-0.04,0.00,2168.90,1868.00,125847
36.00,399.00,84.30,-0.05,0.00,2167.57,1867.00,125856
35.00,397.00,84.25,-0.05,0.00,2166.39,1866.00,125864
31.00,400.00,84.17,-0.08,0.00,2163.62,1864.00,125874
34.00,399.00,84.09,-0.09,0.00,2161.23,1862.00,125882
35.00,398.00,83.98,-0.11,0.00,2158.03,1859.00,125891
35.00,399.00,83.84,-0.14,0.00,2153.72,1855.00,125900
33.00,398.00,83.70,-0.14,0.00,2150.27,1852.00,125908
34.00,400.00,83.54,-0.16,0.00,2145.81,1849.00,125918
33.00,397.00,83.36,-0.18,0.00,2140.75,1844.00,125926
31.00,400.00,83.17,-0.20,0.00,2135.33,1840.00,125935
34.00,401.00,82.94,-0.23,0.00,2128.93,1834.00,125943
32.00,398.00,82.72,-0.22,0.00,2123.49,1830.00,125953
33.00,401.00,82.50,-0.22,0.00,2117.57,1825.00,125962
31.00,400.00,82.28,-0.22,0.00,2112.20,1820.00,125970
31.00,400.00,82.09,-0.20,0.00,2107.58,1816.00,125979
29.00,396.00,81.88,-0.20,0.00,2102.22,1812.00,125987
33.00,398.00,81.68,-0.20,0.00,2097.06,1808.00,125997
28.00,395.00,81.49,-0.19,0.00,2092.33,1804.00,126005
33.00,396.00,81.28,-0.21,0.00,2086.64,1799.00,126014
33.00,396.00,81.07,-0.21,0.00,2081.16,1794.00,126022
35.00,398.00,80.85,-0.23,0.00,2075.06,1789.00,126031
33.00,395.00,80.60,-0.25,0.00,2068.31,1783.00,126041
31.00,396.00,80.35,-0.25,0.00,2061.61,1778.00,126049
34.00,397.00,80.10,-0.24,0.00,2055.67,1773.00,126058
30.00,397.00,79.88,-0.22,0.00,2050.42,1768.00,126066
30.00,395.00,79.68,-0.20,0.00,2045.47,1764.00,126075
29.00,394.00,79.47,-0.21,0.00,2040.06,1760.00,126084
32.00,394.00,79.27,-0.20,0.00,2035.16,1755.00,126093
31.00,394.00,79.08,-0.19,0.00,2030.25,1751.00,126102
31.00,393.00,78.91,-0.17,0.00,2026.31,1748.00,126110
33.00,394.00,78.74,-0.16,0.00,2022.21,1744.00,126119
31.00,393.00,78.60,-0.15,0.00,2018.80,1742.00,126128
30.00,395.00,78.46,-0.13,0.00,2015.67,1739.00,126137
30.00,395.00,78.33,-0.14,0.00,2012.12,1736.00,126146
28.00,395.00,78.18,-0.14,0.00,2008.24,1733.00,126154
29.00,393.00,78.05,-0.14,0.00,2004.91,1730.00,126163
29.00,393.00,77.92,-0.12,0.00,2001.99,1727.00,126172
28.00,393.00,77.80,-0.13,0.00,1998.72,1725.00,126181
27.00,394.00,77.69,-0.11,0.00,1996.14,1722.00,126189
32.00,395.00,77.58,-0.11,0.00,1993.36,1720.00,126198
28.00,395.00,77.48,-0.10,0.00,1991.02,1718.00,126206
29.00,395.00,77.39,-0.09,0.00,1988.97,1716.00,126216
29.00,393.00,77.32,-0.07,0.00,1987.73,1715.00,126225
30.00,393.00,77.27,-0.06,0.00,1986.42,1714.00,126233
29.00,393.00,77.22,-0.04,0.00,1985.68,1714.00,126242
30.00,395.00,77.20,-0.02,0.00,1985.54,1714.00,126251
29.00,394.00,77.20,-0.00,0.00,1985.90,1714.00,126260
30.00,394.00,77.21,0.01,0.00,1986.24,1714.00,126268
30.00,393.00,77.22,0.02,0.00,1986.88,1715.00,126277
29.00,394.00,77.24,0.02,0.00,1987.30,1715.00,126286
28.00,394.00,77.28,0.04,0.00,1988.85,1716.00,126295
30.00,394.00,77.34,0.06,0.00,1990.84,1718.00,126304
30.00,395.00,77.42,0.08,0.00,1993.06,1720.00,126312
29.00,392.00,77.52,0.10,0.00,1996.17,1722.00,126321
31.00,394.00,77.64,0.12,0.00,1999.72,1726.00,126329
29.00,393.00,77.76,0.12,0.00,2002.95,1728.00,126339
30.00,395.00,77.89,0.13,0.00,2006.20,1731.00,126347
29.00,393.00,78.03,0.14,0.00,2010.06,1734.00,126356
31.00,396.00,78.16,0.13,0.00,2013.34,1737.00,126364
32.00,395.00,78.28,0.12,0.00,2016.01,1739.00,126373
30.00,397.00,78.38,0.10,0.00,2018.46,1741.00,126383
30.00,395.00,78.48,0.10,0.00,2020.76,1743.00,126391
32.00,395.00,78.58,0.10,0.00,2023.55,1746.00,126400
28.00,394.00,78.69,0.11,0.00,2026.29,1748.00,126408
30.00,395.00,78.79,0.11,0.00,2029.05,1750.00,126417
32.00,395.00,78.92,0.13,0.00,2032.79,1753.00,126426
30.00,395.00,79.04,0.12,0.00,2035.88,1756.00,126435
32.00,395.00,79.18,0.14,0.00,2039.72,1759.00,126444
28.00,394.00,79.32,0.13,0.00,2043.09,1762.00,126452
29.00,392.00,79.44,0.12,0.00,2046.04,1765.00,126461
32.00,393.00,79.56,0.12,0.00,2049.19,1767.00,126470
29.00,395.00,79.66,0.10,0.00,2051.08,1769.00,126479
29.00,393.00,79.75,0.09,0.00,2053.20,1771.00,126487
30.00,395.00,79.80,0.06,0.00,2054.06,1771.00,126496
31.00,394.00,79.85,0.04,0.00,2054.89,1772.00,126504
28.00,394.00,79.90,0.05,0.00,2056.38,1773.00,126514
30.00,393.00,79.94,0.04,0.00,2057.24,1774.00,126523
31.00,393.00,79.98,0.04,0.00,2058.08,1775.00,126531
29.00,391.00,80.04,0.06,0.00,2060.10,1776.00,126540
30.00,394.00,80.08,0.04,0.00,2060.81,1777.00,126548
27.00,392.00,80.12,0.04,0.00,2061.71,1778.00,126558
28.00,393.00,80.17,0.05,0.00,2063.20,1779.00,126566
28.00,393.00,80.20,0.04,0.00,2063.85,1780.00,126575
25.00,391.00,80.22,0.02,0.00,2064.20,1780.00,126583
27.00,391.00,80.25,0.03,0.00,2065.03,1781.00,126593
25.00,391.00,80.27,0.01,0.00,2065.05,1781.00,126602
28.00,392.00,80.29,0.02,0.00,2065.74,1781.00,126610
28.00,389.00,80.30,0.01,0.00,2065.94,1781.00,126619
29.00,392.00,80.32,0.02,0.00,2066.44,1782.00,126627
24.00,388.00,80.34,0.02,0.00,2067.04,1782.00,126637
26.00,391.00,80.34,0.00,0.00,2066.74,1782.00,126645
26.00,392.00,80.35,0.01,0.00,2067.19,1782.00,126654
27.00,389.00,80.35,0.00,0.00,2067.03,1782.00,126663
26.00,391.00,80.35,0.00,0.00,2067.08,1782.00,126671
27.00,391.00,80.36,0.01,0.00,2067.47,1783.00,126681
23.00,389.00,80.37,0.01,0.00,2067.63,1783.00,126689
26.00,391.00,80.38,0.01,0.00,2067.94,1783.00,126698
22.00,389.00,80.41,0.03,0.00,2068.91,1784.00,126706
23.00,390.00,80.42,0.01,0.00,2069.05,1784.00,126715
26.00,390.00,80.45,0.03,0.00,2070.27,1785.00,126724
25.00,388.00,80.47,0.02,0.00,2070.61,1785.00,126733
27.00,389.00,80.50,0.02,0.00,2071.14,1786.00,126742
22.00,387.00,80.52,0.02,0.00,2071.65,1786.00,126750
28.00,389.00,80.55,0.03,0.00,2072.75,1787.00,126759
23.00,390.00,80.58,0.03,0.00,2073.69,1788.00,126768
22.00,388.00,80.62,0.03,0.00,2074.41,1789.00,126777
27.00,391.00,80.64,0.03,0.00,2075.04,1789.00,126785
27.00,389.00,80.66,0.02,0.00,2075.30,1789.00,126794
26.00,391.00,80.68,0.02,0.00,2075.66,1790.00,126803
25.00,390.00,80.69,0.01,0.00,2075.75,1790.00,126812
26.00,391.00,80.69,-0.00,0.00,2075.57,1789.00,126821
25.00,389.00,80.68,-0.01,0.00,2075.25,1789.00,126829
26.00,390.00,80.65,-0.03,0.00,2073.97,1788.00,126838
25.00,390.00,80.61,-0.04,0.00,2072.85,1787.00,126846
22.00,389.00,80.58,-0.03,0.00,2072.14,1787.00,126856
21.00,389.00,80.55,-0.02,0.00,2071.66,1786.00,126865
26.00,392.00,80.52,-0.03,0.00,2070.59,1785.00,126873
24.00,390.00,80.51,-0.01,0.00,2070.66,1785.00,126882
23.00,391.00,80.50,-0.01,0.00,2070.65,1785.00,126891
24.00,392.00,80.49,-0.01,0.00,2070.34,1785.00,126900
22.00,390.00,80.50,0.01,0.00,2070.93,1786.00,126908
21.00,389.00,80.51,0.01,0.00,2071.14,1786.00,126917
21.00,391.00,80.52,0.01,0.00,2071.44,1786.00,126926
21.00,389.00,80.52,0.01,0.00,2071.60,1786.00,126935
24.00,391.00,80.52,-0.00,0.00,2071.40,1786.00,126944
21.00,390.00,80.53,0.01,0.00,2071.83,1786.00,126952
21.00,389.00,80.53,-0.01,0.00,2071.31,1786.00,126961
21.00,390.00,80.52,-0.00,0.00,2071.29,1786.00,126969
24.00,389.00,80.50,-0.02,0.00,2070.32,1785.00,126979
24.00,391.00,80.48,-0.02,0.00,2069.79,1785.00,126988
21.00,390.00,80.46,-0.02,0.00,2069.51,1784.00,126996
24.00,390.00,80.44,-0.03,0.00,2068.63,1784.00,127005
21.00,388.00,80.42,-0.02,0.00,2068.34,1783.00,127013
24.00,390.00,80.41,-0.01,0.00,2068.24,1783.00,127023
24.00,391.00,80.40,-0.01,0.00,2068.01,1783.00,127031
22.00,390.00,80.39,-0.00,0.00,2068.00,1783.00,127040
24.00,391.00,80.39,-0.01,0.00,2067.65,1783.00,127049
21.00,389.00,80.37,-0.02,0.00,2066.94,1782.00,127057
24.00,389.00,80.34,-0.02,0.00,2066.30,1782.00,127067
23.00,391.00,80.33,-0.01,0.00,2066.17,1782.00,127075
23.00,388.00,80.33,0.00,0.00,2066.53,1782.00,127084
23.00,390.00,80.33,0.00,0.00,2066.55,1782.00,127092
21.00,388.00,80.35,0.02,0.00,2067.41,1783.00,127101
20.00,390.00,80.36,0.01,0.00,2067.32,1783.00,127111
22.00,391.00,80.37,0.01,0.00,2067.58,1783.00,127119
21.00,389.00,80.37,0.00,0.00,2067.62,1783.00,127128
19.00,391.00,80.38,0.01,0.00,2068.07,1783.00,127136
17.00,390.00,80.38,0.00,0.00,2067.86,1783.00,127145
11.00,389.00,80.39,0.00,0.00,2067.91,1783.00,127154
13.00,392.00,80.38,-0.00,0.00,2067.69,1783.00,127163
14.00,392.00,80.40,0.01,0.00,2068.37,1783.00,127171
15.00,391.00,80.41,0.01,0.00,2068.74,1784.00,127180
9.00,390.00,80.43,0.02,0.00,2069.58,1784.00,127190
9.00,389.00,80.47,0.04,0.00,2070.87,1785.00,127198
14.00,392.00,80.51,0.03,0.00,2071.63,1786.00,127207
10.00,389.00,80.55,0.04,0.00,2073.01,1787.00,127215
10.00,390.00,80.60,0.05,0.00,2074.53,1789.00,127224
16.00,392.00,80.67,0.06,0.00,2076.42,1790.00,127233
9.00,389.00,80.73,0.06,0.00,2077.92,1791.00,127242
11.00,391.00,80.79,0.06,0.00,2079.31,1793.00,127250
14.00,392.00,80.83,0.05,0.00,2080.38,1793.00,127259
14.00,392.00,80.89,0.06,0.00,2081.96,1795.00,127268
13.00,389.00,80.94,0.05,0.00,2082.95,1796.00,127277
15.00,389.00,80.98,0.04,0.00,2084.03,1797.00,127286
18.00,392.00,81.03,0.05,0.00,2085.28,1798.00,127294
14.00,390.00,81.08,0.05,0.00,2086.70,1799.00,127303
20.00,391.00,81.13,0.05,0.00,2087.96,1800.00,127311
14.00,389.00,81.17,0.04,0.00,2088.76,1801.00,127321
15.00,391.00,81.23,0.06,0.00,2090.69,1802.00,127329
16.00,391.00,81.28,0.05,0.00,2091.80,1803.00,127338
12.00,388.00,81.33,0.06,0.00,2093.31,1804.00,127347
18.00,389.00,81.38,0.05,0.00,2094.42,1805.00,127355
11.00,387.00,81.42,0.04,0.00,2095.22,1806.00,127365
17.00,388.00,81.44,0.02,0.00,2095.44,1806.00,127373
15.00,388.00,81.47,0.03,0.00,2096.30,1807.00,127382
14.00,389.00,81.50,0.03,0.00,2097.25,1808.00,127390
18.00,390.00,81.53,0.02,0.00,2097.70,1808.00,127399
10.00,389.00,81.54,0.01,0.00,2097.78,1808.00,127409
13.00,388.00,81.55,0.01,0.00,2098.17,1808.00,127417
14.00,390.00,81.57,0.02,0.00,2098.63,1809.00,127426
13.00,388.00,81.58,0.01,0.00,2098.88,1809.00,127434
14.00,390.00,81.61,0.03,0.00,2099.96,1810.00,127443
14.00,390.00,81.62,0.01,0.00,2099.91,1810.00,127452
15.00,389.00,81.65,0.02,0.00,2100.76,1811.00,127461
13.00,390.00,81.66,0.02,0.00,2101.11,1811.00,127469
13.00,389.00,81.68,0.02,0.00,2101.48,1811.00,127478
13.00,390.00,81.70,0.02,0.00,2102.01,1812.00,127488
17.00,391.00,81.70,0.00,0.00,2101.69,1811.00,127496
16.00,391.00,81.69,-0.01,0.00,2101.36,1811.00,127505
17.00,391.00,81.67,-0.02,0.00,2100.47,1810.00,127513
16.00,392.00,81.65,-0.03,0.00,2099.76,1810.00,127522
14.00,390.00,81.62,-0.03,0.00,2098.95,1809.00,127531
13.00,390.00,81.59,-0.03,0.00,2098.11,1808.00,127540
13.00,390.00,81.55,-0.03,0.00,2097.14,1808.00,127549
13.00,390.00,81.53,-0.02,0.00,2096.85,1807.00,127557
16.00,391.00,81.50,-0.03,0.00,2095.78,1806.00,127566
15.00,391.00,81.46,-0.03,0.00,2094.91,1806.00,127575
15.00,391.00,81.45,-0.02,0.00,2094.89,1806.00,127584
13.00,391.00,81.43,-0.02,0.00,2094.41,1805.00,127592
16.00,393.00,81.40,-0.03,0.00,2093.54,1805.00,127601
15.00,392.00,81.37,-0.03,0.00,2092.69,1804.00,127610
15.00,391.00,81.35,-0.02,0.00,2092.31,1804.00,127619
13.00,389.00,81.33,-0.02,0.00,2091.81,1803.00,127628
13.00,390.00,81.31,-0.02,0.00,2091.26,1803.00,127636
14.00,392.00,81.28,-0.03,0.00,2090.21,1802.00,127645
16.00,390.00,81.25,-0.03,0.00,2089.44,1801.00,127653
16.00,392.00,81.23,-0.02,0.00,2089.06,1801.00,127663
16.00,391.00,81.20,-0.03,0.00,2088.26,1800.00,127672
15.00,391.00,81.18,-0.02,0.00,2088.05,1800.00,127680
16.00,392.00,81.17,-0.02,0.00,2087.58,1800.00,127689
17.00,391.00,81.15,-0.02,0.00,2087.05,1799.00,127697
13.00,390.00,81.14,-0.01,0.00,2087.09,1799.00,127707
13.00,390.00,81.13,-0.01,0.00,2086.63,1799.00,127715
18.00,391.00,81.10,-0.03,0.00,2085.51,1798.00,127724
13.00,392.00,81.06,-0.04,0.00,2084.34,1797.00,127733
13.00,390.00,81.03,-0.03,0.00,2083.96,1797.00,127741
16.00,392.00,81.01,-0.02,0.00,2083.38,1796.00,127751
14.00,389.00,81.01,0.00,0.00,2083.91,1797.00,127759
14.00,393.00,81.00,-0.01,0.00,2083.49,1796.00,127768
13.00,392.00,80.99,-0.01,0.00,2083.31,1796.00,127776
16.00,392.00,80.98,-0.01,0.00,2082.95,1796.00,127785
13.00,392.00,80.98,0.00,0.00,2083.21,1796.00,127795
13.00,392.00,80.98,-0.00,0.00,2083.01,1796.00,127803
10.00,389.00,80.97,-0.00,0.00,2082.92,1796.00,127812
13.00,392.00,80.96,-0.01,0.00,2082.49,1795.00,127820
10.00,389.00,80.96,0.00,0.00,2082.80,1796.00,127830
12.00,391.00,80.96,-0.00,0.00,2082.72,1796.00,127838
13.00,390.00,80.95,-0.01,0.00,2082.28,1795.00,127847
12.00,391.00,80.96,0.00,0.00,2082.59,1795.00,127856
16.00,391.00,80.95,-0.00,0.00,2082.43,1795.00,127864
11.00,389.00,80.94,-0.01,0.00,2082.03,1795.00,127874
11.00,392.00,80.93,-0.01,0.00,2081.77,1795.00,127882
11.00,391.00,80.93,0.00,0.00,2081.98,1795.00,127891
11.00,389.00,80.93,-0.00,0.00,2081.78,1795.00,127899
13.00,391.00,80.94,0.01,0.00,2082.30,1795.00,127908
11.00,391.00,80.95,0.01,0.00,2082.45,1795.00,127918
11.00,390.00,80.96,0.01,0.00,2082.79,1796.00,127926
10.00,392.00,80.94,-0.01,0.00,2081.96,1795.00,127935
10.00,392.00,80.94,-0.01,0.00,2081.90,1795.00,127943
11.00,389.00,80.93,-0.01,0.00,2081.62,1795.00,127952
11.00,391.00,80.93,0.00,0.00,2081.99,1795.00,127961
10.00,392.00,80.94,0.01,0.00,2082.49,1795.00,127970
12.00,389.00,80.96,0.02,0.00,2082.99,1796.00,127979
14.00,389.00,80.99,0.03,0.00,2083.94,1797.00,127987
11.00,390.00,80.99,0.00,0.00,2083.60,1796.00,127996
11.00,388.00,80.99,-0.00,0.00,2083.38,1796.00,128005
12.00,389.00,80.99,-0.00,0.00,2083.23,1796.00,128014
10.00,390.00,80.97,-0.02,0.00,2082.33,1795.00,128022
12.00,390.00,80.95,-0.01,0.00,2082.14,1795.00,128031
10.00,390.00,80.93,-0.02,0.00,2081.63,1795.00,128039
9.00,388.00,80.92,-0.02,0.00,2081.20,1794.00,128049
9.00,388.00,80.90,-0.02,0.00,2080.78,1794.00,128058
10.00,390.00,80.89,-0.01,0.00,2080.64,1794.00,128066
11.00,389.00,80.89,-0.00,0.00,2080.72,1794.00,128075
9.00,389.00,80.88,-0.00,0.00,2080.62,1794.00,128083
9.00,389.00,80.89,0.00,0.00,2080.77,1794.00,128093
10.00,391.00,80.91,0.02,0.00,2081.73,1795.00,128101
10.00,392.00,80.93,0.02,0.00,2082.14,1795.00
