# Supplementary material for: Lightweight and compact smart walking cane
Source: PeerJ Comput Sci. 2023 Nov 29;9:e1563. doi: 10.7717/peerj-cs.1563 (PMC10773566; doi:10.7717/peerj-cs.1563)
Supplement: Supplemental Information 2 — System signals during the test of first elder user with traditional cane [file peerj-cs-09-1563-s002.txt]

angle	force	time	time_zeroed
3.94	0	664	0	1.641653827	0
3.95	0	664	0	1.641653827	0.006
3.95	0	664	0	1.641653827	0.012
3.95	0	664	0	1.641653827	0.018
3.96	0	665	0	1.650503365	0.024
3.96	0	666	0	1.65939278	0.03
3.96	0	666	0	1.65939278	0.036
3.97	0	667	0	1.668322252	0.042
3.97	0	667	0	1.668322252	0.048
3.97	0	668	0	1.677291962	0.054
3.97	0	668	0	1.677291962	0.06
3.97	0	668	0	1.677291962	0.066
3.97	0	669	0	1.68630209	0.072
3.97	0	669	0	1.68630209	0.078
3.97	0	669	0	1.68630209	0.084
3.97	0	670	0	1.695352819	0.09
3.97	0	671	0	1.704444331	0.096
3.97	0	671	0	1.704444331	0.102
3.97	0	672	0	1.713576811	0.108
3.97	0	672	0	1.713576811	0.114
3.97	0	673	0	1.722750443	0.12
3.97	0	674	0	1.731965413	0.126
3.97	0	675	0	1.741221906	0.132
3.97	0	676	0	1.75052011	0.138
3.96	0	679	0	1.778666872	0.144
3.95	0	680	0	1.788133808	0.15
3.95	0	680	0	1.788133808	0.156
3.94	0	681	0	1.797643402	0.162
3.93	0	682	0	1.807195849	0.168
3.92	0	683	0	1.81679134	0.174
3.91	0	684	0	1.826430069	0.18
3.9	0	685	0	1.836112231	0.186
3.89	0	686	0	1.845838023	0.192
3.88	0	687	0	1.85560764	0.198
3.86	0	688	0	1.865421281	0.204
3.85	0	688	0	1.865421281	0.21
3.84	0	689	0	1.875279142	0.216
3.83	0	690	0	1.885181425	0.222
3.82	0	691	0	1.895128328	0.228
3.81	0	692	0	1.905120053	0.234
3.79	0	692	0	1.905120053	0.24
3.78	0	693	0	1.915156803	0.246
3.77	0	694	0	1.925238779	0.252
3.75	0	694	0	1.925238779	0.258
3.72	0	695	0	1.935366185	0.264
3.7	0	696	0	1.945539227	0.27
3.67	0	696	0	1.945539227	0.276
3.64	0	696	0	1.945539227	0.282
3.6	0	697	0	1.95575811	0.288
3.57	0	697	0	1.95575811	0.294
3.54	0	697	0	1.95575811	0.3
3.51	0	697	0	1.95575811	0.306
3.48	0	698	0	1.966023041	0.312
3.45	0	698	0	1.966023041	0.318
3.44	0	698	0	1.966023041	0.324
3.42	0	698	0	1.966023041	0.33
3.41	0	698	0	1.966023041	0.336
3.41	0	697	0	1.95575811	0.342
3.41	0	697	0	1.95575811	0.348
3.41	0	697	0	1.95575811	0.354
3.42	0	698	0	1.966023041	0.36
3.42	0	697	0	1.95575811	0.366
3.43	0	698	0	1.966023041	0.372
3.45	0	698	0	1.966023041	0.378
3.47	0	698	0	1.966023041	0.384
3.5	0	698	0	1.966023041	0.39
3.52	0	698	0	1.966023041	0.396
3.55	0	698	0	1.966023041	0.402
3.57	0	698	0	1.966023041	0.408
3.6	0	698	0	1.966023041	0.414
3.64	0	699	0	1.976334227	0.42
3.67	0	699	0	1.976334227	0.426
3.71	0	699	0	1.976334227	0.432
3.75	0	698	0	1.966023041	0.438
3.79	0	699	0	1.976334227	0.444
3.84	0	699	0	1.976334227	0.45
3.89	0	699	0	1.976334227	0.456
3.93	0	699	0	1.976334227	0.462
3.97	0	700	0	1.986691876	0.468
4	0	700	0	1.986691876	0.474
4.03	0	701	0	1.997096197	0.48
4.06	0	702	0	2.007547402	0.486
4.08	0	703	0	2.018045702	0.492
4.1	0	703	0	2.018045702	0.498
4.13	0	705	0	2.039184434	0.504
4.14	0	706	0	2.049825293	0.51
4.15	0	707	0	2.060514102	0.516
4.16	0	707	0	2.060514102	0.522
4.17	0	708	0	2.071251076	0.528
4.17	0	708	0	2.071251076	0.534
4.18	0	709	0	2.082036432	0.54
4.18	0	709	0	2.082036432	0.546
4.17	0	710	0	2.092870388	0.552
4.17	0	711	0	2.103753163	0.558
4.15	0	713	0	2.125666052	0.564
4.14	0	714	0	2.136696608	0.57
4.12	0	715	0	2.14777687	0.576
4.09	0	716	0	2.15890706	0.582
4.06	0	717	0	2.170087405	0.588
4.03	0	717	0	2.170087405	0.594
3.99	0	718	0	2.181318129	0.6
3.95	0	719	0	2.192599461	0.606
3.91	0	719	0	2.192599461	0.612
3.87	0	719	0	2.192599461	0.618
3.82	0	720	0	2.203931628	0.624
3.78	0	720	0	2.203931628	0.63
3.74	0	720	0	2.203931628	0.636
3.7	0	720	0	2.203931628	0.642
3.66	0	721	0	2.215314858	0.648
3.63	0	720	0	2.203931628	0.654
3.59	0	720	0	2.203931628	0.66
3.56	0	721	0	2.215314858	0.666
3.53	0	721	0	2.215314858	0.672
3.51	0	721	0	2.215314858	0.678
3.48	0	721	0	2.215314858	0.684
3.46	0	721	0	2.215314858	0.69
3.44	0	722	0	2.226749383	0.696
3.42	0	722	0	2.226749383	0.702
3.41	0	722	0	2.226749383	0.708
3.39	0	722	0	2.226749383	0.714
3.38	0	722	0	2.226749383	0.72
3.36	0	722	0	2.226749383	0.726
3.36	0	722	0	2.226749383	0.732
3.35	0	723	0	2.238235434	0.738
3.36	0	723	0	2.238235434	0.744
3.36	0	723	0	2.238235434	0.75
3.36	0	723	0	2.238235434	0.756
3.37	0	723	0	2.238235434	0.762
3.37	0	723	0	2.238235434	0.768
3.38	0	723	0	2.238235434	0.774
3.39	0	723	0	2.238235434	0.78
3.4	0	723	0	2.238235434	0.786
3.41	0	723	0	2.238235434	0.792
3.43	0	723	0	2.238235434	0.798
3.44	0	723	0	2.238235434	0.804
3.46	0	723	0	2.238235434	0.81
3.47	0	723	0	2.238235434	0.816
3.49	0	723	0	2.238235434	0.822
3.51	0	723	0	2.238235434	0.828
3.52	0	723	0	2.238235434	0.834
3.52	0	723	0	2.238235434	0.84
3.53	0	723	0	2.238235434	0.846
3.54	0	723	0	2.238235434	0.852
3.55	0	723	0	2.238235434	0.858
3.55	0	723	0	2.238235434	0.864
3.54	0	723	0	2.238235434	0.87
3.53	0	723	0	2.238235434	0.876
3.52	0	723	0	2.238235434	0.882
3.52	0	723	0	2.238235434	0.888
3.5	0	723	0	2.238235434	0.894
3.49	0	723	0	2.238235434	0.9
3.47	0	723	0	2.238235434	0.906
3.45	0	722	0	2.226749383	0.912
3.43	0	722	0	2.226749383	0.918
3.41	0	722	0	2.226749383	0.924
3.39	0	722	0	2.226749383	0.93
3.36	0	722	0	2.226749383	0.936
3.34	0	722	0	2.226749383	0.942
3.32	0	722	0	2.226749383	0.948
3.3	0	723	0	2.238235434	0.954
3.28	0	723	0	2.238235434	0.96
3.26	0	723	0	2.238235434	0.966
3.25	0	723	0	2.238235434	0.972
3.24	0	724	0	2.249773241	0.978
3.23	0	724	0	2.249773241	0.984
3.22	0	724	0	2.249773241	0.99
3.2	0	724	0	2.249773241	0.996
3.2	0	724	0	2.249773241	1.002
3.19	0	724	0	2.249773241	1.008
3.18	0	724	0	2.249773241	1.014
3.16	0	724	0	2.249773241	1.02
3.15	0	724	0	2.249773241	1.026
3.14	0	724	0	2.249773241	1.032
3.13	0	724	0	2.249773241	1.038
3.11	0	724	0	2.249773241	1.044
3.1	0	724	0	2.249773241	1.05
3.1	0	723	0	2.238235434	1.056
3.09	0	722	0	2.226749383	1.062
3.08	0	722	0	2.226749383	1.068
3.07	0	721	0	2.215314858	1.074
3.07	0	720	0	2.203931628	1.08
3.07	0	718	0	2.181318129	1.086
3.06	0	717	0	2.170087405	1.092
3.06	0	716	0	2.15890706	1.098
3.06	0	715	0	2.14777687	1.104
3.05	0	714	0	2.136696608	1.11
3.05	0	714	0	2.136696608	1.116
3.07	0	713	0	2.125666052	1.122
3.08	0	712	0	2.114684978	1.128
3.09	0	711	0	2.103753163	1.134
3.1	0	709	0	2.082036432	1.14
3.11	0	708	0	2.071251076	1.146
3.14	0	706	0	2.049825293	1.152
3.15	0	704	0	2.028591308	1.158
3.17	0	703	0	2.018045702	1.164
3.2	0	700	0	1.986691876	1.17
3.22	0	698	0	1.966023041	1.176
3.23	0	696	0	1.945539227	1.182
3.25	0	694	0	1.925238779	1.188
3.26	0	692	0	1.905120053	1.194
3.28	0	687	0	1.85560764	1.2
3.31	0	684	0	1.826430069	1.206
3.33	0	681	0	1.797643402	1.212
3.35	0	678	0	1.769242404	1.218
3.37	0	675	0	1.741221906	1.224
3.4	0	672	0	1.713576811	1.23
3.43	0	669	0	1.68630209	1.236
3.45	0	666	0	1.65939278	1.242
3.47	0	664	0	1.641653827	1.248
3.5	0	658	0	1.589384055	1.254
3.52	0	655	0	1.563773199	1.26
3.54	0	654	0	1.555312724	1.266
3.56	0	652	0	1.538505463	1.272
3.57	0	650	0	1.521848656	1.278
3.57	0	648	0	1.505340955	1.284
3.56	0	647	0	1.497142602	1.29
3.55	0	647	0	1.497142602	1.296
3.53	0	647	0	1.497142602	1.302
3.5	0	647	0	1.497142602	1.308
3.48	0	646	0	1.488981026	1.314
3.43	0	644	0	1.472767546	1.32
3.38	0	643	0	1.464715315	1.326
3.33	0	640	0	1.440774701	1.332
3.26	0	639	0	1.432865987	1.338
3.19	0	638	0	1.42499275	1.344
3.13	0	636	0	1.409352073	1.35
3.06	0	633	0	1.386153186	1.356
2.99	0	631	0	1.370860189	1.362
2.93	0	630	0	1.363265105	1.368
2.86	0	627	0	1.340683665	1.374
2.79	0	624	0	1.318404759	1.38
2.72	0	623	0	1.311044985	1.386
2.67	0	619	0	1.281934562	1.392
2.6	0	617	0	1.267574499	1.398
2.54	0	612	0	1.232234218	1.404
2.49	0	605	0	1.184073685	1.41
2.44	0	601	0	1.157226304	1.416
2.39	0	595	0	1.117849763	1.422
2.35	0	589	0	1.079521245	1.428
2.31	0	580	0	1.023932695	1.434
2.28	0	572	0	0.976374036	1.44
2.27	0	564	0	0.930495568	1.446
2.26	0	556	0	0.886237934	1.452
2.25	0	548	0	0.84354387	1.458
2.26	0	543	0	0.817629454	1.464
2.27	0	537	0	0.787291419	1.47
2.29	0	529	0	0.74809302	1.476
2.32	0	517	0	0.691876629	1.482
2.35	0	511	0	0.664885555	1.488
2.39	0	504	0	0.634302568	1.494
2.43	0	497	0	0.604667101	1.5
2.47	0	489	0	0.571920608	1.506
2.52	0	480	0	0.536461603	1.512
2.57	0	474	0	0.513606961	1.518
2.62	0	469	0	0.495026781	1.524
2.66	0	462	0	0.469706344	1.53
2.7	0	457	0	0.45210204	1.536
2.74	0	448	0	0.421394592	1.542
2.8	0	442	0	0.401602505	1.548
2.87	0	435	0	0.37917653	1.554
2.94	0	431	0	0.366675035	1.56
3.02	0	425	0	0.34833933	1.566
3.12	0	422	0	0.339355303	1.572
3.2	0	417	0	0.324648599	1.578
3.29	0	409	0	0.301794834	1.584
3.37	0	411	0	0.307431445	1.59
3.47	0	407	0	0.29620868	1.596
3.57	0	403	0	0.285185941	1.602
3.66	0	401	0	0.279748465	1.608
3.75	0	394	0	0.261097762	1.614
3.85	0	393	0	0.25848097	1.62
3.93	0	394	0	0.261097762	1.626
3.98	0	392	0	0.255875916	1.632
4.02	0	394	0	0.261097762	1.638
4.02	0	395	0	0.263726346	1.644
3.98	0	397	0	0.269019102	1.65
3.89	0	400	0	0.277048008	1.656
3.79	0	401	0	0.279748465	1.662
3.69	0	406	0	0.293434383	1.668
3.56	0	409	0	0.301794834	1.674
3.51	0	412	0	0.310268814	1.68
3.44	0	414	0	0.315981967	1.686
3.41	0	417	0	0.324648599	1.692
3.38	0	422	0	0.339355303	1.698
3.38	0	422	0	0.339355303	1.704
3.37	0	423	0	0.342336525	1.71
3.37	0	426	0	0.351361035	1.716
3.4	0	430	0	0.363584633	1.722
3.41	0	433	0	0.372897679	1.728
3.5	0	438	0	0.388701306	1.734
3.57	0	441	0	0.398355421	1.74
3.61	0	448	0	0.421394592	1.746
3.66	0	455	0	0.445170383	1.752
3.72	0	457	0	0.45210204	1.758
3.8	0	465	0	0.480460458	1.764
3.88	0	468	0	0.491360605	1.77
3.97	0	471	0	0.502408769	1.776
4.07	0	477	0	0.524957217	1.782
4.17	0	478	0	0.528774784	1.788
4.26	0	480	0	0.536461603	1.794
4.35	0	482	0	0.544217853	1.8
4.46	0	485	0	0.555983786	1.806
4.59	0	485	0	0.555983786	1.812
4.72	0	481	0	0.54033101	1.818
4.86	0	476	0	0.521156776	1.824
5.01	0	470	0	0.498709478	1.83
5.17	0	465	0	0.480460458	1.836
5.34	0	459	0	0.459096309	1.842
5.52	0	452	0	0.434889066	1.848
5.7	0	445	0	0.411431811	1.854
5.89	0	437	0	0.385512095	1.86
6.07	0	433	0	0.372897679	1.866
6.26	0	428	0	0.357445356	1.872
6.46	0	423	0	0.342336525	1.878
6.67	0	414	0	0.315981967	1.884
6.89	0	404	0	0.28792307	1.89
7.1	0	397	0	0.269019102	1.896
7.29	0	395	0	0.263726346	1.902
7.48	0	392	0	0.255875916	1.908
7.67	0	392	0	0.255875916	1.914
7.86	0	392	0	0.255875916	1.92
8.04	0	393	0	0.25848097	1.926
8.18	0	395	0	0.263726346	1.932
8.29	0	396	0	0.266366775	1.938
8.38	0	398	0	0.27168338	1.944
8.45	0	398	0	0.27168338	1.95
8.45	0	398	0	0.27168338	1.956
8.51	0	399	0	0.274359664	1.962
8.58	0	401	0	0.279748465	1.968
8.55	0	401	0	0.279748465	1.974
8.55	0	401	0	0.279748465	1.98
8.53	0	401	0	0.279748465	1.986
8.5	0	401	0	0.279748465	1.992
8.48	0	399	0	0.274359664	1.998
8.43	0	398	0	0.27168338	2.004
8.37	0	395	0	0.263726346	2.01
8.34	0	393	0	0.25848097	2.016
8.3	0	390	0	0.250700814	2.022
8.28	0	387	0	0.243024893	2.028
8.25	0	386	0	0.240489174	2.034
8.23	0	384	0	0.23545181	2.04
8.23	0	383	0	0.232950063	2.046
8.25	0	381	0	0.227980186	2.052
8.27	0	381	0	0.227980186	2.058
8.3	0	382	0	0.230459538	2.064
8.31	0	388	0	0.245572039	2.07
8.32	0	386	0	0.240489174	2.076
8.34	0	389	0	0.248130662	2.082
8.34	0	389	0	0.248130662	2.088
8.33	0	389	0	0.248130662	2.094
8.3	0	391	0	0.253282548	2.1
8.25	0	392	0	0.255875916	2.106
8.2	0	392	0	0.255875916	2.112
8.13	0	392	0	0.255875916	2.118
8.05	0	395	0	0.263726346	2.124
7.95	0	397	0	0.269019102	2.13
7.85	0	397	0	0.269019102	2.136
7.74	0	397	0	0.269019102	2.142
7.63	0	396	0	0.266366775	2.148
7.54	0	395	0	0.263726346	2.154
7.46	0	396	0	0.266366775	2.16
7.37	0	397	0	0.269019102	2.166
7.26	0	397	0	0.269019102	2.172
7.13	0	401	0	0.279748465	2.178
7	0	403	0	0.285185941	2.184
6.85	0	405	0	0.290672532	2.19
6.7	0	408	0	0.298995478	2.196
6.54	0	408	0	0.298995478	2.202
6.38	0	410	0	0.304606804	2.208
6.2	0	410	0	0.304606804	2.214
6.02	0	411	0	0.307431445	2.22
5.85	0	411	0	0.307431445	2.226
5.69	0	410	0	0.304606804	2.232
5.53	0	407	0	0.29620868	2.238
5.38	0	406	0	0.293434383	2.244
5.23	0	404	0	0.28792307	2.25
5.08	0	402	0	0.282461092	2.256
4.95	0	400	0	0.277048008	2.262
4.82	0	398	0	0.27168338	2.268
4.69	0	396	0	0.266366775	2.274
4.57	0	395	0	0.263726346	2.28
4.28	0	419	0	0.330491638	2.286
5.65	0	441	0	0.398355421	2.292
5.55	0	450	0	0.428111494	2.298
6.61	0	442	0	0.401602505	2.304
6.58	0	434	0	0.376030048	2.31
6.68	0	430	0	0.363584633	2.316
6.38	0	427	0	0.354396357	2.322
5.99	0	426	0	0.351361035	2.328
5.81	0	426	0	0.351361035	2.334
5.69	0	428	0	0.357445356	2.34
5.66	0	429	0	0.360508094	2.346
5.64	0	430	0	0.363584633	2.352
5.61	0	430	0	0.363584633	2.358
5.57	0	430	0	0.363584633	2.364
5.52	0	431	0	0.366675035	2.37
5.46	0	431	0	0.366675035	2.376
5.41	0	430	0	0.363584633	2.382
5.37	0	429	0	0.360508094	2.388
5.33	0	429	0	0.360508094	2.394
5.29	0	427	0	0.354396357	2.4
5.26	0	425	0	0.34833933	2.406
5.24	0	422	0	0.339355303	2.412
5.21	0	420	0	0.333432919	2.418
5.16	0	416	0	0.321746723	2.424
5.11	0	414	0	0.315981967	2.43
5.06	0	411	0	0.307431445	2.436
5.02	0	409	0	0.301794834	2.442
4.99	0	409	0	0.301794834	2.448
4.96	0	408	0	0.298995478	2.454
4.92	0	405	0	0.290672532	2.46
4.89	0	405	0	0.290672532	2.466
4.86	0	404	0	0.28792307	2.472
4.84	0	400	0	0.277048008	2.478
4.84	0	396	0	0.266366775	2.484
4.88	0	390	0	0.250700814	2.49
4.93	0	387	0	0.243024893	2.496
5.01	0	376	0	0.215749263	2.502
5.1	0	368	0	0.196742785	2.508
5.21	0	358	0	0.173926153	2.514
5.32	0	354	0	0.165082887	2.52
5.45	0	352	0	0.160720536	2.526
5.59	0	352	0	0.160720536	2.532
5.71	0	356	0	0.16948464	2.538
5.78	0	363	0	0.185206245	2.544
5.79	0	367	0	0.194414683	2.55
5.73	0	371	0	0.203790224	2.556
5.61	0	375	0	0.2133359	2.562
5.48	0	385	0	0.23796483	2.568
5.36	0	398	0	0.27168338	2.574
5.32	0	406	0	0.293434383	2.58
5.31	0	421	0	0.336387454	2.586
5.29	0	427	0	0.354396357	2.592
5.24	0	429	0	0.360508094	2.598
5.17	0	428	0	0.357445356	2.604
5.08	0	438	0	0.388701306	2.61
4.99	0	443	0	0.40486422	2.616
4.89	0	445	0	0.411431811	2.622
4.79	0	448	0	0.421394592	2.628
4.68	0	448	0	0.421394592	2.634
4.59	0	453	0	0.438300775	2.64
4.53	0	455	0	0.445170383	2.646
4.47	0	456	0	0.44862842	2.652
4.44	0	454	0	0.441727858	2.658
4.42	0	449	0	0.424745493	2.664
4.41	0	446	0	0.414737818	2.67
4.42	0	440	0	0.395122903	2.676
4.46	0	436	0	0.382337192	2.682
4.52	0	432	0	0.369779363	2.688
4.6	0	428	0	0.357445356	2.694
4.69	0	426	0	0.351361035	2.7
4.78	0	422	0	0.339355303	2.706
4.87	0	419	0	0.330491638	2.712
4.98	0	416	0	0.321746723	2.718
5.07	0	410	0	0.304606804	2.724
5.17	0	401	0	0.279748465	2.73
5.25	0	397	0	0.269019102	2.736
5.3	0	396	0	0.266366775	2.742
5.36	0	394	0	0.261097762	2.748
5.42	0	391	0	0.253282548	2.754
5.47	0	392	0	0.255875916	2.76
4.88	0	419	0	0.330491638	2.766
6.17	0	440	0	0.395122903	2.772
5.97	0	445	0	0.411431811	2.778
6.69	0	445	0	0.411431811	2.784
6.78	0	441	0	0.398355421	2.79
6.64	0	439	0	0.391904887	2.796
6.58	0	442	0	0.401602505	2.802
6.44	0	446	0	0.414737818	2.808
6.41	0	446	0	0.414737818	2.814
6.35	0	451	0	0.431492662	2.82
6.26	0	455	0	0.445170383	2.826
6.16	0	455	0	0.445170383	2.832
6.06	0	454	0	0.441727858	2.838
5.99	0	456	0	0.44862842	2.844
5.91	0	455	0	0.445170383	2.85
5.81	0	456	0	0.44862842	2.856
5.7	0	457	0	0.45210204	2.862
5.6	0	456	0	0.44862842	2.868
5.51	0	455	0	0.445170383	2.874
5.44	0	453	0	0.438300775	2.88
5.38	0	447	0	0.418058723	2.886
5.33	0	443	0	0.40486422	2.892
5.26	0	439	0	0.391904887	2.898
5.21	0	436	0	0.382337192	2.904
5.17	0	433	0	0.372897679	2.91
5.14	0	432	0	0.369779363	2.916
5.1	0	430	0	0.363584633	2.922
5.07	0	428	0	0.357445356	2.928
5.05	0	426	0	0.351361035	2.934
5.03	0	422	0	0.339355303	2.94
5.02	0	421	0	0.336387454	2.946
5.03	0	419	0	0.330491638	2.952
5.05	0	417	0	0.324648599	2.958
5.06	0	416	0	0.321746723	2.964
5.08	0	415	0	0.318857865	2.97
5.08	0	413	0	0.313118969	2.976
5.08	0	413	0	0.313118969	2.982
5.07	0	413	0	0.313118969	2.988
5.06	0	413	0	0.313118969	2.994
5.05	0	413	0	0.313118969	3
5.04	0	414	0	0.315981967	3.006
5.01	0	415	0	0.318857865	3.012
4.97	0	416	0	0.321746723	3.018
4.93	0	417	0	0.324648599	3.024
4.88	0	418	0	0.327563551	3.03
4.83	0	420	0	0.333432919	3.036
4.77	0	421	0	0.336387454	3.042
4.69	0	422	0	0.339355303	3.048
4.62	0	424	0	0.34533118	3.054
4.55	0	425	0	0.34833933	3.06
4.47	0	426	0	0.351361035	3.066
4.39	0	428	0	0.357445356	3.072
4.3	0	429	0	0.360508094	3.078
4.21	0	431	0	0.366675035	3.084
4.12	0	432	0	0.369779363	3.09
4.04	0	434	0	0.376030048	3.096
3.96	0	436	0	0.382337192	3.102
3.9	0	438	0	0.388701306	3.108
3.84	0	443	0	0.40486422	3.114
3.78	0	445	0	0.411431811	3.12
3.72	0	448	0	0.421394592	3.126
3.64	0	452	0	0.434889066	3.132
3.55	0	453	0	0.438300775	3.138
3.44	0	455	0	0.445170383	3.144
3.33	0	457	0	0.45210204	3.15
3.19	0	457	0	0.45210204	3.156
3.06	0	457	0	0.45210204	3.162
2.93	0	458	0	0.455591313	3.168
2.81	0	458	0	0.455591313	3.174
2.71	0	459	0	0.459096309	3.18
2.63	0	460	0	0.462617098	3.186
2.57	0	463	0	0.473274944	3.192
2.54	0	465	0	0.480460458	3.198
2.55	0	469	0	0.495026781	3.204
2.59	0	473	0	0.509857436	3.21
2.65	0	479	0	0.532609554	3.216
2.75	0	486	0	0.559941162	3.222
2.85	0	490	0	0.575949797	3.228
2.96	0	495	0	0.596369728	3.234
3.04	0	504	0	0.634302568	3.24
3.1	0	511	0	0.664885555	3.246
3.15	0	523	0	0.719605724	3.252
3.18	0	527	0	0.738511742	3.258
3.22	0	533	0	0.767515988	3.264
3.26	0	539	0	0.797313301	3.27
3.29	0	547	0	0.838314278	3.276
3.31	0	556	0	0.886237934	3.282
3.33	0	565	0	0.93614054	3.288
3.35	0	570	0	0.964749256	3.294
3.37	0	575	0	0.994008379	3.3
3.39	0	582	0	1.036092052	3.306
3.41	0	590	0	1.085837745	3.312
3.44	0	597	0	1.130857431	3.318
3.45	0	599	0	1.143982591	3.324
3.46	0	607	0	1.197679524	3.33
3.43	0	615	0	1.253342982	3.336
3.4	0	620	0	1.289163161	3.342
3.36	0	624	0	1.318404759	3.348
3.32	0	628	0	1.348176995	3.354
3.31	0	630	0	1.363265105	3.36
3.32	0	633	0	1.386153186	3.366
3.33	0	635	0	1.401584318	3.372
3.35	0	638	0	1.42499275	3.378
3.38	0	640	0	1.440774701	3.384
3.42	0	641	0	1.448719054	3.39
3.47	0	643	0	1.464715315	3.396
3.52	0	645	0	1.480856062	3.402
3.57	0	648	0	1.505340955	3.408
3.6	0	652	0	1.538505463	3.414
3.64	0	656	0	1.572271798	3.42
3.68	0	658	0	1.589384055	3.426
3.7	0	660	0	1.606650879	3.432
3.71	0	665	0	1.650503365	3.438
3.71	0	669	0	1.68630209	3.444
3.72	0	676	0	1.75052011	3.45
3.72	0	683	0	1.81679134	3.456
3.71	0	693	0	1.915156803	3.462
3.72	0	702	0	2.007547402	3.468
3.72	0	709	0	2.082036432	3.474
3.7	0	717	0	2.170087405	3.48
3.66	0	724	0	2.249773241	3.486
3.58	0	729	0	2.308246844	3.492
3.5	0	734	0	2.368049819	3.498
3.42	0	738	0	2.416869634	3.504
3.35	0	740	0	2.441610763	3.51
3.28	0	743	0	2.479142102	3.516
3.2	0	743	0	2.479142102	3.522
3.11	0	745	0	2.50444571	3.528
3.02	0	745	0	2.50444571	3.534
2.95	0	746	0	2.517183094	3.54
2.87	0	747	0	2.529977874	3.546
2.79	0	747	0	2.529977874	3.552
2.71	0	748	0	2.542830309	3.558
2.65	0	749	0	2.555740659	3.564
2.59	0	751	0	2.581736147	3.57
2.52	0	753	0	2.60796644	3.576
2.45	0	756	0	2.647756786	3.582
2.4	0	760	0	2.701652356	3.588
2.36	0	765	0	2.770399239	3.594
2.33	0	768	0	2.812395321	3.6
2.3	0	770	0	2.840709055	3.606
2.27	0	772	0	2.869278534	3.612
2.22	0	774	0	2.898106069	3.618
2.19	0	775	0	2.912617334	3.624
2.16	0	775	0	2.912617334	3.63
2.15	0	776	0	2.927193989	3.636
2.13	0	776	0	2.927193989	3.642
2.11	0	776	0	2.927193989	3.648
2.1	0	775	0	2.912617334	3.654
2.09	0	775	0	2.912617334	3.66
2.08	0	774	0	2.898106069	3.666
2.07	0	774	0	2.898106069	3.672
2.06	0	773	0	2.883659899	3.678
2.06	0	771	0	2.854961682	3.684
2.06	0	771	0	2.854961682	3.69
2.07	0	770	0	2.840709055	3.696
2.09	0	771	0	2.854961682	3.702
2.11	0	771	0	2.854961682	3.708
2.13	0	772	0	2.869278534	3.714
2.17	0	773	0	2.883659899	3.72
2.2	0	774	0	2.898106069	3.726
2.23	0	775	0	2.912617334	3.732
2.26	0	776	0	2.927193989	3.738
2.27	0	776	0	2.927193989	3.744
2.28	0	777	0	2.941836328	3.75
2.29	0	777	0	2.941836328	3.756
2.29	0	777	0	2.941836328	3.762
2.3	0	777	0	2.941836328	3.768
2.28	0	777	0	2.941836328	3.774
2.26	0	777	0	2.941836328	3.78
2.23	0	777	0	2.941836328	3.786
2.22	0	777	0	2.941836328	3.792
2.2	0	777	0	2.941836328	3.798
2.19	0	778	0	2.956544648	3.804
2.17	0	777	0	2.941836328	3.81
2.16	0	778	0	2.956544648	3.816
2.16	0	779	0	2.971319245	3.822
2.15	0	780	0	2.986160418	3.828
2.14	0	781	0	3.001068467	3.834
2.13	0	782	0	3.016043694	3.84
2.12	0	783	0	3.031086401	3.846
2.12	0	786	0	3.07662245	3.852
2.13	0	788	0	3.107322829	3.858
2.16	0	790	0	3.13830051	3.864
2.2	0	792	0	3.169557999	3.87
2.25	0	794	0	3.201097823	3.876
2.3	0	796	0	3.232922531	3.882
2.33	0	797	0	3.248942521	3.888
2.34	0	798	0	3.265034698	3.894
2.34	0	799	0	3.281199389	3.9
2.34	0	800	0	3.29743692	3.906
2.35	0	801	0	3.313747619	3.912
2.35	0	802	0	3.330131816	3.918
2.36	0	803	0	3.346589843	3.924
2.37	0	803	0	3.346589843	3.93
2.4	0	804	0	3.363122031	3.936
2.42	0	805	0	3.379728715	3.942
2.44	0	806	0	3.396410231	3.948
2.44	0	806	0	3.396410231	3.954
2.44	0	806	0	3.396410231	3.96
2.44	0	807	0	3.413166916	3.966
2.43	0	807	0	3.413166916	3.972
2.42	0	807	0	3.413166916	3.978
2.43	0	808	0	3.429999109	3.984
2.42	0	808	0	3.429999109	3.99
2.42	0	808	0	3.429999109	3.996
2.43	0	808	0	3.429999109	4.002
2.43	0	808	0	3.429999109	4.008
2.41	0	808	0	3.429999109	4.014
2.37	0	808	0	3.429999109	4.02
2.35	0	808	0	3.429999109	4.026
2.33	0	808	0	3.429999109	4.032
2.3	0	807	0	3.413166916	4.038
2.27	0	807	0	3.413166916	4.044
2.25	0	807	0	3.413166916	4.05
2.24	0	807	0	3.413166916	4.056
2.25	0	806	0	3.396410231	4.062
2.23	0	805	0	3.379728715	4.068
2.21	0	805	0	3.379728715	4.074
2.16	0	805	0	3.379728715	4.08
2.12	0	805	0	3.379728715	4.086
2.09	0	804	0	3.363122031	4.092
2.08	0	804	0	3.363122031	4.098
2.05	0	804	0	3.363122031	4.104
2.04	0	803	0	3.346589843	4.11
2.04	0	802	0	3.330131816	4.116
2.05	0	801	0	3.313747619	4.122
2.07	0	800	0	3.29743692	4.128
2.11	0	799	0	3.281199389	4.134
2.15	0	798	0	3.265034698	4.14
2.19	0	798	0	3.265034698	4.146
2.2	0	797	0	3.248942521	4.152
2.23	0	795	0	3.216974406	4.158
2.27	0	795	0	3.216974406	4.164
2.32	0	795	0	3.216974406	4.17
2.36	0	794	0	3.201097823	4.176
2.41	0	794	0	3.201097823	4.182
2.45	0	793	0	3.18529246	4.188
2.48	0	792	0	3.169557999	4.194
2.5	0	791	0	3.153894121	4.2
2.51	0	788	0	3.107322829	4.206
2.52	0	787	0	3.091938132	4.212
2.51	0	784	0	3.046196892	4.218
2.5	0	781	0	3.001068467	4.224
2.52	0	776	0	2.927193989	4.23
2.54	0	772	0	2.869278534	4.236
2.56	0	769	0	2.826520363	4.242
2.59	0	766	0	2.784335042	4.248
2.65	0	764	0	2.756525951	4.254
2.74	0	761	0	2.715278377	4.26
2.86	0	758	0	2.674583414	4.266
2.98	0	755	0	2.634433661	4.272
3.11	0	751	0	2.581736147	4.278
3.25	0	749	0	2.555740659	4.284
3.38	0	747	0	2.529977874	4.29
3.5	0	745	0	2.50444571	4.296
3.63	0	744	0	2.491765465	4.302
3.75	0	742	0	2.466575367	4.308
3.87	0	739	0	2.429212389	4.314
4.01	0	737	0	2.404582247	4.32
4.14	0	734	0	2.368049819	4.326
4.24	0	731	0	2.332006832	4.332
4.34	0	727	0	2.284699548	4.338
4.44	0	724	0	2.249773241	4.344
4.54	0	721	0	2.215314858	4.35
4.62	0	718	0	2.181318129	4.356
4.71	0	714	0	2.136696608	4.362
4.78	0	714	0	2.136696608	4.368
4.84	0	713	0	2.125666052	4.374
4.87	0	714	0	2.136696608	4.38
4.89	0	716	0	2.15890706	4.386
4.9	0	718	0	2.181318129	4.392
4.88	0	721	0	2.215314858	4.398
4.85	0	723	0	2.238235434	4.404
4.82	0	727	0	2.284699548	4.41
4.77	0	730	0	2.320100132	4.416
4.71	0	733	0	2.355981433	4.422
4.63	0	736	0	2.39234998	4.428
4.53	0	738	0	2.416869634	4.434
4.43	0	740	0	2.441610763	4.44
4.32	0	741	0	2.454065004	4.446
4.21	0	742	0	2.466575367	4.452
4.11	0	743	0	2.479142102	4.458
4.01	0	743	0	2.479142102	4.464
3.9	0	744	0	2.491765465	4.47
3.82	0	744	0	2.491765465	4.476
3.75	0	743	0	2.479142102	4.482
3.69	0	744	0	2.491765465	4.488
3.63	0	744	0	2.491765465	4.494
3.57	0	744	0	2.491765465	4.5
3.5	0	745	0	2.50444571	4.506
3.44	0	746	0	2.517183094	4.512
3.37	0	748	0	2.542830309	4.518
3.3	0	750	0	2.568709184	4.524
3.22	0	752	0	2.594821811	4.53
3.12	0	756	0	2.647756786	4.536
3.01	0	758	0	2.674583414	4.542
2.89	0	762	0	2.728965798	4.548
2.77	0	763	0	2.742714897	4.554
2.65	0	765	0	2.770399239	4.56
2.52	0	766	0	2.784335042	4.566
2.42	0	768	0	2.812395321	4.572
2.34	0	769	0	2.826520363	4.578
2.28	0	771	0	2.854961682	4.584
2.25	0	772	0	2.869278534	4.59
2.21	0	773	0	2.883659899	4.596
2.18	0	776	0	2.927193989	4.602
2.14	0	779	0	2.971319245	4.608
2.06	0	784	0	3.046196892	4.614
1.98	0	789	0	3.122776851	4.62
1.88	0	792	0	3.169557999	4.626
1.74	0	795	0	3.216974406	4.632
1.61	0	796	0	3.232922531	4.638
1.46	0	798	0	3.265034698	4.644
1.32	0	801	0	3.313747619	4.65
1.19	0	803	0	3.346589843	4.656
1.07	0	804	0	3.363122031	4.662
0.96	0	807	0	3.413166916	4.668
0.86	0	808	0	3.429999109	4.674
0.8	0	809	0	3.44690715	4.68
0.75	0	810	0	3.46389138	4.686
0.75	0	812	0	3.498089784	4.692
0.79	0	813	0	3.51530465	4.698
0.86	0	815	0	3.549967447	4.704
0.94	0	817	0	3.584943338	4.71
1.02	0	820	0	3.638000418	4.716
1.11	0	822	0	3.673771471	4.722
1.17	0	825	0	3.728034781	4.728
1.23	0	828	0	3.783034953	4.734
1.27	0	830	0	3.820116037	4.74
1.3	0	833	0	3.876366615	4.746
1.33	0	835	0	3.914290722	4.752
1.39	0	837	0	3.952557381	4.758
1.45	0	838	0	3.971820133	4.764
1.52	0	840	0	4.010606429	4.77
1.6	0	842	0	4.049743064	4.776
1.69	0	843	0	4.069443747	4.782
1.78	0	848	0	4.169286792	4.788
1.83	0	852	0	4.250793089	4.794
1.87	0	855	0	4.312891991	4.8
1.88	0	862	0	4.461088604	4.806
1.88	0	867	0	4.569835531	4.812
1.89	0	872	0	4.681054773	4.818
1.88	0	878	0	4.81786055	4.824
1.87	0	882	0	4.911136311	4.83
1.84	0	886	0	5.006104718	4.836
1.8	0	890	0	5.102796487	4.842
1.75	0	894	0	5.201242891	4.848
1.71	0	896	0	5.251134008	4.854
1.66	0	898	0	5.30147577	4.86
1.63	0	900	0	5.352272247	4.866
1.58	0	902	0	5.403527545	4.872
1.52	0	903	0	5.429328546	4.878
1.47	0	904	0	5.455245809	4.884
1.44	0	905	0	5.481279859	4.89
1.43	0	906	0	5.507431221	4.896
1.43	0	907	0	5.533700424	4.902
1.43	0	907	0	5.533700424	4.908
1.46	0	907	0	5.533700424	4.914
1.48	0	908	0	5.560088	4.92
1.51	0	908	0	5.560088	4.926
1.56	0	909	0	5.586594481	4.932
1.63	0	908	0	5.560088	4.938
1.7	0	909	0	5.586594481	4.944
1.76	0	909	0	5.586594481	4.95
1.83	0	910	0	5.613220404	4.956
1.9	0	910	0	5.613220404	4.962
1.97	0	911	0	5.639966307	4.968
2.02	0	911	0	5.639966307	4.974
2.08	0	911	0	5.639966307	4.98
2.13	0	911	0	5.639966307	4.986
2.18	0	911	0	5.639966307	4.992
2.22	0	912	0	5.66683273	4.998
2.24	0	911	0	5.639966307	5.004
2.25	0	910	0	5.613220404	5.01
2.24	0	910	0	5.613220404	5.016
2.21	0	910	0	5.613220404	5.022
2.17	0	909	0	5.586594481	5.028
2.1	0	909	0	5.586594481	5.034
2	0	907	0	5.533700424	5.04
1.86	0	906	0	5.507431221	5.046
1.72	0	906	0	5.507431221	5.052
1.58	0	905	0	5.481279859	5.058
1.44	0	903	0	5.429328546	5.064
1.27	0	902	0	5.403527545	5.07
1.08	0	899	0	5.326816913	5.076
0.9	0	898	0	5.30147577	5.082
0.73	0	895	0	5.226132372	5.088
0.56	0	891	0	5.127242357	5.094
0.39	0	888	0	5.054233241	5.1
0.22	0	883	0	4.934718537	5.106
0.06	0	879	0	4.841022464	5.112
-0.1	0	875	0	4.74899636	5.118
-0.24	0	872	0	4.681054773	5.124
-0.35	0	866	0	4.547890137	5.13
-0.45	0	859	0	4.397004246	5.136
-0.52	0	851	0	4.23027889	5.142
-0.58	0	844	0	4.089233203	5.148
-0.61	0	836	0	3.93338104	5.154
-0.6	0	826	0	3.746285806	5.16
-0.56	0	815	0	3.549967447	5.166
-0.5	0	798	0	3.265034698	5.172
-0.39	0	780	0	2.986160418	5.178
-0.26	0	762	0	2.728965798	5.184
-0.09	0	742	0	2.466575367	5.19
0.09	0	722	0	2.226749383	5.196
0.28	0	704	0	2.028591308	5.202
0.44	0	685	0	1.836112231	5.208
0.57	0	667	0	1.668322252	5.214
0.74	0	655	0	1.563773199	5.22
0.8	0	647	0	1.497142602	5.226
0.87	0	639	0	1.432865987	5.232
0.91	0	641	0	1.448719054	5.238
0.94	0	644	0	1.472767546	5.244
0.97	0	650	0	1.521848656	5.25
1.09	0	656	0	1.572271798	5.256
1.28	0	660	0	1.606650879	5.262
1.41	0	664	0	1.641653827	5.268
1.56	0	670	0	1.695352819	5.274
1.73	0	678	0	1.769242404	5.28
1.92	0	682	0	1.807195849	5.286
2.1	0	685	0	1.836112231	5.292
2.28	0	689	0	1.875279142	5.298
2.44	0	692	0	1.905120053	5.304
2.59	0	693	0	1.915156803	5.31
2.7	0	694	0	1.925238779	5.316
2.79	0	694	0	1.925238779	5.322
2.87	0	693	0	1.915156803	5.328
2.94	0	692	0	1.905120053	5.334
3.01	0	687	0	1.85560764	5.34
3.06	0	682	0	1.807195849	5.346
3.1	0	678	0	1.769242404	5.352
3.14	0	672	0	1.713576811	5.358
3.18	0	663	0	1.632843987	5.364
3.23	0	657	0	1.580808692	5.37
3.26	0	651	0	1.530158338	5.376
3.3	0	644	0	1.472767546	5.382
3.34	0	634	0	1.393851407	5.388
3.38	0	618	0	1.27473839	5.394
3.44	0	609	0	1.211408257	5.4
3.52	0	601	0	1.157226304	5.406
3.62	0	595	0	1.117849763	5.412
3.72	0	585	0	1.054537328	5.418
3.79	0	576	0	0.999939547	5.424
3.86	0	566	0	0.94181095	5.43
3.95	0	557	0	0.891683476	5.436
4.03	0	551	0	0.859374463	5.442
4.1	0	540	0	0.802358138	5.448
4.15	0	534	0	0.772426555	5.454
4.18	0	529	0	0.74809302	5.46
4.25	0	525	0	0.729016233	5.466
4.33	0	515	0	0.682798583	5.472
4.42	0	510	0	0.660457408	5.478
4.5	0	506	0	0.642942572	5.484
4.57	0	504	0	0.634302568	5.49
4.63	0	501	0	0.621487364	5.496
4.7	0	501	0	0.621487364	5.502
4.78	0	499	0	0.613039421	5.508
4.86	0	499	0	0.613039421	5.514
4.95	0	497	0	0.604667101	5.52
5.04	0	497	0	0.604667101	5.526
5.12	0	497	0	0.604667101	5.532
5.21	0	496	0	0.600509088	5.538
5.29	0	495	0	0.596369728	5.544
5.37	0	494	0	0.592248936	5.55
5.42	0	493	0	0.58814663	5.556
5.46	0	492	0	0.584062727	5.562
5.48	0	491	0	0.579997143	5.568
5.47	0	490	0	0.575949797	5.574
5.46	0	486	0	0.559941162	5.58
5.44	0	482	0	0.544217853	5.586
5.39	0	481	0	0.54033101	5.592
4.35	0	525	0	0.729016233	5.598
5.66	0	543	0	0.817629454	5.604
5.8	0	575	0	0.994008379	5.61
6.41	0	567	0	0.94750691	5.616
6.1	0	547	0	0.838314278	5.622
5.93	0	542	0	0.812516112	5.628
5.76	0	546	0	0.833108145	5.634
5.84	0	554	0	0.875420025	5.64
5.99	0	562	0	0.919281479	5.646
6.11	0	566	0	0.94181095	5.652
6.14	0	567	0	0.94750691	5.658
6.13	0	566	0	0.94181095	5.664
6.12	0	564	0	0.930495568	5.67
6.11	0	562	0	0.919281479	5.676
6.1	0	561	0	0.913712135	5.682
6.1	0	559	0	0.902648285	5.688
6.11	0	556	0	0.886237934	5.694
6.1	0	554	0	0.875420025	5.7
6.08	0	554	0	0.875420025	5.706
6.05	0	552	0	0.864698955	5.712
6	0	553	0	0.870047439	5.718
5.94	0	557	0	0.891683476	5.724
5.86	0	560	0	0.908167774	5.73
5.77	0	566	0	0.94181095	5.736
5.68	0	573	0	0.982225742	5.742
5.58	0	580	0	1.023932695	5.748
5.5	0	588	0	1.07323308	5.754
5.41	0	597	0	1.130857431	5.76
5.33	0	601	0	1.157226304	5.766
5.28	0	605	0	1.184073685	5.772
5.22	0	610	0	1.218319057	5.778
5.17	0	613	0	1.239238861	5.784
5.11	0	615	0	1.253342982	5.79
5.05	0	617	0	1.267574499	5.796
4.99	0	618	0	1.27473839	5.802
4.93	0	618	0	1.27473839	5.808
4.89	0	618	0	1.27473839	5.814
4.87	0	618	0	1.27473839	5.82
4.87	0	617	0	1.267574499	5.826
4.85	0	618	0	1.27473839	5.832
4.83	0	617	0	1.267574499	5.838
4.81	0	618	0	1.27473839	5.844
4.78	0	618	0	1.27473839	5.85
4.77	0	619	0	1.281934562	5.856
4.78	0	621	0	1.296424334	5.862
4.8	0	623	0	1.311044985	5.868
4.81	0	623	0	1.311044985	5.874
4.84	0	623	0	1.311044985	5.88
4.85	0	623	0	1.311044985	5.886
4.87	0	624	0	1.318404759	5.892
4.9	0	624	0	1.318404759	5.898
4.92	0	624	0	1.318404759	5.904
4.94	0	624	0	1.318404759	5.91
4.98	0	624	0	1.318404759	5.916
5.02	0	624	0	1.318404759	5.922
5.06	0	623	0	1.311044985	5.928
5.11	0	623	0	1.311044985	5.934
5.17	0	623	0	1.311044985	5.94
5.21	0	623	0	1.311044985	5.946
5.26	0	625	0	1.325797698	5.952
5.29	0	626	0	1.33322395	5.958
5.31	0	629	0	1.355704091	5.964
5.33	0	635	0	1.401584318	5.97
5.36	0	640	0	1.440774701	5.976
5.39	0	646	0	1.488981026	5.982
5.43	0	654	0	1.555312724	5.988
5.47	0	661	0	1.61534269	5.994
5.5	0	667	0	1.668322252	6
5.54	0	672	0	1.713576811	6.006
5.57	0	677	0	1.759860213	6.012
5.61	0	681	0	1.797643402	6.018
5.62	0	683	0	1.81679134	6.024
5.61	0	686	0	1.845838023	6.03
5.57	0	688	0	1.865421281	6.036
5.54	0	690	0	1.885181425	6.042
5.51	0	691	0	1.895128328	6.048
5.47	0	692	0	1.905120053	6.054
5.42	0	692	0	1.905120053	6.06
5.36	0	692	0	1.905120053	6.066
5.3	0	693	0	1.915156803	6.072
5.26	0	694	0	1.925238779	6.078
5.22	0	695	0	1.935366185	6.084
5.18	0	696	0	1.945539227	6.09
5.14	0	697	0	1.95575811	6.096
5.1	0	699	0	1.976334227	6.102
5.04	0	704	0	2.028591308	6.108
4.97	0	709	0	2.082036432	6.114
4.91	0	714	0	2.136696608	6.12
4.84	0	719	0	2.192599461	6.126
4.78	0	725	0	2.26136304	6.132
4.73	0	730	0	2.320100132	6.138
4.69	0	734	0	2.368049819	6.144
4.65	0	738	0	2.416869634	6.15
4.61	0	739	0	2.429212389	6.156
4.58	0	742	0	2.466575367	6.162
4.55	0	742	0	2.466575367	6.168
4.55	0	744	0	2.491765465	6.174
4.56	0	745	0	2.50444571	6.18
4.57	0	745	0	2.50444571	6.186
4.58	0	745	0	2.50444571	6.192
4.58	0	749	0	2.555740659	6.198
4.58	0	752	0	2.594821811	6.204
4.56	0	755	0	2.634433661	6.21
4.54	0	759	0	2.68808746	6.216
4.5	0	762	0	2.728965798	6.222
4.48	0	766	0	2.784335042	6.228
4.46	0	771	0	2.854961682	6.234
4.45	0	774	0	2.898106069	6.24
4.45	0	778	0	2.956544648	6.246
4.46	0	781	0	3.001068467	6.252
4.46	0	785	0	3.061375473	6.258
4.47	0	787	0	3.091938132	6.264
4.48	0	789	0	3.122776851	6.27
4.5	0	791	0	3.153894121	6.276
4.51	0	793	0	3.18529246	6.282
4.52	0	795	0	3.216974406	6.288
4.54	0	796	0	3.232922531	6.294
4.54	0	797	0	3.248942521	6.3
4.54	0	799	0	3.281199389	6.306
4.54	0	800	0	3.29743692	6.312
4.54	0	801	0	3.313747619	6.318
4.53	0	802	0	3.330131816	6.324
4.5	0	804	0	3.363122031	6.33
4.46	0	806	0	3.396410231	6.336
4.42	0	808	0	3.429999109	6.342
4.36	0	810	0	3.46389138	6.348
4.3	0	811	0	3.480952143	6.354
4.23	0	811	0	3.480952143	6.36
4.16	0	813	0	3.51530465	6.366
4.1	0	813	0	3.51530465	6.372
4.03	0	814	0	3.532597088	6.378
3.97	0	815	0	3.549967447	6.384
3.93	0	817	0	3.584943338	6.39
3.89	0	818	0	3.602549576	6.396
3.86	0	819	0	3.62023515	6.402
3.81	0	821	0	3.655845738	6.408
3.77	0	823	0	3.691777979	6.414
3.72	0	826	0	3.746285806	6.42
3.66	0	828	0	3.783034953	6.426
3.6	0	831	0	3.838781992	6.432
3.52	0	834	0	3.895286042	6.438
3.44	0	836	0	3.93338104	6.444
3.35	0	838	0	3.971820133	6.45
3.25	0	841	0	4.030130757	6.456
3.14	0	842	0	4.049743064	6.462
3.03	0	844	0	4.089233203	6.468
2.92	0	846	0	4.129080038	6.474
2.84	0	848	0	4.169286792	6.48
2.77	0	850	0	4.209856716	6.486
2.7	0	851	0	4.23027889	6.492
2.64	0	853	0	4.271399728	6.498
2.58	0	854	0	4.292099222	6.504
2.52	0	855	0	4.312891991	6.51
2.47	0	855	0	4.312891991	6.516
2.42	0	856	0	4.333778455	6.522
2.36	0	856	0	4.333778455	6.528
2.32	0	857	0	4.354759036	6.534
2.29	0	857	0	4.354759036	6.54
2.26	0	857	0	4.354759036	6.546
2.23	0	858	0	4.375834158	6.552
2.2	0	858	0	4.375834158	6.558
2.16	0	859	0	4.397004246	6.564
2.14	0	860	0	4.41826973	6.57
2.12	0	861	0	4.439631039	6.576
2.09	0	862	0	4.461088604	6.582
2.07	0	864	0	4.504294242	6.588
2.06	0	867	0	4.569835531	6.594
2.07	0	870	0	4.63626683	6.6
2.06	0	871	0	4.65861046	6.606
2.05	0	873	0	4.703600224	6.612
2.05	0	875	0	4.74899636	6.618
2.05	0	876	0	4.771847963	6.624
2.05	0	878	0	4.81786055	6.63
2.05	0	881	0	4.887659873	6.636
2.02	0	882	0	4.911136311	6.642
2.01	0	884	0	4.958407027	6.648
1.98	0	886	0	5.006104718	6.654
1.95	0	886	0	5.006104718	6.66
1.93	0	887	0	5.030114883	6.666
1.89	0	888	0	5.054233241	6.672
1.87	0	889	0	5.078460279	6.678
1.85	0	889	0	5.078460279	6.684
1.84	0	890	0	5.102796487	6.69
1.83	0	890	0	5.102796487	6.696
1.81	0	891	0	5.127242357	6.702
1.79	0	891	0	5.127242357	6.708
1.79	0	892	0	5.151798383	6.714
1.77	0	893	0	5.176465061	6.72
1.75	0	894	0	5.201242891	6.726
1.74	0	895	0	5.226132372	6.732
1.71	0	896	0	5.251134008	6.738
1.68	0	897	0	5.276248305	6.744
1.62	0	899	0	5.326816913	6.75
1.58	0	901	0	5.377842285	6.756
1.51	0	903	0	5.429328546	6.762
1.45	0	905	0	5.481279859	6.768
1.39	0	906	0	5.507431221	6.774
1.34	0	907	0	5.533700424	6.78
1.29	0	909	0	5.586594481	6.786
1.26	0	910	0	5.613220404	6.792
1.23	0	911	0	5.639966307	6.798
1.23	0	912	0	5.66683273	6.804
1.18	0	913	0	5.693820216	6.81
1.16	0	913	0	5.693820216	6.816
1.14	0	913	0	5.693820216	6.822
1.13	0	914	0	5.720929311	6.828
1.1	0	914	0	5.720929311	6.834
1.06	0	914	0	5.720929311	6.84
1.02	0	914	0	5.720929311	6.846
0.98	0	914	0	5.720929311	6.852
0.93	0	914	0	5.720929311	6.858
0.91	0	915	0	5.748160563	6.864
0.89	0	915	0	5.748160563	6.87
0.88	0	915	0	5.748160563	6.876
0.86	0	915	0	5.748160563	6.882
0.85	0	916	0	5.775514522	6.888
0.85	0	916	0	5.775514522	6.894
0.86	0	916	0	5.775514522	6.9
0.88	0	916	0	5.775514522	6.906
0.91	0	917	0	5.802991742	6.912
0.92	0	916	0	5.775514522	6.918
0.94	0	916	0	5.775514522	6.924
0.96	0	915	0	5.748160563	6.93
0.95	0	915	0	5.748160563	6.936
0.93	0	915	0	5.748160563	6.942
0.91	0	914	0	5.720929311	6.948
0.91	0	914	0	5.720929311	6.954
0.89	0	912	0	5.66683273	6.96
0.86	0	911	0	5.639966307	6.966
0.82	0	910	0	5.613220404	6.972
0.78	0	907	0	5.533700424	6.978
0.75	0	905	0	5.481279859	6.984
0.72	0	903	0	5.429328546	6.99
0.69	0	900	0	5.352272247	6.996
0.65	0	897	0	5.276248305	7.002
0.6	0	894	0	5.201242891	7.008
0.54	0	891	0	5.127242357	7.014
0.5	0	887	0	5.030114883	7.02
0.48	0	885	0	4.98220226	7.026
0.46	0	882	0	4.911136311	7.032
0.44	0	880	0	4.864288748	7.038
0.44	0	878	0	4.81786055	7.044
0.45	0	876	0	4.771847963	7.05
0.47	0	872	0	4.681054773	7.056
0.5	0	868	0	4.591879814	7.062
0.51	0	865	0	4.526043188	7.068
0.54	0	862	0	4.461088604	7.074
0.55	0	858	0	4.375834158	7.08
0.58	0	853	0	4.271399728	7.086
0.61	0	849	0	4.189526154	7.092
0.64	0	843	0	4.069443747	7.098
0.68	0	836	0	3.93338104	7.104
0.73	0	829	0	3.801533816	7.11
0.81	0	821	0	3.655845738	7.116
0.89	0	812	0	3.498089784	7.122
0.99	0	802	0	3.330131816	7.128
1.08	0	784	0	3.046196892	7.134
1.16	0	772	0	2.869278534	7.14
1.25	0	761	0	2.715278377	7.146
1.32	0	748	0	2.542830309	7.152
1.41	0	733	0	2.355981433	7.158
1.48	0	718	0	2.181318129	7.164
1.56	0	705	0	2.039184434	7.17
1.63	0	689	0	1.875279142	7.176
1.7	0	676	0	1.75052011	7.182
1.77	0	664	0	1.641653827	7.188
1.85	0	650	0	1.521848656	7.194
1.92	0	635	0	1.401584318	7.2
1.97	0	616	0	1.260442744	7.206
2.01	0	602	0	1.163892953	7.212
2.06	0	583	0	1.042212855	7.218
2.1	0	564	0	0.930495568	7.224
2.16	0	547	0	0.838314278	7.23
2.21	0	523	0	0.719605724	7.236
2.28	0	503	0	0.630011613	7.242
2.34	0	498	0	0.608843851	7.248
2.4	0	496	0	0.600509088	7.254
2.5	0	492	0	0.584062727	7.26
2.55	0	492	0	0.584062727	7.266
2.6	0	496	0	0.600509088	7.272
2.65	0	496	0	0.600509088	7.278
2.68	0	497	0	0.604667101	7.284
2.78	0	496	0	0.600509088	7.29
2.79	0	493	0	0.58814663	7.296
2.8	0	491	0	0.579997143	7.302
2.82	0	492	0	0.584062727	7.308
2.83	0	489	0	0.571920608	7.314
2.85	0	495	0	0.596369728	7.32
2.88	0	504	0	0.634302568	7.326
2.93	0	513	0	0.673801801	7.332
3.05	0	528	0	0.743291612	7.338
3.16	0	547	0	0.838314278	7.344
3.25	0	563	0	0.924875919	7.35
3.33	0	578	0	1.011882185	7.356
3.39	0	588	0	1.07323308	7.362
3.44	0	597	0	1.130857431	7.368
3.49	0	606	0	1.190861312	7.374
3.53	0	615	0	1.253342982	7.38
3.56	0	619	0	1.281934562	7.386
3.57	0	625	0	1.325797698	7.392
3.57	0	630	0	1.363265105	7.398
3.57	0	635	0	1.401584318	7.404
3.56	0	640	0	1.440774701	7.41
3.52	0	641	0	1.448719054	7.416
3.47	0	643	0	1.464715315	7.422
3.41	0	642	0	1.456699204	7.428
3.35	0	641	0	1.448719054	7.434
3.3	0	638	0	1.42499275	7.44
3.28	0	633	0	1.386153186	7.446
3.26	0	625	0	1.325797698	7.452
3.25	0	616	0	1.260442744	7.458
3.25	0	609	0	1.211408257	7.464
3.28	0	604	0	1.177316508	7.47
3.33	0	599	0	1.143982591	7.476
3.41	0	591	0	1.092182708	7.482
3.5	0	583	0	1.042212855	7.488
3.61	0	576	0	0.999939547	7.494
3.72	0	571	0	0.97054858	7.5
3.85	0	563	0	0.924875919	7.506
3.98	0	556	0	0.886237934	7.512
4.12	0	547	0	0.838314278	7.518
4.27	0	540	0	0.802358138	7.524
4.42	0	530	0	0.752916064	7.53
4.58	0	527	0	0.738511742	7.536
4.75	0	519	0	0.701036673	7.542
4.92	0	515	0	0.682798583	7.548
5.09	0	513	0	0.673801801	7.554
5.25	0	511	0	0.664885555	7.56
5.4	0	509	0	0.656049125	7.566
5.54	0	510	0	0.660457408	7.572
5.67	0	509	0	0.656049125	7.578
5.8	0	510	0	0.660457408	7.584
5.9	0	507	0	0.647291795	7.59
5.99	0	507	0	0.647291795	7.596
6.05	0	507	0	0.647291795	7.602
6.09	0	506	0	0.642942572	7.608
6.15	0	506	0	0.642942572	7.614
6.22	0	506	0	0.642942572	7.62
6.27	0	506	0	0.642942572	7.626
6.29	0	506	0	0.642942572	7.632
6.3	0	506	0	0.642942572	7.638
6.28	0	506	0	0.642942572	7.644
6.26	0	506	0	0.642942572	7.65
6.23	0	505	0	0.638612859	7.656
6.2	0	505	0	0.638612859	7.662
6.17	0	505	0	0.638612859	7.668
6.13	0	505	0	0.638612859	7.674
6.08	0	505	0	0.638612859	7.68
6.04	0	505	0	0.638612859	7.686
5.98	0	505	0	0.638612859	7.692
5.92	0	505	0	0.638612859	7.698
5.86	0	505	0	0.638612859	7.704
5.79	0	505	0	0.638612859	7.71
5.72	0	506	0	0.642942572	7.716
5.65	0	506	0	0.642942572	7.722
5.56	0	506	0	0.642942572	7.728
5.48	0	506	0	0.642942572	7.734
5.38	0	506	0	0.642942572	7.74
5.29	0	506	0	0.642942572	7.746
5.18	0	504	0	0.634302568	7.752
5.06	0	502	0	0.625739907	7.758
4.95	0	499	0	0.613039421	7.764
4.83	0	497	0	0.604667101	7.77
4.7	0	494	0	0.592248936	7.776
4.55	0	489	0	0.571920608	7.782
4.39	0	482	0	0.544217853	7.788
4.21	0	476	0	0.521156776	7.794
3.93	0	500	0	0.617253897	7.8
4.55	0	557	0	0.891683476	7.806
4.79	0	574	0	0.988103817	7.812
5.43	0	545	0	0.827925367	7.818
5.52	0	515	0	0.682798583	7.824
5.38	0	507	0	0.647291795	7.83
5.06	0	504	0	0.634302568	7.836
4.79	0	501	0	0.621487364	7.842
4.64	0	501	0	0.621487364	7.848
4.57	0	500	0	0.617253897	7.854
4.51	0	500	0	0.617253897	7.86
4.44	0	500	0	0.617253897	7.866
4.35	0	500	0	0.617253897	7.872
4.25	0	501	0	0.621487364	7.878
4.12	0	502	0	0.625739907	7.884
4	0	504	0	0.634302568	7.89
3.89	0	509	0	0.656049125	7.896
3.83	0	518	0	0.696446355	7.902
3.8	0	534	0	0.772426555	7.908
3.78	0	548	0	0.84354387	7.914
3.78	0	561	0	0.913712135	7.92
3.76	0	571	0	0.97054858	7.926
3.74	0	579	0	1.017893895	7.932
3.7	0	585	0	1.054537328	7.938
3.67	0	590	0	1.085837745	7.944
3.63	0	589	0	1.079521245	7.95
3.61	0	592	0	1.098556262	7.956
3.6	0	595	0	1.117849763	7.962
3.59	0	597	0	1.130857431	7.968
3.6	0	598	0	1.137405258	7.974
3.61	0	599	0	1.143982591	7.98
3.65	0	601	0	1.157226304	7.986
3.69	0	603	0	1.170589642	7.992
3.73	0	609	0	1.211408257	7.998
3.76	0	613	0	1.239238861	8.004
3.79	0	621	0	1.296424334	8.01
3.81	0	628	0	1.348176995	8.016
3.84	0	635	0	1.401584318	8.022
3.86	0	645	0	1.480856062	8.028
3.89	0	654	0	1.555312724	8.034
3.91	0	658	0	1.589384055	8.04
3.93	0	663	0	1.632843987	8.046
3.95	0	667	0	1.668322252	8.052
3.96	0	670	0	1.695352819	8.058
3.98	0	674	0	1.731965413	8.064
3.99	0	677	0	1.759860213	8.07
4	0	681	0	1.797643402	8.076
4.01	0	683	0	1.81679134	8.082
4.03	0	684	0	1.826430069	8.088
4.04	0	684	0	1.826430069	8.094
4.05	0	686	0	1.845838023	8.1
4.06	0	688	0	1.865421281	8.106
4.06	0	692	0	1.905120053	8.112
4.05	0	696	0	1.945539227	8.118
4.04	0	701	0	1.997096197	8.124
4.03	0	705	0	2.039184434	8.13
3.99	0	709	0	2.082036432	8.136
3.94	0	714	0	2.136696608	8.142
3.87	0	719	0	2.192599461	8.148
3.79	0	724	0	2.249773241	8.154
3.71	0	730	0	2.320100132	8.16
3.61	0	737	0	2.404582247	8.166
3.52	0	741	0	2.454065004	8.172
3.42	0	744	0	2.491765465	8.178
3.31	0	746	0	2.517183094	8.184
3.2	0	747	0	2.529977874	8.19
3.1	0	748	0	2.542830309	8.196
3	0	750	0	2.568709184	8.202
2.9	0	751	0	2.581736147	8.208
2.79	0	755	0	2.634433661	8.214
2.67	0	761	0	2.715278377	8.22
2.56	0	766	0	2.784335042	8.226
2.47	0	770	0	2.840709055	8.232
2.41	0	775	0	2.912617334	8.238
2.36	0	779	0	2.971319245	8.244
2.3	0	786	0	3.07662245	8.25
2.23	0	790	0	3.13830051	8.256
2.15	0	794	0	3.201097823	8.262
2.09	0	798	0	3.265034698	8.268
2.02	0	804	0	3.363122031	8.274
1.94	0	806	0	3.396410231	8.28
1.86	0	808	0	3.429999109	8.286
1.76	0	809	0	3.44690715	8.292
1.66	0	811	0	3.480952143	8.298
1.54	0	815	0	3.549967447	8.304
1.41	0	818	0	3.602549576	8.31
1.28	0	822	0	3.673771471	8.316
1.14	0	826	0	3.746285806	8.322
1.02	0	831	0	3.838781992	8.328
0.91	0	838	0	3.971820133	8.334
0.83	0	843	0	4.069443747	8.34
0.76	0	848	0	4.169286792	8.346
0.7	0	853	0	4.271399728	8.352
0.64	0	858	0	4.375834158	8.358
0.59	0	864	0	4.504294242	8.364
0.55	0	868	0	4.591879814	8.37
0.52	0	871	0	4.65861046	8.376
0.51	0	874	0	4.726247266	8.382
0.52	0	876	0	4.771847963	8.388
0.56	0	878	0	4.81786055	8.394
0.6	0	879	0	4.841022464	8.4
0.65	0	880	0	4.864288748	8.406
0.75	0	881	0	4.887659873	8.412
0.87	0	881	0	4.887659873	8.418
1.02	0	881	0	4.887659873	8.424
1.16	0	882	0	4.911136311	8.43
1.31	0	884	0	4.958407027	8.436
1.47	0	886	0	5.006104718	8.442
1.63	0	888	0	5.054233241	8.448
1.79	0	891	0	5.127242357	8.454
1.96	0	895	0	5.226132372	8.46
2.12	0	897	0	5.276248305	8.466
2.28	0	898	0	5.30147577	8.472
2.44	0	900	0	5.352272247	8.478
2.59	0	902	0	5.403527545	8.484
2.72	0	903	0	5.429328546	8.49
2.85	0	904	0	5.455245809	8.496
2.97	0	905	0	5.481279859	8.502
3.08	0	905	0	5.481279859	8.508
3.18	0	906	0	5.507431221	8.514
3.28	0	906	0	5.507431221	8.52
3.35	0	908	0	5.560088	8.526
3.41	0	908	0	5.560088	8.532
3.43	0	908	0	5.560088	8.538
3.45	0	910	0	5.613220404	8.544
3.43	0	911	0	5.639966307	8.55
3.39	0	911	0	5.639966307	8.556
3.36	0	912	0	5.66683273	8.562
3.33	0	914	0	5.720929311	8.568
3.3	0	915	0	5.748160563	8.574
3.25	0	916	0	5.775514522	8.58
3.22	0	916	0	5.775514522	8.586
3.21	0	917	0	5.802991742	8.592
3.22	0	916	0	5.775514522	8.598
3.23	0	916	0	5.775514522	8.604
3.24	0	916	0	5.775514522	8.61
3.26	0	916	0	5.775514522	8.616
3.29	0	917	0	5.802991742	8.622
3.31	0	916	0	5.775514522	8.628
3.32	0	916	0	5.775514522	8.634
3.33	0	915	0	5.748160563	8.64
3.34	0	915	0	5.748160563	8.646
3.34	0	914	0	5.720929311	8.652
3.33	0	913	0	5.693820216	8.658
3.31	0	912	0	5.66683273	8.664
3.29	0	911	0	5.639966307	8.67
3.27	0	909	0	5.586594481	8.676
3.23	0	907	0	5.533700424	8.682
3.2	0	905	0	5.481279859	8.688
3.17	0	902	0	5.403527545	8.694
3.16	0	900	0	5.352272247	8.7
3.15	0	897	0	5.276248305	8.706
3.14	0	895	0	5.226132372	8.712
3.15	0	892	0	5.151798383	8.718
3.14	0	890	0	5.102796487	8.724
3.14	0	888	0	5.054233241	8.73
3.13	0	887	0	5.030114883	8.736
3.09	0	886	0	5.006104718	8.742
3.06	0	885	0	4.98220226	8.748
3.02	0	885	0	4.98220226	8.754
3	0	884	0	4.958407027	8.76
2.98	0	882	0	4.911136311	8.766
2.95	0	881	0	4.887659873	8.772
2.93	0	879	0	4.841022464	8.778
2.92	0	878	0	4.81786055	8.784
2.93	0	875	0	4.74899636	8.79
2.93	0	873	0	4.703600224	8.796
2.93	0	870	0	4.63626683	8.802
2.92	0	868	0	4.591879814	8.808
2.91	0	863	0	4.48264286	8.814
2.92	0	859	0	4.397004246	8.82
2.94	0	853	0	4.271399728	8.826
2.96	0	847	0	4.149138223	8.832
3	0	839	0	3.991169685	8.838
3.02	0	830	0	3.820116037	8.844
3.06	0	817	0	3.584943338	8.85
3.09	0	804	0	3.363122031	8.856
3.14	0	789	0	3.122776851	8.862
3.19	0	770	0	2.840709055	8.868
3.27	0	746	0	2.517183094	8.874
3.37	0	724	0	2.249773241	8.88
3.48	0	699	0	1.976334227	8.886
3.61	0	670	0	1.695352819	8.892
3.76	0	635	0	1.401584318	8.898
3.94	0	602	0	1.163892953	8.904
4.14	0	575	0	0.994008379	8.91
4.38	0	546	0	0.833108145	8.916
4.6	0	522	0	0.714932107	8.922
4.78	0	504	0	0.634302568	8.928
4.92	0	494	0	0.592248936	8.934
5.05	0	486	0	0.559941162	8.94
5.12	0	488	0	0.567909493	8.946
5.2	0	498	0	0.608843851	8.952
5.35	0	513	0	0.673801801	8.958
5.51	0	536	0	0.78231417	8.964
5.7	0	562	0	0.919281479	8.97
5.82	0	581	0	1.029998706	8.976
5.9	0	608	0	1.204528459	8.982
5.95	0	631	0	1.370860189	8.988
5.99	0	654	0	1.555312724	8.994
6	0	668	0	1.677291962	9
6	0	680	0	1.788133808	9.006
5.98	0	687	0	1.85560764	9.012
5.93	0	697	0	1.95575811	9.018
5.86	0	709	0	2.082036432	9.024
5.75	0	718	0	2.181318129	9.03
5.63	0	724	0	2.249773241	9.036
5.49	0	730	0	2.320100132	9.042
5.35	0	733	0	2.355981433	9.048
5.22	0	736	0	2.39234998	9.054
5.11	0	738	0	2.416869634	9.06
5.01	0	737	0	2.404582247	9.066
4.92	0	737	0	2.404582247	9.072
4.86	0	736	0	2.39234998	9.078
4.83	0	735	0	2.380172586	9.084
4.79	0	730	0	2.320100132	9.09
4.76	0	725	0	2.26136304	9.096
4.75	0	717	0	2.170087405	9.102
4.77	0	707	0	2.060514102	9.108
4.8	0	694	0	1.925238779	9.114
4.84	0	683	0	1.81679134	9.12
4.89	0	669	0	1.68630209	9.126
4.97	0	660	0	1.606650879	9.132
5.04	0	650	0	1.521848656	9.138
5.12	0	640	0	1.440774701	9.144
5.21	0	632	0	1.378489498	9.15
5.29	0	619	0	1.281934562	9.156
5.38	0	606	0	1.190861312	9.162
5.47	0	592	0	1.098556262	9.168
5.58	0	583	0	1.042212855	9.174
5.69	0	575	0	0.994008379	9.18
5.81	0	570	0	0.964749256	9.186
5.94	0	564	0	0.930495568	9.192
6.08	0	559	0	0.902648285	9.198
6.22	0	557	0	0.891683476	9.204
6.35	0	555	0	0.88081682	9.21
6.45	0	555	0	0.88081682	9.216
6.53	0	560	0	0.908167774	9.222
6.57	0	561	0	0.913712135	9.228
6.6	0	563	0	0.924875919	9.234
6.61	0	565	0	0.93614054	9.24
6.62	0	569	0	0.958975948	9.246
6.59	0	573	0	0.982225742	9.252
6.54	0	576	0	0.999939547	9.258
6.48	0	578	0	1.011882185	9.264
6.39	0	581	0	1.029998706	9.27
6.3	0	584	0	1.048361239	9.276
6.2	0	586	0	1.060741248	9.282
6.09	0	587	0	1.066973123	9.288
5.98	0	587	0	1.066973123	9.294
5.85	0	587	0	1.066973123	9.3
5.72	0	587	0	1.066973123	9.306
5.6	0	587	0	1.066973123	9.312
5.48	0	585	0	1.054537328	9.318
5.36	0	583	0	1.042212855	9.324
5.25	0	580	0	1.023932695	9.33
5.13	0	576	0	0.999939547	9.336
5.03	0	572	0	0.976374036	9.342
4.94	0	570	0	0.964749256	9.348
4.86	0	566	0	0.94181095	9.354
4.78	0	559	0	0.902648285	9.36
4.69	0	548	0	0.84354387	9.366
4.6	0	540	0	0.802358138	9.372
4.53	0	527	0	0.738511742	9.378
4.5	0	518	0	0.696446355	9.384
4.49	0	512	0	0.669333656	9.39
4.5	0	504	0	0.634302568	9.396
4.51	0	499	0	0.613039421	9.402
4.54	0	496	0	0.600509088	9.408
4.57	0	492	0	0.584062727	9.414
4.58	0	490	0	0.575949797	9.42
4.59	0	485	0	0.555983786	9.426
4.58	0	479	0	0.532609554	9.432
4.53	0	470	0	0.498709478	9.438
4.45	0	471	0	0.502408769	9.444
3.97	0	517	0	0.691876629	9.45
5.15	0	584	0	1.048361239	9.456
5.35	0	587	0	1.066973123	9.462
6.08	0	564	0	0.930495568	9.468
6.07	0	544	0	0.822765838	9.474
5.91	0	530	0	0.752916064	9.48
5.62	0	524	0	0.724300401	9.486
5.47	0	521	0	0.710279456	9.492
5.4	0	521	0	0.710279456	9.498
5.38	0	520	0	0.705647676	9.504
5.36	0	520	0	0.705647676	9.51
5.32	0	516	0	0.687327402	9.516
5.28	0	515	0	0.682798583	9.522
5.23	0	513	0	0.673801801	9.528
5.18	0	511	0	0.664885555	9.534
5.14	0	512	0	0.669333656	9.54
5.09	0	509	0	0.656049125	9.546
5.05	0	506	0	0.642942572	9.552
5.01	0	506	0	0.642942572	9.558
4.96	0	505	0	0.638612859	9.564
4.88	0	502	0	0.625739907	9.57
4.8	0	501	0	0.621487364	9.576
4.7	0	495	0	0.596369728	9.582
4.59	0	493	0	0.58814663	9.588
4.49	0	491	0	0.579997143	9.594
4.4	0	489	0	0.571920608	9.6
4.32	0	489	0	0.571920608	9.606
4.25	0	489	0	0.571920608	9.612
4.19	0	491	0	0.579997143	9.618
4.14	0	492	0	0.584062727	9.624
4.09	0	493	0	0.58814663	9.63
4.06	0	494	0	0.592248936	9.636
4.02	0	495	0	0.596369728	9.642
3.99	0	497	0	0.604667101	9.648
3.96	0	499	0	0.613039421	9.654
3.93	0	500	0	0.617253897	9.66
3.91	0	501	0	0.621487364	9.666
3.89	0	501	0	0.621487364	9.672
3.88	0	501	0	0.621487364	9.678
3.86	0	500	0	0.617253897	9.684
3.85	0	496	0	0.600509088	9.69
3.85	0	492	0	0.584062727	9.696
3.84	0	488	0	0.567909493	9.702
3.84	0	484	0	0.552044162	9.708
3.83	0	479	0	0.532609554	9.714
3.83	0	478	0	0.528774784	9.72
3.82	0	471	0	0.502408769	9.726
3.83	0	475	0	0.517373382	9.732
3.84	0	472	0	0.50612473	9.738
3.85	0	473	0	0.509857436	9.744
3.85	0	474	0	0.513606961	9.75
3.86	0	475	0	0.517373382	9.756
3.87	0	477	0	0.524957217	9.762
3.88	0	478	0	0.528774784	9.768
3.89	0	481	0	0.54033101	9.774
3.9	0	485	0	0.555983786	9.78
3.91	0	487	0	0.563916371	9.786
3.93	0	492	0	0.584062727	9.792
3.95	0	495	0	0.596369728	9.798
3.98	0	498	0	0.608843851	9.804
4.01	0	499	0	0.613039421	9.81
4.06	0	504	0	0.634302568	9.816
4.14	0	513	0	0.673801801	9.822
4.23	0	520	0	0.705647676	9.828
4.33	0	527	0	0.738511742	9.834
4.42	0	533	0	0.767515988	9.84
4.49	0	540	0	0.802358138	9.846
4.53	0	543	0	0.817629454	9.852
4.54	0	546	0	0.833108145	9.858
4.53	0	550	0	0.854073856	9.864
4.5	0	554	0	0.875420025	9.87
4.45	0	559	0	0.902648285	9.876
4.39	0	562	0	0.919281479	9.882
4.34	0	566	0	0.94181095	9.888
4.27	0	569	0	0.958975948	9.894
4.21	0	572	0	0.976374036	9.9
4.14	0	576	0	0.999939547	9.906
4.11	0	580	0	1.023932695	9.912
4.09	0	586	0	1.060741248	9.918
4.08	0	589	0	1.079521245	9.924
4.1	0	592	0	1.098556262	9.93
4.11	0	596	0	1.124338976	9.936
4.12	0	597	0	1.130857431	9.942
4.13	0	601	0	1.157226304	9.948
4.13	0	607	0	1.197679524	9.954
4.12	0	611	0	1.225260997	9.96
4.08	0	617	0	1.267574499	9.966
4.02	0	622	0	1.303718226	9.972
3.94	0	629	0	1.355704091	9.978
3.85	0	633	0	1.386153186	9.984
3.76	0	639	0	1.432865987	9.99
3.66	0	647	0	1.497142602	9.996
3.56	0	650	0	1.521848656	10.002
3.46	0	653	0	1.546890203	10.008
3.34	0	655	0	1.563773199	10.014
3.23	0	657	0	1.580808692	10.02
3.13	0	660	0	1.606650879	10.026
3.04	0	662	0	1.624073667	10.032
2.95	0	665	0	1.650503365	10.038
2.87	0	667	0	1.668322252	10.044
2.8	0	669	0	1.68630209	10.05
2.72	0	674	0	1.731965413	10.056
2.65	0	677	0	1.759860213	10.062
2.56	0	681	0	1.797643402	10.068
2.46	0	690	0	1.885181425	10.074
2.37	0	696	0	1.945539227	10.08
2.27	0	703	0	2.018045702	10.086
2.18	0	710	0	2.092870388	10.092
2.11	0	716	0	2.15890706	10.098
2.05	0	725	0	2.26136304	10.104
1.99	0	732	0	2.343967185	10.11
1.94	0	740	0	2.441610763	10.116
1.89	0	746	0	2.517183094	10.122
1.84	0	753	0	2.60796644	10.128
1.81	0	757	0	2.661139947	10.134
1.77	0	760	0	2.701652356	10.14
1.74	0	764	0	2.756525951	10.146
1.69	0	767	0	2.798333642	10.152
1.65	0	770	0	2.840709055	10.158
1.61	0	772	0	2.869278534	10.164
1.57	0	774	0	2.898106069	10.17
1.54	0	775	0	2.912617334	10.176
1.53	0	779	0	2.971319245	10.182
1.54	0	782	0	3.016043694	10.188
1.56	0	784	0	3.046196892	10.194
1.59	0	788	0	3.107322829	10.2
1.64	0	796	0	3.232922531	10.206
1.7	0	802	0	3.330131816	10.212
1.78	0	811	0	3.480952143	10.218
1.87	0	820	0	3.638000418	10.224
1.94	0	827	0	3.764619074	10.23
2	0	834	0	3.895286042	10.236
2.06	0	840	0	4.010606429	10.242
2.1	0	845	0	4.109111833	10.248
2.12	0	850	0	4.209856716	10.254
2.15	0	852	0	4.250793089	10.26
2.16	0	855	0	4.312891991	10.266
2.17	0	858	0	4.375834158	10.272
2.19	0	860	0	4.41826973	10.278
2.22	0	862	0	4.461088604	10.284
2.26	0	863	0	4.48264286	10.29
2.3	0	865	0	4.526043188	10.296
2.35	0	865	0	4.526043188	10.302
2.39	0	867	0	4.569835531	10.308
2.42	0	869	0	4.614023431	10.314
2.45	0	872	0	4.681054773	10.32
2.46	0	874	0	4.726247266	10.326
2.47	0	877	0	4.794802538	10.332
2.48	0	880	0	4.864288748	10.338
2.49	0	883	0	4.934718537	10.344
2.52	0	886	0	5.006104718	10.35
2.55	0	888	0	5.054233241	10.356
2.59	0	890	0	5.102796487	10.362
2.61	0	891	0	5.127242357	10.368
2.62	0	893	0	5.176465061	10.374
2.6	0	893	0	5.176465061	10.38
2.56	0	893	0	5.176465061	10.386
2.51	0	893	0	5.176465061	10.392
2.43	0	893	0	5.176465061	10.398
2.35	0	894	0	5.201242891	10.404
2.26	0	893	0	5.176465061	10.41
2.2	0	893	0	5.176465061	10.416
2.16	0	892	0	5.151798383	10.422
2.14	0	892	0	5.151798383	10.428
2.13	0	890	0	5.102796487	10.434
2.11	0	888	0	5.054233241	10.44
2.05	0	885	0	4.98220226	10.446
1.97	0	883	0	4.934718537	10.452
1.88	0	880	0	4.864288748	10.458
1.79	0	877	0	4.794802538	10.464
1.7	0	873	0	4.703600224	10.47
1.59	0	870	0	4.63626683	10.476
1.47	0	866	0	4.547890137	10.482
1.36	0	862	0	4.461088604	10.488
1.26	0	859	0	4.397004246	10.494
1.17	0	854	0	4.292099222	10.5
1.09	0	849	0	4.189526154	10.506
1.02	0	844	0	4.089233203	10.512
0.95	0	840	0	4.010606429	10.518
0.9	0	835	0	3.914290722	10.524
0.85	0	831	0	3.838781992	10.53
0.81	0	826	0	3.746285806	10.536
0.76	0	820	0	3.638000418	10.542
0.74	0	815	0	3.549967447	10.548
0.72	0	810	0	3.46389138	10.554
0.71	0	806	0	3.396410231	10.56
0.71	0	798	0	3.265034698	10.566
0.71	0	791	0	3.153894121	10.572
0.71	0	783	0	3.031086401	10.578
0.7	0	774	0	2.898106069	10.584
0.7	0	766	0	2.784335042	10.59
0.7	0	758	0	2.674583414	10.596
0.71	0	754	0	2.621170301	10.602
0.72	0	750	0	2.568709184	10.608
0.74	0	746	0	2.517183094	10.614
0.76	0	743	0	2.479142102	10.62
0.78	0	738	0	2.416869634	10.626
0.8	0	734	0	2.368049819	10.632
0.82	0	728	0	2.296446729	10.638
0.83	0	722	0	2.226749383	10.644
0.84	0	716	0	2.15890706	10.65
0.83	0	708	0	2.071251076	10.656
0.83	0	700	0	1.986691876	10.662
0.82	0	690	0	1.885181425	10.668
0.82	0	677	0	1.759860213	10.674
0.84	0	661	0	1.61534269	10.68
0.87	0	643	0	1.464715315	10.686
0.93	0	625	0	1.325797698	10.692
0.99	0	606	0	1.190861312	10.698
1.1	0	590	0	1.085837745	10.704
1.23	0	575	0	0.994008379	10.71
1.36	0	557	0	0.891683476	10.716
1.51	0	545	0	0.827925367	10.722
1.68	0	531	0	0.757760842	10.728
1.89	0	520	0	0.705647676	10.734
2.15	0	516	0	0.687327402	10.74
2.41	0	507	0	0.647291795	10.746
2.64	0	498	0	0.608843851	10.752
2.81	0	496	0	0.600509088	10.758
2.94	0	494	0	0.592248936	10.764
3.03	0	496	0	0.600509088	10.77
3.15	0	504	0	0.634302568	10.776
3.25	0	509	0	0.656049125	10.782
3.38	0	520	0	0.705647676	10.788
3.52	0	533	0	0.767515988	10.794
3.69	0	551	0	0.859374463	10.8
3.9	0	565	0	0.93614054	10.806
4.07	0	577	0	1.005897443	10.812
4.23	0	597	0	1.130857431	10.818
4.37	0	611	0	1.225260997	10.824
4.49	0	628	0	1.348176995	10.83
4.58	0	644	0	1.472767546	10.836
4.65	0	657	0	1.580808692	10.842
4.69	0	667	0	1.668322252	10.848
4.71	0	675	0	1.741221906	10.854
4.72	0	678	0	1.769242404	10.86
4.7	0	679	0	1.778666872	10.866
4.68	0	681	0	1.797643402	10.872
4.63	0	681	0	1.797643402	10.878
4.56	0	681	0	1.797643402	10.884
4.46	0	679	0	1.778666872	10.89
4.37	0	675	0	1.741221906	10.896
4.3	0	669	0	1.68630209	10.902
4.24	0	659	0	1.597998059	10.908
4.19	0	651	0	1.530158338	10.914
4.16	0	637	0	1.417154831	10.92
4.14	0	619	0	1.281934562	10.926
4.13	0	607	0	1.197679524	10.932
4.1	0	596	0	1.124338976	10.938
4.1	0	585	0	1.054537328	10.944
4.11	0	577	0	1.005897443	10.95
4.13	0	569	0	0.958975948	10.956
4.17	0	559	0	0.902648285	10.962
4.22	0	545	0	0.827925367	10.968
4.28	0	533	0	0.767515988	10.974
4.35	0	522	0	0.714932107	10.98
4.43	0	517	0	0.691876629	10.986
4.53	0	509	0	0.656049125	10.992
4.62	0	503	0	0.630011613	10.998
4.71	0	498	0	0.608843851	11.004
4.81	0	497	0	0.604667101	11.01
4.9	0	495	0	0.596369728	11.016
4.98	0	494	0	0.592248936	11.022
5.05	0	493	0	0.58814663	11.028
5.11	0	492	0	0.584062727	11.034
5.16	0	491	0	0.579997143	11.04
5.21	0	489	0	0.571920608	11.046
5.24	0	488	0	0.567909493	11.052
5.29	0	486	0	0.559941162	11.058
5.32	0	487	0	0.563916371	11.064
5.33	0	486	0	0.559941162	11.07
5.32	0	486	0	0.559941162	11.076
5.32	0	487	0	0.563916371	11.082
5.33	0	487	0	0.563916371	11.088
5.38	0	488	0	0.567909493	11.094
5.45	0	488	0	0.567909493	11.1
5.51	0	488	0	0.567909493	11.106
5.57	0	489	0	0.571920608	11.112
5.63	0	490	0	0.575949797	11.118
5.67	0	491	0	0.579997143	11.124
5.7	0	492	0	0.584062727	11.13
5.72	0	493	0	0.58814663	11.136
5.73	0	493	0	0.58814663	11.142
5.73	0	493	0	0.58814663	11.148
5.73	0	493	0	0.58814663	11.154
5.72	0	491	0	0.579997143	11.16
5.7	0	491	0	0.579997143	11.166
5.68	0	489	0	0.571920608	11.172
5.67	0	488	0	0.567909493	11.178
5.65	0	486	0	0.559941162	11.184
5.62	0	484	0	0.552044162	11.19
5.59	0	482	0	0.544217853	11.196
5.55	0	479	0	0.532609554	11.202
5.51	0	477	0	0.524957217	11.208
5.46	0	474	0	0.513606961	11.214
5.42	0	465	0	0.480460458	11.22
5.36	0	463	0	0.473274944	11.226
5.28	0	459	0	0.459096309	11.232
5.2	0	454	0	0.441727858	11.238
5.13	0	448	0	0.421394592	11.244
5.03	0	447	0	0.418058723	11.25
4.93	0	442	0	0.401602505	11.256
4.81	0	437	0	0.385512095	11.262
4.68	0	425	0	0.34833933	11.268
4.54	0	422	0	0.339355303	11.274
4.37	0	409	0	0.301794834	11.28
4.18	0	415	0	0.318857865	11.286
3.19	0	438	0	0.388701306	11.292
3.76	0	467	0	0.487710875	11.298
4.45	0	468	0	0.491360605	11.304
5.08	0	462	0	0.469706344	11.31
5.32	0	456	0	0.44862842	11.316
5.21	0	444	0	0.408140634	11.322
4.9	0	439	0	0.391904887	11.328
4.67	0	439	0	0.391904887	11.334
4.57	0	438	0	0.388701306	11.34
4.6	0	437	0	0.385512095	11.346
4.64	0	438	0	0.388701306	11.352
4.68	0	439	0	0.391904887	11.358
4.71	0	438	0	0.388701306	11.364
4.75	0	437	0	0.385512095	11.37
4.78	0	436	0	0.382337192	11.376
4.84	0	437	0	0.385512095	11.382
4.89	0	435	0	0.37917653	11.388
4.94	0	435	0	0.37917653	11.394
4.97	0	438	0	0.388701306	11.4
4.98	0	440	0	0.395122903	11.406
4.96	0	442	0	0.401602505	11.412
4.92	0	444	0	0.408140634	11.418
4.86	0	445	0	0.411431811	11.424
4.8	0	452	0	0.434889066	11.43
4.73	0	458	0	0.455591313	11.436
4.66	0	465	0	0.480460458	11.442
4.58	0	469	0	0.495026781	11.448
4.49	0	477	0	0.524957217	11.454
4.38	0	482	0	0.544217853	11.46
4.28	0	487	0	0.563916371	11.466
4.2	0	491	0	0.579997143	11.472
4.15	0	499	0	0.613039421	11.478
4.1	0	508	0	0.651660617	11.484
4.06	0	518	0	0.696446355	11.49
4.08	0	529	0	0.74809302	11.496
4.12	0	542	0	0.812516112	11.502
4.17	0	552	0	0.864698955	11.508
4.19	0	569	0	0.958975948	11.514
4.2	0	584	0	1.048361239	11.52
4.18	0	599	0	1.143982591	11.526
4.13	0	617	0	1.267574499	11.532
4.07	0	634	0	1.393851407	11.538
4	0	645	0	1.480856062	11.544
3.95	0	653	0	1.546890203	11.55
3.9	0	659	0	1.597998059	11.556
3.86	0	663	0	1.632843987	11.562
3.84	0	666	0	1.65939278	11.568
3.83	0	668	0	1.677291962	11.574
3.83	0	666	0	1.65939278	11.58
3.83	0	664	0	1.641653827	11.586
3.85	0	661	0	1.61534269	11.592
3.86	0	656	0	1.572271798	11.598
3.89	0	652	0	1.538505463	11.604
3.92	0	649	0	1.513576251	11.61
3.97	0	646	0	1.488981026	11.616
4.01	0	643	0	1.464715315	11.622
4.03	0	642	0	1.456699204	11.628
4.03	0	642	0	1.456699204	11.634
4	0	640	0	1.440774701	11.64
3.97	0	639	0	1.432865987	11.646
3.95	0	639	0	1.432865987	11.652
3.95	0	638	0	1.42499275	11.658
3.93	0	639	0	1.432865987	11.664
3.92	0	639	0	1.432865987	11.67
3.91	0	639	0	1.432865987	11.676
3.9	0	639	0	1.432865987	11.682
3.9	0	640	0	1.440774701	11.688
3.9	0	641	0	1.448719054	11.694
3.9	0	642	0	1.456699204	11.7
3.9	0	643	0	1.464715315	11.706
3.91	0	643	0	1.464715315	11.712
3.91	0	644	0	1.472767546	11.718
3.91	0	644	0	1.472767546	11.724
3.91	0	644	0	1.472767546	11.73
3.9	0	645	0	1.480856062	11.736
3.88	0	645	0	1.480856062	11.742
3.85	0	646	0	1.488981026	11.748
3.82	0	646	0	1.488981026	11.754
3.79	0	647	0	1.497142602	11.76
3.75	0	647	0	1.497142602	11.766
3.71	0	648	0	1.505340955	11.772
3.66	0	648	0	1.505340955	11.778
3.6	0	649	0	1.513576251	11.784
3.53	0	650	0	1.521848656	11.79
3.46	0	652	0	1.538505463	11.796
3.39	0	654	0	1.555312724	11.802
3.32	0	656	0	1.572271798	11.808
3.26	0	659	0	1.597998059	11.814
3.21	0	661	0	1.61534269	11.82
3.17	0	664	0	1.641653827	11.826
3.14	0	665	0	1.650503365	11.832
3.11	0	666	0	1.65939278	11.838
3.09	0	667	0	1.668322252	11.844
3.07	0	668	0	1.677291962	11.85
3.07	0	671	0	1.704444331	11.856
3.07	0	673	0	1.722750443	11.862
3.07	0	677	0	1.759860213	11.868
3.07	0	681	0	1.797643402	11.874
3.06	0	689	0	1.875279142	11.88
3.04	0	696	0	1.945539227	11.886
3.02	0	704	0	2.028591308	11.892
2.98	0	709	0	2.082036432	11.898
2.92	0	719	0	2.192599461	11.904
2.88	0	723	0	2.238235434	11.91
2.84	0	725	0	2.26136304	11.916
2.81	0	727	0	2.284699548	11.922
2.79	0	728	0	2.296446729	11.928
2.78	0	729	0	2.308246844	11.934
2.77	0	729	0	2.308246844	11.94
2.76	0	729	0	2.308246844	11.946
2.75	0	730	0	2.320100132	11.952
2.74	0	731	0	2.332006832	11.958
2.74	0	732	0	2.343967185	11.964
2.73	0	733	0	2.355981433	11.97
2.72	0	733	0	2.355981433	11.976
2.72	0	735	0	2.380172586	11.982
2.73	0	736	0	2.39234998	11.988
[truncated: 25,029 more rows]
