# Supplementary material for: Lightweight and compact smart walking cane
Source: PeerJ Comput Sci. 2023 Nov 29;9:e1563. doi: 10.7717/peerj-cs.1563 (PMC10773566; doi:10.7717/peerj-cs.1563)
Supplement: Supplemental Information 3 — System signals during the first part of the test of second elder user with robotic cane [file peerj-cs-09-1563-s003.txt]

force	angle	angle_var	angle_ref	control_sig	control_sign_raw	time
605.09	3.32	0.21	7.00	-17.55	-54633.38	3.60	0.01	7.00	-16.96	-54.00	170172
613.44	3.76	0.16	7.00	-15.57	-53.00	170180
605.09	3.69	-0.07	7.00	-16.84	-54.00	170188
630.50	3.69	0.01	7.00	-16.50	-53.00	170196
616.25	3.68	-0.01	7.00	-16.65	-53.00	170206
616.25	3.62	-0.06	7.00	-17.14	-54.00	170214
619.08	3.66	0.04	7.00	-16.50	-53.00	170222
616.25	3.62	-0.04	7.00	-17.07	-54.00	170230
605.09	3.57	-0.05	7.00	-17.36	-54.00	170238
645.06	3.38	-0.19	7.00	-18.86	-55.00	170248
639.20	3.34	-0.04	7.00	-18.44	-55.00	170256
636.28	3.10	-0.24	7.00	-20.48	-57.00	170264
645.06	3.13	0.03	7.00	-19.23	-56.00	170272
627.62	2.97	-0.16	7.00	-20.82	-57.00	170280
636.28	2.97	0.00	7.00	-20.15	-56.00	170289
624.76	2.97	0.01	7.00	-20.10	-56.00	170298
624.76	2.94	-0.04	7.00	-20.48	-57.00	170306
645.06	2.94	0.00	7.00	-20.29	-57.00	170314
633.38	2.96	0.03	7.00	-20.07	-56.00	170322
624.76	2.93	-0.04	7.00	-20.52	-57.00	170331
627.62	2.98	0.05	7.00	-19.92	-56.00	170339
630.50	3.04	0.06	7.00	-19.54	-56.00	170348
627.62	3.16	0.12	7.00	-18.71	-55.00	170356
630.50	3.20	0.04	7.00	-18.82	-55.00	170364
630.50	3.31	0.11	7.00	-18.04	-55.00	170373
636.28	3.29	-0.02	7.00	-18.63	-55.00	170381
619.08	3.39	0.10	7.00	-17.63	-54.00	170389
630.50	3.40	0.00	7.00	-18.01	-55.00	170398
619.08	3.43	0.04	7.00	-17.69	-54.00	170406
619.08	3.46	0.03	7.00	-17.59	-54.00	170415
633.38	3.45	-0.01	7.00	-17.83	-55.00	170423
619.08	3.48	0.03	7.00	-17.51	-54.00	170431
645.06	3.40	-0.07	7.00	-18.26	-55.00	170439
624.76	3.27	-0.14	7.00	-19.20	-56.00	170448
627.62	3.18	-0.09	7.00	-19.49	-56.00	170457
627.62	3.09	-0.08	7.00	-19.87	-56.00	170465
633.38	3.02	-0.07	7.00	-20.20	-56.00	170473
633.38	2.96	-0.05	7.00	-20.40	-57.00	170481
645.06	2.92	-0.04	7.00	-20.58	-57.00	170489
645.06	2.89	-0.03	7.00	-20.68	-57.00	170499
627.62	2.80	-0.09	7.00	-21.33	-57.00	170507
645.06	2.74	-0.07	7.00	-21.59	-58.00	170515
624.76	2.63	-0.11	7.00	-22.31	-58.00	170523
627.62	2.53	-0.10	7.00	-22.78	-59.00	170531
627.62	2.51	-0.01	7.00	-22.47	-58.00	170541
636.28	2.34	-0.18	7.00	-24.04	-60.00	170549
636.28	2.37	0.03	7.00	-23.03	-59.00	170557
619.08	2.31	-0.06	7.00	-23.68	-59.00	170565
627.62	2.22	-0.09	7.00	-24.23	-60.00	170573
619.08	2.20	-0.02	7.00	-24.06	-60.00	170583
639.20	2.13	-0.07	7.00	-24.63	-60.00	170591
627.62	2.13	0.00	7.00	-24.32	-60.00	170599
639.20	2.23	0.09	7.00	-23.51	-59.00	170607
639.20	2.11	-0.12	7.00	-24.94	-60.00	170615
636.28	2.13	0.03	7.00	-24.24	-60.00	170625
645.06	2.21	0.08	7.00	-23.65	-59.00	170633
645.06	2.05	-0.16	7.00	-25.41	-61.00	170641
645.06	2.12	0.08	7.00	-24.08	-60.00	170649
639.20	1.96	-0.16	7.00	-25.87	-61.00	170657
633.38	1.94	-0.02	7.00	-25.40	-61.00	170665
639.20	1.89	-0.05	7.00	-25.73	-61.00	170675
633.38	1.93	0.04	7.00	-25.16	-61.00	170683
645.06	1.87	-0.07	7.00	-25.92	-61.00	170691
648.02	1.90	0.04	7.00	-25.33	-61.00	170699
636.28	1.97	0.07	7.00	-24.85	-60.00	170707
648.02	1.88	-0.09	7.00	-25.95	-61.00	170717
642.12	2.02	0.13	7.00	-24.39	-60.00	170725
642.12	1.97	-0.04	7.00	-25.30	-61.00	170733
650.98	2.04	0.07	7.00	-24.54	-60.00	170741
650.98	2.02	-0.02	7.00	-25.02	-61.00	170749
636.28	1.84	-0.18	7.00	-26.51	-62.00	170758
648.02	1.88	0.05	7.00	-25.39	-61.00	170767
648.02	1.79	-0.10	7.00	-26.46	-62.00	170775
648.02	1.66	-0.13	7.00	-27.25	-62.00	170783
636.28	1.78	0.12	7.00	-25.60	-61.00	170791
630.50	1.66	-0.12	7.00	-27.15	-62.00	170800
650.98	1.76	0.09	7.00	-25.85	-61.00	170809
645.06	1.71	-0.04	7.00	-26.60	-62.00	170817
624.76	1.73	0.02	7.00	-26.28	-62.00	170825
636.28	1.81	0.07	7.00	-25.67	-61.00	170833
645.06	1.92	0.11	7.00	-24.95	-60.00	170842
630.50	1.90	-0.02	7.00	-25.61	-61.00	170850
605.09	2.11	0.22	7.00	-23.58	-59.00	170859
624.76	2.16	0.05	7.00	-24.03	-60.00	170867
627.62	2.20	0.04	7.00	-23.85	-60.00	170875
602.33	2.30	0.10	7.00	-23.13	-59.00	170884
624.76	2.43	0.13	7.00	-22.35	-58.00	170892
630.50	2.49	0.06	7.00	-22.29	-58.00	170901
599.58	2.60	0.11	7.00	-21.55	-58.00	170909
624.76	2.61	0.01	7.00	-21.93	-58.00	170917
630.50	2.84	0.24	7.00	-19.84	-56.00	170926
633.38	2.75	-0.09	7.00	-21.63	-58.00	170934
630.50	2.89	0.14	7.00	-19.96	-56.00	170942
630.50	2.78	-0.11	7.00	-21.56	-58.00	170951
616.25	2.86	0.09	7.00	-20.33	-57.00	170959
636.28	2.84	-0.03	7.00	-20.94	-57.00	170968
624.76	2.66	-0.18	7.00	-22.43	-58.00	170976
613.44	2.71	0.05	7.00	-21.25	-57.00	170984
645.06	2.74	0.03	7.00	-21.18	-57.00	170993
616.25	2.68	-0.06	7.00	-21.82	-58.00	171001
633.38	2.69	0.01	7.00	-21.49	-58.00	171010
639.20	2.68	-0.01	7.00	-21.65	-58.00	171018
630.50	2.66	-0.02	7.00	-21.82	-58.00	171026
639.20	2.64	-0.01	7.00	-21.84	-58.00	171034
633.38	2.53	-0.12	7.00	-22.83	-59.00	171043
639.20	2.69	0.17	7.00	-20.87	-57.00	171052
639.20	2.61	-0.08	7.00	-22.27	-58.00	171060
633.38	2.76	0.15	7.00	-20.63	-57.00	171068
645.06	2.71	-0.04	7.00	-21.62	-58.00	171076
648.02	2.64	-0.08	7.00	-22.13	-58.00	171085
630.50	2.76	0.12	7.00	-20.75	-57.00	171094
636.28	2.78	0.02	7.00	-21.03	-57.00	171102
627.62	2.94	0.16	7.00	-19.64	-56.00	171110
639.20	3.00	0.06	7.00	-19.72	-56.00	171118
639.20	3.15	0.14	7.00	-18.68	-55.00	171127
633.38	3.12	-0.03	7.00	-19.53	-56.00	171136
639.20	3.21	0.10	7.00	-18.55	-55.00	171144
645.06	3.20	-0.02	7.00	-19.08	-56.00	171152
645.06	3.26	0.06	7.00	-18.44	-55.00	171160
645.06	3.30	0.04	7.00	-18.34	-55.00	171168
650.98	3.35	0.05	7.00	-18.08	-55.00	171177
639.20	3.28	-0.07	7.00	-18.91	-55.00	171186
636.28	3.17	-0.10	7.00	-19.54	-56.00	171194
650.98	3.08	-0.10	7.00	-20.01	-56.00	171202
648.02	2.82	-0.26	7.00	-21.95	-58.00	171210
636.28	2.69	-0.12	7.00	-22.04	-58.00	171219
636.28	2.59	-0.10	7.00	-22.46	-58.00	171228
650.98	2.50	-0.09	7.00	-22.88	-59.00	171236
616.25	2.56	0.07	7.00	-21.92	-58.00	171244
639.20	2.44	-0.13	7.00	-23.34	-59.00	171252
639.20	2.48	0.04	7.00	-22.42	-58.00	171261
616.25	2.37	-0.11	7.00	-23.56	-59.00	171270
645.06	2.29	-0.08	7.00	-23.89	-60.00	171278
639.20	2.28	-0.01	7.00	-23.64	-59.00	171286
648.02	2.26	-0.02	7.00	-23.74	-59.00	171294
648.02	2.22	-0.05	7.00	-24.11	-60.00	171303
613.44	2.26	0.05	7.00	-23.49	-59.00	171312
639.20	2.16	-0.11	7.00	-24.64	-60.00	171320
648.02	2.20	0.04	7.00	-23.86	-60.00	171328
648.02	1.99	-0.20	7.00	-25.83	-61.00	171336
648.02	1.99	-0.01	7.00	-25.11	-61.00	171344
621.91	1.85	-0.14	7.00	-26.32	-62.00	171354
639.20	1.71	-0.13	7.00	-26.97	-62.00	171362
636.28	1.72	0.01	7.00	-26.38	-62.00	171370
648.02	1.62	-0.10	7.00	-27.26	-62.00	171378
645.06	1.67	0.04	7.00	-26.49	-62.00	171386
639.20	1.45	-0.22	7.00	-28.62	-64.00	171396
639.20	1.53	0.08	7.00	-27.00	-62.00	171404
624.76	1.43	-0.10	7.00	-28.23	-63.00	171412
639.20	1.40	-0.03	7.00	-28.11	-63.00	171420
653.96	1.41	0.01	7.00	-27.90	-63.00	171428
648.02	1.29	-0.13	7.00	-29.08	-64.00	171438
648.02	1.22	-0.07	7.00	-29.19	-64.00	171446
650.98	1.11	-0.10	7.00	-29.84	-65.00	171454
653.96	0.94	-0.18	7.00	-31.04	-66.00	171462
648.02	0.90	-0.04	7.00	-30.67	-65.00	171470
619.08	0.70	-0.20	7.00	-32.27	-67.00	171479
656.95	0.70	0.00	7.00	-31.48	-66.00	171488
630.50	0.61	-0.10	7.00	-32.36	-67.00	171496
630.50	0.50	-0.11	7.00	-32.94	-67.00	171504
630.50	0.46	-0.04	7.00	-32.89	-67.00	171512
621.91	0.39	-0.07	7.00	-33.31	-68.00	171521
653.96	0.32	-0.07	7.00	-33.71	-68.00	171530
616.25	0.44	0.13	7.00	-32.27	-67.00	171538
648.02	0.39	-0.06	7.00	-33.29	-67.00	171546
636.28	0.43	0.04	7.00	-32.71	-67.00	171554
616.25	0.40	-0.03	7.00	-33.11	-67.00	171563
650.98	0.49	0.09	7.00	-32.16	-67.00	171572
636.28	0.59	0.09	7.00	-31.69	-66.00	171580
633.38	0.62	0.03	7.00	-31.81	-66.00	171588
648.02	0.85	0.23	7.00	-29.84	-65.00	171596
645.06	0.96	0.11	7.00	-29.78	-65.00	171604
639.20	0.97	0.01	7.00	-30.12	-65.00	171613
627.62	1.13	0.16	7.00	-28.72	-64.00	171622
636.28	1.21	0.08	7.00	-28.65	-64.00	1 0 \L \uX@0x>2hH h@P0 at
$Q""
zeyl$qP1
@m
@P[	9}
	&	2"i7o
588.71	3.97	0.11	7.00	-14.73	-52.00	172049
616.25	3.83	-0.14	7.00	-16.37	-53.00	172057
586.03	3.88	0.04	7.00	-15.45	-52.00	172065
621.91	3.66	-0.22	7.00	-17.55	-54.00	172073
594.12	3.50	-0.17	7.00	-18.19	-55.00	172082
624.76	3.37	-0.13	7.00	-18.69	-55.00	172091
624.76	3.17	-0.19	7.00	-19.91	-56.00	172099
610.65	3.00	-0.17	7.00	-20.68	-57.00	172107
596.85	2.82	-0.18	7.00	-21.65	-58.00	172115
610.65	2.74	-0.08	7.00	-21.64	-58.00	172124
602.33	2.56	-0.17	7.00	-22.87	-59.00	172133
621.91	2.48	-0.08	7.00	-22.92	-59.00	172141
616.25	2.26	-0.22	7.00	-24.60	-60.00	172149
596.85	2.14	-0.12	7.00	-24.75	-60.00	172157
588.71	2.08	-0.06	7.00	-24.82	-60.00	172166
578.04	1.97	-0.11	7.00	-25.56	-61.00	172174
602.33	2.06	0.08	7.00	-24.37	-60.00	172183
607.86	2.06	-0.00	7.00	-24.73	-60.00	172191
594.12	2.10	0.05	7.00	-24.31	-60.00	172199
572.77	2.21	0.11	7.00	-23.54	-59.00	172208
594.12	2.32	0.11	7.00	-22.95	-59.00	172216
602.33	2.35	0.03	7.00	-23.13	-59.00	172225
572.77	2.58	0.23	7.00	-21.20	-57.00	172233
594.12	2.68	0.10	7.00	-21.20	-57.00	172241
605.09	2.86	0.18	7.00	-19.98	-56.00	172250
572.77	3.01	0.15	7.00	-19.38	-56.00	172258
613.44	3.21	0.20	7.00	-18.14	-55.00	172266
610.65	3.38	0.17	7.00	-17.42	-54.00	172275
613.44	3.63	0.25	7.00	-15.88	-53.00	172283
594.12	3.74	0.11	7.00	-15.89	-53.00	172292
636.28	3.68	-0.06	7.00	-16.84	-54.00	172300
619.08	3.85	0.17	7.00	-15.09	-52.00	172308
605.09	3.77	-0.08	7.00	-16.47	-53.00	172317
639.20	3.76	-0.00	7.00	-16.20	-53.00	172325
636.28	3.76	-0.01	7.00	-16.25	-53.00	172334
607.86	3.78	0.03	7.00	-15.96	-53.00	172342
656.95	3.86	0.08	7.00	-15.39	-52.00	172350
648.02	3.76	-0.10	7.00	-16.63	-53.00	172358
648.02	3.85	0.09	7.00	-15.37	-52.00	172367
648.02	3.65	-0.20	7.00	-17.56	-54.00	172376
645.06	3.68	0.03	7.00	-16.51	-53.00	172384
639.20	3.57	-0.11	7.00	-17.59	-54.00	172392
616.25	3.53	-0.04	7.00	-17.53	-54.00	172400
648.02	3.51	-0.01	7.00	-17.50	-54.00	172409
624.76	3.49	-0.02	7.00	-17.63	-54.00	172418
650.98	3.54	0.05	7.00	-17.07	-54.00	172426
639.20	3.47	-0.08	7.00	-17.96	-55.00	172434
639.20	3.39	-0.07	7.00	-18.33	-55.00	172442
650.98	3.26	-0.14	7.00	-19.26	-56.00	172451
648.02	3.23	-0.03	7.00	-18.94	-55.00	172460
642.12	3.10	-0.13	7.00	-20.05	-56.00	172468
639.20	3.16	0.06	7.00	-18.96	-55.00	172476
648.02	3.08	-0.08	7.00	-19.95	-56.00	172484
624.76	3.14	0.06	7.00	-19.09	-56.00	172492
650.98	3.10	-0.03	7.00	-19.60	-56.00	172502
645.06	3.15	0.05	7.00	-19.04	-56.00	172510
621.91	3.05	-0.11	7.00	-20.21	-57.00	172518
621.91	3.08	0.04	7.00	-19.42	-56.00	172526
630.50	2.94	-0.15	7.00	-20.89	-57.00	172534
621.91	2.94	0.00	7.00	-20.29	-57.00	172544
653.96	2.93	-0.01	7.00	-20.40	-57.00	172552
642.12	2.98	0.05	7.00	-19.94	-56.00	172560
616.25	3.07	0.10	7.00	-19.26	-56.00	172568
639.20	3.15	0.08	7.00	-18.93	-55.00	172576
648.02	3.26	0.11	7.00	-18.24	-55.00	172584
662.98	3.29	0.02	7.00	-18.46	-55.00	172594
624.76	3.32	0.04	7.00	-18.24	-55.00	172602
642.12	3.26	-0.06	7.00	-18.95	-55.00	172610
636.28	3.31	0.05	7.00	-18.25	-55.00	172618
669.06	3.37	0.06	7.00	-17.87	-55.00	172626
669.06	3.43	0.06	7.00	-17.60	-54.00	172636
662.98	3.56	0.13	7.00	-16.70	-53.00	172644
662.98	3.52	-0.04	7.00	-17.58	-54.00	172652
653.96	3.67	0.15	7.00	-16.06	-53.00	172660
669.06	3.75	0.08	7.00	-15.90	-53.00	172668
645.06	3.72	-0.03	7.00	-16.55	-53.00	172678
675.20	3.74	0.02	7.00	-16.21	-53.00	172686
681.39	3.55	-0.19	7.00	-18.04	-55.00	172694
645.06	3.57	0.02	7.00	-17.05	-54.00	172702
666.01	3.46	-0.11	7.00	-18.16	-55.00	172710
669.06	3.38	-0.08	7.00	-18.44	-55.00	172720
681.39	3.33	-0.04	7.00	-18.50	-55.00	172728
681.39	3.31	-0.03	7.00	-18.58	-55.00	172736
639.20	3.28	-0.03	7.00	-18.75	-55.00	172744
678.28	3.22	-0.05	7.00	-19.08	-56.00	172752
672.12	3.11	-0.11	7.00	-19.89	-56.00	172762
636.28	3.03	-0.08	7.00	-20.19	-56.00	172770
653.96	2.87	-0.16	7.00	-21.27	-57.00	172778
653.96	2.73	-0.14	7.00	-21.88	-58.00	172786
653.96	2.65	-0.08	7.00	-22.04	-58.00	172794
681.39	2.54	-0.11	7.00	-22.74	-59.00	172804
678.28	2.43	-0.12	7.00	-23.33	-59.00	172812
678.28	2.26	-0.16	7.00	-24.32	-60.00	172820
693.94	2.12	-0.15	7.00	-25.01	-61.00	172828
678.28	1.96	-0.15	7.00	-25.80	-61.00	172836
675.20	1.75	-0.21	7.00	-27.06	-62.00	172845
684.50	1.57	-0.18	7.00	-27.84	-63.00	172854
684.50	1.33	-0.24	7.00	-29.32	-64.00	172862
675.20	1.23	-0.10	7.00	-29.25	-64.00	172870
656.95	1.03	-0.20	7.00	-30.69	-65.00	172878
675.20	1.01	-0.02	7.00	-30.00	-65.00	172887
687.63	0.86	-0.15	7.00	-31.32	-66.00	172896
684.50	0.73	-0.12	7.00	-31.83	-66.00	172904
693.94	0.64	-0.09	7.00	-32.14	-67.00	172912
650.98	0.49	-0.16	7.00	-33.21	-67.00	172920
681.39	0.29	-0.20	7.00	-34.37	-68.00	172929
675.20	0.27	-0.02	7.00	-33.74	-68.00	172938
648.02	0.11	-0.16	7.00	-35.06	-69.00	172946
675.20	0.11	-0.00	7.00	-34.46	-69.00	172954
693.94	0.02	-0.09	7.00	-35.24	-69.00	172962
681.39	0.00	-0.02	7.00	-35.06	-69.00	172971
666.01	-0.03	-0.03	7.00	-35.26	-69.00	172980
669.06	-0.10	-0.07	7.00	-35.80	-70.00	172988
687.63	-0.01	0.09	7.00	-34.67	-69.00	172996
648.02	-0.09	-0.08	7.00	-35.77	-70.00	173004
675.20	-0.10	-0.01	7.00	-35.55	-69.00	173012
678.28	-0.16	-0.06	7.00	-36.05	-70.00	173021
645.06	-0.08	0.08	7.00	-35.04	-69.00	173030
681.39	-0.12	-0.04	7.00	-35.74	-70.00	173038
678.28	-0.08	0.03	7.00	-35.27	-69.00	173046
684.50	-0.08	-0.00	7.00	-35.41	-69.00	173054
648.02	-0.12	-0.04	7.00	-35.77	-70.00	173063
675.20	0.06	0.18	7.00	-33.96	-68.00	173072
678.28	-0.08	-0.14	7.00	-35.98	-70.00	173080
678.28	0.02	0.10	7.00	-34.50	-69.00	173088
681.39	-0.06	-0.08	7.00	-35.58	-69.00	173096
650.98	-0.06	-0.01	7.00	-35.35	-69.00	173105
681.39	-0.17	-0.10	7.00	-36.25	-70.00	173113
636.28	-0.13	0.03	7.00	-35.54	-69.00	173122
666.01	-0.22	-0.09	7.00	-36.44	-70.00	173130
678.28	-0.21	0.01	7.00	-35.98	-70.00	173138
636.28	-0.18	0.03	7.00	-35.80	-70.00	173147
675.20	-0.27	-0.09	7.00	-36.74	-70.00	173155
639.20	0.00	0.28	7.00	-33.89	-68.00	173164
669.06	-0.05	-0.05	7.00	-35.46	-69.00	173172
642.12	0.08	0.13	7.00	-34.07	-68.00	173180
656.95	0.34	0.26	7.00	-32.28	-67.00	173189
662.98	0.31	-0.03	7.00	-33.60	-68.00	173197
624.76	0.46	0.15	7.00	-32.09	-66.00	173206
662.98	0.67	0.21	7.00	-30.81	-65.00	173214
642.12	0.68	0.02	7.00	-31.52	-66.00	173222
621.91	0.86	0.18	7.00	-29.96	-65.00	173231
648.02	1.10	0.24	7.00	-28.52	-64.00	173239
648.02	1.11	0.00	7.00	-29.47	-64.00	173248
653.96	1.36	0.25	7.00	-27.19	-62.00	173256
648.02	1.35	-0.01	7.00	-28.27	-63.00	173264
650.98	1.37	0.02	7.00	-28.08	-63.00	173273
650.98	1.47	0.10	7.00	-27.22	-62.00	173281
648.02	1.34	-0.13	7.00	-28.83	-64.00	173289
639.20	1.47	0.13	7.00	-27.16	-62.00	173298
624.76	1.53	0.07	7.00	-27.05	-62.00	173306
648.02	1.52	-0.02	7.00	-27.48	-63.00	173315
642.12	1.59	0.07	7.00	-26.76	-62.00	173323
645.06	1.69	0.10	7.00	-26.14	-62.00	173331
639.20	1.64	-0.05	7.00	-26.97	-62.00	173340
607.86	1.85	0.21	7.00	-24.92	-60.00	173348
648.02	1.78	-0.07	7.00	-26.36	-62.00	173357
648.02	1.90	0.12	7.00	-25.01	-61.00	173365
605.09	1.95	0.04	7.00	-25.09	-61.00	173373
636.28	2.13	0.19	7.00	-23.57	-59.00	173382
627.62	2.34	0.21	7.00	-22.48	-58.00	173390
596.85	2.21	-0.13	7.00	-24.48	-60.00	173399
645.06	2.31	0.10	7.00	-23.03	-59.00	173407
636.28	2.35	0.04	7.00	-23.09	-59.00	173415
633.38	2.37	0.02	7.00	-23.08	-59.00	173423
627.62	2.40	0.03	7.00	-22.92	-59.00	173432
627.62	2.45	0.06	7.00	-22.52	-58.00	173441
624.76	2.37	-0.08	7.00	-23.47	-59.00	173449
605.09	2.42	0.05	7.00	-22.68	-59.00	173457
642.12	2.39	-0.04	7.00	-23.20	-59.00	173465
639.20	2.37	-0.02	7.00	-23.23	-59.00	173473
605.09	2.45	0.08	7.00	-22.45	-58.00	173483
642.12	2.38	-0.07	7.00	-23.40	-59.00	173491
645.06	2.40	0.03	7.00	-22.87	-59.00	173499
616.25	2.28	-0.12	7.00	-24.07	-60.00	173507
636.28	2.39	0.10	7.00	-22.64	-59.00	173515
619.08	2.37	-0.02	7.00	-23.24	-59.00	173524
630.50	2.26	-0.11	7.00	-24.11	-60.00	173533
636.28	2.36	0.09	7.00	-22.85	-59.00	173541
619.08	2.23	-0.13	7.00	-24.39	-60.00	173549
605.09	2.26	0.03	7.00	-23.60	-59.00	173557
636.28	2.17	-0.08	7.00	-24.48	-60.00	173565
630.50	2.24	0.07	7.00	-23.54	-59.00	173575
624.76	2.21	-0.03	7.00	-24.04	-60.00	173583
627.62	2.25	0.03	7.00	-23.64	-59.00	173591
619.08	2.23	-0.01	7.00	-23.88	-60.00	173599
627.62	2.34	0.11	7.00	-22.86	-59.00	173607
633.38	2.23	-0.11	7.00	-24.33	-60.00	173616
596.85	2.37	0.15	7.00	-22.55	-58.00	173625
624.76	2.32	-0.06	7.00	-23.64	-59.00	173633
633.38	2.51	0.20	7.00	-21.65	-58.00	173641
596.85	2.62	0.10	7.00	-21.51	-58.00	173649
636.28	2.61	-0.01	7.00	-21.98	-58.00	173658
627.62	2.70	0.09	7.00	-21.17	-57.00	173667
594.12	2.77	0.07	7.00	-20.89	-57.00	173675
627.62	2.84	0.07	7.00	-20.52	-57.00	173683
627.62	2.77	-0.07	7.00	-21.46	-58.00	173691
602.33	2.89	0.12	7.00	-20.10	-56.00	173700
616.25	2.84	-0.04	7.00	-20.95	-57.00	173708
619.08	2.70	-0.14	7.00	-22.08	-58.00	173717
627.62	2.88	0.18	7.00	-19.89	-56.00	173725
639.20	2.81	-0.07	7.00	-21.22	-57.00	173733
630.50	2.64	-0.17	7.00	-22.44	-58.00	173742
613.44	2.63	-0.02	7.00	-21.92	-58.00	173750
624.76	2.50	-0.12	7.00	-22.98	-59.00	173758
645.06	2.42	-0.08	7.00	-23.24	-59.00	173767
639.20	2.34	-0.07	7.00	-23.57	-59.00	173775
639.20	2.28	-0.06	7.00	-23.82	-60.00	173784
619.08	2.33	0.04	7.00	-23.18	-59.00	173792
636.28	2.06	-0.27	7.00	-25.77	-61.00	173800
624.76	2.22	0.16	7.00	-23.29	-59.00	173809
602.33	1.99	-0.23	7.00	-25.99	-61.00	173817
639.20	2.02	0.03	7.00	-24.79	-60.00	173826
636.28	1.92	-0.10	7.00	-25.83	-61.00	173834
599.58	1.89	-0.02	7.00	-25.63	-61.00	173842
639.20	1.89	0.00	7.00	-25.52	-61.00	173850
639.20	1.81	-0.08	7.00	-26.27	-62.00	173859
645.06	1.86	0.05	7.00	-25.51	-61.00	173868
639.20	1.89	0.03	7.00	-25.46	-61.00	173876
645.06	1.89	0.01	7.00	-25.52	-61.00	173884
627.62	2.03	0.14	7.00	-24.32	-60.00	173892
639.20	2.11	0.08	7.00	-24.16	-60.00	173901
633.38	2.36	0.25	7.00	-22.21	-58.00	173910
636.28	2.32	-0.04	7.00	-23.55	-59.00	173918
613.44	2.38	0.06	7.00	-22.86	-59.00	173926
605.09	2.50	0.12	7.00	-22.04	-58.00	173934
645.06	2.49	-0.01	7.00	-22.62	-59.00	173943
639.20	2.50	0.01	7.00	-22.46	-58.00	173952
648.02	2.59	0.09	7.00	-21.66	-58.00	173960
636.28	2.41	-0.18	7.00	-23.70	-59.00	173968
619.08	2.53	0.12	7.00	-21.85	-58.00	173976
636.28	2.35	-0.18	7.00	-24.00	-60.00	173984
627.62	2.43	0.09	7.00	-22.49	-58.00	173993
633.38	2.49	0.06	7.00	-22.33	-58.00	174002
633.38	2.52	0.03	7.00	-22.31	-58.00	174010
645.06	2.63	0.11	7.00	-21.40	-58.00	174018
645.06	2.57	-0.06	7.00	-22.37	-58.00	174026
627.62	2.65	0.08	7.00	-21.41	-58.00	174034
636.28	2.74	0.09	7.00	-20.97	-57.00	174044
639.20	2.68	-0.06	7.00	-21.83	-58.00	174052
619.08	2.87	0.19	7.00	-19.86	-56.00	174060
616.25	2.88	0.01	7.00	-20.55	-57.00	174068
645.06	2.95	0.07	7.00	-19.97	-56.00	174076
645.06	2.99	0.04	7.00	-19.91	-56.00	174086
605.09	3.08	0.09	7.00	-19.26	-56.00	174094
639.20	3.05	-0.02	7.00	-19.83	-56.00	174102
645.06	3.27	0.21	7.00	-17.82	-55.00	174110
639.20	3.36	0.10	7.00	-17.81	-55.00	174118
639.20	3.42	0.06	7.00	-17.70	-54.00	174127
633.38	3.50	0.08	7.00	-17.18	-54.00	174136
630.50	3.40	-0.10	7.00	-18.37	-55.00	174144
630.50	3.41	0.01	7.00	-17.93	-55.00	174152
639.20	3.23	-0.18	7.00	-19.55	-56.00	174160
633.38	3.26	0.02	7.00	-18.63	-55.00	174169
645.06	3.22	-0.03	7.00	-19.04	-56.00	174178
636.28	3.06	-0.16	7.00	-20.36	-57.00	174186
645.06	3.22	0.16	7.00	-18.23	-55.00	174194
645.06	2.96	-0.26	7.00	-21.27	-57.00	174202
633.38	3.05	0.09	7.00	-19.41	-56.00	174211
645.06	2.88	-0.16	7.00	-21.23	-57.00	174219
650.98	2.80	-0.08	7.00	-21.30	-57.00	174228
639.20	2.69	-0.11	7.00	-21.99	-58.00	174236
639.20	2.64	-0.05	7.00	-22.02	-58.00	174244
624.76	2.49	-0.15	7.00	-23.13	-59.00	174253
610.65	2.51	0.02	7.00	-22.39	-58.00	174261
648.02	2.35	-0.15	7.00	-23.84	-60.00	174270
639.20	2.39	0.04	7.00	-22.88	-59.00	174278
650.98	2.19	-0.20	7.00	-24.84	-60.00	174286
636.28	2.28	0.08	7.00	-23.28	-59.00	174295
650.98	2.03	-0.25	7.00	-25.86	-61.00	174303
650.98	2.12	0.10	7.00	-23.99	-60.00	174311
639.20	1.98	-0.14	7.00	-25.64	-61.00	174320
650.98	2.03	0.05	7.00	-24.63	-60.00	174328
648.02	2.09	0.05	7.00	-24.36	-60.00	174337
648.02	2.13	0.04	7.00	-24.19	-60.00	174345
650.98	2.25	0.12	7.00	-23.30	-59.00	174353
639.20	2.26	0.01	7.00	-23.67	-59.00	174361
648.02	2.24	-0.02	7.00	-23.88	-60.00	174370
650.98	2.30	0.07	7.00	-23.22	-59.00	174379
642.12	2.17	-0.14	7.00	-24.70	-60.00	174387
642.12	2.27	0.10	7.00	-23.28	-59.00	174395
648.02	2.32	0.05	7.00	-23.20	-59.00	174403
648.02	2.34	0.02	7.00	-23.21	-59.00	174412
650.98	2.50	0.16	7.00	-21.89	-58.00	174420
619.08	2.51	0.01	7.00	-22.40	-58.00	174429
648.02	2.61	0.10	7.00	-21.59	-58.00	174437
642.12	2.60	-0.01	7.00	-22.06	-58.00	174445
642.12	2.61	0.02	7.00	-21.87	-58.00	174453
648.02	2.67	0.06	7.00	-21.38	-57.00	174462
639.20	2.74	0.07	7.00	-21.03	-57.00	174471
642.12	2.81	0.07	7.00	-20.69	-57.00	174479
650.98	2.97	0.16	7.00	-19.54	-56.00	174487
636.28	2.93	-0.03	7.00	-20.46	-57.00	174495
650.98	3.00	0.06	7.00	-19.76	-56.00	174504
648.02	3.00	0.00	7.00	-19.98	-56.00	174513
645.06	2.98	-0.02	7.00	-20.16	-56.00	174521
619.08	3.03	0.05	7.00	-19.62	-56.00	174529
636.28	3.05	0.02	7.00	-19.65	-56.00	174537
633.38	2.97	-0.08	7.00	-20.45	-57.00	174545
639.20	3.08	0.11	7.00	-19.16	-56.00	174555
636.28	3.10	0.01	7.00	-19.47	-56.00	174563
633.38	3.10	0.00	7.00	-19.50	-56.00	174571
648.02	3.05	-0.05	7.00	-19.96	-56.00	174579
645.06	3.01	-0.04	7.00	-20.10	-56.00	174587
633.38	2.95	-0.06	7.00	-20.48	-57.00	174597
636.28	2.96	0.01	7.00	-20.16	-56.00	174605
619.08	2.91	-0.05	7.00	-20.69	-57.00	174613
645.06	2.91	0.00	7.00	-20.47	-57.00	174621
630.50	2.81	-0.10	7.00	-21.35	-57.00	174629
642.12	2.76	-0.05	7.00	-21.40	-58.00	174638
639.20	2.64	-0.12	7.00	-22.25	-58.00	174647
648.02	2.49	-0.16	7.00	-23.19	-59.00	174655
648.02	2.42	-0.06	7.00	-23.13	-59.00	174663
650.98	2.23	-0.20	7.00	-24.65	-60.00	174671
650.98	2.21	-0.02	7.00	-24.03	-60.00	174680
648.02	1.97	-0.24	7.00	-26.14	-62.00	174689
650.98	1.98	0.02	7.00	-25.01	-61.00	174697
645.06	1.87	-0.12	7.00	-26.14	-62.00	174705
656.95	1.76	-0.10	7.00	-26.58	-62.00	174713
639.20	1.51	-0.25	7.00	-28.46	-63.00	174722
648.02	1.52	0.01	7.00	-27.36	-63.00	174730
648.02	1.39	-0.13	7.00	-28.54	-64.00	174739
648.02	1.30	-0.09	7.00	-28.83	-64.00	174747
650.98	1.35	0.05	7.00	-28.06	-63.00	174755
650.98	1.22	-0.13	7.00	-29.42	-64.00	174764
656.95	1.20	-0.03	7.00	-29.13	-64.00	174772
650.98	1.21	0.02	7.00	-28.86	-64.00	174781
645.06	1.13	-0.08	7.00	-29.64	-64.00	174789
636.28	1.23	0.10	7.00	-28.44	-63.00	174797
636.28	1.11	-0.13	7.00	-29.98	-65.00	174806
648.02	1.16	0.05	7.00	-28.98	-64.00	174814
642.12	1.18	0.02	7.00	-29.05	-64.00	174822
639.20	1.37	0.19	7.00	-27.38	-63.00	174831
645.06	1.28	-0.09	7.00	-28.92	-64.00	174839
642.12	1.49	0.20	7.00	-26.75	-62.00	174848
645.06	1.54	0.05	7.00	-27.12	-62.00	174856
648.02	1.41	-0.13	7.00	-28.49	-63.00	174864
642.12	1.57	0.16	7.00	-26.53	-62.00	174873
639.20	1.54	-0.03	7.00	-27.45	-63.00	174881
645.06	1.80	0.27	7.00	-24.93	-60.00	174889
648.02	1.78	-0.02	7.00	-26.19	-62.00	174898
639.20	1.78	0.00	7.00	-26.07	-61.00	174906
645.06	1.90	0.12	7.00	-25.05	-61.00	174915
642.12	1.94	0.05	7.00	-25.10	-61.00	174923
639.20	1.90	-0.05	7.00	-25.69	-61.00	174931
636.28	2.04	0.14	7.00	-24.23	-60.00	174940
627.62	1.93	-0.11	7.00	-25.77	-61.00	174948
619.08	2.11	0.18	7.00	-23.72	-59.00	174957
594.12	2.03	-0.08	7.00	-25.19	-61.00	174965
602.33	2.13	0.10	7.00	-23.97	-60.00	174973
624.76	2.15	0.02	7.00	-24.15	-60.00	174982
627.62	2.33	0.18	7.00	-22.64	-59.00	174990
613.44	2.24	-0.09	7.00	-24.12	-60.00	174999
624.76	2.38	0.14	7.00	-22.53	-58.00	175007
621.91	2.48	0.10	7.00	-22.17	-58.00	175015
624.76	2.46	-0.03	7.00	-22.84	-59.00	175024
621.91	2.52	0.06	7.00	-22.18	-58.00	175032
616.25	2.54	0.02	7.00	-22.21	-58.00	175040
613.44	2.62	0.08	7.00	-21.56	-58.00	175049
621.91	2.63	0.01	7.00	-21.81	-58.00	175057
616.25	2.71	0.08	7.00	-21.16	-57.00	175066
621.91	2.72	0.02	7.00	-21.31	-57.00	175074
580.69	2.70	-0.02	7.00	-21.58	-58.00	175082
583.35	2.85	0.15	7.00	-20.18	-56.00	175091
616.25	2.78	-0.07	7.00	-21.39	-57.00	175099
616.25	2.91	0.13	7.00	-19.96	-56.00	175108
613.44	2.88	-0.02	7.00	-20.66	-57.00	175116
588.71	2.84	-0.05	7.00	-20.99	-57.00	175124
583.35	2.98	0.14	7.00	-19.56	-56.00	175132
607.86	3.07	0.09	7.00	-19.31	-56.00	175141
596.85	2.95	-0.11	7.00	-20.67	-57.00	175150
607.86	3.09	0.13	7.00	-19.04	-56.00	175158
610.65	3.04	-0.05	7.00	-19.99	-56.00	175166
616.25	2.95	-0.09	7.00	-20.61	-57.00	175174
599.58	3.04	0.09	7.00	-19.47	-56.00	175182
580.69	2.95	-0.09	7.00	-20.61	-57.00	175192
616.25	3.13	0.18	7.00	-18.62	-55.00	175200
613.44	2.99	-0.14	7.00	-20.60	-57.00	175208
602.33	3.24	0.25	7.00	-17.79	-54.00	175216
605.09	3.13	-0.11	7.00	-19.76	-56.00	175224
602.33	3.08	-0.06	7.00	-19.85	-56.00	175234
605.09	3.13	0.06	7.00	-19.12	-56.00	175242
596.85	3.09	-0.04	7.00	-19.73	-56.00	175250
605.09	3.17	0.09	7.00	-18.78	-55.00	175258
599.58	3.21	0.03	7.00	-18.81	-55.00	175266
594.12	3.31	0.11	7.00	-18.00	-55.00	175275
591.41	3.23	-0.08	7.00	-19.16	-56.00	175284
591.41	3.35	0.12	7.00	-17.80	-54.00	175292
599.58	3.25	-0.09	7.00	-19.11	-56.00	175300
596.85	3.34	0.09	7.00	-17.96	-55.00	175308
599.58	3.26	-0.08	7.00	-19.02	-56.00	175316
602.33	3.37	0.11	7.00	-17.72	-54.00	175326
570.16	3.37	0.00	7.00	-18.12	-55.00	175334
583.35	3.31	-0.06	7.00	-18.66	-55.00	175342
583.35	3.34	0.02	7.00	-18.22	-55.00	175350
599.58	3.25	-0.08	7.00	-19.07	-56.00	175358
602.33	3.31	0.05	7.00	-18.24	-55.00	175367
602.33	3.22	-0.09	7.00	-19.28	-56.00	175376
594.12	3.29	0.07	7.00	-18.26	-55.00	175384
594.12	3.28	-0.01	7.00	-18.68	-55.00	175392
599.58	3.37	0.09	7.00	-17.76	-54.00	175400
594.12	3.34	-0.03	7.00	-18.45	-55.00	175409
594.12	3.32	-0.02	7.00	-18.48	-55.00	175417
586.03	3.31	-0.01	7.00	-18.46	-55.00	175426
580.69	3.37	0.06	7.00	-17.89	-55.00	175434
602.33	3.42	0.04	7.00	-17.73	-54.00	175442
602.33	3.45	0.03	7.00	-17.66	-54.00	175451
599.58	3.39	-0.05	7.00	-18.27	-55.00	175459
591.41	3.30	-0.09	7.00	-18.90	-55.00	175467
602.33	3.19	-0.10	7.00	-19.44	-56.00	175476
580.69	3.11	-0.08	7.00	-19.77	-56.00	175484
602.33	3.03	-0.08	7.00	-20.15	-56.00	175493
594.12	2.92	-0.12	7.00	-20.88	-57.00	175501
605.09	2.85	-0.06	7.00	-20.98	-57.00	175509
594.12	2.77	-0.09	7.00	-21.52	-58.00	175518
610.65	2.69	-0.08	7.00	-21.89	-58.00	175526
591.41	2.54	-0.15	7.00	-22.88	-59.00	175535
594.12	2.43	-0.11	7.00	-23.25	-59.00	175543
570.16	2.34	-0.10	7.00	-23.70	-59.00	175551
599.58	2.31	-0.03	7.00	-23.55	-59.00	175560
586.03	2.29	-0.02	7.00	-23.66	-59.00	175568
588.71	2.27	-0.02	7.00	-23.71	-59.00	175577
602.33	2.24	-0.03	7.00	-23.90	-60.00	175585
586.03	2.34	0.10	7.00	-22.92	-59.00	175593
599.58	2.36	0.02	7.00	-23.16	-59.00	175601
583.35	2.35	-0.00	7.00	-23.26	-59.00	175610
586.03	2.43	0.08	7.00	-22.50	-58.00	175619
591.41	2.39	-0.04	7.00	-23.19	-59.00	175627
567.56	2.58	0.19	7.00	-21.33	-57.00	175635
594.12	2.58	-0.00	7.00	-22.13	-58.00	175643
602.33	2.58	0.00	7.00	-22.10	-58.00	175652
594.12	2.71	0.13	7.00	-20.95	-57.00	175661
594.12	2.73	0.03	7.00	-21.23	-57.00	175669
602.33	2.89	0.16	7.00	-19.93	-56.00	175677
607.86	2.82	-0.06	7.00	-21.13	-57.00	175685
594.12	2.93	0.10	7.00	-19.96	-56.00	175693
613.44	3.09	0.17	7.00	-18.87	-55.00	175703
621.91	3.00	-0.10	7.00	-20.40	-57.00	175711
616.25	3.13	0.13	7.00	-18.85	-55.00	175719
607.86	3.08	-0.04	7.00	-19.74	-56.00	175727
591.41	3.19	0.10	7.00	-18.65	-55.00	175735
616.25	3.24	0.05	7.00	-18.60	-55.00	175744
621.91	3.40	0.17	7.00	-17.31	-54.00	175753
613.44	3.37	-0.03	7.00	-18.25	-55.00	175761
610.65	3.50	0.13	7.00	-16.99	-54.00	175769
613.44	3.52	0.01	7.00	-17.36	-54.00	175777
627.62	3.54	0.02	7.00	-17.22	-54.00	175785
621.91	3.63	0.09	7.00	-16.51	-53.00	175795
616.25	3.67	0.04	7.00	-16.52	-53.00	175803
616.25	3.78	0.12	7.00	-15.60	-53.00	175811
599.58	3.95	0.17	7.00	-14.56	-52.00	175819
616.25	3.97	0.02	7.00	-15.08	-52.00	175827
613.44	4.02	0.05	7.00	-14.69	-52.00	175836
616.25	3.94	-0.08	7.00	-15.61	-53.00	175845
633.38	4.04	0.10	7.00	-14.38	-52.00	175853
624.76	3.95	-0.09	7.00	-15.64	-53.00	175861
624.76	4.02	0.07	7.00	-14.65	-52.00	175869
630.50	4.11	0.09	7.00	-14.09	-51.00	175878
630.50	4.02	-0.09	7.00	-15.26	-52.00	175887
633.38	4.09	0.07	7.00	-14.25	-51.00	175895
616.25	4.12	0.03	7.00	-14.30	-52.00	175903
645.06	4.07	-0.05	7.00	-14.85	-52.00	175911
639.20	4.03	-0.04	7.00	-15.03	-52.00	175920
630.50	4.02	-0.01	7.00	-14.96	-52.00	175928
648.02	3.90	-0.11	7.00	-15.95	-53.00	175937
636.28	3.88	-0.02	7.00	-15.70	-53.00	175945
633.38	3.89	0.01	7.00	-15.54	-53.00	175953
645.06	3.85	-0.04	7.00	-15.92	-53.00	175962
642.12	3.86	0.01	7.00	-15.69	-53.00	175970
639.20	3.90	0.04	7.00	-15.33	-52.00	175978
645.06	3.87	-0.03	7.00	-15.77	-53.00	175987
610.65	3.90	0.04	7.00	-15.34	-52.00	175995
627.62	3.86	-0.04	7.00	-15.87	-53.00	176004
636.28	3.84	-0.02	7.00	-15.87	-53.00	176012
636.28	3.89	0.05	7.00	-15.34	-52.00	176020
650.98	3.84	-0.05	7.00	-15.99	-53.00	176029
639.20	3.80	-0.05	7.00	-16.20	-53.00	176037
653.96	3.72	-0.08	7.00	-16.71	-54.00	176046
662.98	3.67	-0.05	7.00	-16.87	-54.00	176054
650.98	3.62	-0.04	7.00	-17.05	-54.00	176062
642.12	3.57	-0.06	7.00	-17.38	-54.00	176071
642.12	3.51	-0.06	7.00	-17.70	-54.00	176079
662.98	3.41	-0.10	7.00	-18.32	-55.00	176088
653.96	3.28	-0.13	7.00	-19.10	-56.00	176096
662.98	3.13	-0.16	7.00	-19.98	-56.00	176104
666.01	2.99	-0.14	7.00	-20.60	-57.00	176112
669.06	2.86	-0.13	7.00	-21.24	-57.00	176121
648.02	2.75	-0.11	7.00	-21.65	-58.00	176130
662.98	2.70	-0.05	7.00	-21.72	-58.00	176138
653.96	2.67	-0.03	7.00	-21.75	-58.00	176146
669.06	2.67	-0.00	7.00	-21.64	-58.00	176154
648.02	2.68	0.00	7.00	-21.60	-58.00	176163
656.95	2.63	-0.05	7.00	-22.06	-58.00	176172
662.98	2.55	-0.08	7.00	-22.57	-58.00	176180
662.98	2.38	-0.17	7.00	-23.78	-59.00	176188
630.50	2.29	-0.09	7.00	-23.90	-60.00	176196
662.98	2.03	-0.26	7.00	-25.89	-61.00	176205
697.11	1.87	-0.16	7.00	-26.32	-62.00	176214
659.96	1.68	-0.18	7.00	-27.31	-63.00	176222
656.95	1.48	-0.20	7.00	-28.41	-63.00	176230
669.06	1.26	-0.22	7.00	-29.58	-64.00	176238
669.06	1.09	-0.17	7.00	-30.21	-65.00	176247
656.95	0.83	-0.26	7.00	-31.91	-66.00	176256
662.98	0.54	-0.28	7.00	-33.42	-68.00	176264
662.98	0.41	-0.13	7.00	-33.49	-68.00	176272
662.98	0.25	-0.16	7.00	-34.42	-69.00	176280
662.98	0.13	-0.12	7.00	-34.84	-69.00	176289
656.95	0.08	-0.05	7.00	-34.80	-69.00	176297
639.20	0.04	-0.04	7.00	-34.98	-69.00	176306
656.95	0.00	-0.04	7.00	-35.15	-69.00	176314
650.98	0.07	0.07	7.00	-34.39	-68.00	176322
656.95	0.03	-0.04	7.00	-35.00	-69.00	176331
630.50	0.08	0.05	7.00	-34.37	-68.00	176339
656.95	0.01	-0.07	7.00	-35.21	-69.00	176348
656.95	0.04	0.03	7.00	-34.65	-69.00	176356
630.50	0.03	-0.01	7.00	-34.88	-69.00	176364
656.95	-0.13	-0.16	7.00	-36.28	-70.00	176372
642.12	0.01	0.13	7.00	-34.43	-69.00	176381
636.28	-0.09	-0.10	7.00	-35.86	-70.00	176390
669.06	-0.15	-0.05	7.00	-35.95	-70.00	176398
666.01	-0.23	-0.09	7.00	-36.51	-70.00	176406
662.98	-0.31	-0.08	7.00	-36.87	-71.00	176414
648.02	-0.48	-0.17	7.00	-38.11	-72.00	176423
656.95	-0.32	0.16	7.00	-35.93	-70.00	176432
642.12	-0.36	-0.04	7.00	-36.96	-71.00	176440
653.96	-0.46	-0.10	7.00	-37.68	-71.00	176448
639.20	-0.40	0.05	7.00	-36.80	-70.00	176456
648.02	-0.42	-0.02	7.00	-37.21	-71.00	176465
650.98	-0.36	0.06	7.00	-36.54	-70.00	176474
645.06	-0.51	-0.15	7.00	-38.14	-72.00	176482
639.20	-0.42	0.09	7.00	-36.76	-70.00	176490
633.38	-0.44	-0.02	7.00	-37.30	-71.00	176498
645.06	-0.35	0.09	7.00	-36.40	-70.00	176507
639.20	-0.34	0.01	7.00	-36.67	-70.00	176516
633.38	-0.28	0.06	7.00	-36.13	-70.00	176524
630.50	-0.24	0.04	7.00	-36.06	-70.00	176532
624.76	-0.26	-0.01	7.00	-36.34	-70.00	176540
616.25	-0.21	0.04	7.00	-35.91	-70.00	176549
616.25	-0.18	0.04	7.00	-35.72	-70.00	176558
596.85	-0.07	0.10	7.00	-34.96	-69.00	176566
616.25	-0.27	-0.20	7.00	-37.18	-71.00	176574
607.86	-0.12	0.16	7.00	-34.98	-69.00	176582
605.09	-0.04	0.08	7.00	-34.84	-69.00	176590
594.12	-0.03	0.01	7.00	-35.10	-69.00	176600
602.33	0.20	0.23	7.00	-33.05	-67.00	176608
575.40	0.07	-0.13	7.00	-35.16	-69.00	176616
567.56	0.20	0.13	7.00	-33.50	-68.00	176624
570.16	0.41	0.21	7.00	-32.12	-67.00	176632
562.38	0.27	-0.14	7.00	-34.21	-68.00	176642
572.77	0.68	0.41	7.00	-29.94	-65.00	176650
583.35	0.55	-0.13	7.00	-32.75	-67.00	176658
572.77	0.97	0.42	7.00	-28.46	-63.00	176666
580.69	0.98	0.01	7.00	-30.04	-65.00	176674
580.69	1.04	0.06	7.00	-29.55	-64.00	176683
578.04	1.35	0.31	7.00	-27.01	-62.00	176692
549.66	1.28	-0.08	7.00	-28.93	-64.00	176700
570.16	1.61	0.33	7.00	-25.63	-61.00	176708
570.16	1.51	-0.10	7.00	-27.85	-63.00	176716
562.38	1.71	0.20	7.00	-25.67	-61.00	176724
580.69	1.78	0.07	7.00	-25.84	-61.00	176733
578.04	1.77	-0.01	7.00	-26.16	-62.00	176742
570.16	2.10	0.32	7.00	-23.23	-59.00	176750
564.96	1.98	-0.11	7.00	-25.53	-61.00	176758
570.16	2.20	0.22	7.00	-23.11	-59.00	176766
564.96	2.17	-0.03	7.00	-24.29	-60.00	176775
549.66	2.23	0.06	7.00	-23.62	-59.00	176784
559.81	2.24	0.01	7.00	-23.74	-59.00	176792
549.66	2.08	-0.16	7.00	-25.25	-61.00	176800
552.18	2.17	0.09	7.00	-23.80	-60.00	176808
554.71	2.17	0.00	7.00	-24.13	-60.00	176817
544.64	2.12	-0.05	7.00	-24.62	-60.00	176825
549.66	2.26	0.14	7.00	-23.13	-59.00	176834
529.88	2.08	-0.18	7.00	-25.34	-61.00	176842
544.64	2.27	0.19	7.00	-22.88	-59.00	176850
542.15	2.27	0.00	7.00	-23.63	-59.00	176859
539.68	2.29	0.02	7.00	-23.50	-59.00	176867
532.31	2.49	0.20	7.00	-21.77	-58.00	176876
515.50	2.47	-0.02	7.00	-22.74	-59.00	176884
506.13	2.60	0.13	7.00	-21.46	-58.00	176892
515.50	2.72	0.12	7.00	-20.89	-57.00	176901
537.21	2.82	0.09	7.00	-20.54	-57.00	176909
506.13	2.85	0.03	7.00	-20.63	-57.00	176917
520.25	2.79	-0.06	7.00	-21.31	-57.00	176926
522.64	2.78	-0.01	7.00	-21.11	-57.00	176934
517.87	2.89	0.11	7.00	-20.08	-56.00	176943
522.64	2.98	0.08	7.00	-19.77	-56.00	176951
515.50	2.89	-0.09	7.00	-20.92	-57.00	176959
510.80	3.12	0.24	7.00	-18.44	-55.00	176967
510.80	3.08	-0.04	7.00	-19.76	-56.00	176976
513.14	3.04	-0.04	7.00	-19.95	-56.00	176985
513.14	3.08	0.04	7.00	-19.42	-56.00	176993
522.64	3.26	0.18	7.00	-17.97	-55.00	177001
513.14	3.15	-0.11	7.00	-19.65	-56.00	177009
490.14	3.16	0.01	7.00	-19.15	-56.00	177017
513.14	3.23	0.06	7.00	-18.63	-55.00	177027
506.13	2.99	-0.24	7.00	-21.01	-57.00	177035
510.80	3.14	0.15	7.00	-18.68	-55.00	177043
503.82	3.09	-0.05	7.00	-19.76	-56.00	177051
499.22	3.11	0.02	7.00	-19.40	-56.00	177059
510.80	3.10	-0.00	7.00	-19.51	-56.00	177068
520.25	3.21	0.11	7.00	-18.53	-55.00	177077
517.87	3.05	-0.16	7.00	-20.40	-57.00	177085
515.50	3.08	0.03	7.00	-19.45	-56.00	177093
522.64	3.10	0.02	7.00	-19.40	-56.00	177101
515.50	3.15	0.04	7.00	-19.09	-56.00	177110
520.25	2.98	-0.17	7.00	-20.80	-57.00	177118
520.25	3.04	0.06	7.00	-19.58	-56.00	177127
520.25	3.19	0.16	7.00	-18.41	-55.00	177135
532.31	3.02	-0.17	7.00	-20.60	-57.00	177143
532.31	3.12	0.10	7.00	-19.02	-56.00	177152
532.31	3.12	0.00	7.00	-19.37	-56.00	177160
529.88	3.06	-0.06	7.00	-19.96	-56.00	177168
529.88	3.06	0.00	7.00	-19.70	-56.00	177177
539.68	3.02	-0.04	7.00	-20.08	-56.00	177185
517.87	3.19	0.18	7.00	-18.33	-55.00	177193
537.21	3.04	-0.15	7.00	-20.43	-57.00	177202
529.88	3.18	0.14	7.00	-18.56	-55.00	177210
534.75	3.17	-0.00	7.00	-19.15	-56.00	177218
534.75	3.17	-0.01	7.00	-19.19	-56.00	177227
529.88	3.09	-0.08	7.00	-19.88	-56.00	177235
539.68	3.17	0.08	7.00	-18.83	-55.00	177244
539.68	3.29	0.12	7.00	-18.08	-55.00	177252
525.04	3.20	-0.09	7.00	-19.34	-56.00	177260
529.88	3.23	0.02	7.00	-18.77	-55.00	177269
534.75	3.41	0.18	7.00	-17.21	-54.00	177277
508.46	3.45	0.04	7.00	-17.63	-54.00	177286
520.25	3.41	-0.04	7.00	-18.09	-55.00	177294
542.15	3.47	0.06	7.00	-17.39	-54.00	177302
508.46	3.50	0.03	7.00	-17.40	-54.00	177310
532.31	3.52	0.02	7.00	-17.30	-54.00	177319
529.88	3.65	0.13	7.00	-16.21	-53.00	177328
532.31	3.71	0.05	7.00	-16.24	-53.00	177336
542.15	3.87	0.16	7.00	-15.03	-52.00	177344
544.64	3.88	0.01	7.00	-15.53	-53.00	177352
539.68	3.90	0.02	7.00	-15.44	-52.00	177361
522.64	3.99	0.09	7.00	-14.67	-52.00	177370
547.14	4.06	0.07	7.00	-14.42	-52.00	177378
542.15	4.19	0.12	7.00	-13.58	-51.00	177386
542.15	4.13	-0.05	7.00	-14.56	-52.00	177394
544.64	4.28	0.15	7.00	-13.03	-50.00	177402
559.81	4.26	-0.02	7.00	-13.77	-51.00	177412
549.66	4.27	0.01	7.00	-13.65	-51.00	177420
562.38	4.23	-0.03	7.00	-13.95	-51.00	177428
549.66	4.04	-0.19	7.00	-15.56	-53.00	177436
549.66	4.02	-0.03	7.00	-15.02	-52.00	177444
562.38	3.88	-0.14	7.00	-16.17	-53.00	177454
562.38	3.84	-0.03	7.00	-15.92	-53.00	177462
557.26	3.84	-0.00	7.00	-15.83	-53.00	177470
562.38	3.65	-0.19	7.00	-17.49	-54.00	177478
559.81	3.58	-0.08	7.00	-17.42	-54.00	177486
570.16	3.30	-0.28	7.00	-19.63	-56.00	177495
572.77	3.28	-0.02	7.00	-18.70	-55.00	177504
564.96	3.06	-0.21	7.00	-20.54	-57.00	177512
564.96	2.98	-0.08	7.00	-20.39	-57.00	177520
578.04	2.90	-0.09	7.00	-20.86	-57.00	177528
583.35	2.76	-0.13	7.00	-21.71	-58.00	177537
580.69	2.77	0.00	7.00	-21.17	-57.00	177545
572.77	2.70	-0.07	7.00	-21.76	-58.00	177554
580.69	2.64	-0.06	7.00	-22.07	-58.00	177562
564.96	2.52	-0.11	7.00	-22.83	-59.00	177570
578.04	2.51	-0.02	7.00	-22.52	-58.00	177579
570.16	2.32	-0.18	7.00	-24.11	-60.00	177587
554.71	2.43	0.10	7.00	-22.47	-58.00	177596
588.71	2.32	-0.11	7.00	-23.85	-60.00	177604
575.40	2.46	0.14	7.00	-22.11	-58.00	177612
578.04	2.37	-0.09	7.00	-23.49	-59.00	177620
575.40	2.54	0.17	7.00	-21.60	-58.00	177629
572.77	2.55	0.01	7.00	-22.21	-58.00	177637
591.41	2.54	-0.01	7.00	-22.36	-58.00	177646
586.03	2.71	0.17	7.00	-20.77	-57.00	177654
575.40	2.76	0.05	7.00	-21.04	-57.00	177662
580.69	2.93	0.18	7.00	-19.64	-56.00	177671
591.41	2.95	0.02	7.00	-20.18	-56.00	177679
580.69	3.10	0.15	7.00	-18.90	-55.00	177688
594.12	3.02	-0.08	7.00	-20.22	-57.00	177696
580.69	3.21	0.19	7.00	-18.18	-55.00	177704
599.58	3.24	0.02	7.00	-18.72	-55.00	177713
599.58	3.33	0.09	7.00	-17.99	-55.00	177721
567.56	3.49	0.16	7.00	-16.92	-54.00	177729
596.85	3.53	0.04	7.00	-17.22	-54.00	177738
599.58	3.48	-0.04	7.00	-17.75	-54.00	177746
596.85	3.56	0.07	7.00	-16.93	-54.00	177755
596.85	3.53	-0.03	7.00	-17.47	-54.00	177763
599.58	3.60	0.07	7.00	-16.74	-54.00	177771
596.85	3.53	-0.06	7.00	-17.58	-54.00	177780
599.58	3.62	0.08	7.00	-16.57	-53.00	177788
602.33	3.64	0.03	7.00	-16.68	-53.00	177797
594.12	3.67	0.02	7.00	-16.57	-53.00	177805
602.33	3.59	-0.08	7.00	-17.36	-54.00	177813
599.58	3.56	-0.03	7.00	-17.30	-54.00	177821
586.03	3.41	-0.15	7.00	-18.57	-55.00	177830
594.12	3.33	-0.08	7.00	-18.70	-55.00	177839
586.03	3.21	-0.12	7.00	-19.45	-56.00	177847
580.69	3.27	0.07	7.00	-18.36	-55.00	177855
586.03	3.11	-0.17	7.00	-20.13	-56.00	177863
594.12	3.16	0.05	7.00	-18.98	-55.00	177872
602.33	3.05	-0.11	7.00	-20.21	-57.00	177881
594.12	3.02	-0.03	7.00	-20.05	-56.00	177889
575.40	2.91	-0.10	7.00	-20.83	-57.00	177897
575.40	2.93	0.02	7.00	-20.28	-57.00	177905
575.40	2.87	-0.06	7.00	-20.87	-57.00	177914
586.03	2.82	-0.06	7.00	-21.14	-57.00	177923
567.56	2.83	0.02	7.00	-20.75	-57.00	177931
594.12	2.72	-0.11	7.00	-21.85	-58.00	177939
580.69	2.71	-0.01	7.00	-21.52	-58.00	177947
586.03	2.56	-0.14	7.00	-22.75	-59.00	177955
594.12	2.53	-0.04	7.00	-22.52	-58.00	177965
599.58	2.30	-0.23	7.00	-24.41	-60.00	177973
594.12	2.23	-0.07	7.00	-24.15	-60.00	177981
588.71	2.12	-0.11	7.00	-24.81	-60.00	177989
586.03	1.94	-0.18	7.00	-26.02	-61.00	177997
599.58	1.90	-0.05	7.00	-25.70	-61.00	178007
599.58	1.69	-0.20	7.00	-27.33	-63.00	178015
602.33	1.49	-0.20	7.00	-28.35	-63.00	178023
599.58	1.46	-0.04	7.00	-27.85	-63.00	178031
586.03	1.17	-0.29	7.00	-30.30	-65.00	178039
599.58	1.14	-0.03	7.00	-29.40	-64.00	178048
586.03	1.01	-0.13	7.00	-30.47	-65.00	178057
583.35	0.90	-0.11	7.00	-30.97	-66.00	178065
559.81	0.84	-0.06	7.00	-31.07	-66.00	178073
580.69	0.74	-0.10	7.00	-31.70	-66.00	178081
580.69	0.57	-0.17	7.00	-32.81	-67.00	178089
552.18	0.60	0.03	7.00	-31.86	-66.00	178099
572.77	0.51	-0.09	7.00	-32.80	-67.00	178107
559.81	0.41	-0.10	7.00	-33.32	-68.00	178115
564.96	0.55	0.13	7.00	-31.72	-66.00	178123
549.66	0.30	-0.25	7.00	-34.48	-69.00	178131
564.96	0.51	0.21	7.00	-31.59	-66.00	178140
562.38	0.43	-0.09	7.00	-33.21	-67.00	178149
549.66	0.43	0.00	7.00	-32.84	-67.00	178157
544.64	0.36	-0.07	7.00	-33.49	-68.00	178165
549.66	0.44	0.08	7.00	-32.49	-67.00	178173
557.26	0.34	-0.09	7.00	-33.65	-68.00	178182
549.66	0.51	0.17	7.00	-31.77	-66.00	178191
549.66	0.60	0.09	7.00	-31.65	-66.00	178199
532.31	0.42	-0.18	7.00	-33.58	-68.00	178207
532.31	0.65	0.22	7.00	-30.87	-65.00	178215
529.88	0.49	-0.16	7.00	-33.16	-67.00	178224
525.04	0.52	0.02	7.00	-32.33	-67.00	178232
529.88	0.58	0.06	7.00	-31.85	-66.00	178241
520.25	0.44	-0.14	7.00	-33.33	-68.00	178249
506.13	0.70	0.26	7.00	-30.46	-65.00	178257
515.50	0.57	-0.13	7.00	-32.65	-67.00	178266
508.46	0.63	0.06	7.00	-31.59	-66.00	178274
501.51	0.76	0.13	7.00	-30.68	-65.00	178283
503.82	0.78	0.01	7.00	-31.07	-66.00	178291
494.66	0.93	0.16	7.00	-29.71	-65.00	178299
483.43	0.90	-0.03	7.00	-30.59	-65.00	178308
492.39	1.04	0.13	7.00	-29.28	-64.00	178316
472.46	1.04	0.00	7.00	-29.77	-65.00	178324
485.66	1.23	0.18	7.00	-28.13	-63.00	178333
487.89	1.25	0.02	7.00	-28.68	-64.00	178341
459.61	1.30	0.05	7.00	-28.28	-63.00	178350
483.43	1.66	0.36	7.00	-25.30	-61.00	178358
468.14	1.75	0.09	7.00	-25.88	-61.00	178366
465.99	2.08	0.33	7.00	-23.27	-59.00	178375
463.86	2.11	0.03	7.00	-24.34	-60.00	178383
449.17	2.43	0.32	7.00	-21.58	-58.00	178392
457.51	2.24	-0.19	7.00	-24.58	-60.00	178400
443.02	2.52	0.28	7.00	-21.30	-57.00	178408
445.06	2.56	0.05	7.00	-22.00	-58.00	178417
427.00	2.70	0.14	7.00	-20.92	-57.00	178425
440.98	2.79	0.09	7.00	-20.67	-57.00	178434
430.95	2.74	-0.05	7.00	-21.47	-58.00	178442
438.96	2.89	0.15	7.00	-19.93	-56.00	178450
438.96	2.91	0.01	7.00	-20.43	-57.00	178458
434.94	2.99	0.08	7.00	-19.72	-56.00	178467
438.96	3.04	0.05	7.00	-19.61	-56.00	178476
430.95	3.12	0.08	7.00	-19.08	-56.00	178484
427.00	3.27	0.15	7.00	-18.03	-55.00	178492
427.00	3.12	-0.15	7.00	-19.98	-56.00	178500
425.04	3.29	0.17	7.00	-17.89	-55.00	178508
419.21	3.53	0.24	7.00	-16.43	-53.00	178518
417.29	3.50	-0.03	7.00	-17.62	-54.00	178526
413.46	3.71	0.21	7.00	-15.60	-53.00	178534
419.21	3.83	0.12	7.00	-15.35	-52.00	178542
409.67	3.95	0.11	7.00	-14.81	-52.00	178550
419.21	4.23	0.29	7.00	-12.69	-50.00	178560
411.56	4.19	-0.05	7.00	-14.25	-51.00	178568
417.29	4.19	0.01	7.00	-14.00	-51.00	178576
411.56	4.36	0.17	7.00	-12.53	-50.00	178584
409.67	4.53	0.17	7.00	-11.68	-49.00	178592
411.56	4.57	0.04	7.00	-12.01	-50.00	178600
417.29	4.75	0.19	7.00	-10.49	-48.00	178610
419.21	4.71	-0.04	7.00	-11.58	-49.00	178618
421.15	4.80	0.08	7.00	-10.68	-48.00	178626
425.04	4.88	0.08	7.00	-10.28	-48.00	178634
425.04	5.01	0.13	7.00	-47.16	-79.00	178642
404.04	4.89	-0.12	7.00	-10.99	-49.00	178652
425.04	4.97	0.07	7.00	-9.87	-48.00	178660
432.94	5.08	0.11	7.00	-45.74	-78.00	178668
423.09	5.19	0.11	7.00	-42.88	-76.00	178676
430.95	5.13	-0.07	7.00	-48.13	-80.00	178684
427.00	5.20	0.08	7.00	-43.38	-76.00	178693
425.04	5.12	-0.09	7.00	-48.77	-81.00	178701
425.04	5.13	0.01	7.00	-46.41	-79.00	178710
432.94	5.02	-0.11	7.00	-51.66	-83.00	178718
430.95	4.93	-0.09	7.00	-10.74	-49.00	178726
425.04	4.81	-0.11	7.00	-11.38	-49.00	178735
430.95	4.74	-0.07	7.00	-11.59	-49.00	178743
419.21	4.65	-0.09	7.00	-12.11	-50.00	178751
419.21	4.53	-0.12	7.00	-12.79	-50.00	178760
407.78	4.56	0.03	7.00	-12.08	-50.00	178768
411.56	4.48	-0.08	7.00	-12.94	-50.00	178777
411.56	4.54	0.06	7.00	-12.06	-50.00	178785
409.67	4.56	0.02	7.00	-12.15	-50.00	178793
402.18	4.62	0.06	7.00	-11.67	-49.00	178802
409.67	4.73	0.11	7.00	-10.94	-49.00	178810
419.21	4.91	0.19	7.00	-9.68	-48.00	178819
427.00	5.20	0.29	7.00	-39.28	-73.00	178827
438.96	5.46	0.26	7.00	-33.28	-67.00	178835
451.24	5.58	0.12	7.00	-33.11	-67.00	178843
451.24	5.59	0.01	7.00	-34.96	-69.00	178852
449.17	5.69	0.10	7.00	-30.66	-65.00	178861
459.61	5.56	-0.14	7.00	-38.87	-72.00	178869
445.06	5.54	-0.01	7.00	-36.72	-70.00	178877
449.17	5.49	-0.05	7.00	-38.68	-72.00	178885
453.32	5.46	-0.03	7.00	-39.08	-72.00	178893
449.17	5.49	0.03	7.00	-37.19	-71.00	178902
449.17	5.54	0.05	7.00	-35.51	-69.00	178911
436.94	5.58	0.04	7.00	-34.67	-69.00	178919
417.29	5.59	0.01	7.00	-35.22	-69.00	178927
434.94	5.61	0.03	7.00	-34.06	-68.00	178935
434.94	5.70	0.09	7.00	-30.73	-65.00	178944
407.78	5.79	0.09	7.00	-28.46	-63.00	178952
425.04	5.75	-0.04	7.00	-31.99	-66.00	178960
419.21	5.55	-0.20	7.00	-40.06	-73.00	178969
421.15	5.84	0.29	7.00	-23.25	-59.00	178977
409.67	5.79	-0.05	7.00	-31.44	-66.00	178985
417.29	5.93	0.15	7.00	-23.77	-59.00	178994
393.02	5.73	-0.20	7.00	-35.78	-70.00	179002
387.61	5.89	0.16	7.00	-24.39	-60.00	179010
375.29	6.02	0.13	7.00	-21.84	-58.00	179019
365.03	6.18	0.16	7.00	-17.34	-54.00	179027
368.42	6.40	0.22	7.00	-10.66	-48.00	179036
346.92	6.52	0.12	7.00	-9.71	-48.00	179044
348.53	6.85	0.34	7.00	3.12	42.00	179052
342.14	7.09	0.24	7.00	7.06	45.00	179060
345.32	7.41	0.32	7.00	16.62	53.00	179068
355.04	7.85	0.44	7.00	30.25	65.00	179077
356.69	8.11	0.26	7.00	32.94	67.00	179086
380.52	8.30	0.19	7.00	36.39	70.00	179094
373.56	8.50	0.20	7.00	41.37	74.00	179102
396.66	8.43	-0.07	7.00	34.48	69.00	179110
384.05	8.24	-0.19	7.00	27.07	62.00	179119
384.05	8.13	-0.11	7.00	26.02	61.00	179127
387.61	8.02	-0.11	7.00	23.27	59.00	179136
389.41	8.00	-0.02	7.00	24.72	60.00	179144
391.21	8.05	0.04	7.00	26.99	62.00	179152
391.21	7.96	-0.08	7.00	22.49	58.00	179161
384.05	8.10	0.14	7.00	30.21	65.00	179169
378.77	8.10	-0.00	7.00	27.36	63.00	179177
380.52	8.08	-0.01	7.00	26.81	62.00	179185
382.29	8.08	0.00	7.00	27.13	62.00	179194
396.66	8.07	-0.02	7.00	26.31	62.00	179203
402.18	8.05	-0.02	7.00	25.84	61.00	179211
402.18	8.02	-0.03	7.00	25.03	61.00	179219
398.49	8.00	-0.03	7.00	24.36	60.00	179227
411.56	7.97	-0.02	7.00	23.81	60.00	179235
417.29	7.93	-0.04	7.00	22.51	58.00	179244
432.94	7.89	-0.04	7.00	21.48	58.00	179253
438.96	7.82	-0.07	7.00	19.21	56.00	179261
438.96	7.68	-0.14	7.00	14.16	51.00	179269
443.02	7.49	-0.19	7.00	8.24	46.00	179277
455.41	7.30	-0.18	7.00	3.85	43.00	179286
468.14	7.10	-0.20	7.00	-1.40	-41.00	179294
457.51	6.88	-0.22	7.00	-7.30	-46.00	179302
487.89	6.69	-0.19	7.00	-11.57	-49.00	179310
501.51	6.43	-0.26	7.00	-19.39	-56.00	179319
485.66	6.16	-0.27	7.00	-26.31	-62.00	179328
510.80	5.91	-0.26	7.00	-32.47	-67.00	179336
510.80	5.63	-0.27	7.00	-39.63	-73.00	179344
515.50	5.41	-0.23	7.00	-44.43	-77.00	179352
529.88	5.21	-0.20	7.00	-48.74	-81.00	179360
515.50	4.99	-0.21	7.00	-10.89	-49.00	179369
529.88	4.85	-0.14	7.00	-11.31	-49.00	179378
508.46	4.76	-0.09	7.00	-11.55	-49.00	179386
529.88	4.56	-0.20	7.00	-13.01	-50.00	179394
532.31	4.44	-0.12	7.00	-13.27	-51.00	179402
513.14	4.31	-0.13	7.00	-13.99	-51.00	179411
532.31	4.19	-0.12	7.00	-14.53	-52.00	179420
544.64	4.08	-0.11	7.00	-15.08	-52.00	179428
539.68	3.98	-0.09	7.00	-15.46	-52.00	179436
552.18	3.89	-0.09	7.00	-15.93	-53.00	179444
549.66	3.83	-0.06	7.00	-16.09	-53.00	179452
552.18	3.80	-0.03	7.00	-16.10	-53.00	179462
537.21	3.74	-0.06	7.00	-16.51	-53.00	179470
572.77	3.67	-0.08	7.00	-16.99	-54.00	179478
570.16	4.01	0.35	7.00	-13.55	-51.00	179486
594.12	4.01	-0.01	7.00	-15.00	-52.00	179494
599.58	4.06	0.05	7.00	-14.48	-52.00	179504
594.12	4.09	0.03	7.00	-14.41	-52.00	179512
602.33	4.10	0.00	7.00	-14.50	-52.00	179520
586.03	4.17	0.08	7.00	-13.82	-51.00	179528
602.33	4.32	0.14	7.00	-12.83	-50.00	179536
602.33	4.45	0.13	7.00	-12.26	-50.00	179545
605.09	4.48	0.04	7.00	-12.45	-50.00	179554
596.85	4.61	0.12	7.00	-11.48	-49.00	179562
602.33	4.65	0.04	7.00	-11.58	-49.00	179570
602.33	4.75	0.10	7.00	-10.89	-49.00	179578
605.09	4.79	0.04	7.00	-10.91	-49.00	179587
602.33	4.90	0.12	7.00	-10.01	-48.00	179596
607.86	4.86	-0.04	7.00	-10.84	-49.00	179604
602.33	4.89	0.02	7.00	-10.48	-48.00	179612
607.86	4.77	-0.12	7.00	-11.65	-49.00	179620
607.86	4.64	-0.13	7.00	-12.34	-50.00	179629
619.08	4.52	-0.12	7.00	-12.88	-50.00	179637
616.25	4.34	-0.18	7.00	-14.06	-51.00	179646
596.85	4.08	-0.26	7.00	-15.66	-53.00	179654
613.44	3.83	-0.25	7.00	-16.87	-54.00	179662
619.08	3.60	-0.23	7.00	-17.94	-55.00	179671
613.44	3.45	-0.15	7.00	-18.33	-55.00	179679
610.65	3.34	-0.11	7.00	-18.74	-55.00	179688
621.91	3.27	-0.07	7.00	-18.94	-55.00	179696
616.25	3.26	-0.01	7.00	-18.75	-55.00	179704
624.76	3.21	-0.05	7.00	-19.12	-56.00	179713
627.62	3.13	-0.08	7.00	-19.64	-56.00	179721
616.25	3.02	-0.12	7.00	-20.36	-57.00	179730
624.76	2.92	-0.10	7.00	-20.77	-57.00	179738
630.50	2.83	-0.09	7.00	-21.24	-57.00	179746
633.38	2.72	-0.11	7.00	-21.84	-58.00	179755
636.28	2.64	-0.08	7.00	-22.12	-58.00	179763
648.02	2.56	-0.07	7.00	-22.47	-58.00	179772
636.28	2.44	-0.13	7.00	-23.33	-59.00	179780
653.96	2.34	-0.09	7.00	-23.65	-59.00	179788
648.02	2.11	-0.24	7.00	-25.41	-61.00	179796
650.98	1.90	-0.21	7.00	-26.33	-62.00	179805
645.06	1.78	-0.12	7.00	-26.56	-62.00	179814
642.12	1.66	-0.12	7.00	-27.19	-62.00	179822
642.12	1.58	-0.08	7.00	-27.40	-63.00	179830
639.20	1.53	-0.05	7.00	-27.58	-63.00	179838
653.96	1.46	-0.07	7.00	-27.99	-63.00	179847
650.98	1.44	-0.02	7.00	-27.87	-63.00	179856
650.98	1.37	-0.07	7.00	-28.40	-63.00	179864
636.28	1.32	-0.05	7.00	-28.59	-64.00	179872
639.20	1.29	-0.03	7.00	-28.66	-64.00	179880
650.98	1.35	0.06	7.00	-28.02	-63.00	179889
616.25	1.35	0.00	7.00	-28.22	-63.00	179898
650.98	1.28	-0.07	7.00	-28.85	-64.00	179906
650.98	1.30	0.01	7.00	-28.45	-63.00	179914
650.98	1.19	-0.11	7.00	-29.46	-64.00	179922
650.98	1.22	0.03	7.00	-28.75	-64.00	179931
636.28	1.21	-0.01	7.00	-28.99	-64.00	179940
650.98	1.24	0.02	7.00	-28.73	-64.00	179948
645.06	1.32	0.09	7.00	-28.05	-63.00	179956
642.12	1.37	0.05	7.00	-27.95	-63.00	179964
624.76	1.49	0.11	7.00	-27.12	-62.00	179973
645.06	1.63	0.14	7.00	-26.29	-62.00	179981
656.95	1.63	0.01	7.00	-26.81	-62.00	179990
648.02	1.68	0.04	7.00	-26.44	-62.00	179998
650.98	1.71	0.03	7.00	-26.33	-62.00	180006
650.98	1.70	-0.01	7.00	-26.58	-62.00	180015
648.02	1.77	0.07	7.00	-25.88	-61.00	180023
636.28	1.82	0.05	7.00	-25.70	-61.00	180032
653.96	1.83	0.02	7.00	-25.77	-61.00	180040
636.28	1.92	0.08	7.00	-25.08	-61.00	180048
639.20	1.91	-0.01	7.00	-25.52	-61.00	180057
653.96	1.87	-0.03	7.00	-25.78	-61.00	180065
648.02	1.85	-0.02	7.00	-25.85	-61.00	180074
650.98	1.86	0.01	7.00	-25.68	-61.00	180082
650.98	1.78	-0.08	7.00	-26.45	-62.00	180090
642.12	1.91	0.13	7.00	-24.94	-60.00	180099
650.98	1.84	-0.07	7.00	-26.08	-61.00	180107
642.12	1.86	0.02	7.00	-25.60	-61.00	180115
653.96	1.75	-0.12	7.00	-26.73	-62.00	180124
639.20	1.84	0.10	7.00	-25.39	-61.00	180132
650.98	1.72	-0.12	7.00	-26.86	-62.00	180141
636.28	1.75	0.03	7.00	-26.11	-62.00	180149
619.08	1.74	-0.02	7.00	-26.40	-62.00	180157
650.98	1.67	-0.07	7.00	-26.91	-62.00	180166
642.12	1.70	0.03	7.00	-26.38	-62.00	180174
653.96	1.48	-0.22	7.00	-28.49	-63.00	180183
662.98	1.44	-0.04	7.00	-27.99	-63.00	180191
653.96	1.39	-0.05	7.00	-28.28	-63.00	180199
624.76	1.30	-0.09	7.00	-28.87	-64.00	180208
648.02	1.30	0.00	7.00	-28.52	-64.00	180216
642.12	1.24	-0.06	7.00	-29.02	-64.00	180225
653.96	1.27	0.03	7.00	-28.54	-64.00	180233
616.25	1.24	-0.03	7.00	-28.91	-64.00	180241
650.98	1.23	-0.01	7.00	-28.85	-64.00	180250
650.98	1.22	-0.01	7.00	-28.94	-64.00	180258
610.65	1.26	0.03	7.00	-28.58	-64.00	180267
639.20	1.13	-0.13	7.00	-29.84	-65.00	180275
645.06	1.34	0.21	7.00	-27.44	-63.00	180283
627.62	1.36	0.02	7.00	-28.11	-63.00	180291
645.06	1.39	0.03	7.00	-27.93	-63.00	180300
639.20	1.49	0.10	7.00	-27.14	-62.00	180308
636.28	1.43	-0.06	7.00	-28.11	-63.00	180317
636.28	1.47	0.04	7.00	-27.47	-63.00	180325
648.02	1.43	-0.04	7.00	-27.98	-63.00	180333
648.02	1.54	0.10	7.00	-26.90	-62.00	180342
653.96	1.36	-0.18	7.00	-28.91	-64.00	180350
653.96	1.52	0.16	7.00	-26.72	-62.00	180359
650.98	1.38	-0.15	7.00	-28.69	-64.00	180367
639.20	1.30	-0.08	7.00	-28.81	-64.00	180375
662.98	1.29	-0.01	7.00	-28.61	-64.00	180384
642.12	1.09	-0.20	7.00	-30.35	-65.00	180392
650.98	1.14	0.05	7.00	-29.12	-64.00	180401
624.76	1.03	-0.11	7.00	-30.27	-65.00	180409
648.02	1.06	0.03	7.00	-29.61	-64.00	180417
650.98	0.91	-0.15	7.00	-31.06	-66.00	180426
642.12	0.91	0.01	7.00	-30.40	-65.00	180434
653.96	0.85	-0.06	7.00	-31.01	-66.00	180443
648.02	0.84	-0.01	7.00	-30.81	-65.00	180451
627.62	0.85	0.00	7.00	-30.75	-65.00	180459
627.62	0.94	0.10	7.00	-29.90	-65.00	180467
624.76	0.93	-0.01	7.00	-30.38	-65.00	180476
639.20	0.91	-0.03	7.00	-30.56	-65.00	180485
642.12	0.97	0.06	7.00	-29.94	-65.00	180493
639.20	0.93	-0.03	7.00	-30.46	-65.00	180501
619.08	0.89	-0.05	7.00	-30.75	-65.00	180509
650.98	1.03	0.14	7.00	-29.27	-64.00	180518
656.95	1.05	0.02	7.00	-29.66	-64.00	180527
653.96	1.21	0.16	7.00	-28.33	-63.00	180535
633.38	1.21	0.01	7.00	-28.90	-64.00	180543
642.12	1.21	-0.01	7.00	-29.00	-64.00	180551
645.06	1.31	0.11	7.00	-28.00	-63.00	180560
653.96	1.33	0.02	7.00	-28.25	-63.00	180569
650.98	1.48	0.15	7.00	-27.02	-62.00	180577
659.96	1.54	0.06	7.00	-27.03	-62.00	180585
642.12	1.58	0.04	7.00	-26.95	-62.00	180593
653.96	1.73	0.15	7.00	-25.71	-61.00	180601
659.96	1.73	-0.00	7.00	-26.34	-62.00	180611
636.28	1.79	0.05	7.00	-25.86	-61.00	180619
648.02	1.95	0.17	7.00	-24.56	-60.00	180627
650.98	1.95	-0.00	7.00	-25.26	-61.00	180635
653.96	1.95	-0.00	7.00	-25.25	-61.00	180643
642.12	2.07	0.12	7.00	-24.15	-60.00	180653
650.98	2.07	0.00	7.00	-24.64	-60.00	180661
650.98	2.26	0.19	7.00	-22.96	-59.00	180669
653.96	2.34	0.08	7.00	-23.01	-59.00	180677
648.02	2.51	0.17	7.00	-21.78	-58.00	180685
653.96	2.64	0.14	7.00	-21.23	-57.00	180695
639.20	2.82	0.18	7.00	-20.17	-56.00	180703
650.98	2.89	0.07	7.00	-20.28	-57.00	180711
642.12	3.03	0.14	7.00	-19.33	-56.00	180719
642.12	3.16	0.13	7.00	-18.66	-55.00	180727
653.96	3.26	0.10	7.00	-18.34	-55.00	180737
642.12	3.37	0.11	7.00	-17.69	-54.00	180745
669.06	3.55	0.18	7.00	-16.51	-53.00	180753
653.96	3.64	0.09	7.00	-16.46	-53.00	180761
648.02	3.76	0.12	7.00	-15.76	-53.00	180769
662.98	3.82	0.06	7.00	-15.65	-53.00	180779
662.98	3.83	0.01	7.00	-15.79	-53.00	180787
662.98	3.74	-0.09	7.00	-16.66	-53.00	180795
659.96	3.80	0.06	7.00	-15.74	-53.00	180803
642.12	3.77	-0.04	7.00	-16.31	-53.00	180811
656.95	3.76	-0.00	7.00	-16.21	-53.00	180819
669.06	3.80	0.03	7.00	-15.88	-53.00	180829
662.98	3.75	-0.05	7.00	-16.46	-53.00	180837
630.50	3.76	0.01	7.00	-16.19	-53.00	180845
659.96	3.73	-0.02	7.00	-16.44	-53.00	180853
672.12	3.65	-0.08	7.00	-17.07	-54.00	180861
630.50	3.59	-0.06	7.00	-17.29	-54.00	180871
650.98	3.48	-0.12	7.00	-18.08	-55.00	180879
669.06	3.39	-0.09	7.00	-18.39	-55.00	180887
662.98	3.32	-0.07	7.00	-18.68	-55.00	180895
662.98	3.23	-0.09	7.00	-19.19	-56.00	180903
662.98	3.16	-0.08	7.00	-19.53	-56.00	180913
659.96	3.08	-0.07	7.00	-19.87	-56.00	180921
653.96	3.01	-0.08	7.00	-20.26	-57.00	180929
659.96	2.98	-0.03	7.00	-20.24	-57.00	180937
666.01	2.94	-0.04	7.00	-20.48	-57.00	180945
659.96	2.97	0.03	7.00	-20.03	-56.00	180955
662.98	2.86	-0.11	7.00	-21.15	-57.00	180963
662.98	2.80	-0.06	7.00	-21.23	-57.00	180971
666.01	2.70	-0.10	7.00	-21.94	-58.00	180979
659.96	2.62	-0.07	7.00	-22.17	-58.00	180987
681.39	2.57	-0.05	7.00	-22.35	-58.00	180997
672.12	2.48	-0.09	7.00	-22.93	-59.00	181005
681.39	2.43	-0.06	7.00	-23.09	-59.00	181013
639.20	2.34	-0.09	7.00	-23.69	-59.00	181021
672.12	2.26	-0.08	7.00	-24.04	-60.00	181029
681.39	2.21	-0.04	7.00	-24.12	-60.00	181039
681.39	2.18	-0.03	7.00	-24.20	-60.00	181047
672.12	2.17	-0.01	7.00	-24.21	-60.00	181055
662.98	2.16	-0.01	7.00	-24.23	-60.00	181063
659.96	2.14	-0.02	7.00	-24.38	-60.00	181071
681.39	2.10	-0.04	7.00	-24.63	-60.00	181081
681.39	1.92	-0.19	7.00	-26.17	-62.00	181089
687.63	1.92	0.00	7.00	-25.41	-61.00	181097
666.01	1.80	-0.11	7.00	-26.44	-62.00	181105
675.20	1.65	-0.15	7.00	-27.36	-63.00	181113
662.98	1.49	-0.16	7.00	-28.18	-63.00	181123
666.01	1.32	-0.17	7.00	-29.06	-64.00	181131
678.28	1.13	-0.20	7.00	-30.16	-65.00	181139
678.28	0.90	-0.23	7.00	-31.44	-66.00	181147
666.01	0.66	-0.23	7.00	-32.63	-67.00	181155
669.06	0.46	-0.21	7.00	-33.54	-68.00	181165
687.63	0.27	-0.19	7.00	-34.43	-69.00	181173
672.12	0.08	-0.19	7.00	-35.37	-69.00	181181
672.12	-0.11	-0.18	7.00	-36.28	-70.00	181189
681.39	-0.25	-0.14	7.00	-36.80	-71.00	181197
675.20	-0.36	-0.12	7.00	-37.28	-71.00	181207
648.02	-0.50	-0.14	7.00	-38.05	-72.00	181215
681.39	-0.58	-0.08	7.00	-38.24	-72.00	181223
675.20	-0.66	-0.08	7.00	-38.64	-72.00	181231
672.12	-0.74	-0.07	7.00	-38.98	-72.00	181239
662.98	-0.81	-0.07	7.00	-39.33	-73.00	181249
662.98	-0.88	-0.07	7.00	-39.70	-73.00	181257
659.96	-0.93	-0.05	7.00	-39.82	-73.00	181265
650.98	-0.97	-0.04	7.00	-40.01	-73.00	181273
642.12	-1.00	-0.03	7.00	-40.14	-73.00	181281
650.98	-1.00	0.00	7.00	-39.97	-73.00	181289
650.98	-1.00	-0.00	7.00	-39.99	-73.00	181299
636.28	-0.97	0.03	7.00	-39.73	-73.00	181307
633.38	-0.95	0.02	7.00	-39.65	-73.00	181315
619.08	-0.85	0.10	7.00	-38.88	-72.00	181323
605.09	-0.76	0.09	7.00	-38.44	-72.00	181331
616.25	-0.67	0.09	7.00	-37.97	-71.00	181341
613.44	-0.59	0.08	7.00	-37.61	-71.00	181349
602.33	-0.42	0.17	7.00	-36.43	-70.00	181357
596.85	-0.51	-0.09	7.00	-37.91	-71.00	181365
570.16	-0.33	0.18	7.00	-35.91	-70.00	181373
594.12	-0.12	0.21	7.00	-34.75	-69.00	181383
594.12	-0.25	-0.13	7.00	-36.77	-70.00	181391
580.69	0.07	0.32	7.00	-33.36	-68.00	181399
570.16	0.14	0.07	7.00	-34.04	-68.00	181407
572.77	0.21	0.07	7.00	-33.66	-68.00	181415
572.77	0.27	0.06	7.00	-33.39	-68.00	181425
559.81	0.37	0.10	7.00	-32.73	-67.00	181433
557.26	0.41	0.04	7.00	-32.82	-67.00	181441
547.14	0.51	0.10	7.00	-32.04	-66.00	181449
547.14	0.58	0.07	7.00	-31.86	-66.00	181457
527.45	0.73	0.16	7.00	-30.71	-65.00	181466
525.04	0.96	0.23	7.00	-29.25	-64.00	181475
490.14	0.88	-0.08	7.00	-30.90	-65.00	181483
487.89	1.31	0.43	7.00	-26.73	-62.00	181491
494.66	1.22	-0.09	7.00	-29.24	-64.00	181499
492.39	1.61	0.39	7.00	-25.41	-61.00	181508
485.66	1.69	0.08	7.00	-26.26	-62.00	181517
479.01	1.93	0.24	7.00	-24.40	-60.00	181525
483.43	2.15	0.22	7.00	-23.39	-59.00	181533
476.82	2.34	0.19	7.00	-22.53	-58.00	181541
483.43	2.51	0.17	7.00	-21.73	-58.00	181550
483.43	2.74	0.22	7.00	-20.41	-57.00	181558
481.22	2.93	0.19	7.00	-19.58	-56.00	181567
472.46	3.10	0.17	7.00	-18.80	-55.00	181575
474.63	3.27	0.17	7.00	-17.94	-55.00	181583
481.22	3.54	0.27	7.00	-16.21	-53.00	181592
457.51	3.66	0.12	7.00	-16.24	-53.00	181600
468.14	3.73	0.07	7.00	-16.09	-53.00	181609
461.73	3.89	0.17	7.00	-14.87	-52.00	181617
457.51	4.21	0.31	7.00	-12.71	-50.00	181625
455.41	4.46	0.25	7.00	-11.69	-49.00	181634
459.61	4.54	0.08	7.00	-12.01	-50.00	181642
463.86	4.45	-0.09	7.00	-13.13	-51.00	181650
455.41	4.68	0.23	7.00	-10.71	-49.00	181659
461.73	4.85	0.18	7.00	-10.02	-48.00	181667
470.29	4.85	-0.00	7.00	-10.77	-49.00	181676
461.73	4.66	-0.19	7.00	-12.47	-50.00	181684
468.14	4.78	0.12	7.00	-10.63	-48.00	181692
468.14	4.65	-0.13	7.00	-12.28	-50.00	181701
449.17	4.81	0.17	7.00	-10.27	-48.00	181709
470.29	4.81	-0.00	7.00	-10.97	-49.00	181718
461.73	4.69	-0.12	7.00	-12.06	-50.00	181726
453.32	4.89	0.20	7.00	-9.75	-48.00	181734
463.86	4.76	-0.13	7.00	-11.69	-49.00	181742
468.14	4.74	-0.02	7.00	-11.37	-49.00	181751
463.86	4.88	0.14	7.00	-10.00	-48.00	181760
487.89	4.79	-0.09	7.00	-11.40	-49.00	181768
483.43	4.78	-0.02	7.00	-11.19	-49.00	181776
490.14	4.77	-0.00	7.00	-11.16	-49.00	181784
499.22	4.90	0.13	7.00	-9.99	-48.00	181792
501.51	4.89	-0.01	7.00	-10.56	-48.00	181801
508.46	4.88	-0.01	7.00	-10.64	-48.00	181810
508.46	4.85	-0.03	7.00	-10.83	-49.00	181818
503.82	4.79	-0.06	7.00	-11.28	-49.00	181826
508.46	4.77	-0.02	7.00	-11.26	-49.00	181834
508.46	4.72	-0.04	7.00	-11.55	-49.00	181843
517.87	4.72	-0.01	7.00	-11.46	-49.00	181852
508.46	4.68	-0.04	7.00	-11.76	-49.00	181860
501.51	4.66	-0.02	7.00	-11.80	-49.00	181868
501.51	4.41	-0.25	7.00	-13.94	-51.00	181876
501.51	4.39	-0.02	7.00	-13.12	-51.00	181884
510.80	4.16	-0.23	7.00	-15.11	-52.00	181894
503.82	4.00	-0.16	7.00	-15.60	-53.00	181902
506.13	3.83	-0.18	7.00	-16.56	-53.00	181910
508.46	3.70	-0.13	7.00	-17.05	-54.00	181918
513.14	3.65	-0.05	7.00	-16.95	-54.00	181926
494.66	3.40	-0.25	7.00	-18.99	-55.00	181936
483.43	3.38	-0.02	7.00	-18.15	-55.00	181944
479.01	3.27	-0.12	7.00	-19.15	-56.00	181952
476.82	3.17	-0.09	7.00	-19.50	-56.00	181960
465.99	3.06	-0.12	7.00	-20.19	-56.00	181968
465.99	3.01	-0.04	7.00	-20.10	-56.00	181977
468.14	2.91	-0.10	7.00	-20.85	-57.00	181986
468.14	2.88	-0.04	7.00	-20.76	-57.00	181994
461.73	2.78	-0.09	7.00	-21.47	-58.00	182002
468.14	2.77	-0.01	7.00	-21.22	-57.00	182010
468.14	2.77	0.00	7.00	-21.13	-57.00	182019
459.61	2.80	0.03	7.00	-20.91	-57.00	182028
461.73	2.84	0.04	7.00	-20.66	-57.00	182036
457.51	2.91	0.07	7.00	-20.20	-57.00	182044
468.14	3.00	0.09	7.00	-19.66	-56.00	182052
451.24	3.15	0.15	7.00	-18.63	-55.00	182061
468.14	3.21	0.05	7.00	-18.76	-55.00	182070
459.61	3.28	0.07	7.00	-18.33	-55.00	182078
463.86	3.33	0.05	7.00	-18.17	-55.00	182086
468.14	3.47	0.14	7.00	-17.07	-54.00	182094
465.99	3.36	-0.11	7.00	-18.68	-55.00	182103
465.99	3.42	0.06	7.00	-17.69	-54.00	182111
459.61	3.47	0.06	7.00	-17.41	-54.00	182120
459.61	3.52	0.05	7.00	-17.21	-54.00	182128
443.02	3.46	-0.06	7.00	-17.91	-55.00	182136
432.94	3.49	0.03	7.00	-17.42	-54.00	182145
421.15	3.54	0.04	7.00	-17.14	-54.00	182153
425.04	3.55	0.01	7.00	-17.22	-54.00	182162
404.04	3.48	-0.07	7.00	-17.85	-55.00	182170
405.91	3.42	-0.06	7.00	-18.13	-55.00	182178
398.49	3.45	0.02	7.00	-17.68	-54.00	182187
402.18	3.42	-0.03	7.00	-18.00	-55.00	182195
391.21	3.37	-0.05	7.00	-18.36	-55.00	182204
389.41	3.33	-0.04	7.00	-18.53	-55.00	182212
382.29	3.35	0.02	7.00	-18.20	-55.00	182220
382.29	3.26	-0.09	7.00	-19.06	-56.00	182228
378.77	3.30	0.05	7.00	-18.30	-55.00	182237
366.72	3.27	-0.03	7.00	-18.78	-55.00	182245
366.72	3.27	-0.00	7.00	-18.67	-55.00	182254
360.00	3.32	0.05	7.00	-18.23	-55.00	182262
358.34	3.34	0.03	7.00	-18.18	-55.00	182270
351.77	3.40	0.05	7.00	-17.80	-55.00	182279
343.73	3.46	0.07	7.00	-17.42	-54.00	182287
337.42	3.50	0.04	7.00	-17.35	-54.00	182296
322.14	3.57	0.07	7.00	-16.87	-54.00	182304
323.63	3.65	0.08	7.00	-16.42	-53.00	182312
311.84	3.75	0.10	7.00	-15.84	-53.00	182321
300.46	3.85	0.09	7.00	-15.40	-52.00	182329
289.49	3.96	0.11	7.00	-14.75	-52.00	182338
277.60	4.07	0.11	7.00	-14.20	-51.00	182346
257.63	4.22	0.15	7.00	-13.26	-51.00	182354
245.85	4.51	0.29	7.00	-11.28	-49.00	182363
234.60	4.53	0.02	7.00	-12.28	-50.00	182371
223.84	4.70	0.17	7.00	-10.81	-49.00	182379
215.57	4.83	0.13	7.00	-10.35	-48.00	182388
202.75	5.01	0.18	7.00	-46.00	-78.00	182396
196.15	5.14	0.12	7.00	-44.12	-77.00	182405
166.11	5.33	0.19	7.00	-37.95	-71.00	182413
183.56	5.43	0.10	7.00	-37.36	-71.00	182421
167.70	5.56	0.13	7.00	-33.26	-67.00	182429
150.95	5.69	0.12	7.00	-30.36	-65.00	182438
139.76	5.81	0.13	7.00	-27.10	-62.00	182447
131.25	5.91	0.10	7.00	-25.30	-61.00	182455
126.25	6.00	0.09	7.00	-23.26	-59.00	182463
126.87	6.12	0.12	7.00	-19.40	-56.00	182471
122.62	6.13	0.00	7.00	-21.75	-58.00	182479
116.78	6.39	0.26	7.00	-9.91	-48.00	182489
113.96	6.64	0.24	7.00	-4.23	-43.00	182497
107.44	6.68	0.05	7.00	-6.90	-45.00	182505
98.29	6.87	0.19	7.00	0.55	40.00	182513
93.99	6.94	0.07	7.00	0.06	40.00	182521
93.06	7.07	0.12	7.00	4.08	43.00	182530
86.76	7.23	0.17	7.00	9.16	47.00	182538
71.53	7.34	0.11	7.00	10.56	48.00	182546
86.76	8.28	0.94	7.00	50.83	82.00	182554
94.46	7.93	-0.35	7.00	16.16	53.00	182562
95.41	8.11	0.18	7.00	31.41	66.00	182571
106.91	8.03	-0.08	7.00	24.23	60.00	182579
92.60	7.86	-0.17	7.00	18.04	55.00	182588
92.13	7.97	0.11	7.00	26.55	62.00	182596
83.76	7.80	-0.18	7.00	16.39	53.00	182604
82.91	7.93	0.13	7.00	25.85	61.00	182612
80.44	7.56	-0.37	7.00	6.69	45.00	182621
73.02	7.57	0.01	7.00	14.35	52.00	182629
73.02	7.61	0.04	7.00	16.23	53.00	182637
75.29	7.54	-0.08	7.00	11.88	49.00	182645
74.53	7.30	-0.24	7.00	2.64	42.00	182653
78.82	7.39	0.09	7.00	11.54	49.00	182662
80.03	7.18	-0.21	7.00	0.36	40.00	182671
88.08	7.12	-0.06	7.00	1.96	41.00	182679
91.68	6.99	-0.13	7.00	-2.98	-42.00	182687
98.78	6.99	0.00	7.00	-0.25	-40.00	182695
100.76	6.89	-0.10	7.00	-4.86	-44.00	182704
102.77	6.83	-0.05	7.00	-5.24	-44.00	182712
106.91	6.76	-0.07	7.00	-7.34	-46.00	182720
109.04	6.72	-0.04	7.00	-7.82	-46.00	182728
110.11	6.64	-0.08	7.00	-10.60	-48.00	182736
110.11	6.56	-0.08	7.00	-12.69	-50.00	182745
112.85	6.48	-0.07	7.00	-14.36	-52.00	182754
115.64	6.36	-0.12	7.00	-18.40	-55.00	182762
122.62	6.23	-0.13	7.00	-21.87	-58.00	182770
123.82	6.10	-0.13	7.00	-25.13	-61.00	182778
123.82	5.88	-0.22	7.00	-32.22	-67.00	182787
124.42	5.65	-0.23	7.00	-38.33	-72.00	182795
123.22	5.67	0.02	7.00	-32.84	-67.00	182804
122.62	5.47	-0.20	7.00	-42.14	-75.00	182812
123.82	5.40	-0.07	7.00	-41.38	-74.00	182820
118.51	5.30	-0.10	7.00	-44.67	-77.00	182829
114.52	5.28	-0.02	7.00	-43.26	-76.00	182837
112.85	5.33	0.05	7.00	-40.90	-74.00	182845
112.85	5.28	-0.05	7.00	-43.96	-77.00	182854
111.20	5.33	0.05	7.00	-40.76	-74.00	182862
106.91	5.39	0.06	7.00	-38.93	-72.00	182871
103.79	5.40	0.01	7.00	-39.78	-73.00	182879
102.27	5.46	0.06	7.00	-37.27	-71.00	182887
97.32	5.53	0.07	7.00	-35.17	-69.00	182895
96.36	5.64	0.10	7.00	-32.02	-66.00	182903
94.46	5.56	-0.07	7.00	-37.37	-71.00	182912
93.06	5.60	0.04	7.00	-34.09	-68.00	182921
91.22	5.72	0.11	7.00	-29.76	-65.00	182929
90.31	5.72	0.00	7.00	-31.82	-66.00	182937
84.18	5.92	0.19	7.00	-23.20	-59.00	182945
82.91	5.82	-0.10	7.00	-31.63	-66.00	182953
76.45	5.98	0.16	7.00	-22.22	-58.00	182962
76.06	6.02	0.04	7.00	-23.91	-60.00	182970
73.02	6.00	-0.02	7.00	-25.49	-61.00	182978
71.17	6.19	0.19	7.00	-16.40	-53.00	182987
71.53	6.29	0.10	7.00	-15.55	-53.00	182995
70.80	6.24	-0.05	7.00	-20.12	-56.00	183004
70.44	6.43	0.19	7.00	-10.37	-48.00	183012
71.53	6.45	0.02	7.00	-13.47	-51.00	183020
70.44	6.54	0.09	7.00	-9.70	-48.00	183028
70.08	6.54	0.00	7.00	-11.33	-49.00	183036
67.24	6.60	0.06	7.00	-8.77	-47.00	183045
66.55	6.56	-0.04	7.00	-11.71	-49.00	183053
65.52	6.62	0.06	7.00	-8.26	-46.00	183061
60.58	6.62	-0.00	7.00	-9.45	-47.00	183069
61.54	6.63	0.01	7.00	-8.98	-47.00	183077
61.22	6.60	-0.03	7.00	-10.50	-48.00	183087
60.58	6.61	0.00	7.00	-9.76	-48.00	183095
61.22	6.61	-0.00	7.00	-9.89	-48.00	183103
58.70	6.62	0.02	7.00	-9.04	-47.00	183111
58.70	6.72	0.09	7.00	-5.13	-44.00	183119
58.08	6.57	-0.15	7.00	-13.61	-51.00	183128
58.39	6.72	0.14	7.00	-4.26	-43.00	183136
62.52	6.63	-0.08	7.00	-10.80	-49.00	183144
63.17	6.71	0.07	7.00	-5.81	-44.00	183152
61.87	6.53	-0.18	7.00	-15.48	-52.00	183160
62.19	6.52	-0.01	7.00	-12.27	-50.00	183169
61.54	6.45	-0.07	7.00	-15.05	-52.00	183177
59.63	6.36	-0.09	7.00	-17.59	-54.00	183186
59.63	6.28	-0.08	7.00	-19.51	-56.00	183194
59.32	6.20	-0.08	7.00	-21.56	-58.00	183202
59.32	6.19	-0.01	7.00	-20.41	-57.00	183211
58.70	6.16	-0.03	7.00	-21.60	-58.00	183219
58.08	6.14	-0.02	7.00	-22.04	-58.00	183227
59.32	6.12	-0.02	7.00	-22.54	-58.00	183235
59.32	6.08	-0.03	7.00	-23.52	-59.00	183243
59.01	6.10	0.02	7.00	-22.09	-58.00	183251
61.54	6.06	-0.04	7.00	-24.45	-60.00	183260
59.32	6.11	0.05	7.00	-21.31	-57.00	183269
59.95	6.14	0.03	7.00	-20.76	-57.00	183277
60.90	6.11	-0.03	7.00	-22.89	-59.00	183285
61.22	6.16	0.05	7.00	-19.95	-56.00	183293
63.17	6.17	0.00	7.00	-20.76	-57.00	183302
61.22	6.21	0.04	7.00	-18.97	-55.00	183310
61.54	6.25	0.04	7.00	-18.10	-55.00	183318
63.17	6.27	0.02	7.00	-17.78	-54.00	183326
62.19	6.36	0.09	7.00	-14.16	-51.00	183334
62.19	6.45	0.09	7.00	-12.04	-50.00	183343
60.26	6.53	0.08	7.00	-10.01	-48.00	183352
60.26	6.59	0.06	7.00	-9.13	-47.00	183360
59.63	6.62	0.03	7.00	-9.02	-47.00	183368
60.90	6.64	0.03	7.00	-8.32	-46.00	183376
59.95	6.69	0.05	7.00	-6.83	-45.00	183385
60.26	6.73	0.04	7.00	-5.81	-44.00	183393
57.78	6.79	0.05	7.00	-4.26	-43.00	183401
57.17	6.80	0.01	7.00	-4.94	-44.00	183409
56.86	6.75	-0.05	7.00	-7.30	-46.00	183417
56.56	6.81	0.07	7.00	-3.30	-42.00	183426
55.08	6.88	0.06	7.00	-1.83	-41.00	183434
53.06	6.94	0.06	7.00	-0.24	-40.00	183442
51.37	6.98	0.04	7.00	0.19	40.00	183450
50.28	7.04	0.06	7.00	2.32	41.00	183458
50.28	7.10	0.06	7.00	3.54	42.00	183467
49.74	7.07	-0.02	7.00	1.39	41.00	183475
48.93	7.07	-0.01	7.00	1.58	41.00	183483
51.93	7.57	0.50	7.00	24.27	60.00	183491
60.58	7.76	0.19	7.00	22.93	59.00	183500
62.19	7.58	-0.19	7.00	10.72	49.00	183508
65.86	7.72	0.14	7.00	20.75	57.00	183517
64.84	7.58	-0.13	7.00	11.92	50.00	183525
64.17	7.79	0.20	7.00	23.70	59.00	183533
60.90	7.91	0.12	7.00	25.06	61.00	183541
64.51	7.69	-0.22	7.00	12.78	50.00	183549
66.55	7.69	0.00	7.00	17.35	54.00	183558
69.00	7.63	-0.06	7.00	14.61	52.00	183566
72.27	7.63	-0.00	7.00	15.59	53.00	183574
73.39	7.48	-0.14	7.00	9.23	47.00	183582
74.53	7.42	-0.06	7.00	9.26	47.00	183590
78.42	7.59	0.17	7.00	18.19	55.00	183600
79.22	7.05	-0.54	7.00	-9.41	-47.00	183608
77.63	6.98	-0.07	7.00	-1.79	-41.00	183616
79.22	7.04	0.06	7.00	2.34	41.00	183624
78.02	6.85	-0.19	7.00	-7.53	-46.00	183632
77.63	6.75	-0.10	7.00	-8.20	-46.00	183641
77.63	6.71	-0.04	7.00	-8.08	-46.00	183649
78.02	6.75	0.04	7.00	-5.50	-44.00	183657
78.82	6.67	-0.07	7.00	-9.61	-48.00	183665
76.84	6.75	0.08	7.00	-4.53	-43.00	183673
78.82	6.72	-0.04	7.00	-7.78	-46.00	183682
79.22	6.80	0.08	7.00	-3.27	-42.00	183690
80.03	6.81	0.00	7.00	-4.80	-43.00	183698
79.63	6.85	0.05	7.00	-2.74	-42.00	183706
80.03	6.88	0.02	7.00	-2.62	-42.00	183714
80.85	6.94	0.06	7.00	-0.31	-40.00	183724
83.33	6.99	0.05	7.00	0.76	40.00	183732
83.76	7.04	0.05	7.00	2.15	41.00	183740
91.68	7.10	0.05	7.00	3.50	42.00	183748
93.99	7.14	0.04	7.00	4.44	43.00	183756
96.36	7.19	0.05	7.00	5.90	44.00	183764
99.27	7.22	0.02	7.00	5.96	44.00	183773
106.38	7.48	0.26	7.00	17.10	54.00	183781
113.40	7.31	-0.17	7.00	4.43	43.00	183789
115.64	7.31	0.00	7.00	7.78	46.00	183797
117.35	7.43	0.12	7.00	13.11	51.00	183805
120.25	7.50	0.07	7.00	13.82	51.00	183814
122.02	7.50	0.00	7.00	12.58	50.00	183822
120.84	7.59	0.08	7.00	16.33	53.00	183831
125.64	7.58	-0.01	7.00	14.31	52.00	183839
131.25	7.54	-0.04	7.00	12.82	50.00	183847
125.03	7.48	-0.06	7.00	10.76	49.00	183856
132.53	7.47	-0.01	7.00	11.47	49.00	183864
134.46	7.47	-0.00	7.00	11.62	49.00	183872
137.75	7.43	-0.03	7.00	10.18	48.00	183880
138.42	7.38	-0.05	7.00	8.47	47.00	183888
148.79	7.33	-0.05	7.00	7.12	45.00	183898
150.22	7.25	-0.07	7.00	4.82	44.00	183906
151.67	7.16	-0.10	7.00	2.00	41.00	183914
156.85	7.01	-0.15	7.00	-2.66	-42.00	183922
166.11	6.85	-0.16	7.00	-6.98	-45.00	183930
171.74	6.68	-0.17	7.00	-11.35	-49.00	183939
178.41	6.51	-0.17	7.00	-15.54	-53.00	183947
182.70	6.35	-0.16	7.00	-19.31	-56.00	183955
178.41	6.16	-0.19	7.00	-24.69	-60.00	183964
185.31	6.03	-0.14	7.00	-27.12	-62.00	183972
184.44	5.88	-0.14	7.00	-30.81	-65.00	183981
187.97	5.74	-0.14	7.00	-34.16	-68.00	183989
195.23	5.60	-0.15	7.00	-38.01	-72.00	183997
198.02	5.45	-0.15	7.00	-41.80	-75.00	184005
190.66	5.31	-0.14	7.00	-45.09	-77.00	184014
197.08	5.29	-0.02	7.00	-43.16	-76.00	184023
196.15	5.18	-0.11	7.00	-47.68	-80.00	184031
193.39	5.12	-0.06	7.00	-48.28	-80.00	184039
194.31	5.12	-0.00	7.00	-47.14	-79.00	184047
187.08	5.16	0.04	7.00	-45.24	-78.00	184055
186.20	5.20	0.04	7.00	-44.27	-77.00	184065
175.05	5.23	0.03	7.00	-43.54	-76.00	184073
171.74	5.36	0.13	7.00	-38.42	-72.00	184081
162.19	5.42	0.06	7.00	-38.47	-72.00	184089
158.36	5.47	0.05	7.00	-37.14	-71.00	184097
155.35	5.63	0.16	7.00	-31.20	-66.00	184105
144.56	5.66	0.03	7.00	-32.88	-67.00	184115
133.17	5.86	0.20	7.00	-24.67	-60.00	184123
129.35	5.85	-0.00	7.00	-28.79	-64.00	184131
115.64	6.04	0.19	7.00	-20.30	-57.00	184139
111.75	6.14	0.10	7.00	-19.53	-56.00	184147
104.82	6.29	0.15	7.00	-14.90	-52.00	184156
100.26	6.35	0.06	7.00	-15.04	-52.00	184164
96.36	6.34	-0.01	7.00	-16.70	-54.00	184173
96.84	6.58	0.24	7.00	-5.79	-44.00	184181
91.68	6.52	-0.06	7.00	-13.11	-51.00	184189
88.08	6.79	0.27	7.00	0.14	40.00	184198
78.82	6.63	-0.16	7.00	-12.24	-50.00	184206
81.26	6.91	0.27	7.00	3.17	42.00	184214
79.63	6.81	-0.09	7.00	-6.53	-45.00	184222
85.03	7.05	0.24	7.00	5.95	44.00	184230
82.91	6.89	-0.16	7.00	-5.90	-44.00	184239
78.42	7.15	0.26	7.00	8.86	47.00	184247
77.23	7.00	-0.15	7.00	-3.06	-42.00	184255
85.46	7.23	0.24	7.00	10.56	48.00	184263
83.76	7.14	-0.09	7.00	1.58	41.00	184272
82.08	7.25	0.11	7.00	8.53	47.00	184281
83.33	7.31	0.06	7.00	8.87	47.00	184289
83.76	7.35	0.04	7.00	9.50	48.00	184297
89.86	7.43	0.09	7.00	12.61	50.00	184305
92.13	7.58	0.15	7.00	17.58	54.00	184313
95.88	7.66	0.08	7.00	18.04	55.00	184322
97.32	7.68	0.02	7.00	17.37	54.00	184330
97.81	7.72	0.04	7.00	18.60	55.00	184338
99.27	7.75	0.04	7.00	19.52	56.00	184346
101.76	7.79	0.04	7.00	20.55	57.00	184354
101.26	7.77	-0.02	7.00	18.88	55.00	184363
103.79	7.83	0.06	7.00	21.91	58.00	184372
104.31	7.81	-0.02	7.00	19.75	56.00	184380
103.79	7.75	-0.06	7.00	17.64	54.00	184388
106.38	7.66	-0.10	7.00	14.48	52.00	184396
106.91	7.59	-0.07	7.00	13.28	51.00	184404
107.44	7.47	-0.12	7.00	9.27	47.00	184413
110.65	7.36	-0.11	7.00	6.72	45.00	184421
111.75	7.27	-0.09	7.00	5.06	44.00	184429
111.20	7.22	-0.05	7.00	4.54	43.00	184437
111.20	7.15	-0.07	7.00	2.18	41.00	184445
113.40	7.10	-0.05	7.00	1.50	41.00	184455
113.40	7.07	-0.03	7.00	1.16	40.00	184463
112.30	7.07	-0.00	7.00	1.54	41.00	184471
109.57	7.08	0.02	7.00	2.45	42.00	184479
107.97	7.09	0.01	7.00	2.55	42.00	184487
106.91	7.12	0.02	7.00	3.42	42.00	184496
106.38	7.14	0.03	7.00	4.16	43.00	184504
104.82	7.20	0.06	7.00	6.11	45.00	184512
103.79	7.30	0.10	7.00	9.34	47.00	184520
101.26	7.36	0.06	7.00	10.07	48.00	184528
98.29	7.47	0.11	7.00	13.86	51.00	184537
97.81	7.55	0.08	7.00	15.24	52.00	184545
91.22	7.69	0.15	7.00	20.29	57.00	184553
93.06	7.82	0.12	7.00	22.93	59.00	184562
91.68	7.95	0.13	7.00	26.24	62.00	184570
88.96	8.06	0.12	7.00	28.96	64.00	184579
88.96	8.22	0.15	7.00	33.54	68.00	184587
91.22	8.37	0.15	7.00	37.26	71.00	184595
90.76	8.53	0.16	7.00	41.52	74.00	184603
90.76	8.67	0.13	7.00	44.30	77.00	184611
92.13	8.77	0.11	7.00	46.55	79.00	184620
90.76	8.89	0.12	7.00	49.54	81.00	184628
93.06	9.00	0.11	7.00	52.11	83.00	184636
101.26	9.08	0.08	7.00	53.72	85.00	184645
100.26	9.17	0.09	7.00	56.08	87.00	184653
99.77	9.25	0.08	7.00	57.68	88.00	184662
100.26	9.32	0.07	7.00	59.45	90.00	184670
100.76	9.40	0.08	7.00	61.57	91.00	184678
102.27	9.48	0.08	7.00	63.64	93.00	184686
102.77	9.57	0.09	7.00	65.89	95.00	184694
103.28	9.64	0.08	7.00	67.62	96.00	184704
103.79	9.72	0.08	7.00	69.73	98.00	184712
104.82	9.75	0.03	7.00	69.40	98.00	184720
105.34	9.80	0.04	7.00	70.78	99.00	184728
105.86	9.83	0.03	7.00	71.25	100.00	184736
104.31	9.83	0.00	7.00	70.72	99.00	184744
102.77	9.80	-0.03	7.00	69.38	98.00	184753
103.28	9.74	-0.06	7.00	67.12	96.00	184762
100.26	9.63	-0.10	7.00	63.71	93.00	184770
99.77	9.61	-0.02	7.00	64.99	94.00	184778
101.26	9.57	-0.04	7.00	63.45	93.00	184786
98.29	9.50	-0.07	7.00	61.27	91.00	184795
97.32	9.50	-0.01	7.00	62.29	92.00	184803
91.68	9.51	0.01	7.00	63.02	93.00	184811
82.08	9.53	0.02	7.00	63.60	93.00	184819
82.91	9.52	-0.01	7.00	62.70	92.00	184827
82.91	9.46	-0.06	7.00	60.36	90.00	184837
83.76	9.44	-0.02	7.00	60.59	91.00	184845
82.50	9.45	0.01	7.00	61.42	91.00	184853
82.50	9.48	0.03	7.00	62.67	92.00	184861
83.33	9.45	-0.03	7.00	60.80	91.00	184869
83.76	9.45	-0.01	7.00	61.05	91.00	184878
82.08	9.46	0.01	7.00	61.65	91.00	184886
80.85	9.45	-0.01	7.00	61.03	91.00	184894
82.50	9.46	0.01	7.00	61.65	91.00	184902
81.67	9.50	0.04	7.00	63.26	93.00	184910
80.85	9.53	0.03	7.00	64.01	93.00	184920
81.67	9.54	0.01	7.00	63.66	93.00	184928
80.85	9.55	0.01	7.00	63.75	93.00	184936
81.26	9.56	0.02	7.00	64.50	94.00	184944
80.85	9.56	-0.01	7.00	63.76	93.00	184952
78.82	9.49	-0.07	7.00	60.77	91.00	184961
79.22	9.43	-0.06	7.00	59.66	90.00	184969
80.03	9.38	-0.05	7.00	58.52	89.00	184977
78.82	9.32	-0.06	7.00	56.68	87.00	184985
79.22	9.24	-0.07	7.00	54.65	86.00	184993
80.44	9.16	-0.08	7.00	52.48	84.00	185003
80.44	9.09	-0.08	7.00	50.59	82.00	185011
80.03	9.06	-0.03	7.00	50.81	82.00	185019
79.63	9.02	-0.04	7.00	49.73	81.00	185027
78.82	8.96	-0.06	7.00	47.79	80.00	185035
79.22	8.89	-0.07	7.00	45.88	78.00	185043
78.82	8.86	-0.03	7.00	45.85	78.00	185052
78.02	8.84	-0.02	7.00	45.51	78.00	185060
78.02	8.82	-0.02	7.00	45.18	78.00	185068
78.42	8.75	-0.07	7.00	42.37	75.00	185076
76.06	8.70	-0.05	7.00	41.60	75.00	185085
76.45	8.67	-0.03	7.00	41.10	74.00	185094
76.06	8.66	-0.01	7.00	41.25	74.00	185102
71.53	8.64	-0.02	7.00	40.61	74.00	185110
70.44	8.63	-0.01	7.00	40.58	74.00	185118
70.44	8.61	-0.02	7.00	40.06	73.00	185126
70.08	8.65	0.04	7.00	41.98	75.00	185135
69.00	8.67	0.02	7.00	42.31	75.00	185143
68.65	8.68	0.00	7.00	41.99	75.00	185151
67.94	8.68	0.00	7.00	42.08	75.00	185159
67.59	8.71	0.03	7.00	43.51	76.00	185168
66.20	8.75	0.04	7.00	44.49	77.00	185177
65.52	8.81	0.06	7.00	46.56	79.00	185185
65.18	8.88	0.06	7.00	48.18	80.00	185193
63.84	8.93	0.05	7.00	49.25	81.00	185201
65.18	8.99	0.06	7.00	50.87	82.00	185209
64.84	9.06	0.07	7.00	52.87	84.00	185218
67.24	9.15	0.09	7.00	55.42	86.00	185226
67.24	9.18	0.03	7.00	55.05	86.00	185234
67.24	9.21	0.03	7.00	55.98	87.00	185242
66.55	9.24	0.03	7.00	56.60	87.00	185250
67.94	9.27	0.03	7.00	57.38	88.00	185259
66.89	9.31	0.04	7.00	58.46	89.00	185268
67.94	9.32	0.02	7.00	58.45	89.00	185276
68.29	9.33	0.00	7.00	58.15	88.00	185284
70.08	9.32	-0.00	7.00	58.10	88.00	185292
69.36	9.37	0.04	7.00	60.10	90.00	185300
69.72	9.40	0.04	7.00	60.82	91.00	185309
72.27	9.41	0.00	7.00	60.20	90.00	185317
72.64	9.38	-0.02	7.00	59.11	89.00	185325
71.90	9.36	-0.02	7.00	58.52	89.00	185333
73.39	9.35	-0.01	7.00	58.63	89.00	185341
71.90	9.33	-0.02	7.00	57.74	88.00	185350
72.27	9.24	-0.08	7.00	54.44	85.00	185359
73.02	9.17	-0.08	7.00	52.71	84.00	185367
70.80	9.10	-0.07	7.00	50.93	82.00	185375
72.64	9.02	-0.07	7.00	49.15	81.00	185383
71.53	8.95	-0.08	7.00	47.11	79.00	185392
70.80	8.87	-0.08	7.00	45.03	77.00	185400
69.72	8.78	-0.08	7.00	42.83	76.00	185408
69.36	8.75	-0.03	7.00	43.12	76.00	185416
69.00	8.73	-0.02	7.00	42.92	76.00	185424
66.89	8.71	-0.02	7.00	42.45	75.00	185434
66.55	8.68	-0.04	7.00	41.12	74.00	185442
67.94	8.66	-0.02	7.00	41.12	74.00	185450
66.20	8.65	-0.00	7.00	41.29	74.00	185458
66.89	8.66	0.00	7.00	41.46	74.00	185466
66.89	8.60	-0.05	7.00	39.02	72.00	185475
66.89	8.58	-0.03	7.00	38.90	72.00	185483
66.55	8.57	-0.00	7.00	39.25	73.00	185491
66.20	8.59	0.02	7.00	40.25	73.00	185499
63.84	8.62	0.02	7.00	40.89	74.00	185507
63.84	8.64	0.02	7.00	41.46	74.00	185517
61.22	8.66	0.02	7.00	42.07	75.00	185525
61.22	8.75	0.09	7.00	45.52	78.00	185533
61.22	8.83	0.08	7.00	47.28	79.00	185541
62.19	8.91	0.08	7.00	49.35	81.00	185549
61.22	8.97	0.06	7.00	50.32	82.00	185558
62.19	9.04	0.07	7.00	52.38	84.00	185566
61.54	9.12	0.08	7.00	54.42	85.00	185574
71.17	9.19	0.07	7.00	56.25	87.00	185582
62.52	9.25	0.06	7.00	57.43	88.00	185590
63.50	9.26	0.01	7.00	56.74	87.00	185598
63.50	9.27	0.00	7.00	56.74	87.00	185608
64.17	9.28	0.02	7.00	57.39	88.00	185616
64.17	9.30	0.02	7.00	58.04	88.00	185624
63.84	9.27	-0.03	7.00	56.04	87.00	185632
64.84	9.23	-0.04	7.00	54.81	86.00	185640
64.84	9.18	-0.05	7.00	53.62	85.00	185649
66.55	9.14	-0.04	7.00	52.89	84.00	185657
68.65	9.12	-0.03	7.00	52.40	84.00	185665
68.29	9.09	-0.03	7.00	51.53	83.00	185673
68.29	9.04	-0.04	7.00	50.22	82.00	185681
68.65	9.05	0.00	7.00	51.26	83.00	185690
69.72	9.06	0.01	7.00	51.68	83.00	185698
69.72	9.07	0.02	7.00	52.16	83.00	185707
70.44	9.08	0.01	7.00	52.30	84.00	185715
69.36	9.09	0.00	7.00	52.22	84.00	185723
69.72	9.09	0.00	7.00	52.30	84.00	185732
70.08	9.11	0.02	7.00	53.09	84.00	185740
70.44	9.15	0.04	7.00	54.58	85.00	185748
71.53	9.13	-0.02	7.00	53.06	84.00	185756
72.27	9.12	-0.01	7.00	52.91	84.00	185764
72.64	9.13	0.00	7.00	53.14	84.00	185773
72.27	9.13	0.00	7.00	53.21	84.00	185781
71.90	9.12	-0.00	7.00	53.04	84.00	185789
72.64	9.10	-0.02	7.00	52.21	84.00	185798
70.80	9.08	-0.02	7.00	51.69	83.00	185806
71.53	9.05	-0.03	7.00	50.55	82.00	185815
72.64	9.05	-0.00	7.00	51.19	83.00	185823
72.27	9.06	0.01	7.00	51.73	83.00	185831
73.77	9.04	-0.02	7.00	50.80	82.00	185839
73.77	9.03	-0.02	7.00	50.31	82.00	185847
73.77	9.01	-0.02	7.00	49.75	81.00	185856
73.77	8.99	-0.01	7.00	49.50	81.00	185864
73.77	8.98	-0.01	7.00	49.24	81.00	185872
74.53	8.92	-0.06	7.00	46.96	79.00	185881
74.53	8.87	-0.05	7.00	45.66	78.00	185889
74.91	8.83	-0.04	7.00	45.02	77.00	185897
71.90	8.79	-0.04	7.00	44.11	77.00	185906
74.15	8.74	-0.05	7.00	42.62	75.00	185914
74.15	8.70	-0.05	7.00	41.40	74.00	185922
73.77	8.65	-0.05	7.00	40.27	73.00	185930
74.91	8.66	0.01	7.00	41.58	74.00	185938
74.15	8.67	0.02	7.00	42.12	75.00	185947
75.29	8.68	0.01	7.00	42.34	75.00	185955
74.15	8.68	-0.00	7.00	41.92	75.00	185964
74.53	8.70	0.02	7.00	43.08	76.00	185972
75.68	8.73	0.03	7.00	43.90	76.00	185980
74.53	8.76	0.03	7.00	44.71	77.00	185989
76.06	8.73	-0.03	7.00	42.68	75.00	185997
75.68	8.70	-0.03	7.00	41.87	75.00	186005
77.23	8.67	-0.03	7.00	41.25	74.00	186013
78.02	8.66	-0.02	7.00	41.12	74.00	186021
76.84	8.62	-0.04	7.00	39.77	73.00	186030
78.42	8.58	-0.04	7.00	38.53	72.00	186038
78.42	8.52	-0.05	7.00	37.03	71.00	186047
78.02	8.47	-0.05	7.00	35.89	70.00	186055
78.82	8.46	-0.01	7.00	36.22	70.00	186063
79.22	8.45	-0.01	7.00	35.95	70.00	186072
78.42	8.42	-0.03	7.00	34.79	69.00	186080
79.63	8.43	0.01	7.00	35.85	70.00	186088
78.42	8.44	0.01	7.00	36.31	70.00	186096
80.03	8.44	0.00	7.00	36.08	70.00	186104
79.63	8.45	0.01	7.00	36.40	70.00	186113
79.22	8.42	-0.03	7.00	35.08	69.00	186121
78.82	8.40	-0.03	7.00	34.38	68.00	186130
78.82	8.38	-0.01	7.00	34.34	68.00	186138
81.26	8.35	-0.03	7.00	33.11	67.00	186146
78.42	8.31	-0.04	7.00	32.05	66.00	186155
76.84	8.27	-0.04	7.00	31.12	66.00	186163
76.84	8.24	-0.03	7.00	30.31	65.00	186171
76.84	8.23	-0.01	7.00	30.67	65.00	186179
78.02	8.22	-0.02	7.00	30.04	65.00	186187
76.45	8.20	-0.02	7.00	29.66	64.00	186196
75.29	8.20	-0.00	7.00	29.93	65.00	186205
76.06	8.21	0.01	7.00	30.44	65.00	186213
75.29	8.23	0.02	7.00	31.07	66.00	186221
75.29	8.24	0.02	7.00	31.39	66.00	186229
75.68	8.19	-0.05	7.00	28.78	64.00	186237
74.15	8.18	-0.01	7.00	29.13	64.00	186246
74.53	8.17	-0.00	7.00	29.22	64.00	186254
74.53	8.15	-0.02	7.00	28.38	63.00	186262
75.68	8.14	-0.01	7.00	28.16	63.00	186270
75.68	8.12	-0.02	7.00	27.49	63.00	186279
74.53	8.09	-0.02	7.00	26.89	62.00	186288
75.68	8.11	0.01	7.00	27.94	63.00	186296
74.53	8.11	-0.00	7.00	27.66	63.00	186304
76.06	8.09	-0.02	7.00	26.92	62.00	186312
75.68	8.07	-0.02	7.00	26.32	62.00	186320
76.06	8.05	-0.02	7.00	25.88	61.00	186329
76.06	8.04	-0.01	7.00	25.87	61.00	186337
76.84	8.02	-0.02	7.00	25.14	61.00	186345
76.06	7.98	-0.05	7.00	23.46	59.00	186353
76.06	7.94	-0.04	7.00	22.69	59.00	186362
76.45	7.90	-0.04	7.00	21.65	58.00	186371
76.45	7.87	-0.03	7.00	21.27	57.00	186379
76.84	7.80	-0.07	7.00	18.72	55.00	186387
76.84	7.73	-0.07	7.00	16.90	54.00	186395
75.68	7.66	-0.07	7.00	15.16	52.00	186403
76.84	7.61	-0.05	7.00	14.38	52.00	186412
76.84	7.55	-0.06	7.00	12.67	50.00	186420
76.84	7.50	-0.05	7.00	11.49	49.00	186428
76.84	7.45	-0.06	7.00	10.01	48.00	186436
77.23	7.40	-0.04	7.00	9.30	47.00	186444
77.23	7.38	-0.03	7.00	8.96	47.00	186454
76.84	7.36	-0.02	7.00	8.64	47.00	186462
76.84	7.33	-0.03	7.00	7.78	46.00	186470
76.45	7.31	-0.02	7.00	7.24	46.00	186478
76.06	7.29	-0.02	7.00	6.81	45.00	186486
76.06	7.27	-0.02	7.00	6.51	45.00	186494
76.06	7.27	-0.00	7.00	6.62	45.00	186503
75.68	7.27	0.00	7.00	6.91	45.00	186511
74.91	7.24	-0.04	7.00	5.23	44.00	186519
75.68	7.20	-0.03	7.00	4.46	43.00	186527
76.06	7.19	-0.02	7.00	4.41	43.00	186535
76.45	7.17	-0.01	7.00	4.07	43.00	186544
60.26	7.19	0.01	7.00	5.00	44.00	186552
76.84	7.18	-0.01	7.00	4.32	43.00	186560
76.84	7.17	-0.01	7.00	4.26	43.00	186568
76.06	7.16	-0.02	7.00	3.50	42.00	186576
77.23	7.14	-0.01	7.00	3.26	42.00	186585
78.02	7.13	-0.01	7.00	3.23	42.00	186593
76.84	7.12	-0.01	7.00	2.82	42.00	186601
78.02	7.12	-0.01	7.00	2.77	42.00	186609
77.23	7.09	-0.02	7.00	1.92	41.00	186617
80.85	7.10	0.00	7.00	2.57	42.00	186626
79.63	7.12	0.02	7.00	3.40	42.00	186634
80.44	7.14	0.02	7.00	3.89	43.00	186643
80.03	7.17	0.03	7.00	4.70	43.00	186651
80.85	7.17	-0.00	7.00	4.16	43.00	186659
80.44	7.19	0.02	7.00	5.24	44.00	186668
81.26	7.21	0.02	7.00	5.74	44.00	186676
81.67	7.23	0.02	7.00	6.23	45.00	186684
83.76	7.25	0.02	7.00	6.61	45.00	186692
82.91	7.26	0.01	7.00	6.76	45.00	186700
82.50	7.24	-0.02	7.00	5.71	44.00	186708
84.18	7.23	-0.01	7.00	5.54	44.00	186717
84.60	7.21	-0.02	7.00	4.99	44.00	186725
84.18	7.19	-0.02	7.00	4.32	43.00	186733
84.18	7.17	-0.02	7.00	3.71	43.00	186741
84.18	7.10	-0.07	7.00	1.20	40.00	186749
83.76	7.03	-0.07	7.00	-0.65	-40.00	186758
82.50	6.96	-0.07	7.00	-2.19	-41.00	186766
83.33	6.90	-0.06	7.00	-3.64	-43.00	186774
83.33	6.85	-0.06	7.00	-4.97	-44.00	186782
82.91	6.83	-0.02	7.00	-4.72	-43.00	186790
84.18	6.80	-0.02	7.00	-5.38	-44.00	186799
84.18	6.78	-0.02	7.00	-5.94	-44.00	186807
82.08	6.76	-0.02	7.00	-6.30	-45.00	186816
84.60	6.73	-0.04	7.00	-7.58	-46.00	186824
84.18	6.70	-0.03	7.00	-8.18	-46.00	186832
85.03	6.68	-0.01	7.00	-8.22	-46.00	186841
86.32	6.68	-0.01	7.00	-8.17	-46.00	186849
85.46	6.64	-0.04	7.00	-9.65	-48.00	186857
86.32	6.62	-0.02	7.00	-9.91	-48.00	186865
88.96	6.60	-0.02	7.00	-10.45	-48.00	186873
89.86	6.58	-0.02	7.00	-10.90	-49.00	186882
89.86	6.55	-0.03	7.00	-11.78	-49.00	186890
88.96	6.53	-0.02	7.00	-12.23	-50.00	186898
90.31	6.45	-0.08	7.00	-15.26	-52.00	186907
87.20	6.42	-0.04	7.00	-15.31	-52.00	186915
85.46	6.40	-0.01	7.00	-15.21	-52.00	186924
84.60	6.38	-0.03	7.00	-16.12	-53.00	186932
82.91	6.36	-0.02	7.00	-16.37	-53.00	186940
84.18	6.35	-0.00	7.00	-16.23	-53.00	186948
79.63	6.38	0.02	7.00	-15.06	-52.00	186956
77.63	6.38	0.00	7.00	-15.41	-52.00	186964
77.23	6.37	-0.01	7.00	-16.00	-53.00	186973
75.68	6.36	-0.01	7.00	-16.26	-53.00	186982
76.45	6.27	-0.08	7.00	-19.86	-56.00	186990
73.77	6.27	-0.00	7.00	-18.29	-55.00	186998
72.64	6.23	-0.04	7.00	-19.94	-56.00	187006
72.27	6.26	0.03	7.00	-17.79	-54.00	187015
67.94	6.26	-0.01	7.00	-18.75	-55.00	187023
67.24	6.31	0.05	7.00	-16.28	-53.00	187031
66.55	6.26	-0.04	7.00	-19.27	-56.00	187039
66.89	6.30	0.04	7.00	-16.78	-54.00	187048
65.52	6.34	0.04	7.00	-15.88	-53.00	187057
65.18	6.38	0.05	7.00	-14.52	-52.00	187065
64.51	6.41	0.03	7.00	-14.00	-51.00	187073
63.17	6.45	0.04	7.00	-12.95	-50.00	187081
63.50	6.48	0.03	7.00	-12.37	-50.00	187089
61.22	6.44	-0.05	7.00	-15.04	-52.00	187098
57.78	6.54	0.10	7.00	-9.62	-48.00	187106
56.86	6.65	0.11	7.00	-6.47	-45.00	187114
60.26	6.71	0.06	7.00	-6.09	-45.00	187122
54.79	6.74	0.03	7.00	-5.96	-44.00	187130
56.56	6.83	0.09	7.00	-2.56	-42.00	187139
55.37	6.99	0.16	7.00	2.86	42.00	187148
55.97	7.07	0.08	7.00	3.34	42.00	187156
56.56	7.13	0.07	7.00	4.67	43.00	187164
56.86	7.22	0.09	7.00	7.32	46.00	187172
54.50	7.58	0.35	7.00	21.50	58.00	187181
60.58	7.74	0.16	7.00	21.63	58.00	187189
67.59	7.70	-0.03	7.00	16.96	54.00	187197
69.72	7.52	-0.18	7.00	9.40	47.00	187205
69.36	7.54	0.01	7.00	13.66	51.00	187213
67.94	7.65	0.12	7.00	18.69	55.00	187222
65.86	7.61	-0.05	7.00	14.18	51.00	187230
[truncated: 11,724 more rows]
