# Supplementary material for: Lightweight and compact smart walking cane
Source: PeerJ Comput Sci. 2023 Nov 29;9:e1563. doi: 10.7717/peerj-cs.1563 (PMC10773566; doi:10.7717/peerj-cs.1563)
Supplement: Supplemental Information 4 — System signals during the second part of the test of second elder user with robotic cane [file peerj-cs-09-1563-s004.txt]

force	angle	angle_var	angle_ref	control_sig	control_sign_raw	time
0.00	7.97	0.01	7.00	24.42	60.00	8328
0.00	7.98	0.01	7.00	24.63	60.0.00	8.01	-0.00	7.00	25.26	61.00	8385
0.00	8.00	-0.02	7.00	24.60	60.00	8393
0.00	7.96	-0.04	7.00	23.22	59.00	8401
0.00	7.93	-0.03	7.00	22.52	58.00	8410
0.00	7.89	-0.03	7.00	21.61	58.00	8417
0.00	7.85	-0.04	7.00	20.59	57.00	8425
0.00	7.82	-0.03	7.00	20.02	56.00	8433
0.00	7.79	-0.03	7.00	19.12	56.00	8441
0.00	7.76	-0.03	7.00	18.23	55.00	8450
0.00	7.74	-0.02	7.00	18.20	55.00	8458
0.00	7.72	-0.02	7.00	17.59	54.00	8466
0.00	7.72	-0.00	7.00	17.86	55.00	8474
0.00	7.72	0.01	7.00	18.25	55.00	8482
0.00	7.73	0.01	7.00	18.40	55.00	8491
0.00	7.77	0.04	7.00	19.91	56.00	8499
0.00	7.80	0.03	7.00	20.52	57.00	8507
0.00	7.85	0.06	7.00	22.50	58.00	8514
0.00	7.91	0.05	7.00	23.71	59.00	8522
0.00	7.91	0.00	7.00	22.86	59.00	8530
0.00	7.92	0.01	7.00	23.18	59.00	8539
0.00	7.94	0.02	7.00	23.77	59.00	8547
0.00	7.95	0.01	7.00	24.02	60.00	8555
0.00	7.96	0.01	7.00	24.12	60.00	8563
0.00	7.97	0.01	7.00	24.38	60.00	8571
0.00	7.97	0.01	7.00	24.51	60.00	8580
0.00	7.98	0.00	7.00	24.52	60.00	8588
0.00	7.97	-0.01	7.00	24.18	60.00	8596
0.00	7.94	-0.03	7.00	22.92	59.00	8604
0.00	7.94	-0.00	7.00	23.33	59.00	8612
0.00	7.96	0.02	7.00	24.47	60.00	8620
0.00	7.99	0.03	7.00	25.23	61.00	8628
0.00	8.00	0.02	7.00	25.46	61.00	8636
0.00	8.02	0.01	7.00	25.59	61.00	8644
0.00	8.00	-0.01	7.00	24.71	60.00	8652
0.00	7.95	-0.05	7.00	22.92	59.00	8660
0.00	7.88	-0.07	7.00	20.66	57.00	8669
0.00	7.85	-0.03	7.00	20.62	57.00	8677
0.00	7.85	-0.00	7.00	21.09	57.00	8685
0.00	7.85	0.00	7.00	21.24	57.00	8693
0.00	7.86	0.01	7.00	21.83	58.00	8701
0.00	7.89	0.03	7.00	22.74	59.00	8709
0.00	7.90	0.01	7.00	22.64	59.00	8717
0.00	7.89	-0.01	7.00	22.00	58.00	8725
0.00	7.87	-0.02	7.00	21.43	58.00	8733
0.00	7.86	-0.01	7.00	21.25	57.00	8741
0.00	7.85	-0.01	7.00	21.16	57.00	8750
0.00	7.85	-0.00	7.00	21.28	57.00	8758
0.00	7.85	-0.00	7.00	21.24	57.00	8766
0.00	7.84	-0.01	7.00	20.81	57.00	8774
0.00	7.80	-0.04	7.00	19.07	56.00	8782
0.00	7.73	-0.07	7.00	16.87	54.00	8791
0.00	7.67	-0.06	7.00	15.66	53.00	8799
0.00	7.62	-0.05	7.00	14.39	52.00	8806
0.00	7.59	-0.03	7.00	14.23	51.00	8814
0.00	7.57	-0.02	7.00	13.86	51.00	8822
0.00	7.57	-0.00	7.00	14.09	51.00	8830
0.00	7.59	0.02	7.00	15.24	52.00	8839
0.00	7.66	0.07	7.00	17.75	54.00	8847
0.00	7.75	0.10	7.00	20.83	57.00	8855
0.00	7.84	0.09	7.00	22.82	59.00	8863
0.00	7.92	0.08	7.00	24.49	60.00	8871
0.00	7.96	0.05	7.00	25.02	61.00	8880
0.00	8.04	0.07	7.00	27.44	63.00	8887
0.00	8.12	0.08	7.00	29.61	64.00	8895
0.00	8.19	0.07	7.00	31.26	66.00	8903
0.00	8.26	0.06	7.00	32.68	67.00	8911
0.00	8.30	0.04	7.00	33.42	68.00	8920
0.00	8.33	0.03	7.00	33.65	68.00	8928
0.00	8.35	0.02	7.00	34.12	68.00	8936
0.00	8.34	-0.00	7.00	33.56	68.00	8944
0.00	8.32	-0.02	7.00	32.67	67.00	8952
0.00	8.33	0.01	7.00	33.50	68.00	8961
0.00	8.33	0.00	7.00	33.38	68.00	8969
0.00	8.33	0.00	7.00	33.38	68.00	8977
0.00	8.33	-0.01	7.00	32.97	67.00	8985
0.00	8.29	-0.04	7.00	31.37	66.00	8992
0.00	8.24	-0.05	7.00	29.90	65.00	9000
0.00	8.19	-0.04	7.00	29.01	64.00	9009
0.00	8.15	-0.04	7.00	28.03	63.00	9017
0.00	8.13	-0.03	7.00	27.62	63.00	9025
0.00	8.12	-0.01	7.00	27.93	63.00	9033
0.00	8.13	0.01	7.00	28.55	64.00	9041
0.00	8.14	0.01	7.00	28.59	64.00	9050
0.00	8.14	0.00	7.00	28.69	64.00	9058
0.00	8.13	-0.01	7.00	28.14	63.00	9066
0.00	8.12	-0.01	7.00	27.78	63.00	9074
0.00	8.12	-0.01	7.00	27.80	63.00	9082
0.00	8.13	0.01	7.00	28.35	63.00	9091
0.00	8.13	0.01	7.00	28.52	64.00	9098
0.00	8.14	0.00	7.00	28.57	64.00	9106
0.00	8.16	0.02	7.00	29.39	64.00	9114
0.00	8.14	-0.02	7.00	28.00	63.00	9122
0.00	8.12	-0.02	7.00	27.67	63.00	9131
0.00	8.10	-0.02	7.00	27.20	62.00	9139
0.00	8.09	-0.02	7.00	26.79	62.00	9147
0.00	8.07	-0.01	7.00	26.66	62.00	9155
0.00	8.08	0.00	7.00	27.04	62.00	9163
0.00	8.06	-0.02	7.00	26.00	61.00	9171
0.00	8.03	-0.03	7.00	25.05	61.00	9180
0.00	7.98	-0.04	7.00	23.71	59.00	9188
0.00	7.96	-0.02	7.00	23.66	59.00	9195
0.00	7.97	0.00	7.00	24.19	60.00	9203
0.00	7.99	0.03	7.00	25.43	61.00	9211
0.00	8.03	0.03	7.00	26.27	62.00	9220
0.00	8.09	0.07	7.00	28.70	64.00	9228
0.00	8.16	0.07	7.00	30.29	65.00	9236
0.00	8.23	0.08	7.00	32.38	67.00	9244
0.00	8.29	0.05	7.00	33.30	67.00	9252
0.00	8.32	0.03	7.00	33.69	68.00	9261
0.00	8.36	0.04	7.00	34.98	69.00	9269
0.00	8.40	0.04	7.00	35.79	70.00	9277
0.00	8.46	0.05	7.00	37.49	71.00	9285
0.00	8.51	0.05	7.00	38.74	72.00	9293
0.00	8.53	0.02	7.00	38.67	72.00	9300
0.00	8.53	0.00	7.00	38.28	72.00	9309
0.00	8.48	-0.05	7.00	35.96	70.00	9317
0.00	8.45	-0.03	7.00	35.48	69.00	9325
0.00	8.46	0.01	7.00	36.59	70.00	9333
0.00	8.39	-0.07	7.00	33.28	67.00	9341
0.00	8.34	-0.04	7.00	32.74	67.00	9350
0.00	8.30	-0.05	7.00	31.56	66.00	9358
0.00	8.28	-0.02	7.00	31.66	66.00	9366
0.00	8.21	-0.08	7.00	28.64	64.00	9374
0.00	8.16	-0.05	7.00	28.03	63.00	9382
0.00	8.13	-0.02	7.00	27.88	63.00	9391
0.00	8.11	-0.02	7.00	27.28	62.00	9399
0.00	8.12	0.00	7.00	27.97	63.00	9406
0.00	8.15	0.04	7.00	29.60	64.00	9414
0.00	8.20	0.05	7.00	31.15	66.00	9422
0.00	8.28	0.07	7.00	33.33	68.00	9431
0.00	8.38	0.11	7.00	36.69	70.00	9439
0.00	8.45	0.07	7.00	37.65	71.00	9447
0.00	8.56	0.10	7.00	40.98	74.00	9455
0.00	8.65	0.10	7.00	43.25	76.00	9463
0.00	8.74	0.09	7.00	45.21	78.00	9472
0.00	8.80	0.06	7.00	46.22	78.00	9480
0.00	8.87	0.07	7.00	48.28	80.00	9488
0.00	8.90	0.03	7.00	48.18	80.00	9496
0.00	8.91	0.00	7.00	47.69	80.00	9503
0.00	8.87	-0.04	7.00	45.89	78.00	9511
0.00	8.86	-0.01	7.00	46.23	78.00	9520
0.00	8.90	0.04	7.00	48.21	80.00	9528
0.00	8.85	-0.04	7.00	45.51	78.00	9536
0.00	8.75	-0.11	7.00	41.63	75.00	9544
0.00	8.65	-0.10	7.00	39.29	73.00	9552
0.00	8.58	-0.07	7.00	38.05	72.00	9561
0.00	8.43	-0.15	7.00	32.83	67.00	9569
0.00	8.36	-0.07	7.00	32.55	67.00	9577
0.00	8.31	-0.05	7.00	31.85	66.00	9585
0.00	8.27	-0.04	7.00	31.02	66.00	9592
0.00	8.26	-0.01	7.00	31.18	66.00	9601
0.00	8.28	0.02	7.00	32.25	67.00	9609
0.00	8.31	0.04	7.00	33.58	68.00	9617
0.00	8.32	0.00	7.00	33.04	67.00	9625
0.00	8.46	0.15	7.00	39.54	73.00	9633
0.00	8.54	0.08	7.00	40.08	73.00	9641
0.00	8.74	0.20	7.00	47.33	79.00	9650
0.00	8.79	0.05	7.00	45.87	78.00	9658
0.00	9.08	0.29	7.00	57.92	88.00	9665
0.00	9.11	0.03	7.00	53.37	84.00	9673
0.00	9.18	0.07	7.00	55.84	87.00	9681
0.00	9.23	0.05	7.00	56.85	87.00	9690
0.00	9.30	0.07	7.00	58.95	89.00	9698
0.00	9.25	-0.05	7.00	55.37	86.00	9706
0.00	9.14	-0.11	7.00	51.23	83.00	9714
0.00	8.96	-0.18	7.00	45.47	78.00	9722
0.00	8.75	-0.21	7.00	39.67	73.00	9731
0.00	8.47	-0.28	7.00	31.27	66.00	9739
0.00	8.07	-0.40	7.00	18.64	55.00	9746
0.00	7.51	-0.56	7.00	1.59	41.00	9754
0.00	7.07	-0.44	7.00	-7.00	-45.00	9762
0.00	6.65	-0.42	7.00	-17.15	-54.00	9771
0.00	6.44	-0.21	7.00	-18.34	-55.00	9779
0.00	6.34	-0.10	7.00	-18.39	-55.00	9787
0.00	6.31	-0.03	7.00	-17.76	-54.00	9795
0.00	6.34	0.02	7.00	-16.14	-53.00	9803
0.00	6.38	0.04	7.00	-14.81	-52.00	9811
0.00	6.37	-0.00	7.00	-15.77	-53.00	9820
0.00	6.39	0.02	7.00	-14.67	-52.00	9828
0.00	6.43	0.04	7.00	-13.36	-51.00	9835
0.00	6.74	0.30	7.00	-0.55	-40.00	9843
0.00	7.10	0.37	7.00	9.90	48.00	9851
0.00	7.02	-0.08	7.00	-0.97	-40.00	9860
0.00	7.18	0.15	7.00	7.56	46.00	9868
0.00	7.00	-0.18	7.00	-3.73	-43.00	9876
0.00	6.75	-0.25	7.00	-11.23	-49.00	9884
0.00	6.76	0.01	7.00	-5.99	-44.00	9892
0.00	6.71	-0.04	7.00	-8.06	-46.00	9900
0.00	6.87	0.16	7.00	0.05	40.00	9908
0.00	7.08	0.20	7.00	5.95	44.00	9916
0.00	7.55	0.47	7.00	23.05	59.00	9924
0.00	7.62	0.08	7.00	17.10	54.00	9932
0.00	6.97	-0.66	7.00	-14.01	-51.00	9940
0.00	6.30	-0.66	7.00	-30.79	-65.00	9949
0.00	6.23	-0.07	7.00	-20.71	-57.00	9957
0.00	6.50	0.27	7.00	-7.02	-45.00	9965
0.00	6.70	0.19	7.00	-3.70	-43.00	9972
0.00	6.64	-0.05	7.00	-9.95	-48.00	9980
0.00	6.60	-0.04	7.00	-10.90	-49.00	9989
0.00	6.53	-0.06	7.00	-12.92	-50.00	9997
0.00	6.53	-0.00	7.00	-11.71	-49.00	10005
0.00	6.50	-0.03	7.00	-13.03	-50.00	10013
0.00	6.47	-0.03	7.00	-13.92	-51.00	10021
0.00	6.36	-0.11	7.00	-18.00	-55.00	10030
0.00	6.41	0.05	7.00	-13.84	-51.00	10038
0.00	6.40	-0.01	7.00	-15.01	-52.00	10046
0.00	6.58	0.18	7.00	-7.00	-45.00	10054
0.00	6.74	0.16	7.00	-3.28	-42.00	10062
0.00	6.94	0.20	7.00	2.60	42.00	10070
0.00	7.04	0.10	7.00	3.16	42.00	10078
0.00	7.16	0.11	7.00	6.17	45.00	10086
0.00	7.23	0.07	7.00	7.05	45.00	10094
0.00	7.36	0.13	7.00	11.53	49.00	10102
0.00	7.46	0.10	7.00	13.43	51.00	10110
0.00	7.52	0.06	7.00	14.28	51.00	10119
0.00	7.53	0.01	7.00	13.31	51.00	10127
0.00	7.54	0.02	7.00	13.86	51.00	10135
0.00	7.52	-0.02	7.00	12.73	50.00	10143
0.00	7.52	-0.01	7.00	12.79	50.00	10151
0.00	7.51	-0.00	7.00	12.78	50.00	10160
0.00	7.51	-0.00	7.00	12.81	50.00	10168
0.00	7.48	-0.03	7.00	11.53	49.00	10176
0.00	7.51	0.03	7.00	13.34	51.00	10184
0.00	7.53	0.01	7.00	13.46	51.00	10192
0.00	7.45	-0.07	7.00	9.83	48.00	10201
0.00	7.44	-0.01	7.00	10.70	48.00	10208
0.00	7.48	0.04	7.00	12.80	50.00	10216
0.00	7.52	0.04	7.00	13.87	51.00	10224
0.00	7.60	0.08	7.00	16.63	53.00	10232
0.00	7.65	0.05	7.00	17.28	54.00	10241
0.00	7.77	0.12	7.00	21.82	58.00	10249
0.00	7.91	0.13	7.00	25.25	61.00	10257
0.00	7.99	0.08	7.00	26.33	62.00	10265
0.00	8.01	0.02	7.00	25.49	61.00	10273
0.00	8.01	0.00	7.00	25.15	61.00	10281
0.00	8.03	0.03	7.00	26.40	62.00	10290
0.00	8.04	0.01	7.00	26.10	62.00	10298
0.00	8.02	-0.02	7.00	24.99	60.00	10306
0.00	7.97	-0.05	7.00	23.35	59.00	10314
0.00	7.94	-0.03	7.00	22.92	59.00	10322
0.00	7.90	-0.04	7.00	21.89	58.00	10331
0.00	7.88	-0.03	7.00	21.46	58.00	10339
0.00	7.83	-0.05	7.00	19.59	56.00	10347
0.00	7.71	-0.12	7.00	15.42	52.00	10355
0.00	7.65	-0.06	7.00	15.21	52.00	10363
0.00	7.49	-0.16	7.00	9.19	47.00	10372
0.00	7.24	-0.25	7.00	1.12	40.00	10380
0.00	7.19	-0.05	7.00	3.68	43.00	10388
0.00	6.97	-0.22	7.00	-4.98	-44.00	10396
0.00	6.99	0.02	7.00	0.22	40.00	10404
0.00	6.90	-0.09	7.00	-4.26	-43.00	10413
0.00	6.91	0.00	7.00	-2.22	-41.00	10421
0.00	6.63	-0.27	7.00	-14.69	-}
'&'&"iHj1	7.00	-7.06	-45.00	10452
0.00	6.60	-0.03	7.00	-10.66	-48.00	10461
0.00	6.82	0.22	7.00	0.03	40.00	10469
0.00	7.03	0.21	7.00	5.01	44.00	10477
0.00	7.29	0.25	7.00	12.24	50.00	10485
0.00	7.29	0.00	7.00	7.28	46.00	10493
0.00	7.60	0.31	7.00	21.26	57.00	10502
0.00	7.47	-0.13	7.00	9.11	47.00	10510
0.00	7.66	0.19	7.00	20.34	57.00	10518
0.00	7.69	0.03	7.00	17.79	54.00	10526
0.00	7.82	0.14	7.00	23.31	59.00	10534
0.00	7.81	-0.01	7.00	20.10	56.00	10543
0.00	7.84	0.03	7.00	21.73	58.00	10551
0.00	7.76	-0.08	7.00	17.43	54.00	10559
0.00	7.66	-0.11	7.00	14.33	52.00	10567
0.00	7.70	0.04	7.00	18.28	55.00	10575
0.00	7.47	-0.23	7.00	7.22	46.00	10584
0.00	7.35	-0.12	7.00	6.38	45.00	10592
0.00	7.23	-0.13	7.00	3.11	42.00	10599
0.00	7.28	0.05	7.00	7.88	46.00	10607
0.00	7.28	0.01	7.00	7.11	45.00	10615
0.00	7.33	0.05	7.00	9.36	47.00	10624
0.00	7.36	0.02	7.00	9.38	47.00	10632
0.00	7.42	0.06	7.00	11.78	49.00	10640
0.00	7.47	0.05	7.00	12.58	50.00	10648
0.00	7.45	-0.02	7.00	10.82	49.00	10656
0.00	7.27	-0.18	7.00	3.09	42.00	10664
0.00	7.23	-0.04	7.00	4.92	44.00	10673
0.00	7.28	0.05	7.00	8.03	46.00	10681
0.00	7.25	-0.03	7.00	5.76	44.00	10689
0.00	7.38	0.12	7.00	11.89	49.00	10697
0.00	7.35	-0.03	7.00	8.19	46.00	10705
0.00	7.37	0.02	7.00	9.47	47.00	10713
0.00	7.48	0.11	7.00	14.20	51.00	10721
0.00	7.22	-0.26	7.00	0.22	40.00	10729
0.00	7.22	0.00	7.00	5.64	44.00	10737
0.00	7.07	-0.15	7.00	-1.09	-40.00	10745
0.00	7.08	0.00	7.00	2.07	41.00	10754
0.00	6.96	-0.12	7.00	-3.47	-42.00	10762
0.00	6.90	-0.06	7.00	-3.57	-42.00	10770
0.00	6.85	-0.05	7.00	-4.83	-44.00	10778
0.00	6.92	0.07	7.00	-0.45	-40.00	10786
0.00	6.94	0.02	7.00	-1.11	-40.00	10795
0.00	6.96	0.02	7.00	-0.46	-40.00	10803
0.00	6.93	-0.03	7.00	-2.42	-42.00	10811
0.00	6.79	-0.14	7.00	-7.97	-46.00	10819
0.00	6.66	-0.13	7.00	-11.02	-49.00	10827
0.00	6.65	-0.01	7.00	-8.97	-47.00	10835
0.00	6.70	0.05	7.00	-6.37	-45.00	10844
0.00	6.68	-0.02	7.00	-8.37	-46.00	10851
0.00	6.67	-0.01	7.00	-8.37	-46.00	10859
0.00	6.75	0.08	7.00	-4.69	-43.00	10867
0.00	6.88	0.13	7.00	-0.56	-40.00	10875
0.00	7.01	0.13	7.00	2.90	42.00	10884
0.00	7.11	0.10	7.00	4.82	44.00	10892
0.00	7.13	0.02	7.00	3.82	43.00	10900
0.00	7.11	-0.02	7.00	2.24	41.00	10908
0.00	7.00	-0.11	7.00	-2.01	-41.00	10916
0.00	6.95	-0.05	7.00	-2.17	-41.00	10925
0.00	6.78	-0.17	7.00	-8.85	-47.00	10933
0.00	6.59	-0.19	7.00	-14.18	-51.00	10941
0.00	6.51	-0.08	7.00	-13.71	-51.00	10949
0.00	6.49	-0.02	7.00	-13.10	-50.00	10957
0.00	6.45	-0.04	7.00	-14.54	-52.00	10966
0.00	6.31	-0.14	7.00	-19.87	-56.00	10974
0.00	6.32	0.00	7.00	-17.11	-54.00	10982
0.00	6.48	0.17	7.00	-9.58	-48.00	10990
0.00	6.74	0.26	7.00	-1.24	-41.00	10997
0.00	6.95	0.20	7.00	2.70	42.00	11005
0.00	7.08	0.14	7.00	4.85	44.00	11014
0.00	7.09	0.01	7.00	2.60	42.00	11022
0.00	7.12	0.02	7.00	3.30	42.00	11030
0.00	7.12	0.01	7.00	3.17	42.00	11038
0.00	7.33	0.21	7.00	12.48	50.00	11046
0.00	7.21	-0.12	7.00	2.70	42.00	11055
0.00	7.23	0.02	7.00	6.12	45.00	11063
0.00	7.14	-0.08	7.00	1.89	41.00	11071
0.00	7.14	0.00	7.00	3.62	43.00	11079
0.00	7.06	-0.08	7.00	-0.17	-40.00	11087
0.00	7.01	-0.05	7.00	-0.94	-40.00	11096
0.00	6.94	-0.06	7.00	-2.68	-42.00	11104
0.00	6.88	-0.07	7.00	-4.47	-43.00	11112
0.00	6.82	-0.06	7.00	-5.63	-44.00	11120
0.00	6.66	-0.16	7.00	-11.78	-49.00	11128
0.00	6.53	-0.12	7.00	-14.13	-51.00	11137
0.00	6.62	0.09	7.00	-7.66	-46.00	11144
0.00	6.69	0.07	7.00	-6.25	-45.00	11152
0.00	6.84	0.15	7.00	-1.01	-40.00	11160
0.00	6.63	-0.21	7.00	-13.28	-51.00	11168
0.00	6.58	-0.05	7.00	-11.59	-49.00	11176
0.00	6.53	-0.05	7.00	-12.53	-50.00	11185
0.00	6.54	0.00	7.00	-11.42	-49.00	11193
0.00	6.51	-0.03	7.00	-13.02	-50.00	11201
0.00	6.45	-0.06	7.00	-15.04	-52.00	11209
0.00	6.42	-0.03	7.00	-15.17	-52.00	11217
0.00	6.46	0.04	7.00	-12.74	-50.00	11226
0.00	6.43	-0.03	7.00	-14.78	-52.00	11234
0.00	6.38	-0.05	7.00	-16.38	-53.00	11242
0.00	6.34	-0.04	7.00	-17.34	-54.00	11250
0.00	6.36	0.02	7.00	-15.60	-53.00	11258
0.00	6.37	0.01	7.00	-15.51	-53.00	11267
0.00	6.36	-0.01	7.00	-16.07	-53.00	11275
0.00	6.35	-0.01	7.00	-16.44	-53.00	11283
0.00	6.32	-0.03	7.00	-17.68	-54.00	11291
0.00	6.28	-0.04	7.00	-18.73	-55.00	11299
0.00	6.26	-0.02	7.00	-19.09	-56.00	11308
0.00	6.24	-0.02	7.00	-19.43	-56.00	11316
0.00	6.22	-0.02	7.00	-20.06	-56.00	11324
0.00	6.21	-0.00	7.00	-19.71	-56.00	11332
0.00	6.22	0.01	7.00	-19.35	-56.00	11340
0.00	6.22	0.00	7.00	-19.36	-56.00	11348
0.00	6.25	0.03	7.00	-18.20	-55.00	11357
0.00	6.28	0.03	7.00	-17.25	-54.00	11365
0.00	6.29	0.01	7.00	-17.63	-54.00	11373
0.00	6.27	-0.02	7.00	-18.63	-55.00	11381
0.00	6.25	-0.03	7.00	-19.38	-56.00	11389
0.00	6.24	-0.01	7.00	-19.29	-56.00	11398
0.00	6.24	0.00	7.00	-18.95	-55.00	11406
0.00	6.24	-0.00	7.00	-19.19	-56.00	11414
0.00	6.21	-0.02	7.00	-20.13	-56.00	11422
0.00	6.19	-0.03	7.00	-20.85	-57.00	11430
0.00	6.14	-0.04	7.00	-22.22	-58.00	11439
0.00	6.11	-0.04	7.00	-23.07	-59.00	11447
0.00	6.09	-0.02	7.00	-23.01	-59.00	11455
0.00	6.08	-0.01	7.00	-23.30	-59.00	11463
0.00	6.07	-0.01	7.00	-23.27	-59.00	11471
0.00	6.08	0.01	7.00	-22.73	-59.00	11480
0.00	6.06	-0.02	7.00	-23.85	-60.00	11488
0.00	6.01	-0.05	7.00	-25.87	-61.00	11496
0.00	5.96	-0.05	7.00	-27.08	-62.00	11504
0.00	5.92	-0.03	7.00	-27.63	-63.00	11512
0.00	5.89	-0.04	7.00	-28.53	-64.00	11521
0.00	5.86	-0.02	7.00	-28.83	-64.00	11529
0.00	5.85	-0.01	7.00	-28.91	-64.00	11537
0.00	5.85	-0.01	7.00	-28.96	-64.00	11545
0.00	5.84	-0.01	7.00	-29.31	-64.00	11553
0.00	5.76	-0.07	7.00	-32.44	-67.00	11561
0.00	5.81	0.05	7.00	-28.67	-64.00	11570
0.00	5.86	0.05	7.00	-27.60	-63.00	11578
0.00	5.89	0.03	7.00	-27.34	-63.00	11586
0.00	5.95	0.06	7.00	-25.08	-61.00	11594
0.00	6.00	0.05	7.00	-23.92	-60.00	11602
0.00	6.08	0.08	7.00	-21.50	-58.00	11611
0.00	6.13	0.05	7.00	-20.65	-57.00	11619
0.00	6.18	0.05	7.00	-19.51	-56.00	11627
0.00	6.23	0.05	7.00	-18.08	-55.00	11635
0.00	6.25	0.02	7.00	-18.30	-55.00	11643
0.00	6.26	0.01	7.00	-18.43	-55.00	11652
0.00	6.27	0.01	7.00	-18.06	-55.00	11660
0.00	6.28	0.01	7.00	-17.99	-55.00	11668
0.00	6.29	0.02	7.00	-17.25	-54.00	11676
0.00	6.34	0.04	7.00	-15.62	-53.00	11684
0.00	6.37	0.03	7.00	-15.23	-52.00	11693
0.00	6.37	0.00	7.00	-15.58	-53.00	11701
0.00	6.38	0.00	7.00	-15.57	-53.00	11709
0.00	6.40	0.02	7.00	-14.72	-52.00	11717
0.00	6.44	0.05	7.00	-13.03	-50.00	11724
0.00	6.51	0.06	7.00	-11.09	-49.00	11732
0.00	6.53	0.03	7.00	-11.19	-49.00	11741
0.00	6.53	-0.00	7.00	-11.80	-49.00	11749
0.00	6.51	-0.02	7.00	-12.68	-50.00	11757
0.00	6.47	-0.04	7.00	-14.03	-51.00	11765
0.00	6.44	-0.03	7.00	-14.50	-52.00	11773
0.00	6.41	-0.03	7.00	-15.48	-52.00	11782
0.00	6.32	-0.09	7.00	-18.63	-55.00	11790
0.00	6.23	-0.09	7.00	-20.95	-57.00	11798
0.00	6.14	-0.10	7.00	-23.48	-59.00	11806
0.00	6.07	-0.07	7.00	-24.63	-60.00	11814
0.00	6.03	-0.04	7.00	-24.98	-60.00	11823
0.00	6.03	-0.00	7.00	-24.42	-60.00	11831
0.00	6.03	0.00	7.00	-24.25	-60.00	11839
0.00	6.05	0.02	7.00	-23.43	-59.00	11847
0.00	6.06	0.01	7.00	-23.22	-59.00	11855
0.00	6.07	0.01	7.00	-22.93	-59.00	11864
0.00	6.08	0.01	7.00	-22.75	-59.00	11872
0.00	6.09	0.01	7.00	-22.55	-58.00	11880
0.00	6.08	-0.01	7.00	-23.06	-59.00	11888
0.00	6.07	-0.02	7.00	-23.66	-59.00	11896
0.00	6.05	-0.02	7.00	-24.13	-60.00	11905
0.00	6.01	-0.03	7.00	-25.33	-61.00	11913
0.00	5.97	-0.04	7.00	-26.64	-62.00	11921
0.00	5.93	-0.04	7.00	-27.76	-63.00	11929
0.00	5.91	-0.01	7.00	-27.39	-63.00	11937
0.00	5.90	-0.01	7.00	-27.77	-63.00	11945
0.00	5.87	-0.03	7.00	-28.92	-64.00	11954
0.00	5.81	-0.06	7.00	-30.85	-65.00	11962
0.00	5.79	-0.02	7.00	-30.62	-65.00	11970
0.00	5.82	0.03	7.00	-28.75	-64.00	11978
0.00	5.84	0.02	7.00	-28.52	-64.00	11986
0.00	5.85	0.00	7.00	-28.75	-64.00	11995
0.00	5.84	-0.01	7.00	-29.18	-64.00	12003
0.00	5.84	0.00	7.00	-28.97	-64.00	12011
0.00	5.83	-0.01	7.00	-29.39	-64.00	12019
0.00	5.85	0.02	7.00	-28.29	-63.00	12027
0.00	5.85	0.00	7.00	-28.57	-64.00	12036
0.00	5.85	-0.01	7.00	-28.96	-64.00	12044
0.00	5.84	-0.01	7.00	-29.23	-64.00	12052
0.00	5.82	-0.02	7.00	-29.88	-65.00	12060
0.00	5.80	-0.02	7.00	-30.23	-65.00	12068
0.00	5.79	-0.01	7.00	-30.57	-65.00	12077
0.00	5.74	-0.05	7.00	-32.46	-67.00	12085
0.00	5.67	-0.07	7.00	-34.59	-69.00	12093
0.00	5.63	-0.04	7.00	-35.23	-69.00	12101
0.00	5.62	-0.01	7.00	-34.79	-69.00	12109
0.00	5.66	0.05	7.00	-32.49	-67.00	12118
0.00	5.71	0.05	7.00	-31.21	-66.00	12126
0.00	5.75	0.04	7.00	-30.42	-65.00	12134
0.00	5.80	0.05	7.00	-29.17	-64.00	12142
0.00	5.83	0.03	7.00	-28.55	-64.00	12150
0.00	5.85	0.02	7.00	-28.15	-63.00	12158
0.00	5.88	0.03	7.00	-27.42	-63.00	12167
0.00	5.92	0.04	7.00	-26.21	-62.00	12175
0.00	5.95	0.03	7.00	-25.67	-61.00	12183
0.00	5.98	0.03	7.00	-24.83	-60.00	12191
0.00	6.02	0.03	7.00	-23.93	-60.00	12199
0.00	6.03	0.01	7.00	-24.15	-60.00	12208
0.00	6.04	0.01	7.00	-23.79	-59.00	12216
0.00	6.04	0.00	7.00	-24.01	-60.00	12224
0.00	6.02	-0.02	7.00	-24.71	-60.00	12232
0.00	6.00	-0.02	7.00	-25.51	-61.00	12240
0.00	5.96	-0.04	7.00	-26.71	-62.00	12249
0.00	5.92	-0.04	7.00	-27.93	-63.00	12257
0.00	5.89	-0.02	7.00	-28.13	-63.00	12265
0.00	5.88	-0.01	7.00	-28.11	-63.00	12273
0.00	5.89	0.00	7.00	-27.70	-63.00	12281
0.00	5.90	0.02	7.00	-27.11	-62.00	12290
0.00	5.91	0.00	7.00	-27.29	-62.00	12298
0.00	5.90	-0.00	7.00	-27.51	-63.00	12306
0.00	5.90	-0.00	7.00	-27.56	-63.00	12314
0.00	5.90	-0.00	7.00	-27.62	-63.00	12322
0.00	5.90	0.01	7.00	-27.25	-62.00	12331
0.00	5.93	0.03	7.00	-26.08	-61.00	12339
0.00	5.98	0.05	7.00	-24.62	-60.00	12347
0.00	6.01	0.03	7.00	-24.30	-60.00	12355
0.00	6.00	-0.00	7.00	-24.93	-60.00	12363
0.00	6.02	0.01	7.00	-24.25	-60.00	12371
0.00	6.03	0.01	7.00	-24.10	-60.00	12380
0.00	6.04	0.02	7.00	-23.61	-59.00	12388
0.00	6.06	0.01	7.00	-23.26	-59.00	12396
0.00	6.09	0.03	7.00	-22.29	-58.00	12404
0.00	6.05	-0.03	7.00	-24.25	-60.00	12412
0.00	6.02	-0.03	7.00	-25.03	-61.00	12421
0.00	6.01	-0.01	7.00	-25.03	-61.00	12429
0.00	6.06	0.05	7.00	-22.60	-59.00	12437
0.00	6.05	-0.01	7.00	-23.89	-60.00	12445
0.00	6.06	0.01	7.00	-23.09	-59.00	12453
0.00	6.05	-0.01	7.00	-23.83	-60.00	12462
0.00	6.01	-0.04	7.00	-25.43	-61.00	12470
0.00	6.02	0.00	7.00	-24.49	-60.00	12477
0.00	6.05	0.03	7.00	-23.23	-59.00	12485
0.00	6.11	0.06	7.00	-21.14	-57.00	12493
0.00	6.15	0.05	7.00	-20.24	-57.00	12502
0.00	6.17	0.01	7.00	-20.57	-57.00	12510
0.00	6.23	0.07	7.00	-17.85	-55.00	12518
0.00	6.14	-0.09	7.00	-23.21	-59.00	12526
0.00	6.11	-0.03	7.00	-22.91	-59.00	12534
0.00	6.10	-0.01	7.00	-22.86	-59.00	12542
0.00	6.18	0.09	7.00	-18.62	-55.00	12551
0.00	6.20	0.01	7.00	-19.79	-56.00	12559
0.00	6.12	-0.08	7.00	-23.75	-59.00	12567
0.00	6.15	0.04	7.00	-20.39	-57.00	12575
0.00	6.16	0.01	7.00	-20.68	-57.00	12583
0.00	6.24	0.08	7.00	-17.35	-54.00	12592
0.00	6.25	0.01	7.00	-18.52	-55.00	12600
0.00	6.25	-0.00	7.00	-18.82	-55.00	12608
0.00	6.22	-0.03	7.00	-19.93	-56.00	12616
0.00	6.23	0.01	7.00	-19.15	-56.00	12624
0.00	6.20	-0.03	7.00	-20.74	-57.00	12633
0.00	6.21	0.01	7.00	-19.69	-56.00	12641
0.00	6.12	-0.08	7.00	-23.54	-59.00	12649
0.00	6.07	-0.05	7.00	-24.23	-60.00	12657
0.00	5.91	-0.16	7.00	-30.43	-65.00	12665
0.00	5.98	0.07	7.00	-23.92	-60.00	12674
0.00	6.05	0.07	7.00	-22.36	-58.00	12682
0.00	6.10	0.05	7.00	-21.63	-58.00	12690
0.00	6.16	0.07	7.00	-19.59	-56.00	12698
0.00	6.21	0.05	7.00	-18.74	-55.00	12706
0.00	6.27	0.06	7.00	-17.09	-54.00	12715
0.00	6.26	-0.01	7.00	-18.79	-55.00	12723
0.00	6.28	0.02	7.00	-17.73	-54.00	12731
0.00	6.35	0.07	7.00	-14.84	-52.00	12739
0.00	6.44	0.10	7.00	-11.99	-50.00	12747
0.00	6.47	0.03	7.00	-12.51	-50.00	12755
0.00	6.46	-0.01	7.00	-13.61	-51.00	12764
0.00	6.48	0.01	7.00	-12.76	-50.00	12772
0.00	6.52	0.04	7.00	-11.36	-49.00	12780
0.00	6.48	-0.04	7.00	-13.83	-51.00	12788
0.00	6.48	-0.00	7.00	-13.08	-50.00	12796
0.00	6.44	-0.04	7.00	-14.71	-52.00	12805
0.00	6.48	0.04	7.00	-12.34	-50.00	12813
0.00	6.45	-0.02	7.00	-14.15	-51.00	12821
0.00	6.39	-0.06	7.00	-16.34	-53.00	12829
0.00	6.33	-0.06	7.00	-17.90	-55.00	12837
0.00	6.38	0.05	7.00	-14.43	-52.00	12846
0.00	6.42	0.04	7.00	-13.71	-51.00	12854
0.00	6.38	-0.04	7.00	-16.14	-53.00	12862
0.00	6.33	-0.06	7.00	-17.98	-55.00	12870
0.00	6.34	0.01	7.00	-16.20	-53.00	12878
0.00	6.35	0.01	7.00	-16.12	-53.00	12887
0.00	6.41	0.06	7.00	-13.41	-51.00	12895
0.00	6.45	0.04	7.00	-13.01	-50.00	12903
0.00	6.44	-0.01	7.00	-14.17	-51.00	12911
0.00	6.41	-0.03	7.00	-15.37	-52.00	12919
0.00	6.36	-0.05	7.00	-17.02	-54.00	12928
0.00	6.37	0.01	7.00	-15.35	-52.00	12936
0.00	6.43	0.05	7.00	-13.26	-51.00	12944
0.00	6.41	-0.02	7.00	-15.32	-52.00	12952
0.00	6.33	-0.07	7.00	-18.21	-55.00	12960
0.00	6.28	-0.05	7.00	-18.82	-55.00	12968
0.00	6.24	-0.05	7.00	-19.94	-56.00	12977
0.00	6.29	0.05	7.00	-16.83	-54.00	12985
0.00	6.28	-0.01	7.00	-18.28	-55.00	12993
0.00	6.30	0.02	7.00	-17.10	-54.00	13001
0.00	6.23	-0.07	7.00	-20.46	-57.00	13009
0.00	6.23	-0.00	7.00	-19.35	-56.00	13018
0.00	6.22	-0.01	7.00	-19.75	-56.00	13026
0.00	6.26	0.04	7.00	-17.54	-54.00	13034
0.00	6.26	-0.00	7.00	-18.55	-55.00	13042
0.00	6.18	-0.08	7.00	-21.97	-58.00	13050
0.00	6.20	0.01	7.00	-19.81	-56.00	13059
0.00	6.21	0.01	7.00	-19.53	-56.00	13067
0.00	6.26	0.05	7.00	-17.70	-54.00	13075
0.00	6.27	0.01	7.00	-18.15	-55.00	13083
0.00	6.20	-0.06	7.00	-21.25	-57.00	13091
0.00	6.20	0.00	7.00	-19.81	-56.00	13100
0.00	6.22	0.01	7.00	-19.39	-56.00	13108
0.00	6.25	0.03	7.00	-18.12	-55.00	13116
0.00	6.28	0.03	7.00	-17.57	-54.00	13124
0.00	6.38	0.11	7.00	-13.25	-51.00	13132
0.00	6.37	-0.01	7.00	-15.96	-53.00	13140
0.00	6.42	0.05	7.00	-13.58	-51.00	13149
0.00	6.39	-0.03	7.00	-15.82	-53.00	13157
0.00	6.51	0.12	7.00	-9.68	-48.00	13165
0.00	6.55	0.04	7.00	-10.49	-48.00	13173
0.00	6.58	0.03	7.00	-10.03	-48.00	13181
0.00	6.55	-0.03	7.00	-11.91	-50.00	13190
0.00	6.56	0.01	7.00	-10.68	-48.00	13198
0.00	6.61	0.05	7.00	-8.61	-47.00	13206
0.00	6.67	0.06	7.00	-7.04	-45.00	13214
0.00	6.66	-0.02	7.00	-8.94	-47.00	13222
0.00	6.69	0.04	7.00	-6.86	-45.00	13231
0.00	6.70	0.01	7.00	-7.39	-46.00	13239
0.00	6.79	0.09	7.00	-3.66	-43.00	13247
0.00	6.82	0.03	7.00	-3.89	-43.00	13255
0.00	6.80	-0.02	7.00	-5.50	-44.00	13262
0.00	6.85	0.05	7.00	-2.78	-42.00	13271
0.00	6.85	0.00	7.00	-3.76	-43.00	13279
0.00	6.88	0.03	7.00	-2.38	-41.00	13287
0.00	6.76	-0.12	7.00	-8.49	-47.00	13295
0.00	6.87	0.11	7.00	-1.15	-40.00	13303
0.00	6.95	0.08	7.00	0.29	40.00	13312
0.00	6.88	-0.06	7.00	-4.21	-43.00	13320
0.00	6.90	0.02	7.00	-2.06	-41.00	13328
0.00	6.93	0.03	7.00	-1.27	-41.00	13336
0.00	6.99	0.07	7.00	1.13	40.00	13344
0.00	6.99	-0.00	7.00	-0.24	-40.00	13352
0.00	6.98	-0.01	7.00	-0.52	-40.00	13361
0.00	7.02	0.04	7.00	1.32	41.00	13369
0.00	7.04	0.02	7.00	1.36	41.00	13377
0.00	7.04	-0.00	7.00	0.88	40.00	13385
0.00	7.03	-0.00	7.00	0.75	40.00	13392
0.00	7.04	0.01	7.00	1.32	41.00	13401
0.00	7.05	0.00	7.00	1.31	41.00	13409
0.00	7.03	-0.02	7.00	0.50	40.00	13417
0.00	7.01	-0.02	7.00	-0.20	-40.00	13425
0.00	6.97	-0.04	7.00	-1.57	-41.00	13433
0.00	6.98	0.01	7.00	-0.37	-40.00	13442
0.00	7.02	0.04	7.00	1.21	41.00	13450
0.00	7.00	-0.02	7.00	-0.39	-40.00	13458
0.00	7.02	0.02	7.00	0.81	40.00	13466
0.00	6.99	-0.03	7.00	-0.80	-40.00	13474
0.00	7.00	0.01	7.00	0.36	40.00	13483
0.00	6.99	-0.02	7.00	-0.70	-40.00	13491
0.00	6.99	-0.00	7.00	-0.38	-40.00	13499
0.00	6.99	0.01	7.00	-0.03	-40.00	13507
0.00	7.02	0.03	7.00	0.96	40.00	13514
0.00	7.02	0.00	7.00	0.66	40.00	13522
0.00	7.04	0.02	7.00	1.33	41.00	13531
0.00	7.05	0.01	7.00	1.40	41.00	13539
0.00	7.05	0.00	7.00	1.28	41.00	13547
0.00	7.05	-0.00	7.00	1.07	40.00	13555
0.00	7.04	-0.01	7.00	0.74	40.00	13563
0.00	7.03	-0.01	7.00	0.46	40.00	13572
0.00	7.03	0.00	7.00	0.84	40.00	13580
0.00	7.03	-0.00	7.00	0.58	40.00	13588
0.00	7.04	0.02	7.00	1.37	41.00	13596
0.00	7.06	0.02	7.00	1.81	41.00	13604
0.00	7.05	-0.01	7.00	0.90	40.00	13612
0.00	7.09	0.04	7.00	3.03	42.00	13620
0.00	7.12	0.03	7.00	3.66	43.00	13628
0.00	7.13	0.01	7.00	3.64	43.00	13636
0.00	7.13	-0.00	7.00	3.20	42.00	13644
0.00	7.12	-0.01	7.00	2.72	42.00	13652
0.00	7.14	0.02	7.00	3.91	43.00	13661
0.00	7.15	0.01	7.00	3.83	43.00	13669
0.00	7.19	0.04	7.00	5.42	44.00	13677
0.00	7.20	0.01	7.00	5.06	44.00	13685
0.00	7.21	0.01	7.00	5.46	44.00	13693
0.00	7.21	-0.00	7.00	5.16	44.00	13702
0.00	7.20	-0.01	7.00	4.88	44.00	13710
0.00	7.20	-0.00	7.00	4.83	44.00	13717
0.00	7.20	0.01	7.00	5.15	44.00	13725
0.00	7.19	-0.01	7.00	4.39	43.00	13733
0.00	7.17	-0.02	7.00	3.86	43.00	13742
0.00	7.16	-0.01	7.00	3.95	43.00	13750
0.00	7.17	0.01	7.00	4.37	43.00	13758
0.00	7.17	0.00	7.00	4.45	43.00	13766
0.00	7.19	0.02	7.00	5.04	44.00	13774
0.00	7.20	0.01	7.00	5.19	44.00	13783
0.00	7.20	0.00	7.00	5.15	44.00	13791
0.00	7.21	0.01	7.00	5.52	44.00	13799
0.00	7.22	0.01	7.00	5.57	44.00	13807
0.00	7.21	-0.01	7.00	5.00	44.00	13815
0.00	7.21	0.00	7.00	5.30	44.00	13824
0.00	7.21	-0.00	7.00	5.18	44.00	13831
0.00	7.21	-0.00	7.00	5.13	44.00	13839
0.00	7.19	-0.01	7.00	4.56	43.00	13847
0.00	7.18	-0.01	7.00	4.46	43.00	13855
0.00	7.20	0.02	7.00	5.40	44.00	13863
0.00	7.22	0.02	7.00	5.85	44.00	13872
0.00	7.21	-0.01	7.00	5.03	44.00	13880
0.00	7.21	0.00	7.00	5.26	44.00	13888
0.00	7.23	0.02	7.00	6.03	45.00	13896
0.00	7.25	0.02	7.00	6.76	45.00	13904
0.00	7.28	0.03	7.00	7.75	46.00	13913
0.00	7.31	0.02	7.00	8.13	46.00	13921
0.00	7.33	0.02	7.00	8.74	47.00	13929
0.00	7.34	0.01	7.00	8.84	47.00	13937
0.00	7.34	-0.00	7.00	8.54	47.00	13944
0.00	7.35	0.01	7.00	9.09	47.00	13953
0.00	7.38	0.03	7.00	10.04	48.00	13961
0.00	7.40	0.02	7.00	10.53	48.00	13969
0.00	7.45	0.05	7.00	12.40	50.00	13977
0.00	7.50	0.05	7.00	13.60	51.00	13985
0.00	7.55	0.05	7.00	14.71	52.00	13993
0.00	7.57	0.02	7.00	14.78	52.00	14002
0.00	7.61	0.04	7.00	15.91	53.00	14010
0.00	7.63	0.02	7.00	16.19	53.00	14018
0.00	7.67	0.04	7.00	17.54	54.00	14026
0.00	7.69	0.02	7.00	17.87	55.00	14034
0.00	7.72	0.03	7.00	18.56	55.00	14043
0.00	7.74	0.02	7.00	18.84	55.00	14051
0.00	7.75	0.01	7.00	19.02	56.00	14059
0.00	7.77	0.02	7.00	19.60	56.00	14067
0.00	7.79	0.02	7.00	20.13	56.00	14075
0.00	7.80	0.01	7.00	20.25	57.00	14084
0.00	7.81	0.01	7.00	20.51	57.00	14092
0.00	7.84	0.02	7.00	21.39	57.00	14100
0.00	7.83	-0.01	7.00	20.63	57.00	14108
0.00	7.81	-0.02	7.00	20.05	56.00	14116
0.00	7.81	-0.00	7.00	20.32	57.00	14125
0.00	7.82	0.01	7.00	20.69	57.00	14133
0.00	7.83	0.01	7.00	20.81	57.00	14141
0.00	7.82	-0.00	7.00	20.55	57.00	14149
0.00	7.84	0.02	7.00	21.33	57.00	14157
0.00	7.83	-0.01	7.00	20.73	57.00	14166
0.00	7.81	-0.02	7.00	19.98	56.00	14174
0.00	7.80	-0.02	7.00	19.63	56.00	14182
0.00	7.80	0.00	7.00	20.00	56.00	14190
0.00	7.79	-0.01	7.00	19.35	56.00	14198
0.00	7.74	-0.05	7.00	17.55	54.00	14206
0.00	7.71	-0.03	7.00	17.00	54.00	14215
0.00	7.71	0.00	7.00	17.75	54.00	14223
0.00	7.71	0.00	7.00	17.73	54.00	14231
0.00	7.69	-0.02	7.00	16.94	54.00	14239
0.00	7.67	-0.02	7.00	16.49	53.00	14247
0.00	7.68	0.00	7.00	17.00	54.00	14256
0.00	7.64	-0.03	7.00	15.44	52.00	14264
0.00	7.60	-0.05	7.00	14.04	51.00	14272
0.00	7.60	-0.00	7.00	14.88	52.00	14280
0.00	7.61	0.01	7.00	15.53	53.00	14288
0.00	7.59	-0.02	7.00	14.30	51.00	14297
0.00	7.58	-0.01	7.00	14.40	52.00	14305
0.00	7.56	-0.02	7.00	13.59	51.00	14312
0.00	7.51	-0.05	7.00	11.88	49.00	14320
0.00	7.47	-0.04	7.00	10.90	49.00	14328
0.00	7.46	-0.01	7.00	11.23	49.00	14337
0.00	7.44	-0.02	7.00	10.76	49.00	14345
0.00	7.44	-0.00	7.00	10.89	49.00	14353
0.00	7.39	-0.05	7.00	8.90	47.00	14361
0.00	7.39	-0.00	7.00	9.77	48.00	14369
0.00	7.38	-0.01	7.00	9.46	47.00	14377
0.00	7.38	-0.00	7.00	9.54	48.00	14386
0.00	7.35	-0.03	7.00	8.13	46.00	14394
0.00	7.32	-0.03	7.00	7.55	46.00	14402
0.00	7.30	-0.02	7.00	7.12	45.00	14410
0.00	7.32	0.02	7.00	8.33	46.00	14418
0.00	7.32	-0.00	7.00	7.86	46.00	14427
0.00	7.31	-0.01	7.00	7.51	46.00	14435
0.00	7.28	-0.03	7.00	6.48	45.00	14443
0.00	7.29	0.01	7.00	7.43	46.00	14451
0.00	7.30	0.01	7.00	7.79	46.00	14459
0.00	7.32	0.02	7.00	8.44	47.00	14467
0.00	7.33	0.01	7.00	8.61	47.00	14475
0.00	7.34	0.01	7.00	8.67	47.00	14483
0.00	7.34	0.00	7.00	8.67	47.00	14491
0.00	7.34	-0.00	7.00	8.59	47.00	14499
0.00	7.33	-0.01	7.00	8.06	46.00	14508
0.00	7.34	0.00	7.00	8.50	47.00	14516
0.00	7.31	-0.03	7.00	7.14	45.00	14524
0.00	7.28	-0.03	7.00	6.37	45.00	14532
0.00	7.21	-0.07	7.00	3.72	43.00	14540
0.00	7.13	-0.08	7.00	1.70	41.00	14548
0.00	7.06	-0.07	7.00	0.26	40.00	14557
0.00	7.03	-0.03	7.00	0.18	40.00	14565
0.00	7.00	-0.03	7.00	-0.77	-40.00	14573
0.00	6.98	-0.01	7.00	-0.68	-40.00	14581
0.00	6.94	-0.04	7.00	-2.28	-41.00	14588
0.00	6.93	-0.01	7.00	-1.98	-41.00	14597
0.00	6.90	-0.03	7.00	-3.22	-42.00	14605
0.00	6.87	-0.03	7.00	-3.95	-43.00	14613
0.00	6.84	-0.02	7.00	-4.37	-43.00	14621
0.00	6.85	0.00	7.00	-3.75	-43.00	14629
0.00	6.83	-0.02	7.00	-4.69	-43.00	14638
0.00	6.82	-0.01	7.00	-4.73	-43.00	14646
0.00	6.85	0.03	7.00	-3.30	-42.00	14654
0.00	6.88	0.03	7.00	-2.35	-41.00	14662
0.00	6.91	0.03	7.00	-1.61	-41.00	14670
0.00	6.90	-0.01	7.00	-2.55	-42.00	14679
0.00	6.93	0.03	7.00	-1.14	-40.00	14687
0.00	7.06	0.13	7.00	4.10	43.00	14695
0.00	7.01	-0.05	7.00	-0.84	-40.00	14703
0.00	7.07	0.06	7.00	2.95	42.00	14711
0.00	7.02	-0.05	7.00	-0.32	-40.00	14718
0.00	7.10	0.07	7.00	3.95	43.00	14727
0.00	6.93	-0.16	7.00	-4.92	-44.00	14735
0.00	6.98	0.05	7.00	0.39	40.00	14743
0.00	6.92	-0.06	7.00	-3.26	-42.00	14751
0.00	6.95	0.03	7.00	-0.77	-40.00	14759
0.00	6.88	-0.07	7.00	-4.47	-43.00	14768
0.00	6.83	-0.04	7.00	-5.07	-44.00	14776
0.00	6.86	0.03	7.00	-2.89	-42.00	14784
0.00	6.82	-0.04	7.00	-5.47	-44.00	14792
0.00	6.79	-0.03	7.00	-5.87	-44.00	14800
0.00	6.74	-0.05	7.00	-7.55	-46.00	14809
0.00	6.69	-0.05	7.00	-8.81	-47.00	14817
0.00	6.64	-0.05	7.00	-9.84	-48.00	14825
0.00	6.63	-0.02	7.00	-9.65	-48.00	14832
0.00	6.63	0.00	7.00	-9.21	-47.00	14840
0.00	6.62	-0.01	7.00	-9.58	-48.00	14849
0.00	6.62	-0.00	7.00	-9.48	-47.00	14857
0.00	6.61	-0.01	7.00	-9.87	-48.00	14865
0.00	6.60	-0.01	7.00	-10.11	-48.00	14873
0.00	6.59	-0.02	7.00	-10.68	-48.00	14881
0.00	6.55	-0.03	7.00	-11.86	-49.00	14889
0.00	6.51	-0.05	7.00	-13.25	-51.00	14898
0.00	6.48	-0.03	7.00	-13.66	-51.00	14906
0.00	6.45	-0.02	7.00	-14.17	-51.00	14914
0.00	6.43	-0.03	7.00	-14.84	-52.00	14922
0.00	6.39	-0.04	7.00	-16.01	-53.00	14930
0.00	6.36	-0.03	7.00	-16.64	-53.00	14939
0.00	6.29	-0.07	7.00	-19.13	-56.00	14947
0.00	6.29	-0.00	7.00	-17.92	-55.00	14955
0.00	6.27	-0.01	7.00	-18.49	-55.00	14963
0.00	6.29	0.02	7.00	-17.25	-54.00	14971
0.00	5.93	-0.36	7.00	-33.91	-68.00	14980
0.00	6.07	0.14	7.00	-20.51	-57.00	14988
0.00	6.16	0.09	7.00	-19.40	-56.00	14996
0.00	6.27	0.11	7.00	-16.17	-53.00	15004
0.00	6.35	0.08	7.00	-14.75	-52.00	15012
0.00	6.42	0.07	7.00	-13.23	-51.00	15021
0.00	6.51	0.10	7.00	-10.22	-48.00	15029
0.00	6.58	0.07	7.00	-9.07	-47.00	15037
0.00	6.59	0.01	7.00	-9.98	-48.00	15045
0.00	6.63	0.04	7.00	-8.34	-46.00	15053
0.00	6.68	0.05	7.00	-6.90	-45.00	15062
0.00	6.70	0.02	7.00	-7.22	-46.00	15070
0.00	6.69	-0.01	7.00	-7.77	-46.00	15078
0.00	6.70	0.00	7.00	-7.54	-46.00	15086
0.00	6.69	-0.00	7.00	-7.69	-46.00	15094
0.00	6.68	-0.01	7.00	-8.17	-46.00	15102
0.00	6.66	-0.02	7.00	-8.90	-47.00	15110
0.00	6.69	0.03	7.00	-7.26	-46.00	15118
0.00	6.69	0.01	7.00	-7.50	-46.00	15126
0.00	6.71	0.02	7.00	-6.84	-45.00	15134
0.00	6.73	0.02	7.00	-6.21	-45.00	15142
0.00	6.77	0.04	7.00	-4.90	-44.00	15151
0.00	6.82	0.04	7.00	-3.66	-43.00	15159
0.00	6.87	0.05	7.00	-2.12	-41.00	15167
0.00	6.91	0.03	7.00	-1.68	-41.00	15175
0.00	6.91	0.00	7.00	-2.32	-41.00	15183
0.00	6.91	-0.00	7.00	-2.38	-41.00	15192
0.00	6.93	0.03	7.00	-1.18	-40.00	15200
0.00	6.94	0.01	7.00	-1.25	-41.00	15208
0.00	6.94	-0.00	7.00	-1.55	-41.00	15216
0.00	6.93	-0.01	7.00	-1.85	-41.00	15224
0.00	6.92	-0.01	7.00	-2.10	-41.00	15232
0.00	6.91	-0.01	7.00	-2.39	-41.00	15240
0.00	6.92	0.01	7.00	-1.96	-41.00	15248
0.00	6.94	0.03	7.00	-0.92	-40.00	15256
0.00	6.97	0.03	7.00	-0.25	-40.00	15264
0.00	7.00	0.03	7.00	0.46	40.00	15272
0.00	7.02	0.03	7.00	1.04	40.00	15281
0.00	7.10	0.08	7.00	4.25	43.00	15289
0.00	7.11	0.00	7.00	2.72	42.00	15297
0.00	7.12	0.02	7.00	3.36	42.00	15305
0.00	7.21	0.09	7.00	6.92	45.00	15313
0.00	7.06	-0.15	7.00	-1.36	-41.00	15322
0.00	7.15	0.09	7.00	5.65	44.00	15330
0.00	6.93	-0.22	7.00	-6.12	-45.00	15338
0.00	7.20	0.27	7.00	10.30	48.00	15346
0.00	6.94	-0.26	7.00	-6.59	-45.00	15354
0.00	7.24	0.30	7.00	11.84	49.00	15363
0.00	7.18	-0.05	7.00	3.55	42.00	15370
0.00	7.47	0.29	7.00	17.53	54.00	15378
0.00	7.34	-0.13	7.00	5.86	44.00	15386
0.00	7.26	-0.08	7.00	4.87	44.00	15394
0.00	7.22	-0.04	7.00	4.74	43.00	15403
0.00	7.25	0.03	7.00	6.87	45.00	15411
0.00	7.30	0.05	7.00	8.31	46.00	15419
0.00	7.20	-0.09	7.00	3.20	42.00	15427
0.00	7.22	0.01	7.00	5.69	44.00	15435
0.00	7.20	-0.02	7.00	4.62	43.00	15443
0.00	7.28	0.08	7.00	8.45	47.00	15452
0.00	7.00	-0.27	7.00	-5.37	-44.00	15460
0.00	7.00	-0.00	7.00	0.04	40.00	15468
0.00	7.03	0.02	7.00	1.14	40.00	15475
0.00	7.00	-0.02	7.00	-0.41	-40.00	15483
0.00	6.95	-0.05	7.00	-2.16	-41.00	15492
0.00	6.89	-0.06	7.00	-3.91	-43.00	15500
0.00	6.80	-0.09	7.00	-6.73	-45.00	15508
0.00	6.89	0.09	7.00	-0.92	-40.00	15516
0.00	6.67	-0.22	7.00	-12.51	-50.00	15524
0.00	6.95	0.27	7.00	4.10	43.00	15533
0.00	7.01	0.07	7.00	1.70	41.00	15541
0.00	7.02	0.00	7.00	0.46	40.00	15549
0.00	6.84	-0.17	7.00	-7.36	-46.00	15557
0.00	6.82	-0.02	7.00	-4.78	-43.00	15565
0.00	6.76	-0.06	7.00	-7.10	-45.00	15574
0.00	6.90	0.14	7.00	0.33	40.00	15582
0.00	6.82	-0.08	7.00	-6.15	-45.00	15590
0.00	6.90	0.08	7.00	-0.69	-40.00	15597
0.00	6.83	-0.07	7.00	-5.70	-44.00	15605
0.00	6.81	-0.02	7.00	-5.33	-44.00	15613
0.00	6.72	-0.08	7.00	-8.54	-47.00	15622
0.00	6.69	-0.04	7.00	-8.52	-47.00	15630
0.00	6.62	-0.07	7.00	-11.03	-49.00	15638
0.00	6.54	-0.07	7.00	-12.81	-50.00	15646
0.00	6.29	-0.26	7.00	-22.95	-59.00	15654
0.00	6.33	0.05	7.00	-15.77	-53.00	15663
0.00	6.24	-0.09	7.00	-20.73	-57.00	15671
0.00	6.25	0.00	7.00	-18.80	-55.00	15679
0.00	6.08	-0.16	7.00	-26.10	-62.00	15687
0.00	6.01	-0.07	7.00	-26.17	-62.00	15695
0.00	6.04	0.03	7.00	-23.29	-59.00	15704
0.00	6.12	0.08	7.00	-20.34	-57.00	15712
0.00	6.14	0.01	7.00	-21.33	-57.00	15720
0.00	6.23	0.09	7.00	-17.45	-54.00	15728
0.00	6.20	-0.03	7.00	-20.48	-57.00	15736
0.00	6.21	0.01	7.00	-19.37	-56.00	15745
0.00	6.25	0.04	7.00	-18.00	-55.00	15753
0.00	6.31	0.06	7.00	-16.14	-53.00	15761
0.00	6.36	0.05	7.00	-14.91	-52.00	15769
0.00	6.43	0.07	7.00	-12.70	-50.00	15777
0.00	6.49	0.05	7.00	-11.84	-49.00	15785
0.00	6.46	-0.02	7.00	-13.87	-51.00	15794
0.00	6.48	0.01	7.00	-12.77	-50.00	15802
0.00	6.54	0.07	7.00	-10.11	-48.00	15810
0.00	6.60	0.05	7.00	-9.05	-47.00	15818
0.00	6.61	0.02	7.00	-9.42	-47.00	15826
0.00	6.55	-0.06	7.00	-12.32	-50.00	15835
0.00	6.58	0.03	7.00	-9.99	-48.00	15843
0.00	6.57	-0.01	7.00	-10.93	-49.00	15851
0.00	6.60	0.03	7.00	-9.61	-48.00	15859
0.00	6.56	-0.03	7.00	-11.48	-49.00	15867
0.00	6.44	-0.12	7.00	-16.44	-53.00	15876
0.00	6.59	0.15	7.00	-7.38	-46.00	15884
0.00	6.61	0.02	7.00	-9.33	-47.00	15892
0.00	6.59	-0.02	7.00	-10.56	-48.00	15900
0.00	6.52	-0.08	7.00	-13.59	-51.00	15908
0.00	6.59	0.07	7.00	-8.72	-47.00	15916
0.00	6.68	0.09	7.00	-6.03	-45.00	15924
0.00	6.66	-0.02	7.00	-8.96	-47.00	15932
0.00	6.75	0.09	7.00	-4.64	-43.00	15940
0.00	6.88	0.13	7.00	-0.51	-40.00	15948
0.00	6.96	0.08	7.00	0.64	40.00	15956
0.00	6.98	0.02	7.00	-0.22	-40.00	15965
0.00	7.09	0.11	7.00	4.32	43.00	15973
0.00	7.00	-0.08	7.00	-1.62	-41.00	15981
0.00	7.10	0.10	7.00	4.45	43.00	15989
0.00	7.02	-0.08	7.00	-1.07	-40.00	15997
0.00	7.07	0.05	7.00	2.58	42.00	16006
0.00	6.99	-0.08	7.00	-1.77	-41.00	16014
0.00	7.07	0.08	7.00	3.18	42.00	16022
0.00	7.02	-0.05	7.00	-0.61	-40.00	16029
0.00	6.87	-0.15	7.00	-6.25	-45.00	16037
0.00	6.67	-0.20	7.00	-12.38	-50.00	16046
0.00	6.66	-0.01	7.00	-8.68	-47.00	16054
0.00	6.78	0.12	7.00	-3.06	-42.00	16062
0.00	6.79	0.01	7.00	-4.88	-44.00	16070
0.00	6.81	0.02	7.00	-4.40	-43.00	16078
0.00	6.78	-0.03	7.00	-5.93	-44.00	16087
0.00	6.79	0.01	7.00	-4.98	-44.00	16095
0.00	6.78	-0.01	7.00	-5.84	-44.00	16103
0.00	6.77	-0.01	7.00	-5.96	-44.00	16111
0.00	6.75	-0.02	7.00	-6.49	-45.00	16119
0.00	6.73	-0.03	7.00	-7.33	-46.00	16128
0.00	6.69	-0.03	7.00	-8.33	-46.00	16136
0.00	6.63	-0.07	7.00	-10.66	-48.00	16144
0.00	6.58	-0.04	7.00	-11.35	-49.00	16152
0.00	6.55	-0.03	7.00	-11.67	-49.00	16160
0.00	6.51	-0.05	7.00	-13.24	-51.00	16168
0.00	6.41	-0.10	7.00	-16.72	-54.00	16177
0.00	6.30	-0.11	7.00	-19.65	-56.00	16185
0.00	6.31	0.01	7.00	-17.15	-54.00	16193
0.00	6.24	-0.07	7.00	-20.29	-57.00	16201
0.00	6.17	-0.07	7.00	-22.00	-58.00	16209
0.00	6.23	0.05	7.00	-18.34	-55.00	16218
0.00	6.20	-0.03	7.00	-20.72	-57.00	16226
0.00	6.32	0.13	7.00	-14.44	-52.00	16234
0.00	6.16	-0.17	7.00	-24.41	-60.00	16242
0.00	6.18	0.02	7.00	-19.99	-56.00	16250
0.00	6.12	-0.06	7.00	-23.27	-59.00	16259
0.00	5.96	-0.16	7.00	-29.10	-64.00	16267
0.00	6.06	0.10	7.00	-21.42	-58.00	16275
0.00	5.98	-0.09	7.00	-27.35	-63.00	16283
0.00	6.04	0.07	7.00	-22.54	-58.00	16291
0.00	5.98	-0.06	7.00	-26.64	-62.00	16300
0.00	5.89	-0.09	7.00	-29.68	-64.00	16308
0.00	5.91	0.02	7.00	-26.72	-62.00	16316
0.00	5.97	0.06	7.00	-24.61	-60.00	16324
0.00	5.89	-0.08	7.00	-29.21	-64.00	16332
0.00	5.96	0.06	7.00	-24.79	-60.00	16340
0.00	6.01	0.06	7.00	-23.58	-59.00	16349
0.00	6.08	0.07	7.00	-21.66	-58.00	16356
0.00	6.24	0.16	7.00	-15.87	-53.00	16364
0.00	6.31	0.07	7.00	-15.79	-53.00	16372
0.00	6.36	0.05	7.00	-14.81	-52.00	16380
0.00	6.47	0.10	7.00	-11.17	-49.00	16389
0.00	6.53	0.06	7.00	-10.69	-48.00	16397
0.00	6.57	0.04	7.00	-10.00	-48.00	16405
0.00	6.66	0.10	7.00	-6.48	-45.00	16413
0.00	6.63	-0.03	7.00	-9.91	-48.00	16421
0.00	6.65	0.02	7.00	-8.28	-46.00	16430
0.00	6.74	0.09	7.00	-4.52	-43.00	16438
0.00	6.76	0.01	7.00	-5.77	-44.00	16446
0.00	6.79	0.04	7.00	-4.40	-43.00	16454
0.00	6.85	0.05	7.00	-2.74	-42.00	16462
0.00	6.93	0.08	7.00	-0.13	-40.00	16471
0.00	6.98	0.05	7.00	0.39	40.00	16479
0.00	7.06	0.08	7.00	3.02	42.00	16487
0.00	7.16	0.10	7.00	6.10	45.00	16495
0.00	7.26	0.10	7.00	8.65	47.00	16503
0.00	7.38	0.12	7.00	11.95	50.00	16510
0.00	7.61	0.23	7.00	19.91	56.00	16519
0.00	7.38	-0.23	7.00	4.82	44.00	16527
0.00	6.91	-0.47	7.00	-11.63	-49.00	16535
0.00	7.21	0.30	7.00	11.40	49.00	16543
0.00	7.36	0.14	7.00	11.80	49.00	16551
0.00	7.48	0.12	7.00	14.49	52.00	16560
5.12	7.36	-0.12	7.00	6.67	45.00	16568
7.17	7.41	0.05	7.00	11.37	49.00	16576
9.70	7.36	-0.06	7.00	7.78	46.00	16584
10.12	7.33	-0.03	7.00	7.65	46.00	16592
13.17	7.27	-0.06	7.00	5.40	44.00	16601
14.95	7.24	-0.03	7.00	5.26	44.00	16609
16.31	7.20	-0.04	7.00	4.20	43.00	16617
17.69	7.17	-0.03	7.00	3.58	42.00	16625
17.69	7.05	-0.12	7.00	-1.27	-41.00	16633
20.02	7.13	0.08	7.00	4.78	43.00	16642
20.02	7.12	-0.00	7.00	3.00	42.00	16650
18.15	7.07	-0.05	7.00	0.79	40.00	16658
19.08	7.04	-0.03	7.00	0.50	40.00	16666
18.15	7.14	0.10	7.00	5.43	44.00	16674
19.08	7.07	-0.07	7.00	0.54	40.00	16683
17.23	7.10	0.02	7.00	2.81	42.00	16691
18.15	7.11	0.01	7.00	2.84	42.00	16699
15.86	7.14	0.04	7.00	4.28	43.00	16707
15.40	7.09	-0.05	7.00	1.16	40.00	16715
14.06	7.08	-0.00	7.00	2.00	41.00	16723
5.94	7.07	-0.01	7.00	1.46	41.00	16732
13.17	7.07	0.00	7.00	1.80	41.00	16740
0.00	7.09	0.02	7.00	2.49	42.00	16748
0.00	7.11	0.02	7.00	3.13	42.00	16756
0.00	7.13	0.02	7.00	3.51	42.00	16764
0.00	7.13	0.00	7.00	3.37	42.00	16773
0.00	7.14	0.01	7.00	3.69	43.00	16781
0.00	7.16	0.02	7.00	4.22	43.00	16789
0.00	7.18	0.02	7.00	4.90	44.00	16796
0.00	7.22	0.04	7.00	6.40	45.00	16804
0.00	7.26	0.03	7.00	7.06	45.00	16813
0.00	7.27	0.01	7.00	7.01	45.00	16821
0.00	7.29	0.02	7.00	7.52	46.00	16829
0.00	7.30	0.02	7.00	7.87	46.00	16837
0.00	7.31	0.00	7.00	7.74	46.00	16845
0.00	7.31	0.00	7.00	7.84	46.00	16854
0.00	7.36	0.05	7.00	10.17	48.00	16862
0.00	7.41	0.05	7.00	11.27	49.00	16870
0.00	7.46	0.04	7.00	12.30	50.00	16878
0.00	7.48	0.03	7.00	12.61	50.00	16886
0.00	7.49	0.01	7.00	12.52	50.00	16894
0.00	7.49	-0.00	7.00	12.20	50.00	16903
0.00	7.49	0.00	7.00	12.42	50.00	16911
0.00	7.51	0.02	7.00	13.02	50.00	16919
0.00	7.54	0.03	7.00	14.25	51.00	16927
0.00	7.58	0.04	7.00	15.26	52.00	16935
0.00	7.60	0.02	7.00	15.51	53.00	16943
0.00	7.63	0.03	7.00	16.48	53.00	16951
0.00	7.68	0.05	7.00	18.04	55.00	16959
0.00	7.73	0.04	7.00	19.07	56.00	16967
0.00	7.80	0.08	7.00	21.67	58.00	16975
0.00	7.87	0.06	7.00	23.04	59.00	16984
0.00	7.92	0.05	7.00	23.99	60.00	16992
0.00	7.96	0.04	7.00	24.67	60.00	17000
0.00	7.97	0.02	7.00	24.70	60.00	17008
0.00	7.99	0.01	7.00	24.92	60.00	17016
0.00	8.03	0.04	7.00	26.66	62.00	17025
0.00	8.06	0.03	7.00	26.91	62.00	17033
0.00	8.07	0.01	7.00	26.82	62.00	17041
0.00	8.05	-0.01	7.00	26.06	61.00	17049
0.00	8.02	-0.03	7.00	24.89	60.00	17057
0.00	7.99	-0.03	7.00	24.05	60.00	17065
0.00	7.97	-0.02	7.00	23.75	59.00	17074
0.00	7.97	0.00	7.00	24.32	60.00	17082
0.00	7.97	0.00	7.00	24.38	60.00	17090
0.00	7.96	-0.01	7.00	23.80	60.00	17098
0.00	7.94	-0.02	7.00	23.05	59.00	17106
0.00	7.92	-0.02	7.00	22.41	58.00	17115
0.00	7.88	-0.04	7.00	21.17	57.00	17123
0.00	7.85	-0.03	7.00	20.55	57.00	17131
0.00	7.85	-0.00	7.00	21.13	57.00	17139
0.00	7.85	0.01	7.00	21.55	58.00	17147
0.00	7.87	0.02	7.00	22.08	58.00	17156
0.00	7.87	0.00	7.00	21.77	58.00	17164
0.00	7.86	-0.01	7.00	21.25	57.00	17172
0.00	7.84	-0.02	7.00	20.61	57.00	17180
0.00	7.81	-0.03	7.00	19.76	56.00	17188
0.00	7.82	0.01	7.00	20.76	57.00	17196
0.00	7.83	0.00	7.00	20.72	57.00	17204
0.00	7.83	0.00	7.00	20.72	57.00	17212
0.00	7.82	-0.01	7.00	20.13	56.00	17220
0.00	7.80	-0.02	7.00	19.49	56.00	17228
0.00	7.78	-0.02	7.00	19.17	56.00	17236
0.00	7.82	0.04	7.00	21.51	58.00	17245
0.00	7.86	0.03	7.00	22.16	58.00	17253
0.00	7.88	0.03	7.00	22.61	59.00	17261
0.00	7.89	0.00	7.00	22.22	58.00	17269
0.00	7.87	-0.02	7.00	21.26	57.00	17277
0.00	7.85	-0.02	7.00	20.80	57.00	17286
0.00	7.82	-0.03	7.00	19.88	56.00	17294
0.00	7.84	0.02	7.00	21.32	57.00	17302
0.00	7.86	0.02	7.00	21.98	58.00	17310
0.00	7.88	0.02	7.00	22.60	58.00	17318
0.00	7.91	0.02	7.00	23.06	59.00	17327
0.00	7.93	0.02	7.00	23.76	59.00	17335
0.00	7.94	0.01	7.00	23.84	60.00	17343
0.00	7.94	0.00	7.00	23.59	59.00	17351
0.00	7.99	0.05	7.00	25.69	61.00	17359
0.00	8.03	0.04	7.00	26.38	62.00	17368
0.00	8.05	0.03	7.00	26.84	62.00	17376
0.00	8.06	0.01	7.00	26.83	62.00	17384
0.00	8.05	-0.01	7.00	26.18	62.00	17392
0.00	8.03	-0.02	7.00	25.26	61.00	17400
0.00	8.03	0.00	7.00	25.87	61.00	17409
0.00	8.01	-0.02	7.00	24.73	60.00	17417
0.00	7.97	-0.04	7.00	23.47	59.00	17425
0.00	7.93	-0.04	7.00	22.33	58.00	17433
0.00	7.89	-0.04	7.00	21.37	57.00	17441
0.00	7.86	-0.03	7.00	20.93	57.00	17449
0.00	7.83	-0.03	7.00	20.23	57.00	17458
0.00	7.85	0.01	7.00	21.42	58.00	17465
0.00	7.87	0.02	7.00	22.14	58.00	17473
0.00	7.86	-0.01	7.00	21.34	57.00	17481
0.00	7.83	-0.03	7.00	20.10	56.00	17489
0.00	7.72	-0.11	7.00	15.89	53.00	17498
0.00	7.70	-0.02	7.00	17.15	54.00	17506
0.00	7.77	0.07	7.00	20.58	57.00	17514
0.00	7.75	-0.02	7.00	18.51	55.00	17522
0.00	7.78	0.03	7.00	20.01	56.00	17530
0.00	7.82	0.04	7.00	21.35	57.00	17539
0.00	7.77	-0.05	7.00	18.29	55.00	17547
0.00	7.82	0.05	7.00	21.44	58.00	17555
0.00	7.85	0.03	7.00	21.81	58.00	17563
0.00	7.89	0.04	7.00	22.89	59.00	17571
0.00	7.88	-0.01	7.00	21.68	58.00	17580
0.00	7.80	-0.08	7.00	18.32	55.00	17588
0.00	7.70	-0.10	7.00	15.58	53.00	17596
0.00	7.61	-0.09	7.00	13.43	51.00	17604
0.00	7.53	-0.08	7.00	11.80	49.00	17612
0.00	7.43	-0.10	7.00	8.82	47.00	17620
0.00	7.36	-0.08	7.00	7.33	46.00	17629
0.00	7.28	-0.07	7.00	5.59	44.00	17637
0.00	7.22	-0.06	7.00	4.28	43.00	17645
0.00	7.16	-0.06	7.00	2.78	42.00	17653
0.00	7.10	-0.06	7.00	1.47	41.00	17661
0.00	7.06	-0.05	7.00	0.48	40.00	17669
0.00	6.95	-0.11	7.00	-3.45	-42.00	17677
0.00	6.84	-0.11	7.00	-6.37	-45.00	17685
0.00	6.97	0.14	7.00	2.06	41.00	17693
0.00	6.84	-0.13	7.00	-6.52	-45.00	17701
0.00	7.04	0.20	7.00	4.88	44.00	17710
0.00	6.99	-0.05	7.00	-1.30	-41.00	17718
0.00	7.11	0.12	7.00	5.25	44.00	17726
0.00	7.00	-0.11	7.00	-2.19	-41.00	17734
0.00	7.14	0.14	7.00	6.17	45.00	17742
0.00	7.04	-0.10	7.00	-0.92	-40.00	17751
0.00	7.06	0.02	7.00	1.89	41.00	17759
0.00	7.03	-0.03	7.00	0.33	40.00	17767
0.00	7.10	0.06	7.00	3.69	43.00	17774
0.00	7.16	0.06	7.00	5.09	44.00	17782
0.00	7.10	-0.06	7.00	1.38	41.00	17790
0.00	7.08	-0.02	7.00	1.62	41.00	17799
0.00	7.02	-0.06	7.00	-0.78	-40.00	17807
0.00	6.99	-0.03	7.00	-0.71	-40.00	17815
0.00	6.99	0.00	7.00	-0.08	-40.00	17823
0.00	6.60	-0.40	7.00	-18.12	-55.00	17831
0.00	6.70	0.10	7.00	-5.60	-44.00	17840
0.00	6.56	-0.14	7.00	-13.94	-51.00	17848
0.00	6.35	-0.21	7.00	-20.44	-57.00	17856
0.00	6.29	-0.06	7.00	-18.88	-55.00	17864
0.00	6.65	0.36	7.00	-1.72	-41.00	17872
0.00	6.80	0.15	7.00	-2.12	-41.00	17881
0.00	6.85	0.05	7.00	-2.85	-42.00	17889
0.00	6.87	0.03	7.00	-2.69	-42.00	17897
0.00	6.87	-0.00	7.00	-3.37	-42.00	17905
0.00	7.11	0.25	7.00	7.81	46.00	17913
0.00	7.33	0.22	7.00	12.76	50.00	17922
0.00	7.54	0.20	7.00	17.53	54.00	17929
0.00	7.71	0.17	7.00	21.00	57.00	17937
0.00	7.83	0.12	7.00	23.27	59.00	17945
0.00	7.91	0.08	7.00	24.30	60.00	17953
0.00	8.07	0.16	7.00	29.96	65.00	17961
0.00	8.08	0.01	7.00	27.22	62.00	17970
0.00	8.20	0.12	7.00	32.56	67.00	17978
0.00	8.24	0.03	7.00	31.63	66.00	17986
0.00	8.35	0.11	7.00	36.07	70.00	17994
0.00	8.38	0.02	7.00	34.84	69.00	18002
0.00	8.44	0.06	7.00	37.20	71.00	18011
0.00	8.46	0.03	7.00	37.14	71.00	18019
0.00	8.49	0.02	7.00	37.56	71.00	18027
0.00	8.52	0.03	7.00	38.67	72.00	18035
0.00	8.53	0.01	7.00	38.42	72.00	18043
0.00	8.55	0.02	7.00	39.27	73.00	18052
0.00	8.58	0.02	7.00	39.91	73.00	18060
0.00	8.57	-0.01	7.00	38.99	72.00	18068
0.00	8.56	-0.00	7.00	38.97	72.00	18076
0.00	8.56	-0.00	7.00	39.03	72.00	18084
0.00	8.55	-0.01	7.00	38.63	72.00	18093
0.00	8.55	-0.00	7.00	38.77	72.00	18101
0.00	8.53	-0.02	7.00	37.97	71.00	18109
0.00	8.47	-0.07	7.00	35.31	69.00	18117
0.00	8.43	-0.04	7.00	34.80	69.00	18125
0.00	8.41	-0.02	7.00	34.88	69.00	18134
0.00	8.34	-0.07	7.00	32.21	67.00	18142
0.00	8.28	-0.06	7.00	30.82	65.00	18150
0.00	8.20	-0.08	7.00	28.36	63.00	18158
0.00	8.13	-0.07	7.00	27.00	62.00	18166
0.00	8.04	-0.10	7.00	24.00	60.00	18174
0.00	7.92	-0.12	7.00	20.49	57.00	18183
0.00	7.83	-0.09	7.00	18.81	55.00	18191
0.00	7.72	-0.10	7.00	16.09	53.00	18199
0.00	7.59	-0.14	7.00	11.85	49.00	18207
0.00	7.47	-0.12	7.00	9.43	47.00	18215
0.00	7.32	-0.15	7.00	5.21	44.00	18223
0.00	7.21	-0.11	7.00	3.05	42.00	18231
0.00	7.10	-0.11	7.00	0.44	40.00	18239
0.00	6.99	-0.11	7.00	-2.46	-42.00	18247
0.00	6.87	-0.12	7.00	-5.73	-44.00	18255
0.00	6.74	-0.13	7.00	-8.92	-47.00	18264
0.00	6.27	-0.48	7.00	-27.82	-63.00	18272
0.00	5.63	-0.64	7.00	-47.16	-79.00	18280
0.00	5.92	0.29	7.00	-21.19	-57.00	18288
0.00	5.63	-0.29	7.00	-40.22	-73.00	18296
0.00	5.91	0.28	7.00	-21.54	-58.00	18305
0.00	5.58	-0.33	7.00	-41.92	-75.00	18313
0.00	5.75	0.17	7.00	-27.79	-63.00	18321
0.00	5.84	0.09	7.00	-27.20	-62.00	18329
0.00	5.69	-0.15	7.00	-35.57	-69.00	18337
0.00	5.60	-0.10	7.00	-37.02	-71.00	18345
0.00	5.60	0.00	7.00	-34.93	-69.00	18354
0.00	5.72	0.12	7.00	-29.38	-64.00	18362
0.00	5.88	0.16	7.00	-24.68	-60.00	18370
0.00	5.91	0.03	7.00	-26.67	-62.00	18378
0.00	5.72	-0.19	7.00	-35.85	-70.00	18386
0.00	5.89	0.17	7.00	-24.40	-60.00	18395
0.00	5.97	0.08	7.00	-24.17	-60.00	18403
0.00	5.97	0.00	7.00	-25.59	-61.00	18411
0.00	6.05	0.08	7.00	-22.14	-58.00	18419
0.00	6.06	0.00	7.00	-23.53	-59.00	18427
0.00	6.06	0.00	7.00	-23.53	-59.00	18436
0.00	6.09	0.04	7.00	-21.95	-58.00	18444
0.00	6.27	0.18	7.00	-14.70	-52.00	18452
0.00	6.17	-0.10	7.00	-22.72	-59.00	18460
0.00	6.27	0.10	7.00	-16.09	-53.00	18468
0.00	6.17	-0.11	7.00	-22.88	-59.00	18477
0.00	6.44	0.27	7.00	-8.55	-47.00	18485
0.00	6.52	0.07	7.00	-10.63	-48.00	18493
0.00	6.64	0.13	7.00	-6.43	-45.00	18501
0.00	6.76	0.11	7.00	-3.85	-43.00	18509
0.00	6.76	0.01	7.00	-5.77	-44.00	18518
0.00	6.85	0.08	7.00	-2.19	-41.00	18526
0.00	6.89	0.04	7.00	-1.84	-41.00	18534
0.00	6.99	0.10	7.00	1.65	41.00	18542
0.00	7.14	0.15	7.00	6.59	45.00	18549
0.00	7.13	-0.01	7.00	3.11	42.00	18557
0.00	7.18	0.04	7.00	5.27	44.00	18566
0.00	7.26	0.08	7.00	8.07	46.00	18574
0.00	7.33	0.08	7.00	9.85	48.00	18582
0.00	7.47	0.14	7.00	14.59	52.00	18590
0.00	7.60	0.13	7.00	17.49	54.00	18598
0.00	7.50	-0.10	7.00	10.43	48.00	18607
0.00	7.37	-0.12	7.00	6.82	45.00	18615
0.00	7.32	-0.05	7.00	6.90	45.00	18623
0.00	7.48	0.16	7.00	15.03	52.00	18631
0.00	7.45	-0.03	7.00	10.62	48.00	18639
0.00	7.39	-0.05	7.00	8.82	47.00	18648
0.00	7.35	-0.04	7.00	7.92	46.00	18656
0.00	7.39	0.04	7.00	10.45	48.00	18664
0.00	7.22	-0.17	7.00	2.09	41.00	18672
0.00	7.18	-0.04	7.00	3.79	43.00	18679
0.00	7.17	-0.01	7.00	4.00	43.00	18688
0.00	7.16	-0.01	7.00	3.85	43.00	18696
0.00	7.06	-0.10	7.00	-0.45	-40.00	18704
0.00	7.04	-0.02	7.00	0.64	40.00	18712
0.00	6.91	-0.13	7.00	-4.76	-43.00	18720
0.00	7.01	0.10	7.00	2.39	41.00	18728
0.00	6.98	-0.04	7.00	-1.26	-41.00	18737
0.00	7.02	0.04	7.00	1.30	41.00	18745
0.00	7.01	-0.00	7.00	0.28	40.00	18753
0.00	7.08	0.07	7.00	3.52	42.00	18761
0.00	7.12	0.03	7.00	3.69	43.00	18769
0.00	7.14	0.02	7.00	3.94	43.00	18778
0.00	7.17	0.03	7.00	5.01	44.00	18786
0.00	7.27	0.10	7.00	8.64	47.00	18793
0.00	7.21	-0.06	7.00	4.08	43.00	18801
0.00	7.19	-0.02	7.00	4.19	43.00	18809
0.00	7.16	-0.03	7.00	3.50	42.00	18818
0.00	7.22	0.06	7.00	6.55	45.00	18826
0.00	7.23	0.01	7.00	6.10	45.00	18834
0.00	7.25	0.02	7.00	6.54	45.00	18842
0.00	7.22	-0.02	7.00	5.11	44.00	18850
0.00	7.18	-0.04	7.00	3.67	43.00	18859
0.00	7.12	-0.06	7.00	1.94	41.00	18867
0.00	7.06	-0.07	7.00	0.09	40.00	18875
0.00	6.98	-0.08	7.00	-2.16	-41.00	18883
0.00	6.89	-0.08	7.00	-4.29	-43.00	18890
0.00	6.78	-0.11	7.00	-7.59	-46.00	18898
0.00	6.79	0.01	7.00	-4.95	-44.00	18907
0.00	6.74	-0.06	7.00	-7.70	-46.00	18915
0.00	6.73	-0.00	7.00	-6.76	-45.00	18923
0.00	6.72	-0.02	7.00	-7.40	-46.00	18931
0.00	6.71	-0.00	7.00	-7.20	-46.00	18939
0.00	6.71	-0.00	7.00	-7.29	-46.00	18948
0.00	6.70	-0.01	7.00	-7.65	-46.00	18956
0.00	6.58	-0.12	7.00	-13.08	-50.00	18964
0.00	6.45	-0.12	7.00	-16.10	-53.00	18972
0.00	6.49	0.04	7.00	-11.81	-49.00	18980
0.00	6.64	0.15	7.00	-6.06	-45.00	18989
0.00	6.64	-0.00	7.00	-9.13	-47.00	18997
0.00	6.88	0.25	7.00	2.04	41.00	19005
0.00	6.78	-0.10	7.00	-7.37	-46.00	19013
0.00	6.86	0.07	7.00	-2.10	-41.00	19021
0.00	6.81	-0.05	7.00	-5.75	-44.00	19028
0.00	6.83	0.02	7.00	-3.65	-43.00	19037
0.00	6.90	0.06	7.00	-1.24	-41.00	19045
0.00	6.95	0.06	7.00	-0.05	-40.00	19053
0.00	6.98	0.03	7.00	0.05	40.00	19061
0.00	6.95	-0.03	7.00	-1.66	-41.00	19069
0.00	7.03	0.07	7.00	2.22	41.00	19078
0.00	6.98	-0.05	7.00	-1.44	-41.00	19086
0.00	7.12	0.14	7.00	5.67	44.00	19094
0.00	6.87	-0.25	7.00	-8.31	-46.00	19102
0.00	6.67	-0.20	7.00	-12.11	-50.00	19110
0.00	6.47	-0.20	7.00	-17.35	-54.00	19119
0.00	6.52	0.05	7.00	-11.15	-49.00	19127
0.00	6.45	-0.06	7.00	-15.02	-52.00	19135
0.00	6.36	-0.10	7.00	-18.04	-55.00	19143
0.00	6.23	-0.13	7.00	-21.96	-58.00	19151
0.00	6.07	-0.15	7.00	-26.14	-62.00	19160
0.00	6.02	-0.06	7.00	-25.68	-61.00	19168
0.00	6.00	-0.02	7.00	-25.50	-61.00	19176
0.00	5.87	-0.13	7.00	-30.71	-65.00	19184
0.00	6.09	0.22	7.00	-18.52	-55.00	19192
0.00	5.93	-0.16	7.00	-29.99	-65.00	19201
0.00	6.51	0.58	7.00	-0.83	-40.00	19209
0.00	6.35	-0.16	7.00	-19.38	-56.00	19217
0.00	6.61	0.26	7.00	-4.73	-43.00	19224
0.00	6.71	0.10	7.00	-5.27	-44.00	19232
0.00	6.71	0.01	7.00	-7.03	-45.00	19240
0.00	6.86	0.14	7.00	-0.70	-40.00	19249
0.00	6.89	0.04	7.00	-1.92	-41.00	19257
0.00	7.03	0.14	7.00	3.59	42.00	19265
0.00	7.06	0.03	7.00	1.94	41.00	19273
0.00	7.13	0.07	7.00	4.76	43.00	19281
0.00	7.13	0.00	7.00	3.39	42.00	19290
0.00	7.17	0.04	7.00	5.01	44.00	19298
0.00	7.18	0.00	7.00	4.47	43.00	19306
0.00	7.20	0.02	7.00	5.39	44.00	19314
0.00	7.18	-0.02	7.00	4.15	43.00	19322
0.00	7.13	-0.05	7.00	2.04	41.00	19331
0.00	7.07	-0.05	7.00	0.86	40.00	19338
0.00	6.86	-0.21	7.00	-7.74	-46.00	19346
0.00	6.72	-0.15	7.00	-10.00	-48.00	19354
0.00	6.61	-0.11	7.00	-11.86	-49.00	19362
0.00	6.55	-0.06	7.00	-12.41	-50.00	19371
0.00	6.52	-0.03	7.00	-12.64	-50.00	19379
0.00	6.54	0.02	7.00	-11.13	-49.00	19387
0.00	6.56	0.03	7.00	-10.37	-48.00	19395
0.00	6.62	0.06	7.00	-8.23	-46.00	19403
0.00	6.64	0.02	7.00	-8.52	-47.00	19411
0.00	6.60	-0.05	7.00	-10.99	-49.00	19420
0.00	6.46	-0.14	7.00	-16.18	-53.00	19428
0.00	6.54	0.08	7.00	-9.88	-48.00	19436
0.00	6.53	-0.01	7.00	-11.83	-49.00	19444
0.00	6.62	0.08	7.00	-7.87	-46.00	19452
0.00	6.75	0.13	7.00	-3.83	-43.00	19461
0.00	6.81	0.07	7.00	-3.37	-42.00	19469
0.00	7.11	0.29	7.00	8.52	47.00	19477
0.00	7.01	-0.10	7.00	-1.78	-41.00	19485
0.00	7.08	0.07	7.00	3.37	42.00	19493
0.00	7.07	-0.01	7.00	1.41	41.00	19501
0.00	7.07	0.00	7.00	1.75	41.00	19509
0.00	7.06	-0.01	7.00	1.40	41.00	19517
0.00	7.11	0.05	7.00	3.58	42.00	19525
0.00	7.31	0.20	7.00	11.76	49.00	19533
0.00	7.21	-0.10	7.00	3.06	42.00	19542
0.00	6.97	-0.23	7.00	-5.23	-44.00	19550
0.00	6.69	-0.29	7.00	-13.63	-51.00	19558
0.00	6.51	-0.18	7.00	-15.84	-53.00	19566
0.00	6.46	-0.05	7.00	-14.67	-52.00	19574
0.00	6.31	-0.14	7.00	-20.00	-56.00	19582
0.00	6.33	0.02	7.00	-16.29	-53.00	19591
0.00	6.25	-0.08	7.00	-20.26	-57.00	19599
0.00	6.24	-0.02	7.00	-19.44	-56.00	19607
0.00	6.07	-0.16	7.00	-26.48	-62.00	19615
0.00	6.04	-0.04	7.00	-24.79	-60.00	19623
0.00	5.56	-0.48	7.00	-45.49	-78.00	19632
0.00	5.85	0.29	7.00	-23.01	-59.00	19640
0.00	5.77	-0.08	7.00	-32.21	-67.00	19648
0.00	5.86	0.09	7.00	-26.68	-62.00	19656
0.00	6.07	0.21	7.00	-19.05	-56.00	19664
0.00	6.04	-0.03	7.00	-24.43	-60.00	19673
0.00	6.09	0.05	7.00	-21.81	-58.00	19681
0.00	6.12	0.02	7.00	-21.62	-58.00	19689
0.00	6.16	0.05	7.00	-19.93	-56.00	19697
0.00	6.22	0.06	7.00	-18.21	-55.00	19705
0.00	6.10	-0.13	7.00	-25.10	-61.00	19714
0.00	6.16	0.06	7.00	-19.66	-56.00	19722
0.00	6.21	0.05	7.00	-18.69	-55.00	19730
0.00	6.25	0.04	7.00	-18.07	-55.00	19738
0.00	6.26	0.01	7.00	-18.30	-55.00	19746
0.00	6.27	0.01	7.00	-18.14	-55.00	19755
0.00	6.34	0.07	7.00	-15.08	-52.00	19763
0.00	6.19	-0.15	7.00	-23.25	-59.00	19771
0.00	6.16	-0.03	7.00	-21.60	-58.00	19778
0.00	6.10	-0.06	7.00	-23.49	-59.00	19786
0.00	6.03	-0.07	7.00	-25.73	-61.00	19794
0.00	6.13	0.10	7.00	-19.80	-56.00	19803
0.00	6.15	0.03	7.00	-20.64	-57.00	19811
0.00	6.27	0.12	7.00	-15.91	-53.00	19819
0.00	6.26	-0.01	7.00	-18.79	-55.00	19827
0.00	6.28	0.02	7.00	-17.72	-54.00	19835
0.00	6.28	0.00	7.00	-18.06	-55.00	19844
0.00	6.18	-0.09	7.00	-22.24	-58.00	19852
0.00	6.29	0.10	7.00	-15.85	-53.00	19860
0.00	6.30	0.01	7.00	-17.29	-54.00	19868
0.00	6.35	0.05	7.00	-15.15	-52.00	19876
0.00	6.44	0.08	7.00	-12.40	-50.00	19885
0.00	6.45	0.01	7.00	-13.47	-51.00	19893
0.00	6.52	0.07	7.00	-10.57	-48.00	19901
0.00	6.47	-0.05	7.00	-14.37	-52.00	19909
0.00	6.52	0.05	7.00	-10.92	-49.00	19917
0.00	6.53	0.01	7.00	-11.35	-49.00	19926
0.00	6.71	0.18	7.00	-3.75	-43.00	19934
0.00	6.75	0.04	7.00	-5.67	-44.00	19942
0.00	6.78	0.03	7.00	-4.84	-44.00	19950
0.00	6.72	-0.06	7.00	-8.07	-46.00	19958
0.00	6.70	-0.03	7.00	-8.14	-46.00	19966
0.00	6.70	0.00	7.00	-7.56	-46.00	19975
0.00	6.72	0.02	7.00	-6.67	-45.00	19983
0.00	6.77	0.06	7.00	-4.56	-43.00	19991
0.00	6.72	-0.05	7.00	-7.91	-46.00	19998
0.00	6.96	0.24	7.00	3.80	43.00	20006
0.00	7.04	0.08	7.00	2.43	42.00	20015
0.00	7.13	0.10	7.00	5.26	44.00	20023
0.00	7.20	0.06	7.00	6.13	45.00	20031
0.00	7.22	0.03	7.00	6.10	45.00	20039
0.00	7.26	0.04	7.00	7.24	46.00	20047
0.00	7.59	0.33	7.00	21.24	57.00	20056
0.00	7.65	0.06	7.00	17.31	54.00	20064
0.00	7.42	-0.22	7.00	6.06	45.00	20072
0.00	7.06	-0.36	7.00	-5.53	-44.00	20080
0.00	7.02	-0.04	7.00	-0.25	-40.00	20088
0.00	7.04	0.02	7.00	1.37	41.00	20097
0.00	7.29	0.25	7.00	12.13	50.00	20105
0.00	7.40	0.11	7.00	12.08	50.00	20113
0.00	7.44	0.04	7.00	11.68	49.00	20121
0.00	7.40	-0.03	7.00	9.50	48.00	20128
0.00	7.28	-0.12	7.00	4.62	43.00	20136
0.00	7.22	-0.06	7.00	4.29	43.00	20145
0.00	7.21	-0.01	7.00	5.00	44.00	20153
0.00	7.32	0.11	7.00	10.35	48.00	20161
0.00	7.42	0.10	7.00	12.50	50.00	20169
0.00	7.40	-0.02	7.00	9.53	48.00	20177
0.00	7.41	0.01	7.00	10.64	48.00	20186
0.00	7.35	-0.07	7.00	7.38	46.00	20194
0.00	7.44	0.09	7.00	12.74	50.00	20202
0.00	7.35	-0.09	7.00	7.10	45.00	20210
0.00	7.40	0.05	7.00	11.10	49.00	20218
0.00	7.33	-0.07	7.00	6.97	45.00	20227
0.00	7.32	-0.01	7.00	7.82	46.00	20235
0.00	7.26	-0.06	7.00	5.36	44.00	20243
0.00	7.23	-0.03	7.00	5.22	44.00	20250
0.00	7.18	-0.05	7.00	3.49	42.00	20258
0.00	7.12	-0.06	7.00	1.60	41.00	20267
0.00	7.07	-0.04	7.00	0.92	40.00	20275
0.00	7.04	-0.03	7.00	0.36	40.00	20283
0.00	6.99	-0.05	7.00	-1.14	-40.00	20291
0.00	6.94	-0.06	7.00	-2.73	-42.00	20299
0.00	6.91	-0.02	7.00	-2.65	-42.00	20307
0.00	6.89	-0.02	7.00	-3.04	-42.00	20316
0.00	7.01	0.12	7.00	2.55	42.00	20324
0.00	6.80	-0.21	7.00	-9.13	-47.00	20332
0.00	7.02	0.22	7.00	4.74	43.00	20340
0.00	7.02	-0.00	7.00	0.37	40.00	20348
0.00	7.31	0.30	7.00	13.70	51.00	20357
0.00	7.20	-0.11	7.00	2.82	42.00	20365
0.00	7.01	-0.19	7.00	-3.36	-42.00	20372
0.00	7.17	0.15	7.00	7.17	45.00	20380
0.00	7.01	-0.15	7.00	-2.69	-42.00	20388
0.00	7.06	0.05	7.00	2.63	42.00	20397
0.00	7.04	-0.03	7.00	0.38	40.00	20405
0.00	7.12	0.08	7.00	4.53	43.00	20413
0.00	7.09	-0.03	7.00	1.73	41.00	20421
0.00	7.18	0.09	7.00	6.23	45.00	20429
0.00	7.29	0.11	7.00	9.47	47.00	20438
0.00	7.37	0.08	7.00	11.06	49.00	20446
0.00	7.49	0.11	7.00	14.43	52.00	20454
0.00	7.49	0.00	7.00	12.36	50.00	20462
0.00	7.54	0.05	7.00	14.68	52.00	20470
0.00	7.46	-0.08	7.00	9.95	48.00	20478
0.00	7.52	0.06	7.00	14.23	51.00	20487
0.00	7.29	-0.23	7.00	2.82	42.00	20495
0.00	7.36	0.06	7.00	10.13	48.00	20503
0.00	7.27	-0.08	7.00	5.21	44.00	20510
0.00	7.34	0.07	7.00	10.04	48.00	20518
0.00	7.28	-0.07	7.00	5.61	44.00	20527
0.00	7.31	0.03	7.00	8.27	46.00	20535
0.00	7.25	-0.05	7.00	5.22	44.00	20543
0.00	7.22	-0.03	7.00	4.83	44.00	20551
0.00	7.20	-0.02	7.00	4.40	43.00	20559
0.00	7.19	-0.01	7.00	4.56	43.00	20568
0.00	7.21	0.02	7.00	5.66	44.00	20576
0.00	7.19	-0.02	7.00	4.45	43.00	20584
0.00	7.19	-0.00	7.00	4.79	43.00	20592
0.00	7.17	-0.02	7.00	3.93	43.00	20600
0.00	7.19	0.02	7.00	5.18	44.00	20609
0.00	7.12	-0.07	7.00	1.42	41.00	20617
0.00	7.23	0.11	7.00	8.01	46.00	20624
0.00	7.20	-0.03	7.00	4.31	43.00	20632
0.00	7.23	0.03	7.00	6.23	45.00	20640
0.00	7.30	0.07	7.00	8.99	47.00	20648
0.00	7.11	-0.19	7.00	-1.19	-40.00	20657
0.00	7.12	0.01	7.00	3.07	42.00	20665
0.00	6.99	-0.13	7.00	-2.74	-42.00	20673
0.00	6.97	-0.03	7.00	-1.36	-41.00	20681
0.00	6.62	-0.34	7.00	-16.21	-53.00	20689
0.00	6.62	-0.00	7.00	-9.56	-48.00	20698
0.00	5.97	-0.66	7.00	-38.96	-72.00	20706
0.00	6.23	0.26	7.00	-14.12	-51.00	20714
0.00	6.29	0.07	7.00	-16.34	-53.00	20722
0.00	6.61	0.31	7.00	-3.57	-42.00	20730
0.00	6.26	-0.35	7.00	-25.60	-61.00	20739
0.00	6.03	-0.23	7.00	-28.97	-64.00	20747
0.00	5.82	-0.20	7.00	-33.50	-68.00	20755
0.00	5.77	-0.05	7.00	-31.77	-66.00	20763
0.00	5.86	0.09	7.00	-26.75	-62.00	20771
0.00	5.75	-0.11	7.00	-33.44	-68.00	20780
0.00	5.81	0.06	7.00	-28.40	-63.00	20788
0.00	5.81	-0.01	7.00	-29.93	-65.00	20796
0.00	5.84	0.04	7.00	-28.17	-63.00	20804
0.00	5.73	-0.11	7.00	-33.95	-68.00	20812
0.00	5.83	0.10	7.00	-27.11	-62.00	20820
0.00	5.81	-0.02	7.00	-30.04	-65.00	20829
0.00	5.78	-0.04	7.00	-31.31	-66.00	20837
0.00	5.70	-0.08	7.00	-34.05	-68.00	20845
0.00	5.71	0.01	7.00	-32.03	-66.00	20853
0.00	5.75	0.04	7.00	-30.37	-65.00	20861
0.00	5.70	-0.05	7.00	-33.59	-68.00	20870
0.00	5.74	0.04	7.00	-30.70	-65.00	20878
0.00	5.71	-0.02	7.00	-32.64	-67.00	20886
0.00	5.73	0.01	7.00	-31.48	-66.00	20894
0.00	5.73	-0.00	7.00	-31.84	-66.00	20902
0.00	5.76	0.03	7.00	-30.45	-65.00	20911
0.00	5.77	0.01	7.00	-30.49	-65.00	20919
0.00	5.76	-0.01	7.00	-31.15	-66.00	20927
0.00	5.72	-0.04	7.00	-32.83	-67.00	20935
0.00	5.76	0.04	7.00	-30.25	-65.00	20943
0.00	5.78	0.02	7.00	-29.99	-65.00	20951
0.00	5.83	0.04	7.00	-28.48	-63.00	20959
0.00	5.86	0.03	7.00	-28.01	-63.00	20967
0.00	5.92	0.06	7.00	-25.70	-61.00	20975
0.00	5.97	0.05	7.00	-24.85	-60.00	20983
0.00	6.00	0.03	7.00	-24.27	-60.00	20992
0.00	6.11	0.11	7.00	-20.19	-56.00	21000
0.00	6.15	0.05	7.00	-20.21	-57.00	21008
0.00	6.26	0.10	7.00	-16.55	-53.00	21016
0.00	6.29	0.03	7.00	-17.25	-54.00	21024
0.00	6.23	-0.06	7.00	-20.46	-57.00	21032
0.00	6.24	0.01	7.00	-18.86	-55.00	21041
0.00	6.36	0.12	7.00	-13.78	-51.00	21049
0.00	6.44	0.08	7.00	-12.51	-50.00	21057
0.00	6.43	-0.01	7.00	-14.37	-52.00	21065
0.00	6.46	0.03	7.00	-12.73	-50.00	21073
0.00	6.57	0.11	7.00	-8.56	-47.00	21082
0.00	6.57	0.00	7.00	-10.57	-48.00	21090
0.00	6.66	0.08	7.00	-6.95	-45.00	21098
0.00	6.67	0.01	7.00	-7.98	-46.00	21106
0.00	6.70	0.03	7.00	-6.85	-45.00	21114
0.00	6.73	0.03	7.00	-6.24	-45.00	21123
0.00	6.80	0.07	7.00	-3.57	-42.00	21131
0.00	6.91	0.11	7.00	-0.05	-40.00	21139
0.00	6.86	-0.05	7.00	-4.30	-43.00	21147
0.00	6.89	0.03	7.00	-2.24	-41.00	21155
0.00	6.99	0.10	7.00	1.65	41.00	21164
0.00	7.18	0.19	7.00	8.19	46.00	21171
0.00	7.17	-0.00	7.00	4.29	43.00	21179
0.00	7.23	0.06	7.00	7.00	45.00	21187
0.00	7.26	0.03	7.00	7.09	45.00	21195
0.00	7.35	0.09	7.00	10.36	48.00	21203
0.00	7.37	0.02	7.00	9.61	48.00	21212
0.00	7.55	0.18	7.00	17.48	54.00	21220
0.00	7.48	-0.07	7.00	10.62	48.00	21228
0.00	7.33	-0.15	7.00	5.36	44.00	21236
0.00	7.28	-0.06	7.00	5.78	44.00	21244
0.00	7.44	0.16	7.00	14.31	52.00	21253
0.00	7.47	0.03	7.00	12.52	50.00	21261
0.00	7.48	0.00	7.00	11.92	50.00	21269
0.00	7.41	-0.07	7.00	8.84	47.00	21277
0.00	7.41	0.00	7.00	10.41	48.00	21285
0.00	7.34	-0.07	7.00	7.08	45.00	21294
0.00	7.35	0.01	7.00	8.75	47.00	21302
0.00	7.34	-0.00	7.00	8.56	47.00	21309
0.00	7.35	0.01	7.00	9.02	47.00	21317
0.00	7.35	-0.00	7.00	8.78	47.00	21325
0.00	7.36	0.00	7.00	9.01	47.00	21334
0.00	7.34	-0.02	7.00	8.08	46.00	21342
0.00	7.29	-0.05	7.00	6.22	45.00	21350
0.00	7.30	0.01	7.00	7.54	46.00	21358
0.00	7.34	0.04	7.00	9.19	47.00	21366
0.00	7.35	0.01	7.00	8.90	47.00	21374
0.00	7.36	0.01	7.00	9.31	47.00	21383
0.00	7.36	0.00	7.00	9.20	47.00	21391
0.00	7.40	0.03	7.00	10.52	48.00	21399
0.00	7.43	0.03	7.00	11.25	49.00	21407
0.00	7.34	-0.09	7.00	6.56	45.00	21415
0.00	7.32	-0.02	7.00	7.63	46.00	21423
0.00	7.37	0.05	7.00	10.06	48.00	21431
0.00	7.37	0.00	7.00	9.21	47.00	21439
0.00	7.42	0.05	7.00	11.35	49.00	21447
0.00	7.34	-0.07	7.00	7.07	45.00	21455
0.00	7.31	-0.04	7.00	6.94	45.00	21464
0.00	7.33	0.02	7.00	8.68	47.00	21472
0.00	7.35	0.02	7.00	9.23	47.00	21480
0.00	7.33	-0.02	7.00	7.77	46.00	21488
0.00	7.30	-0.02	7.00	7.14	45.00	21496
0.00	7.29	-0.01	7.00	6.95	45.00	21505
0.00	7.29	-0.00	7.00	7.16	45.00	21513
0.00	7.30	0.01	7.00	7.68	46.00	21521
0.00	7.29	-0.01	7.00	6.96	45.00	21529
0.00	7.29	0.01	7.00	7.42	46.00	21536
0.00	7.34	0.05	7.00	9.45	47.00	21544
0.00	7.38	0.04	7.00	10.22	48.00	21553
0.00	7.40	0.02	7.00	10.53	48.00	21561
0.00	7.43	0.03	7.00	11.32	49.00	21569
0.00	7.43	0.00	7.00	10.95	49.00	21577
0.00	7.42	-0.01	7.00	10.23	48.00	21585
0.00	7.46	0.04	7.00	12.14	50.00	21594
0.00	7.49	0.04	7.00	13.06	50.00	21602
0.00	7.53	0.04	7.00	14.06	51.00	21610
0.00	7.55	0.02	7.00	14.06	51.00	21618
0.00	7.56	0.01	7.00	14.13	51.00	21626
0.00	7.56	0.01	7.00	14.26	51.00	21635
0.00	7.57	0.00	7.00	14.31	52.00	21643
0.00	7.58	0.01	7.00	14.83	52.00	21651
0.00	7.58	-0.00	7.00	14.54	52.00	21659
0.00	7.57	-0.01	7.00	14.08	51.00	21667
0.00	7.56	-0.01	7.00	13.75	51.00	21676
0.00	7.57	0.01	7.00	14.53	52.00	21684
0.00	7.59	0.02	7.00	15.20	52.00	21692
0.00	7.61	0.01	7.00	15.39	52.00	21700
0.00	7.60	-0.01	7.00	14.81	52.00	21708
0.00	7.59	-0.00	7.00	14.80	52.00	21716
0.00	7.60	0.01	7.00	15.11	52.00	21725
0.00	7.62	0.02	7.00	15.94	53.00	21733
0.00	7.65	0.03	7.00	16.68	53.00	21741
0.00	7.66	0.01	7.00	16.65	53.00	21749
0.00	7.67	0.01	7.00	16.98	54.00	21757
0.00	7.66	-0.01	7.00	16.20	53.00	21766
0.00	7.64	-0.02	7.00	15.53	53.00	21774
0.00	7.64	0.00	7.00	16.08	53.00	21782
0.00	7.64	-0.00	7.00	15.96	53.00	21789
0.00	7.63	-0.01	7.00	15.75	53.00	21797
0.00	7.64	0.00	7.00	15.91	53.00	21806
0.00	7.64	0.00	7.00	15.94	53.00	21814
0.00	7.63	-0.00	7.00	15.80	53.00	21822
0.00	7.65	0.01	7.00	16.35	53.00	21830
0.00	7.66	0.01	7.00	16.62	53.00	21838
0.00	7.65	-0.00	7.00	16.18	53.00	21847
0.00	7.65	-0.00	7.00	16.26	53.00	21855
0.00	7.64	-0.01	7.00	15.83	53.00	21863
0.00	7.61	-0.03	7.00	14.79	52.00	21871
0.00	7.63	0.02	7.00	16.14	53.00	21879
0.00	7.62	-0.01	7.00	15.19	52.00	21888
0.00	7.60	-0.02	7.00	14.49	52.00	21896
0.00	7.59	-0.01	7.00	14.43	52.00	21904
0.00	7.57	-0.01	7.00	14.05	51.00	21912
0.00	7.56	-0.01	7.00	13.78	51.00	21920
0.00	7.56	-0.00	7.00	13.79	51.00	21928
0.00	7.56	0.00	7.00	13.95	51.00	21937
0.00	7.55	-0.00	7.00	13.80	51.00	21945
0.00	7.54	-0.01	7.00	13.42	51.00	21953
0.00	7.54	-0.01	7.00	13.27	51.00	21961
0.00	7.53	-0.00	7.00	13.22	51.00	21969
0.00	7.52	-0.01	7.00	12.96	50.00	21978
0.00	7.55	0.03	7.00	14.26	51.00	21986
0.00	7.58	0.03	7.00	14.94	52.00	21994
0.00	7.60	0.02	7.00	15.46	52.00	22002
0.00	7.60	0.00	7.00	15.07	52.00	22010
0.00	7.59	-0.01	7.00	14.46	52.00	22019
0.00	7.56	-0.03	7.00	13.39	51.00	22027
0.00	7.53	-0.03	7.00	12.44	50.00	22035
0.00	7.52	-0.00	7.00	12.98	50.00	22043
0.00	7.53	0.01	7.00	13.36	51.00	22051
0.00	7.54	0.01	7.00	13.55	51.00	22060
0.00	7.51	-0.02	7.00	12.43	50.00	22068
0.00	7.48	-0.03	7.00	11.46	49.00	22076
0.00	7.46	-0.02	7.00	11.03	49.00	22084
0.00	7.43	-0.03	7.00	10.08	48.00	22092
0.00	7.44	0.01	7.00	11.14	49.00	22100
0.00	7.46	0.03	7.00	12.11	50.00	22109
0.00	7.51	0.04	7.00	13.46	51.00	22117
0.00	7.54	0.03	7.00	14.08	51.00	22124
0.00	7.56	0.02	7.00	14.46	52.00	22132
0.00	7.57	0.01	7.00	14.63	52.00	22140
0.00	7.62	0.05	7.00	16.53	53.00	22149
0.00	7.64	0.02	7.00	16.36	53.00	22157
0.00	7.65	0.01	7.00	16.57	53.00	22165
0.00	7.64	-0.01	7.00	15.69	53.00	22173
0.00	7.61	-0.03	7.00	14.81	52.00	22181
0.00	7.58	-0.04	7.00	13.66	51.00	22190
0.00	7.58	0.00	7.00	14.54	52.00	22198
0.00	7.59	0.01	7.00	15.14	52.00	22206
0.00	7.60	0.01	7.00	15.24	52.00	22214
0.00	7.59	-0.02	7.00	14.36	52.00	22222
0.00	7.55	-0.04	7.00	12.82	50.00	22231
0.00	7.51	-0.03	7.00	12.18	50.00	22239
0.00	7.49	-0.02	7.00	12.00	50.00	22247
0.00	7.51	0.01	7.00	13.03	50.00	22255
0.00	7.52	0.01	7.00	13.38	51.00	22263
0.00	7.52	-0.01	7.00	12.77	50.00	22272
0.00	7.47	-0.05	7.00	10.87	49.00	22280
0.00	7.44	-0.03	7.00	10.47	48.00	22288
0.00	7.43	-0.01	7.00	10.58	48.00	22296
0.00	7.43	0.00	7.00	10.88	49.00	22304
0.00	7.47	0.04	7.00	12.59	50.00	22312
0.00	7.50	0.03	7.00	13.14	51.00	22321
0.00	7.53	0.03	7.00	13.99	51.00	22329
0.00	7.57	0.03	7.00	14.82	52.00	22337
0.00	7.59	0.02	7.00	15.24	52.00	22345
0.00	7.59	0.00	7.00	14.83	52.00	22353
0.00	7.61	0.02	7.00	15.81	53.00	22362
0.00	7.63	0.01	7.00	15.84	53.00	22370
0.00	7.63	0.01	7.00	15.99	53.00	22378
0.00	7.63	-0.01	7.00	15.49	52.00	22386
0.00	7.61	-0.02	7.00	14.90	52.00	22394
0.00	7.59	-0.02	7.00	14.50	52.00	22403
0.00	7.57	-0.02	7.00	13.78	51.00	22411
0.00	7.59	0.02	7.00	15.13	52.00	22418
0.00	7.60	0.01	7.00	15.32	52.00	22426
0.00	7.62	0.02	7.00	15.74	53.00	22434
0.00	7.64	0.02	7.00	16.38	53.00	22443
0.00	7.65	0.01	7.00	16.49	53.00	22451
0.00	7.65	0.00	7.00	16.28	53.00	22459
0.00	7.68	0.03	7.00	17.61	54.00	22467
0.00	7.71	0.03	7.00	18.16	55.00	22475
0.00	7.73	0.02	7.00	18.72	55.00	22483
0.00	7.76	0.03	7.00	19.41	56.00	22492
0.00	7.77	0.01	7.00	19.42	56.00	22500
0.00	7.77	0.00	7.00	19.29	56.00	22508
0.00	7.77	-0.00	7.00	19.06	56.00	22516
0.00	7.78	0.02	7.00	19.96	56.00	22524
0.00	7.80	0.01	7.00	20.14	56.00	22533
0.00	7.81	0.01	7.00	20.37	57.00	22541
0.00	7.80	-0.00	7.00	20.02	56.00	22549
0.00	7.78	-0.02	7.00	19.20	56.00	22557
0.00	7.75	-0.03	7.00	18.24	55.00	22565
0.00	7.74	-0.01	7.00	18.37	55.00	22574
0.00	7.74	-0.00	7.00	18.47	55.00	22582
0.00	7.74	0.00	7.00	18.67	55.00	22590
0.00	7.74	-0.00	7.00	18.39	55.00	22598
0.00	7.75	0.01	7.00	18.80	55.00	22606
0.00	7.75	0.01	7.00	18.97	55.00	22615
0.00	7.74	-0.01	7.00	18.43	55.00	22623
0.00	7.75	0.00	7.00	18.73	55.00	22631
0.00	7.74	-0.00	7.00	18.46	55.00	22639
0.00	7.74	-0.00	7.00	18.42	55.00	22647
0.00	7.74	-0.00	7.00	18.33	55.00	22656
0.00	7.73	-0.01	7.00	18.05	55.00	22664
0.00	7.72	-0.01	7.00	17.65	54.00	22672
0.00	7.73	0.01	7.00	18.34	55.00	22680
0.00	7.74	0.01	7.00	18.65	55.00	22688
0.00	7.76	0.03	7.00	19.60	56.00	22696
0.00	7.79	0.03	7.00	20.32	57.00	22705
0.00	7.78	-0.01	7.00	19.44	56.00	22713
0.00	7.76	-0.02	7.00	18.55	55.00	22720
0.00	7.72	-0.04	7.00	17.19	54.00	22728
0.00	7.70	-0.02	7.00	17.29	54.00	22736
0.00	7.69	-0.01	7.00	16.94	54.00	22745
0.00	7.69	0.00	7.00	17.38	54.00	22753
0.00	7.70	0.01	7.00	17.71	54.00	22761
0.00	7.68	-0.02	7.00	16.72	54.00	22769
0.00	7.66	-0.02	7.00	15.99	53.00	22777
0.00	7.66	-0.00	7.00	16.31	53.00	22786
0.00	7.65	-0.01	7.00	16.10	53.00	22794
0.00	7.63	-0.02	7.00	15.51	53.00	22802
0.00	7.61	-0.02	7.00	14.85	52.00	22810
0.00	7.59	-0.02	7.00	14.46	52.00	22818
0.00	7.56	-0.04	7.00	13.19	51.00	22827
0.00	7.50	-0.05	7.00	11.56	49.00	22835
0.00	7.49	-0.01	7.00	11.96	50.00	22843
0.00	7.48	-0.01	7.00	11.75	49.00	22851
0.00	7.49	0.01	7.00	12.31	50.00	22859
0.00	7.48	-0.00	7.00	11.96	50.00	22867
0.00	7.49	0.01	7.00	12.57	50.00	22876
0.00	7.50	0.00	7.00	12.52	50.00	22884
0.00	7.51	0.02	7.00	13.19	51.00	22892
0.00	7.53	0.02	7.00	13.59	51.00	22900
0.00	7.55	0.02	7.00	14.28	51.00	22908
0.00	7.56	0.01	7.00	14.27	51.00	22917
0.00	7.55	-0.01	7.00	13.57	51.00	22925
0.00	7.54	-0.01	7.00	13.43	51.00	22933
0.00	7.52	-0.02	7.00	12.47	50.00	22941
0.00	7.52	-0.00	7.00	12.94	50.00	22949
0.00	7.52	0.00	7.00	13.14	51.00	22958
0.00	7.53	0.01	7.00	13.52	51.00	22966
0.00	7.53	0.00	7.00	13.35	51.00	22974
0.00	7.52	-0.02	7.00	12.56	50.00	22982
0.00	7.49	-0.02	7.00	11.94	50.00	22990
0.00	7.48	-0.01	7.00	11.74	49.00	22998
0.00	7.48	0.00	7.00	12.04	50.00	23006
0.00	7.49	0.01	7.00	12.30	50.00	23014
0.00	7.51	0.03	7.00	13.33	51.00	23022
0.00	7.54	0.03	7.00	14.14	51.00	23030
0.00	7.56	0.01	7.00	14.21	51.00	23038
0.00	7.55	-0.01	7.00	13.66	51.00	23047
0.00	7.55	0.00	7.00	13.85	51.00	23055
0.00	7.57	0.02	7.00	14.54	52.00	23063
0.00	7.59	0.02	7.00	15.23	52.00	23071
0.00	7.61	0.02	7.00	15.47	52.00	23079
0.00	7.61	0.00	7.00	15.32	52.00	23088
0.00	7.61	0.00	7.00	15.41	52.00	23096
0.00	7.61	-0.01	7.00	15.05	52.00	23104
0.00	7.63	0.02	7.00	16.26	53.00	23112
0.00	7.65	0.02	7.00	16.82	54.00	23120
0.00	7.70	0.04	7.00	18.23	55.00	23129
0.00	7.74	0.04	7.00	19.27	56.00	23137
0.00	7.78	0.04	7.00	20.21	57.00	23145
0.00	7.80	0.02	7.00	20.38	57.00	23153
0.00	7.80	0.01	7.00	20.22	57.00	23161
0.00	7.82	0.02	7.00	21.03	57.00	23170
0.00	7.85	0.03	7.00	21.86	58.00	23178
0.00	7.87	0.02	7.00	22.25	58.00	23186
0.00	7.88	0.01	7.00	22.30	58.00	23194
0.00	7.89	0.00	7.00	22.20	58.00	23202
0.00	7.86	-0.02	7.00	21.09	57.00	23211
0.00	7.86	0.00	7.00	21.62	58.00	23219
0.00	7.86	-0.01	7.00	21.28	57.00	23227
0.00	7.88	0.03	7.00	22.66	59.00	23235
0.00	7.92	0.03	7.00	23.51	59.00	23243
0.00	7.94	0.02	7.00	24.00	60.00	23250
0.00	7.96	0.02	7.00	24.33	60.00	23259
0.00	7.98	0.02	7.00	24.75	60.00	23267
0.00	8.00	0.02	7.00	25.36	61.00	23275
0.00	8.04	0.04	7.00	26.91	62.00	23283
0.00	8.11	0.07	7.00	29.00	64.00	23291
0.00	8.16	0.05	7.00	30.14	65.00	23300
0.00	8.20	0.03	7.00	30.56	65.00	23308
0.00	8.22	0.02	7.00	30.85	65.00	23316
0.00	8.22	0.01	7.00	30.73	65.00	23324
0.00	8.26	0.04	7.00	32.20	67.00	23332
0.00	8.30	0.04	7.00	33.31	68.00	23341
0.00	8.34	0.04	7.00	34.37	68.00	23349
0.00	8.37	0.03	7.00	34.95	69.00	23357
0.00	8.39	0.02	7.00	35.19	69.00	23365
0.00	8.41	0.02	7.00	35.62	70.00	23373
0.00	8.42	0.01	7.00	35.89	70.00	23382
0.00	8.44	0.02	7.00	36.53	70.00	23390
0.00	8.45	0.01	7.00	36.56	70.00	23398
0.00	8.47	0.01	7.00	36.87	71.00	23406
0.00	8.48	0.01	7.00	37.17	71.00	23414
0.00	8.49	0.01	7.00	37.36	71.00	23422
0.00	8.50	0.01	7.00	37.76	71.00	23431
0.00	8.51	0.01	7.00	38.07	72.00	23439
0.00	8.53	0.02	7.00	38.74	72.00	23447
0.00	8.56	0.02	7.00	39.39	73.00	23455
0.00	8.57	0.01	7.00	39.39	73.00	23463
0.00	8.57	0.01	7.00	39.40	73.00	23472
0.00	8.56	-0.02	7.00	38.54	72.00	23480
0.00	8.56	0.00	7.00	38.92	72.00	23488
0.00	8.56	0.00	7.00	38.95	72.00	23496
0.00	8.57	0.02	7.00	39.61	73.00	23504
0.00	8.59	0.02	7.00	40.11	73.00	23513
0.00	8.61	0.02	7.00	40.51	74.00	23521
0.00	8.59	-0.02	7.00	39.49	73.00	23529
0.00	8.57	-0.02	7.00	39.03	72.00	23537
0.00	8.57	-0.00	7.00	39.29	73.00	23545
0.38	8.56	-0.01	7.00	38.89	72.00	23554
1.93	8.55	-0.01	7.00	38.52	72.00	23562
3.51	8.53	-0.02	7.00	37.84	71.00	23570
5.53	8.48	-0.05	7.00	35.83	70.00	23578
7.59	8.43	-0.05	7.00	34.81	69.00	23586
10.55	8.40	-0.03	7.00	34.48	69.00	23595
13.61	8.40	-0.00	7.00	34.85	69.00	23603
12.73	8.41	0.01	7.00	35.29	69.00	23611
14.06	8.35	-0.06	7.00	32.51	67.00	23619
14.95	8.29	-0.06	7.00	31.07	66.00	23627
18.62	8.24	-0.05	7.00	30.19	65.00	23635
21.45	8.21	-0.03	7.00	29.70	64.00	23644
20.97	8.16	-0.05	7.00	28.09	63.00	23652
21.93	8.10	-0.07	7.00	26.14	62.00	23660
21.45	8.03	-0.06	7.00	24.52	60.00	23668
20.97	7.97	-0.07	7.00	22.85	59.00	23676
22.41	7.96	-0.00	7.00	23.95	60.00	23685
22.41	7.94	-0.02	7.00	22.97	59.00	23693
21.93	7.91	-0.03	7.00	22.10	58.00	23701
23.87	7.87	-0.04	7.00	20.79	57.00	23709
23.87	7.81	-0.05	7.00	19.20	56.00	23717
23.87	7.80	-0.01	7.00	19.81	56.00	23726
22.90	7.79	-0.01	7.00	19.43	56.00	23734
26.85	7.75	-0.04	7.00	18.07	55.00	23742
28.37	7.72	-0.04	7.00	17.18	54.00	23750
26.35	7.65	-0.07	7.00	14.94	52.00	23759
25.35	7.58	-0.07	7.00	13.06	50.00	23768
27.87	7.52	-0.06	7.00	11.76	49.00	23776
28.89	7.48	-0.04	7.00	11.06	49.00	23784
27.36	7.44	-0.03	7.00	10.49	48.00	23792
28.37	7.38	-0.07	7.00	8.07	46.00	23800
31.48	7.33	-0.05	7.00	7.18	45.00	23809
30.95	7.29	-0.04	7.00	6.29	45.00	23817
31.48	7.26	-0.02	7.00	6.08	45.00	23825
33.59	7.26	-0.00	7.00	6.33	45.00	23833
32.00	7.24	-0.02	7.00	5.69	44.00	23841
33.06	7.21	-0.03	7.00	4.77	43.00	23849
32.00	7.20	-0.01	7.00	4.91	44.00	23858
30.95	7.19	-0.01	7.00	4.53	43.00	23866
29.40	7.16	-0.03	7.00	3.44	42.00	23874
28.37	7.14	-0.02	7.00	2.97	42.00	23882
29.40	7.07	-0.07	7.00	0.32	40.00	23890
27.87	7.02	-0.04	7.00	-0.30	-40.00	23899
28.37	6.98	-0.05	7.00	-1.50	-41.00	23907
26.35	6.94	-0.04	7.00	-2.18	-41.00	23915
25.85	6.89	-0.05	7.00	-3.87	-43.00	23923
25.85	6.84	-0.05	7.00	-5.07	-44.00	23931
27.87	6.81	-0.03	7.00	-5.35	-44.00	23940
26.85	6.79	-0.02	7.00	-5.83	-44.00	23948
27.36	6.75	-0.03	7.00	-6.84	-45.00	23956
26.35	6.73	-0.03	7.00	-7.36	-46.00	23964
25.35	6.70	-0.03	7.00	-8.13	-46.00	23972
28.37	6.70	-0.00	7.00	-7.64	-46.00	23981
29.40	6.69	-0.01	7.00	-8.03	-46.00	23989
28.89	6.67	-0.02	7.00	-8.65	-47.00	23997
29.40	6.65	-0.02	7.00	-9.07	-47.00	24005
28.37	6.64	-0.01	7.00	-9.24	-47.00	24013
30.95	6.64	0.00	7.00	-8.91	-47.00	24022
33.06	6.66	0.02	7.00	-8.22	-46.00	24030
33.59	6.68	0.02	7.00	-7.78	-46.00	24038
36.29	6.69	0.02	7.00	-7.44	-46.00	24046
36.84	6.71	0.02	7.00	-6.80	-45.00	24054
38.49	6.72	0.01	7.00	-6.86	-45.00	24062
38.49	6.72	0.00	7.00	-6.81	-45.00	24071
38.49	6.73	0.01	7.00	-6.54	-45.00	24079
37.39	6.74	0.01	7.00	-6.46	-45.00	24087
37.94	6.75	0.02	7.00	-5.84	-44.00	24095
39.61	6.74	-0.01	7.00	-6.68	-45.00	24103
40.17	6.73	-0.02	7.00	-7.14	-45.00	24112
41.30	6.71	-0.02	7.00	-7.55	-46.00	24120
39.61	6.72	0.01	7.00	-6.97	-45.00	24128
39.05	6.72	0.00	7.00	-6.87	-45.00	24136
37.94	6.70	-0.02	7.00	-7.85	-46.00	24144
36.84	6.68	-0.02	7.00	-8.30	-46.00	24153
35.75	6.66	-0.03	7.00	-9.17	-47.00	24161
34.13	6.63	-0.02	7.00	-9.72	-48.00	24169
33.59	6.62	-0.01	7.00	-9.76	-48.00	24177
31.48	6.61	-0.01	7.00	-9.77	-48.00	24185
31.48	6.59	-0.02	7.00	-10.52	-48.00	24194
30.43	6.56	-0.03	7.00	-11.47	-49.00	24202
33.06	6.54	-0.02	7.00	-11.85	-49.00	24210
32.53	6.54	0.00	7.00	-11.35	-49.00	24218
32.00	6.53	-0.01	7.00	-11.89	-49.00	24226
34.66	6.53	-0.01	7.00	-11.99	-50.00	24236
34.66	6.50	-0.03	7.00	-13.20	-51.00	24244
36.29	6.50	0.00	7.00	-12.37	-50.00	24252
35.75	6.50	-0.00	7.00	-12.64	-50.00	24260
30.95	6.52	0.03	7.00	-11.42	-49.00	24268
34.66	6.56	0.03	7.00	-10.39	-48.00	24276
32.00	6.52	-0.04	7.00	-12.89	-50.00	24285
27.87	6.58	0.06	7.00	-9.19	-47.00	24293
27.87	6.61	0.03	7.00	-9.29	-47.00	24301
25.85	6.60	-0.01	7.00	-10.05	-48.00	24309
23.39	6.58	-0.03	7.00	-11.16	-49.00	24317
18.62	6.61	0.03	7.00	-9.09	-47.00	24326
18.15	6.67	0.06	7.00	-7.10	-45.00	24334
16.77	6.72	0.05	7.00	-5.92	-44.00	24342
17.23	6.73	0.01	7.00	-6.46	-45.00	24350
15.40	6.71	-0.02	7.00	-7.57	-46.00	24358
14.06	6.76	0.05	7.00	-5.04	-44.00	24367
13.61	6.78	0.02	7.00	-4.97	-44.00	24375
11.85	6.78	-0.01	7.00	-5.77	-44.00	24383
8.85	6.79	0.02	7.00	-4.75	-43.00	24391
9.27	6.78	-0.01	7.00	-5.57	-44.00	24399
11.85	6.67	-0.11	7.00	-10.38	-48.00	24408
11.42	6.59	-0.08	7.00	-11.80	-49.00	24416
9.27	6.52	-0.07	7.00	-13.42	-51.00	24424
10.12	6.65	0.13	7.00	-6.28	-45.00	24432
8.43	6.77	0.12	7.00	-3.50	-42.00	24440
8.43	6.83	0.06	7.00	-3.18	-42.00	24449
6.35	6.82	-0.00	7.00	-4.59	-43.00	24457
0.77	6.85	0.03	7.00	-3.30	-42.00	24465
0.00	6.88	0.03	7.00	-2.54	-42.00	24473
0.00	6.87	-0.01	7.00	-3.53	-42.00	24481
0.00	6.88	0.01	7.00	-2.72	-42.00	24489
0.00	6.95	0.07	7.00	0.31	40.00	24498
0.00	6.97	0.02	7.00	-0.36	-40.00	24506
0.00	7.10	0.13	7.00	4.99	44.00	24514
0.00	6.88	-0.22	7.00	-7.56	-46.00	24522
0.00	6.65	-0.22	7.00	-13.07	-50.00	24530
0.00	6.75	0.09	7.00	-4.46	-43.00	24539
0.00	6.96	0.21	7.00	3.25	42.00	24546
0.00	7.05	0.09	7.00	3.23	42.00	24554
0.00	7.19	0.14	7.00	7.48	46.00	24562
0.00	7.18	-0.01	7.00	4.33	43.00	24570
0.00	7.20	0.02	7.00	5.32	44.00	24579
0.00	7.22	0.02	7.00	5.98	44.00	24587
0.00	7.29	0.07	7.00	8.55	47.00	24595
0.00	7.36	0.07	7.00	10.45	48.00	24603
0.00	7.42	0.06	7.00	11.91	50.00	24611
0.00	7.45	0.03	7.00	11.95	50.00	24620
0.00	7.45	-0.00	7.00	11.16	49.00	24628
0.00	7.44	-0.01	7.00	10.63	48.00	24636
0.00	7.48	0.04	7.00	12.87	50.00	24644
0.00	7.53	0.05	7.00	14.28	51.00	24652
0.00	7.56	0.03	7.00	14.80	52.00	24660
0.00	7.58	0.02	7.00	14.98	52.00	24669
0.00	7.58	-0.01	7.00	14.28	51.00	24677
[truncated: 73,878 more rows]
[truncated: 1 more columns]
