# Supplementary material for: Lightweight and compact smart walking cane
Source: PeerJ Comput Sci. 2023 Nov 29;9:e1563. doi: 10.7717/peerj-cs.1563 (PMC10773566; doi:10.7717/peerj-cs.1563)
Supplement: Supplemental Information 5 — System signals during the test of elder user 1 with first robotic cane [file peerj-cs-09-1563-s005.txt]

=~=~=~=~=~=~=~=~=~=~=~= PuTTY log 2022.06.20 14:33:09 =~=~=~=~=~=~=~=~=~=~=~=
64.03,6.72,0.04,7.00,0.00,40.00,82.78,6.87,-0.04,7.00,0.00,40.00,-734.42,5728
84.89,6.81,-0.06,7.00,0.00,40.00,-734.42,5736
83.62,6.66,-0.16,7.00,0.00,40.00,-734.42,5745
84.47,6.43,-0.23,7.00,-4.44,-43.00,-734.42,5753
86.62,6.18,-0.25,7.00,-10.49,-48.00,-734.42,5763
84.04,5.92,-0.26,7.00,-18.14,-55.00,-734.42,5772
82.36,5.68,-0.24,7.00,-24.21,-60.00,-734.42,5780
73.25,5.48,-0.21,7.00,-31.49,-66.00,-734.42,5789
63.70,5.29,-0.18,7.00,-38.12,-72.00,-734.42,5797
57.33,5.20,-0.09,7.00,-40.26,-73.00,-735.26,5807
46.71,5.11,-0.09,7.00,-44.82,-77.00,-735.26,5816
43.47,5.10,-0.01,7.00,-43.81,-76.00,-736.10,5824
30.93,5.09,-0.01,7.00,-46.15,-78.00,-736.94,5833
26.22,5.20,0.11,7.00,-41.27,-74.00,-737.78,5841
26.22,5.21,0.01,7.00,-43.32,-76.00,-739.46,5851
24.92,5.19,-0.02,7.00,-44.44,-77.00,-740.29,5860
22.48,5.10,-0.09,7.00,-48.27,-80.00,-741.97,5868
22.18,5.17,0.07,7.00,-43.48,-76.00,-743.65,5877
17.32,5.40,0.23,7.00,-34.71,-69.00,-744.49,5885
16.23,5.34,-0.07,7.00,-42.39,-75.00,-745.33,5895
14.61,5.37,0.03,7.00,-39.66,-73.00,-747.01,5904
13.62,5.57,0.20,7.00,-31.54,-66.00,-747.85,5912
12.57,5.55,-0.01,7.00,-36.15,-70.00,-749.53,5921
8.29,5.94,0.39,7.00,-18.70,-55.00,-751.21,5929
5.36,6.10,0.16,7.00,-19.10,-56.00,-752.88,5939
2.04,6.19,0.09,7.00,-18.50,-55.00,-754.56,5947
2.49,6.28,0.10,7.00,-15.97,-53.00,-756.24,5956
0.14,6.20,-0.08,7.00,-21.64,-58.00,-757.92,5964
0.52,6.12,-0.08,7.00,-23.41,-59.00,-759.60,5974
0.19,6.12,-0.01,7.00,-22.19,-58.00,-761.28,5982
0.57,5.93,-0.19,7.00,-30.50,-65.00,-762.96,5991
0.19,5.91,-0.02,7.00,-27.72,-63.00,-764.64,6000
0.52,5.80,-0.11,7.00,-32.18,-67.00,-766.31,6008
0.19,5.91,0.11,7.00,-25.20,-61.00,-768.83,6018
0.52,5.78,-0.13,7.00,-33.16,-67.00,-770.51,6026
0.14,5.97,0.20,7.00,-21.79,-58.00,-772.19,6035
0.52,6.04,0.07,7.00,-22.46,-58.00,-773.87,6043
0.19,6.11,0.07,7.00,-20.92,-57.00,-775.55,6052
0.48,6.17,0.06,7.00,-19.45,-56.00,-778.06,6061
0.14,6.16,-0.01,7.00,-21.12,-57.00,-779.74,6070
0.43,6.26,0.10,7.00,-16.54,-53.00,-781.42,6078
0.19,6.25,-0.01,7.00,-18.98,-55.00,-783.10,6087
0.28,6.19,-0.06,7.00,-21.34,-57.00,-785.62,6095
0.23,6.22,0.03,7.00,-19.00,-55.00,-787.30,6105
0.14,6.29,0.07,7.00,-16.37,-53.00,-788.98,6113
0.23,6.19,-0.10,7.00,-22.43,-58.00,-791.49,6122
0.05,6.28,0.10,7.00,-16.06,-53.00,-793.17,6130
0.23,6.37,0.09,7.00,-13.89,-51.00,-795.69,6139
0.09,6.17,-0.20,7.00,-24.85,-60.00,-797.37,6148
0.23,6.37,0.20,7.00,-11.62,-49.00,-799.05,6157
0.14,6.31,-0.06,7.00,-18.45,-55.00,-801.57,6165
0.28,6.38,0.07,7.00,-14.16,-51.00,-803.25,6174
0.09,6.38,0.00,7.00,-15.32,-52.00,-805.76,6182
0.23,6.30,-0.08,7.00,-19.01,-56.00,-807.44,6192
0.14,6.32,0.01,7.00,-16.88,-54.00,-809.96,6201
0.28,6.20,-0.12,7.00,-22.51,-58.00,-811.64,6209
0.09,5.96,-0.24,7.00,-30.77,-65.00,-814.16,6218
0.28,6.02,0.06,7.00,-23.40,-59.00,-815.84,6226
0.09,5.71,-0.31,7.00,-38.41,-72.00,-818.35,6236
0.28,5.68,-0.03,7.00,-33.71,-68.00,-820.87,6244
0.09,5.30,-0.38,7.00,-50.24,-82.00,-822.55,6253
0.00,5.33,0.04,7.00,-40.89,-74.00,-825.07,6261
0.14,5.17,-0.16,7.00,-48.93,-81.00,-827.59,6270
0.38,5.15,-0.02,7.00,-46.71,-79.00,-829.26,6279
0.09,5.11,-0.04,7.00,-48.22,-80.00,-831.78,6288
0.52,5.05,-0.06,7.00,-49.93,-82.00,-834.30,6296
0.09,5.01,-0.04,7.00,-50.63,-82.00,-836.82,6305
0.48,5.00,-0.00,7.00,-50.02,-82.00,-839.34,6313
0.23,4.96,-0.04,7.00,-10.39,-48.00,-841.85,6323
0.48,5.02,0.07,7.00,-48.05,-80.00,-843.53,6331
0.14,5.00,-0.03,7.00,-10.11,-48.00,-846.05,6340
0.43,5.05,0.05,7.00,-47.77,-80.00,-848.57,6349
0.14,5.07,0.02,7.00,-47.69,-80.00,-851.09,6358
0.38,5.13,0.06,7.00,-45.54,-78.00,-853.61,6367
0.14,5.06,-0.07,7.00,-49.85,-81.00,-856.12,6375
0.38,5.27,0.21,7.00,-39.06,-72.00,-858.64,6384
0.14,5.33,0.05,7.00,-40.77,-74.00,-861.16,6392
0.28,5.50,0.18,7.00,-33.85,-68.00,-863.68,6402
0.14,5.63,0.12,7.00,-31.86,-66.00,-865.36,6410
0.28,5.88,0.26,7.00,-22.83,-59.00,-867.87,6419
0.14,6.07,0.18,7.00,-19.66,-56.00,-870.39,6427
0.28,6.32,0.26,7.00,-11.83,-49.00,-872.07,6436
0.09,6.58,0.26,7.00,-5.38,-44.00,-874.59,6445
0.09,6.90,0.32,7.00,3.74,43.00,-876.27,6454
0.52,6.96,0.07,7.00,0.44,40.00,-877.95,6462
0.09,7.31,0.35,7.00,14.74,52.00,-879.62,6471
0.09,7.36,0.05,7.00,9.84,48.00,-880.46,6479
0.19,7.55,0.20,7.00,17.71,54.00,-881.30,6489
0.09,7.66,0.11,7.00,18.76,55.00,-881.30,6497
0.09,8.08,0.41,7.00,35.15,69.00,-881.30,6506
0.09,7.87,-0.20,7.00,17.75,54.00,-881.30,6514
0.09,8.23,0.36,7.00,37.80,71.00,-881.30,6523
0.09,8.06,-0.16,7.00,23.37,59.00,-881.30,6532
0.05,8.18,0.12,7.00,31.90,66.00,-880.46,6541
0.00,8.15,-0.03,7.00,28.04,63.00,-880.46,6549
0.09,8.03,-0.12,7.00,23.21,59.00,-879.62,6558
0.05,7.99,-0.04,7.00,23.99,60.00,-878.79,6566
0.05,7.87,-0.11,7.00,19.58,56.00,-877.95,6576
0.09,7.78,-0.09,7.00,17.70,54.00,-877.11,6584
0.09,7.70,-0.08,7.00,15.80,53.00,-876.27,6592
0.09,7.55,-0.15,7.00,10.73,49.00,-875.43,6601
0.05,7.42,-0.13,7.00,7.83,46.00,-874.59,6609
0.09,7.26,-0.16,7.00,3.47,42.00,-872.91,6619
0.09,7.11,-0.16,7.00,-0.43,-40.00,-872.07,6627
0.09,6.98,-0.13,7.00,-3.27,-42.00,-871.23,6636
0.05,6.89,-0.08,7.00,-4.38,-43.00,-870.39,6644
0.09,6.76,-0.13,7.00,-8.69,-47.00,-869.55,6653
0.09,5.99,-0.77,7.00,-40.54,-74.00,-869.55,6662
0.09,6.06,0.07,7.00,-22.04,-58.00,-869.55,6671
0.09,5.61,-0.45,7.00,-43.86,-76.00,-869.55,6679
0.23,5.75,0.14,7.00,-28.63,-64.00,-869.55,6688
0.09,5.65,-0.09,7.00,-35.59,-69.00,-869.55,6696
0.09,5.69,0.04,7.00,-32.05,-66.00,-869.55,6706
0.14,5.78,0.09,7.00,-28.60,-64.00,-870.39,6714
0.09,5.89,0.11,7.00,-25.40,-61.00,-870.39,6723
0.09,6.05,0.16,7.00,-20.67,-57.00,-871.23,6731
0.09,6.14,0.10,7.00,-19.48,-56.00,-871.23,6740
0.09,6.39,0.24,7.00,-10.38,-48.00,-872.07,6749
0.09,6.47,0.08,7.00,-11.86,-49.00,-872.07,6758
0.09,6.60,0.13,7.00,-7.36,-46.00,-872.91,6766
0.05,6.65,0.05,7.00,-7.91,-46.00,-872.91,6775
0.09,6.67,0.03,7.00,-7.61,-46.00,-873.75,6784
0.57,6.68,0.01,7.00,-7.85,-46.00,-873.75,6793
0.14,6.67,-0.01,7.00,-8.43,-47.00,-873.75,6801
0.52,6.69,0.02,7.00,-7.25,-46.00,-874.59,6810
0.48,6.85,0.16,7.00,-0.63,-40.00,-874.59,6818
0.19,6.78,-0.07,7.00,-6.75,-45.00,-874.59,6828
0.33,6.90,0.11,7.00,-0.26,-40.00,-875.43,6836
0.05,6.84,-0.06,7.00,-5.27,-44.00,-875.43,6845
0.23,6.96,0.12,7.00,1.31,41.00,-875.43,6853
0.09,6.97,0.02,7.00,-0.26,-40.00,-875.43,6861
0.09,6.97,-0.01,7.00,-1.01,-40.00,-875.43,6871
0.23,7.02,0.05,7.00,1.43,41.00,-875.43,6879
0.09,6.99,-0.03,7.00,-0.84,-40.00,-875.43,6888
0.52,6.95,-0.04,7.00,-2.06,-41.00,-875.43,6896
0.14,6.90,-0.05,7.00,-3.50,-42.00,-875.43,6905
0.14,6.88,-0.02,7.00,-3.47,-42.00,-875.43,6914
0.67,6.90,0.02,7.00,-2.01,-41.00,-875.43,6923
0.14,6.90,-0.00,7.00,-2.53,-42.00,-876.27,6931
0.43,6.88,-0.02,7.00,-3.19,-42.00,-876.27,6940
0.09,6.93,0.04,7.00,-0.98,-40.00,-876.27,6948
0.09,6.96,0.03,7.00,-0.36,-40.00,-877.11,6957
0.05,6.72,-0.24,7.00,-11.91,-50.00,-877.11, 0 \L \uX@0x>2hH h@P0 at
z

$\\""
zeyl$qP1


@P9}
J/&Q/2"iq71.23,7536
91.08,11.00,0.09,7.00,85.21,111.00,-871.23,7545
99.13,11.12,0.12,7.00,85.69,112.00,-871.23,7554
95.74,11.17,0.05,7.00,86.82,113.00,-871.23,7563
102.13,11.30,0.13,7.00,89.19,115.00,-871.23,7572
101.62,11.41,0.11,7.00,91.63,117.00,-871.23,7580
106.25,11.49,0.09,7.00,91.57,117.00,-871.23,7589
105.72,11.58,0.09,7.00,93.86,119.00,-871.23,7599
104.68,11.75,0.17,7.00,100.09,124.00,-871.23,7608
102.13,11.89,0.14,7.00,104.08,127.00,-871.23,7616
97.18,12.10,0.22,7.00,113.09,135.00,-871.23,7625
96.70,12.25,0.15,7.00,115.60,137.00,-871.23,7634
101.62,12.41,0.15,7.00,117.61,139.00,-871.23,7644
103.66,12.47,0.07,7.00,116.70,138.00,-871.23,7652
99.63,12.47,-0.00,7.00,116.83,138.00,-871.23,7661
97.67,12.43,-0.04,7.00,115.75,137.00,-871.23,7670
95.27,12.20,-0.23,7.00,107.23,130.00,-871.23,7678
90.62,11.90,-0.30,7.00,99.97,124.00,-871.23,7688
80.71,11.57,-0.33,7.00,94.54,119.00,-871.23,7697
59.18,11.27,-0.30,7.00,93.84,119.00,-871.23,7706
48.26,11.02,-0.26,7.00,90.62,116.00,-871.23,7714
26.71,10.86,-0.15,7.00,92.07,117.00,-871.23,7724
16.59,10.74,-0.13,7.00,90.31,116.00,-871.23,7733
3.89,10.74,0.00,7.00,93.56,118.00,-871.23,7741
0.48,10.79,0.05,7.00,95.85,120.00,-870.39,7750
0.23,10.93,0.14,7.00,100.89,124.00,-870.39,7758
0.23,11.10,0.17,7.00,105.86,129.00,-870.39,7768
0.52,11.22,0.12,7.00,107.88,130.00,-869.55,7777
0.14,11.23,0.01,7.00,106.07,129.00,-869.55,7785
0.14,11.17,-0.06,7.00,103.07,126.00,-868.71,7794
0.09,10.96,-0.21,7.00,94.95,120.00,-867.87,7803
0.52,10.75,-0.21,7.00,89.54,115.00,-867.03,7812
0.14,10.54,-0.21,7.00,84.26,110.00,-866.20,7821
0.38,10.31,-0.23,7.00,78.13,105.00,-865.36,7829
0.28,10.04,-0.27,7.00,70.43,99.00,-864.52,7838
0.19,9.87,-0.16,7.00,68.62,97.00,-863.68,7846
0.57,9.72,-0.15,7.00,65.05,94.00,-862.84,7856
0.14,9.62,-0.10,7.00,63.61,93.00,-861.16,7864
0.62,9.42,-0.20,7.00,56.54,87.00,-860.32,7873
0.52,9.20,-0.22,7.00,50.75,82.00,-858.64,7882
0.09,8.98,-0.22,7.00,45.13,78.00,-856.96,7890
0.09,8.75,-0.24,7.00,38.94,72.00,-855.28,7900
0.43,8.52,-0.23,7.00,33.34,68.00,-854.44,7908
0.48,8.29,-0.23,7.00,27.55,63.00,-852.77,7917
0.14,8.05,-0.24,7.00,21.43,58.00,-851.09,7925
0.23,7.87,-0.18,7.00,18.06,55.00,-849.41,7934
0.09,7.68,-0.18,7.00,13.42,51.00,-847.73,7943
0.09,7.51,-0.17,7.00,9.32,47.00,-846.05,7952
1.65,7.39,-0.12,7.00,7.28,46.00,-844.37,7960
0.05,7.20,-0.19,7.00,1.11,40.00,-843.53,7969
0.09,6.94,-0.26,7.00,-6.56,-45.00,-841.85,7977
0.43,6.82,-0.12,7.00,-6.95,-45.00,-841.02,7986
0.09,6.61,-0.21,7.00,-13.84,-51.00,-840.18,7995
0.33,6.49,-0.12,7.00,-15.29,-52.00,-839.34,8004
0.23,6.26,-0.23,7.00,-23.07,-59.00,-839.34,8012
0.05,6.23,-0.03,7.00,-19.80,-56.00,-839.34,8022
0.05,5.68,-0.55,7.00,-44.08,-77.00,-839.34,8030
0.23,5.56,-0.12,7.00,-38.21,-72.00,-839.34,8039
0.82,5.62,0.06,7.00,-33.26,-67.00,-839.34,8047
0.19,5.70,0.07,7.00,-31.15,-66.00,-839.34,8056
1.02,5.90,0.20,7.00,-23.54,-59.00,-839.34,8065
0.09,5.93,0.04,7.00,-25.93,-61.00,-839.34,8074
0.09,6.12,0.18,7.00,-18.49,-55.00,-840.18,8082
0.09,6.17,0.06,7.00,-19.47,-56.00,-840.18,8091
0.28,6.29,0.12,7.00,-15.25,-52.00,-841.02,8099
0.14,6.35,0.05,7.00,-15.29,-52.00,-841.02,8109
0.09,6.35,0.01,7.00,-16.04,-53.00,-841.85,8117
0.05,6.35,-0.00,7.00,-16.18,-53.00,-841.85,8126
0.09,6.31,-0.04,7.00,-18.15,-55.00,-841.85,8134
0.14,6.32,0.01,7.00,-16.74,-54.00,-842.69,8143
0.05,6.36,0.04,7.00,-15.27,-52.00,-843.53,8152
0.14,6.39,0.03,7.00,-14.56,-52.00,-844.37,8161
0.19,6.47,0.08,7.00,-11.66,-49.00,-844.37,8169
0.09,6.48,0.01,7.00,-12.62,-50.00,-845.21,8178
0.05,6.55,0.06,7.00,-10.15,-48.00,-846.05,8186
0.33,6.55,0.00,7.00,-11.16,-49.00,-846.89,8196
0.14,6.56,0.01,7.00,-10.62,-48.00,-847.73,8204
0.52,6.61,0.04,7.00,-9.05,-47.00,-848.57,8213
0.62,6.58,-0.03,7.00,-11.12,-49.00,-849.41,8221
0.19,6.54,-0.04,7.00,-12.37,-50.00,-850.25,8230
0.09,6.47,-0.07,7.00,-14.61,-52.00,-851.09,8239
0.09,6.34,-0.13,7.00,-19.02,-56.00,-852.77,8248
0.14,6.08,-0.26,7.00,-28.24,-63.00,-853.61,8256
0.09,5.69,-0.39,7.00,-40.52,-74.00,-854.44,8265
0.09,5.20,-0.49,7.00,-54.81,-86.00,-856.12,8274
0.05,4.60,-0.60,7.00,-14.37,-52.00,-856.96,8283
0.09,3.99,-0.62,7.00,-17.53,-54.00,-858.64,8292
0.57,3.31,-0.67,7.00,-21.12,-57.00,-860.32,8300
0.57,2.69,-0.63,7.00,-24.06,-60.00,-861.16,8309
0.92,2.18,-0.50,7.00,-26.09,-61.00,-862.84,8317
0.52,1.87,-0.31,7.00,-26.87,-62.00,-864.52,8327
0.14,1.65,-0.23,7.00,-27.66,-63.00,-866.20,8335
0.52,1.43,-0.22,7.00,-28.73,-64.00,-867.87,8344
0.57,1.31,-0.12,7.00,-28.95,-64.00,-869.55,8353
0.19,1.12,-0.18,7.00,-30.11,-65.00,-871.23,8361
0.09,0.93,-0.20,7.00,-31.17,-66.00,-873.75,8371
0.09,0.87,-0.05,7.00,-30.85,-65.00,-875.43,8379
0.09,0.87,-0.01,7.00,-30.69,-65.00,-877.11,8388
0.09,0.88,0.02,7.00,-30.52,-65.00,-879.62,8396
0.05,0.94,0.06,7.00,-30.05,-65.00,-881.30,8406
0.09,0.95,0.00,7.00,-30.25,-65.00,-882.98,8414
0.23,0.91,-0.04,7.00,-30.58,-65.00,-885.50,8423
0.62,0.90,-0.01,7.00,-30.57,-65.00,-888.02,8431
0.57,0.96,0.06,7.00,-29.96,-65.00,-889.70,8440
0.14,0.99,0.03,7.00,-29.90,-65.00,-892.21,8450
0.52,1.05,0.05,7.00,-29.54,-64.00,-893.89,8458
0.14,1.07,0.02,7.00,-29.54,-64.00,-896.41,8467
0.09,1.19,0.12,7.00,-28.59,-64.00,-898.93,8475
0.09,1.26,0.07,7.00,-28.43,-63.00,-901.45,8484
0.14,1.41,0.15,7.00,-27.36,-63.00,-903.13,8493
0.09,1.49,0.08,7.00,-27.22,-62.00,-905.64,8502
0.14,1.49,0.00,7.00,-27.51,-63.00,-908.16,8510
0.09,1.42,-0.07,7.00,-28.18,-63.00,-910.68,8519
0.19,1.30,-0.12,7.00,-28.97,-64.00,-912.36,8527
0.19,1.03,-0.27,7.00,-30.92,-66.00,-914.88,8537
0.57,0.77,-0.26,7.00,-32.21,-67.00,-917.39,8546
0.09,0.54,-0.23,7.00,-33.22,-67.00,-919.07,8554
0.09,0.33,-0.21,7.00,-34.22,-68.00,-921.59,8563
0.09,0.14,-0.18,7.00,-35.03,-69.00,-923.27,8571
0.57,0.05,-0.09,7.00,-35.10,-69.00,-925.79,8581
0.09,-0.00,-0.05,7.00,-35.22,-69.00,-927.47,8589
0.09,-0.04,-0.04,7.00,-35.34,-69.00,-929.98,8598
0.09,-0.04,-0.01,7.00,-35.25,-69.00,-931.66,8606
0.05,0.03,0.08,7.00,-34.52,-69.00,-934.18,8615
0.09,0.13,0.10,7.00,-33.97,-68.00,-935.86,8625
0.09,0.33,0.20,7.00,-32.52,-67.00,-938.38,8633
0.05,0.50,0.16,7.00,-31.87,-66.00,-940.06,8642
0.09,0.68,0.18,7.00,-30.87,-65.00,-942.57,8650
0.57,0.89,0.21,7.00,-29.75,-65.00,-944.25,8659
0.72,1.08,0.20,7.00,-28.81,-64.00,-945.93,8668
0.62,1.30,0.22,7.00,-27.58,-63.00,-948.45,8677
0.19,1.54,0.24,7.00,-26.34,-62.00,-950.13,8685
0.67,1.76,0.21,7.00,-25.36,-61.00,-952.65,8694
0.09,1.95,0.19,7.00,-24.49,-60.00,-954.33,8704
0.14,2.12,0.17,7.00,-23.70,-59.00,-956.00,8712
0.09,2.28,0.16,7.00,-22.95,-59.00,-958.52,8721
0.09,2.43,0.15,7.00,-22.23,-58.00,-960.20,8729
4.47,2.57,0.13,7.00,-21.60,-58.00,-961.88,8738
10.22,2.69,0.13,7.00,-20.82,-57.00,-964.40,8747
16.11,2.76,0.07,7.00,-20.42,-57.00,-966.08,8756
22.77,2.77,0.01,7.00,-20.06,-56.00,-967.76,8765
30.56,2.62,-0.15,7.00,-20.61,-57.00,-969.43,8773
32.83,2.59,-0.03,7.00,-20.02,-56.00,-971.95,8782
38.40,2.40,-0.19,7.00,-20.80,-57.00,-973.63,8792
39.51,2.18,-0.22,7.00,-21.88,-58.00,-975.31,8800
42.75,1.96,-0.22,7.00,-22.45,-58.00,-976.99,8809
43.71,1.73,-0.23,7.00,-23.45,-59.00,-979.51,8818
45.94,1.43,-0.30,7.00,-24.87,-60.00,-981.18,8826
43.71,1.22,-0.20,7.00,-25.89,-61.00,-982.86,8836
45.44,1.01,-0.21,7.00,-26.63,-62.00,-984.54,8844
44.44,0.82,-0.19,7.00,-27.70,-63.00,-987.06,8853
46.45,0.69,-0.13,7.00,-27.74,-63.00,-988.74,8862
45.94,0.58,-0.12,7.00,-28.37,-63.00,-991.26,8870
44.20,0.48,-0.10,7.00,-29.08,-64.00,-992.94,8880
43.47,0.39,-0.09,7.00,-29.59,-64.00,-994.61,8889
41.10,0.35,-0.04,7.00,-30.01,-65.00,-997.13,8897
34.01,0.37,0.01,7.00,-30.78,-65.00,-998.81,8906
33.81,0.46,0.09,7.00,-30.06,-65.00,-1001.33,8915
30.93,0.47,0.01,7.00,-30.71,-65.00,-1003.85,8924
30.93,0.48,0.01,7.00,-30.63,-65.00,-1005.53,8933
32.44,0.44,-0.04,7.00,-30.82,-65.00,-1008.04,8942
41.33,0.28,-0.17,7.00,-30.88,-65.00,-1010.56,8950
44.94,-0.03,-0.31,7.00,-32.37,-67.00,-1013.08,8960
46.19,-0.45,-0.41,7.00,-34.63,-69.00,-1015.60,8969
46.19,-0.84,-0.39,7.00,-36.50,-70.00,-1018.12,8977
41.80,-1.29,-0.45,7.00,-39.77,-73.00,-1020.63,8986
37.53,-1.64,-0.35,7.00,-41.79,-75.00,-1023.15,8995
33.02,-1.93,-0.29,7.00,-43.60,-76.00,-1026.51,9004
27.38,-2.12,-0.19,7.00,-44.88,-77.00,-1029.03,9013
25.40,-2.24,-0.12,7.00,-45.38,-78.00,-1031.54,9022
23.99,-2.47,-0.23,7.00,-47.15,-79.00,-1034.90,9031
21.03,-2.58,-0.10,7.00,-47.41,-79.00,-1038.26,9039
20.75,-2.75,-0.18,7.00,-48.61,-80.00,-1040.78,9049
179.12,-2.45,0.30,7.00,0.00,40.00,-1043.30,9058
41.57,-2.11,0.34,7.00,-40.76,-74.00,-1044.13,9066
57.94,-1.35,0.76,7.00,-31.98,-66.00,-1044.13,9075
36.68,-2.65,-1.30,7.00,-50.79,-82.00,-1044.97,9084
49.33,-2.37,0.29,7.00,-40.83,-74.00,-1044.97,9093
54.94,-2.96,-0.59,7.00,-46.12,-78.00,-1045.81,9102
54.07,-1.96,1.00,7.00,-34.98,-69.00,-1047.49,9111
38.18,-3.66,-1.70,7.00,-57.21,-88.00,-1048.33,9119
37.75,-3.31,0.35,7.00,-47.33,-79.00,-1049.17,9128
40.64,-3.57,-0.25,7.00,-50.56,-82.00,-1049.17,9138
30.56,-3.03,0.54,7.00,-46.16,-78.00,-1050.01,9146
28.59,-3.37,-0.34,7.00,-51.59,-83.00,-1050.85,9155
20.20,-3.20,0.18,7.00,-49.47,-81.00,-1051.69,9164
20.61,-3.21,-0.02,7.00,-50.28,-82.00,-1052.53,9174
14.83,-2.96,0.25,7.00,-48.36,-80.00,-1054.21,9182
14.05,-2.99,-0.02,7.00,-49.63,-81.00,-1055.05,9191
12.77,-2.91,0.07,7.00,-48.93,-81.00,-1056.72,9200
10.22,-2.73,0.18,7.00,-47.73,-80.00,-1058.40,9208
9.77,-2.78,-0.04,7.00,-48.86,-81.00,-1060.08,9218
8.63,-2.67,0.11,7.00,-47.75,-80.00,-1061.76,9227
6.09,-2.72,-0.05,7.00,-48.70,-80.00,-1063.44,9235
4.74,-2.68,0.03,7.00,-48.24,-80.00,-1065.12,9244
4.21,-2.64,0.04,7.00,-48.03,-80.00,-1067.64,9252
3.57,-2.74,-0.10,7.00,-49.06,-81.00,-1069.31,9262
3.63,-2.88,-0.14,7.00,-49.91,-82.00,-1070.99,9271
1.44,-2.69,0.19,7.00,-47.70,-80.00,-1072.67,9279
1.92,-2.83,-0.14,7.00,-49.72,-81.00,-1074.35,9288
3.51,-2.71,0.12,7.00,-48.02,-80.00,-1076.87,9296
3.82,-2.63,0.08,7.00,-47.81,-80.00,-1078.55,9306
4.34,-2.52,0.11,7.00,-47.12,-79.00,-1080.23,9315
4.54,-2.33,0.19,7.00,-45.86,-78.00,-1082.74,9323
4.81,-2.22,0.11,7.00,-45.64,-78.00,-1084.42,9332
4.21,-2.04,0.18,7.00,-44.44,-77.00,-1086.94,9341
0.57,-1.93,0.11,7.00,-44.19,-77.00,-1088.62,9350
0.14,-1.73,0.20,7.00,-42.88,-76.00,-1091.14,9359
0.28,-1.71,0.02,7.00,-43.45,-76.00,-1092.82,9367
0.09,-1.56,0.14,7.00,-42.24,-75.00,-1095.33,9376
0.09,-1.44,0.12,7.00,-41.71,-75.00,-1097.85,9385
0.28,-1.27,0.17,7.00,-40.63,-74.00,-1099.53,9394
0.09,-1.00,0.26,7.00,-38.98,-72.00,-1102.05,9403
0.09,-0.73,0.27,7.00,-37.57,-71.00,-1104.57,9412
0.09,-0.44,0.29,7.00,-36.04,-70.00,-1106.25,9420
0.09,-0.15,0.29,7.00,-34.61,-69.00,-1108.76,9430
0.09,0.20,0.36,7.00,-32.55,-67.00,-1111.28,9438
0.09,0.55,0.35,7.00,-30.86,-65.00,-1112.96,9447
0.05,0.81,0.26,7.00,-29.92,-65.00,-1115.48,9456
0.09,1.03,0.22,7.00,-28.95,-64.00,-1117.16,9464
0.19,1.47,0.44,7.00,-25.91,-61.00,-1118.84,9474
0.43,1.62,0.15,7.00,-26.29,-62.00,-1120.51,9483
0.52,1.78,0.16,7.00,-25.48,-61.00,-1122.19,9491
0.14,1.91,0.13,7.00,-24.96,-60.00,-1123.87,9500
0.28,1.99,0.09,7.00,-24.71,-60.00,-1125.55,9508
0.14,2.05,0.06,7.00,-24.54,-60.00,-1127.23,9518
0.09,1.83,-0.22,7.00,-26.73,-62.00,-1128.91,9527
0.09,2.05,0.22,7.00,-23.86,-60.00,-1130.59,9535
0.14,2.12,0.07,7.00,-24.09,-60.00,-1132.27,9544
0.19,2.12,-0.00,7.00,-24.41,-60.00,-1133.94,9552
0.09,2.34,0.22,7.00,-22.42,-58.00,-1135.62,9562
0.14,2.46,0.12,7.00,-22.26,-58.00,-1137.30,9571
0.52,2.78,0.33,7.00,-19.80,-56.00,-1138.98,9579
0.57,2.69,-0.09,7.00,-21.91,-58.00,-1140.66,9588
0.67,2.91,0.22,7.00,-19.56,-56.00,-1142.34,9596
0.14,2.84,-0.08,7.00,-21.13,-57.00,-1144.02,9606
0.09,2.97,0.13,7.00,-19.65,-56.00,-1145.69,9615
0.05,2.62,-0.35,7.00,-23.32,-59.00,-1147.37,9623
0.09,2.66,0.04,7.00,-21.55,-58.00,-1149.05,9632
0.09,2.34,-0.31,7.00,-24.53,-60.00,-1150.73,9640
0.09,2.27,-0.07,7.00,-23.93,-60.00,-1152.41,9650
0.43,2.08,-0.19,7.00,-25.38,-61.00,-1154.09,9659
0.14,2.08,-0.00,7.00,-24.62,-60.00,-1155.77,9667
0.05,2.05,-0.03,7.00,-24.89,-60.00,-1157.45,9676
0.09,2.03,-0.02,7.00,-24.96,-60.00,-1159.12,9684
0.09,2.07,0.05,7.00,-24.43,-60.00,-1160.80,9694
0.05,2.11,0.03,7.00,-24.35,-60.00,-1162.48,9703
0.14,2.25,0.14,7.00,-23.19,-59.00,-1164.16,9711
0.09,2.37,0.12,7.00,-22.64,-59.00,-1165.00,9720
0.05,2.54,0.17,7.00,-21.61,-58.00,-1166.68,9729
0.09,2.65,0.11,7.00,-21.32,-57.00,-1168.36,9738
0.09,2.77,0.12,7.00,-20.65,-57.00,-1170.04,9747
0.09,2.86,0.09,7.00,-20.32,-57.00,-1170.87,9755
0.14,2.93,0.07,7.00,-20.08,-56.00,-1172.55,9764
0.09,3.05,0.12,7.00,-19.29,-56.00,-1173.39,9773
0.09,3.10,0.05,7.00,-19.28,-56.00,-1175.07,9782
0.05,3.20,0.10,7.00,-18.57,-55.00,-1175.91,9791
0.09,3.27,0.07,7.00,-18.38,-55.00,-1176.75,9799
0.14,3.32,0.05,7.00,-18.16,-55.00,-1178.43,9808
0.52,3.36,0.03,7.00,-18.10,-55.00,-1179.27,9817
0.19,3.31,-0.04,7.00,-18.61,-55.00,-1180.11,9826
0.09,3.21,-0.10,7.00,-19.36,-56.00,-1181.79,9835
0.05,3.18,-0.03,7.00,-19.20,-56.00,-1182.63,9843
0.09,3.09,-0.09,7.00,-19.89,-56.00,-1183.46,9852
0.09,2.97,-0.12,7.00,-20.63,-57.00,-1185.14,9861
0.09,2.97,-0.01,7.00,-20.19,-56.00,-1185.14,9870
0.14,2.91,-0.06,7.00,-20.70,-57.00,-1185.98,9879
0.09,2.85,-0.06,7.00,-20.98,-57.00,-1186.82,9887
1.71,2.86,0.01,7.00,-20.61,-57.00,-1187.66,9896
0.09,2.90,0.03,7.00,-20.37,-57.00,-1188.50,9905
0.09,2.97,0.07,7.00,-19.86,-56.00,-1189.34,9914
0.09,3.07,0.10,7.00,-19.23,-56.00,-1190.18,9922
0.14,3.19,0.12,7.00,-18.60,-55.00,-1191.02,9931
0.09,3.31,0.12,7.00,-17.95,-55.00,-1191.86,9940
0.09,3.39,0.08,7.00,-17.75,-54.00,-1191.86,9949
0.05,3.45,0.06,7.00,-17.48,-54.00,-1192.70,9958
0.09,3.54,0.09,7.00,-16.92,-54.00,-1193.54,9966
0.09,3.61,0.07,7.00,-16.68,-53.00,-1193.54,9975
0.05,3.63,0.02,7.00,-16.74,-54.00,-1194.38,9985
0.23,3.63,-0.01,7.00,-16.89,-54.00,-1194.38,9993
0.33,3.61,-0.02,7.00,-17.02,-54.00,-1195.22,10002
0.19,3.55,-0.06,7.00,-17.47,-54.00,-1195.22,10010
0.52,3.58,0.03,7.00,-17.00,-54.00,-1196.05,10019
0.19,3.57,-0.00,7.00,-17.15,-54.00,-1196.05,10029
0.05,3.54,-0.03,7.00,-17.43,-54.00,-1196.89,10037
0.09,3.56,0.02,7.00,-17.09,-54.00,-1196.89,10046
0.09,3.60,0.03,7.00,-16.87,-54.00,-1196.89,10055
0.05,3.61,0.01,7.00,-16.91,-54.00,-1196.89,10063
0.09,3.59,-0.02,7.00,-17.11,-54.00,-1196.89,10073
0.09,3.56,-0.03,7.00,-17.34,-54.00,-1196.89,10081
0.09,3.51,-0.05,7.00,-17.64,-54.00,-1196.89,10090
0.14,3.47,-0.04,7.00,-17.85,-55.00,-1196.89,10099
0.09,3.44,-0.03,7.00,-17.94,-55.00,-1196.89,10107
0.09,3.42,-0.01,7.00,-17.93,-55.00,-1196.89,10117
0.28,3.42,-0.00,7.00,-17.91,-55.00,-1196.89,10125
0.14,3.41,-0.01,7.00,-17.95,-55.00,-1196.89,10134
0.23,3.45,0.04,7.00,-17.58,-54.00,-1196.89,10143
0.09,3.48,0.02,7.00,-17.52,-54.00,-1196.89,10151
0.43,3.43,-0.05,7.00,-18.06,-55.00,-1196.89,10161
0.43,3.39,-0.03,7.00,-18.16,-55.00,-1196.89,10170
0.00,3.39,-0.01,7.00,-18.09,-55.00,-1196.89,10178
0.09,3.37,-0.01,7.00,-18.19,-55.00,-1196.89,10187
0.14,3.39,0.01,7.00,-18.00,-55.00,-1196.89,10195
0.19,3.42,0.04,7.00,-17.74,-54.00,-1196.89,10205
0.14,3.44,0.01,7.00,-17.76,-54.00,-1196.89,10214
0.43,3.44,0.00,7.00,-17.78,-54.00,-1196.89,10222
0.09,3.45,0.01,7.00,-17.70,-54.00,-1196.89,10231
0.09,3.46,0.01,7.00,-17.65,-54.00,-1196.89,10240
0.14,3.43,-0.03,7.00,-17.99,-55.00,-1196.89,10249
0.09,3.42,-0.01,7.00,-17.91,-55.00,-1196.89,10258
0.09,3.41,-0.01,7.00,-18.02,-55.00,-1196.89,10266
0.14,3.41,0.00,7.00,-17.94,-55.00,-1196.89,10275
0.09,3.42,0.01,7.00,-17.83,-55.00,-1196.89,10285
0.09,3.36,-0.06,7.00,-18.46,-55.00,-1197.73,10293
0.09,3.19,-0.17,7.00,-19.74,-56.00,-1197.73,10302
0.05,3.18,-0.01,7.00,-19.11,-56.00,-1197.73,10311
0.09,3.04,-0.15,7.00,-20.41,-57.00,-1197.73,10319
0.14,2.89,-0.14,7.00,-21.11,-57.00,-1197.73,10329
0.28,2.71,-0.18,7.00,-22.15,-58.00,-1197.73,10338
0.14,2.47,-0.24,7.00,-23.61,-59.00,-1197.73,10346
0.48,2.12,-0.35,7.00,-25.77,-61.00,-1197.73,10355
0.14,1.72,-0.40,7.00,-28.01,-63.00,-1197.73,10363
0.05,1.42,-0.30,7.00,-29.06,-64.00,-1197.73,10373
0.19,1.18,-0.24,7.00,-30.06,-65.00,-1197.73,10382
0.14,1.03,-0.15,7.00,-30.48,-65.00,-1197.73,10390
0.09,0.94,-0.08,7.00,-30.61,-65.00,-1197.73,10399
0.09,0.90,-0.05,7.00,-30.71,-65.00,-1197.73,10408
0.19,0.97,0.07,7.00,-29.85,-65.00,-1197.73,10417
0.09,1.05,0.08,7.00,-29.43,-64.00,-1197.73,10426
0.09,1.24,0.19,7.00,-28.08,-63.00,-1197.73,10435
0.14,1.48,0.24,7.00,-26.65,-62.00,-1197.73,10443
0.09,1.74,0.26,7.00,-25.25,-61.00,-1197.73,10452
0.14,1.99,0.25,7.00,-24.07,-60.00,-1197.73,10461
0.57,2.08,0.09,7.00,-24.22,-60.00,-1197.73,10470
0.14,2.37,0.29,7.00,-22.03,-58.00,-1197.73,10479
0.43,2.56,0.19,7.00,-21.45,-58.00,-1197.73,10487
0.14,2.79,0.24,7.00,-20.09,-56.00,-1197.73,10497
0.09,2.84,0.05,7.00,-20.62,-57.00,-1197.73,10506
0.09,2.85,0.01,7.00,-20.74,-57.00,-1197.73,10514
0.23,2.79,-0.06,7.00,-21.28,-57.00,-1197.73,10523
0.43,2.72,-0.07,7.00,-21.69,-58.00,-1197.73,10532
0.09,2.44,-0.27,7.00,-23.87,-60.00,-1197.73,10541
0.14,2.21,-0.23,7.00,-24.85,-60.00,-1197.73,10550
0.14,1.93,-0.28,7.00,-26.48,-62.00,-1197.73,10558
0.09,1.71,-0.22,7.00,-27.35,-63.00,-1197.73,10567
0.23,1.48,-0.23,7.00,-28.55,-64.00,-1197.73,10576
0.09,1.32,-0.16,7.00,-29.03,-64.00,-1197.73,10585
0.09,1.22,-0.10,7.00,-29.32,-64.00,-1197.73,10594
0.23,1.31,0.09,7.00,-28.10,-63.00,-1197.73,10603
0.72,1.49,0.18,7.00,-26.82,-62.00,-1197.73,10611
0.28,1.70,0.21,7.00,-25.65,-61.00,-1197.73,10620
0.14,1.94,0.24,7.00,-24.31,-60.00,-1197.73,10630
0.23,2.14,0.19,7.00,-23.53,-59.00,-1197.73,10638
0.09,2.33,0.19,7.00,-22.60,-58.00,-1197.73,10647
0.14,2.47,0.14,7.00,-22.06,-58.00,-1197.73,10656
0.09,2.55,0.08,7.00,-21.91,-58.00,-1197.73,10664
0.09,2.58,0.02,7.00,-22.03,-58.00,-1197.73,10674
0.14,2.51,-0.07,7.00,-22.72,-59.00,-1197.73,10682
0.09,2.40,-0.11,7.00,-23.46,-59.00,-1197.73,10691
0.09,2.24,-0.16,7.00,-24.41,-60.00,-1197.73,10700
0.09,2.12,-0.13,7.00,-24.92,-60.00,-1198.57,10708
0.09,1.97,-0.14,7.00,-25.70,-61.00,-1198.57,10718
0.09,1.85,-0.13,7.00,-26.27,-62.00,-1198.57,10727
0.09,1.68,-0.17,7.00,-27.31,-63.00,-1198.57,10735
0.09,1.46,-0.22,7.00,-28.60,-64.00,-1198.57,10744
0.05,1.22,-0.24,7.00,-29.85,-65.00,-1198.57,10754
0.09,0.98,-0.24,7.00,-31.05,-66.00,-1198.57,10762
0.09,0.70,-0.28,7.00,-32.62,-67.00,-1198.57,10771
0.14,0.48,-0.22,7.00,-33.52,-68.00,-1199.41,10779
0.57,0.27,-0.20,7.00,-34.45,-69.00,-1199.41,10788
0.19,0.08,-0.20,7.00,-35.40,-69.00,-1199.41,10798
0.05,-0.11,-0.19,7.00,-36.31,-70.00,-1200.25,10806
0.09,-0.04,0.07,7.00,-34.94,-69.00,-1200.25,10815
0.09,0.20,0.24,7.00,-33.02,-67.00,-1201.09,10824
0.09,0.21,0.01,7.00,-33.88,-68.00,-1201.09,10832
0.09,0.47,0.26,7.00,-31.60,-66.00,-1201.93,10842
0.09,0.60,0.12,7.00,-31.53,-66.00,-1202.77,10851
0.48,0.87,0.28,7.00,-29.51,-64.00,-1202.77,10859
0.62,1.09,0.22,7.00,-28.68,-64.00,-1203.61,10868
0.57,1.44,0.35,7.00,-26.40,-62.00,-1204.45,10876
0.05,1.68,0.24,7.00,-25.61,-61.00,-1205.29,10886
0.09,2.06,0.38,7.00,-23.17,-59.00,-1206.13,10895
0.52,2.32,0.26,7.00,-22.39,-58.00,-1206.13,10903
0.14,2.62,0.30,7.00,-20.73,-57.00,-1206.97,10912
0.09,2.88,0.26,7.00,-19.57,-56.00,-1207.81,10921
0.09,3.18,0.30,7.00,-17.89,-55.00,-1208.64,10930
0.48,3.40,0.22,7.00,-17.11,-54.00,-1209.48,10939
0.14,3.71,0.31,7.00,-15.24,-52.00,-1209.48,10948
0.48,3.92,0.22,7.00,-14.50,-52.00,-1210.32,10956
0.09,4.17,0.24,7.00,-13.19,-51.00,-1211.16,10966
0.09,4.38,0.22,7.00,-12.21,-50.00,-1211.16,10974
0.09,4.57,0.18,7.00,-11.43,-49.00,-1212.00,10983
0.05,4.73,0.16,7.00,-10.73,-49.00,-1212.84,10992
0.09,5.09,0.36,7.00,-40.61,-74.00,-1212.84,11000
0.09,5.02,-0.07,7.00,-50.99,-82.00,-1213.68,11010
0.05,5.05,0.03,7.00,-48.23,-80.00,-1214.52,11019
0.09,5.28,0.24,7.00,-38.20,-72.00,-1215.36,11027
0.09,5.23,-0.05,7.00,-45.36,-78.00,-1216.20,11036
0.48,5.00,-0.23,7.00,-10.95,-49.00,-1217.04,11044
0.09,5.38,0.38,7.00,-33.01,-67.00,-1217.04,11054
0.14,5.14,-0.24,7.00,-51.34,-83.00,-1217.88,11063
0.05,5.10,-0
utu2,iBj0.26,7.00,-11.54,-49.00,-1220.40,11088
0.09,4.91,0.01,7.00,-10.43,-48.00,-1221.23,11098
0.09,4.79,-0.11,7.00,-11.49,-49.00,-1222.07,11107
0.09,4.73,-0.06,7.00,-11.62,-49.00,-1222.91,11115
0.09,4.62,-0.11,7.00,-12.36,-50.00,-1223.75,11124
0.19,4.68,0.07,7.00,-11.30,-49.00,-1224.59,11133
0.23,4.63,-0.06,7.00,-12.11,-50.00,-1225.43,11142
0.38,4.70,0.08,7.00,-11.18,-49.00,-1226.27,11151
0.19,4.84,0.14,7.00,-10.20,-48.00,-1227.11,11160
0.09,4.72,-0.12,7.00,-11.87,-49.00,-1227.95,11168
0.23,4.86,0.14,7.00,-10.17,-48.00,-1228.79,11177
0.09,4.97,0.11,7.00,-9.74,-48.00,-1228.79,11187
0.09,5.09,0.13,7.00,-45.22,-78.00,-1229.63,11195
0.38,5.25,0.16,7.00,-40.61,-74.00,-1230.47,11204
0.14,5.24,-0.01,7.00,-44.14,-77.00,-1231.31,11212
0.09,5.43,0.19,7.00,-35.43,-69.00,-1232.15,11222
0.09,5.56,0.13,7.00,-33.25,-67.00,-1232.99,11231
0.14,5.72,0.16,7.00,-28.91,-64.00,-1233.82,11239
0.23,5.80,0.08,7.00,-28.53,-64.00,-1235.50,11248
0.05,5.81,0.02,7.00,-29.29,-64.00,-1236.34,11257
0.09,6.04,0.22,7.00,-19.62,-56.00,-1237.18,11266
0.14,6.14,0.11,7.00,-19.27,-56.00,-1238.02,11275
0.05,6.21,0.06,7.00,-18.55,-55.00,-1238.86,11283
0.09,6.42,0.21,7.00,-10.40,-48.00,-1239.70,11292
0.19,6.54,0.12,7.00,-9.17,-47.00,-1240.54,11301
0.48,6.65,0.11,7.00,-6.68,-45.00,-1241.38,11310
0.19,6.81,0.17,7.00,-1.40,-41.00,-1242.22,11319
0.52,6.94,0.13,7.00,1.19,40.00,-1243.06,11327
0.09,7.04,0.10,7.00,2.91,42.00,-1243.90,11336
0.05,7.39,0.35,7.00,16.75,54.00,-1243.90,11344
0.52,7.20,-0.18,7.00,1.42,41.00,-1243.90,11354
0.09,7.30,0.10,7.00,9.45,47.00,-1243.90,11362
0.09,7.42,0.12,7.00,12.77,50.00,-1243.90,11371
0.38,7.54,0.12,7.00,15.82,53.00,-1243.90,11380
0.09,7.30,-0.23,7.00,2.94,42.00,-1243.90,11388
0.09,6.96,-0.34,7.00,-7.91,-46.00,-1243.90,11398
0.52,6.87,-0.09,7.00,-4.88,-44.00,-1243.90,11406
0.09,6.99,0.11,7.00,1.95,41.00,-1244.74,11415
0.09,6.79,-0.20,7.00,-9.38,-47.00,-1244.74,11423
0.52,6.72,-0.06,7.00,-8.18,-46.00,-1244.74,11432
0.77,6.59,-0.13,7.00,-12.86,-50.00,-1244.74,11442
0.14,6.59,0.00,7.00,-10.10,-48.00,-1244.74,11450
0.28,6.49,-0.11,7.00,-14.90,-52.00,-1244.74,11459
0.19,6.41,-0.08,7.00,-16.43,-53.00,-1245.58,11467
0.09,6.27,-0.14,7.00,-21.00,-57.00,-1245.58,11476
0.05,6.29,0.02,7.00,-17.13,-54.00,-1245.58,11486
0.57,6.28,-0.01,7.00,-18.26,-55.00,-1245.58,11494
0.09,6.23,-0.05,7.00,-20.22,-57.00,-1245.58,11503
0.09,6.16,-0.07,7.00,-22.23,-58.00,-1246.41,11511
0.28,6.06,-0.11,7.00,-25.68,-61.00,-1246.41,11521
0.09,6.01,-0.04,7.00,-25.52,-61.00,-1246.41,11530
0.09,5.98,-0.03,7.00,-26.10,-62.00,-1247.25,11538
0.05,5.97,-0.01,7.00,-25.98,-61.00,-1247.25,11547
0.09,5.93,-0.04,7.00,-27.76,-63.00,-1247.25,11555
0.05,5.95,0.03,7.00,-25.56,-61.00,-1248.09,11565
0.19,5.98,0.02,7.00,-25.03,-61.00,-1248.09,11574
0.09,5.93,-0.05,7.00,-27.73,-63.00,-1248.93,11582
0.09,5.94,0.01,7.00,-26.26,-62.00,-1249.77,11591
0.52,5.95,0.01,7.00,-26.01,-61.00,-1249.77,11599
0.19,5.94,-0.02,7.00,-26.95,-62.00,-1250.61,11609
0.14,5.92,-0.02,7.00,-27.32,-63.00,-1251.45,11618
0.57,5.83,-0.09,7.00,-31.15,-66.00,-1251.45,11626
0.09,5.98,0.15,7.00,-22.45,-58.00,-1252.29,11635
0.09,5.95,-0.03,7.00,-26.93,-62.00,-1252.29,11643
0.05,5.91,-0.04,7.00,-28.01,-63.00,-1253.13,11653
0.09,5.91,-0.00,7.00,-27.38,-63.00,-1253.97,11662
0.09,5.97,0.06,7.00,-24.43,-60.00,-1253.97,11670
0.09,5.68,-0.29,7.00,-38.98,-72.00,-1254.81,11679
0.00,5.85,0.17,7.00,-25.36,-61.00,-1255.65,11687
0.09,5.71,-0.14,7.00,-35.24,-69.00,-1256.49,11697
0.05,5.77,0.06,7.00,-29.60,-64.00,-1257.33,11706
0.14,5.63,-0.13,7.00,-36.83,-71.00,-1258.17,11714
0.09,5.66,0.03,7.00,-32.80,-67.00,-1259.00,11723
0.05,5.63,-0.03,7.00,-34.97,-69.00,-1259.84,11731
0.00,5.63,0.00,7.00,-34.11,-68.00,-1260.68,11741
0.09,5.68,0.05,7.00,-31.97,-66.00,-1261.52,11750
0.09,5.71,0.02,7.00,-31.88,-66.00,-1262.36,11758
0.19,5.65,-0.05,7.00,-34.66,-69.00,-1263.20,11767
0.33,5.70,0.05,7.00,-31.51,-66.00,-1264.04,11776
0.19,5.66,-0.04,7.00,-34.37,-68.00,-1264.88,11785
0.09,5.66,0.01,7.00,-33.29,-67.00,-1265.72,11794
0.14,5.64,-0.03,7.00,-34.65,-69.00,-1267.40,11802
0.09,5.64,0.01,7.00,-33.85,-68.00,-1268.24,11811
0.05,5.63,-0.01,7.00,-34.47,-69.00,-1269.08,11820
0.14,5.57,-0.06,7.00,-36.98,-71.00,-1269.92,11829
0.09,5.53,-0.04,7.00,-37.54,-71.00,-1271.59,11838
0.09,5.52,-0.01,7.00,-37.33,-71.00,-1272.43,11846
0.14,5.49,-0.02,7.00,-38.19,-72.00,-1274.11,11855
0.14,5.51,0.02,7.00,-36.88,-71.00,-1274.95,11865
0.09,5.45,-0.06,7.00,-39.96,-73.00,-1275.79,11873
0.14,5.39,-0.06,7.00,-41.51,-74.00,-1277.47,11882
0.23,5.48,0.09,7.00,-36.04,-70.00,-1278.31,11890
0.28,5.36,-0.13,7.00,-43.56,-76.00,-1279.15,11899
0.14,5.39,0.03,7.00,-39.74,-73.00,-1280.83,11909
0.23,5.45,0.06,7.00,-37.46,-71.00,-1281.67,11917
0.38,5.36,-0.09,7.00,-42.76,-76.00,-1283.35,11926
0.14,5.44,0.08,7.00,-37.24,-71.00,-1284.18,11935
0.09,5.50,0.05,7.00,-36.47,-70.00,-1285.86,11943
0.09,5.53,0.03,7.00,-36.29,-70.00,-1287.54,11953
0.14,5.63,0.11,7.00,-32.09,-66.00,-1288.38,11961
0.09,5.70,0.07,7.00,-30.97,-66.00,-1290.06,11970
0.09,5.83,0.13,7.00,-26.74,-62.00,-1291.74,11979
0.14,5.84,0.01,7.00,-28.83,-64.00,-1293.42,11987
0.09,6.05,0.21,7.00,-19.55,-56.00,-1294.26,11997
0.09,6.10,0.05,7.00,-21.31,-57.00,-1295.94,12005
0.14,6.30,0.20,7.00,-13.49,-51.00,-1296.77,12014
0.09,6.41,0.11,7.00,-12.54,-50.00,-1297.61,12023
0.05,6.60,0.19,7.00,-6.05,-45.00,-1299.29,12032
0.05,6.68,0.07,7.00,-6.66,-45.00,-1300.13,12041
0.09,6.92,0.24,7.00,2.90,42.00,-1301.81,12049
0.48,7.06,0.14,7.00,4.52,43.00,-1302.65,12058
0.28,7.13,0.06,7.00,4.50,43.00,-1303.49,12066
0.14,7.28,0.15,7.00,9.88,48.00,-1303.49,12076
0.28,7.44,0.16,7.00,14.28,51.00,-1303.49,12085
0.09,7.64,0.20,7.00,20.01,56.00,-1303.49,12093
0.14,7.82,0.18,7.00,23.92,60.00,-1303.49,12102
0.23,7.80,-0.01,7.00,19.74,56.00,-1303.49,12110
0.09,7.85,0.05,7.00,22.36,58.00,-1303.49,12120
0.05,7.95,0.10,7.00,25.83,61.00,-1302.65,12129
0.09,8.10,0.15,7.00,30.40,65.00,-1302.65,12137
0.57,8.04,-0.06,7.00,24.65,60.00,-1302.65,12146
0.57,8.14,0.10,7.00,30.48,65.00,-1301.81,12154
0.48,8.14,0.00,7.00,28.56,64.00,-1300.97,12164
0.09,8.33,0.19,7.00,37.26,71.00,-1300.13,12173
0.38,7.99,-0.35,7.00,17.67,54.00,-1300.13,12181
0.14,7.97,-0.02,7.00,23.88,60.00,-1299.29,12190
0.09,8.01,0.04,7.00,26.16,62.00,-1298.45,12198
0.09,7.93,-0.08,7.00,21.58,58.00,-1298.45,12208
0.14,7.87,-0.06,7.00,20.39,57.00,-1297.61,12216
0.19,7.93,0.07,7.00,24.60,60.00,-1296.77,12225
0.62,7.52,-0.41,7.00,4.90,44.00,-1295.94,12234
0.38,7.55,0.02,7.00,14.11,51.00,-1295.10,12242
0.48,7.35,-0.19,7.00,4.89,44.00,-1294.26,12252
0.14,7.29,-0.06,7.00,6.04,45.00,-1293.42,12260
0.09,7.08,-0.21,7.00,-2.39,-41.00,-1292.58,12269
0.09,7.08,0.00,7.00,1.93,41.00,-1291.74,12277
0.05,6.98,-0.10,7.00,-2.63,-42.00,-1290.90,12286
0.09,6.92,-0.06,7.00,-3.20,-42.00,-1290.90,12296
0.14,6.77,-0.15,7.00,-8.88,-47.00,-1290.90,12304
0.33,6.72,-0.05,7.00,-8.08,-46.00,-1290.90,12313
0.14,6.62,-0.10,7.00,-11.42,-49.00,-1290.90,12321
0.19,5.72,-0.91,7.00,-50.22,-82.00,-1290.90,12331
0.48,6.02,0.30,7.00,-18.42,-55.00,-1290.90,12339
0.09,6.13,0.11,7.00,-19.47,-56.00,-1290.90,12348
0.05,6.17,0.03,7.00,-20.18,-56.00,-1291.74,12357
0.43,5.90,-0.26,7.00,-32.72,-67.00,-1291.74,12365
0.09,5.95,0.05,7.00,-25.30,-61.00,-1291.74,12375
0.09,5.80,-0.15,7.00,-32.93,-67.00,-1292.58,12384
0.14,5.58,-0.22,7.00,-40.04,-73.00,-1292.58,12392
0.19,5.61,0.03,7.00,-34.29,-68.00,-1293.42,12401
0.67,5.45,-0.15,7.00,-41.65,-75.00,-1293.42,12409
0.09,5.45,-0.00,7.00,-38.66,-72.00,-1294.26,12419
0.38,5.31,-0.14,7.00,-44.95,-77.00,-1295.10,12428
0.19,5.32,0.00,7.00,-42.06,-75.00,-1295.10,12436
0.52,5.49,0.18,7.00,-34.20,-68.00,-1295.94,12445
0.19,5.42,-0.07,7.00,-40.99,-74.00,-1295.94,12453
0.05,5.47,0.05,7.00,-37.37,-71.00,-1296.77,12463
0.09,5.46,-0.00,7.00,-38.54,-72.00,-1297.61,12472
0.05,5.40,-0.06,7.00,-41.31,-74.00,-1298.45,12480
0.05,5.47,0.07,7.00,-36.76,-70.00,-1299.29,12489
0.09,5.45,-0.02,7.00,-39.33,-73.00,-1300.13,12498
0.48,5.39,-0.05,7.00,-41.26,-74.00,-1300.13,12507
0.09,5.33,-0.06,7.00,-43.00,-76.00,-1300.97,12516
0.14,5.31,-0.02,7.00,-42.76,-76.00,-1301.81,12524
0.23,5.22,-0.09,7.00,-46.38,-79.00,-1302.65,12533
0.09,5.20,-0.02,7.00,-45.51,-78.00,-1304.33,12542
0.05,5.16,-0.04,7.00,-46.79,-79.00,-1305.17,12551
0.09,5.07,-0.08,7.00,-49.82,-81.00,-1306.01,12560
0.05,4.99,-0.09,7.00,-10.39,-48.00,-1306.85,12568
0.09,4.93,-0.06,7.00,-10.61,-48.00,-1307.69,12577
0.23,4.84,-0.09,7.00,-11.18,-49.00,-1308.53,12587
0.48,4.78,-0.06,7.00,-11.34,-49.00,-1309.36,12595
0.19,4.66,-0.11,7.00,-12.13,-50.00,-1310.20,12604
0.67,4.56,-0.11,7.00,-12.65,-50.00,-1311.04,12613
0.09,4.51,-0.05,7.00,-12.65,-50.00,-1311.88,12621
0.09,4.30,-0.21,7.00,-14.36,-52.00,-1313.56,12631
0.48,4.27,-0.03,7.00,-13.80,-51.00,-1314.40,12640
0.05,3.85,-0.42,7.00,-17.41,-54.00,-1315.24,12648
0.09,3.95,0.10,7.00,-14.88,-52.00,-1316.08,12657
0.28,3.77,-0.18,7.00,-16.89,-54.00,-1316.92,12666
0.09,3.75,-0.01,7.00,-16.30,-53.00,-1317.76,12675
0.09,3.49,-0.26,7.00,-18.55,-55.00,-1318.60,12684
0.09,3.45,-0.05,7.00,-17.94,-55.00,-1319.44,12692
0.05,3.33,-0.12,7.00,-18.85,-55.00,-1320.28,12701
0.38,3.25,-0.08,7.00,-19.08,-56.00,-1321.12,12710
0.67,3.30,0.06,7.00,-18.25,-55.00,-1321.96,12719
0.14,3.20,-0.11,7.00,-19.45,-56.00,-1322.79,12728
0.28,2.95,-0.25,7.00,-21.27,-57.00,-1323.63,12737
0.14,2.95,0.01,7.00,-20.21,-57.00,-1324.47,12745
0.05,2.96,0.01,7.00,-20.17,-56.00,-1325.31,12754
0.23,3.01,0.05,7.00,-19.74,-56.00,-1326.15,12764
0.09,3.03,0.02,7.00,-19.73,-56.00,-1326.99,12772
0.09,3.14,0.11,7.00,-18.87,-55.00,-1327.83,12781
0.23,3.27,0.13,7.00,-18.15,-55.00,-1328.67,12789
0.09,3.41,0.14,7.00,-17.41,-54.00,-1328.67,12798
0.05,3.56,0.15,7.00,-16.58,-53.00,-1329.51,12808
0.09,3.67,0.11,7.00,-16.24,-53.00,-1330.35,12816
0.09,3.73,0.06,7.00,-16.08,-53.00,-1331.19,12825
0.05,3.78,0.04,7.00,-15.94,-53.00,-1332.03,12834
0.09,3.86,0.08,7.00,-15.39,-52.00,-1332.87,12843
0.09,3.79,-0.07,7.00,-16.31,-53.00,-1333.71,12852
0.23,3.80,0.01,7.00,-15.98,-53.00,-1333.71,12861
0.09,3.80,0.01,7.00,-15.96,-53.00,-1334.55,12869
0.05,3.84,0.04,7.00,-15.64,-53.00,-1335.38,12878
0.43,3.96,0.11,7.00,-14.76,-52.00,-1336.22,12887
0.33,3.94,-0.02,7.00,-15.36,-52.00,-1336.22,12896
0.09,3.96,0.02,7.00,-15.13,-52.00,-1337.06,12905
0.09,3.93,-0.03,7.00,-15.47,-52.00,-1337.90,12913
0.09,3.92,-0.01,7.00,-15.44,-52.00,-1338.74,12922
0.09,3.88,-0.04,7.00,-15.79,-53.00,-1338.74,12932
0.05,3.87,-0.00,7.00,-15.66,-53.00,-1339.58,12940
0.14,3.87,-0.01,7.00,-15.68,-53.00,-1339.58,12949
0.09,3.80,-0.07,7.00,-16.26,-53.00,-1340.42,12957
0.05,3.71,-0.09,7.00,-16.84,-54.00,-1341.26,12966
0.09,3.67,-0.04,7.00,-16.82,-54.00,-1341.26,12976
0.09,3.58,-0.09,7.00,-17.45,-54.00,-1342.10,12984
0.23,3.50,-0.08,7.00,-17.83,-55.00,-1342.10,12993
0.09,3.39,-0.11,7.00,-18.47,-55.00,-1342.94,13002
0.48,3.32,-0.07,7.00,-18.68,-55.00,-1342.94,13010
0.05,3.22,-0.10,7.00,-19.30,-56.00,-1343.78,13020
0.09,3.18,-0.04,7.00,-19.30,-56.00,-1343.78,13029
0.05,3.13,-0.05,7.00,-19.54,-56.00,-1344.62,13037
0.05,3.06,-0.07,7.00,-19.95,-56.00,-1344.62,13046
0.05,2.97,-0.09,7.00,-20.50,-57.00,-1345.46,13054
0.23,2.84,-0.13,7.00,-21.29,-57.00,-1345.46,13064
0.38,2.88,0.03,7.00,-20.46,-57.00,-1346.30,13073
0.52,2.75,-0.13,7.00,-21.73,-58.00,-1346.30,13081
0.09,2.66,-0.10,7.00,-22.10,-58.00,-1346.30,13090
0.05,2.51,-0.15,7.00,-23.07,-59.00,-1347.14,13100
0.14,2.54,0.04,7.00,-22.14,-58.00,-1347.14,13108
0.09,2.19,-0.35,7.00,-25.46,-61.00,-1347.97,13117
0.05,2.16,-0.03,7.00,-24.33,-60.00,-1347.97,13126
0.09,1.96,-0.20,7.00,-26.01,-61.00,-1348.81,13134
0.09,1.88,-0.08,7.00,-25.94,-61.00,-1348.81,13144
0.05,1.67,-0.20,7.00,-27.45,-63.00,-1349.65,13153
0.77,1.56,-0.11,7.00,-27.63,-63.00,-1349.65,13161
0.33,1.34,-0.22,7.00,-29.15,-64.00,-1350.49,13170
0.23,1.34,-0.01,7.00,-28.34,-63.00,-1350.49,13179
0.09,1.19,-0.15,7.00,-29.62,-64.00,-1351.33,13188
0.09,1.14,-0.05,7.00,-29.52,-64.00,-1351.33,13197
0.57,1.08,-0.06,7.00,-29.83,-65.00,-1352.17,13205
0.33,1.06,-0.02,7.00,-29.80,-65.00,-1352.17,13214
0.09,0.98,-0.08,7.00,-30.40,-65.00,-1353.01,13223
0.43,0.96,-0.02,7.00,-30.30,-65.00,-1353.85,13232
0.52,0.88,-0.08,7.00,-30.90,-66.00,-1353.85,13241
0.14,0.85,-0.03,7.00,-30.84,-65.00,-1354.69,13250
0.09,0.91,0.05,7.00,-30.25,-65.00,-1354.69,13258
0.09,0.91,-0.00,7.00,-30.48,-65.00,-1355.53,13267
0.14,0.86,-0.05,7.00,-30.89,-65.00,-1355.53,13276
0.09,0.88,0.02,7.00,-30.53,-65.00,-1356.37,13285
0.09,0.73,-0.15,7.00,-31.94,-66.00,-1357.21,13294
0.09,0.78,0.05,7.00,-30.86,-65.00,-1357.21,13302
0.05,0.71,-0.07,7.00,-31.71,-66.00,-1358.05,13312
0.09,0.64,-0.08,7.00,-32.11,-67.00,-1358.89,13321
0.09,0.47,-0.17,7.00,-33.34,-68.00,-1358.89,13329
0.05,0.38,-0.09,7.00,-33.44,-68.00,-1359.73,13338
0.09,0.32,-0.06,7.00,-33.63,-68.00,-1360.56,13347
0.14,0.23,-0.10,7.00,-34.26,-68.00,-1360.56,13356
0.43,0.14,-0.08,7.00,-34.61,-69.00,-1361.40,13365
0.09,0.03,-0.11,7.00,-35.31,-69.00,-1362.24,13374
0.28,-0.05,-0.08,7.00,-35.55,-69.00,-1363.08,13382
0.14,-0.13,-0.09,7.00,-36.01,-70.00,-1363.08,13391
0.67,-0.13,0.01,7.00,-35.59,-69.00,-1363.92,13400
0.05,-0.21,-0.09,7.00,-36.43,-70.00,-1364.76,13409
0.38,-0.28,-0.06,7.00,-36.64,-70.00,-1365.60,13418
0.57,-0.24,0.03,7.00,-36.08,-70.00,-1365.60,13426
0.57,-0.21,0.03,7.00,-35.93,-70.00,-1366.44,13435
0.28,-0.29,-0.08,7.00,-36.73,-70.00,-1367.28,13445
0.09,-0.47,-0.19,7.00,-38.13,-72.00,-1368.12,13453
0.14,-0.63,-0.16,7.00,-38.80,-72.00,-1368.96,13462
0.09,-0.77,-0.14,7.00,-39.41,-73.00,-1369.80,13471
0.09,-0.91,-0.14,7.00,-40.11,-73.00,-1370.64,13479
0.09,-1.05,-0.14,7.00,-40.79,-74.00,-1370.64,13489
0.14,-1.18,-0.13,7.00,-41.42,-74.00,-1372.32,13498
0.09,-1.32,-0.14,7.00,-42.12,-75.00,-1373.15,13506
0.05,-1.43,-0.11,7.00,-42.60,-75.00,-1373.99,13515
0.19,-1.56,-0.13,7.00,-43.30,-76.00,-1374.83,13524
0.57,-1.77,-0.21,7.00,-44.67,-77.00,-1375.67,13533
0.14,-2.00,-0.23,7.00,-45.90,-78.00,-1376.51,13542
0.14,-2.32,-0.32,7.00,-47.89,-80.00,-1377.35,13551
0.48,-2.46,-0.14,7.00,-47.89,-80.00,-1378.19,13559
0.09,-2.72,-0.26,7.00,-49.65,-81.00,-1379.87,13569
0.09,-2.88,-0.16,7.00,-50.04,-82.00,-1380.71,13578
0.14,-3.20,-0.32,7.00,-52.31,-84.00,-1381.55,13586
0.09,-3.36,-0.16,7.00,-52.44,-84.00,-1383.23,13595
0.09,-3.65,-0.29,7.00,-54.42,-85.00,-1384.91,13604
0.09,-3.97,-0.31,7.00,-56.08,-87.00,-1385.74,13613
0.09,-3.97,-0.01,7.00,-54.90,-86.00,-1387.42,13622
0.09,-4.28,-0.30,7.00,-57.59,-88.00,-1388.26,13631
0.09,-4.54,-0.27,7.00,-58.77,-89.00,-1389.94,13639
0.09,-4.87,-0.33,7.00,-60.70,-91.00,-1391.62,13648
0.09,-5.09,-0.21,7.00,-306.52,-298.00,-1393.30,13658
0.14,-5.52,-0.43,7.00,-321.72,-311.00,-1395.82,13666
0.14,-6.00,-0.48,7.00,-334.59,-322.00,-1398.33,13675
0.14,-6.13,-0.13,7.00,-330.79,-318.00,-1400.85,13684
0.72,-5.54,0.59,7.00,-301.73,-294.00,-1403.37,13693
0.19,-5.36,0.18,7.00,-305.51,-297.00,-1406.73,13703
0.38,-5.68,-0.32,7.00,-323.37,-312.00,-1410.09,13711
0.14,-5.53,0.15,7.00,-310.40,-301.00,-1413.44,13720
0.14,-5.26,0.27,7.00,-301.08,-293.00,-1417.64,13729
0.14,-5.83,-0.57,7.00,-332.15,-320.00,-1421.84,13739
0.19,-5.06,0.77,7.00,-286.09,-281.00,-1426.03,13747
0.14,-6.00,-0.94,7.00,-343.75,-329.00,-1431.07,13756
0.14,-5.43,0.57,7.00,-299.49,-292.00,-1436.10,13765
0.14,-5.70,-0.26,7.00,-322.68,-311.00,-1441.14,13774
0.14,-5.59,0.11,7.00,-312.66,-303.00,-1447.02,13783
0.19,-5.01,0.58,7.00,-288.56,-283.00,-1452.05,13792
0.14,-5.92,-0.92,7.00,-341.41,-327.00,-1457.93,13801
0.14,-5.54,0.38,7.00,-305.85,-297.00,-1463.80,13810
0.14,-4.91,0.63,7.00,-57.01,-88.00,-1470.52,13818
0.09,-5.17,-0.26,7.00,-309.48,-300.00,-1476.39,13828
0.14,-4.53,0.64,7.00,-55.08,-86.00,-1482.27,13837
0.09,-4.74,-0.21,7.00,-59.50,-90.00,-1488.98,13846
0.00,-3.76,0.97,7.00,-49.91,-82.00,-1494.86,13854
0.38,-3.74,0.02,7.00,-53.65,-85.00,-1500.73,13863
0.48,-2.92,0.82,7.00,-46.33,-79.00,-1505.77,13873
0.14,-2.29,0.63,7.00,-43.93,-77.00,-1511.65,13881
0.09,-2.09,0.20,7.00,-44.67,-77.00,-1517.52,13890
0.09,-1.74,0.35,7.00,-42.27,-75.00,-1523.40,13899
0.09,-1.21,0.53,7.00,-38.91,-72.00,-1529.27,13907
0.09,-0.62,0.59,7.00,-35.76,-70.00,-1535.15,13917
0.09,-0.45,0.17,7.00,-36.59,-70.00,-1541.02,13926
0.09,-0.06,0.39,7.00,-33.74,-68.00,-1546.06,13934
0.09,0.38,0.44,7.00,-31.34,-66.00,-1551.93,13943
0.14,0.22,-0.16,7.00,-34.57,-69.00,-1556.97,13953
0.09,0.64,0.43,7.00,-30.09,-65.00,-1562.84,13962
0.09,0.77,0.12,7.00,-30.68,-65.00,-1568.72,13970
0.09,1.16,0.39,7.00,-27.64,-63.00,-1573.76,13979
0.38,1.46,0.30,7.00,-26.48,-62.00,-1578.79,13987
0.05,1.65,0.19,7.00,-25.99,-61.00,-1584.67,13997
0.09,1.75,0.10,7.00,-25.86,-61.00,-1589.70,14006
0.48,1.95,0.20,7.00,-24.47,-60.00,-1594.74,14015
0.14,2.30,0.36,7.00,-22.05,-58.00,-1599.78,14023
0.48,2.03,-0.27,7.00,-25.92,-61.00,-1604.81,14032
0.09,2.53,0.50,7.00,-20.35,-57.00,-1609.85,14042
0.05,2.75,0.22,7.00,-20.40,-57.00,-1614.88,14050
0.09,2.83,0.08,7.00,-20.52,-57.00,-1619.92,14059
0.09,2.98,0.15,7.00,-19.49,-56.00,-1624.12,14068
0.14,3.25,0.26,7.00,-17.72,-54.00,-1629.15,14076
0.09,3.37,0.13,7.00,-17.64,-54.00,-1633.35,14086
0.09,3.19,-0.18,7.00,-19.76,-56.00,-1637.55,14095
0.09,3.70,0.51,7.00,-14.45,-52.00,-1642.58,14103
0.09,3.70,-0.00,7.00,-16.51,-53.00,-1646.78,14112
0.05,3.83,0.13,7.00,-15.30,-52.00,-1650.98,14121
0.09,4.42,0.58,7.00,-10.59,-48.00,-1655.17,14130
0.09,4.23,-0.19,7.00,-14.60,-52.00,-1658.53,14139
0.05,4.61,0.38,7.00,-10.44,-48.00,-1662.73,14148
0.23,4.70,0.09,7.00,-11.14,-49.00,-1666.92,14156
0.43,4.78,0.08,7.00,-10.80,-49.00,-1670.28,14166
0.19,4.71,-0.06,7.00,-11.68,-49.00,-1673.64,14175
0.14,4.93,0.21,7.00,-9.51,-48.00,-1677.83,14183
0.05,5.12,0.19,7.00,-43.13,-76.00,-1681.19,14192
0.14,4.80,-0.32,7.00,-12.30,-50.00,-1684.55,14201
0.09,5.07,0.27,7.00,-42.76,-76.00,-1687.91,14210
0.09,4.91,-0.16,7.00,-11.06,-49.00,-1691.26,14219
0.09,5.11,0.20,7.00,-43.12,-76.00,-1695.46,14227
0.09,5.32,0.21,7.00,-37.74,-71.00,-1698.82,14236
0.09,5.03,-0.29,7.00,-55.07,-86.00,-1702.17,14245
0.05,5.40,0.37,7.00,-32.55,-67.00,-1705.53,14254
0.09,5.16,-0.24,7.00,-50.73,-82.00,-1708.89,14263
0.09,5.36,0.19,7.00,-37.26,-71.00,-1712.25,14272
0.05,5.25,-0.10,7.00,-45.81,-78.00,-1715.60,14280
0.09,5.39,0.13,7.00,-37.66,-71.00,-1718.96,14289
0.09,5.41,0.02,7.00,-39.49,-73.00,-1722.32,14299
0.23,5.20,-0.20,7.00,-49.05,-81.00,-1725.68,14307
0.28,5.28,0.07,7.00,-41.63,-75.00,-1729.03,14316
0.14,5.18,-0.09,7.00,-47.20,-79.00,-1732.39,14324
0.57,5.27,0.08,7.00,-41.64,-75.00,-1736.59,14333
0.09,5.48,0.21,7.00,-33.91,-68.00,-1739.94,14343
0.09,5.61,0.13,7.00,-32.21,-67.00,-1743.30,14351
0.19,5.71,0.10,7.00,-30.11,-65.00,-1746.66,14360
0.09,5.65,-0.06,7.00,-34.80,-69.00,-1750.02,14369
0.09,5.86,0.20,7.00,-24.48,-60.00,-1753.37,14377
0.05,5.14,-0.72,7.00,-61.04,-91.00,-1756.73,14387
0.14,5.45,0.31,7.00,-32.45,-67.00,-1760.09,14396
0.09,5.13,-0.32,7.00,-52.98,-84.00,-1763.45,14404
0.09,4.84,-0.29,7.00,-11.98,-50.00,-1767.64,14413
0.09,4.78,-0.06,7.00,-11.30,-49.00,-1771.00,14423
0.09,4.66,-0.12,7.00,-12.16,-50.00,-1774.36,14431
0.72,4.80,0.14,7.00,-10.42,-48.00,-1777.71,14440
0.23,4.77,-0.03,7.00,-11.25,-49.00,-1781.07,14449
0.28,4.89,0.11,7.00,-10.10,-48.00,-1783.59,14457
0.09,4.98,0.10,7.00,-9.70,-48.00,-1786.95,14467
0.09,5.10,0.11,7.00,-45.33,-78.00,-1790.30,14476
0.43,5.14,0.04,7.00,-45.80,-78.00,-1793.66,14484
0.23,5.22,0.09,7.00,-42.65,-75.00,-1796.18,14493
0.48,5.41,0.19,7.00,-35.93,-70.00,-1799.54,14501
0.52,5.47,0.06,7.00,-37.13,-71.00,-1802.89,14511
0.19,5.57,0.10,7.00,-33.84,-68.00,-1805.41,14520
0.09,5.66,0.10,7.00,-31.53,-66.00,-1808.77,14528
0.09,5.81,0.14,7.00,-26.94,-62.00,-1812.13,14537
0.09,5.89,0.09,7.00,-25.94,-61.00,-1814.65,14546
0.09,6.02,0.13,7.00,-22.02,-58.00,-1817.16,14555
0.05,6.12,0.10,7.00,-20.02,-56.00,-1820.52,14564
0.09,5.85,-0.

2
6iCj05,6.09,0.01,7.00,-22.37,-58.00,-1828.91,14590
0.33,6.01,-0.09,7.00,-26.55,-62.00,-1832.27,14599
0.09,6.22,0.22,7.00,-15.13,-52.00,-1834.79,14608
0.05,6.19,-0.03,7.00,-20.89,-57.00,-1837.31,14617
0.52,6.43,0.24,7.00,-9.53,-48.00,-1839.83,14625
0.09,6.34,-0.09,7.00,-18.37,-55.00,-1843.18,14635
0.05,6.48,0.14,7.00,-10.36,-48.00,-1845.70,14644
0.23,6.08,-0.39,7.00,-30.83,-65.00,-1848.22,14652
0.05,6.31,0.23,7.00,-12.50,-50.00,-1850.74,14661
0.05,6.28,-0.04,7.00,-18.82,-55.00,-1853.26,14670
0.14,6.49,0.21,7.00,-8.55,-47.00,-1855.77,14679
0.43,6.46,-0.03,7.00,-13.99,-51.00,-1858.29,14688
0.14,6.77,0.31,7.00,0.33,40.00,-1860.81,14696
0.57,6.56,-0.21,7.00,-15.26,-52.00,-1862.49,14705
0.57,6.96,0.40,7.00,6.86,45.00,-1865.01,14713
0.14,6.76,-0.20,7.00,-9.89,-48.00,-1866.68,14723
0.92,6.96,0.20,7.00,3.17,42.00,-1868.36,14732
0.23,6.92,-0.04,7.00,-2.69,-42.00,-1869.20,14740
0.23,7.05,0.13,7.00,3.77,43.00,-1870.88,14749
0.05,7.18,0.13,7.00,6.96,45.00,-1871.72,14757
0.09,7.46,0.28,7.00,17.13,54.00,-1872.56,14767
0.23,7.72,0.26,7.00,23.21,59.00,-1872.56,14775
0.09,7.61,-0.11,7.00,12.95,50.00,-1872.56,14784
0.09,7.29,-0.32,7.00,0.95,40.00,-1872.56,14793
0.09,6.94,-0.35,7.00,-8.32,-46.00,-1872.56,14801
0.38,6.92,-0.03,7.00,-2.61,-42.00,-1872.56,14811
0.05,7.26,0.34,7.00,13.21,51.00,-1873.40,14819
0.09,7.14,-0.12,7.00,1.09,40.00,-1873.40,14828
0.33,7.26,0.12,7.00,9.04,47.00,-1873.40,14836
0.19,7.24,-0.03,7.00,5.33,44.00,-1873.40,14845
0.33,7.26,0.03,7.00,7.13,45.00,-1873.40,14854
0.05,7.15,-0.11,7.00,1.61,41.00,-1872.56,14863
0.09,7.09,-0.06,7.00,1.20,40.00,-1872.56,14872
0.43,6.98,-0.11,7.00,-2.66,-42.00,-1872.56,14880
0.38,6.82,-0.16,7.00,-7.64,-46.00,-1872.56,14889
0.09,6.81,-0.01,7.00,-5.02,-44.00,-1872.56,14898
0.05,6.50,-0.31,7.00,-18.80,-55.00,-1872.56,14907
0.19,6.31,-0.19,7.00,-21.19,-57.00,-1873.40,14916
0.05,6.38,0.08,7.00,-13.90,-51.00,-1873.40,14924
0.09,6.29,-0.09,7.00,-19.68,-56.00,-1874.24,14934
0.14,6.34,0.05,7.00,-15.50,-52.00,-1874.24,14942
0.05,6.36,0.02,7.00,-15.78,-53.00,-1875.08,14951
0.23,6.28,-0.07,7.00,-19.48,-56.00,-1875.92,14960
0.09,6.27,-0.01,7.00,-18.41,-55.00,-1876.76,14968
0.43,6.01,-0.26,7.00,-29.89,-65.00,-1876.76,14978
0.14,6.25,0.24,7.00,-14.00,-51.00,-1876.76,14986
0.52,6.28,0.03,7.00,-17.58,-54.00,-1877.60,14995
0.09,5.89,-0.38,7.00,-35.41,-69.00,-1877.60,15004
0.09,5.97,0.07,7.00,-24.36,-60.00,-1877.60,15012
0.09,5.72,-0.24,7.00,-36.75,-70.00,-1878.44,15022
0.09,5.63,-0.10,7.00,-36.25,-70.00,-1879.27,15030
0.09,5.41,-0.21,7.00,-43.89,-76.00,-1880.11,15039
0.14,5.43,0.02,7.00,-38.83,-72.00,-1880.11,15048
0.09,5.22,-0.22,7.00,-48.97,-81.00,-1880.95,15056
0.05,5.24,0.02,7.00,-43.50,-76.00,-1881.79,15066
0.14,5.56,0.32,7.00,-29.66,-64.00,-1882.63,15075
0.09,5.49,-0.07,7.00,-38.98,-72.00,-1882.63,15083
0.05,5.62,0.12,7.00,-32.13,-67.00,-1883.47,15092
0.09,5.69,0.08,7.00,-31.20,-66.00,-1884.31,15100
0.09,5.76,0.07,7.00,-29.71,-65.00,-1885.15,15110
0.05,5.75,-0.01,7.00,-31.43,-66.00,-1885.99,15119
0.57,5.77,0.02,7.00,-30.52,-65.00,-1886.83,15127
0.48,5.65,-0.11,7.00,-35.95,-70.00,-1887.67,15136
0.09,5.54,-0.11,7.00,-38.57,-72.00,-1888.51,15145
0.52,5.45,-0.09,7.00,-40.63,-74.00,-1889.35,15154
0.09,5.29,-0.16,7.00,-45.74,-78.00,-1890.19,15163
0.09,5.21,-0.08,7.00,-46.22,-78.00,-1891.86,15171
0.23,5.09,-0.12,7.00,-50.17,-82.00,-1892.70,15180
0.14,5.03,-0.06,7.00,-50.63,-82.00,-1893.54,15190
0.05,4.93,-0.09,7.00,-10.70,-49.00,-1895.22,15198
0.14,4.91,-0.02,7.00,-10.55,-48.00,-1896.90,15207
0.09,4.79,-0.12,7.00,-11.53,-49.00,-1897.74,15216
0.09,4.72,-0.06,7.00,-11.63,-49.00,-1899.42,15224
0.09,4.65,-0.07,7.00,-12.02,-50.00,-1900.26,15234
0.09,4.69,0.03,7.00,-11.45,-49.00,-1901.10,15242
0.05,4.38,-0.30,7.00,-14.29,-51.00,-1902.78,15251
0.62,4.40,0.02,7.00,-12.91,-50.00,-1903.62,15260
0.09,4.21,-0.20,7.00,-14.76,-52.00,-1905.29,15268
0.14,4.17,-0.04,7.00,-14.33,-52.00,-1906.97,15278
0.28,3.72,-0.44,7.00,-18.16,-55.00,-1907.81,15287
0.09,3.85,0.13,7.00,-15.22,-52.00,-1909.49,15295
0.23,3.79,-0.07,7.00,-16.34,-53.00,-1910.33,15304
0.09,3.69,-0.09,7.00,-16.89,-54.00,-1912.01,15313
0.09,3.75,0.06,7.00,-16.02,-53.00,-1913.69,15322
0.48,3.56,-0.19,7.00,-17.93,-55.00,-1914.53,15331
0.19,3.71,0.15,7.00,-15.86,-53.00,-1916.21,15340
0.09,3.64,-0.07,7.00,-17.09,-54.00,-1917.04,15348
0.09,3.56,-0.08,7.00,-17.52,-54.00,-1918.72,15357
0.09,3.48,-0.08,7.00,-17.88,-55.00,-1920.40,15366
0.09,3.25,-0.24,7.00,-19.72,-56.00,-1921.24,15375
0.05,3.22,-0.02,7.00,-18.99,-55.00,-1922.92,15384
0.09,3.09,-0.13,7.00,-20.05,-56.00,-1924.60,15392
0.09,3.04,-0.05,7.00,-20.02,-56.00,-1925.44,15401
0.05,2.84,-0.20,7.00,-21.61,-58.00,-1927.12,15411
0.09,2.79,-0.05,7.00,-21.23,-57.00,-1928.80,15419
0.05,2.46,-0.33,7.00,-24.00,-60.00,-1930.47,15428
0.05,2.57,0.10,7.00,-21.76,-58.00,-1932.15,15437
0.48,2.46,-0.11,7.00,-23.12,-59.00,-1933.83,15446
0.09,2.31,-0.15,7.00,-24.04,-60.00,-1935.51,15455
0.05,2.13,-0.19,7.00,-25.11,-61.00,-1937.19,15464
0.14,1.74,-0.38,7.00,-27.80,-63.00,-1938.87,15472
0.48,1.71,-0.03,7.00,-26.58,-62.00,-1940.55,15481
0.09,1.60,-0.11,7.00,-27.42,-63.00,-1942.22,15491
0.14,1.62,0.02,7.00,-26.83,-62.00,-1943.90,15499
0.28,1.25,-0.37,7.00,-30.19,-65.00,-1945.58,15508
0.09,1.23,-0.03,7.00,-28.97,-64.00,-1948.10,15517
0.09,1.33,0.10,7.00,-27.95,-63.00,-1949.78,15525
0.19,1.19,-0.14,7.00,-29.60,-64.00,-1951.46,15535
0.05,1.11,-0.08,7.00,-29.74,-65.00,-1953.98,15544
0.09,1.23,0.11,7.00,-28.43,-63.00,-1955.65,15552
0.09,1.27,0.04,7.00,-28.50,-64.00,-1958.17,15561
0.23,1.39,0.12,7.00,-27.59,-63.00,-1959.85,15569
0.09,1.68,0.29,7.00,-25.43,-61.00,-1961.53,15579
0.09,1.52,-0.16,7.00,-28.08,-63.00,-1964.05,15588
0.05,1.58,0.06,7.00,-26.87,-62.00,-1966.57,15596
0.09,1.74,0.16,7.00,-25.65,-61.00,-1968.24,15605
0.28,1.64,-0.09,7.00,-27.15,-62.00,-1970.76,15614
0.33,1.84,0.19,7.00,-25.05,-61.00,-1972.44,15623
0.19,2.11,0.27,7.00,-23.35,-59.00,-1974.96,15632
0.43,2.04,-0.07,7.00,-25.04,-61.00,-1977.48,15641
0.00,2.13,0.08,7.00,-24.04,-60.00,-1980.00,15649
0.19,2.18,0.05,7.00,-23.88,-60.00,-1981.67,15659
0.09,2.16,-0.02,7.00,-24.28,-60.00,-1984.19,15667
0.14,2.36,0.20,7.00,-22.38,-58.00,-1986.71,15676
0.09,2.25,-0.12,7.00,-24.23,-60.00,-1989.23,15685
0.09,1.98,-0.27,7.00,-26.18,-62.00,-1991.75,15693
0.14,2.21,0.24,7.00,-22.98,-59.00,-1993.42,15703
0.09,1.87,-0.35,7.00,-27.07,-62.00,-1995.94,15712
0.19,2.05,0.18,7.00,-24.06,-60.00,-1998.46,15720
0.77,1.97,-0.07,7.00,-25.42,-61.00,-2000.98,15729
0.19,2.11,0.14,7.00,-23.90,-60.00,-2003.50,15738
0.19,2.11,0.00,7.00,-24.45,-60.00,-2006.01,15747
0.14,2.01,-0.10,7.00,-25.37,-61.00,-2007.69,15756
0.09,2.25,0.24,7.00,-22.76,-59.00,-2010.21,15765
0.72,2.35,0.09,7.00,-22.90,-59.00,-2012.73,15773
0.14,2.56,0.22,7.00,-21.31,-57.00,-2015.25,15782
0.14,2.63,0.06,7.00,-21.61,-58.00,-2016.93,15792
0.48,2.66,0.03,7.00,-21.60,-58.00,-2019.44,15800
0.14,2.66,0.00,7.00,-21.69,-58.00,-2021.96,15809
0.09,2.62,-0.04,7.00,-22.08,-58.00,-2024.48,15818
0.05,2.80,0.18,7.00,-20.28,-57.00,-2026.16,15826
0.09,3.03,0.23,7.00,-18.94,-55.00,-2028.68,15836
0.09,2.70,-0.33,7.00,-22.85,-59.00,-2031.19,15845
0.09,2.89,0.20,7.00,-19.74,-56.00,-2032.87,15853
0.09,2.76,-0.13,7.00,-21.72,-58.00,-2035.39,15862
0.09,2.66,-0.10,7.00,-22.08,-58.00,-2037.91,15872
0.05,2.68,0.02,7.00,-21.54,-58.00,-2039.59,15880
0.09,2.98,0.30,7.00,-18.90,-55.00,-2042.11,15889
0.48,2.75,-0.23,7.00,-22.18,-58.00,-2044.62,15898
0.09,2.86,0.11,7.00,-20.23,-57.00,-2047.14,15906
0.09,2.79,-0.08,7.00,-21.38,-57.00,-2048.82,15916
0.09,2.90,0.12,7.00,-20.00,-56.00,-2051.34,15924
0.14,2.83,-0.08,7.00,-21.17,-57.00,-2053.02,15933
0.09,2.88,0.05,7.00,-20.40,-57.00,-2055.54,15942
0.23,2.66,-0.22,7.00,-22.55,-58.00,-2058.05,15950
0.48,2.70,0.04,7.00,-21.32,-57.00,-2059.73,15960
0.19,2.27,-0.44,7.00,-25.41,-61.00,-2062.25,15969
0.57,2.47,0.20,7.00,-21.83,-58.00,-2064.77,15977
0.87,2.21,-0.27,7.00,-25.03,-61.00,-2066.45,15986
0.57,2.52,0.32,7.00,-21.10,-57.00,-2068.96,15995
0.48,2.04,-0.48,7.00,-26.72,-62.00,-2071.48,16004
0.43,2.06,0.01,7.00,-24.67,-60.00,-2073.16,16013
0.05,1.90,-0.15,7.00,-26.10,-62.00,-2075.68,16022
0.09,1.88,-0.02,7.00,-25.67,-61.00,-2078.20,16030
0.09,1.84,-0.04,7.00,-25.97,-61.00,-2079.88,16039
0.05,1.93,0.09,7.00,-24.98,-60.00,-2082.39,16049
0.33,1.84,-0.09,7.00,-26.15,-62.00,-2084.91,16057
0.09,1.76,-0.08,7.00,-26.54,-62.00,-2086.59,16066
0.05,1.71,-0.05,7.00,-26.64,-62.00,-2089.11,16075
0.62,1.81,0.10,7.00,-25.55,-61.00,-2091.63,16083
0.09,1.65,-0.16,7.00,-27.35,-63.00,-2093.31,16093
0.09,1.72,0.06,7.00,-26.17,-62.00,-2095.82,16102
0.43,1.41,-0.31,7.00,-29.17,-64.00,-2098.34,16110
0.28,1.49,0.07,7.00,-27.27,-62.00,-2100.02,16119
0.09,1.45,-0.04,7.00,-27.89,-63.00,-2102.54,16129
0.09,1.30,-0.15,7.00,-29.11,-64.00,-2105.06,16137
0.09,1.30,-0.00,7.00,-28.51,-64.00,-2106.73,16146
0.05,1.48,0.18,7.00,-26.88,-62.00,-2109.25,16155
0.33,1.22,-0.26,7.00,-29.96,-65.00,-2111.77,16163
0.14,0.89,-0.32,7.00,-31.82,-66.00,-2114.29,16173
0.09,1.08,0.18,7.00,-28.87,-64.00,-2115.97,16181
0.33,1.01,-0.06,7.00,-30.18,-65.00,-2118.49,16190
0.09,1.05,0.03,7.00,-29.62,-64.00,-2121.00,16199
0.09,0.94,-0.10,7.00,-30.69,-65.00,-2122.68,16207
0.09,0.94,-0.00,7.00,-30.31,-65.00,-2125.20,16217
0.09,0.92,-0.02,7.00,-30.50,-65.00,-2126.88,16226
0.09,0.81,-0.11,7.00,-31.38,-66.00,-2129.40,16234
0.14,0.89,0.08,7.00,-30.21,-65.00,-2131.91,16243
0.09,0.98,0.09,7.00,-29.75,-65.00,-2134.43,16252
0.09,0.94,-0.04,7.00,-30.50,-65.00,-2136.11,16261
0.14,1.01,0.07,7.00,-29.65,-64.00,-2138.63,16270
0.52,0.92,-0.09,7.00,-30.74,-65.00,-2140.31,16279
0.14,1.01,0.09,7.00,-29.57,-64.00,-2142.83,16287
0.62,0.81,-0.21,7.00,-31.80,-66.00,-2145.34,16296
0.14,0.98,0.18,7.00,-29.37,-64.00,-2147.86,16306
0.48,1.01,0.03,7.00,-29.84,-65.00,-2149.54,16314
0.14,0.89,-0.12,7.00,-31.07,-66.00,-2152.06,16323
0.09,0.77,-0.11,7.00,-31.58,-66.00,-2154.58,16331
0.23,0.88,0.10,7.00,-30.20,-65.00,-2156.26,16340
0.09,0.84,-0.04,7.00,-30.96,-66.00,-2158.77,16350
0.09,0.83,-0.01,7.00,-30.86,-65.00,-2161.29,16358
0.09,0.62,-0.21,7.00,-32.76,-67.00,-2163.81,16367
0.09,0.53,-0.08,7.00,-32.66,-67.00,-2166.33,16376
0.09,0.23,-0.31,7.00,-35.08,-69.00,-2168.85,16385
0.09,0.19,-0.04,7.00,-34.22,-68.00,-2171.36,16394
0.09,0.05,-0.14,7.00,-35.32,-69.00,-2173.04,16403
0.09,-0.10,-0.15,7.00,-36.07,-70.00,-2175.56,16411
0.14,-0.02,0.08,7.00,-34.81,-69.00,-2178.08,16420
0.48,-0.29,-0.26,7.00,-37.49,-71.00,-2180.60,16430
0.09,-0.24,0.04,7.00,-36.05,-70.00,-2183.95,16438
0.23,-0.56,-0.32,7.00,-39.11,-72.00,-2186.47,16447
0.05,-0.42,0.14,7.00,-36.56,-70.00,-2188.99,16456
0.43,-0.63,-0.21,7.00,-38.98,-72.00,-2191.51,16464
0.09,-0.72,-0.08,7.00,-38.91,-72.00,-2194.03,16474
0.09,-1.00,-0.29,7.00,-41.17,-74.00,-2197.38,16483
0.09,-0.83,0.18,7.00,-38.42,-72.00,-2199.90,16491
0.09,-0.87,-0.04,7.00,-39.50,-73.00,-2202.42,16500
0.09,-1.11,-0.25,7.00,-41.56,-74.00,-2205.78,16509
0.09,-0.90,0.21,7.00,-38.67,-72.00,-2208.29,16518
0.09,-0.96,-0.06,7.00,-40.05,-73.00,-2210.81,16527
0.19,-0.89,0.07,7.00,-39.17,-72.00,-2214.17,16536
0.05,-0.93,-0.04,7.00,-39.79,-73.00,-2216.69,16544
0.09,-0.93,-0.00,7.00,-39.65,-73.00,-2220.04,16553
0.09,-1.04,-0.11,7.00,-40.62,-74.00,-2222.56,16563
0.05,-1.02,0.02,7.00,-39.99,-73.00,-2225.92,16571
0.19,-1.07,-0.05,7.00,-40.54,-74.00,-2228.44,16580
0.14,-0.99,0.08,7.00,-39.64,-73.00,-2231.80,16589
0.48,-1.03,-0.04,7.00,-40.27,-73.00,-2234.31,16598
0.23,-0.89,0.14,7.00,-38.89,-72.00,-2237.67,16607
0.28,-0.90,-0.02,7.00,-39.59,-73.00,-2240.19,16616
0.09,-0.61,0.29,7.00,-36.90,-71.00,-2243.55,16624
0.09,-0.59,0.02,7.00,-37.88,-71.00,-2246.06,16633
0.09,-0.47,0.12,7.00,-36.88,-71.00,-2249.42,16643
0.52,-0.34,0.13,7.00,-36.20,-70.00,-2251.94,16651
0.09,-0.40,-0.06,7.00,-37.22,-71.00,-2255.30,16660
0.09,-0.13,0.27,7.00,-34.59,-69.00,-2258.65,16669
0.19,-0.31,-0.18,7.00,-37.29,-71.00,-2261.17,16677
0.09,0.01,0.33,7.00,-33.62,-68.00,-2264.53,16687
0.09,0.08,0.07,7.00,-34.29,-68.00,-2267.89,16696
0.00,0.38,0.29,7.00,-31.92,-66.00,-2270.41,16704
0.09,0.47,0.09,7.00,-32.26,-67.00,-2273.76,16713
0.05,0.75,0.27,7.00,-30.16,-65.00,-2276.28,16722
0.23,0.46,-0.28,7.00,-33.82,-68.00,-2279.64,16731
0.09,0.90,0.44,7.00,-28.76,-64.00,-2282.16,16740
0.05,1.11,0.21,7.00,-28.62,-64.00,-2285.51,16749
0.14,1.05,-0.06,7.00,-30.01,-65.00,-2288.03,16757
0.09,1.39,0.35,7.00,-26.66,-62.00,-2291.39,16766
0.52,1.02,-0.38,7.00,-31.43,-66.00,-2293.91,16775
0.14,1.40,0.38,7.00,-26.50,-62.00,-2297.26,16784
0.48,1.41,0.01,7.00,-27.93,-63.00,-2299.78,16793
0.09,1.44,0.03,7.00,-27.68,-63.00,-2303.14,16801
0.09,1.50,0.06,7.00,-27.23,-62.00,-2305.66,16811
0.05,1.70,0.20,7.00,-25.69,-61.00,-2309.01,16820
0.09,2.03,0.33,7.00,-23.55,-59.00,-2311.53,16828
0.09,1.83,-0.20,7.00,-26.62,-62.00,-2314.89,16837
0.33,2.14,0.31,7.00,-23.05,-59.00,-2317.41,16846
0.05,2.12,-0.02,7.00,-24.48,-60.00,-2320.77,16855
0.09,2.42,0.30,7.00,-21.74,-58.00,-2323.28,16864
0.09,2.43,0.02,7.00,-22.78,-59.00,-2325.80,16873
0.05,2.37,-0.07,7.00,-23.44,-59.00,-2329.16,16881
0.09,2.38,0.02,7.00,-23.00,-59.00,-2331.68,16890
0.09,2.42,0.04,7.00,-22.73,-59.00,-2334.19,16900
0.05,2.46,0.04,7.00,-22.54,-58.00,-2337.55,16908
0.28,2.62,0.16,7.00,-21.29,-57.00,-2340.07,16917
0.09,2.46,-0.16,7.00,-23.35,-59.00,-2342.59,16926
0.23,2.56,0.10,7.00,-21.82,-58.00,-2345.11,16934
0.09,2.48,-0.08,7.00,-22.91,-59.00,-2348.46,16944
0.05,2.76,0.28,7.00,-20.12,-56.00,-2350.98,16953
0.09,2.51,-0.25,7.00,-23.47,-59.00,-2353.50,16961
0.09,2.68,0.18,7.00,-20.89,-57.00,-2356.02,16970
0.28,2.43,-0.25,7.00,-23.87,-60.00,-2358.54,16979
0.14,2.42,-0.01,7.00,-22.97,-59.00,-2361.89,16988
0.48,2.46,0.05,7.00,-22.48,-58.00,-2364.41,16997
0.19,2.38,-0.08,7.00,-23.43,-59.00,-2366.93,17005
0.72,2.33,-0.05,7.00,-23.52,-59.00,-2369.45,17014
0.09,2.09,-0.24,7.00,-25.51,-61.00,-2371.96,17024
0.05,2.08,-0.01,7.00,-24.66,-60.00,-2375.32,17032
0.09,2.08,-0.00,7.00,-24.61,-60.00,-2377.84,17041
0.48,1.97,-0.10,7.00,-25.54,-61.00,-2380.36,17050
0.33,1.75,-0.23,7.00,-27.16,-62.00,-2382.88,17058
0.19,1.67,-0.08,7.00,-26.93,-62.00,-2386.23,17068
0.38,1.58,-0.09,7.00,-27.48,-63.00,-2388.75,17077
0.14,1.74,0.16,7.00,-25.68,-61.00,-2391.27,17085
0.48,1.42,-0.32,7.00,-29.19,-64.00,-2394.63,17094
0.09,1.45,0.04,7.00,-27.59,-63.00,-2397.15,17103
0.09,1.32,-0.13,7.00,-28.92,-64.00,-2399.66,17112
0.09,1.26,-0.06,7.00,-28.95,-64.00,-2403.02,17121
0.14,1.41,0.15,7.00,-27.34,-63.00,-2405.54,17130
0.19,1.28,-0.13,7.00,-29.10,-64.00,-2408.90,17138
0.09,1.27,-0.01,7.00,-28.65,-64.00,-2411.41,17147
0.09,1.16,-0.12,7.00,-29.66,-64.00,-2413.93,17157
0.09,1.30,0.14,7.00,-27.97,-63.00,-2417.29,17165
0.57,1.08,-0.21,7.00,-30.43,-65.00,-2419.81,17174
0.09,1.09,0.01,7.00,-29.50,-64.00,-2423.16,17183
0.19,0.99,-0.11,7.00,-30.49,-65.00,-2425.68,17191
0.09,1.01,0.03,7.00,-29.84,-65.00,-2429.04,17201
0.09,1.16,0.15,7.00,-28.63,-64.00,-2431.56,17210
0.09,1.09,-0.06,7.00,-29.78,-65.00,-2434.92,17218
0.09,1.09,-0.00,7.00,-29.56,-64.00,-2437.43,17227
0.09,0.95,-0.14,7.00,-30.81,-65.00,-2440.79,17236
0.23,1.09,0.14,7.00,-28.98,-64.00,-2443.31,17245
0.19,1.16,0.07,7.00,-28.94,-64.00,-2445.83,17254
0.52,1.21,0.06,7.00,-28.71,-64.00,-2449.18,17263
0.62,1.18,-0.03,7.00,-29.24,-64.00,-2451.70,17271
0.57,0.90,-0.28,7.00,-31.61,-66.00,-2455.06,17281
0.48,1.21,0.31,7.00,-27.75,-63.00,-2457.58,17290
0.72,1.05,-0.16,7.00,-30.41,-65.00,-2460.93,17298
0.09,1.29,0.25,7.00,-27.56,-63.00,-2463.45,17307
0.05,1.29,-0.00,7.00,-28.57,-64.00,-2466.81,17316
0.09,1.36,0.07,7.00,-27.92,-63.00,-2469.33,17325
0.09,1.52,0.16,7.00,-26.75,-62.00,-2472.69,17334
0.09,1.54,0.02,7.00,-27.24,-62.00,-2475.20,17343
0.09,1.38,-0.15,7.00,-28.70,-64.00,-2478.56,17351
0.09,1.60,0.21,7.00,-26.15,-62.00,-2481.08,17360
0.05,1.64,0.04,7.00,-26.61,-62.00,-2484.44,17370
0.14,1.85,0.21,7.00,-24.94,-60.00,-2486.95,17378
0.48,1.69,-0.16,7.00,-27.16,-62.00,-2490.31,17387
0.14,1.94,0.25,7.00,-24.29,-60.00,-2492.83,17396
0.09,2.02,0.08,7.00,-24.61,-60.00,-2495.35,17404
0.05,2.16,0.14,7.00,-23.65,-59.00,-2498.70,17414
0.09,2.49,0.34,7.00,-21.19,-57.00,-2501.22,17423
0.09,2.69,0.20,7.00,-20.72,-57.00,-2503.74,17431
0.09,2.81,0.12,7.00,-20.45,-57.00,-2507.10,17440
0.09,2.82,0.00,7.00,-20.88,-57.00,-2509.62,17448
0.09,3.00,0.18,7.00,-19.28,-56.00,-2512.13,17458
0.09,3.15,0.15,7.00,-18.67,-55.00,-2514.65,17467
0.09,3.18,0.04,7.00,-18.93,-55.00,-2518.01,17475
0.09,3.26,0.07,7.00,-18.43,-55.00,-2520.53,17484
0.05,3.61,0.35,7.00,-15.58,-53.00,-2523.05,17494
0.09,3.62,0.01,7.00,-16.87,-54.00,-2525.56,17502
0.09,3.80,0.18,7.00,-15.29,-52.00,-2528.08,17511
0.05,3.73,-0.07,7.00,-16.66,-53.00,-2530.60,17520
0.09,3.78,0.05,7.00,-15.91,-53.00,-2533.12,17528
0.09,3.94,0.16,7.00,-14.67,-52.00,-2535.64,17538
0.05,4.24,0.31,7.00,-12.56,-50.00,-2538.15,17547
0.09,4.33,0.09,7.00,-13.02,-50.00,-2540.67,17555
0.33,4.45,0.12,7.00,-12.29,-50.00,-2543.19,17564
0.09,4.48,0.04,7.00,-12.43,-50.00,-2545.71,17573
0.48,4.61,0.13,7.00,-11.41,-49.00,-2548.23,17582
0.09,4.69,0.07,7.00,-11.27,-49.00,-2550.74,17591
0.00,4.58,-0.10,7.00,-12.49,-50.00,-2553.26,17600
0.09,4.95,0.36,7.00,-8.81,-47.00,-2554.94,17608
0.09,4.84,-0.11,7.00,-11.25,-49.00,-2557.46,17617
0.05,4.88,0.04,7.00,-10.46,-48.00,-2559.98,17627
0.09,4.92,0.05,7.00,-10.18,-48.00,-2561.65,17635
0.05,5.17,0.25,7.00,-40.64,-74.00,-2564.17,17644
0.52,5.01,-0.17,7.00,-53.06,-84.00,-2566.69,17652
0.09,5.09,0.08,7.00,-46.09,-78.00,-2568.37,17661
0.09,4.70,-0.39,7.00,-13.06,-50.00,-2570.89,17671
0.23,4.96,0.26,7.00,-9.17,-47.00,-2573.41,17679
0.09,4.76,-0.20,7.00,-12.02,-50.00,-2575.92,17688
0.43,4.76,0.01,7.00,-11.15,-49.00,-2577.60,17697
0.05,4.49,-0.27,7.00,-13.61,-51.00,-2580.12,17705
0.14,4.37,-0.12,7.00,-13.65,-51.00,-2581.80,17715
0.23,4.15,-0.22,7.00,-15.16,-52.00,-2584.32,17724
0.14,4.12,-0.03,7.00,-14.54,-52.00,-2586.84,17732
0.33,3.92,-0.19,7.00,-16.17,-53.00,-2588.51,17741
0.19,3.88,-0.04,7.00,-15.73,-53.00,-2591.03,17751
0.28,3.66,-0.22,7.00,-17.57,-54.00,-2592.71,17759
0.09,3.85,0.19,7.00,-15.02,-52.00,-2595.23,17768
0.52,3.73,-0.12,7.00,-16.86,-54.00,-2597.75,17777
0.09,3.46,-0.27,7.00,-18.79,-55.00,-2599.43,17785
0.09,3.55,0.10,7.00,-16.86,-54.00,-2601.94,17795
0.09,3.62,0.07,7.00,-16.59,-53.00,-2603.62,17803
0.09,3.53,-0.10,7.00,-17.76,-54.00,-2606.14,17812
0.09,3.48,-0.04,7.00,-17.77,-54.00,-2607.82,17821
0.05,3.36,-0.12,7.00,-18.70,-55.00,-2610.34,17829
0.09,3.28,-0.07,7.00,-18.87,-55.00,-2612.85,17839
0.09,2.95,-0.34,7.00,-21.63,-58.00,-2614.53,17848
0.43,2.89,-0.05,7.00,-20.75,-57.00,-2617.05,17856
0.09,2.71,-0.19,7.00,-22.21,-58.00,-2618.73,17865
0.09,2.63,-0.08,7.00,-22.19,-58.00,-2621.25,17874
0.05,2.29,-0.33,7.00,-24.88,-60.00,-2623.77,17883
0.14,2.33,0.04,7.00,-23.19,-59.00,-2625.44,17892
0.48,2.06,-0.28,7.00,-25.82,-61.00,-2627.96,17901
0.09,2.24,0.19,7.00,-23.03,-59.00,-2630.48,17909
0.09,2.14,-0.10,7.00,-24.72,-60.00,-2632.16,17918
0.09,1.92,-0.22,7.00,-26.31,-62.00,-2634.68,17928
0.23,2.02,0.10,7.00,-24.50,-60.00,-2637.20,17936
0.09,1.98,-0.04,7.00,-25.25,-61.00,-2638.87,17945
0.09,1.90,-0.08,7.00,-25.85,-61.00,-2641.39,17954
0.19,1.92,0.02,7.00,-25.31,-61.00,-2643.91,17963
0.09,2.19,0.27,7.00,-22.98,-59.00,-2645.59,17972
0.09,1.94,-0.25,7.00,-26.33,-62.00,-2648.11,17981
0.00,2.00,0.07,7.00,-24.71,-60.00,-2650.62,17989
0.09,1.87,-0.13,7.00,-26.15,-62.00,-2653.14,17998
0.09,1.79,-0.09,7.00,-26.40,-62.00,-2654.82,18008
0.00,1.84,0.05,7.00,-25.56,-61.00,-2657.34,18016
0.14,1.80,-0.04,7.00,-26.17,-62.00,-2659.86,18025
0.23,1.95,0.15,7.00,-24.61,-60.00,-2661.54,18034
0.33,1.72,-0.23,7.00,-27.32,-63.00,-2664.05,18042
0.19,1.77,0.04,7.00,-26.00,-61.00,-2666.57,18052
0.19,1.67,-0.09,7.00,-27.00,-62.00,-2669.09,18060
0.14,1.82,0.15,7.00,-25.29,-61.00,-2671.61,18069
0.09,1.65,-0.17,7.00,-27.41,-63.00, @i6j9,7.00,-26.04,-61.00,-2678.32,18096
0.09,1.36,-0.28,7.00,-29.33,-64.00,-2680.84,18105
0.23,1.24,-0.12,7.00,-29.30,-64.00,-2683.36,18113
0.14,1.22,-0.02,7.00,-28.97,-64.00,-2685.04,18122
0.09,1.26,0.04,7.00,-28.52,-64.00,-2687.56,18131
0.09,1.06,-0.20,7.00,-30.49,-65.00,-2690.07,18140
0.09,1.00,-0.07,7.00,-30.29,-65.00,-2692.59,18149
0.09,1.00,0.01,7.00,-29.95,-65.00,-2695.11,18158
0.09,0.99,-0.02,7.00,-30.12,-65.00,-2697.63,18166
0.09,0.98,-0.01,7.00,-30.11,-65.00,-2700.15,18176
0.33,0.89,-0.09,7.00,-30.90,-66.00,-2702.66,18185
0.09,0.78,-0.11,7.00,-31.53,-66.00,-2705.18,18193
0.33,0.65,-0.13,7.00,-32.25,-67.00,-2707.70,18202
0.09,0.70,0.05,7.00,-31.32,-66.00,-2710.22,18211
0.23,0.58,-0.12,7.00,-32.55,-67.00,-2712.74,18220
0.09,0.86,0.27,7.00,-29.62,-64.00,-2715.25,18229
0.09,0.33,-0.53,7.00,-35.48,-69.00,-2717.77,18238
0.43,0.66,0.34,7.00,-30.35,-65.00,-2720.29,18246
0.09,0.31,-0.35,7.00,-34.87,-69.00,-2722.81,18255
0.09,0.39,0.08,7.00,-32.72,-67.00,-2725.33,18265
0.09,0.30,-0.09,7.00,-33.83,-68.00,-2727.84,18273
0.09,0.31,0.01,7.00,-33.39,-68.00,-2730.36,18282
0.09,0.03,-0.28,7.00,-35.96,-70.00,-2732.88,18291
0.09,0.21,0.18,7.00,-33.25,-67.00,-2736.24,18299
0.14,0.09,-0.12,7.00,-35.06,-69.00,-2738.76,18309
0.05,0.23,0.15,7.00,-33.23,-67.00,-2741.27,18318
0.09,-0.12,-0.36,7.00,-37.04,-71.00,-2743.79,18326
0.48,0.12,0.24,7.00,-33.43,-68.00,-2747.15,18335
0.14,-0.12,-0.25,7.00,-36.60,-70.00,-2749.67,18344
0.62,0.10,0.22,7.00,-33.62,-68.00,-2752.18,18353
0.14,0.26,0.16,7.00,-33.04,-67.00,-2754.70,18362
0.09,0.10,-0.16,7.00,-35.16,-69.00,-2758.06,18371
0.09,-0.19,-0.28,7.00,-37.07,-71.00,-2760.58,18379
0.09,0.12,0.31,7.00,-33.17,-67.00,-2763.10,18388
0.09,-0.06,-0.18,7.00,-35.99,-70.00,-2766.45,18398
0.09,0.07,0.12,7.00,-34.16,-68.00,-2768.97,18406
0.09,0.11,0.04,7.00,-34.31,-68.00,-2771.49,18415
0.09,0.05,-0.06,7.00,-34.96,-69.00,-2774.85,18424
0.09,0.17,0.12,7.00,-33.68,-68.00,-2777.36,18433
0.09,0.24,0.07,7.00,-33.56,-68.00,-2779.88,18442
0.09,0.24,0.00,7.00,-33.78,-68.00,-2783.24,18450
0.09,0.26,0.02,7.00,-33.65,-68.00,-2785.76,18459
0.09,0.39,0.13,7.00,-32.54,-67.00,-2788.28,18468
0.38,0.15,-0.23,7.00,-35.17,-69.00,-2791.63,18477
0.67,0.48,0.33,7.00,-31.29,-66.00,-2794.15,18486
0.09,0.34,-0.14,7.00,-33.85,-68.00,-2796.67,18495
0.14,0.33,-0.01,7.00,-33.42,-68.00,-2800.03,18503
0.09,0.48,0.15,7.00,-31.98,-66.00,-2802.54,18512
0.09,0.47,-0.02,7.00,-32.74,-67.00,-2805.06,18522
0.33,0.66,0.20,7.00,-30.91,-66.00,-2808.42,18530
0.23,0.57,-0.09,7.00,-32.49,-67.00,-2810.94,18539
0.57,0.66,0.09,7.00,-31.34,-66.00,-2814.30,18548
0.62,0.72,0.06,7.00,-31.14,-66.00,-2816.81,18556
0.28,0.97,0.25,7.00,-29.13,-64.00,-2820.17,18566
0.28,1.09,0.12,7.00,-29.07,-64.00,-2822.69,18575
0.19,0.93,-0.16,7.00,-31.02,-66.00,-2826.05,18583
0.09,1.06,0.13,7.00,-29.17,-64.00,-2828.56,18592
0.09,0.80,-0.26,7.00,-32.00,-66.00,-2831.92,18601
0.28,1.07,0.27,7.00,-28.58,-64.00,-2834.44,18610
0.09,1.09,0.02,7.00,-29.48,-64.00,-2837.80,18619
0.05,0.99,-0.10,7.00,-30.45,-65.00,-2841.15,18628
0.43,1.13,0.14,7.00,-28.83,-64.00,-2843.67,18636
0.09,1.39,0.26,7.00,-27.00,-62.00,-2847.03,18646
0.09,1.22,-0.17,7.00,-29.59,-64.00,-2849.55,18654
0.09,1.31,0.09,7.00,-28.12,-63.00,-2852.90,18663
0.14,1.21,-0.10,7.00,-29.36,-64.00,-2856.26,18672
0.43,1.19,-0.02,7.00,-29.10,-64.00,-2858.78,18680
0.14,1.43,0.24,7.00,-26.89,-62.00,-2862.14,18690
0.09,1.26,-0.17,7.00,-29.40,-64.00,-2865.49,18699
0.23,1.28,0.03,7.00,-28.48,-63.00,-2868.01,18707
0.72,1.12,-0.17,7.00,-30.07,-65.00,-2871.37,18716
0.09,1.10,-0.02,7.00,-29.55,-64.00,-2874.73,18725
0.14,1.13,0.03,7.00,-29.20,-64.00,-2878.08,18734
0.09,0.93,-0.20,7.00,-31.14,-66.00,-2880.60,18743
0.09,0.74,-0.19,7.00,-32.05,-66.00,-2883.96,18752
0.09,0.60,-0.14,7.00,-32.56,-67.00,-2887.32,18760
0.09,0.49,-0.11,7.00,-32.96,-67.00,-2890.67,18769
0.09,0.54,0.05,7.00,-32.08,-66.00,-2894.03,18779
0.43,0.32,-0.23,7.00,-34.34,-68.00,-2896.55,18787
0.09,0.20,-0.12,7.00,-34.47,-69.00,-2899.91,18796
0.05,0.33,0.13,7.00,-32.80,-67.00,-2903.27,18805
0.23,0.10,-0.23,7.00,-35.42,-69.00,-2906.62,18813
0.09,-0.05,-0.15,7.00,-35.87,-70.00,-2909.98,18823
0.09,0.12,0.17,7.00,-33.71,-68.00,-2913.34,18832
0.62,0.03,-0.09,7.00,-35.23,-69.00,-2916.69,18840
0.19,-0.06,-0.09,7.00,-35.63,-70.00,-2919.21,18849
0.62,-0.10,-0.04,7.00,-35.65,-70.00,-2922.57,18859
0.19,-0.02,0.08,7.00,-34.80,-69.00,-2925.93,18867
0.43,-0.08,-0.06,7.00,-35.68,-70.00,-2929.28,18876
0.05,-0.08,0.01,7.00,-35.36,-69.00,-2932.64,18885
0.09,0.09,0.17,7.00,-33.89,-68.00,-2936.00,18893
0.09,-0.11,-0.20,7.00,-36.35,-70.00,-2939.36,18903
0.09,-0.01,0.10,7.00,-34.68,-69.00,-2942.71,18912
0.09,0.07,0.08,7.00,-34.31,-68.00,-2946.07,18920
0.09,0.04,-0.03,7.00,-34.90,-69.00,-2949.43,18929
0.09,0.19,0.15,7.00,-33.46,-68.00,-2952.79,18938
0.09,0.40,0.21,7.00,-32.16,-67.00,-2956.14,18947
0.09,0.10,-0.30,7.00,-35.73,-70.00,-2959.50,18956
0.09,0.35,0.25,7.00,-32.27,-67.00,-2962.86,18965
0.09,0.19,-0.16,7.00,-34.67,-69.00,-2966.22,18973
0.09,0.40,0.21,7.00,-32.16,-67.00,-2969.57,18982
0.52,0.20,-0.20,7.00,-34.84,-69.00,-2972.93,18992
0.14,0.16,-0.04,7.00,-34.39,-68.00,-2976.29,19000
0.23,0.16,0.00,7.00,-34.18,-68.00,-2979.64,19009
0.09,0.13,-0.03,7.00,-34.45,-69.00,-2983.00,19017
0.43,0.37,0.24,7.00,-32.18,-67.00,-2986.36,19026
0.05,0.36,-0.02,7.00,-33.28,-67.00,-2989.72,19036
0.09,0.55,0.19,7.00,-31.50,-66.00,-2993.07,19044
0.62,0.59,0.04,7.00,-31.90,-66.00,-2996.43,19053
0.05,0.58,-0.01,7.00,-32.15,-67.00,-2999.79,19062
0.05,0.83,0.25,7.00,-29.87,-65.00,-3003.15,19070
0.19,0.48,-0.35,7.00,-34.02,-68.00,-3006.50,19080
0.67,0.83,0.35,7.00,-29.43,-64.00,-3009.86,19089
0.09,0.82,-0.01,7.00,-30.97,-66.00,-3013.22,19097
0.09,0.85,0.04,7.00,-30.58,-65.00,-3015.74,19106
0.05,1.11,0.26,7.00,-28.41,-63.00,-3019.09,19116
0.09,1.22,0.11,7.00,-28.45,-63.00,-3022.45,19124
0.09,1.59,0.37,7.00,-25.60,-61.00,-3025.81,19133
0.57,1.49,-0.09,7.00,-27.90,-63.00,-3028.33,19142
0.09,1.40,-0.09,7.00,-28.36,-63.00,-3031.68,19150
0.05,1.61,0.21,7.00,-26.08,-61.00,-3035.04,19160
0.52,1.93,0.32,7.00,-24.05,-60.00,-3038.40,19169
0.33,1.88,-0.06,7.00,-25.86,-61.00,-3040.92,19177
0.09,2.12,0.24,7.00,-23.43,-59.00,-3044.27,19186
0.28,1.99,-0.13,7.00,-25.61,-61.00,-3046.79,19195
0.09,2.35,0.36,7.00,-21.83,-58.00,-3050.15,19204
0.09,2.14,-0.21,7.00,-25.16,-61.00,-3053.51,19213
0.09,2.33,0.20,7.00,-22.54,-58.00,-3056.02,19222
0.52,2.26,-0.07,7.00,-23.95,-60.00,-3059.38,19230
0.14,2.44,0.17,7.00,-22.13,-58.00,-3062.74,19239
0.09,2.29,-0.14,7.00,-24.10,-60.00,-3065.26,19249
0.09,2.42,0.13,7.00,-22.35,-58.00,-3068.61,19257
0.09,2.25,-0.18,7.00,-24.48,-60.00,-3071.13,19266
0.23,2.45,0.20,7.00,-21.97,-58.00,-3074.49,19275
0.09,2.72,0.27,7.00,-20.31,-57.00,-3077.01,19283
0.09,2.51,-0.21,7.00,-23.32,-59.00,-3080.37,19293
0.09,2.62,0.11,7.00,-21.44,-58.00,-3082.88,19302
0.05,2.53,-0.09,7.00,-22.70,-59.00,-3086.24,19310
0.09,2.50,-0.03,7.00,-22.65,-59.00,-3088.76,19319
0.09,2.58,0.09,7.00,-21.74,-58.00,-3092.12,19329
0.09,2.67,0.08,7.00,-21.32,-57.00,-3094.63,19337
0.14,2.56,-0.11,7.00,-22.62,-59.00,-3097.99,19346
0.14,2.63,0.07,7.00,-21.55,-58.00,-3100.51,19355
0.52,2.56,-0.07,7.00,-22.45,-58.00,-3103.87,19363
0.14,2.24,-0.32,7.00,-25.06,-61.00,-3106.38,19373
0.09,2.55,0.30,7.00,-21.06,-57.00,-3109.74,19382
0.09,2.22,-0.32,7.00,-25.19,-61.00,-3112.26,19390
0.14,2.27,0.05,7.00,-23.41,-59.00,-3114.78,19399
0.09,2.44,0.16,7.00,-22.18,-58.00,-3118.13,19408
0.09,2.22,-0.22,7.00,-24.78,-60.00,-3120.65,19417
0.09,2.03,-0.19,7.00,-25.62,-61.00,-3124.01,19426
0.09,2.16,0.13,7.00,-23.65,-59.00,-3126.53,19435
0.09,2.11,-0.05,7.00,-24.65,-60.00,-3129.89,19443
0.09,2.18,0.07,7.00,-23.84,-60.00,-3132.40,19452
0.09,2.11,-0.07,7.00,-24.77,-60.00,-3134.92,19462
0.05,2.15,0.04,7.00,-24.10,-60.00,-3138.28,19470
0.14,2.22,0.08,7.00,-23.58,-59.00,-3140.80,19479
0.23,2.45,0.22,7.00,-21.86,-58.00,-3144.15,19488
0.28,2.28,-0.17,7.00,-24.28,-60.00,-3146.67,19496
0.09,2.47,0.19,7.00,-21.89,-58.00,-3150.03,19506
0.09,2.20,-0.27,7.00,-25.11,-61.00,-3152.55,19515
0.09,2.42,0.23,7.00,-21.98,-58.00,-3155.07,19523
0.09,2.71,0.29,7.00,-20.29,-57.00,-3158.42,19532
0.09,2.63,-0.09,7.00,-22.22,-58.00,-3160.94,19542
0.09,2.69,0.06,7.00,-21.33,-57.00,-3164.30,19550
0.09,2.57,-0.11,7.00,-22.57,-58.00,-3166.82,19559
0.09,2.69,0.12,7.00,-21.07,-57.00,-3170.17,19567
0.14,2.50,-0.19,7.00,-23.27,-59.00,-3172.69,19576
0.09,2.68,0.18,7.00,-20.89,-57.00,-3175.21,19586
0.09,2.36,-0.32,7.00,-24.51,-60.00,-3178.57,19594
0.05,2.33,-0.03,7.00,-23.48,-59.00,-3181.09,19603
0.09,2.55,0.23,7.00,-21.32,-57.00,-3183.60,19612
0.09,2.37,-0.18,7.00,-23.89,-60.00,-3186.96,19620
0.09,2.42,0.05,7.00,-22.74,-59.00,-3189.48,19630
0.09,2.28,-0.14,7.00,-24.16,-60.00,-3192.00,19639
0.05,2.24,-0.04,7.00,-23.98,-60.00,-3195.35,19647
0.09,2.40,0.16,7.00,-22.35,-58.00,-3197.87,19656
0.28,2.33,-0.07,7.00,-23.59,-59.00,-3200.39,19665
0.23,2.18,-0.16,7.00,-24.73,-60.00,-3203.75,19674
0.28,1.87,-0.31,7.00,-26.92,-62.00,-3206.27,19683
0.19,1.93,0.06,7.00,-25.13,-61.00,-3208.78,19692
0.05,1.78,-0.15,7.00,-26.71,-62.00,-3211.30,19700
0.09,1.48,-0.29,7.00,-28.75,-64.00,-3213.82,19709
0.28,1.79,0.31,7.00,-24.82,-60.00,-3216.34,19719
0.05,1.40,-0.39,7.00,-29.53,-64.00,-3219.69,19727
0.09,1.61,0.21,7.00,-26.09,-61.00,-3222.21,19736
0.09,1.74,0.12,7.00,-25.83,-61.00,-3224.73,19745
0.05,1.62,-0.12,7.00,-27.36,-63.00,-3227.25,19753
0.09,1.32,-0.30,7.00,-29.57,-64.00,-3229.77,19763
0.09,1.45,0.12,7.00,-27.28,-62.00,-3232.28,19772
0.14,1.39,-0.06,7.00,-28.29,-63.00,-3234.80,19780
0.09,1.58,0.20,7.00,-26.29,-62.00,-3238.16,19789
0.52,1.30,-0.29,7.00,-29.65,-64.00,-3240.68,19799
0.19,1.34,0.04,7.00,-28.14,-63.00,-3243.20,19807
0.28,0.89,-0.45,7.00,-32.34,-67.00,-3245.71,19816
0.57,1.15,0.26,7.00,-28.21,-63.00,-3248.23,19825
0.62,0.98,-0.17,7.00,-30.79,-65.00,-3251.59,19833
0.57,0.95,-0.03,7.00,-30.35,-65.00,-3254.11,19843
0.09,0.89,-0.06,7.00,-30.76,-65.00,-3256.63,19852
0.09,0.74,-0.15,7.00,-31.89,-66.00,-3259.14,19860
0.09,0.72,-0.03,7.00,-31.53,-66.00,-3262.50,19869
0.05,0.79,0.07,7.00,-30.79,-65.00,-3265.02,19878
0.09,0.70,-0.09,7.00,-31.86,-66.00,-3267.54,19887
0.05,0.48,-0.21,7.00,-33.44,-68.00,-3270.89,19896
0.09,0.64,0.15,7.00,-31.21,-66.00,-3273.41,19905
0.23,0.57,-0.07,7.00,-32.41,-67.00,-3275.93,19913
0.09,0.83,0.26,7.00,-29.84,-65.00,-3279.29,19922
0.09,0.60,-0.23,7.00,-32.89,-67.00,-3281.81,19932
0.09,0.73,0.13,7.00,-30.82,-65.00,-3284.32,19940
0.09,0.57,-0.17,7.00,-32.83,-67.00,-3287.68,19949
0.00,0.80,0.24,7.00,-30.04,-65.00,-3290.20,19958
0.09,1.02,0.21,7.00,-29.07,-64.00,-3292.72,19966
0.09,0.87,-0.14,7.00,-31.21,-66.00,-3295.23,19976
0.33,0.90,0.03,7.00,-30.40,-65.00,-3298.59,19985
0.57,1.02,0.13,7.00,-29.38,-64.00,-3301.11,19993
0.14,1.15,0.13,7.00,-28.73,-64.00,-3303.63,20002
0.38,1.16,0.00,7.00,-29.20,-64.00,-3306.15,20012
0.09,1.21,0.05,7.00,-28.75,-64.00,-3309.50,20020
0.05,1.23,0.02,7.00,-28.75,-64.00,-3312.02,20029
0.14,1.44,0.21,7.00,-26.92,-62.00,-3314.54,20038
0.09,1.63,0.18,7.00,-26.14,-62.00,-3317.90,20046
0.05,1.58,-0.04,7.00,-27.26,-62.00,-3320.42,20056
0.14,1.95,0.36,7.00,-23.80,-60.00,-3322.93,20065
0.09,1.90,-0.04,7.00,-25.66,-61.00,-3326.29,20073
0.05,2.00,0.09,7.00,-24.65,-60.00,-3328.81,20082
0.09,2.28,0.28,7.00,-22.48,-58.00,-3332.17,20091
0.05,2.36,0.08,7.00,-22.90,-59.00,-3334.68,20100
0.05,2.31,-0.05,7.00,-23.66,-59.00,-3337.20,20109
0.09,2.56,0.26,7.00,-21.15,-57.00,-3340.56,20118
0.28,2.74,0.17,7.00,-20.64,-57.00,-3343.08,20126
0.14,2.75,0.02,7.00,-21.17,-57.00,-3345.60,20135
0.23,2.83,0.08,7.00,-20.50,-57.00,-3348.95,20145
0.23,2.95,0.12,7.00,-19.76,-56.00,-3351.47,20153
0.57,3.04,0.09,7.00,-19.45,-56.00,-3354.83,20162
0.09,3.33,0.29,7.00,-17.15,-54.00,-3357.35,20171
0.09,3.23,-0.10,7.00,-19.23,-56.00,-3359.86,20179
0.19,3.21,-0.03,7.00,-19.06,-56.00,-3363.22,20189
0.05,3.33,0.12,7.00,-17.89,-55.00,-3365.74,20198
0.09,3.17,-0.15,7.00,-19.74,-56.00,-3368.26,20206
0.33,3.43,0.26,7.00,-16.79,-54.00,-3370.78,20215
0.09,3.25,-0.19,7.00,-19.51,-56.00,-3374.13,20225
0.05,3.25,0.01,7.00,-18.70,-55.00,-3376.65,20233
0.23,3.34,0.09,7.00,-17.95,-55.00,-3379.17,20242
0.09,3.37,0.03,7.00,-18.03,-55.00,-3382.53,20251
0.05,3.53,0.16,7.00,-16.67,-53.00,-3385.04,20259
0.09,3.60,0.06,7.00,-16.78,-54.00,-3387.56,20269
0.09,3.96,0.37,7.00,-13.73,-51.00,-3390.08,20278
0.19,3.81,-0.15,7.00,-16.57,-53.00,-3392.60,20286
0.52,3.89,0.08,7.00,-15.24,-52.00,-3395.12,20295
0.14,4.30,0.41,7.00,-11.86,-49.00,-3397.63,20303
0.28,4.25,-0.05,7.00,-13.97,-51.00,-3400.99,20313
0.14,4.42,0.18,7.00,-12.18,-50.00,-3403.51,20322
0.09,4.45,0.03,7.00,-12.65,-50.00,-3406.03,20330
0.05,4.59,0.14,7.00,-11.51,-49.00,-3408.55,20339
0.09,4.50,-0.09,7.00,-12.87,-50.00,-3411.06,20348
0.09,4.81,0.32,7.00,-9.66,-48.00,-3413.58,20357
0.19,4.89,0.08,7.00,-10.24,-48.00,-3416.10,20366
0.09,4.86,-0.03,7.00,-10.79,-49.00,-3418.62,20375
0.09,4.86,0.00,7.00,-10.68,-48.00,-3420.30,20383
0.14,4.97,0.11,7.00,-9.68,-48.00,-3422.81,20392
0.09,4.94,-0.04,7.00,-10.47,-48.00,-3425.33,20402
0.09,5.01,0.07,7.00,-48.40,-80.00,-3427.85,20410
0.09,5.02,0.02,7.00,-49.04,-81.00,-3430.37,20419
0.09,5.02,-0.01,7.00,-49.80,-81.00,-3432.89,20427
0.23,4.98,-0.04,7.00,-10.24,-48.00,-3435.40,20436
0.05,4.98,0.00,7.00,-10.07,-48.00,-3437.92,20446
0.09,4.84,-0.14,7.00,-11.36,-49.00,-3440.44,20454
0.19,4.76,-0.08,7.00,-11.54,-49.00,-3442.96,20463
0.48,4.59,-0.17,7.00,-12.73,-50.00,-3445.48,20472
0.19,4.52,-0.06,7.00,-12.63,-50.00,-3447.99,20481
0.09,4.32,-0.20,7.00,-14.21,-51.00,-3450.51,20490
0.09,4.18,-0.15,7.00,-14.70,-52.00,-3453.03,20499
0.09,3.95,-0.23,7.00,-16.20,-53.00,-3455.55,20507
0.05,3.78,-0.17,7.00,-16.76,-54.00,-3458.07,20516
0.09,3.63,-0.15,7.00,-17.41,-54.00,-3460.58,20526
0.09,3.54,-0.09,7.00,-17.65,-54.00,-3463.10,20534
0.05,3.61,0.07,7.00,-16.66,-53.00,-3465.62,20543
0.09,3.37,-0.24,7.00,-19.07,-56.00,-3468.14,20552
0.09,3.46,0.09,7.00,-17.35,-54.00,-3470.66,20560
0.05,3.41,-0.05,7.00,-18.11,-55.00,-3473.17,20570
0.09,3.41,-0.01,7.00,-17.98,-55.00,-3475.69,20579
0.09,3.28,-0.13,7.00,-19.14,-56.00,-3478.21,20587
0.09,3.48,0.20,7.00,-16.82,-54.00,-3480.73,20596
0.09,3.27,-0.20,7.00,-19.43,-56.00,-3483.25,20605
0.09,3.23,-0.04,7.00,-18.99,-55.00,-3484.93,20614
0.28,3.31,0.07,7.00,-18.17,-55.00,-3487.44,20623
0.09,3.42,0.12,7.00,-17.41,-54.00,-3489.96,20632
0.23,3.17,-0.26,7.00,-20.21,-57.00,-3492.48,20640
0.05,3.19,0.03,7.00,-18.93,-55.00,-3495.00,20649
0.38,3.10,-0.10,7.00,-19.91,-56.00,-3497.52,20659
0.09,2.87,-0.22,7.00,-21.54,-58.00,-3500.03,20667
0.05,2.91,0.04,7.00,-20.25,-57.00,-3502.55,20676
0.09,2.91,-0.00,7.00,-20.45,-57.00,-3504.23,20685
0.09,3.14,0.23,7.00,-18.41,-55.00,-3506.75,20694
0.19,2.94,-0.19,7.00,-21.05,-57.00,-3509.27,20703
0.09,2.78,-0.17,7.00,-21.80,-58.00,-3511.78,20711
0.09,2.89,0.12,7.00,-20.07,-56.00,-3513.46,20720
0.28,2.88,-0.01,7.00,-20.62,-57.00,-3515.98,20729
0.72,2.99,0.11,7.00,-19.62,-56.00,-3518.50,20738
0.09,2.93,-0.06,7.00,-20.59,-57.00,-3520.18,20747
0.09,2.96,0.03,7.00,-20.04,-56.00,-3522.70,20756
0.09,2.74,-0.22,7.00,-22.19,-58.00,-3525.21,20764
0.05,2.68,-0.06,7.00,-21.86,-58.00,-3526.89,20773
0.09,2.61,-0.07,7.00,-22.26,-58.00,-3529.41,20783
0.09,2.73,0.12,7.00,-20.88,-57.00,-3531.09,20791
0.23,2.50,-0.22,7.00,-23.39,-59.00,-3533.61,20800
0.48,2.48,-0.02,7.00,-22.64,-59.00,-3535.29,20809
0.57,2.32,-0.17,7.00,-24.07,-60.00,-3537.80,20817
0.09,2.11,-0.20,7.00,-25.25,-61.00,-3540.32,20827
0.23,2.07,-0.04,7.00,-24.82,-60.00,-3542.00,20836
0.09,1.85,-0.23,7.00,-26.68,-62.00,-3544.52,20844
0.38,1.73,-0.12,7.00,-26.85,-62.00,-3546.20,20853
0.43,1.42,-0.30,7.00,-29.11,-64.00,-3548.71,20862
0.09,1.44,0.02,7.00,-27.71,-63.00,-3551.23,20871
0.28,1.35,-0.09,7.00,-28.61,-64.00,-3553.75,20880
0.14,1.35,-0.00,7.00,-28.27,-63.00,-3555.43,20889
0.28,1.30,-0.05,7.00,-28.72,-64.00,-3557.95,20897
0.05,1.06,-0.23,7.00,-30.62,-65.00,-3560.47,20907
0.09,1.00,-0.06,7.00,-30.25,-65.00,-3562.98,20916
0.09,0.95,-0.05,7.00,-30.45,-65.00,-3565.50,20924
0.09,0.90,-0.06,7.00,-30.74,-65.00,-3568.02,20933
0.09,0.93,0.03,7.00,-30.22,-65.00,-3570.54,20942
0.19,0.86,-0.07,7.00,-30.96,-66.00,-3573.06,20951
0.14,1.03,0.17,7.00,-29.14,-64.00,-3575.57,20960
0.09,0.83,-0.21,7.00,-31.69,-66.00,-3578.09,20969
0.67,1.06,0.24,7.00,-28.74,-64.00,-3580.61,20977
0.19,0.75,-0.31,7.00,-32.48,-67.00,-3583.13,20986
0.43,1.04,0.29,7.00,-28.62,-64.00,-3585.65,20996
0.09,1.04,-0.01,7.00,-29.85,-65.00,-3588.16,21004
0.09,0.92,-0.12,7.00,-30.87,-65.00,-3590.68,21013
0.09,0.77,-0.15,7.00,-31.73,-66.00,-3593.20,21022
0.05,0.91,0.14,7.00,-29.91,-65.00,-3595.72,21030
0.09,1.08,0.17,7.00,-28.91,-64.00,-3598.24,21040
0.33,1.03,-0.05,7.00,-30.03,-65.00,-3600.75,21049
0.09,0.99,-0.04,7.00,-30.18,-65.00,-3603.27,21057
0.09,1.18,0.18,7.00,-28.39,-63.00,-3605.79,21066
0.09,1.12,-0.06,7.00,-29.63,-64.00,-3609.15,21075
0.23,1.26,0.14,7.00,-28.15,-63.00,-3611.67,21084
0.09,1.59,0.33,7.00,-25.76,-61.00,-3614.18,21093
0.48,1.52,-0.06,7.00,-27.62,-63.00,-3616.70,21102
0.52,1.41,-0.11,7.00,-28.38,-63.00,-3619.22,21110
0.57,1.71,0.29,7.00,-25.30,-61.00,-3621.74,21120
0.23,1.76,0.06,7.00,-25.96,-61.00,-3624.26,21129
0.43,1.91,0.15,7.00,-24.88,-60.00,-3626.77,21137
0.19,2.04,0.13,7.00,-24.28,-60.00,-3628.45,21146
0.57,2.06,0.02,7.00,-24.59,-60.00,-3630.97,21155
0.38,2.06,-0.01,7.00,-24.73,-60.00,-3633.49,21164
0.09,2.34,0.28,7.00,-22.20,-58.00,-3636.01,21173
0.38,2.41,0.08,7.00,-22.64,-59.00,-3638.52,21181
0.09,2.63,0.22,7.00,-20.99,-57.00,-3641.04,21190
0.09,2.46,-0.17,7.00,-23.35,-59.00,-3643.56,21199
0.14,2.65,0.19,7.00,-20.97,-57.00,-3645.24,21208
0.14,2.46,-0.19,7.00,-23.48,-59.00,-3647.76,21217
0.09,2.45,-0.01,7.00,-22.80,-59.00,-3650.27,21226
0.09,2.45,-0.00,7.00,-22.78,-59.00,-3652.79,21234
0.19,2.51,0.06,7.00,-22.19,-58.00,-3655.31,21243
0.52,2.26,-0.25,7.00,-24.70,-60.00,-3656.99,21253
0.14,2.19,-0.07,7.00,-24.31,-60.00,-3659.51,21261
0.43,2.21,0.01,7.00,-23.91,-60.00,-3662.03,21270
0.14,2.12,-0.09,7.00,-24.76,-60.00,-3663.70,21279
0.09,2.12,0.00,7.00,-24.38,-60.00,-3666.22,21287
0.09,1.88,-0.24,7.00,-26.57,-62.00,-3668.74,21297
0.09,1.70,-0.18,7.00,-27.25,-62.00,-3671.26,21306
0.09,1.55,-0.15,7.00,-27.86,-63.00,-3672.94,21314
0.09,1.49,-0.06,7.00,-27.82,-63.00,-3675.45,21323
0.19,1.27,-0.22,7.00,-29.53,-64.00,-3677.13,21332
0.05,1.17,-0.10,7.00,-29.53,-64.00,-3679.65,21341
0.09,1.01,-0.16,7.00,-30.56,-65.00,-3682.17,21350
0.57,0.65,-0.36,7.00,-33.21,-67.00,-3683.85,21359
0.14,0.70,0.05,7.00,-31.34,-66.00,-3686.37,21367
0.09,0.41,-0.28,7.00,-34.07,-68.00,-3688.88,21377
0.09,0.26,-0.15,7.00,-34.27,-68.00,-3691.40,21386
0.14,0.17,-0.09,7.00,-34.52,-69.00,-3693.08,21394
0.09,0.09,-0.08,7.00,-34.84,-69.00,-3695.60,21403
0.77,-0.36,-0.46,7.00,-38.65,-72.00,-3698.12,21412
0.23,-0.47,-0.10,7.00,-37.76,-71.00,-3700.63,21421
0.43,-0.62,-0.15,7.00,-38.69,-72.00,-3702.31,21430
0.14,-0.75,-0.13,7.00,-39.27,-73.00,-3704.83,21439
0.09,-0.82,-0.07,7.00,-39.39,-73.00,-3707.35,21447
0.09,-1.02,-0.20,7.00,-40.91,-74.00,-3709.87,21456
0.05,-1.09,-0.07,7.00,-40.75,-74.00,-3712.39,21466
0.09,-1.28,-0.19,7.00,-42.14,-75.00,-3714.06,21474
0.09,-1.39,-0.11,7.00,-42.42,-75.00,-3716.58,21483
0.09,-1.51,-0.11,7.00,-42.98,-76.00,-3719.10,21492
0.09,-1.66,-0.15,7.00,-43.89,-76.00,-3721.62,21500
0.09,-1.82,-0.17,7.00,-44.80,-77.00,-3724.14,21510
0.05,-2.00,-0.18,7.00,-45.74,-78.00,-3726.65,21519
0.09,-2.10,-0.10,7.00,-45.90,-78.00,-3729.17,21527
0.05,-2.26,-0.16,7.00,-46.93,-79.00,-3731.69,21536
0.14,-2.36,-0.10,7.00,-47.22,-79.00,-3734.21,21545
0.09,-2.46,-0.10,7.00,-47.71,-80.00,-3736.73,21554
0.38,-2.57,-0.11,7.00,-48.28,-80.00,-3739.24,21563
0.09,-2.63,-0.06,7.00,-48.40,-80.00,-3741.76,21572
0.09,-2.67,-0.04,7.00,-48.53,-80.00,-3744.28,21580
0.19,-2.69,-0.02,7.00,-48.55,-80.00,-3746.80,21590
0.38,-2.66,0.03,7.00,-48.17,-80.00,-3749.32,21599
0.23,-2.71,-0.05,7.00,-48.72,-81.00,-3751.83,21607
0.09,-2.76,-0.05,7.00,-49.01,-81.00,-3754.35,21616
0.09,-2.81,-0.05,7.00,-49.29,-81.00,-3757.71,21625
0.23,-3.04,-0.22,7.00,-51.08,-83.00,-3760.23,21634
0.09,-2.77,0.27,7.00,-47.76,-80.00,-3762.75,21643
0.05,-2.95,-0.18,7.00,-50.47,-82.00,-3765.26,21652
0.23,-2.82,0.13,7.00,-48.60,-80.00,-3767.78,21661
0.09,-2.95,-0.12,7.00,-50.23,-82.00,-3770.30,21669
0.09,-2.90,0.05,7.00,-49.30,-81.00,-3772.82,21679
0.19,-2.91,-0.01,7.00,-49.57,-81.00,-3776.17,21688
0.09,-2.89,0.02,7.00,-49.35,-81.00,-3778.69,21696
0.09,-2.89,-0.00,7.00,-49.47,-81.00,-3781.21,21705
0.09,-2.91,-0.02,7.00,-49.66,-81.00,-3783.73,21714
0.09,-2.98,-0.07,7.00,-50.18,-82.00,-3787.09,21723
0.09,-2.94,0.04,7.00,-49.56,-81.00,-3789.60,21732
0.09,-3.09,-0.14,7.00,-51.02,-83.00,-3792.96,21741
0.28,-3.09,-0.00,7.00,-50.46,-82.00,-3795.48,21749
0.23,-3.26,-0.17,7.00,-51.99,-83.00,-3798.84,21758
0.09,-3.28,-0.01,7.00,-51.43,-83.00,-3801.35,21768
0.09,-3.39,-0.11,7.00,-52.41,-84.00,-3804.71,21776
0.09,-3.40,-0.01,7.00,-52.03,-83.00,-3807.23,21785
0.09,-3.52,-0.12,7.00,-53.11,-84.00,-3810.59,21794
0.09,-3.54,-0.02,7.00,-52.76,-84.00,-3813.95,21803
0.09,-3.56,-0.02,7.00,-52.88,-84.00,-3816.46,21812
0.28,-3.66,-0.10,7.00,-53.66,-85.00,-3819.82,21821
0.09,-3.82,-0.17,7.00,-54.77,-86.00,-3823.18,21829
0.05,-3.86,-0.04,7.00,-54.47,-85.00,-3826.54,21838
0.14,-3.88,-0.02,7.00,-54.46,-85.00,-3829.89,21848
0.52,-3.87,0.01,7.00,-54.29,-85.00,-3832.41,21856
0.09,-3.87,-0.00,7.00,-54.36,-85.00,-3835.77,21865
0.14,-3.85,0.02,7.00,-54.18,-85.00,-3839.13,21874
0.09,-3.76,0.09,7.00,-53.48,-85.00,-3842.48,21883
0.09,-3.66,0.10,7.00,-52.92,-84.00,-3845.84,21892
0.14,-3.63,0.04,7.00,-52.98,-84.00,-3849.20,21901
0.23,-3.58,0.04,7.00,-52.74,-84.00,-3852.55,21910
0.05,-3.62,-0.03,7.00,-53.23,-84.00,-3855.91,21918
0.43,-3.48,0.14,7.00,-51.82,-83.00,-3859.27,21927
0.33,-3.48,-0.00,7.00,-52.40,-84.00,-3862.63,21937
0.19,-3.29,0.19,7.00,-50.70,-82.00,-3865.98,21945
0.09,-3.35,-0.06,7.00,-51.98,-83.00,-3869.34,21954
0.05,-3.21,0.14,7.00,-50.46,-82.00,-3872.70,21963
0.14,-3.28,-0.07,7.00,-51.66,-83.00,-3876.06,21971
0.09,-3.14,0.14,7.00,-50.12,-82.00,-3879.41,21981
0.09,-3.12,0.01,7.00,-50.57,-82.00,-3882.77,21990
0.23,-2.97,0.15,7.00,-49.24,-81.00,-3885.29,21998
0.09,-3.05,-0.08,7.00,-50.55,-82.00,-3888.65,22007
0.09,-2.85,0.20,7.00,-48.42,-80.00,-3892.00,22017
0.09,-2.83,0.02,7.00,-49.05,-81.00,-3895.36,22025
0.09,-2.62,0.21,7.00,-47.25,-79.00,-3898.72,22034
0.09,-2.66,-0.04,7.00,-48.47,-80.00,-3902.08,22043
0.48,-2.64,0.02,7.00,-48.11,-80.00,-3905.43,22051
0.14,-2.61,0.03,7.00,-47.94,-80.00,-3908.79,22061
0.43,-2.47,0.14,7.00,-46.77,-79.00,-3912.15,22070
0.14,-2.52,-0.05,7.00,-47.78,-80.00,-3915.51,22078
0.09,-2.39,0.12,7.00,-46.48,-79.00,-3918.86,22087
0.14,-2.45,-0.06,7.00,-47.51,-80.00,-3922.22,22096
0.09,-2.38,0.07,7.00,-46.62,-79.00,-3925.58,22105
0.09,-2.44,-0.06,7.00,-47.47,-79.00,-3928.93,22114
0.33,-2.38,0.06,7.00,-46.66,-79.00,-3932.29,22123
0.62,-2.43,-0.05,7.00,-47.32,-79.00,-3935.65,22131
0.14,-2.30,0.13,7.00,-46.00,-78.00,-3939.01,22140
0.09,-2.55,-0.25,7.00,-48.79,-81.00,-3942.36,22150
0.09,-2.52,0.03,7.00,-47.48,-79.00,-3945.72,22158
0.09,-2.80,-0.28,7.00,-50.09,-82.00,-3949.08,22167
0.09,-2.78,0.02,7.00,-48.79,-81.00,-3952.44,22176
0.09,-2.95,-0.18,7.00,-50.48,-82.00,-3955.79,22185
0.09,-3.30,-0.35,7.00,-52.90,-84.00,-3959.15,22194
0.09,-3.32,-0.02,7.00,-51.68,-83.00,-3962.51,22203
0.09,-3.58,-0.26,7.00,-53.98,-85.00,-3965.87,22212
0.77,-3.79,-0.20,7.00,-54.73,-86.00,-3969.22,22220
0.14,-4.02,-0.23,7.00,-56.02,-87.00,-3972.58,22230
0.28,-4.15,-0.13,7.00,-56.28,-87.00,-3975.94,22239
0.14,-4.11,0.04,7.00,-55.37,-86.00,-3980.13,22247
0.19,-4.39,-0.29,7.00,-58.12,-88.00,-3983.49,22256
0.09,-4.34,0.06,7.00,-56.46,-87.00,-3986.85,22265
0.09,-4.48,-0.14,7.00,-57.95,-88.00,-3990.21,22274
0.09,-4.29,0.19,7.00,-55.68,-86.00,-3994.40,22283
0.09,-4.78,-0.49,7.00,-60.88,-91.00,-3997.76,22292
0.09,-4.56,0.22,7.00,-56.94,-87.00,-4001.96,22300
0.28,-4.80,-0.23,7.00,-59.91,-90.00,-4005.31,22309
0.23,-4.64,0.15,7.00,-57.62,-88.00,-4009.51,22319
0.09,-4.89,-0.25,7.00,-60.43,-90.00,-4012.87,22327
0.19,-4.71,0.18,7.00,-57.85,-88.00,-4017.06,22336
0.14,-4.84,-0.13,7.00,-59.69,-90.00,-4021.26,22345
0.09,-4.69,0.15,7.00,-57.86,-88.00,-4024.62,22353
0.09,-4.74,-0.05,7.00,-58.90,-89.00,-4028.82,22363
0.14,-4.58,0.16,7.00,-57.26,-88.00,-4032.17,22372
0.09,-4.64,-0.06,7.00,-58.40,-89.00,-4036.37,22381
0.57,-4.51,0.13,7.00,-57.04,-88.00,-4040.57,22389
0.57,-4.46,0.04,7.00,-57.14,-88.00,-4043.92,22398
0.28,-4.33,0.13,7.00,-56.15,-87.00,-4048.12,22408
0.19,-4.34,-0.00,7.00,-56.70,-87.00,-4052.32,22416
0.19,-4.27,0.06,7.00,-56.11,-87.00,-4056.51,22425
0.52,-4.31,-0.04,7.00,-56.73,-87.00,-4060.71,22434
0.19,-4.20,0.11,7.00,-55.53,-86.00,-4064.07,22443
0.09,-4.14,0.06,7.00,-55.44,-86.00,-4068.26,22452
0.05,-4.07,0.07,7.00,-55.04,-86.00,-4072.46,22461
0.09,-4.28,-0.21,7.00,-57.25,-88.00,-4075.82,22469
0.09,-4.13,0.15,7.00,-55.01,-86.00,-4080.02,22478
0.09,-4.12,0.00,7.00,-55.61,-86.00,-4083.37,22488
0.09,-4.11,0.01,7.00,-55.50,-86.00,-4087.57,22496
0.09,-4.20,-0.08,7.00,-56.32,-87.00,-4091.77,22505
0.09,-4.11,0.09,7.00,-55.21,-86.00,-4095.12,22514
0.19,-4.13,-0.02,7.00,-55.73,-86.00,-4099.32,22522
0.48,-4.15,-0.02,7.00,-55.87,-87.00,-4102.68,22532
0.14,-4.29,-0.13,7.00,-56.97,-87.00,-4106.87,22541
0.48,-4.29,-0.01,7.00,-56.49,-87.00,-4111.07,22549
0.14,-4.38,-0.08,7.00,-57.22,-88.00,-4114.43,22558
0.09,-4.32,0.06,7.00,-56.34,-87.00,-4118.62,22567
0.09,-4.29,0.03,7.00,-56.34,-87.00,-4122.82,22576
0.09,-4.26,0.03,7.00,-56.16,-87.00,-4127.02,22585
0.00,-4.26,-0.00,7.00,-56.31,-87.00,-4130.37,22594
0.09,-4.12,0.14,7.00,-55.07,-86.00,-4134.57,22602
0.09,-4.00,0.12,7.00,-54.51,-85.00,-4138.77,22611
0.14,-3.81,0.19,7.00,-53.27,-84.00,-4142.97,22621
0.09,-3.76,0.05,7.00,-53.61,-85.00,-4146.32,22629
0.09,-3.61,0.15,7.00,-52.47,-84.00,-4150.52,22638
0.09,-3.54,0.07,7.00,-52.43,-84.00,-4154.72,22647
0.09,-3.41,0.14,7.00,-51.49,-83.00,-4158.07,22657
0.09,-3.37,0.04,7.00,-51.70,-83.00,-4162.27,22665
0.09,-3.29,0.08,7.00,-51.13,-83.00,-4166.47,22674
0.09,-3.34,-0.05,7.00,-51.86,-83.00,-4169.82,22683
0.72,-3.28,0.05,7.00,-51.21,-83.00,-4174.02,22691
0.14,-3.30,-0.01,7.00,-51.55,-83.00,-4177.38,22701
0.43,-3.31,-0.01,7.00,-51.57,-83.00,-4181.57,22710
0.52,-3.32,-0.01,7.00,-51.66,-83.00,-4185.77,22718
0.09,-3.25,0.08,7.00,-50.92,-82.00,-4189.13,22727
0.09,-3.23,0.02,7.00,-51.08,-83.00,-4193.33,22736
0.23,-3.11,0.11,7.00,-50.11,-82.00,-4196.68,22745
0.09,-3.12,-0.00,7.00,-50.61,-82.00,-4200.88,22754
0.52,-3.02,0.10,7.00,-49.67,-81.00,-4204.24,22763
0.09,-2.96,0.05,7.00,-49.61,-81.00,-4208.43,22771
0.09,-2.80,0.16,7.00,-48.36,-80.00,-4211.79,22780
0.09,-2.73,0.08,7.00,-48.32,-80.00,-4215.99,22790
0.09,-2.58,0.15,7.00,-47.30,-79.00,-4219.35,22798
0.05,-2.57,0.00,7.00,-47.86,-80.00,-4223.54,22807
0.14,-2.50,0.08,7.00,-47.19,-79.00,-4226.90,22816
0.19,-2.64,-0.14,7.00,-48.80,-81.00,-4231.10,22825
0.38,-2.52,0.13,7.00,-47.07,-79.00,-4234.45,22834
0.09,-3.10,-0.58,7.00,-52.83,-84.00,-4238.65,22843
0.09,-2.92,0.18,7.00,-48.90,-81.00,-4242.85,22852
0.28,-3.19,-0.27,7.00,-52.05,-83.00,-4246.20,22860
0.14,-3.27,-0.07,7.00,-51.63,-83.00,-4250.40,22870
0.48,-3.75,-0.48,7.00,-55.68,-86.00,-4254.60,22879
0.09,-3.79,-0.04,7.00,-54.11,-85.00,-4257.95,22887
0.09,-3.99,-0.20,7.00,-55.77,-86.00,-4262.15,22896
0.09,-4.23,-0.24,7.00,-57.12,-88.00,-4266.35,22905
0.52,-4.14,0.09,7.00,-55.38,-86.00,-4270.54,22914
0.09,-4.44,-0.30,7.00,-58.40,-89.00,-4273.90,22923
0.09,-4.44,-0.00,7.00,-57.22,-88.00,-4278.10,22932
0.19,-4.87,-0.42,7.00,-61.02,-91.00,-4282.29,22940
0.09,-4.77,0.10,7.00,-58.44,-89.00,-4286.49,22949
0.09,-4.93,-0.16,7.00,-60.27,-90.00,-4290.69,22959
0.28,-4.92,0.01,7.00,-59.53,-90.00,-4294.89,22967
0.09,-5.08,-0.16,7.00,-305.09,-297.00,-4299.08,22976
0.14,-5.16,-0.09,7.00,-305.77,-297.00,-4303.28,22985
0.14,-5.34,-0.18,7.00,-312.15,-303.00,-4309.15,22994
0.14,-6.19,-0.85,7.00,-346.79,-332.00,-4314.19,23004
0.14,-5.02,1.18,7.00,-276.88,-273.00,-4319.23,23012
0.14,-5.88,-0.87,7.00,-339.39,-326.00,-4325.10,23021
0.23,-5.23,0.65,7.00,-292.82,-286.00,-4330.98,23030
0.52,-5.79,-0.55,7.00,-330.76,-318.00,-4336.85,23040
0.19,-5.71,0.08,7.00,-316.24,-306.00,-4343.57,23048
0.14,-5.72,-0.01,7.00,-318.01,-308.00,-4349.44,23057
0.14,-5.20,0.52,7.00,-294.67,-288.00,-4356.16,23066
0.14,-5.07,0.13,7.00,-299.30,-292.00,-4362.87,23075
0.14,-5.36,-0.29,7.00,-314.74,-305.00,-4370.43,23085
0.14,-5.47,-0.11,7.00,-314.14,-304.00,-4377.14,23093
0.14,-5.26,0.22,7.00,-302.11,-294.00,-4384.69,23102
0.14,-4.82,0.44,7.00,-57.35,-88.00,-4391.41,23111
0.09,-4.40,0.42,7.00,-55.32,-86.00,-4398.96,23120
0.09,-3.82,0.58,7.00,-51.82,-83.00,-4405.68,23129
0.09,-4.37,-0.55,7.00,-59.06,-89.00,-4412.39,23138
0.00,-3.82,0.55,7.00,-51.91,-83.00,-4419.11,23147
0.14,-3.99,-0.17,7.00,-55.62,-86.00,-4425.82,23155
0.09,-3.52,0.47,7.00,-50.72,-82.00,-4432.54,23164
0.14,-3.42,0.10,7.00,-51.72,-83.00,-4439.25,23174
0.14,-3.06,0.37,7.00,-48.82,-81.00,-4445.97,23182
0.28,-3.03,0.02,7.00,-50.07,-82.00,-4452.68,23191
0.14,-2.74,0.29,7.00,-47.56,-80.00,-4459.39,23200
0.33,-2.51,0.24,7.00,-46.60,-79.00,-4466.11,23208
0.19,-2.33,0.18,7.00,-45.96,-78.00,-4472.82,23218
0.09,-2.20,0.13,7.00,-45.46,-78.00,-4479.54,23227
0.09,-1.93,0.27,7.00,-43.54,-76.00,-4486.25,23236
0.00,-1.72,0.21,7.00,-42.76,-76.00,-4492.97,23244
0.09,-1.56,0.16,7.00,-42.15,-75.00,-4499.68,23254
0.05,-1.39,0.17,7.00,-41.24,-74.00,-4506.40,23263
0.14,-1.43,-0.05,7.00,-42.34,-75.00,-4513.11,23271
0.14,-0.86,0.57,7.00,-37.05,-71.00,-4519.83,23280
0.38,-1.06,-0.20,7.00,-41.09,-74.00,-4526.54,23289
0.09,-0.81,0.25,7.00,-38.06,-72.00,-4532.42,23298
0.62,-0.94,-0.13,7.00,-40.19,-73.00,-4539.13,23307
0.14,-0.56,0.38,7.00,-36.25,-70.00,-4545.85,23316
0.48,-0.50,0.06,7.00,-37.23,-71.00,-4551.72,23324
0.09,-0.26,0.24,7.00,-35.33,-69.00,-4558.44,23333
0.52,-0.58,-0.32,7.00,-39.19,-72.00,-4564.31,23343
0.09,0.11,0.69,7.00,-31.68,-66.00,-4570.19,23352
0.09,0.01,-0.10,7.00,-35.31,-69.00,-4576.90,23360
0.09,0.22,0.20,7.00,-33.11,-67.00,-4582.78,23369
0.09,0.39,0.18,7.00,-32.31,-67.00,-4588.65,23378
0.05,0.63,0.23,7.00,-30.93,-66.00,-4594.53,23387
0.09,0.69,0.06,7.00,-31.31,-66.00,-4600.40,23396
0.23,0.72,0.03,7.00,-31.26,-66.00,-4605.44,23405
0.72,1.08,0.36,7.00,-28.14,-63.00,-4611.31,23413
0.09,1.08,0.00,7.00,-29.57,-64.00,-4617.19,23422
0.14,1.10,0.02,7.00,-29.40,-64.00,-4622.23,23432
0.09,1.08,-0.03,7.00,-29.73,-65.00,-4628.10,23440
0.09,1.22,0.15,7.00,-28.30,-63.00,-4633.14,23449
0.09,1.31,0.08,7.00,-28.14,-63.00,-4639.01,23458
0.00,1.40,0.09,7.00,-27.66,-63.00,-4644.89,23467
0.09,1.35,-0.04,7.00,-28.41,-63.00,-4649.92,23476
0.14,1.29,-0.06,7.00,-28.80,-64.00,-4654.96,23485
0.48,1.32,0.03,7.00,-28.32,-63.00,-4660.84,23493
0.14,1.29,-0.03,7.00,-28.65,-64.00,-4665.87,23502
0.23,1.26,-0.03,7.00,-28.85,-64.00,-4671.75,23512
0.14,1.11,-0.15,7.00,-30.02,-65.00,-4676.78,23520
0.09,1.11,0.00,7.00,-29.44,-64.00,-4682.66,23529
0.09,1.16,0.05,7.00,-28.99,-64.00,-4687.69,23538
0.57,1.26,0.10,7.00,-28.32,-63.00,-4692.73,23546
0.09,1.17,-0.09,7.00,-29.52,-64.00,-4698.61,23556
0.05,1.34,0.17,7.00,-27.63,-63.00,-4703.64,23565
0.09,1.45,0.12,7.00,-27.27,-62.00,-4708.68,23573
0.09,1.39,-0.06,7.00,-28.27,-63.00,-4713.71,23582
0.09,1.53,0.13,7.00,-26.84,-62.00,-4719.59,23591
0.09,1.85,0.33,7.00,-24.41,-60.00,-4724.62,23600
0.09,1.74,-0.12,7.00,-26.78,-62.00,-4729.66,23609
0.14,2.08,0.34,7.00,-23.27,-59.00,-4733.86,23618
0.52,1.89,-0.19,7.00,-26.31,-62.00,-4738.89,23626
0.62,2.08,0.19,7.00,-23.84,-60.00,-4743.93,23635
0.14,2.20,0.12,7.00,-23.51,-59.00,-4748.97,23645
0.48,2.29,0.08,7.00,-23.23,-59.00,-4754.00,23654
0.48,2.37,0.09,7.00,-22.77,-59.00,-4759.04,23662
0.57,2.44,0.07,7.00,-22.50,-58.00,-4764.07,23671
0.57,2.55,0.10,7.00,-21.86,-58.00,-4768.27,23680
0.23,2.46,-0.09,7.00,-23.09,-59.00,-4773.31,23689
0.09,2.41,-0.05,7.00,-23.16,-59.00,-4778.34,23698
0.05,2.37,-0.04,7.00,-23.28,-59.00,-4783.38,23707
0.52,2.27,-0.10,7.00,-24.03,-60.00,-4788.41,23715
0.09,2.20,-0.07,7.00,-24.27,-60.00,-4792.61,23725
0.09,2.20,0.00,7.00,-23.97,-60.00,-4797.65,23734
0.48,2.21,0.01,7.00,-23.89,-60.00,-4802.68,23742
0.09,2.18,-0.03,7.00,-24.22,-60.00,-4807.72,23751
0.09,2.18,0.00,7.00,-24.08,-60.00,-4812.76,23760
0.23,2.18,-0.01,7.00,-24.15,-60.00,-4816.95,23769
0.09,2.29,0.11,7.00,-23.11,-59.00,-4821.99,23778
0.09,2.14,-0.15,7.00,-24.87,-60.00,-4827.02,23787
0.48,2.05,-0.09,7.00,-25.13,-61.00,-4832.06,23795
0.57,2.03,-0.02,7.00,-24.95,-60.00,-4837.10,23804
0.14,2.05,0.02,7.00,-24.68,-60.00,-4841.29,23814
0.38,1.95,-0.10,7.00,-25.66,-61.00,-4846.33,23822
0.14,1.80,-0.14,7.00,-26.55,-62.00,-4851.37,23831
0.09,1.78,-0.02,7.00,-26.18,-62.00,-4856.40,23840
0.09,1.73,-0.05,7.00,-26.56,-62.00,-4861.44,23848
0.09,1.73,-0.00,7.00,-26.39,-62.00,-4865.63,23858
0.05,1.68,-0.05,7.00,-26.82,-62.00,-4870.67,23867
0.09,1.58,-0.10,7.00,-27.51,-63.00,-4875.71,23875
0.09,1.64,0.07,7.00,-26.53,-62.00,-4879.90,23884
0.77,1.39,-0.26,7.00,-29.09,-64.00,-4884.94,23894
0.09,1.80,0.42,7.00,-24.31,-60.00,-4889.97,23902
0.09,1.44,-0.37,7.00,-29.29,-64.00,-4894.17,23911
0.52,1.71,0.27,7.00,-25.35,-61.00,-4899.21,23920
0.09,1.59,-0.12,7.00,-27.53,-63.00,-4903.40,23928
0.09,1.65,0.06,7.00,-26.48,-62.00,-4908.44,23938
0.09,1.56,-0.10,7.00,-27.60,-63.00,-4912.64,23947
0.09,1.73,0.18,7.00,-25.63,-61.00,-4916.83,23955
0.33,1.92,0.19,7.00,-24.61,-60.00,-4921.87,23964
0.67,1.67,-0.25,7.00,-27.66,-63.00,-4926.07,23973
0.14,2.01,0.34,7.00,-23.61,-59.00,-4930.26,23982
0.14,1.65,-0.36,7.00,-28.16,-63.00,-4934.46,23991
0.48,1.92,0.27,7.00,-24.32,-60.00,-4939.50,24000
0.09,1.74,-0.18,7.00,-27.04,-62.00,-4943.69,24008
0.05,1.99,0.25,7.00,-24.06,-60.00,-4947.89,24017
0.09,1.99,0.00,7.00,-25.03,-61.00,-4952.09,24027
0.19,2.05,0.06,7.00,-24.50,-60.00,-4956.28,24035
0.09,2.34,0.29,7.00,-22.15,-58.00,-4960.48,24044
0.09,2.25,-0.09,7.00,-24.07,-60.00,-4964.68,24053
0.09,2.31,0.05,7.00,-23.24,-59.00,-4969.71,24061
0.09,2.24,-0.07,7.00,-24.11,-60.00,-4973.91,24071
0.09,2.33,0.09,7.00,-22.97,-59.00,-4978.10,24080
0.38,2.26,-0.07,7.00,-23.94,-60.00,-4982.30,24088
0.09,2.30,0.04,7.00,-23.34,-59.00,-4986.50,24097
0.09,2.31,0.01,7.00,-23.40,-59.00,-4990.70,24107
0.23,2.36,0.05,7.00,-23.00,-59.00,-4994.89,24115
0.09,2.42,0.06,7.00,-22.66,-59.00,-4999.09,24124
0.09,2.35,-0.07,7.00,-23.53,-59.00,-5004.12,24133
0.48,2.32,-0.03,7.00,-23.49,-59.00,-5008.32,24141
0.19,2.24,-0.08,7.00,-24.13,-60.00,-5012.52,24151
0.57,2.20,-0.04,7.00,-24.16,-60.00,-5016.71,24160
0.14,2.10,-0.10,7.00,-24.90,-60.00,-5020.91,24168
0.09,1.88,-0.22,7.00,-26.44,-62.00,-5025.11,24177
0.09,2.22,0.33,7.00,-22.58,-58.00,-5029.30,24186
0.23,1.68,-0.53,7.00,-28.72,-64.00,-5033.50,24195
0.23,2.15,0.46,7.00,-22.41,-58.00,-5037.70,24204
0.09,1.74,-0.41,7.00,-27.97,-63.00,-5041.89,24213
0.28,2.04,0.31,7.00,-23.57,-59.00,-5046.09,24221
0.09,1.45,-0.59,7.00,-30.12,-65.00,-5049.45,24230
0.09,1.95,0.50,7.00,-23.29,-59.00,-5053.64,24240
0.09,1.62,-0.32,7.00,-28.18,-63.00,-5057.84,24248
0.62,1.69,0.07,7.00,-26.27,-62.00,-5062.04,24257
0.28,1.73,0.04,7.00,-26.20,-62.00,-5066.24,24266
0.14,1.82,0.09,7.00,-25.56,-61.00,-5069.59,24274
0.38,1.79,-0.03,7.00,-26.18,-62.00,-5073.79,24284
0.09,2.06,0.27,7.00,-23.66,-59.00,-5077.99,24293
0.28,1.79,-0.26,7.00,-27.07,-62.00,-5082.18,24301
0.14,1.86,0.06,7.00,-25.47,-61.00,-5086.38,24310
0.09,1.52,-0.33,7.00,-28.71,-64.00,-5089.74,24320
0.09,1.82,0.30,7.00,-24.67,-60.00,-5093.93,24328
0.57,1.40,-0.43,7.00,-29.72,-65.00,-5098.13,24337
0.09,1.43,0.03,7.00,-27.74,-63.00,-5102.33,24346
0.09,1.55,0.13,7.00,-26.72,-62.00,-5105.68,24354
0.09,1.49,-0.06,7.00,-27.80,-63.00,-5109.88,24364
0.09,1.34,-0.15,7.00,-28.90,-64.00,-5114.08,24373
0.09,1.31,-0.03,7.00,-28.59,-64.00,-5117.43,24381
0.05,1.32,0.01,7.00,-28.34,-63.00,-5121.63,24390
0.67,1.13,-0.19,7.00,-30.07,-65.00,-5124.99,24399
0.09,1.06,-0.07,7.00,-30.00,-65.00,-5129.18,24408
0.48,1.01,-0.05,7.00,-30.11,-65.00,-5132.54,24417
0.09,1.08,0.06,7.00,-29.38,-64.00,-5136.74,24426
0.09,0.76,-0.32,7.00,-32.47,-67.00,-5140.10,24434
0.14,0.68,-0.08,7.00,-31.94,-66.00,-5144.29,24443
0.09,0.58,-0.09,7.00,-32.45,-67.00,-5147.65,24453
0.09,0.60,0.02,7.00,-31.90,-66.00,-5151.01,24461
0.33,0.16,-0.44,7.00,-35.95,-70.00,-5155.20,24470
0.14,0.48,0.32,7.00,-31.32,-66.00,-5158.56,24479
0.23,0.04,-0.44,7.00,-36.53,-70.00,-5161.92,24487
0.19,0.01,-0.03,7.00,-35.05,-69.00,-5166.12,24497
0.38,-0.22,-0.24,7.00,-37.06,-71.00,-5169.47,24506
0.09,-0.05,0.17,7.00,-34.56,-69.00,-5173.67,24514
0.05,-0.34,-0.29,7.00,-37.83,-71.00,-5177.03,24523
0.48,-0.49,-0.16,7.00,-38.10,-72.00,-5180.39,24532
0.09,-0.49,0.01,7.00,-37.41,-71.00,-5184.58,24541
0.09,-0.43,0.06,7.00,-36.93,-71.00,-5187.94,24550
0.14,-0.60,-0.17,7.00,-38.65,-72.00,-5191.30,24559
0.23,-0.72,-0.13,7.00,-39.13,-72.00,-5195.49,24567
0.09,-0.80,-0.07,7.00,-39.28,-73.00,-5198.85,24577
0.09,-0.84,-0.04,7.00,-39.38,-73.00,-5203.05,24586
0.09,-1.00,-0.15,7.00,-40.59,-74.00,-5206.40,24594
0.43,-0.93,0.07,7.00,-39.37,-73.00,-5210.60,24603
0.19,-0.83,0.09,7.00,-38.80,-72.00,-5213.96,24612
0.52,-0.92,-0.08,7.00,-39.94,-73.00,-5217.32,24621
0.19,-1.10,-0.18,7.00,-41.24,-74.00,-5221.51,24630
0.48,-0.93,0.17,7.00,-38.99,-72.00,-5224.87,24639
0.09,-0.98,-0.05,7.00,-40.10,-73.00,-5229.07,24647
0.09,-1.30,-0.32,7.00,-42.76,-76.00,-5232.42,24656
0.09,-1.08,0.21,7.00,-39.56,-73.00,-5235.78,24666
0.09,-1.21,-0.13,7.00,-41.59,-74.00,-5239.98,24674
0.09,-1.06,0.15,7.00,-39.69,-73.00,-5243.34,24683
0.57,-1.29,-0.23,7.00,-42.39,-75.00,-5246.69,24692
0.09,-1.34,-0.05,7.00,-41.87,-75.00,-5250.05,24701
0.09,-1.44,-0.10,7.00,-42.60,-75.00,-5254.25,24710
0.09,-1.70,-0.26,7.00,-44.55,-77.00,-5257.60,24719
0.14,-1.96,-0.26,7.00,-45.84,-78.00,-5260.96,24728
0.09,-2.17,-0.21,7.00,-46.70,-79.00,-5265.16,24736
0.09,-2.11,0.06,7.00,-45.28,-78.00,-5268.52,24745
0.23,-2.59,-0.48,7.00,-49.84,-81.00,-5271.87,24755
0.19,-2.34,0.24,7.00,-45.76,-78.00,-5276.07,24763
0.05,-2.76,-0.42,7.00,-50.49,-82.00,-5279.43,24772
0.19,-2.59,0.17,7.00,-47.28,-79.00,-5282.78,24781
0.09,-2.97,-0.38,7.00,-51.37,-83.00,-5286.98,24790
0.09,-2.91,0.07,7.00,-49.27,-81.00,-5290.34,24799
0.14,-3.05,-0.14,7.00,-50.79,-82.00,-5294.54,24808
0.09,-3.09,-0.05,7.00,-50.64,-82.00,-5297.89,24816
0.23,-3.23,-0.14,7.00,-51.69,-83.00,-5302.09,24825
0.09,-3.36,-0.13,7.00,-52.28,-84.00,-5305.45,24835
0.05,-3.27,0.09,7.00,-50.99,-82.00,-5309.64,24843
0.14,-3.53,-0.26,7.00,-53.66,-85.00,-5313.00,24852
0.09,-3.41,0.12,7.00,-51.56,-83.00,-5317.20,24861
0.09,-3.56,-0.15,7.00,-53.41,-85.00,-5321.39,24870
0.09,-3.60,-0.04,7.00,-53.19,-84.00,-5324.75,24879
0.09,-3.80,-0.19,7.00,-54.76,-86.00,-5328.95,24888
0.09,-3.85,-0.05,7.00,-54.46,-85.00,-5332.31,24897
0.09,-3.88,-0.03,7.00,-54.52,-85.00,-5336.50,24905
0.33,-4.26,-0.38,7.00,-57.84,-88.00,-5339.86,24914
0.19,-4.26,-0.00,7.00,-56.33,-87.00,-5344.06,24924
0.57,-4.49,-0.23,7.00,-58.39,-89.00,-5348.25,24932
0.14,-4.43,0.07,7.00,-56.87,-87.00,-5351.61,24941
0.57,-4.94,-0.51,7.00,-61.70,-92.00,-5355.81,24950
0.57,-4.84,0.09,7.00,-58.82,-89.00,-5360.00,24958
0.23,-5.06,-0.22,7.00,-305.93,-297.00,-5364.20,24968
0.14,-5.12,-0.06,7.00,-304.09,-296.00,-5368.40,24977
0.14,-5.66,-0.54,7.00,-327.40,-316.00,-5372.59,24986
0.14,-5.07,0.59,7.00,-290.07,-284.00,-5377.63,24994
0.14,-5.30,-0.23,7.00,-312.06,-303.00,-5382.66,25004
0.48,-5.16,0.14,7.00,-301.00,-293.00,-5387.70,25013
0.14,-5.28,-0.12,7.00,-309.31,-300.00,-5393.58,25022
0.14,-5.91,-0.63,7.00,-335.30,-322.00,-5399.45,25031
0.14,-5.15,0.76,7.00,-288.56,-283.00,-5405.33,25039
0.14,-5.21,-0.06,7.00,-306.45,-298.00,-5411.20,25049
0.14,-5.93,-0.72,7.00,-337.72,-324.00,-5417.92,25058
0.14,-6.16,-0.23,7.00,-333.77,-321.00,-5424.63,25067
0.14,-5.79,0.37,7.00,-312.43,-303.00,-5431.35,25075
0.38,-5.99,-0.19,7.00,-328.60,-317.00,-5438.06,25084
0.14,-5.51,0.47,7.00,-303.35,-295.00,-5445.62,25094
0.14,-6.20,-0.69,7.00,-343.89,-329.00,-5452.33,25103
0.19,-6.33,-0.13,7.00,-335.77,-323.00,-5459.88,25112
0.28,-6.57,-0.24,7.00,-344.26,-330.00,-5467.44,25120
0.48,-6.96,-0.39,7.00,-356.78,-340.00,-5474.99,25129
0.14,-7.21,-0.25,7.00,-360.31,-343.00,-5483.39,25139
0.14,-7.30,-0.09,7.00,-359.23,-342.00,-5490.94,25148
0.14,-7.51,-0.21,7.00,-366.99,-349.00,-5499.33,25157
0.14,-7.14,0.37,7.00,-346.31,-331.00,-5507.73,25165
0.14,-6.83,0.31,7.00,-339.56,-326.00,-5516.12,25175
0.14,-7.35,-0.52,7.00,-369.13,-351.00,-5524.51,25184
0.14,-7.18,0.17,7.00,-351.10,-335.00,-5533.75,25193
0.14,-7.02,0.16,7.00,-347.41,-332.00,-5542.14,25202
0.14,-7.21,-0.19,7.00,-359.07,-342.00,-5551.37,25210
0.14,-7.24,-0.03,7.00,-356.52,-340.00,-5560.60,25220
0.28,-7.22,0.02,7.00,-355.07,-339.00,-5569.00,25229
0.72,-7.28,-0.06,7.00,-358.30,-342.00,-5578.23,25238
0.57,-7.37,-0.09,7.00,-360.96,-344.00,-5587.46,25246
0.28,-6.81,0.56,7.00,-333.90,-321.00,-5596.70,25255
0.52,-6.58,0.23,7.00,-334.85,-322.00,-5606.77,25265
0.19,-6.28,0.29,7.00,-326.24,-315.00,-5616.00,25274
0.14,-6.18,0.11,7.00,-327.32,-315.00,-5625.23,25283
0.14,-6.63,-0.45,7.00,-349.84,-334.00,-5635.31,25292
0.14,-6.53,0.10,7.00,-336.36,-323.00,-5645.38,25300
0.62,-6.46,0.07,7.00,-335.09,-322.00,-5655.45,25310
0.14,-5.53,0.93,7.00,-294.62,-288.00,-5664.68,25319
0.14,-5.54,-0.01,7.00,-313.66,-304.00,-5674.75,25328
0.14,-5.31,0.23,7.00,-303.24,-295.00,-5684.83,25337
0.14,-6.00,-0.69,7.00,-338.65,-325.00,-5694.90,25346
0.14,-5.58,0.42,7.00,-306.03,-298.00,-5704.97,25355
0.14,-5.35,0.23,7.00,-304.17,-296.00,-5715.04,25364
0.14,-4.93,0.42,7.00,-57.99,-88.00,-5725.11,25373
0.19,-4.76,0.17,7.00,-58.15,-88.00,-5735.19,25381
0.28,-4.51,0.26,7.00,-56.49,-87.00,-5745.26,25391
0.57,-4.17,0.33,7.00,-54.52,-85.00,-5754.49,25400
0.14,-3.98,0.20,7.00,-54.10,-85.00,-5764.56,25409
0.23,-3.93,0.05,7.00,-54.47,-85.00,-5773.80,25417
0.14,-3.62,0.31,7.00,-51.83,-83.00,-5783.03,25426
0.09,-3.43,0.19,7.00,-51.39,-83.00,-5792.26,25436
0.09,-2.92,0.51,7.00,-47.57,-80.00,-5801.49,25444
0.23,-2.42,0.50,7.00,-45.12,-78.00,-5810.73,25453
0.19,-2.12,0.30,7.00,-44.42,-77.00,-5819.96,25462
0.09,-1.82,0.30,7.00,-42.88,-76.00,-5829.19,25472
0.14,-1.31,0.51,7.00,-39.51,-73.00,-5838.43,25480
0.09,-1.01,0.30,7.00,-38.88,-72.00,-5847.66,25489
0.09,-0.77,0.24,7.00,-37.90,-71.00,-5856.05,25498
0.14,-0.63,0.14,7.00,-37.62,-71.00,-5865.28,25506
0.09,-0.46,0.17,7.00,-36.60,-70.00,-5873.68,25516
0.05,-0.40,0.06,7.00,-36.79,-70.00,-5882.91,25525
0.28,-0.14,0.26,7.00,-34.68,-69.00,-5891.30,25534
0.09,0.08,0.22,7.00,-33.71,-68.00,-5899.70,25542
0.14,0.17,0.09,7.00,-33.81,-68.00,-5908.09,25551
0.48,0.66,0.49,7.00,-29.75,-65.00,-5916.48,25561
0.14,0.81,0.15,7.00,-30.36,-65.00,-5924.88,25569
0.14,0.91,0.10,7.00,-30.07,-65.00,-5933.27,25578
0.23,1.10,0.19,7.00,-28.74,-64.00,-5941.66,25587
0.09,1.30,0.20,7.00,-27.68,-63.00,-5950.06,25595
0.09,1.35,0.05,7.00,-28.07,-63.00,-5957.61,25605
0.52,1.43,0.08,7.00,-27.54,-63.00,-5966.00,25614
0.14,1.47,0.04,7.00,-27.51,-63.00,-5973.56,25622
0.09,1.52,0.06,7.00,-27.16,-62.00,-5981.11,25631
0.48,1.61,0.08,7.00,-26.62,-62.00,-5988.67,25640
0.05,1.36,-0.24,7.00,-29.15,-64.00,-5996.22,25650
0.09,1.38,0.02,7.00,-28.00,-63.00,-6003.77,25658
0.09,1.42,0.03,7.00,-27.79,-63.00,-6010.49,25667
0.09,1.30,-0.12,7.00,-28.96,-64.00,-6018.04,25676
0.09,1.38,0.08,7.00,-27.74,-63.00,-6024.76,25684
0.14,1.48,0.10,7.00,-27.22,-62.00,-6031.47,25694
0.09,1.55,0.07,7.00,-26.99,-62.00,-6038.19,25703
0.09,1.41,-0.13,7.00,-28.47,-63.00,-6044.90,25711
0.57,1.41,-0.01,7.00,-27.99,-63.00,-6051.62,25720
0.14,1.48,0.08,7.00,-27.28,-62.00,-6058.33,25730
0.23,1.47,-0.01,7.00,-27.67,-63.00,-6065.05,25738
0.05,1.39,-0.08,7.00,-28.40,-63.00,-6071.76,25747
0.09,1.39,0.00,7.00,-28.05,-63.00,-6078.47,25756
0.09,1.31,-0.08,7.00,-28.77,-64.00,-6084.35,25764
0.14,1.14,-0.17,7.00,-29.94,-65.00,-6091.07,25774
0.09,0.95,-0.20,7.00,-31.03,-66.00,-6097.78,25783
0.09,0.85,-0.10,7.00,-31.11,-66.00,-6103.66,25791
0.09,0.77,-0.08,7.00,-31.46,-66.00,-6110.37,25800
0.09,0.67,-0.10,7.00,-32.05,-66.00,-6116.25,25809
0.05,0.63,-0.04,7.00,-32.04,-66.00,-6122.96,25818
0.09,0.53,-0.10,7.00,-32.76,-67.00,-6128.83,25827
0.09,0.32,-0.21,7.00,-34.22,-68.00,-6134.71,25836
0.09,0.55,0.23,7.00,-31.32,-66.00,-6141.43,25844
0.19,0.83,0.28,7.00,-29.73,-65.00,-6147.30,25853
0.09,0.53,-0.30,7.00,-33.57,-68.00,-6152.34,25863
0.09,0.68,0.15,7.00,-30.99,-66.00,-6158.21,25871
0.48,0.60,-0.08,7.00,-32.33,-67.00,-6164.09,25880
0.14,0.92,0.32,7.00,-29.09,-64.00,-6169.96,25889
0.28,0.61,-0.31,7.00,-33.19,-67.00,-6175.00,25899
0.14,1.10,0.48,7.00,-27.58,-63.00,-6180.87,25907
0.14,0.60,-0.49,7.00,-33.96,-68.00,-6185.91,25916
0.09,0.64,0.04,7.00,-31.66,-66.00,-6190.95,25925
0.09,0.88,0.25,7.00,-29.59,-64.00,-6196.82,25933
0.09,0.40,-0.48,7.00,-34.92,-69.00,-6201.86,25943
0.09,0.62,0.22,7.00,-31.02,-66.00,-6206.89,25952
0.09,0.49,-0.13,7.00,-33.08,-67.00,-6211.09,25960
0.67,0.41,-0.08,7.00,-33.29,-67.00,-6216.13,25969
0.19,0.67,0.26,7.00,-30.60,-65.00,-6221.16,25978
0.72,0.62,-0.05,7.00,-32.08,-66.00,-6225.36,25987
0.23,0.79,0.17,7.00,-30.35,-65.00,-6229.56,25996
0.09,0.90,0.11,7.00,-30.04,-65.00,-6233.75,26005
0.09,0.87,-0.03,7.00,-30.80,-65.00,-6238.79,26013
0.19,1.19,0.32,7.00,-27.76,-63.00,-6242.15,26022
0.14,1.36,0.17,7.00,-27.52,-63.00,-6246.34,26032
0.09,1.55,0.19,7.00,-26.48,-62.00,-6250.54,26040
0.33,1.63,0.08,7.00,-26.53,-62.00,-6254.74,26049
0.19,2.01,0.38,7.00,-23.45,-59.00,-6258.09,26057
0.09,2.18,0.17,7.00,-23.41,-59.00,-6262.29,26066
0.28,2.39,0.21,7.00,-22.18,-58.00,-6265.65,26076
0.14,2.35,-0.05,7.00,-23.45,-59.00,-6269.00,26084
0.09,2.49,0.15,7.00,-21.95,-58.00,-6273.20,26093
0.09,2.63,0.14,7.00,-21.30,-57.00,-6276.56,26102
0.43,2.68,0.05,7.00,-21.39,-57.00,-6279.92,26110
0.09,2.83,0.15,7.00,-20.22,-57.00,-6282.43,26120
0.05,2.81,-0.03,7.00,-21.08,-57.00,-6285.79,26129
0.09,2.65,-0.15,7.00,-22.33,-58.00,-6289.15,26137
0.09,2.88,0.22,7.00,-19.74,-56.00,-6292.51,26146
0.05,2.51,-0.36,7.00,-23.89,-60.00,-6295.02,26156
0.09,2.78,0.26,7.00,-20.06,-56.00,-6298.38,26164
0.05,2.84,0.06,7.00,-20.59,-57.00,-6300.90,26173
0.09,2.74,-0.10,7.00,-21.70,-58.00,-6303.42,26182
0.09,2.89,0.15,7.00,-19.95,-56.00,-6306.77,26190
0.19,2.81,-0.08,7.00,-21.30,-57.00,-6309.29,26200
0.38,2.86,0.05,7.00,-20.53,-57.00,-6311.81,26209
0.19,2.87,0.01,7.00,-20.62,-57.00,-6314.33,26217
0.57,2.81,-0.05,7.00,-21.16,-57.00,-6316.85,26226
0.43,2.67,-0.14,7.00,-22.19,-58.00,-6319.36,26235
0.57,2.89,0.21,7.00,-19.73,-56.00,-6321.88,26244
0.09,2.80,-0.09,7.00,-21.38,-57.00,-6324.40,26253
0.09,3.01,0.22,7.00,-19.06,-56.00,-6326.92,26262
0.09,2.77,-0.24,7.00,-22.13,-58.00,-6329.44,26270
0.09,3.04,0.27,7.00,-18.72,-55.00,-6331.95,26279
0.14,2.60,-0.44,7.00,-23.77,-59.00,-6333.63,26289
0.09,2.77,0.17,7.00,-20.47,-57.00,-6336.15,26297
0.43,2.53,-0.24,7.00,-23.31,-59.00,-6338.67,26306
0.19,2.77,0.24,7.00,-20.16,-56.00,-6340.35,26315
0.09,2.38,-0.39,7.00,-24.67,-60.00,-6342.87,26323
0.05,2.59,0.21,7.00,-21.25,-57.00,-6345.38,26333
0.09,2.55,-0.03,7.00,-22.38,-58.00,-6347.06,26342
0.09,2.75,0.19,7.00,-20.50,-57.00,-6349.58,26350
0.67,2.74,-0.01,7.00,-21.35,-57.00,-6351.26,26359
0.33,2.73,-0.01,7.00,-21.38,-57.00,-6353.78,26369
0.09,2.85,0.12,7.00,-20.27,-57.00,-6355.46,26377
0.23,2.79,-0.06,7.00,-21.33,-57.00,-6357.14,26386
0.38,2.69,-0.09,7.00,-21.90,-58.00,-6359.65,26395
0.09,2.71,0.02,7.00,-21.39,-57.00,-6361.33,26403
0.09,2.61,-0.10,7.00,-22.36,-58.00,-6363.01,26413
0.62,2.80,0.19,7.00,-20.21,-57.00,-6365.53,26422
0.05,2.58,-0.22,7.00,-22.98,-59.00,-6367.21,26430
0.43,2.45,-0.13,7.00,-23.29,-59.00,-6368.89,26439
0.09,2.46,0.01,7.00,-22.66,-59.00,-6370.56,26447
0.09,2.34,-0.12,7.00,-23.79,-59.00,-6373.08,26457
0.14,2.28,-0.06,7.00,-23.82,-60.00,-6374.76,26466
0.09,2.29,0.01,7.00,-23.52,-59.00,-6376.44,26474
0.09,2.34,0.05,7.00,-23.09,-59.00,-6378.12,26483
0.14,2.47,0.13,7.00,-22.17,-58.00,-6379.80,26492
0.09,2.31,-0.15,7.00,-24.05,-60.00,-6382.32,26501
0.38,2.42,0.10,7.00,-22.51,-58.00,-6383.99,26510
0.00,2.46,0.05,7.00,-22.50,-58.00,-6385.67,26519
0.09,2.43,-0.04,7.00,-23.02,-59.00,-6387.35,26527
0.72,2.53,0.10,7.00,-21.97,-58.00,-6389.03,26536
0.00,2.58,0.05,7.00,-21.92,-58.00,-6390.71,26545
0.28,2.68,0.11,7.00,-21.15,-57.00,-6392.39,26554
0.43,2.55,-0.13,7.00,-22.79,-59.00,-6394.07,26563
0.00,2.75,0.20,7.00,-20.44,-57.00,-6395.74,26571
0.05,2.77,0.02,7.00,-21.10,-57.00,-6397.42,26580
0.19,2.85,0.08,7.00,-20.41,-57.00,-6399.10,26590
0.14,2.91,0.06,7.00,-20.22,-57.00,-6400.78,26598
0.09,3.01,0.10,7.00,-19.51,-56.00,-6402.46,26607
0.09,3.12,0.11,7.00,-18.94,-55.00,-6403.30,26616
0.00,3.28,0.16,7.00,-17.97,-55.00,-6404.98,26625
0.09,3.48,0.20,7.00,-16.78,-54.00,-6406.66,26634
0.09,3.44,-0.04,7.00,-17.96,-55.00,-6407.50,26642
0.14,3.75,0.31,7.00,-15.01,-52.00,-6409.17,26651
0.09,3.81,0.06,7.00,-15.68,-53.00,-6410.85,26660
0.05,3.99,0.18,7.00,-14.31,-52.00,-6411.69,26669
0.00,4.16,0.16,7.00,-13.55,-51.00,-6412.53,26678
0.09,4.32,0.16,7.00,-12.75,-50.00,-6414.21,26687
0.09,4.47,0.15,7.00,-12.05,-50.00,-6415.05,26695
0.14,4.60,0.13,7.00,-11.51,-49.00,-6415.89,26704
0.14,4.73,0.13,7.00,-10.82,-49.00,-6416.73,26714
0.28,4.91,0.18,7.00,-9.73,-48.00,-6417.57,26722
0.00,4.94,0.03,7.00,-10.21,-48.00,-6419.25,26731
0.09,5.11,0.18,7.00,-43.60,-76.00,-6420.08,26739
0.05,5.20,0.09,7.00,-43.27,-76.00,-6420.92,26748
0.09,5.34,0.13,7.00,-38.93,-72.00,-6421.76,26758
0.09,5.47,0.13,7.00,-35.56,-69.00,-6422.60,26766
0.38,5.63,0.16,7.00,-31.21,-66.00,-6423.44,26775
0.09,5.65,0.02,7.00,-33.24,-67.00,-6424.28,26783
0.09,5.93,0.28,7.00,-21.22,-57.00,-6425.12,26792
0.14,5.95,0.02,7.00,-25.78,-61.00,-6425.96,26802
0.57,6.09,0.14,7.00,-19.93,-56.00,-6426.80,26810
0.09,6.11,0.02,7.00,-21.84,-58.00,-6427.64,26819
0.05,6.19,0.08,7.00,-18.56,-55.00,-6428.48,26828
0.48,6.28,0.09,7.00,-16.16,-53.00,-6429.32,26836
0.14,6.35,0.07,7.00,-14.76,-52.00,-6430.16,26846
0.43,6.43,0.08,7.00,-12.65,-50.00,-6431.00,26854
0.09,6.58,0.15,7.00,-7.69,-46.00,-6431.00,26863
0.09,6.63,0.05,7.00,-8.21,-46.00,-6431.84,26872
0.23,6.70,0.07,7.00,-6.16,-45.00,-6432.68,26881
0.67,6.82,0.12,7.00,-2.25,-41.00,-6433.51,26890
0.09,6.91,0.10,7.00,-0.30,-40.00,-6434.35,26898
0.09,7.00,0.09,7.00,1.87,41.00,-6434.35,26907
0.09,7.15,0.15,7.00,6.63,45.00,-6435.19,26915
0.28,7.06,-0.09,7.00,-0.42,-40.00,-6435.19,26925
0.09,7.17,0.12,7.00,6.71,45.00,-6435.19,26933
0.09,7.26,0.09,7.00,8.22,46.00,-6435.19,26942
0.05,7.38,0.12,7.00,11.81,49.00,-6435.19,26951
0.09,7.51,0.14,7.00,15.53,53.00,-6435.19,26959
0.09,7.66,0.15,7.00,19.39,56.00,-6434.35,26969
0.14,7.79,0.13,7.00,22.43,58.00,-6434.35,26977
0.09,7.94,0.15,7.00,26.62,62.00,-6433.51,26986
0.09,8.08,0.14,7.00,29.75,65.00,-6433.51,26995
0.05,8.11,0.03,7.00,28.55,64.00,-6432.68,27003
0.48,8.17,0.05,7.00,30.32,65.00,-6432.68,27013
0.19,8.34,0.17,7.00,36.86,71.00,-6431.84,27021
0.48,8.37,0.03,7.00,35.02,69.00,-6431.00,27030
0.00,8.42,0.04,7.00,36.24,70.00,-6431.00,27038
0.14,8.48,0.06,7.00,38.15,72.00,-6430.16,27047
0.09,8.63,0.15,7.00,43.73,76.00,-6429.32,27057
0.09,8.61,-0.02,7.00,39.79,73.00,-6428.48,27065
0.19,8.58,-0.03,7.00,38.75,72.00,-6427.64,27074
0.09,8.51,-0.07,7.00,36.25,70.00,-6426.80,27082
0.05,8.59,0.08,7.00,41.32,74.00,-6425.96,27091
0.19,8.54,-0.05,7.00,37.52,71.00,-6425.12,27101
0.09,8.55,0.01,7.00,38.85,72.00,-6424.28,27109
0.05,8.63,0.08,7.00,42.34,75.00,-6423.44,27118
0.19,8.75,0.13,7.00,46.39,79.00,-6423.44,27126
0.09,8.80,0.04,7.00,45.73,78.00,-6422.60,27136
0.05,8.81,0.01,7.00,45.51,78.00,-6421.76,27145
0.09,8.91,0.10,7.00,49.55,81.00,-6420.08,27153
0.09,9.01,0.10,7.00,52.28,84.00,-6419.25,27162
0.23,8.96,-0.05,7.00,47.91,80.00,-6418.41,27170
0.09,9.04,0.09,7.00,52.78,84.00,-6417.57,27180
0.09,9.08,0.04,7.00,52.84,84.00,-6416.73,27189
0.09,9.08,0.00,7.00,52.11,83.00,-6415.89,27197
0.23,9.18,0.10,7.00,56.42,87.00,-6414.21,27206
0.09,9.11,-0.07,7.00,51.40,83.00,-6413.37,27214
0.05,9.32,0.21,7.00,62.05,92.00,-6411.69,27224
0.05,9.39,0.08,7.00,61.39,91.00,-6410.01,27233
0.14,9.53,0.14,7.00,66.16,95.00,-6409.17,27241
0.09,9.67,0.13,7.00,69.35,98.00,-6407.50,27250
0.05,9.65,-0.02,7.00,65.80,95.00,-6405.82,27258
0.14,9.82,0.18,7.00,74.15,102.00,-6404.14,27268
0.09,9.93,0.11,7.00,75.39,103.00,-6403.30,27277
0.09,10.06,0.13,7.00,79.27,106.00,-6400.78,27285
0.09,10.08,0.02,7.00,77.47,105.00,-6399.10,27294
0.09,10.11,0.03,7.00,78.50,106.00,-6397.42,27303
0.09,10.03,-0.09,7.00,73.92,102.00,-6395.74,27312
0.09,10.22,0.20,7.00,84.54,111.00,-6394.07,27321
0.09,10.23,0.01,7.00,80.91,108.00,-6392.39,27330
0.09,10.27,0.04,7.00,82.65,109.00,-6389.87,27339
0.14,10.21,-0.06,7.00,78.98,106.00,-6388.19,27347
0.05,10.24,0.03,7.00,81.59,108.00,-6385.67,27357
0.43,10.35,0.11,7.00,85.82,112.00,-6383.99,27366
0.14,10.27,-0.08,7.00,80.17,107.00,-6381.48,27374
0.28,10.10,-0.17,7.00,74.09,102.00,-6379.80,27383
0.09,9.97,-0.13,7.00,71.68,100.00,-6377.28,27393
0.09,9.94,-0.03,7.00,72.75,101.00,-6375.60,27401
0.09,9.80,-0.13,7.00,67.43,96.00,-6373.08,27410
0.14,9.52,-0.28,7.00,57.53,88.00,-6371.40,27419
0.09,9.34,-0.18,7.00,54.96,86.00,-6368.89,27427
0.05,9.30,-0.04,7.00,56.59,87.00,-6366.37,27437
0.09,9.10,-0.20,7.00,48.34,80.00,-6364.69,27445
0.09,8.98,-0.12,7.00,47.02,79.00,-6362.17,27454
0.09,8.64,-0.34,7.00,34.16,68.00,-6360.49,27463
0.09,8.52,-0.12,7.00,35.59,69.00,-6357.97,27471
0.09,8.12,-0.39,7.00,20.23,57.00,-6356.30,27481
0.05,7.82,-0.30,7.00,14.42,52.00,-6354.62,27489
0.09,7.47,-0.35,7.00,4.72,43.00,-6352.10,27498
0.57,7.30,-0.17,7.00,4.30,43.00,-6350.42,27507
0.57,6.84,-0.47,7.00,-13.35,-51.00,-6348.74,27515
0.62,6.69,-0.15,7.00,-10.88,-49.00,-6347.06,27525
0.09,6.33,-0.36,7.00,-24.07,-60.00,-6345.38,27534
0.28,6.19,-0.13,7.00,-22.91,-59.00,-6344.54,27542
0.19,5.94,-0.25,7.00,-31.36,-66.00,-6344.54,27551
0.23,5.25,-0.69,7.00,-57.55,-88.00,-6344.54,27559
0.05,4.54,-0.71,7.00,-15.11,-52.00,-6344.54,27569
0.23,4.98,0.43,7.00,-8.40,-47.00,-6344.54,27578
0.43,4.77,-0.20,7.00,-11.95,-50.00,-6344.54,27586
0.09,4.98,0.20,7.00,-9.31,-47.00,-6344.54,27595
0.00,4.34,-0.64,7.00,-15.84,-53.00,-6345.38,27603
0.14,4.58,0.24,7.00,-11.14,-49.00,-6345.38,27613
0.09,4.23,-0.35,7.00,-15.22,-52.00,-6345.38,27622
0.09,4.37,0.13,7.00,-12.63,-50.00,-6346.22,27630
0.23,4.13,-0.23,7.00,-15.26,-52.00,-6347.06,27639
0.05,4.11,-0.02,7.00,-14.53,-52.00,-6347.06,27649
0.33,4.17,0.06,7.00,-13.94,-51.00,-6347.90,27657
0.09,4.09,-0.08,7.00,-14.87,-52.00,-6347.90,27666
0.05,4.18,0.09,7.00,-13.73,-51.00,-6348.74,27675
0.14,4.17,-0.01,7.00,-14.20,-51.00,-6348.74,27683
0.09,4.30,0.13,7.00,-12.95,-50.00,-6349.58,27693
0.05,4.50,0.19,7.00,-11.73,-49.00,-6350.42,27701
0.38,4.35,-0.15,7.00,-13.87,-51.00,-6350.42,27710
0.19,4.44,0.10,7.00,-12.39,-50.00,-6351.26,27719
0.48,4.36,-0.09,7.00,-13.56,-51.00,-6352.10,27727
0.09,4.36,0.00,7.00,-13.21,-51.00,-6352.94,27737
0.09,4.36,-0.00,7.00,-13.23,-51.00,-6353.78,27746
0.05,4.46,0.10,7.00,-12.31,-50.00,-6354.62,27754
0.09,4.54,0.08,7.00,-11.96,-50.00,-6355.46,27763
0.09,4.52,-0.02,7.00,-12.51,-50.00,-6356.30,27772
0.09,4.59,0.07,7.00,-11.76,-49.00,-6357.14,27781
0.09,4.70,0.11,7.00,-11.06,-49.00,-6357.97,27790
0.09,4.82,0.12,7.00,-10.40,-48.00,-6358.81,27799
0.09,4.91,0.09,7.00,-10.11,-48.00,-6359.65,27807
0.09,4.97,0.06,7.00,-9.89,-48.00,-6360.49,27816
0.09,5.19,0.21,7.00,-41.10,-74.00,-6361.33,27825
0.38,5.21,0.02,7.00,-44.48,-77.00,-6363.01,27834
0.48,5.14,-0.07,7.00,-47.91,-80.00,-6363.85,27843
0.19,5.25,0.11,7.00,-41.58,-74.00,-6364.69,27851
0.62,5.35,0.10,7.00,-39.08,-72.00,-6366.37,27860
0.19,5.49,0.14,7.00,-34.92,-69.00,-6367.21,27870
0.23,5.57,0.07,7.00,-34.41,-69.00,-6368.89,27878
0.09,5.61,0.05,7.00,-33.67,-68.00,-6370.56,27887
0.14,5.70,0.09,7.00,-30.67,-65.00,-6371.40,27895
0.09,5.79,0.09,7.00,-28.57,-64.00,-6373.08,27905
0.09,6.01,0.23,7.00,-20.13,-56.00,-6374.76,27914
0.09,5.97,-0.04,7.00,-26.62,-62.00,-6376.44,27922
0.09,5.98,0.01,7.00,-25.43,-61.00,-6378.12,27931
0.09,6.22,0.25,7.00,-14.44,-52.00,-6378.96,27940
0.14,6.39,0.17,7.00,-11.85,-49.00,-6380.64,27949
0.09,6.52,0.12,7.00,-9.60,-48.00,-6383.15,27958
0.09,6.50,-0.01,7.00,-12.75,-50.00,-6384.83,27966
0.14,6.75,0.25,7.00,-1.20,-40.00,-6385.67,27975
0.43,6.85,0.10,7.00,-1.76,-41.00,-6387.35,27983
0.43,7.05,0.20,7.00,5.39,44.00,-6389.03,27993
0.19,7.02,-0.04,7.00,-0.39,-40.00,-6390.71,28002
0.43,7.11,0.10,7.00,4.80,44.00,-6391.55,28010
0.19,7.07,-0.04,7.00,1.07,40.00,-6392.39,28019
0.09,7.11,0.04,7.00,3.68,43.00,-6393.23,28027
0.09,7.33,0.21,7.00,12.42,50.00,-6393.23,28037
0.09,6.06,-1.26,7.00,-48.63,-80.00,-6393.23,28045
0.05,6.76,0.69,7.00,7.80,46.00,-6394.07,28054
0.05,6.55,-0.21,7.00,-15.53,-53.00,-6394.07,28063
0.09,6.42,-0.13,7.00,-17.17,-54.00,-6394.07,28071
0.05,5.70,-0.71,7.00,-46.63,-79.00,-6394.07,28081
0.09,5.75,0.04,7.00,-30.44,-65.00,-6394.07,28089
0.09,5.80,0.05,7.00,-29.07,-64.00,-6394.90,28098
0.09,6.10,0.30,7.00,-16.60,-53.00,-6395.74,28107
0.09,6.04,-0.05,7.00,-24.98,-60.00,-6395.74,28115
0.38,5.98,-0.07,7.00,-26.96,-62.00,-6396.58,28125
0.05,5.67,-0.30,7.00,-39.30,-73.00,-6397.42,28133
0.05,6.18,0.51,7.00,-10.22,-48.00,-6397.42,28142
0.09,6.39,0.21,7.00,-10.97,-49.00,-6398.26,28151
0.09,6.59,0.20,7.00,-6.35,-45.00,-6398.26,28160
0.09,6.78,0.19,7.00,-1.50,-41.00,-6398.26,28169
0.09,6.64,-0.15,7.00,-12.08,-50.00,-6399.10,28177
0.33,6.76,0.13,7.00,-3.38,-42.00,-6399.94,28186
0.72,6.87,0.10,7.00,-1.24,-41.00,-6399.94,28194
0.14,6.77,-0.10,7.00,-7.63,-46.00,-6400.78,28204
0.28,7.09,0.31,7.00,8.45,47.00,-6401.62,28213
0.09,7.20,0.11,7.00,7.13,45.00,-6401.62,28221
0.05,7.72,0.52,7.00,28.52,64.00,-6401.62,28230
0.14,7.78,0.06,7.00,20.54,57.00,-6401.62,28238
0.09,8.01,0.24,7.00,30.06,65.00,-6400.78,28248
0.09,8.17,0.15,7.00,32.30,67.00,-6400.78,28256
0.14,8.27,0.11,7.00,33.96,68.00,-6399.94,28265
0.09,8.68,0.40,7.00,49.96,82.00,-6399.10,28274
0.09,8.75,0.07,7.00,45.17,78.00,-6399.10,28282
0.09,8.44,-0.31,7.00,29.88,65.00,-6399.10,28292
0.09,8.67,0.23,7.00,46.35,79.00,-6399.10,28300
0.09,8.63,-0.04,7.00,40.12,73.00,-6398.26,28309
0.38,9.00,0.37,7.00,57.30,88.00,-6398.26,28318
0.09,8.92,-0.08,7.00,46.59,79.00,-6397.42,28326
0.09,8.95,0.03,7.00,49.25,81.00,-6397.42,28336
0.48,9.13,0.18,7.00,56.80,87.00,-6396.58,28344
0.19,9.25,0.13,7.00,58.90,89.00,-6396.58,28353
0.52,9.37,0.12,7.00,61.76,92.00,-6395.74,28361
0.09,9.63,0.26,7.00,70.88,99.00,-6395.74,28370
0.09,9.80,0.17,7.00,73.48,101.00,-6394.90,28380
0.09,9.97,0.17,7.00,77.49,105.00,-6394.90,28388
0.09,10.20,0.23,7.00,84.53,111.00,-6394.07,28397
0.09,10.36,0.17,7.00,87.44,113.00,-6393.23,28406
0.23,10.53,0.17,7.00,91.76,117.00,-6392.39,28414
0.09,10.79,0.26,7.00,99.97,124.00,-6392.39,28424
0.14,10.93,0.14,7.00,101.07,125.00,-6391.55,28433
0.09,11.00,0.07,7.00,101.52,125.00,-6390.71,28442
0.09,11.08,0.08,7.00,103.68,127.00,-6389.03,28450
0.09,11.27,0.18,7.00,110.33,132.00,-6388.19,28460
0.09,11.16,-0.10,7.00,102.02,126.00,-6387.35,28469
0.14,11.28,0.12,7.00,109.53,132.00,-6385.67,28478
0.09,11.23,-0.05,7.00,104.72,128.00,-6384.83,28486
0.09,11.22,-0.01,7.00,105.29,128.00,-6383.99,28495
0.19,11.12,-0.10,7.00,100.85,124.00,-6382.32,28505
0.23,10.98,-0.14,7.00,96.58,121.00,-6381.48,28514
0.19,10.92,-0.05,7.00,96.95,121.00,-6379.80,28522
0.28,10.90,-0.03,7.00,96.84,121.00,-6378.12,28531
0.23,10.76,-0.14,7.00,91.17,116.00,-6377.28,28540
0.23,10.65,-0.11,7.00,89.03,115.00,-6375.60,28549
0.09,10.51,-0.14,7.00,84.87,111.00,-6373.92,28558
0.09,10.52,0.02,7.00,88.38,114.00,-6373.08,28567
0.09,10.44,-0.08,7.00,84.44,111.00,-6371.40,28575
0.09,10.39,-0.05,7.00,83.89,110.00,-6369.72,28584
0.14,10.12,-0.28,7.00,72.41,101.00,-6368.05,28594
0.28,10.10,-0.02,7.00,76.93,104.00,-6367.21,28603
0.77,10.00,-0.10,7.00,72.89,101.00,-6365.53,28611
0.14,10.06,0.06,7.00,77.77,105.00,-6363.85,28620
0.09,9.97,-0.09,7.00,72.62,101.00,-6362.17,28630
0.09,9.91,-0.07,7.00,71.30,100.00,-6360.49,28638
0.09,9.62,-0.28,7.00,59.99,90.00,-6358.81,28647
0.09,9.48,-0.14,7.00,59.29,89.00,-6357.97,28656
0.14,9.57,0.08,7.00,65.90,95.00,-6356.30,28664
0.28,9.54,-0.03,7.00,62.87,92.00,-6354.62,28674
0.14,9.74,0.20,7.00,72.39,100.00,-6352.94,28682
0.43,9.78,0.05,7.00,70.52,99.00,-6352.10,28691
0.52,9.93,0.15,7.00,76.34,104.00,-6350.42,28700
0.09,9.94,0.00,7.00,73.49,101.00,-6348.74,28708
0.09,10.01,0.07,7.00,76.75,104.00,-6347.06,28718
0.14,9.98,-0.03,7.00,73.95,102.00,-6345.38,28727
0.09,9.85,-0.13,7.00,68.60,97.00,-6343.71,28735
0.09,9.81,-0.04,7.00,69.36,98.00,-6342.03,28744
0.43,9.51,-0.30,7.00,56.69,87.00,-6340.35,28752
0.09,9.45,-0.05,7.00,60.24,90.00,-6338.67,28762
0.09,9.27,-0.18,7.00,53.24,84.00,-6336.99,28771
0.19,9.30,0.03,7.00,58.18,88.00,-6335.31,28779
0.57,9.34,0.03,7.00,59.04,89.00,-6333.63,28788
0.57,9.14,-0.20,7.00,49.37,81.00,-6331.95,28797
0.28,9.17,0.04,7.00,55.16,86.00,-6330.28,28806
0.43,9.19,0.02,7.00,55.27,86.00,-6328.60,28815
0.14,9.19,-0.01,7.00,54.57,85.00,-6326.92,28823
0.57,9.26,0.07,7.00,58.05,88.00,-6325.24,28832
0.14,8.84,-0.43,7.00,37.36,71.00,-6323.56,28841
0.28,9.36,0.52,7.00,69.50,98.00,-6321.88,28850
0.00,8.87,-0.49,7.00,36.85,71.00,-6320.20,28859
0.09,8.38,-0.48,7.00,24.90,60.00,-6317.69,28867
0.05,8.60,0.22,7.00,44.45,77.00,-6316.85,28876
0.14,8.28,-0.32,7.00,25.57,61.00,-6315.17,28886
0.09,8.70,0.42,7.00,50.74,82.00,-6312.65,28894
0.05,9.14,0.44,7.00,62.31,92.00,-6310.97,28903
0.09,9.82,0.68,7.00,84.24,110.00,-6309.29,28911
0.09,10.35,0.53,7.00,94.45,119.00,-6306.77,28920
0.09,11.18,0.83,7.00,121.12,142.00,-6305.10,28930
0.14,11.88,0.70,7.00,135.92,154.00,-6302.58,28939
0.09,12.56,0.68,7.00,152.47,168.00,-6300.06,28947
0.09,12.68,0.12,7.00,144.33,161.00,-6297.54,28956
0.14,12.47,-0.21,7.00,132.63,151.00,-6295.02,28965
0.09,12.54,0.07,7.00,139.90,157.00,-6291.67,28975
0.57,12.19,-0.35,7.00,122.85,143.00,-6289.15,28983
0.09,12.24,0.05,7.00,132.05,151.00,-6285.79,28992
0.09,12.77,0.53,7.00,154.81,170.00,-6282.43,29001
0.28,13.14,0.37,7.00,161.05,175.00,-6279.08,29010
0.28,13.42,0.27,7.00,165.88,179.00,-6275.72,29019
0.23,13.10,-0.32,7.00,146.12,163.00,-6272.36,29028
0.19,12.15,-0.95,7.00,109.93,132.00,-6269.00,29037
0.09,11.20,-0.95,7.00,86.01,112.00,-6265.65,29046
0.23,10.09,-1.11,7.00,55.01,86.00,-6262.29,29054
0.67,9.26,-0.83,7.00,40.08,73.00,-6258.93,29064
0.48,8.56,-0.70,7.00,24.97,60.00,-6255.58,29072
0.09,7.81,-0.75,7.00,5.34,44.00,-6252.22,29081
0.09,7.41,-0.41,7.00,2.05,41.00,-6249.70,29090
0.09,6.51,-0.89,7.00,-30.02,-65.00,-6246.34,29099
0.09,6.11,-0.40,7.00,-30.23,-65.00,-6243.82,29108
0.09,5.46,-0.65,7.00,-51.59,-83.00,-6241.31,29116
0.09,5.57,0.11,7.00,-33.37,-68.00,-6240.47,29125
0.09,5.15,-0.42,7.00,-54.61,-86.00,-6238.79,29134
0.09,4.39,-0.76,7.00,-16.07,-53.00,-6238.79,29143
0.19,4.22,-0.17,7.00,-14.60,-52.00,-6238.79,29152
0.09,3.88,-0.34,7.00,-16.98,-54.00,-6238.79,29161
0.09,3.83,-0.04,7.00,-16.00,-53.00,-6238.79,29169
0.14,3.78,-0.05,7.00,-16.29,-53.00,-6238.79,29178
0.52,4.35,0.57,7.00,-10.96,-49.00,-6238.79,29188
0.14,3.87,-0.48,7.00,-17.59,-54.00,-6238.79,29196
0.09,3.74,-0.13,7.00,-16.86,-54.00,-6238.79,29205
0.09,2.97,-0.76,7.00,-23.20,-59.00,-6239.63,29213
0.23,2.91,-0.07,7.00,-20.74,-57.00,-6239.63,29222
0.23,1.97,-0.94,7.00,-28.93,-64.00,-6240.47,29232
0.14,2.30,0.33,7.00,-22.16,-58.00,-6240.47,29240
0.09,1.91,-0.39,7.00,-27.05,-62.00,-6241.31,29249
0.09,1.70,-0.20,7.00,-27.28,-62.00,-6241.31,29258
0.09,1.03,-0.68,7.00,-32.56,-67.00,-6242.15,29266
0.09,0.88,-0.15,7.00,-31.22,-66.00,-6242.15,29276
0.05,0.28,-0.60,7.00,-35.99,-70.00,-6242.15,29285
0.09,-0.30,-0.58,7.00,-38.85,-72.00,-6242.15,29293
0.09,-0.99,-0.69,7.00,-42.74,-76.00,-6242.99,29302
0.43,-1.43,-0.43,7.00,-43.85,-76.00,-6242.99,29312
0.14,-1.82,-0.39,7.00,-45.63,-78.00,-6243.82,29320
0.28,-2.30,-0.49,7.00,-48.48,-80.00,-6243.82,29329
0.09,-2.72,-0.42,7.00,-50.28,-82.00,-6244.66,29338
0.09,-2.77,-0.05,7.00,-49.02,-81.00,-6244.66,29346
0.09,-2.80,-0.03,7.00,-49.15,-81.00,-6245.50,29356
0.09,-2.44,0.36,7.00,-45.76,-78.00,-6245.50,29365
0.09,-1.92,0.52,7.00,-42.54,-75.00,-6246.34,29373
0.09,-0.96,0.96,7.00,-35.99,-70.00,-6246.34,29382
0.09,0.09,1.06,7.00,-30.30,-65.00,-6246.34,29391
0.09,1.10,1.00,7.00,-25.52,-61.00,-6247.18,29400
0.05,1.82,0.72,7.00,-23.01,-59.00,-6247.18,29409
0.09,2.00,0.18,7.00,-24.26,-60.00,-6247.18,29417
0.43,1.87,-0.13,7.00,-26.20,-62.00,-6247.18,29426
0.09,1.48,-0.39,7.00,-29.15,-64.00,-6247.18,29435
0.23,0.95,-0.53,7.00,-32.35,-67.00,-6248.02,29444
0.09,0.41,-0.54,7.00,-35.13,-69.00,-6248.02,29453
0.09,-0.04,-0.45,7.00,-36.96,-71.00,-6248.02,29462
0.09,-0.35,-0.31,7.00,-37.98,-71.00,-6248.02,29470
0.19,-0.46,-0.11,7.00,-37.74,-71.00,-6248.86,29479
0.52,-0.61,-0.15,7.00,-38.65,-72.00,-6248.86,29489
0.23,-0.56,0.05,7.00,-37.58,-71.00,-6248.86,29497
0.09,-0.64,-0.09,7.00,-38.56,-72.00,-6249.70,29506
0.09,-0.59,0.06,7.00,-37.69,-71.00,-6249.70,29515
0.09,-0.45,0.14,7.00,-36.68,-70.00,-6250.54,29523
0.09,-0.53,-0.08,7.00,-37.95,-71.00,-6250.54,29533
0.09,-0.39,0.14,7.00,-36.37,-70.00,-6251.38,29542
0.09,-0.33,0.05,7.00,-36.46,-70.00,-6251.38,29550
0.09,-0.53,-0.19,7.00,-38.39,-72.00,-6252.22,29559
0.05,-0.95,-0.42,7.00,-41.42,-74.00,-6252.22,29569
0.09,-1.42,-0.47,7.00,-43.97,-77.00,-6253.06,29577
0.09,-1.72,-0.30,7.00,-44.83,-77.00,-6253.06,29586
0.05,-1.95,-0.23,7.00,-45.66,-78.00,-6253.90,29594
0.52,-2.14,-0.19,7.00,-46.46,-79.00,-6253.90,29603
0.05,-2.26,-0.12,7.00,-46.77,-79.00,-6254.74,29613
0.09,-2.27,-0.01,7.00,-46.36,-79.00,-6254.74,29621
0.48,-2.33,-0.07,7.00,-46.95,-79.00,-6255.58,29630
0.28,-2.27,0.06,7.00,-46.13,-78.00,-6255.58,29639
0.09,-2.11,0.17,7.00,-44.89,-77.00,-6256.41,29648
0.14,-2.04,0.07,7.00,-44.95,-77.00,-6256.41,29657
0.19,-1.90,0.14,7.00,-43.96,-77.00,-6257.25,29666
0.09,-1.75,0.15,7.00,-43.14,-76.00,-6258.09,29674
0.09,-1.50,0.25,7.00,-41.51,-74.00,-6258.09,29683
0.09,-1.19,0.32,7.00,-39.67,-73.00,-6258.93,29692
0.19,-0.79,0.40,7.00,-37.36,-71.00,-6258.93,29701
0.09,-0.62,0.17,7.00,-37.45,-71.00,-6259.77,29710
0.05,-0.47,0.15,7.00,-36.77,-70.00,-6260.61,29719
0.09,-0.43,0.04,7.00,-36.97,-71.00,-6261.45,29727
0.09,-0.42,0.01,7.00,-37.10,-71.00,-6262.29,29736
0.05,-0.57,-0.14,7.00,-38.41,-72.00,-6263.13,29746
0.14,-0.87,-0.31,7.00,-40.60,-74.00,-6263.97,29754
0.09,-1.17,-0.29,7.00,-42.01,-75.00,-6263.97,29763
0.09,-1.34,-0.18,7.00,-42.43,-75.00,-6264.81,29772
0.19,-1.40,-0.05,7.00,-42.20,-75.00,-6266.49,29780
0.52,-1.45,-0.05,7.00,-42.44,-75.00,-6267.33,29790
0.09,-1.47,-0.03,7.00,-42.47,-75.00,-6268.17,29799
0.52,-1.53,-0.05,7.00,-42.83,-76.00,-6269.00,29807
0.09,-1.52,0.01,7.00,-42.54,-75.00,-6270.68,29816
0.09,-1.62,-0.10,7.00,-43.50,-76.00,-6271.52,29826
0.09,-1.57,0.05,7.00,-42.67,-75.00,-6273.20,29834
0.05,-1.50,0.08,7.00,-42.18,-75.00,-6274.04,29843
0.19,-1.52,-0.02,7.00,-42.65,-75.00,-6274.88,29852
0.19,-1.43,0.09,7.00,-41.79,-75.00,-6276.56,29860
0.09,-1.45,-0.02,7.00,-42.35,-75.00,-6278.24,29870
0.05,-1.43,0.02,7.00,-42.07,-75.00,-6279.08,29879
0.09,-1.48,-0.05,7.00,-42.62,-75.00,-6280.76,29887
0.09,-1.54,-0.05,7.00,-42.90,-76.00,-6282.43,29896
0.14,-1.58,-0.04,7.00,-43.08,-76.00,-6283.27,29905
0.09,-1.53,0.05,7.00,-42.45,-75.00,-6284.95,29914
0.09,-1.48,0.05,7.00,-42.22,-75.00,-6286.63,29923
0.14,-1.65,-0.16,7.00,-43.88,-76.00,-6289.15,29932
0.09,-1.57,0.07,7.00,-42.55,-75.00,-6290.83,29940
0.05,-1.61,-0.04,7.00,-43.19,-76.00,-6292.51,29949
0.09,-1.46,0.15,7.00,-41.73,-75.00,-6294.18,29959
0.62,-1.37,0.10,7.00,-41.45,-74.00,-6295.86,29967
0.14,-1.17,0.20,7.00,-40.07,-73.00,-6298.38,29976
0.48,-1.12,0.05,7.00,-40.36,-73.00,-6300.06,29985
0.09,-0.93,0.19,7.00,-38.86,-72.00,-6301.74,29993
0.09,-0.86,0.07,7.00,-39.02,-72.00,-6303.42,30003
0.09,-0.72,0.14,7.00,-38.06,-72.00,-6305.93,30012
0.00,-0.60,0.12,7.00,-37.48,-71.00,-6307.61,30020
0.09,-0.49,0.11,7.00,-37.02,-71.00,-6309.29,30029
0.09,-0.42,0.07,7.00,-36.82,-71.00,-6310.97,30039
0.48,-0.42,0.00,7.00,-37.09,-71.00,-6313.49,30047
0.05,-0.35,0.07,7.00,-36.47,-70.00,-6315.17,30056
0.52,-0.52,-0.17,7.00,-38.27,-72.00,-6317.69,30065
0.57,-0.58,-0.06,7.00,-38.12,-72.00,-6319.36,30073
0.62,-0.61,-0.03,7.00,-38.19,-72.00,-6321.88,30083
0.67,-0.73,-0.12,7.00,-39.10,-72.00,-6324.40,30092
0.14,-0.86,-0.13,7.00,-39.79,-73.00,-6326.08,30100
0.23,-0.85,0.00,7.00,-39.23,-73.00,-6328.60,30109
0.14,-0.86,-0.01,7.00,-39.30,-73.00,-6330.28,30118
0.19,-0.73,0.13,7.00,-38.10,-72.00,-6332.79,30127
0.43,-0.57,0.16,7.00,-37.20,-71.00,-6335.31,30136
0.09,-0.29,0.28,7.00,-35.36,-69.00,-6336.99,30145
0.05,-0.02,0.28,7.00,-33.97,-68.00,-6339.51,30153
0.23,0.40,0.41,7.00,-31.38,-66.00,-6342.03,30162
0.09,0.38,-0.02,7.00,-33.18,-67.00,-6344.54,30172
0.09,0.91,0.53,7.00,-28.33,-63.00,-6347.06,30180
0.09,0.77,-0.14,7.00,-31.71,-66.00,-6348.74,30189
0.09,1.01,0.24,7.00,-29.01,-64.00,-6351.26,30198
0.09,0.93,-0.08,7.00,-30.70,-65.00,-6353.78,30206
0.19,0.87,-0.05,7.00,-30.83,-65.00,-6355.46,30216
0.05,0.69,-0.19,7.00,-32.31,-67.00,-6357.97,30225
0.14,0.61,-0.08,7.00,-32.29,-67.00,-6360.49,30233
2.84,0.37,-0.24,7.00,-34.08,-68.00,-6362.17,30242
5.22,0.26,-0.11,7.00,-34.11,-68.00,-6364.69,30252
6.38,-0.05,-0.31,7.00,-36.41,-70.00,-6368.05,30260
8.88,-0.27,-0.22,7.00,-37.05,-71.00,-6370.56,30269
12.88,-0.71,-0.44,7.00,-39.95,-73.00,-6373.08,30278
12.88,-0.91,-0.21,7.00,-40.06,-73.00,-6376.44,30286
12.98,-1.01,-0.10,7.00,-40.10,-73.00,-6378.96,30296
15.06,-1.09,-0.08,7.00,-40.28,-73.00,-6381.48,30305
14.16,-1.28,-0.19,7.00,-41.76,-75.00,-6384.83,30314
13.09,-1.22,0.06,7.00,-40.49,-74.00,-6388.19,30322
12.26,-1.61,-0.39,7.00,-44.31,-77.00,-6390.71,30331
12.26,-1.48,0.13,7.00,-41.60,-74.00,-6394.07,30341
12.67,-1.85,-0.37,7.00,-45.44,-78.00,-6397.42,30350
12.46,-1.69,0.17,7.00,-42.46,-75.00,-6400.78,30358
12.46,-1.99,-0.30,7.00,-45.81,-78.00,-6404.14,30367
11.07,-1.83,0.16,7.00,-43.24,-76.00,-6407.50,30376
12.88,-2.01,-0.19,7.00,-45.47,-78.00,-6410.85,30386
12.67,-2.19,-0.18,7.00,-46.38,-79.00,-6414.21,30394
17.57,-2.33,-0.13,7.00,-46.57,-79.00,-6417.57,30403
19.39,-2.43,-0.10,7.00,-46.78,-79.00,-6421.76,30412
19.93,-2.44,-0.02,7.00,-46.49,-79.00,-6425.12,30422
21.32,-2.56,-0.11,7.00,-47.34,-79.00,-6428.48,30430
20.06,-2.55,0.01,7.00,-46.89,-79.00,-6432.68,30439
18.34,-1.92,0.63,7.00,-41.39,-74.00,-6436.03,30448
12.98,-1.99,-0.07,7.00,-44.89,-77.00,-6440.23,30457
10.50,-1.26,0.73,7.00,-38.16,-72.00,-6443.59,30466
9.59,-1.16,0.10,7.00,-40.24,-73.00,-6447.78,30475
9.59,-0.41,0.75,7.00,-33.83,-68.00,-6451.14,30484
9.86,-0.34,0.07,7.00,-36.25,-70.00,-6455.34,30493
9.06,0.28,0.62,7.00,-30.93,-66.00,-6458.69,30501
9.32,0.54,0.26,7.00,-31.10,-66.00,-6462.05,30511
9.23,1.20,0.66,7.00,-26.16,-62.00,-6465.41,30519
8.88,1.35,0.15,7.00,-27.50,-63.00,-6469.61,30528
8.54,1.47,0.12,7.00,-27.03,-62.00,-6472.96,30537
8.46,1.96,0.49,7.00,-23.12,-59.00,-6476.32,30545
8.04,1.93,-0.03,7.00,-25.34,-61.00,-6480.52,30555
7.47,2.20,0.27,7.00,-22.82,-59.00,-6483.87,30564
7.23,2.03,-0.16,7.00,-25.39,-61.00,-6487.23,30572
5.51,2.52,0.48,7.00,-20.41,-57.00,-6490.59,30581
4.14,2.41,-0.11,7.00,-23.35,-59.00,-6494.79,30590
1.18,2.69,0.28,7.00,-20.41,-57.00,-6498.14,30599
1.76,2.87,0.18,7.00,-19.96,-56.00,-6502.34,30608
1.49,3.25,0.38,7.00,-17.25,-54.00,-6505.70,30617
1.33,3.45,0.20,7.00,-16.94,-54.00,-6509.05,30625
0.82,3.80,0.35,7.00,-14.56,-52.00,-6513.25,30635
0.43,4.18,0.38,7.00,-12.60,-50.00,-6516.61,30644
2.78,4.32,0.14,7.00,-12.84,-50.00,-6519.97,30652
3.57,4.62,0.30,7.00,-10.68,-48.00,-6523.32,30661
4.34,4.82,0.20,7.00,-10.07,-48.00,-6526.68,30670
4.81,5.16,0.34,7.00,-39.24,-73.00,-6530.04,30679
4.61,5.32,0.17,7.00,-38.58,-72.00,-6533.39,30688
4.47,5.55,0.23,7.00,-31.69,-66.00,-6536.75,30697
4.67,5.67,0.12,7.00,-30.90,-66.00,-6540.11,30705
5.22,5.97,0.30,7.00,-19.86,-56.00,-6543.47,30714
5.58,6.15,0.18,7.00,-17.67,-54.00,-6546.83,30723
5.43,6.24,0.09,7.00,-17.26,-54.00,-6550.18,30732
5.79,6.43,0.20,7.00,-10.12,-48.00,-6553.54,30741
5.87,6.63,0.19,7.00,-5.47,-44.00,-6556.90,30749
6.01,6.75,0.13,7.00,-3.47,-42.00,-6560.25,30758
6.09,6.87,0.12,7.00,-0.65,-40.00,-6562.77,30767
5.94,6.99,0.11,7.00,1.81,41.00,-6566.13,30776
6.01,7.05,0.07,7.00,2.64,42.00,-6568.65,30785
7.39,7.09,0.04,7.00,2.97,42.00,-6571.17,30793
7.15,7.10,0.00,7.00,2.39,41.00,-6573.68,30802
6.01,7.14,0.05,7.00,4.46,43.00,-6575.36,30811
10.60,7.64,0.49,7.00,25.52,61.00,-6577.04,30820
10.04,6.88,-0.75,7.00,-17.81,-55.00,-6577.88,30828
12.98,7.47,0.58,7.00,22.96,59.00,-6578.72,30837
17.45,6.98,-0.48,7.00,-9.51,-48.00,-6578.72,30846
17.57,7.01,0.03,7.00,0.29,40.00,-6579.56,30855
20.89,6.77,-0.24,7.00,-9.68,-48.00,-6579.56,30864
20.34,6.44,-0.33,7.00,-19.97,-56.00,-6579.56,30873
21.18,5.99,-0.45,7.00,-33.38,-68.00,-6579.56,30881
20.61,5.66,-0.32,7.00,-39.06,-72.00,-6579.56,30891
18.60,5.60,-0.06,7.00,-35.45,-69.00,-6580.40,30900
19.12,5.24,-0.36,7.00,-50.53,-82.00,-6581.24,30909
16.35,5.19,-0.05,7.00,-45.82,-78.00,-6582.08,30917
14.27,5.24,0.05,7.00,-42.67,-75.00,-6582.92,30926
8.37,4.85,-0.39,7.00,-12.18,-50.00,-6583.76,30936
7.31,5.00,0.15,7.00,-9.31,-47.00,-6583.76,30944
4.54,5.11,0.11,7.00,-45.05,-77.00,-6583.76,30953
4.34,4.86,-0.25,7.00,-11.63,-49.00,-6584.60,30961
4.47,5.28,0.42,7.00,-34.71,-69.00,-6584.60,30970
7.23,4.92,-0.35,7.00,-11.69,-49.00,-6585.43,30980
7.71,4.87,-0.06,7.00,-10.78,-49.00,-6586.27,30988
8.29,4.50,-0.37,7.00,-13.87,-51.00,-6587.11,30997
11.27,4.64,0.14,7.00,-11.00,-49.00,-6587.95,31006
15.17,4.48,-0.16,7.00,-12.79,-50.00,-6588.79,31014
19.52,4.60,0.13,7.00,-10.72,-49.00,-6589.63,31024
22.77,4.62,0.02,7.00,-10.80,-49.00,-6590.47,31033
29.65,4.68,0.06,7.00,-9.62,-48.00,-6591.31,31041
33.02,4.70,0.02,7.00,-9.23,-47.00,-6592.99,31050
36.26,4.70,0.00,7.00,-8.86,-47.00,-6593.83,31059
35.02,4.72,0.02,7.00,-8.90,-47.00,-6594.67,31068
37.75,4.80,0.09,7.00,-7.78,-46.00,-6596.35,31077
37.53,4.91,0.10,7.00,-7.23,-46.00,-6597.18,31086
38.84,4.98,0.08,7.00,-6.77,-45.00,-6598.86,31094
38.62,5.09,0.10,7.00,-42.79,-76.00,-6599.70,31104
40.87,5.15,0.06,7.00,-41.82,-75.00,-6601.38,31113
42.27,5.15,0.01,7.00,-42.39,-75.00,-6603.06,31122
40.41,5.10,-0.05,7.00,-45.19,-78.00,-6604.74,31130
46.45,5.06,-0.05,7.00,-45.15,-78.00,-6607.26,31139
49.87,4.93,-0.13,7.00,-5.93,-44.00,-6608.94,31149
54.07,4.89,-0.04,7.00,-4.87,-44.00,-6611.45,31157
54.07,4.94,0.06,7.00,-4.21,-43.00,-6613.13,31166
59.50,4.72,-0.22,7.00,-5.20,-44.00,-6615.65,31175
58.25,4.64,-0.08,7.00,-5.34,-44.00,-6617.33,31183
59.81,4.61,-0.03,7.00,-4.89,-44.00,-6619.01,31193
60.44,4.70,0.09,7.00,-3.86,-43.00,-6620.69,31202
58.25,4.79,0.09,7.00,-3.87,-43.00,-6623.20,31210
59.50,4.89,0.10,7.00,-3.06,-42.00,-6624.88,31219
58.56,5.02,0.12,7.00,-40.19,-73.00,-6626.56,31228
58.25,5.33,0.31,7.00,-28.77,-64.00,-6628.24,31237
56.73,5.46,0.13,7.00,-29.51,-64.00,-6630.76,31246
55.53,5.75,0.29,7.00,-19.10,-56.00,-6632.44,31255
64.70,5.71,-0.05,7.00,-24.83,-60.00,-6634.95,31264
59.81,6.13,0.42,7.00,-6.12,-45.00,-6637.47,31272
66.41,5.97,-0.16,7.00,-19.96,-56.00,-6639.15,31282
66.75,6.10,0.12,7.00,-11.24,-49.00,-6641.67,31291
68.86,6.09,-0.00,7.00,-13.17,-51.00,-6644.19,31299
71.39,6.04,-0.06,7.00,-15.04,-52.00,-6646.71,31308
75.93,6.02,-0.01,7.00,-13.16,-51.00,-6649.22,31318
79.49,5.99,-0.03,7.00,-13.18,-51.00,-6651.74,31326
81.12,5.94,-0.05,7.00,-14.33,-52.00,-6654.26,31335
79.89,5.96,0.02,7.00,-12.91,-50.00,-6656.78,31344
80.71,5.98,0.03,7.00,-11.85,-49.00,-6659.30,31353
78.28,6.05,0.06,7.00,-10.28,-48.00,-6661.81,31362
75.54,6.14,0.09,7.00,-8.35,-46.00,-6664.33,31371
68.15,6.22,0.09,7.00,-8.35,-46.00,-6666.85,31380
67.45,6.34,0.12,7.00,-5.05,-44.00,-6669.37,31388
64.37,6.48,0.14,7.00,-2.01,-41.00,-6671.89,31397
63.04,6.58,0.10,7.00,-0.43,-40.00,-6674.40,31407
66.06,6.70,0.12,7.00,0.00,40.00,-6676.92,31415
67.45,6.84,0.15,7.00,0.00,40.00,-6679.44,31424
69.58,6.97,0.13,7.00,0.00,40.00,-6681.12,31432
75.54,7.27,0.30,7.00,1.33,41.00,-6682.80,31441
91.54,7.33,0.06,7.00,0.00,40.00,-6683.64,31450
91.08,7.51,0.17,7.00,0.00,40.00,-6684.48,31459
98.64,7.48,-0.03,7.00,0.00,40.00,-6684.48,31467
76.31,7.75,0.28,7.00,12.74,50.00,-6685.32,31476
98.15,7.45,-0.31,7.00,0.00,40.00,-6685.32,31485
118.37,6.95,-0.50,7.00,0.00,40.00,-6685.32,31494
124.29,6.68,-0.27,7.00,0.00,40.00,-6685.32,31503
133.68,6.26,-0.42,7.00,0.00,40.00,-6685.32,31511
140.30,6.03,-0.23,7.00,0.00,40.00,-6685.32,31520
142.34,5.73,-0.30,7.00,0.00,40.00,-6685.32,31528
140.98,5.68,-0.05,7.00,0.00,40.00,-6685.32,31538
144.42,5.48,-0.20,7.00,-0.17,-40.00,-6685.32,31547
143.03,5.27,-0.21,7.00,-6.48,-45.00,-6685.32,31555
143.72,5.05,-0.22,7.00,-11.79,-49.00,-6685.32,31564
139.62,4.68,-0.37,7.00,0.00,40.00,-6685.32,31574
131.75,4.48,-0.21,7.00,0.00,40.00,-6685.32,31582
129.22,4.21,-0.27,7.00,0.00,40.00,-6685.32,31591
125.50,4.18,-0.03,7.00,0.00,40.00,-6685.32,31600
124.89,3.93,-0.25,7.00,0.00,40.00,-6685.32,31608
127.35,3.89,-0.03,7.00,0.00,40.00,-6685.32,31618
125.50,3.71,-0.18,7.00,0.00,40.00,-6685.32,31626
127.97,3.57,-0.15,7.00,0.00,40.00,-6685.32,31635
120.70,3.32,-0.25,7.00,0.00,40.00,-6685.32,31643
118.95,3.06,-0.26,7.00,0.00,40.00,-6685.32,31652
108.90,2.71,-0.35,7.00,0.00,40.00,-6685.32,31662
106.77,2.24,-0.47,7.00,-2.88,-42.00,-6685.32,31670
92.46,1.82,-0.42,7.00,-10.48,-48.00,-6685.32,31679
76.70,1.34,-0.48,7.00,-18.46,-55.00,-6685.32,31688
61.73,0.84,-0.50,7.00,-25.14,-61.00,-6685.32,31696
44.94,0.34,-0.50,7.00,-31.24,-66.00,-6685.32,31706
28.59,0.04,-0.31,7.00,-34.41,-69.00,-6686.15,31715
14.27,-0.35,-0.38,7.00,-37.86,-71.00,-6686.15,31724
4.61,-0.63,-0.28,7.00,-39.24,-73.00,-6686.99,31732
0.09,-0.87,-0.24,7.00,-40.28,-73.00,-6687.83,31741
0.09,-1.10,-0.23,7.00,-41.40,-74.00,-6688.67,31751
0.05,-1.12,-0.02,7.00,-40.69,-74.00,-6689.51,31759
0.09,-2.02,-0.90,7.00,-48.70,-81.00,-6690.35,31768
0.09,-1.55,0.47,7.00,-40.90,-74.00,-6690.35,31777
0.05,-2.32,-0.76,7.00,-49.64,-81.00,-6691.19,31785
0.14,-2.51,-0.20,7.00,-48.35,-80.00,-6691.19,31795
0.09,-2.69,-0.18,7.00,-49.20,-81.00,-6692.03,31804
0.09,-3.24,-0.54,7.00,-53.38,-84.00,-6692.87,31812
0.09,-3.46,-0.22,7.00,-53.21,-84.00,-6693.71,31821
0.09,-3.76,-0.29,7.00,-54.95,-86.00,-6694.55,31831
0.09,-3.94,-0.18,7.00,-55.41,-86.00,-6696.23,31839
0.09,-4.21,-0.27,7.00,-57.13,-88.00,-6697.07,31848
0.09,-4.33,-0.12,7.00,-57.15,-88.00,-6698.75,31857
0.19,-4.39,-0.06,7.00,-57.21,-88.00,-6699.58,31865
0.09,-4.52,-0.13,7.00,-58.11,-88.00,-6701.26,31875
0.09,-4.59,-0.06,7.00,-58.19,-88.00,-6702.10,31884
0.28,-4.53,0.05,7.00,-57.44,-88.00,-6703.78,31892
0.33,-4.46,0.08,7.00,-56.98,-87.00,-6705.46,31901
0.14,-4.44,0.02,7.00,-57.10,-88.00,-6707.98,31910
0.57,-4.32,0.12,7.00,-56.13,-87.00,-6709.66,31919
0.09,-4.56,-0.24,7.00,-58.76,-89.00,-6711.33,31928
6.92,-4.46,0.10,7.00,-56.80,-87.00,-6713.01,31937
10.41,-4.71,-0.25,7.00,-59.31,-89.00,-6714.69,31945
21.32,-5.01,-0.30,7.00,-305.20,-297.00,-6716.37,31954
28.07,-5.34,-0.34,7.00,-313.68,-304.00,-6718.89,31964
45.94,-5.51,-0.17,7.00,-311.86,-302.00,-6722.25,31973
47.48,-5.89,-0.38,7.00,-325.18,-314.00,-6725.60,31982
52.64,-6.04,-0.15,7.00,-323.41,-312.00,-6728.96,31991
54.07,-5.92,0.12,7.00,-314.81,-305.00,-6733.16,32000
50.41,-6.46,-0.54,7.00,-342.24,-328.00,-6737.35,32009
41.57,-6.34,0.12,7.00,-327.84,-316.00,-6741.55,32018
29.30,-6.57,-0.22,7.00,-341.95,-328.00,-6746.59,32027
18.73,-6.39,0.17,7.00,-330.66,-318.00,-6751.62,32036
14.38,-6.88,-0.49,7.00,-356.48,-340.00,-6757.50,32046
11.56,-6.55,0.34,7.00,-331.62,-319.00,-6762.53,32054
6.16,-6.19,0.36,7.00,-322.40,-311.00,-6769.25,32063
5.87,-6.23,-0.05,7.00,-331.78,-319.00,-6775.12,32072
5.94,-6.10,0.14,7.00,-324.64,-313.00,-6781.84,32081
6.69,-5.67,0.43,7.00,-308.11,-299.00,-6788.55,32091
6.53,-5.47,0.20,7.00,-307.80,-299.00,-6796.11,32099
6.61,-5.13,0.35,7.00,-296.15,-289.00,-6802.82,32108
7.39,-5.32,-0.20,7.00,-311.95,-302.00,-6810.38,32117
7.87,-4.89,0.43,7.00,-57.59,-88.00,-6817.93,32126
7.79,-5.55,-0.66,7.00,-326.67,-315.00,-6825.48,32135
6.61,-5.84,-0.29,7.00,-326.72,-315.00,-6833.88,32144
4.27,-5.52,0.32,7.00,-306.43,-298.00,-6841.43,32153
0.72,-5.52,-0.00,7.00,-313.06,-303.00,-6850.66,32162
0.14,-5.89,-0.37,7.00,-329.68,-317.00,-6859.06,32171
0.14,-5.85,0.04,7.00,-320.58,-310.00,-6868.29,32180
0.14,-5.71,0.14,7.00,-314.85,-305.00,-6876.68,32189
0.14,-5.42,0.29,7.00,-304.80,-296.00,-6885.92,32198
0.52,-4.98,0.44,7.00,-58.16,-88.00,-6894.31,32207
0.33,-4.24,0.74,7.00,-53.24,-84.00,-6903.54,32216
0.28,-3.09,1.15,7.00,-45.86,-78.00,-6911.94,32225
0.05,-3.05,0.04,7.00,-50.12,-82.00,-6920.33,32234
0.09,-2.67,0.39,7.00,-46.78,-79.00,-6928.72,32242
0.09,-2.39,0.28,7.00,-45.85,-78.00,-6937.12,32251
0.14,-2.09,0.30,7.00,-44.22,-77.00,-6945.51,32261
0.09,-1.93,0.16,7.00,-43.98,-77.00,-6953.06,32270
0.09,-1.31,0.61,7.00,-39.12,-72.00,-6961.46,32278
0.23,-1.38,-0.07,7.00,-42.16,-75.00,-6969.85,32287
0.28,-1.37,0.01,7.00,-41.78,-75.00,-6977.40,32296
0.09,-1.11,0.26,7.00,-39.53,-73.00,-6985.80,32305
0.09,-1.49,-0.38,7.00,-44.00,-77.00,-6993.35,32314
0.57,-1.40,0.09,7.00,-41.63,-75.00,-7001.75,32323
0.09,-0.65,0.75,7.00,-35.24,-69.00,-7009.30,32331
0.09,-0.61,0.04,7.00,-37.92,-71.00,-7017.69,32340
0.48,-0.37,0.24,7.00,-35.91,-70.00,-7025.25,32350
0.23,0.32,0.69,7.00,-30.66,-65.00,-7032.80,32359
0.00,1.32,1.00,7.00,-24.40,-60.00,-7041.19,32367
0.14,1.69,0.37,7.00,-25.07,-61.00,-7048.75,32376
0.19,2.61,0.92,7.00,-18.27,-55.00,-7056.30,32386
0.52,3.68,1.07,7.00,-12.28,-50.00,-7063.86,32394
0.14,3.94,0.26,7.00,-14.28,-51.00,-7071.41,32403
0.09,4.73,0.79,7.00,-8.19,-46.00,-7078.96,32412
0.09,5.57,0.84,7.00,-19.17,-56.00,-7085.68,32420
0.38,6.07,0.50,7.00,-13.33,-51.00,-7092.39,32430
0.09,6.83,0.77,7.00,11.19,49.00,-7099.11,32439
0.23,7.30,0.46,7.00,16.75,54.00,-7105.82,32447
0.23,7.95,0.65,7.00,36.89,71.00,-7111.70,32456
0.05,8.32,0.36,7.00,40.18,73.00,-7116.73,32464
0.09,8.90,0.58,7.00,59.02,89.00,-7120.93,32474
0.09,9.34,0.44,7.00,67.29,96.00,-7125.13,32483
0.05,9.63,0.29,7.00,71.62,100.00,-7127.65,32491
0.19,9.87,0.24,7.00,76.46,104.00,-7130.16,32500
0.09,10.03,0.16,7.00,78.95,106.00,-7131.84,32509
0.09,10.31,0.28,7.00,88.55,114.00,-7133.52,32518
0.09,10.29,-0.02,7.00,81.83,108.00,-7133.52,32527
0.48,10.50,0.21,7.00,91.53,117.00,-7133.52,32536
0.09,10.71,0.21,7.00,96.84,121.00,-7133.52,32544
0.28,10.62,-0.09,7.00,88.61,114.00,-7133.52,32553
0.05,10.93,0.31,7.00,104.51,128.00,-7133.52,32563
0.09,10.92,-0.01,7.00,97.99,122.00,-7133.52,32572
0.09,11.09,0.16,7.00,105.48,128.00,-7133.52,32580
0.48,11.11,0.02,7.00,103.10,126.00,-7133.52,32589
0.09,11.14,0.03,7.00,104.11,127.00,-7131.84,32599
0.09,11.36,0.22,7.00,113.21,135.00,-7131.00,32608
0.14,11.22,-0.14,7.00,102.69,126.00,-7130.16,32616
0.57,11.18,-0.04,7.00,103.62,127.00,-7128.49,32625
0.57,11.02,-0.15,7.00,97.55,122.00,-7127.65,32634
0.67,10.82,-0.20,7.00,91.55,117.00,-7125.97,32643
0.09,10.59,-0.24,7.00,84.93,111.00,-7124.29,32652
0.05,9.95,-0.64,7.00,61.05,91.00,-7122.61,32661
0.57,9.32,-0.63,7.00,45.47,78.00,-7121.77,32669
0.14,8.57,-0.75,7.00,24.13,60.00,-7120.09,32678
0.28,8.02,-0.55,7.00,14.52,52.00,-7118.41,32688
0.23,7.32,-0.70,7.00,-5.99,-44.00,-7116.73,32696
0.09,6.45,-0.87,7.00,-31.07,-66.00,-7115.89,32705
0.09,5.83,-0.62,7.00,-41.53,-74.00,-7115.06,32713
0.09,5.21,-0.63,7.00,-57.34,-88.00,-7115.06,32722
0.09,4.66,-0.55,7.00,-13.89,-51.00,-7115.06,32732
0.05,3.87,-0.79,7.00,-18.78,-55.00,-7115.89,32740
0.09,3.34,-0.53,7.00,-20.41,-57.00,-7115.89,32749
0.09,2.65,-0.69,7.00,-24.49,-60.00,-7115.89,32757
0.09,2.84,0.18,7.00,-20.08,-56.00,-7115.89,32766
0.09,2.57,-0.26,7.00,-23.17,-59.00,-7115.89,32776
0.09,2.68,0.11,7.00,-21.15,-57.00,-7116.73,32784
1.02,2.86,0.17,7.00,-20.03,-56.00,-7116.73,32793
1.49,2.94,0.09,7.00,-19.93,-56.00,-7117.57,32802
3.76,3.18,0.24,7.00,-18.09,-55.00,-7117.57,32811
6.01,3.50,0.32,7.00,-16.13,-53.00,-7118.41,32820
10.88,3.96,0.46,7.00,-13.12,-51.00,-7119.25,32829
15.29,4.43,0.47,7.00,-10.50,-48.00,-7120.09,32837
15.75,5.00,0.57,7.00,-38.03,-72.00,-7120.93,32846
17.83,5.57,0.57,7.00,-23.74,-59.00,-7121.77,32856
19.79,6.18,0.61,7.00,-7.52,-46.00,-7122.61,32864
22.48,6.83,0.65,7.00,7.70,46.00,-7124.29,32873
24.14,7.51,0.68,7.00,25.32,61.00,-7125.13,32882
23.53,8.23,0.72,7.00,43.89,76.00,-7125.97,32890
22.33,9.16,0.93,7.00,71.53,100.00,-7125.97,32900
20.89,9.77,0.61,7.00,80.67,107.00,-7125.97,32909
20.06,10.29,0.52,7.00,91.78,117.00,-7125.97,32917
16.47,10.49,0.20,7.00,90.64,116.00,-7125.97,32926
15.64,10.66,0.17,7.00,94.32,119.00,-7125.97,32935
10.69,10.82,0.16,7.00,98.33,122.00,-7125.97,32945
2.90,10.99,0.17,7.00,103.03,126.00,-7125.13,32954
1.49,11.31,0.33,7.00,114.29,136.00,-7124.29,32962
2.55,11.28,-0.04,7.00,106.18,129.00,-7124.29,32971
2.72,11.32,0.05,7.00,109.07,131.00,-7124.29,32980
3.51,11.34,0.01,7.00,108.57,131.00,-7123.45,32989
7.07,11.44,0.11,7.00,113.05,135.00,-7123.45,32998
9.23,11.53,0.09,7.00,114.91,136.00,-7122.61,33007
11.76,11.31,-0.23,7.00,102.87,126.00,-7122.61,33016
15.75,11.22,-0.09,7.00,103.24,127.00,-7121.77,33026
18.21,11.16,-0.06,7.00,101.99,125.00,-7121.77,33034
23.83,10.84,-0.32,7.00,88.42,114.00,-7121.77,33043
31.12,10.52,-0.32,7.00,79.75,107.00,-7120.93,33052
31.68,10.12,-0.40,7.00,67.94,97.00,-7120.93,33061
41.57,9.71,-0.41,7.00,56.08,87.00,-7120.93,33070
45.94,9.22,-0.49,7.00,41.30,74.00,-7120.93,33079
51.79,8.77,-0.44,7.00,30.02,65.00,-7120.93,33088
50.96,8.54,-0.24,7.00,28.49,63.00,-7120.93,33096
54.07,8.34,-0.20,7.00,23.70,59.00,-7120.93,33105
61.73,8.30,-0.03,7.00,24.30,60.00,-7120.93,33115
68.86,8.30,-0.00,7.00,23.12,59.00,-7120.93,33123
81.53,8.23,-0.07,7.00,16.18,53.00,-7120.93,33132
87.50,8.20,-0.04,7.00,13.91,51.00,-7120.93,33141
94.79,8.14,-0.06,7.00,9.36,47.00,-7120.93,33149
93.39,7.99,-0.15,7.00,4.10,43.00,-7120.93,33159
101.12,7.83,-0.15,7.00,0.00,40.00,-7120.93,33168
105.20,7.69,-0.15,7.00,0.00,40.00,-7120.93,33176
117.21,7.49,-0.20,7.00,0.00,40.00,-7120.93,33185
118.95,7.27,-0.22,7.00,0.00,40.00,-7120.93,33193
117.79,7.11,-0.16,7.00,0.00,40.00,-7120.93,33203
116.64,6.97,-0.14,7.00,0.00,40.00,-7120.93,33211
106.77,6.81,-0.16,7.00,0.00,40.00,-7120.93,33220
89.27,6.65,-0.17,7.00,0.00,40.00,-7120.93,33228
70.30,6.51,-0.13,7.00,-4.96,-44.00,-7120.93,33238
62.38,6.37,-0.14,7.00,-10.72,-49.00,-7120.93,33247
39.73,6.27,-0.11,7.00,-17.33,-54.00,-7120.93,33255
27.05,6.07,-0.20,7.00,-25.90,-61.00,-7120.93,33264
18.60,5.85,-0.22,7.00,-32.47,-67.00,-7121.77,33273
8.63,5.62,-0.23,7.00,-38.89,-72.00,-7121.77,33282
5.36,5.55,-0.07,7.00,-37.77,-71.00,-7121.77,33291
1.98,5.76,0.22,7.00,-26.58,-62.00,-7122.61,33300
1.76,6.07,0.31,7.00,-17.09,-54.00,-7123.45,33308
0.43,6.33,0.26,7.00,-11.52,-49.00,-7124.29,33317
0.05,6.55,0.22,7.00,-6.71,-45.00,-7125.13,33326
0.05,6.72,0.17,7.00,-3.60,-42.00,-7125.97,33335
0.14,7.16,0.44,7.00,12.90,50.00,-7125.97,33343
0.23,7.56,0.39,7.00,21.81,58.00,-7125.13,33352
0.14,7.85,0.29,7.00,27.14,62.00,-7125.13,33361
0.28,8.23,0.38,7.00,38.25,72.00,-7125.13,33370
0.57,8.23,0.00,7.00,30.76,65.00,-7124.29,33379
3.57,8.40,0.17,7.00,38.27,72.00,-7123.45,33387
5.51,8.31,-0.09,7.00,30.74,65.00,-7122.61,33396
7.55,8.23,-0.08,7.00,28.98,64.00,-7120.93,33405
7.15,8.21,-0.01,7.00,29.97,65.00,-7120.09,33414
7.55,7.99,-0.22,7.00,20.35,57.00,-7119.25,33423
8.80,7.44,-0.55,7.00,0.00,40.00,-7119.25,33431
8.20,7.12,-0.32,7.00,-3.25,-42.00,-7118.41,33440
7.87,6.68,-0.44,7.00,-16.52,-53.00,-7117.57,33449
7.55,6.21,-0.48,7.00,-29.29,-64.00,-7117.57,33458
7.31,5.88,-0.32,7.00,-34.34,-68.00,-7117.57,33467
6.46,5.55,-0.33,7.00,-42.75,-76.00,-7117.57,33475
6.46,5.39,-0.16,7.00,-43.34,-76.00,-7118.41,33484
4.67,4.95,-0.44,7.00,-11.97,-50.00,-7118.41,33494
4.54,4.72,-0.23,7.00,-12.31,-50.00,-7118.41,33502
0.09,4.55,-0.16,7.00,-12.87,-50.00,-7118.41,33511
0.05,4.40,-0.16,7.00,-13.66,-51.00,-7118.41,33520
0.48,4.20,-0.19,7.00,-14.75,-52.00,-7118.41,33528
0.05,4.03,-0.18,7.00,-15.58,-53.00,-7118.41,33538
0.05,3.89,-0.13,7.00,-16.05,-53.00,-7118.41,33547
0.09,3.69,-0.21,7.00,-17.41,-54.00,-7118.41,33555
0.14,3.55,-0.13,7.00,-17.77,-54.00,-7118.41,33564
0.05,3.46,-0.09,7.00,-18.04,-55.00,-7118.41,33572
0.09,3.36,-0.11,7.00,-18.66,-55.00,-7118.41,33582
0.09,3.32,-0.03,7.00,-18.53,-55.00,-7118.41,33591
0.05,3.42,0.10,7.00,-17.46,-54.00,-7119.25,33599
0.09,3.52,0.09,7.00,-17.04,-54.00,-7119.25,33608
0.05,3.61,0.09,7.00,-16.57,-53.00,-7119.25,33617
0.05,3.83,0.22,7.00,-14.95,-52.00,-7119.25,33626
0.67,3.96,0.13,7.00,-14.67,-52.00,-7119.25,33635
0.23,4.03,0.07,7.00,-14.59,-52.00,-7120.09,33644
0.82,4.00,-0.03,7.00,-15.15,-52.00,-7120.09,33652
0.23,4.13,0.14,7.00,-13.80,-51.00,-7120.09,33661
0.23,4.07,-0.06,7.00,-14.89,-52.00,-7120.09,33670
0.33,4.14,0.07,7.00,-14.01,-51.00,-7120.09,33679
0.23,4.10,-0.04,7.00,-14.66,-52.00,-7120.09,33688
0.09,4.00,-0.10,7.00,-15.43,-52.00,-7120.09,33696
0.05,3.84,-0.16,7.00,-16.42,-53.00,-7120.09,33705
0.05,3.72,-0.12,7.00,-16.92,-54.00,-7120.09,33715
0.05,3.49,-0.23,7.00,-18.46,-55.00,-7120.09,33723
0.05,3.31,-0.18,7.00,-19.13,-56.00,-7120.09,33732
0.09,3.20,-0.12,7.00,-19.49,-56.00,-7120.09,33741
0.05,3.07,-0.13,7.00,-20.19,-56.00,-7120.09,33750
0.05,2.95,-0.11,7.00,-20.69,-57.00,-7120.09,33759
0.09,2.89,-0.06,7.00,-20.80,-57.00,-7120.09,33767
0.09,2.75,-0.14,7.00,-21.77,-58.00,-7120.93,33776
0.05,2.59,-0.16,7.00,-22.71,-59.00,-7120.93,33785
0.09,2.39,-0.20,7.00,-23.86,-60.00,-7120.93,33794
0.05,2.13,-0.26,7.00,-25.40,-61.00,-7120.93,33803
0.05,1.88,-0.25,7.00,-26.63,-62.00,-7120.93,33812
0.38,1.66,-0.21,7.00,-27.54,-63.00,-7120.93,33820
0.19,1.46,-0.20,7.00,-28.53,-64.00,-7120.93,33829
0.67,1.27,-0.19,7.00,-29.44,-64.00,-7121.77,33839
0.14,1.16,-0.10,7.00,-29.59,-64.00,-7121.77,33847
0.09,1.02,-0.14,7.00,-30.46,-65.00,-7121.77,33856
0.14,0.89,-0.13,7.00,-31.09,-66.00,-7121.77,33864
0.09,0.79,-0.10,7.00,-31.43,-66.00,-7121.77,33873
0.05,0.77,-0.02,7.00,-31.23,-66.00,-7121.77,33883
0.14,0.75,-0.02,7.00,-31.31,-66.00,-7121.77,33891
0.09,0.78,0.03,7.00,-31.00,-66.00,-7121.77,33900
0.57,0.88,0.10,7.00,-30.24,-65.00,-7121.77,33909
0.62,0.97,0.10,7.00,-29.74,-65.00,-7121.77,33917
0.57,1.09,0.12,7.00,-29.05,-64.00,-7121.77,33927
0.05,1.22,0.13,7.00,-28.40,-63.00,-7121.77,33936
0.14,1.39,0.17,7.00,-27.33,-63.00,-7121.77,33944
0.48,1.48,0.08,7.00,-27.29,-62.00,-7121.77,33953
0.52,1.50,0.02,7.00,-27.43,-63.00,-7121.77,33961
0.28,1.53,0.04,7.00,-27.19,-62.00,-7121.77,33971
0.57,1.43,-0.11,7.00,-28.28,-63.00,-7122.61,33980
0.09,1.48,0.05,7.00,-27.42,-63.00,-7122.61,33988
0.09,1.39,-0.09,7.00,-28.44,-63.00,-7123.45,33997
0.09,1.28,-0.10,7.00,-29.02,-64.00,-7123.45,34007
0.09,1.29,0.01,7.00,-28.52,-64.00,-7123.45,34015
0.14,1.24,-0.05,7.00,-28.96,-64.00,-7123.45,34024
0.09,1.32,0.07,7.00,-28.12,-63.00,-7123.45,34033
0.09,1.41,0.09,7.00,-27.57,-63.00,-7123.45,34041
0.09,1.34,-0.08,7.00,-28.62,-64.00,-7123.45,34051
0.09,1.87,0.54,7.00,-23.48,-59.00,-7123.45,34059
0.14,2.22,0.34,7.00,-22.55,-58.00,-7123.45,34068
1.13,2.68,0.46,7.00,-19.75,-56.00,-7123.45,34077
4.01,3.14,0.46,7.00,-17.39,-54.00,-7123.45,34085
5.22,3.52,0.38,7.00,-15.82,-53.00,-7123.45,34095
4.81,3.86,0.33,7.00,-14.34,-52.00,-7124.29,34104
8.12,4.07,0.21,7.00,-13.68,-51.00,-7124.29,34112
12.26,4.20,0.14,7.00,-13.13,-51.00,-7124.29,34121
19.39,4.31,0.11,7.00,-12.25,-50.00,-7124.29,34130
25.56,4.50,0.18,7.00,-10.48,-48.00,-7124.29,34139
35.22,4.41,-0.09,7.00,-10.83,-49.00,-7124.29,34148
47.22,4.36,-0.05,7.00,-8.96,-47.00,-7125.13,34157
59.50,4.14,-0.21,7.00,-8.05,-46.00,-7125.13,34165
88.38,3.96,-0.19,7.00,-0.32,-40.00,-7125.97,34174
110.52,3.82,-0.14,7.00,0.00,40.00,-7125.97,34184
133.03,3.79,-0.03,7.00,0.00,40.00,-7125.97,34192
167.56,3.89,0.10,7.00,0.00,40.00,-7125.97,34201
196.01,3.99,0.10,7.00,0.00,40.00,-7125.97,34209
220.56,4.19,0.20,7.00,0.00,40.00,-7125.97,34219
241.15,4.67,0.48,7.00,0.00,40.00,-7125.97,34228
249.19,4.49,-0.18,7.00,0.00,40.00,-7125.97,34236
255.09,4.80,0.30,7.00,0.00,40.00,-7125.97,34245
257.49,4.57,-0.22,7.00,0.00,40.00,-7125.97,34253
243.42,4.37,-0.20,7.00,0.00,40.00,-7125.97,34263
232.27,4.07,-0.31,7.00,0.00,40.00,-7125.97,34272
213.41,3.65,-0.42,7.00,0.00,40.00,-7125.97,34280
180.83,3.29,-0.36,7.00,0.00,40.00,-7125.97,34289
153.00,2.89,-0.40,7.00,0.00,40.00,-7125.13,34297
136.95,2.76,-0.13,7.00,0.00,40.00,-7125.13,34307
117.79,2.41,-0.35,7.00,0.00,40.00,-7125.13,34315
104.68,2.16,-0.24,7.00,-3.25,-42.00,-7125.13,34324
90.62,1.87,-0.29,7.00,-10.36,-48.00,-7125.13,34333
81.94,1.70,-0.17,7.00,-13.77,-51.00,-7125.13,34342
74.39,1.53,-0.17,7.00,-16.96,-54.00,-7125.13,34351
75.54,1.40,-0.13,7.00,-17.15,-54.00,-7125.13,34360
81.12,1.34,-0.05,7.00,-15.33,-52.00,-7125.13,34369
91.08,1.29,-0.05,7.00,-12.14,-50.00,-7125.97,34378
110.52,1.30,0.01,7.00,-4.05,-43.00,-7125.97,34386
121.29,1.33,0.03,7.00,0.00,40.00,-7126.81,34396
121.29,1.45,0.11,7.00,0.00,40.00,-7126.81,34404
139.62,1.57,0.12,7.00,0.00,40.00,-7127.65,34413
148.65,1.75,0.18,7.00,0.00,40.00,-7127.65,34422
169.17,1.81,0.06,7.00,0.00,40.00,-7127.65,34430
187.83,1.85,0.04,7.00,0.00,40.00,-7127.65,34440
219.53,1.76,-0.10,7.00,0.00,40.00,-7127.65,34448
226.87,1.40,-0.36,7.00,0.00,40.00,-7127.65,34457
269.81,1.04,-0.35,7.00,0.00,40.00,-7127.65,34466
267.30,0.64,-0.40,7.00,0.00,40.00,-7127.65,34475
290.70,0.31,-0.34,7.00,0.00,40.00,-7127.65,34484
293.42,0.09,-0.22,7.00,0.00,40.00,-7127.65,34492
304.54,-0.15,-0.24,7.00,0.00,40.00,-7127.65,34501
319.02,-0.38,-0.23,7.00,0.00,40.00,-7127.65,34509
322.00,-0.70,-0.32,7.00,0.00,40.00,-7127.65,34519
329.55,-1.04,-0.34,7.00,0.00,40.00,-7127.65,34528
334.17,-1.35,-0.31,7.00,0.00,40.00,-7127.65,34536
350.01,-1.62,-0.27,7.00,0.00,40.00,-7127.65,34545
348.40,-1.85,-0.23,7.00,0.00,40.00,-7127.65,34553
346.79,-2.04,-0.19,7.00,0.00,40.00,-7127.65,34563
343.59,-2.21,-0.17,7.00,0.00,40.00,-7127.65,34572
343.59,-2.39,-0.19,7.00,0.00,40.00,-7127.65,34580
326.51,-2.58,-0.19,7.00,0.00,40.00,-7127.65,34589
307.39,-2.71,-0.13,7.00,0.00,40.00,-7127.65,34597
285.34,-2.75,-0.05,7.00,0.00,40.00,-7127.65,34607
252.72,-2.80,-0.05,7.00,0.00,40.00,-7127.65,34616
212.40,-2.79,0.01,7.00,0.00,40.00,-7127.65,34624
198.82,-2.70,0.09,7.00,0.00,40.00,-7127.65,34633
165.97,-2.58,0.12,7.00,0.00,40.00,-7127.65,34641
144.42,-2.39,0.19,7.00,-4.52,-43.00,-7127.65,34651
116.07,-2.17,0.23,7.00,-17.97,-55.00,-7127.65,34660
109.43,-1.92,0.24,7.00,-19.67,-56.00,-7127.65,34669
106.25,-1.73,0.19,7.00,-20.29,-57.00,-7127.65,34677
97.18,-1.60,0.13,7.00,-23.62,-59.00,-7127.65,34686
102.63,-1.45,0.15,7.00,-20.61,-57.00,-7128.49,34696
111.61,-1.36,0.09,7.00,-16.51,-53.00,-7128.49,34705
121.89,-1.26,0.10,7.00,-11.18,-49.00,-7129.32,34713
119.53,-1.25,0.01,7.00,-12.67,-50.00,-7130.16,34722
126.73,-1.23,0.02,7.00,-8.95,-47.00,-7131.00,34732
116.07,-1.25,-0.02,7.00,-14.38,-52.00,-7131.84,34741
92.00,-1.28,-0.03,7.00,-24.63,-60.00,-7132.68,34749
76.70,-1.37,-0.09,7.00,-30.44,-65.00,-7133.52,34758
71.39,-1.51,-0.14,7.00,-32.93,-67.00,-7134.36,34767
67.10,-1.67,-0.16,7.00,-34.97,-69.00,-7135.20,34777
60.44,-1.73,-0.06,7.00,-36.61,-70.00,-7136.88,34785
48.00,-1.91,-0.18,7.00,-40.65,-74.00,-7138.56,34794
48.00,-2.02,-0.11,7.00,-40.93,-74.00,-7139.40,34803
47.48,-2.21,-0.19,7.00,-42.34,-75.00,-7141.08,34812
46.45,-2.48,-0.26,7.00,-44.11,-77.00,-7142.75,34821
43.47,-2.79,-0.31,7.00,-46.40,-79.00,-7144.43,34830
40.41,-3.07,-0.29,7.00,-48.24,-80.00,-7146.11,34839
33.81,-3.42,-0.35,7.00,-51.20,-83.00,-7148.63,34847
31.30,-3.67,-0.25,7.00,-52.40,-84.00,-7150.31,34856
23.07,-3.89,-0.22,7.00,-54.27,-85.00,-7152.83,34866
17.95,-4.05,-0.16,7.00,-55.22,-86.00,-7154.50,34875
15.17,-4.11,-0.07,7.00,-55.36,-86.00,-7157.02,34883
6.76,-4.26,-0.15,7.00,-56.80,-87.00,-7159.54,34892
3.76,-4.32,-0.06,7.00,-56.80,-87.00,-7162.06,34902
2.09,-4.49,-0.17,7.00,-58.10,-88.00,-7164.58,34911
13.30,-4.44,0.04,7.00,-56.70,-87.00,-7167.09,34919
2.49,-3.88,0.56,7.00,-52.17,-83.00,-7170.45,34928
2.37,-3.68,0.21,7.00,-52.54,-84.00,-7172.97,34937
0.19,-3.86,-0.19,7.00,-55.05,-86.00,-7176.33,34946
0.52,-4.12,-0.26,7.00,-56.63,-87.00,-7178.85,34955
0.67,-3.52,0.60,7.00,-50.18,-82.00,-7182.20,34964
0.14,-3.47,0.05,7.00,-52.17,-83.00,-7184.72,34972
0.48,-3.35,0.13,7.00,-51.23,-83.00,-7187.24,34981
0.23,-3.37,-0.02,7.00,-51.91,-83.00,-7189.76,34991
0.33,-3.00,0.37,7.00,-48.52,-80.00,-7193.11,34999
0.09,-2.95,0.04,7.00,-49.60,-81.00,-7195.63,35008
0.19,-2.71,0.24,7.00,-47.57,-80.00,-7198.15,35017
0.33,-2.68,0.03,7.00,-48.26,-80.00,-7200.67,35025
0.38,-2.49,0.19,7.00,-46.69,-79.00,-7203.19,35035
0.57,-2.42,0.07,7.00,-46.81,-79.00,-7206.54,35044
0.28,-2.34,0.08,7.00,-46.39,-79.00,-7209.06,35052
0.67,-2.30,0.04,7.00,-46.38,-79.00,-7211.58,35061
0.43,-2.16,0.14,7.00,-45.26,-78.00,-7214.10,35070
0.72,-2.10,0.06,7.00,-45.29,-78.00,-7216.62,35079
0.23,-1.97,0.14,7.00,-44.31,-77.00,-7219.13,35088
0.14,-1.80,0.17,7.00,-43.34,-76.00,-7221.65,35097
0.19,-1.68,0.12,7.00,-42.91,-76.00,-7225.01,35105
0.48,-1.45,0.23,7.00,-41.36,-74.00,-7227.53,35115
0.48,-1.32,0.13,7.00,-41.10,-74.00,-7230.04,35124
0.57,-1.28,0.04,7.00,-41.22,-74.00,-7232.56,35132
0.14,-1.11,0.17,7.00,-39.89,-73.00,-7235.08,35141
0.48,-0.92,0.19,7.00,-38.86,-72.00,-7237.60,35150
0.72,-0.85,0.07,7.00,-38.95,-72.00,-7240.96,35159
0.09,-0.70,0.14,7.00,-37.95,-71.00,-7243.47,35168
0.23,-0.68,0.02,7.00,-38.30,-72.00,-7245.99,35177
0.14,-0.52,0.16,7.00,-36.95,-71.00,-7248.51,35185
0.57,-0.52,0.00,7.00,-37.57,-71.00,-7251.03,35194
0.62,-0.31,0.20,7.00,-35.75,-70.00,-7253.55,35204
0.52,-0.18,0.13,7.00,-35.41,-69.00,-7256.90,35212
0.19,0.13,0.32,7.00,-33.08,-67.00,-7259.42,35221
0.09,0.20,0.07,7.00,-33.74,-68.00,-7261.94,35230
0.33,0.47,0.27,7.00,-31.54,-66.00,-7264.46,35238
0.67,0.56,0.09,7.00,-31.81,-66.00,-7266.98,35248
0.14,0.78,0.22,7.00,-30.23,-65.00,-7269.49,35257
0.72,0.88,0.10,7.00,-30.22,-65.00,-7272.01,35265
0.19,1.01,0.13,7.00,-29.41,-64.00,-7274.53,35274
0.82,1.16,0.15,7.00,-28.60,-64.00,-7276.21,35283
0.23,1.36,0.20,7.00,-27.41,-63.00,-7278.73,35292
0.28,1.62,0.26,7.00,-25.87,-61.00,-7281.24,35301
0.52,1.84,0.22,7.00,-24.91,-60.00,-7283.76,35310
0.19,2.01,0.17,7.00,-24.25,-60.00,-7285.44,35318
0.48,2.36,0.35,7.00,-21.80,-58.00,-7287.96,35328
0.14,2.47,0.11,7.00,-22.25,-58.00,-7289.64,35337
0.43,2.72,0.26,7.00,-20.35,-57.00,-7292.16,35345
0.14,2.92,0.20,7.00,-19.62,-56.00,-7293.83,35354
0.23,3.14,0.22,7.00,-18.45,-55.00,-7295.51,35363
0.72,3.25,0.11,7.00,-18.33,-55.00,-7297.19,35372
0.23,3.36,0.11,7.00,-17.75,-54.00,-7298.87,35381
0.23,3.44,0.08,7.00,-17.46,-54.00,-7301.39,35390
0.14,3.59,0.15,7.00,-16.46,-53.00,-7303.07,35398
0.48,3.74,0.15,7.00,-15.67,-53.00,-7304.75,35407
0.14,3.98,0.24,7.00,-14.15,-51.00,-7306.42,35417
0.48,3.96,-0.02,7.00,-15.30,-52.00,-7308.10,35425
0.23,4.14,0.18,7.00,-13.57,-51.00,-7309.78,35434
0.67,4.04,-0.10,7.00,-15.20,-52.00,-7312.30,35442
0.09,4.29,0.25,7.00,-12.53,-50.00,-7313.98,35451
0.28,4.33,0.03,7.00,-13.23,-51.00,-7315.66,35461
0.09,4.41,0.08,7.00,-12.63,-50.00,-7317.34,35469
0.23,4.49,0.08,7.00,-12.21,-50.00,-7319.01,35478
0.09,4.60,0.10,7.00,-11.60,-49.00,-7320.69,35487
0.09,4.81,0.22,7.00,-10.06,-48.00,-7322.37,35495
0.05,4.87,0.05,7.00,-10.45,-48.00,-7324.05,35505
0.52,4.97,0.11,7.00,-9.70,-48.00,-7325.73,35514
0.09,5.15,0.18,7.00,-42.73,-76.00,-7326.57,35522
0.09,5.30,0.15,7.00,-39.57,-73.00,-7328.25,35531
0.09,5.38,0.08,7.00,-38.74,-72.00,-7329.93,35540
0.09,5.51,0.13,7.00,-34.79,-69.00,-7331.60,35549
0.57,5.58,0.08,7.00,-33.85,-68.00,-7333.28,35558
0.48,5.61,0.02,7.00,-34.47,-69.00,-7334.96,35566
0.72,5.60,-0.01,7.00,-35.15,-69.00,-7336.64,35575
0.23,5.58,-0.02,7.00,-35.93,-70.00,-7338.32,35585
0.77,5.60,0.02,7.00,-34.47,-69.00,-7339.16,35593
0.23,5.65,0.05,7.00,-32.78,-67.00,-7340.84,35602
0.77,5.72,0.07,7.00,-30.75,-65.00,-7342.52,35610
0.05,5.89,0.17,7.00,-24.22,-60.00,-7344.19,35619
0.43,6.13,0.24,7.00,-17.06,-54.00,-7345.03,35629
0.43,6.36,0.23,7.00,-11.27,-49.00,-7346.71,35637
0.19,6.58,0.22,7.00,-6.09,-45.00,-7347.55,35646
0.43,6.77,0.19,7.00,-2.03,-41.00,-7348.39,35654
0.19,6.98,0.21,7.00,3.72,43.00,-7349.23,35663
0.48,7.16,0.18,7.00,7.42,46.00,-7350.07,35673
0.48,7.37,0.21,7.00,13.50,51.00,-7350.07,35681
0.14,7.32,-0.05,7.00,6.92,45.00,-7350.07,35690
0.52,7.43,0.11,7.00,12.96,50.00,-7349.23,35698
0.19,7.43,0.00,7.00,10.91,49.00,-7349.23,35707
0.05,7.48,0.05,7.00,13.09,50.00,-7348.39,35716
0.09,7.48,0.00,7.00,12.15,50.00,-7348.39,35725
0.57,7.54,0.05,7.00,14.48,52.00,-7347.55,35734
0.28,7.49,-0.05,7.00,11.12,49.00,-7346.71,35742
0.62,7.49,0.00,7.00,12.23,50.00,-7346.71,35751
0.23,7.36,-0.13,7.00,6.26,45.00,-7345.87,35760
0.62,7.35,-0.01,7.00,8.55,47.00,-7345.03,35769
0.14,7.29,-0.06,7.00,6.09,45.00,-7344.19,35778
0.28,7.24,-0.05,7.00,4.86,44.00,-7343.36,35786
0.14,7.17,-0.07,7.00,2.71,42.00,-7342.52,35795
0.28,7.17,0.01,7.00,4.50,43.00,-7340.84,35804
0.62,7.19,0.02,7.00,5.16,44.00,-7340.00,35813
0.19,7.27,0.08,7.00,8.34,46.00,-7339.16,35821
0.67,7.36,0.09,7.00,10.66,48.00,-7338.32,35830
0.14,7.42,0.06,7.00,11.80,49.00,-7337.48,35838
0.48,7.47,0.05,7.00,12.80,50.00,-7335.80,35848
0.67,7.12,-0.35,7.00,-4.08,-43.00,-7334.96,35857
0.48,7.26,0.14,7.00,9.10,47.00,-7334.12,35865
0.52,7.03,-0.22,7.00,-3.62,-43.00,-7333.28,35874
0.19,6.84,-0.20,7.00,-8.03,-46.00,-7331.60,35883
0.72,6.75,-0.09,7.00,-8.08,-46.00,-7331.60,35892
0.19,6.51,-0.23,7.00,-16.84,-54.00,-7330.77,35901
0.14,6.51,-0.00,7.00,-12.34,-50.00,-7330.77,35909
0.23,6.33,-0.18,7.00,-20.55,-57.00,-7330.77,35918
0.19,6.35,0.02,7.00,-15.96,-53.00,-7330.77,35927
0.23,6.41,0.06,7.00,-13.50,-51.00,-7330.77,35936
0.09,6.35,-0.06,7.00,-17.35,-54.00,-7330.77,35945
0.14,6.41,0.06,7.00,-13.38,-51.00,-7330.77,35953
0.38,6.49,0.07,7.00,-11.34,-49.00,-7330.77,35962
0.19,6.54,0.05,7.00,-10.57,-48.00,-7330.77,35971
0.48,6.61,0.07,7.00,-8.45,-47.00,-7330.77,35980
0.19,6.76,0.16,7.00,-2.75,-42.00,-7330.77,35989
0.52,6.74,-0.02,7.00,-6.77,-45.00,-7331.60,35997
0.09,6.81,0.07,7.00,-3.34,-42.00,-7331.60,36006
0.09,6.86,0.05,7.00,-2.32,-41.00,-7331.60,36015
0.05,6.92,0.05,7.00,-1.07,-40.00,-7331.60,36024
0.09,6.92,-0.00,7.00,-2.15,-41.00,-7331.60,36032
0.05,6.89,-0.02,7.00,-3.22,-42.00,-7331.60,36041
0.48,6.85,-0.04,7.00,-4.63,-43.00,-7331.60,36049
0.33,6.82,-0.03,7.00,-5.11,-44.00,-7331.60,36059
0.19,6.71,-0.11,7.00,-9.34,-47.00,-7331.60,36068
0.67,6.74,0.03,7.00,-6.05,-45.00,-7331.60,36076
0.14,6.72,-0.02,7.00,-7.24,-46.00,-7331.60,36085
0.62,6.79,0.07,7.00,-3.72,-43.00,-7331.60,36093
0.19,6.78,-0.01,7.00,-5.76,-44.00,-7331.60,36103
0.57,6.92,0.14,7.00,0.92,40.00,-7331.60,36111
0.14,7.01,0.09,7.00,1.93,41.00,-7331.60,36120
0.57,7.24,0.23,7.00,10.61,48.00,-7331.60,36129
0.14,7.27,0.03,7.00,7.49,46.00,-7330.77,36137
0.48,7.44,0.16,7.00,14.13,51.00,-7330.77,36147
0.09,7.50,0.06,7.00,13.74,51.00,-7329.93,36155
0.28,7.66,0.16,7.00,19.81,56.00,-7329.93,36164
0.67,7.69,0.03,7.00,17.81,55.00,-7329.09,36172
0.43,7.72,0.03,7.00,18.56,55.00,-7328.25,36182
0.72,7.64,-0.08,7.00,14.45,52.00,-7327.41,36191
0.09,7.68,0.04,7.00,17.85,55.00,-7326.57,36199
0.09,7.48,-0.20,7.00,8.13,46.00,-7326.57,36208
0.09,7.19,-0.30,7.00,-1.34,-41.00,-7325.73,36216
0.23,6.54,-0.64,7.00,-24.28,-60.00,-7325.73,36226
0.09,6.48,-0.07,7.00,-14.36,-52.00,-7324.89,36235
0.23,5.98,-0.50,7.00,-35.59,-69.00,-7324.89,36243
0.23,5.76,-0.22,7.00,-35.36,-69.00,-7324.89,36252
0.77,4.91,-0.85,7.00,-13.85,-51.00,-7325.73,36260
0.05,4.26,-0.65,7.00,-16.33,-53.00,-7325.73,36270
0.19,3.98,-0.28,7.00,-16.21,-53.00,-7325.73,36279
0.43,3.64,-0.34,7.00,-18.15,-55.00,-7325.73,36287
0.52,3.45,-0.20,7.00,-18.56,-55.00,-7325.73,36296
0.14,2.69,-0.76,7.00,-24.60,-60.00,-7325.73,36305
0.52,2.28,-0.41,7.00,-25.22,-61.00,-7325.73,36314
0.14,1.90,-0.38,7.00,-26.99,-62.00,-7326.57,36323
0.48,1.77,-0.13,7.00,-26.70,-62.00,-7326.57,36332
0.09,1.43,-0.34,7.00,-29.22,-64.00,-7327.41,36340
0.38,1.43,0.00,7.00,-27.85,-63.00,-7327.41,36349
0.72,1.33,-0.10,7.00,-28.78,-64.00,-7328.25,36359
0.05,1.31,-0.02,7.00,-28.51,-64.00,-7329.09,36367
0.23,1.56,0.24,7.00,-26.24,-62.00,-7329.09,36376
0.43,1.66,0.10,7.00,-26.28,-62.00,-7329.93,36384
0.09,1.93,0.27,7.00,-24.30,-60.00,-7329.93,36393
0.09,2.11,0.18,7.00,-23.73,-59.00,-7330.77,36403
0.09,2.35,0.24,7.00,-22.30,-58.00,-7330.77,36411
0.28,2.57,0.22,7.00,-21.29,-57.00,-7331.60,36420
0.19,2.77,0.21,7.00,-20.31,-57.00,-7331.60,36429
0.14,2.87,0.10,7.00,-20.28,-57.00,-7331.60,36438
0.43,2.95,0.08,7.00,-19.97,-56.00,-7331.60,36447
0.52,2.96,0.01,7.00,-20.17,-56.00,-7332.44,36456
0.09,3.04,0.08,7.00,-19.49,-56.00,-7332.44,36464
0.57,3.16,0.12,7.00,-18.74,-55.00,-7332.44,36473
0.28,3.26,0.11,7.00,-18.25,-55.00,-7332.44,36482
0.19,3.44,0.18,7.00,-17.10,-54.00,-7332.44,36491
0.19,3.71,0.27,7.00,-15.40,-52.00,-7332.44,36500
0.43,3.98,0.27,7.00,-14.02,-51.00,-7332.44,36508
0.19,4.32,0.34,7.00,-12.03,-50.00,-7332.44,36517
0.48,4.75,0.43,7.00,-9.50,-48.00,-7332.44,36527
0.00,5.18,0.42,7.00,-37.12,-71.00,-7332.44,36535
0.52,5.38,0.20,7.00,-36.64,-70.00,-7332.44,36544
0.33,5.73,0.36,7.00,-24.45,-60.00,-7332.44,36552
0.05,5.95,0.22,7.00,-21.80,-58.00,-7332.44,36561
0.28,6.01,0.05,7.00,-23.81,-60.00,-7332.44,36571
0.62,6.17,0.16,7.00,-17.68,-54.00,-7332.44,36579
0.33,6.20,0.03,7.00,-19.41,-56.00,-7332.44,36588
0.48,6.04,-0.15,7.00,-26.94,-62.00,-7332.44,36596
0.14,5.84,-0.20,7.00,-32.88,-67.00,-7332.44,36605
0.72,5.61,-0.23,7.00,-39.25,-73.00,-7332.44,36615
0.19,5.40,-0.22,7.00,-44.45,-77.00,-7332.44,36623
0.28,5.19,-0.21,7.00,-49.34,-81.00,-7332.44,36632
0.14,5.02,-0.17,7.00,-52.92,-84.00,-7332.44,36641
0.28,4.88,-0.14,7.00,-11.16,-49.00,-7332.44,36649
0.33,4.77,-0.11,7.00,-11.57,-49.00,-7333.28,36659
0.48,4.70,-0.07,7.00,-11.75,-49.00,-7333.28,36668
0.33,4.60,-0.11,7.00,-12.46,-50.00,-7333.28,36676
0.67,4.51,-0.09,7.00,-12.82,-50.00,-7333.28,36685
0.28,4.35,-0.15,7.00,-13.84,-51.00,-7333.28,36695
0.67,4.13,-0.22,7.00,-15.23,-52.00,-7333.28,36703
0.43,3.90,-0.23,7.00,-16.39,-53.00,-7333.28,36712
0.14,3.66,-0.25,7.00,-17.71,-54.00,-7333.28,36720
0.33,3.41,-0.25,7.00,-18.94,-55.00,-7333.28,36729
0.23,3.17,-0.24,7.00,-20.12,-56.00,-7333.28,36739
0.87,2.90,-0.27,7.00,-21.57,-58.00,-7333.28,36747
0.14,2.62,-0.28,7.00,-22.98,-59.00,-7333.28,36756
0.19,2.34,-0.29,7.00,-24.47,-60.00,-7333.28,36765
0.14,2.11,-0.22,7.00,-25.33,-61.00,-7333.28,36773
0.19,1.99,-0.12,7.00,-25.55,-61.00,-7333.28,36783
0.57,1.97,-0.02,7.00,-25.24,-61.00,-7334.12,36792
0.28,1.97,-0.00,7.00,-25.17,-61.00,-7334.12,36800
0.67,2.07,0.10,7.00,-24.28,-60.00,-7334.12,36809
0.14,2.18,0.11,7.00,-23.65,-59.00,-7334.96,36818
0.43,2.37,0.19,7.00,-22.42,-58.00,-7335.80,36827
0.09,2.53,0.17,7.00,-21.68,-58.00,-7335.80,36836
0.28,2.85,0.32,7.00,-19.44,-56.00,-7336.64,36845
0.14,3.02,0.17,7.00,-19.21,-56.00,-7337.48,36853
0.67,3.29,0.27,7.00,-17.48,-54.00,-7337.48,36862
0.38,3.57,0.28,7.00,-16.00,-53.00,-7338.32,36871
0.57,4.02,0.45,7.00,-13.09,-50.00,-7339.16,36880
0.52,4.32,0.30,7.00,-12.20,-50.00,-7340.00,36889
0.14,4.46,0.14,7.00,-12.18,-50.00,-7340.00,36897
0.57,4.62,0.17,7.00,-11.23,-49.00,-7340.84,36907
0.14,4.66,0.03,7.00,-11.59,-49.00,-7341.68,36916
0.43,4.65,-0.00,7.00,-11.76,-49.00,-7342.52,36924
0.72,4.74,0.09,7.00,-10.96,-49.00,-7343.36,36933
0.38,4.72,-0.02,7.00,-11.48,-49.00,-7344.19,36942
0.23,4.89,0.17,7.00,-9.89,-48.00,-7345.03,36951
0.14,5.01,0.12,7.00,-47.45,-79.00,-7345.03,36960
0.23,5.21,0.20,7.00,-40.67,-74.00,-7345.87,36969
0.05,5.29,0.08,7.00,-41.30,-74.00,-7346.71,36977
0.14,5.50,0.21,7.00,-33.31,-68.00,-7347.55,36986
0.09,5.54,0.04,7.00,-35.66,-70.00,-7349.23,36995
0.43,5.67,0.13,7.00,-30.46,-65.00,-7350.07,37004
0.09,5.81,0.13,7.00,-27.13,-62.00,-7350.91,37013
0.09,6.15,0.34,7.00,-14.60,-52.00,-7351.75,37021
0.57,6.23,0.09,7.00,-17.46,-54.00,-7352.59,37030
0.28,6.40,0.17,7.00,-11.62,-49.00,-7353.43,37040
0.09,6.83,0.42,7.00,4.12,43.00,-7354.27,37048
0.62,6.81,-0.02,7.00,-5.24,-44.00,-7355.11,37057
0.38,6.99,0.19,7.00,3.58,42.00,-7355.11,37065
0.48,7.03,0.04,7.00,1.60,41.00,-7355.95,37074
0.14,7.33,0.30,7.00,14.41,52.00,-7355.95,37083
0.43,7.80,0.46,7.00,29.10,64.00,-7355.95,37092
0.67,8.27,0.48,7.00,41.37,74.00,-7355.95,37101
0.43,8.08,-0.19,7.00,23.15,59.00,-7355.95,37109
0.23,8.50,0.42,7.00,46.08,78.00,-7355.95,37118
0.14,8.41,-0.10,7.00,33.21,67.00,-7355.95,37127
0.28,8.36,-0.04,7.00,33.25,67.00,-7355.95,37136
0.09,8.34,-0.03,7.00,32.93,67.00,-7355.95,37144
0.23,8.58,0.24,7.00,44.22,77.00,-7355.11,37153
0.77,8.80,0.22,7.00,49.25,81.00,-7355.11,37163
0.23,8.73,-0.07,7.00,41.77,75.00,-7354.27,37171
0.09,8.66,-0.07,7.00,40.20,73.00,-7354.27,37180
0.09,8.31,-0.35,7.00,25.62,61.00,-7353.43,37188
0.19,8.22,-0.09,7.00,28.59,64.00,-7352.59,37197
0.33,8.01,-0.21,7.00,21.07,57.00,-7352.59,37207
0.33,7.76,-0.25,7.00,13.97,51.00,-7351.75,37215
0.52,7.58,-0.18,7.00,10.71,49.00,-7351.75,37224
0.43,7.56,-0.01,7.00,13.89,51.00,-7350.91,37232
0.52,7.54,-0.02,7.00,12.99,50.00,-7350.91,37241
0.33,7.63,0.09,7.00,17.38,54.00,-7350.07,37251
0.57,7.76,0.14,7.00,21.82,58.00,-7350.07,37259
0.33,7.83,0.07,7.00,22.26,58.00,-7350.07,37268
0.57,8.00,0.17,7.00,28.46,63.00,-7349.23,37276
0.09,8.22,0.21,7.00,34.74,69.00,-7349.23,37285
0.33,8.37,0.16,7.00,37.43,71.00,-7348.39,37295
0.14,8.50,0.13,7.00,40.20,73.00,-7347.55,37303
0.43,8.75,0.25,7.00,48.70,81.00,-7347.55,37312
0.43,8.90,0.15,7.00,50.68,82.00,-7346.71,37320
0.67,8.98,0.08,7.00,51.04,83.00,-7345.87,37329
0.14,9.14,0.16,7.00,56.74,87.00,-7345.87,37339
0.28,9.22,0.08,7.00,57.18,88.00,-7345.03,37347
0.14,9.46,0.24,7.00,66.43,95.00,-7344.19,37356
0.23,9.61,0.15,7.00,68.31,97.00,-7343.36,37364
0.09,9.71,0.10,7.00,69.64,98.00,-7341.68,37373
0.23,9.92,0.21,7.00,77.33,105.00,-7340.84,37383
0.19,10.07,0.14,7.00,79.53,107.00,-7340.00,37391
0.43,10.14,0.07,7.00,79.91,107.00,-7338.32,37400
0.52,10.32,0.18,7.00,86.62,113.00,-7337.48,37409
0.28,10.28,-0.04,7.00,81.25,108.00,-7335.80,37417
0.67,10.36,0.08,7.00,85.78,112.00,-7334.96,37427
0.43,9.97,-0.40,7.00,66.31,95.00,-7333.28,37436
0.67,9.73,-0.24,7.00,63.31,93.00,-7331.60,37444
0.23,9.46,-0.26,7.00,56.31,87.00,-7329.93,37453
0.72,9.24,-0.22,7.00,51.66,83.00,-7328.25,37463
0.19,9.12,-0.12,7.00,50.75,82.00,-7326.57,37471
0.77,9.22,0.09,7.00,57.29,88.00,-7325.73,37480
0.23,9.25,0.03,7.00,56.74,87.00,-7324.05,37488
0.19,9.16,-0.09,7.00,52.07,83.00,-7322.37,37497
0.00,9.30,0.14,7.00,60.37,90.00,-7321.53,37507
0.19,9.05,-0.25,7.00,46.36,79.00,-7319.85,37515
0.38,8.91,-0.15,7.00,44.74,77.00,-7318.18,37524
0.57,8.63,-0.27,7.00,35.34,69.00,-7317.34,37532
0.43,8.31,-0.32,7.00,26.43,62.00,-7316.50,37541
0.19,7.84,-0.47,7.00,11.69,49.00,-7315.66,37551
0.57,7.46,-0.39,7.00,3.72,43.00,-7314.82,37559
0.14,6.99,-0.47,7.00,-9.69,-48.00,-7313.98,37568
0.52,6.45,-0.54,7.00,-24.58,-60.00,-7313.14,37576
0.14,5.98,-0.46,7.00,-34.68,-69.00,-7313.14,37585
0.57,5.46,-0.52,7.00,-48.77,-81.00,-7313.98,37595
0.14,4.92,-0.55,7.00,-12.60,-50.00,-7313.98,37603
0.38,4.39,-0.52,7.00,-15.12,-52.00,-7314.82,37612
0.09,3.88,-0.52,7.00,-17.69,-54.00,-7314.82,37621
0.05,3.43,-0.45,7.00,-19.67,-56.00,-7315.66,37629
0.23,2.81,-0.61,7.00,-23.37,-59.00,-7315.66,37639
0.77,2.39,-0.43,7.00,-24.77,-60.00,-7316.50,37648
0.09,1.81,-0.57,7.00,-28.22,-63.00,-7316.50,37656
0.09,1.67,-0.14,7.00,-27.23,-62.00,-7316.50,37665
0.09,1.46,-0.21,7.00,-28.53,-64.00,-7317.34,37673
0.48,1.60,0.14,7.00,-26.42,-62.00,-7318.18,37683
0.33,1.73,0.12,7.00,-25.87,-61.00,-7319.01,37692
0.09,2.00,0.27,7.00,-23.93,-60.00,-7319.85,37700
0.09,1.80,-0.20,7.00,-26.81,-62.00,-7320.69,37709
0.33,2.38,0.58,7.00,-20.82,-57.00,-7320.69,37719
0.14,2.66,0.29,7.00,-20.52,-57.00,-7321.53,37727
0.19,3.04,0.38,7.00,-18.29,-55.00,-7322.37,37736
0.77,3.46,0.42,7.00,-16.00,-53.00,-7323.21,37745
0.57,3.85,0.39,7.00,-14.21,-51.00,-7323.21,37753
0.57,4.20,0.35,7.00,-12.63,-50.00,-7324.05,37763
0.57,4.41,0.22,7.00,-12.07,-50.00,-7324.05,37772
0.43,4.72,0.30,7.00,-10.21,-48.00,-7324.05,37780
0.38,4.89,0.18,7.00,-9.83,-48.00,-7324.89,37789
0.48,5.16,0.27,7.00,-40.70,-74.00,-7324.89,37797
0.33,4.98,-0.18,7.00,-10.85,-49.00,-7324.89,37807
0.62,4.71,-0.26,7.00,-12.48,-50.00,-7325.73,37816
0.14,4.71,0.00,7.00,-11.42,-49.00,-7325.73,37824
0.09,4.74,0.03,7.00,-11.16,-49.00,-7326.57,37833
0.43,4.62,-0.12,7.00,-12.37,-50.00,-7326.57,37842
0.72,4.32,-0.30,7.00,-14.63,-52.00,-7327.41,37851
0.23,4.03,-0.28,7.00,-15.97,-53.00,-7327.41,37860
0.23,3.72,-0.32,7.00,-17.70,-54.00,-7327.41,37869
0.28,3.47,-0.25,7.00,-18.66,-55.00,-7328.25,37877
0.19,3.37,-0.10,7.00,-18.53,-55.00,-7328.25,37886
0.19,3.44,0.07,7.00,-17.51,-54.00,-7328.25,37896
0.48,3.70,0.26,7.00,-15.43,-52.00,-7329.09,37904
0.19,3.86,0.16,7.00,-15.05,-52.00,-7329.09,37913
0.62,4.03,0.16,7.00,-14.22,-51.00,-7329.93,37922
0.14,4.14,0.11,7.00,-13.84,-51.00,-7330.77,37931
0.05,4.11,-0.03,7.00,-14.57,-52.00,-7331.60,37940
0.05,3.98,-0.13,7.00,-15.66,-53.00,-7332.44,37948
0.14,3.91,-0.06,7.00,-15.68,-53.00,-7333.28,37957
0.23,3.65,-0.26,7.00,-17.80,-55.00,-7334.12,37966
0.72,3.43,-0.22,7.00,-18.75,-55.00,-7334.96,37975
0.09,2.95,-0.47,7.00,-22.12,-58.00,-7336.64,37984
0.00,2.65,-0.31,7.00,-22.99,-59.00,-7337.48,37993
0.09,2.32,-0.33,7.00,-24.74,-60.00,-7338.32,38001
0.38,2.08,-0.24,7.00,-25.55,-61.00,-7340.00,38010
0.52,1.85,-0.23,7.00,-26.68,-62.00,-7341.68,38020
0.28,1.81,-0.04,7.00,-26.11,-62.00,-7342.52,38028
0.67,1.67,-0.14,7.00,-27.21,-62.00,-7344.19,38037
0.14,1.53,-0.13,7.00,-27.86,-63.00,-7345.87,38046
0.43,1.51,-0.02,7.00,-27.55,-63.00,-7347.55,38054
0.14,1.52,0.01,7.00,-27.36,-63.00,-7349.23,38064
0.23,1.50,-0.02,7.00,-27.58,-63.00,-7350.91,38073
0.77,1.37,-0.13,7.00,-28.65,-64.00,-7352.59,38081
0.23,1.30,-0.07,7.00,-28.75,-64.00,-7354.27,38090
0.19,1.12,-0.18,7.00,-30.12,-65.00,-7356.79,38099
0.52,0.95,-0.17,7.00,-30.92,-66.00,-7358.46,38108
0.05,1.53,0.58,7.00,-25.04,-61.00,-7358.46,38117
0.05,2.20,0.67,7.00,-21.35,-57.00,-7358.46,38126
0.67,0.27,-1.93,7.00,-41.36,-74.00,-7358.46,38134
0.43,0.70,0.43,7.00,-29.80,-65.00,-7358.46,38144
2.20,0.32,-0.38,7.00,-34.92,-69.00,-7358.46,38153
0.28,-0.16,-0.48,7.00,-37.72,-71.00,-7358.46,38161
0.09,-0.26,-0.10,7.00,-36.72,-70.00,-7358.46,38170
0.19,-0.62,-0.36,7.00,-39.53,-73.00,-7358.46,38178
0.14,-0.57,0.05,7.00,-37.65,-71.00,-7358.46,38188
0.19,-0.83,-0.26,7.00,-40.21,-73.00,-7358.46,38197
0.48,-0.86,-0.02,7.00,-39.38,-73.00,-7359.30,38205
0.33,-0.96,-0.10,7.00,-40.21,-73.00,-7359.30,38214
0.62,-1.00,-0.04,7.00,-40.12,-73.00,-7360.14,38223
0.09,-1.01,-0.01,7.00,-40.09,-73.00,-7360.14,38232
0.09,-0.90,0.11,7.00,-39.05,-72.00,-7360.14,38241
0.05,-0.66,0.23,7.00,-37.38,-71.00,-7360.98,38250
0.23,-0.38,0.29,7.00,-35.74,-70.00,-7360.98,38258
0.77,-0.13,0.25,7.00,-34.67,-69.00,-7360.98,38267
0.05,0.15,0.28,7.00,-33.14,-67.00,-7361.82,38277
0.67,0.41,0.27,7.00,-31.87,-66.00,-7361.82,38285
0.33,0.67,0.25,7.00,-30.64,-65.00,-7361.82,38294
0.43,0.84,0.17,7.00,-30.14,-65.00,-7361.82,38303
0.48,1.05,0.21,7.00,-28.92,-64.00,-7362.66,38311
0.33,1.14,0.09,7.00,-28.91,-64.00,-7362.66,38321
0.09,1.17,0.03,7.00,-29.02,-64.00,-7362.66,38330
0.05,1.19,0.02,7.00,-28.95,-64.00,-7362.66,38338
0.09,1.19,-0.00,7.00,-29.07,-64.00,-7362.66,38347
0.38,1.28,0.09,7.00,-28.20,-63.00,-7362.66,38355
0.67,1.33,0.05,7.00,-28.13,-63.00,-7362.66,38365
0.19,1.44,0.11,7.00,-27.37,-63.00,-7363.50,38374
0.33,1.47,0.03,7.00,-27.51,-63.00,-7363.50,38382
0.09,1.67,0.20,7.00,-25.88,-61.00,-7364.34,38391
0.09,1.76,0.09,7.00,-25.81,-61.00,-7365.18,38401
0.19,1.83,0.07,7.00,-25.54,-61.00,-7366.02,38409
0.23,1.83,-0.00,7.00,-25.83,-61.00,-7366.86,38418
0.19,1.84,0.00,7.00,-25.79,-61.00,-7367.70,38426
0.48,1.72,-0.12,7.00,-26.90,-62.00,-7368.54,38435
0.09,1.54,-0.17,7.00,-27.96,-63.00,-7369.37,38445
0.09,1.36,-0.19,7.00,-28.96,-64.00,-7370.21,38453
0.09,1.12,-0.24,7.00,-30.39,-65.00,-7371.05,38462
0.09,0.78,-0.34,7.00,-32.46,-67.00,-7372.73,38471
0.09,0.47,-0.31,7.00,-33.89,-68.00,-7373.57,38479
0.09,0.16,-0.31,7.00,-35.47,-69.00,-7375.25,38489
0.23,-0.20,-0.35,7.00,-37.39,-71.00,-7376.09,38498
0.09,-0.51,-0.31,7.00,-38.78,-72.00,-7377.77,38506
0.19,-0.82,-0.31,7.00,-40.36,-73.00,-7379.45,38515
0.23,-1.06,-0.24,7.00,-41.30,-74.00,-7381.12,38524
0.52,-1.31,-0.25,7.00,-42.57,-75.00,-7381.96,38533
0.14,-1.49,-0.18,7.00,-43.16,-76.00,-7383.64,38542
0.52,-1.68,-0.19,7.00,-44.15,-77.00,-7386.16,38551
0.14,-1.79,-0.11,7.00,-44.42,-77.00,-7387.84,38559
0.43,-1.92,-0.13,7.00,-45.12,-78.00,-7389.52,38568
0.09,-2.02,-0.10,7.00,-45.46,-78.00,-7391.20,38578
0.09,-2.15,-0.13,7.00,-46.27,-78.00,-7393.72,38586
0.09,-2.23,-0.08,7.00,-46.50,-79.00,-7395.39,38595
0.09,-2.40,-0.17,7.00,-47.69,-80.00,-7397.91,38604
0.09,-2.59,-0.19,7.00,-48.71,-81.00,-7400.43,38612
0.09,-2.67,-0.08,7.00,-48.66,-80.00,-7402.11,38622
0.09,-3.09,-0.42,7.00,-52.13,-83.00,-7402.95,38631
0.09,-1.12,1.97,7.00,-32.71,-67.00,-7403.79,38639
0.00,-3.17,-2.05,7.00,-59.01,-89.00,-7403.79,38648
0.67,-2.50,0.67,7.00,-44.84,-77.00,-7403.79,38658
0.23,-2.48,0.02,7.00,-47.31,-79.00,-7403.79,38666
0.14,-2.49,-0.01,7.00,-47.47,-79.00,-7403.79,38675
0.23,-3.39,-0.91,7.00,-55.60,-86.00,-7403.79,38684
0.05,-2.99,0.41,7.00,-48.33,-80.00,-7403.79,38692
0.14,-3.43,-0.44,7.00,-53.95,-85.00,-7403.79,38702
0.48,-3.18,0.25,7.00,-49.91,-82.00,-7403.79,38711
0.28,-3.46,-0.28,7.00,-53.43,-85.00,-7403.79,38719
0.67,-3.07,0.39,7.00,-48.81,-81.00,-7403.79,38728
0.14,-3.07,-0.00,7.00,-50.38,-82.00,-7403.79,38737
0.09,-2.89,0.18,7.00,-48.75,-81.00,-7403.79,38746
0.09,-2.65,0.24,7.00,-47.27,-79.00,-7404.63,38755
0.09,-2.37,0.28,7.00,-45.71,-78.00,-7404.63,38764
0.19,-2.12,0.25,7.00,-44.59,-77.00,-7405.47,38772
0.77,-1.72,0.39,7.00,-42.05,-75.00,-7405.47,38781
0.09,-1.20,0.52,7.00,-38.90,-72.00,-7405.47,38791
0.09,-0.74,0.46,7.00,-36.86,-71.00,-7406.31,38799
0.09,-0.26,0.48,7.00,-34.39,-68.00,-7406.31,38808
0.09,0.16,0.42,7.00,-32.49,-67.00,-7406.31,38817
0.09,0.63,0.46,7.00,-30.02,-65.00,-7406.31,38825
0.09,0.94,0.31,7.00,-29.05,-64.00,-7407.14,38835
0.43,1.25,0.32,7.00,-27.46,-63.00,-7407.14,38844
0.14,1.50,0.24,7.00,-26.54,-62.00,-7407.14,38852
0.48,1.67,0.18,7.00,-25.92,-61.00,-7407.14,38861
0.14,1.78,0.11,7.00,-25.68,-61.00,-7407.14,38871
0.23,1.90,0.12,7.00,-25.00,-60.00,-7407.98,38879
0.09,1.94,0.04,7.00,-25.12,-61.00,-7407.98,38888
0.14,1.97,0.03,7.00,-25.03,-61.00,-7407.98,38896
0.05,1.94,-0.03,7.00,-25.45,-61.00,-7407.98,38905
0.09,1.92,-0.02,7.00,-25.49,-61.00,-7407.98,38915
0.09,1.92,0.00,7.00,-25.39,-61.00,-7408.82,38923
0.05,1.92,-0.00,7.00,-25.44,-61.00,-7408.82,38932
0.09,1.90,-0.01,7.00,-25.54,-61.00,-7408.82,38941
0.19,1.86,-0.04,7.00,-25.85,-61.00,-7408.82,38949
0.05,1.82,-0.04,7.00,-26.05,-61.00,-7409.66,38959
0.09,1.76,-0.06,7.00,-26.43,-62.00,-7409.66,38968
0.09,1.66,-0.10,7.00,-27.11,-62.00,-7410.50,38976
0.23,1.54,-0.12,7.00,-27.80,-63.00,-7410.50,38985
0.09,1.42,-0.12,7.00,-28.36,-63.00,-7410.50,38993
0.05,1.32,-0.10,7.00,-28.83,-64.00,-7411.34,39003
0.14,1.24,-0.07,7.00,-29.08,-64.00,-7411.34,39012
0.33,1.20,-0.04,7.00,-29.15,-64.00,-7412.18,39020
0.57,1.16,-0.04,7.00,-29.33,-64.00,-7413.02,39029
0.62,1.17,0.01,7.00,-29.10,-64.00,-7413.02,39038
0.57,1.13,-0.04,7.00,-29.52,-64.00,-7413.86,39047
0.14,1.15,0.02,7.00,-29.15,-64.00,-7414.70,39056
0.48,1.13,-0.02,7.00,-29.42,-64.00,-7415.54,39065
0.14,1.07,-0.06,7.00,-29.88,-65.00,-7415.54,39073
0.28,1.02,-0.05,7.00,-30.10,-65.00,-7416.38,39083
0.33,1.24,0.22,7.00,-27.92,-63.00,-7417.22,39092
0.09,1.20,-0.04,7.00,-29.19,-64.00,-7417.22,39100
0.05,1.27,0.07,7.00,-28.36,-63.00,-7418.06,39109
0.19,1.26,-0.01,7.00,-28.77,-64.00,-7418.06,39118
0.19,1.49,0.24,7.00,-26.60,-62.00,-7418.90,39127
0.48,1.40,-0.10,7.00,-28.41,-63.00,-7419.74,39136
0.14,1.50,0.11,7.00,-27.07,-62.00,-7420.57,39145
0.09,1.55,0.05,7.00,-27.05,-62.00,-7421.41,39153
0.09,1.67,0.12,7.00,-26.16,-62.00,-7421.41,39162
0.09,1.71,0.04,7.00,-26.29,-62.00,-7422.25,39172
0.09,1.77,0.06,7.00,-25.87,-61.00,-7423.09,39180
0.05,1.69,-0.08,7.00,-26.87,-62.00,-7423.93,39189
0.09,1.82,0.13,7.00,-25.34,-61.00,-7424.77,39197
0.09,1.75,-0.08,7.00,-26.59,-62.00,-7425.61,39206
0.19,1.72,-0.03,7.00,-26.51,-62.00,-7425.61,39216
0.09,1.66,-0.06,7.00,-26.92,-62.00,-7426.45,39224
0.09,1.67,0.01,7.00,-26.62,-62.00,-7427.29,39233
0.05,1.67,0.00,7.00,-26.62,-62.00,-7428.13,39242
0.09,1.74,0.06,7.00,-26.08,-61.00,-7428.97,39250
0.57,1.74,0.00,7.00,-26.31,-62.00,-7429.81,39260
0.23,1.84,0.10,7.00,-25.38,-61.00,-7430.65,39269
0.09,1.89,0.05,7.00,-25.34,-61.00,-7431.49,39277
0.09,1.99,0.10,7.00,-24.64,-60.00,-7432.32,39286
0.09,2.06,0.07,7.00,-24.44,-60.00,-7433.16,39294
0.14,2.14,0.08,7.00,-23.96,-60.00,-7433.16,39304
0.28,2.20,0.06,7.00,-23.72,-59.00,-7434.00,39313
0.14,2.28,0.08,7.00,-23.30,-59.00,-7434.84,39321
0.09,2.33,0.05,7.00,-23.18,-59.00,-7435.68,39330
0.14,2.39,0.06,7.00,-22.81,-59.00,-7436.52,39340
0.09,2.54,0.15,7.00,-21.72,-58.00,-7437.36,39348
0.09,2.56,0.02,7.00,-22.11,-58.00,-7439.04,39357
0.09,2.58,0.02,7.00,-22.04,-58.00,-7439.88,39366
0.05,2.65,0.07,7.00,-21.49,-58.00,-7440.72,39374
0.09,2.70,0.05,7.00,-21.28,-57.00,-7441.56,39384
0.05,2.73,0.03,7.00,-21.21,-57.00,-7442.40,39393
0.05,2.78,0.05,7.00,-20.88,-57.00,-7443.24,39401
0.62,2.78,-0.00,7.00,-21.10,-57.00,-7444.08,39410
0.48,2.86,0.07,7.00,-20.42,-57.00,-7444.91,39418
0.05,2.97,0.11,7.00,-19.71,-56.00,-7445.75,39428
0.09,2.90,-0.07,7.00,-20.76,-57.00,-7446.59,39437
0.23,2.92,0.01,7.00,-20.37,-57.00,-7447.43,39445
0.14,3.02,0.10,7.00,-19.49,-56.00,-7448.27,39454
0.09,3.07,0.06,7.00,-19.41,-56.00,-7449.11,39463
0.52,3.14,0.06,7.00,-19.05,-56.00,-7449.95,39472
0.23,3.22,0.08,7.00,-18.55,-55.00,-7450.79,39481
0.57,3.39,0.17,7.00,-17.38,-54.00,-7451.63,39490
0.14,3.36,-0.03,7.00,-18.35,-55.00,-7452.47,39498
0.43,3.38,0.02,7.00,-18.03,-55.00,-7454.15,39507
0.09,3.44,0.07,7.00,-17.52,-54.00,-7454.99,39517
0.09,3.59,0.15,7.00,-16.44,-53.00,-7455.83,39525
0.09,3.62,0.03,7.00,-16.74,-54.00,-7456.67,39534
0.09,3.70,0.08,7.00,-16.19,-53.00,-7457.50,39542
0.05,3.78,0.08,7.00,-15.77,-53.00,-7458.34,39552
0.09,3.72,-0.06,7.00,-16.63,-53.00,-7459.18,39561
0.33,3.81,0.09,7.00,-15.60,-53.00,-7460.02,39569
0.09,3.78,-0.03,7.00,-16.26,-53.00,-7460.86,39578
0.09,3.92,0.14,7.00,-14.84,-52.00,-7461.70,39587
0.14,3.98,0.06,7.00,-14.89,-52.00,-7462.54,39596
0.09,3.99,0.01,7.00,-15.00,-52.00,-7463.38,39605
0.14,4.15,0.16,7.00,-13.58,-51.00,-7464.22,39614
0.48,4.22,0.06,7.00,-13.65,-51.00,-7464.22,39622
0.14,4.33,0.12,7.00,-12.86,-50.00,-7465.06,39631
0.48,4.31,-0.02,7.00,-13.50,-51.00,-7465.90,39641
0.09,4.36,0.04,7.00,-13.03,-50.00,-7466.74,39649
0.05,4.44,0.08,7.00,-12.52,-50.00,-7467.58,39658
0.09,4.44,0.01,7.00,-12.78,-50.00,-7468.42,39667
0.09,4.57,0.13,7.00,-11.64,-49.00,-7469.26,39675
0.09,4.50,-0.07,7.00,-12.81,-50.00,-7469.26,39685
0.09,4.61,0.11,7.00,-11.48,-49.00,-7470.10,39693
0.05,4.67,0.06,7.00,-11.42,-49.00,-7470.93,39702
0.05,4.85,0.18,7.00,-9.99,-48.00,-7471.77,39711
0.09,4.90,0.05,7.00,-10.32,-48.00,-7471.77,39719
0.05,4.99,0.09,7.00,-9.70,-48.00,-7472.61,39729
0.09,5.09,0.10,7.00,-45.92,-78.00,-7472.61,39738
0.09,5.18,0.10,7.00,-43.43,-76.00,-7473.45,39746
0.09,5.20,0.02,7.00,-44.57,-77.00,-7474.29,39755
0.09,5.32,0.12,7.00,-39.54,-73.00,-7475.13,39763
0.09,5.34,0.02,7.00,-41.04,-74.00,-7475.13,39773
0.09,5.27,-0.07,7.00,-44.63,-77.00,-7475.97,39782
0.19,5.55,0.28,7.00,-30.53,-65.00,-7475.97,39790
0.14,5.45,-0.10,7.00,-40.64,-74.00,-7476.81,39799
0.23,5.50,0.04,7.00,-36.70,-70.00,-7476.81,39809
0.19,5.56,0.07,7.00,-34.61,-69.00,-7477.65,39817
0.23,5.66,0.10,7.00,-31.50,-66.00,-7478.49,39826
0.09,5.70,0.04,7.00,-31.61,-66.00,-7479.33,39834
0.09,5.77,0.07,7.00,-29.34,-64.00,-7479.33,39843
0.14,5.81,0.04,7.00,-29.05,-64.00,-7480.17,39853
0.33,5.73,-0.08,7.00,-33.22,-67.00,-7481.01,39861
0.14,5.78,0.05,7.00,-29.62,-64.00,-7481.85,39870
0.19,5.85,0.07,7.00,-27.30,-63.00,-7481.85,39878
0.09,5.83,-0.02,7.00,-29.81,-65.00,-7482.69,39887
0.05,5.91,0.09,7.00,-25.38,-61.00,-7483.52,39897
0.05,5.96,0.04,7.00,-25.17,-61.00,-7484.36,39905
0.09,5.95,-0.00,7.00,-26.25,-62.00,-7484.36,39914
0.09,6.06,0.11,7.00,-21.38,-57.00,-7485.20,39922
0.05,6.03,-0.03,7.00,-24.69,-60.00,-7485.20,39931
0.72,6.09,0.06,7.00,-21.58,-58.00,-7486.04,39941
0.38,6.09,-0.00,7.00,-22.77,-59.00,-7486.04,39949
0.09,6.13,0.04,7.00,-21.01,-57.00,-7486.88,39958
0.28,6.15,0.02,7.00,-20.70,-57.00,-7487.72,39966
0.09,6.17,0.02,7.00,-20.32,-57.00,-7487.72,39975
0.05,6.19,0.02,7.00,-19.68,-56.00,-7488.56,39985
0.09,6.20,0.01,7.00,-19.73,-56.00,-7488.56,39993
0.05,6.18,-0.03,7.00,-21.19,-57.00,-7489.40,40002
0.33,6.18,0.01,7.00,-20.26,-57.00,-7490.24,40010
0.14,6.18,0.00,7.00,-20.38,-57.00,-7490.24,40019
0.09,6.19,0.01,7.00,-19.92,-56.00,-7491.08,40029
0.09,6.20,0.00,7.00,-20.00,-56.00,-7491.08,40037
0.09,6.20,0.01,7.00,-19.73,-56.00,-7491.92,40046
0.48,6.20,-0.01,7.00,-20.12,-56.00,-7491.92,40054
0.09,6.25,0.05,7.00,-17.73,-54.00,-7492.76,40064
0.05,6.28,0.03,7.00,-17.36,-54.00,-7493.60,40073
0.09,6.31,0.03,7.00,-16.68,-53.00,-7493.60,40081
0.09,6.33,0.02,7.00,-16.42,-53.00,-7494.44,40090
0.09,6.37,0.04,7.00,-15.06,-52.00,-7494.44,40098
0.09,6.38,0.01,7.00,-15.43,-52.00,-7495.28,40108
0.14,6.40,0.02,7.00,-14.67,-52.00,-7495.28,40117
0.38,6.39,-0.01,7.00,-15.39,-52.00,-7496.11,40125
0.14,6.39,-0.00,7.00,-15.29,-52.00,-7496.11,40134
0.09,6.42,0.03,7.00,-13.95,-51.00,-7496.95,40142
0.05,6.45,0.04,7.00,-12.90,-50.00,-7496.95,40152
0.09,6.48,0.03,7.00,-12.43,-50.00,-7497.79,40160
0.09,6.55,0.07,7.00,-9.80,-48.00,-7497.79,40169
0.09,6.69,0.14,7.00,-4.98,-44.00,-7498.63,40178
0.14,6.63,-0.06,7.00,-10.60,-48.00,-7498.63,40186
0.09,6.71,0.08,7.00,-5.64,-44.00,-7498.63,40196
0.05,6.76,0.05,7.00,-4.90,-44.00,-7499.47,40204
0.05,6.78,0.02,7.00,-5.23,-44.00,-7499.47,40213
0.09,6.83,0.06,7.00,-2.99,-42.00,-7500.31,40221
0.05,6.88,0.04,7.00,-2.30,-41.00,-7500.31,40230
0.09,6.92,0.04,7.00,-1.24,-41.00,-7500.31,40240
0.09,6.92,0.01,7.00,-1.76,-41.00,-7500.31,40248
0.23,6.93,0.01,7.00,-1.61,-41.00,-7501.15,40257
0.05,6.96,0.03,7.00,-0.36,-40.00,-7501.15,40265
0.09,7.01,0.05,7.00,1.09,40.00,-7501.15,40274
0.23,6.98,-0.03,7.00,-1.04,-40.00,-7501.15,40283
0.09,7.01,0.03,7.00,1.01,40.00,-7501.15,40292
0.05,6.98,-0.04,7.00,-1.29,-41.00,-7501.15,40301
0.57,7.01,0.03,7.00,0.84,40.00,-7501.15,40309
0.57,6.97,-0.04,7.00,-1.45,-41.00,-7501.15,40318
0.57,6.91,-0.06,7.00,-3.43,-42.00,-7501.15,40327
0.09,6.89,-0.02,7.00,-3.16,-42.00,-7501.15,40336
0.09,6.45,-0.44,7.00,-22.36,-58.00,-7501.15,40344
0.33,6.55,0.10,7.00,-9.26,-47.00,-7501.15,40353
0.48,6.45,-0.10,7.00,-15.92,-53.00,-7501.15,40363
0.09,6.45,0.00,7.00,-13.77,-51.00,-7501.15,40371
0.09,6.41,-0.04,7.00,-15.59,-53.00,-7501.99,40380
0.05,6.28,-0.13,7.00,-20.67,-57.00,-7501.99,40388
0.09,6.26,-0.01,7.00,-18.73,-55.00,-7501.99,40397
0.09,6.21,-0.05,7.00,-20.88,-57.00,-7501.99,40407
0.05,6.17,-0.03,7.00,-21.35,-57.00,-7502.83,40415
0.52,6.12,-0.05,7.00,-23.04,-59.00,-7502.83,40424
0.09,6.12,-0.00,7.00,-22.04,-58.00,-7502.83,40432
0.23,6.11,-0.01,7.00,-22.63,-59.00,-7503.67,40441
0.14,6.15,0.05,7.00,-20.23,-57.00,-7503.67,40451
0.48,6.17,0.02,7.00,-20.32,-57.00,-7504.51,40459
0.09,6.26,0.09,7.00,-16.71,-54.00,-7504.51,40468
0.14,6.34,0.08,7.00,-14.83,-52.00,-7504.51,40476
0.09,6.46,0.12,7.00,-11.05,-49.00,-7505.35,40485
0.09,6.45,-0.01,7.00,-13.90,-51.00,-7506.19,40495
0.23,6.56,0.11,7.00,-8.70,-47.00,-7506.19,40503
0.09,6.59,0.03,7.00,-9.51,-48.00,-7506.19,40512
0.05,6.68,0.08,7.00,-6.34,-45.00,-7507.03,40520
0.33,6.72,0.04,7.00,-6.36,-45.00,-7507.03,40529
0.09,6.72,0.00,7.00,-6.97,-45.00,-7507.87,40538
0.09,6.75,0.03,7.00,-5.51,-44.00,-7507.87,40547
0.23,6.80,0.04,7.00,-4.21,-43.00,-7508.70,40556
0.09,6.81,0.02,7.00,-4.35,-43.00,-7508.70,40564
0.09,6.84,0.03,7.00,-3.30,-42.00,-7508.70,40573
0.09,6.78,-0.07,7.00,-6.98,-45.00,-7509.54,40582
0.09,6.84,0.06,7.00,-2.80,-42.00,-7509.54,40591
0.09,6.88,0.04,7.00,-2.25,-41.00,-7509.54,40599
0.09,6.93,0.05,7.00,-0.71,-40.00,-7510.38,40608
0.23,6.88,-0.05,7.00,-4.06,-43.00,-7510.38,40616
0.09,6.90,0.02,7.00,-2.02,-41.00,-7510.38,40626
0.23,6.94,0.04,7.00,-0.79,-40.00,-7510.38,40635
0.05,6.99,0.05,7.00,0.61,40.00,-7511.22,40643
0.09,6.99,0.00,7.00,-0.28,-40.00,-7511.22,40652
0.09,7.01,0.02,7.00,0.70,40.00,-7511.22,40660
0.19,7.06,0.05,7.00,2.49,42.00,-7511.22,40670
0.00,7.07,0.01,7.00,1.84,41.00,-7511.22,40678
0.09,7.10,0.03,7.00,2.97,42.00,-7511.22,40687
0.05,7.13,0.03,7.00,3.84,43.00,-7510.38,40695
0.05,7.13,-0.00,7.00,3.15,42.00,-7510.38,40705
0.09,7.12,-0.01,7.00,2.70,42.00,-7509.54,40713
0.09,7.13,0.02,7.00,3.65,43.00,-7509.54,40722
0.09,7.14,0.00,7.00,3.51,42.00,-7508.70,40731
0.09,7.08,-0.06,7.00,0.75,40.00,-7508.70,40739
0.05,7.13,0.05,7.00,4.37,43.00,-7507.87,40749
0.23,7.05,-0.08,7.00,-0.30,-40.00,-7507.87,40757
0.05,7.00,-0.05,7.00,-1.09,-40.00,-7507.87,40766
0.05,7.09,0.09,7.00,4.21,43.00,-7507.87,40774
0.23,7.04,-0.05,7.00,0.10,40.00,-7507.87,40783
0.05,7.06,0.01,7.00,1.68,41.00,-7507.87,40792
0.09,7.06,0.01,7.00,1.70,41.00,-7507.87,40801
0.23,7.10,0.04,7.00,3.21,42.00,-7507.87,40809
0.09,7.02,-0.08,7.00,-0.97,-40.00,-7507.87,40818
0.05,6.92,-0.10,7.00,-4.04,-43.00,-7507.87,40827
0.09,6.87,-0.05,7.00,-4.20,-43.00,-7507.87,40836
0.72,6.86,-0.01,7.00,-3.62,-43.00,-7507.87,40845
0.09,6.90,0.04,7.00,-1.73,-41.00,-7507.87,40853
0.09,6.98,0.08,7.00,1.13,40.00,-7508.70,40862
0.09,7.05,0.06,7.00,2.43,42.00,-7508.70,40870
0.09,7.22,0.18,7.00,9.18,47.00,-7508.70,40880
0.05,7.14,-0.08,7.00,1.97,41.00,-7508.70,40888
0.09,7.26,0.12,7.00,8.85,47.00,-7507.87,40897
0.09,7.25,-0.01,7.00,6.06,45.00,-7507.87,40905
0.28,7.29,0.04,7.00,7.97,46.00,-7507.87,40914
0.33,7.25,-0.04,7.00,5.40,44.00,-7507.87,40923
0.05,7.69,0.44,7.00,25.98,61.00,-7507.03,40932
0.48,7.13,-0.56,7.00,-8.10,-46.00,-7507.03,40941
0.23,7.36,0.24,7.00,13.85,51.00,-7507.03,40949
0.09,7.19,-0.17,7.00,1.41,41.00,-7507.03,40958
0.09,7.22,0.03,7.00,6.01,45.00,-7507.03,40967
0.09,7.09,-0.13,7.00,-0.44,-40.00,-7507.03,40976
0.09,7.08,-0.01,7.00,1.65,41.00,-7507.03,40984
0.23,7.01,-0.07,7.00,-1.20,-41.00,-7507.03,40993
0.09,6.96,-0.04,7.00,-1.81,-41.00,-7507.03,41001
0.09,6.93,-0.04,7.00,-2.55,-42.00,-7507.03,41011
0.09,6.88,-0.05,7.00,-3.96,-43.00,-7507.03,41019
0.09,6.84,-0.04,7.00,-4.61,-43.00,-7507.87,41028
0.05,6.82,-0.03,7.00,-5.11,-44.00,-7507.87,41037
0.09,6.80,-0.01,7.00,-5.23,-44.00,-7507.87,41046
0.05,6.78,-0.02,7.00,-5.76,-44.00,-7508.70,41055
0.09,6.73,-0.06,7.00,-8.06,-46.00,-7509.54,41063
0.09,6.73,0.01,7.00,-6.61,-45.00,-7509.54,41072
0.09,6.68,-0.05,7.00,-8.89,-47.00,-7510.38,41080
0.09,6.63,-0.05,7.00,-10.10,-48.00,-7510.38,41090
0.05,6.65,0.01,7.00,-8.62,-47.00,-7510.38,41099
0.23,6.61,-0.04,7.00,-10.44,-48.00,-7510.38,41107
0.23,6.61,-0.00,7.00,-9.81,-48.00,-7511.22,41116
0.14,6.56,-0.05,7.00,-11.95,-50.00,-7511.22,41124
0.05,6.67,0.11,7.00,-6.23,-45.00,-7512.06,41134
0.09,6.47,-0.20,7.00,-17.29,-54.00,-7512.06,41142
0.05,6.62,0.15,7.00,-6.47,-45.00,-7512.90,41151
0.09,6.57,-0.05,7.00,-11.72,-49.00,-7513.74,41160
0.09,6.63,0.06,7.00,-8.17,-46.00,-7513.74,41168
0.09,6.71,0.09,7.00,-5.44,-44.00,-7514.58,41178
0.00,6.68,-0.03,7.00,-8.49,-47.00,-7514.58,41186
0.09,6.69,0.01,7.00,-7.57,-46.00,-7515.42,41195
0.05,6.55,-0.14,7.00,-14.08,-51.00,-7516.26,41203
0.09,6.79,0.24,7.00,-0.58,-40.00,-7516.26,41212
0.09,6.85,0.06,7.00,-2.56,-42.00,-7517.10,41222
0.09,6.88,0.03,7.00,-2.30,-41.00,-7517.94,41230
0.62,7.01,0.13,7.00,2.67,42.00,-7518.78,41239
0.19,7.12,0.11,7.00,5.34,44.00,-7518.78,41247
0.67,7.26,0.13,7.00,9.06,47.00,-7519.62,41256
0.14,7.38,0.12,7.00,11.84,49.00,-7519.62,41265
0.00,7.74,0.36,7.00,25.63,61.00,-7519.62,41274
0.57,8.30,0.56,7.00,43.66,76.00,-7519.62,41283
0.28,8.13,-0.17,7.00,24.69,60.00,-7519.62,41291
0.28,8.10,-0.03,7.00,26.96,62.00,-7519.62,41300
0.14,8.11,0.01,7.00,28.03,63.00,-7519.62,41309
0.09,8.30,0.19,7.00,36.27,70.00,-7519.62,41318
0.14,8.10,-0.20,7.00,23.32,59.00,-7518.78,41327
0.09,8.11,0.02,7.00,28.10,63.00,-7517.94,41335
0.09,8.35,0.24,7.00,38.48,72.00,-7517.94,41345
0.09,7.93,-0.42,7.00,15.04,52.00,-7517.94,41353
2.15,7.90,-0.04,7.00,21.75,58.00,-7517.10,41362
3.63,7.79,-0.11,7.00,17.51,54.00,-7517.10,41370
4.34,7.77,-0.02,7.00,18.64,55.00,-7517.10,41379
6.01,7.61,-0.16,7.00,11.86,49.00,-7517.10,41389
6.69,7.47,-0.13,7.00,9.03,47.00,-7517.10,41397
7.15,7.43,-0.04,7.00,9.94,48.00,-7517.10,41406
8.29,7.34,-0.10,7.00,6.28,45.00,-7517.10,41414
9.77,7.31,-0.02,7.00,7.12,45.00,-7517.10,41423
11.36,7.27,-0.04,7.00,5.53,44.00,-7517.10,41432
13.83,7.15,-0.12,7.00,0.83,40.00,-7517.10,41441
16.23,7.00,-0.15,7.00,-2.51,-42.00,-7517.10,41450
15.64,6.86,-0.13,7.00,-5.65,-44.00,-7517.10,41458
16.95,6.75,-0.12,7.00,-8.10,-46.00,-7517.10,41467
18.73,6.66,-0.08,7.00,-9.46,-47.00,-7517.10,41477
19.39,6.59,-0.07,7.00,-10.76,-49.00,-7517.10,41485
18.86,6.53,-0.07,7.00,-12.39,-50.00,-7517.10,41494
19.66,6.52,-0.01,7.00,-11.27,-49.00,-7517.94,41503
18.99,6.49,-0.03,7.00,-12.46,-50.00,-7517.94,41511
18.34,6.48,-0.01,7.00,-12.42,-50.00,-7517.94,41521
18.08,6.44,-0.05,7.00,-14.30,-51.00,-7517.94,41530
17.70,6.39,-0.05,7.00,-15.79,-53.00,-7518.78,41538
19.39,6.33,-0.06,7.00,-17.32,-54.00,-7518.78,41547
19.25,6.19,-0.13,7.00,-22.06,-58.00,-7519.62,41556
22.62,6.11,-0.08,7.00,-22.76,-59.00,-7520.46,41565
25.40,6.05,-0.07,7.00,-23.86,-60.00,-7521.29,41574
29.65,5.96,-0.08,7.00,-25.89,-61.00,-7522.13,41583
32.64,5.89,-0.07,7.00,-26.85,-62.00,-7522.97,41591
36.89,5.77,-0.12,7.00,-30.48,-65.00,-7524.65,41601
43.47,5.69,-0.08,7.00,-30.42,-65.00,-7525.49,41610
48.79,5.71,0.02,7.00,-27.01,-62.00,-7527.17,41619
50.96,5.61,-0.10,7.00,-31.65,-66.00,-7528.01,41627
52.35,5.72,0.11,7.00,-24.31,-60.00,-7529.69,41636
51.24,5.82,0.10,7.00,-22.37,-58.00,-7530.53,41646
57.64,5.99,0.18,7.00,-15.04,-52.00,-7532.21,41654
68.15,6.12,0.13,7.00,-10.08,-48.00,-7533.05,41663
64.70,6.37,0.25,7.00,-2.46,-42.00,-7534.72,41672
63.37,6.49,0.12,7.00,-2.47,-42.00,-7536.40,41680
64.70,6.71,0.22,7.00,0.00,40.00,-7538.08,41690
68.15,6.85,0.14,7.00,0.00,40.00,-7538.92,41698
65.72,6.93,0.07,7.00,0.00,40.00,-7540.60,41707
61.08,7.47,0.54,7.00,15.04,52.00,-7540.60,41716
56.43,5.83,-1.64,7.00,-55.79,-86.00,-7541.44,41724
53.49,6.91,1.08,7.00,13.50,51.00,-7541.44,41734
49.33,6.71,-0.19,7.00,-6.19,-45.00,-7541.44,41743
42.04,7.19,0.48,7.00,10.92,49.00,-7541.44,41751
41.80,6.81,-0.38,7.00,-8.70,-47.00,-7541.44,41760
35.22,6.73,-0.08,7.00,-5.85,-44.00,-7541.44,41768
36.05,6.28,-0.45,7.00,-24.35,-60.00,-7541.44,41778
32.64,6.19,-0.09,7.00,-19.98,-56.00,-7542.28,41787
28.07,5.75,-0.44,7.00,-38.65,-72.00,-7542.28,41796
26.38,5.59,-0.15,7.00,-36.77,-70.00,-7543.12,41804
24.92,5.28,-0.32,7.00,-48.07,-80.00,-7543.96,41814
23.99,4.94,-0.34,7.00,-10.50,-48.00,-7544.80,41823
23.37,4.88,-0.06,7.00,-9.76,-48.00,-7545.64,41831
23.53,4.65,-0.22,7.00,-11.52,-49.00,-7546.47,41840
23.99,4.63,-0.02,7.00,-10.76,-49.00,-7547.31,41849
25.08,4.78,0.14,7.00,-9.27,-47.00,-7548.15,41858
26.55,4.65,-0.13,7.00,-10.88,-49.00,-7548.99,41867
29.83,4.85,0.20,7.00,-8.18,-46.00,-7549.83,41876
32.64,4.98,0.13,7.00,-7.45,-46.00,-7550.67,41885
37.75,5.25,0.27,7.00,-35.69,-70.00,-7552.35,41893
43.47,5.56,0.32,7.00,-25.77,-61.00,-7553.19,41903
52.64,5.90,0.34,7.00,-15.24,-52.00,-7554.87,41912
56.73,6.23,0.33,7.00,-6.39,-45.00,-7555.71,41920
62.05,6.51,0.28,7.00,0.00,40.00,-7557.39,41929
65.38,6.77,0.26,7.00,0.00,40.00,-7559.06,41937
69.22,7.00,0.23,7.00,0.00,40.00,-7559.90,41947
69.94,7.32,0.32,7.00,4.49,43.00,-7560.74,41956
73.63,7.85,0.53,7.00,20.92,57.00,-7560.74,41964
75.15,7.83,-0.02,7.00,9.01,47.00,-7560.74,41973
77.49,8.12,0.29,7.00,21.83,58.00,-7560.74,41982
81.53,7.66,-0.46,7.00,0.00,40.00,-7560.74,41991
79.08,7.51,-0.16,7.00,0.00,40.00,-7560.74,42000
79.89,7.08,-0.42,7.00,0.00,40.00,-7560.74,42008
75.54,6.76,-0.32,7.00,-0.98,-40.00,-7560.74,42017
72.88,6.26,-0.50,7.00,-17.76,-54.00,-7560.74,42025
71.76,5.93,-0.33,7.00,-23.12,-59.00,-7561.58,42035
72.13,5.59,-0.34,7.00,-31.55,-66.00,-7561.58,42044
70.30,5.25,-0.34,7.00,-40.56,-74.00,-7562.42,42053
69.22,4.96,-0.29,7.00,-1.77,-41.00,-7562.42,42061
64.70,4.69,-0.27,7.00,-4.28,-43.00,-7563.26,42071
66.06,4.43,-0.26,7.00,-5.17,-44.00,-7564.10,42079
63.37,4.25,-0.18,7.00,-6.43,-45.00,-7565.78,42088
62.05,4.16,-0.09,7.00,-6.90,-45.00,-7566.62,42097
57.64,4.14,-0.01,7.00,-7.69,-46.00,-7567.46,42106
54.07,4.35,0.21,7.00,-6.58,-45.00,-7568.30,42115
54.07,4.40,0.05,7.00,-6.99,-45.00,-7569.14,42124
52.64,4.58,0.19,7.00,-5.78,-44.00,-7570.82,42133
52.07,4.68,0.09,7.00,-5.81,-44.00,-7571.65,42141
51.79,4.73,0.06,7.00,-5.74,-44.00,-7572.49,42150
52.07,4.79,0.06,7.00,-5.40,-44.00,-7574.17,42160
51.24,4.80,0.00,7.00,-5.75,-44.00,-7575.01,42168
50.14,4.79,-0.01,7.00,-6.07,-45.00,-7576.69,42177
38.62,4.75,-0.04,7.00,-8.43,-47.00,-7577.53,42186
44.94,4.69,-0.06,7.00,-7.74,-46.00,-7579.21,42194
43.47,4.60,-0.09,7.00,-8.56,-47.00,-7580.05,42204
41.80,4.53,-0.07,7.00,-9.13,-47.00,-7581.73,42213
39.51,4.42,-0.11,7.00,-10.20,-48.00,-7583.41,42221
37.75,4.23,-0.19,7.00,-11.74,-49.00,-7584.25,42230
34.41,4.06,-0.18,7.00,-13.04,-50.00,-7585.92,42240
33.61,3.84,-0.21,7.00,-14.37,-52.00,-7587.60,42248
31.68,3.62,-0.23,7.00,-15.81,-53.00,-7589.28,42257
28.24,3.37,-0.25,7.00,-17.56,-54.00,-7590.96,42266
25.08,3.12,-0.25,7.00,-19.18,-56.00,-7592.64,42275
22.33,2.89,-0.22,7.00,-20.43,-57.00,-7594.32,42284
18.34,2.64,-0.25,7.00,-22.11,-58.00,-7596.83,42293
9.14,2.47,-0.17,7.00,-23.18,-59.00,-7598.51,42302
4.67,2.33,-0.14,7.00,-23.86,-60.00,-7601.03,42310
1.39,2.20,-0.13,7.00,-24.55,-60.00,-7602.71,42319
0.05,2.10,-0.10,7.00,-24.90,-60.00,-7605.23,42329
0.67,2.00,-0.10,7.00,-25.38,-61.00,-7607.75,42337
0.09,1.84,-0.16,7.00,-26.45,-62.00,-7610.26,42346
0.09,1.71,-0.12,7.00,-26.93,-62.00,-7611.94,42355
0.09,1.27,-0.45,7.00,-30.46,-65.00,-7614.46,42363
0.09,1.26,-0.01,7.00,-28.73,-64.00,-7616.98,42373
0.05,0.81,-0.45,7.00,-32.77,-67.00,-7619.50,42382
0.52,0.87,0.06,7.00,-30.43,-65.00,-7622.02,42390
0.62,0.41,-0.45,7.00,-34.76,-69.00,-7623.69,42399
0.14,0.33,-0.08,7.00,-33.69,-68.00,-7626.21,42408
0.38,0.03,-0.30,7.00,-36.08,-70.00,-7627.89,42417
0.48,-0.10,-0.13,7.00,-36.01,-70.00,-7630.41,42426
0.05,-0.34,-0.23,7.00,-37.62,-71.00,-7632.93,42435
0.09,-0.69,-0.35,7.00,-39.85,-73.00,-7635.44,42443
0.09,-0.78,-0.09,7.00,-39.27,-73.00,-7637.96,42452
0.00,-0.87,-0.09,7.00,-39.75,-73.00,-7640.48,42462
0.09,-0.86,0.01,7.00,-39.29,-73.00,-7642.16,42470
0.09,-0.93,-0.07,7.00,-39.92,-73.00,-7644.68,42479
0.33,-0.66,0.27,7.00,-37.22,-71.00,-7647.20,42488
0.09,-0.47,0.20,7.00,-36.54,-70.00,-7649.71,42497
0.05,-0.02,0.45,7.00,-33.29,-67.00,-7651.39,42506
0.09,0.18,0.19,7.00,-33.33,-68.00,-7653.91,42515
0.09,0.61,0.43,7.00,-30.22,-65.00,-7656.43,42523
0.09,0.51,-0.10,7.00,-32.83,-67.00,-7658.95,42532
0.09,0.91,0.40,7.00,-28.82,-64.00,-7661.46,42542
0.09,0.94,0.02,7.00,-30.22,-65.00,-7663.14,42550
0.05,1.15,0.21,7.00,-28.42,-63.00,-7665.66,42559
0.09,1.29,0.14,7.00,-27.96,-63.00,-7668.18,42568
0.48,1.73,0.44,7.00,-24.57,-60.00,-7670.70,42576
0.14,1.60,-0.13,7.00,-27.49,-63.00,-7673.21,42586
0.57,1.90,0.29,7.00,-24.35,-60.00,-7674.89,42594
0.09,2.03,0.14,7.00,-24.29,-60.00,-7677.41,42603
0.05,2.32,0.29,7.00,-22.21,-58.00,-7679.93,42612
0.09,2.28,-0.05,7.00,-23.81,-60.00,-7682.45,42620
0.09,2.54,0.26,7.00,-21.24,-57.00,-7684.97,42630
0.05,2.60,0.05,7.00,-21.80,-58.00,-7687.48,42639
0.14,2.75,0.16,7.00,-20.60,-57.00,-7690.00,42647
2.15,2.48,-0.27,7.00,-23.66,-59.00,-7692.52,42656
3.89,2.88,0.39,7.00,-19.01,-56.00,-7695.04,42665
4.01,2.60,-0.28,7.00,-23.06,-59.00,-7697.56,42674
2.26,2.70,0.09,7.00,-21.13,-57.00,-7700.91,42683
1.33,2.43,-0.27,7.00,-23.93,-60.00,-7703.43,42692
1.28,2.33,-0.10,7.00,-23.73,-59.00,-7705.95,42700
1.23,1.94,-0.39,7.00,-26.86,-62.00,-7708.47,42710
1.71,1.81,-0.13,7.00,-26.45,-62.00,-7711.82,42719
1.13,1.45,-0.36,7.00,-29.19,-64.00,-7714.34,42727
0.72,1.18,-0.27,7.00,-30.20,-65.00,-7716.86,42736
0.28,1.00,-0.18,7.00,-30.71,-65.00,-7720.22,42745
0.14,0.76,-0.24,7.00,-32.16,-67.00,-7722.74,42754
1.28,0.68,-0.07,7.00,-31.87,-66.00,-7726.09,42763
1.13,0.82,0.14,7.00,-30.35,-65.00,-7728.61,42772
1.82,0.93,0.11,7.00,-29.88,-65.00,-7731.97,42780
2.32,1.22,0.29,7.00,-27.71,-63.00,-7735.33,42789
1.60,1.44,0.22,7.00,-26.91,-62.00,-7738.68,42799
1.55,1.68,0.24,7.00,-25.63,-61.00,-7741.20,42807
2.78,2.00,0.31,7.00,-23.75,-59.00,-7744.56,42816
3.38,2.17,0.17,7.00,-23.46,-59.00,-7747.92,42825
3.69,2.49,0.33,7.00,-21.19,-57.00,-7752.11,42833
4.08,2.83,0.34,7.00,-19.46,-56.00,-7755.47,42843
3.51,3.16,0.33,7.00,-17.82,-55.00,-7758.83,42852
3.89,3.50,0.34,7.00,-16.13,-53.00,-7762.18,42860
8.46,3.71,0.21,7.00,-15.46,-52.00,-7765.54,42869
9.50,3.98,0.27,7.00,-13.83,-51.00,-7768.90,42878
11.17,4.30,0.32,7.00,-11.94,-50.00,-7772.26,42887
12.26,4.49,0.18,7.00,-11.54,-49.00,-7774.77,42896
13.09,4.71,0.23,7.00,-10.20,-48.00,-7778.13,42905
14.72,4.87,0.16,7.00,-9.59,-48.00,-7781.49,42913
15.87,5.03,0.16,7.00,-45.67,-78.00,-7784.85,42923
16.95,5.15,0.12,7.00,-43.19,-76.00,-7788.20,42932
17.70,5.22,0.07,7.00,-42.60,-75.00,-7791.56,42941
19.79,5.26,0.04,7.00,-41.82,-75.00,-7794.92,42949
19.25,5.31,0.05,7.00,-40.46,-74.00,-7799.11,42958
20.20,5.32,0.00,7.00,-41.20,-74.00,-7802.47,42968
20.75,5.38,0.06,7.00,-38.48,-72.00,-7806.67,42976
19.39,5.38,0.00,7.00,-39.72,-73.00,-7810.03,42985
20.06,5.42,0.04,7.00,-37.76,-71.00,-7814.22,42994
18.47,5.43,0.00,7.00,-38.59,-72.00,-7818.42,43003
17.83,5.72,0.30,7.00,-25.34,-61.00,-7821.78,43012
17.57,5.43,-0.30,7.00,-44.66,-77.00,-7825.97,43021
16.95,5.62,0.19,7.00,-30.25,-65.00,-7830.17,43030
18.60,5.31,-0.30,7.00,-47.53,-80.00,-7834.37,43038
16.83,5.35,0.04,7.00,-39.79,-73.00,-7837.72,43047
16.95,5.07,-0.28,7.00,-53.37,-84.00,-7841.92,43057
15.40,4.94,-0.13,7.00,-10.31,-48.00,-7846.12,43066
14.50,4.77,-0.18,7.00,-11.45,-49.00,-7850.31,43074
12.57,4.55,-0.21,7.00,-12.76,-50.00,-7855.35,43083
13.62,4.26,-0.29,7.00,-14.50,-52.00,-7859.55,43092
13.73,4.29,0.03,7.00,-13.07,-50.00,-7863.74,43102
13.19,4.14,-0.15,7.00,-14.54,-52.00,-7867.94,43110
10.98,4.07,-0.07,7.00,-14.65,-52.00,-7872.14,43119
8.54,4.17,0.09,7.00,-13.64,-51.00,-7876.33,43128
8.20,4.10,-0.07,7.00,-14.68,-52.00,-7879.69,43137
5.87,4.10,0.01,7.00,-14.41,-52.00,-7883.89,43146
3.14,4.29,0.19,7.00,-12.74,-50.00,-7888.08,43155
1.76,4.12,-0.17,7.00,-15.06,-52.00,-7892.28,43163
1.55,4.45,0.32,7.00,-11.46,-49.00,-7896.48,43172
1.98,3.91,-0.54,7.00,-17.61,-54.00,-7899.84,43182
1.92,4.14,0.23,7.00,-13.40,-51.00,-7904.03,43190
1.92,3.76,-0.37,7.00,-17.68,-54.00,-7908.23,43199
2.04,3.73,-0.03,7.00,-16.47,-53.00,-7912.43,43208
1.82,3.62,-0.11,7.00,-17.31,-54.00,-7915.78,43216
2.15,3.44,-0.18,7.00,-18.53,-55.00,-7919.98,43226
0.09,3.25,-0.19,7.00,-19.52,-56.00,-7924.18,43235
0.09,3.15,-0.10,7.00,-19.63,-56.00,-7928.37,43243
0.09,3.01,-0.14,7.00,-20.48,-57.00,-7931.73,43252
0.09,2.82,-0.20,7.00,-21.68,-58.00,-7935.93,43261
0.09,2.69,-0.12,7.00,-22.03,-58.00,-7940.12,43270
0.09,2.65,-0.04,7.00,-21.90,-58.00,-7944.32,43279
0.09,2.56,-0.10,7.00,-22.60,-59.00,-7947.68,43288
0.09,2.59,0.03,7.00,-21.95,-58.00,-7951.87,43296
0.09,2.35,-0.24,7.00,-24.21,-60.00,-7956.07,43305
0.57,2.53,0.19,7.00,-21.58,-58.00,-7959.43,43315
0.09,2.37,-0.16,7.00,-23.78,-59.00,-7963.62,43323
0.43,2.56,0.19,7.00,-21.44,-58.00,-7966.98,43332
0.09,2.42,-0.14,7.00,-23.43,-59.00,-7971.18,43341
0.09,2.42,-0.00,7.00,-22.91,-59.00,-7975.38,43350
0.43,2.31,-0.11,7.00,-23.87,-60.00,-7978.73,43359
0.23,2.31,0.00,7.00,-23.43,-59.00,-7982.93,43368
0.19,2.27,-0.05,7.00,-23.85,-60.00,-7987.13,43376
0.52,2.16,-0.11,7.00,-24.63,-60.00,-7990.48,43385
0.09,2.14,-0.02,7.00,-24.40,-60.00,-7994.68,43395
0.09,2.03,-0.11,7.00,-25.31,-61.00,-7998.88,43403
0.09,2.03,0.00,7.00,-24.85,-60.00,-8002.23,43412
0.09,2.06,0.03,7.00,-24.54,-60.00,-8006.43,43421
0.09,1.92,-0.14,7.00,-25.98,-61.00,-8009.79,43429
0.09,2.01,0.09,7.00,-24.56,-60.00,-8013.99,43439
0.09,2.01,-0.00,7.00,-24.98,-60.00,-8017.34,43448
0.09,1.94,-0.07,7.00,-25.61,-61.00,-8021.54,43456
0.82,1.92,-0.02,7.00,-25.47,-61.00,-8024.90,43465
0.09,1.97,0.05,7.00,-24.98,-60.00,-8029.09,43474
0.09,1.93,-0.04,7.00,-25.52,-61.00,-8032.45,43483
0.09,1.97,0.05,7.00,-24.94,-60.00,-8036.65,43492
0.09,1.82,-0.15,7.00,-26.51,-62.00,-8040.00,43501
0.14,1.90,0.08,7.00,-25.21,-61.00,-8044.20,43509
0.09,1.66,-0.23,7.00,-27.63,-63.00,-8047.56,43518
0.43,1.75,0.09,7.00,-25.86,-61.00,-8051.76,43528
0.67,1.82,0.06,7.00,-25.67,-61.00,-8055.11,43536
0.28,1.59,-0.22,7.00,-27.94,-63.00,-8059.31,43545
0.23,1.60,0.01,7.00,-26.94,-62.00,-8062.67,43554
0.09,1.45,-0.16,7.00,-28.39,-63.00,-8066.86,43563
0.09,1.48,0.03,7.00,-27.49,-63.00,-8070.22,43572
0.09,1.60,0.12,7.00,-26.49,-62.00,-8074.42,43581
0.57,1.37,-0.23,7.00,-29.04,-64.00,-8077.77,43589
0.09,1.42,0.05,7.00,-27.69,-63.00,-8081.97,43598
0.05,1.38,-0.04,7.00,-28.24,-63.00,-8085.33,43608
0.14,1.46,0.08,7.00,-27.37,-63.00,-8089.53,43616
0.09,1.57,0.11,7.00,-26.74,-62.00,-8092.88,43625
0.09,1.46,-0.11,7.00,-28.14,-63.00,-8097.08,43634
0.14,2.04,0.58,7.00,-22.52,-58.00,-8101.28,43642
0.05,1.78,-0.26,7.00,-27.14,-62.00,-8104.63,43652
0.09,1.92,0.14,7.00,-24.81,-60.00,-8108.83,43661
0.23,2.24,0.31,7.00,-22.57,-58.00,-8112.19,43669
0.52,2.14,-0.10,7.00,-24.68,-60.00,-8116.38,43678
0.14,2.45,0.31,7.00,-21.52,-58.00,-8119.74,43687
0.28,2.36,-0.09,7.00,-23.55,-59.00,-8123.10,43696
0.14,2.87,0.51,7.00,-18.61,-55.00,-8127.29,43705
0.05,2.63,-0.24,7.00,-22.84,-59.00,-8130.65,43714
0.09,2.92,0.29,7.00,-19.21,-56.00,-8134.01,43722
0.05,2.79,-0.13,7.00,-21.53,-58.00,-8138.21,43731
0.19,2.80,0.01,7.00,-20.95,-57.00,-8141.56,43741
0.09,2.81,0.01,7.00,-20.94,-57.00,-8145.76,43749
0.05,2.46,-0.35,7.00,-24.09,-60.00,-8149.12,43758
0.09,2.80,0.34,7.00,-19.66,-56.00,-8152.48,43767
0.09,2.37,-0.43,7.00,-24.84,-60.00,-8155.83,43776
0.09,2.44,0.07,7.00,-22.55,-58.00,-8160.03,43785
0.09,2.18,-0.26,7.00,-25.15,-61.00,-8163.39,43794
0.09,2.09,-0.09,7.00,-24.89,-60.00,-8166.74,43802
0.05,1.99,-0.10,7.00,-25.45,-61.00,-8170.94,43811
0.09,1.88,-0.11,7.00,-26.06,-61.00,-8174.30,43821
0.14,1.72,-0.16,7.00,-27.01,-62.00,-8178.50,43829
0.19,1.52,-0.20,7.00,-28.20,-63.00,-8181.85,43838
0.43,1.31,-0.21,7.00,-29.28,-64.00,-8186.05,43847
0.14,1.14,-0.17,7.00,-29.95,-65.00,-8189.41,43855
0.57,1.15,0.01,7.00,-29.21,-64.00,-8193.60,43865
0.09,0.85,-0.30,7.00,-31.95,-66.00,-8196.96,43874
0.05,0.85,-0.00,7.00,-30.78,-65.00,-8201.16,43882
0.48,0.61,-0.24,7.00,-32.91,-67.00,-8205.35,43891
0.09,0.47,-0.14,7.00,-33.17,-67.00,-8208.71,43900
0.09,0.10,-0.38,7.00,-36.02,-70.00,-8212.91,43909
0.23,0.03,-0.07,7.00,-35.15,-69.00,-8217.10,43918
0.09,-0.14,-0.16,7.00,-36.35,-70.00,-8221.30,43927
0.09,-0.38,-0.24,7.00,-37.89,-71.00,-8225.50,43935
0.19,-0.69,-0.30,7.00,-39.65,-73.00,-8228.86,43944
0.09,-0.71,-0.03,7.00,-38.69,-72.00,-8233.05,43954
0.09,-1.17,-0.45,7.00,-42.66,-75.00,-8237.25,43962
0.14,-1.52,-0.35,7.00,-43.98,-77.00,-8241.45,43971
0.09,-1.57,-0.06,7.00,-43.11,-76.00,-8245.64,43980
0.05,-1.78,-0.20,7.00,-44.71,-77.00,-8249.84,43988
0.28,-2.01,-0.23,7.00,-45.95,-78.00,-8254.04,43998
0.05,-2.21,-0.21,7.00,-46.91,-79.00,-8258.23,44007
0.19,-1.94,0.28,7.00,-43.57,-76.00,-8262.43,44016
0.19,-2.43,-0.49,7.00,-49.12,-81.00,-8266.63,44024
0.09,-2.45,-0.02,7.00,-47.37,-79.00,-8270.82,44034
0.19,-2.29,0.16,7.00,-45.80,-78.00,-8275.02,44043
0.48,-2.23,0.06,7.00,-45.89,-78.00,-8279.22,44051
0.05,-2.28,-0.06,7.00,-46.64,-79.00,-8283.41,44060
0.09,-2.05,0.24,7.00,-44.28,-77.00,-8287.61,44069
0.23,-1.86,0.19,7.00,-43.55,-76.00,-8291.81,44078
0.09,-1.93,-0.07,7.00,-44.96,-77.00,-8296.00,44087
0.09,-1.71,0.23,7.00,-42.64,-75.00,-8300.20,44096
0.19,-1.81,-0.10,7.00,-44.48,-77.00,-8305.24,44104
0.09,-1.27,0.54,7.00,-39.16,-72.00,-8309.43,44113
0.09,-1.54,-0.27,7.00,-43.80,-76.00,-8313.63,44123
0.09,-0.86,0.68,7.00,-36.61,-70.00,-8317.83,44131
0.09,-1.37,-0.51,7.00,-43.87,-76.00,-8322.02,44140
0.57,-0.81,0.56,7.00,-36.79,-70.00,-8326.22,44149
0.57,-0.85,-0.04,7.00,-39.39,-73.00,-8330.41,44157
0.62,-0.41,0.44,7.00,-35.28,-69.00,-8335.45,44167
0.09,-0.62,-0.22,7.00,-38.98,-72.00,-8339.65,44176
0.52,0.00,0.63,7.00,-32.48,-67.00,-8343.84,44185
0.14,-0.28,-0.29,7.00,-37.57,-71.00,-8348.04,44193
0.62,-0.00,0.28,7.00,-33.86,-68.00,-8352.24,44203
0.48,-0.12,-0.12,7.00,-36.10,-70.00,-8356.43,44212
0.33,0.04,0.16,7.00,-34.18,-68.00,-8360.63,44220
0.09,-0.17,-0.20,7.00,-36.66,-70.00,-8364.83,44229
0.23,0.24,0.41,7.00,-32.14,-67.00,-8369.02,44238
0.09,-0.28,-0.52,7.00,-38.46,-72.00,-8373.22,44247
0.52,0.03,0.31,7.00,-33.58,-68.00,-8377.42,44256
1.76,-0.10,-0.13,7.00,-36.00,-70.00,-8381.62,44265
1.60,0.05,0.14,7.00,-34.20,-68.00,-8385.81,44273
0.77,0.06,0.01,7.00,-34.67,-69.00,-8390.01,44282
2.37,-0.07,-0.13,7.00,-35.86,-70.00,-8394.20,44292
0.82,0.35,0.42,7.00,-31.56,-66.00,-8398.40,44300
1.13,0.11,-0.24,7.00,-35.41,-69.00,-8402.60,44309
2.72,0.28,0.17,7.00,-32.94,-67.00,-8407.63,44318
3.26,0.42,0.14,7.00,-32.32,-67.00,-8411.83,44326
1.33,0.47,0.05,7.00,-32.42,-67.00,-8416.03,44336
1.39,0.52,0.05,7.00,-32.19,-67.00,-8421.06,44345
2.66,0.62,0.10,7.00,-31.51,-66.00,-8425.26,44353
4.47,0.78,0.16,7.00,-30.41,-65.00,-8429.46,44362
4.54,0.99,0.21,7.00,-29.20,-64.00,-8434.49,44371
2.90,1.11,0.12,7.00,-28.96,-64.00,-8438.69,44380
2.78,1.27,0.16,7.00,-27.97,-63.00,-8443.73,44389
7.39,1.31,0.04,7.00,-28.15,-63.00,-8447.92,44398
9.32,1.65,0.34,7.00,-25.20,-61.00,-8452.96,44406
8.29,1.78,0.13,7.00,-25.42,-61.00,-8457.15,44416
8.37,1.96,0.17,7.00,-24.37,-60.00,-8461.35,44425
8.88,2.48,0.52,7.00,-20.35,-57.00,-8466.39,44433
8.88,2.54,0.06,7.00,-21.91,-58.00,-8470.58,44442
8.63,2.85,0.31,7.00,-19.35,-56.00,-8474.78,44450
9.14,2.88,0.03,7.00,-20.32,-57.00,-8478.98,44460
8.97,3.13,0.25,7.00,-18.17,-55.00,-8483.17,44469
7.96,3.19,0.06,7.00,-18.66,-55.00,-8488.21,44477
7.15,3.38,0.19,7.00,-17.25,-54.00,-8492.41,44486
6.76,3.45,0.07,7.00,-17.40,-54.00,-8496.60,44495
6.16,3.48,0.03,7.00,-17.40,-54.00,-8500.80,44504
6.46,3.55,0.07,7.00,-16.92,-54.00,-8505.00,44513
5.65,3.57,0.02,7.00,-17.00,-54.00,-8509.19,44522
6.16,3.64,0.07,7.00,-16.47,-53.00,-8513.39,44530
6.31,3.59,-0.04,7.00,-17.13,-54.00,-8517.59,44539
4.47,3.59,-0.01,7.00,-17.05,-54.00,-8521.78,44549
5.15,3.60,0.01,7.00,-16.92,-54.00,-8525.98,44557
4.21,3.49,-0.11,7.00,-17.93,-55.00,-8530.18,44566
4.34,3.59,0.09,7.00,-16.66,-53.00,-8534.37,44575
3.26,3.49,-0.10,7.00,-17.92,-55.00,-8538.57,44583
3.51,3.39,-0.10,7.00,-18.45,-55.00,-8542.77,44593
2.15,3.34,-0.05,7.00,-18.47,-55.00,-8546.96,44602
3.02,3.32,-0.02,7.00,-18.46,-55.00,-8551.16,44610
3.57,3.38,0.06,7.00,-17.84,-55.00,-8555.36,44619
3.89,3.42,0.04,7.00,-17.72,-54.00,-8559.55,44627
3.38,3.46,0.04,7.00,-17.54,-54.00,-8563.75,44637
2.26,3.43,-0.03,7.00,-17.95,-55.00,-8567.95,44646
2.26,3.42,-0.01,7.00,-17.94,-55.00,-8572.14,44654
0.92,3.31,-0.11,7.00,-18.88,-55.00,-8576.34,44663
0.14,3.18,-0.13,7.00,-19.63,-56.00,-8580.54,44673
0.23,3.09,-0.09,7.00,-19.95,-56.00,-8584.73,44681
0.14,3.01,-0.07,7.00,-20.21,-57.00,-8588.93,44690
0.48,2.90,-0.11,7.00,-20.94,-57.00,-8593.13,44699
0.09,2.85,-0.05,7.00,-20.97,-57.00,-8597.32,44707
0.09,2.77,-0.08,7.00,-21.48,-58.00,-8601.52,44717
0.14,2.71,-0.06,7.00,-21.72,-58.00,-8605.72,44726
0.09,2.76,0.05,7.00,-21.02,-57.00,-8609.91,44735
0.38,2.78,0.03,7.00,-20.97,-57.00,-8614.95,44743
0.09,2.85,0.07,7.00,-20.47,-57.00,-8619.15,44752
0.09,2.86,0.01,7.00,-20.63,-57.00,-8623.34,44761
0.09,2.88,0.02,7.00,-20.52,-57.00,-8627.54,44770
0.14,3.11,0.22,7.00,-18.57,-55.00,-8631.74,44779
0.09,2.81,-0.30,7.00,-22.15,-58.00,-8635.93,44787
0.09,2.96,0.16,7.00,-19.56,-56.00,-8639.29,44796
0.09,2.78,-0.18,7.00,-21.81,-58.00,-8643.49,44806
0.09,2.73,-0.05,7.00,-21.54,-58.00,-8647.68,44814
0.09,2.60,-0.13,7.00,-22.49,-58.00,-8651.88,44823
0.43,2.48,-0.12,7.00,-23.07,-59.00,-8656.08,44832
0.52,2.34,-0.14,7.00,-23.83,-60.00,-8660.27,44840
0.14,2.25,-0.10,7.00,-24.17,-60.00,-8664.47,44850
0.28,2.04,-0.21,7.00,-25.64,-61.00,-8668.67,44859
0.09,1.61,-0.43,7.00,-28.66,-64.00,-8672.86,44868
0.09,1.44,-0.17,7.00,-28.46,-63.00,-8677.06,44876
0.09,1.20,-0.24,7.00,-29.99,-65.00,-8681.26,44886
0.09,0.98,-0.22,7.00,-30.95,-66.00,-8686.29,44894
0.09,0.79,-0.19,7.00,-31.84,-66.00,-8690.49,44903
0.09,0.38,-0.41,7.00,-34.75,-69.00,-8694.69,44912
0.09,0.30,-0.07,7.00,-33.77,-68.00,-8699.72,44920
0.00,0.11,-0.20,7.00,-35.25,-69.00,-8703.92,44930
0.52,0.10,-0.00,7.00,-34.49,-69.00,-8708.96,44939
0.09,-0.01,-0.12,7.00,-35.54,-69.00,-8713.15,44947
0.09,-0.11,-0.10,7.00,-35.93,-70.00,-8718.19,44956
0.43,-0.17,-0.06,7.00,-36.12,-70.00,-8722.38,44965
0.14,-0.25,-0.08,7.00,-36.59,-70.00,-8727.42,44975
0.28,-0.24,0.01,7.00,-36.14,-70.00,-8732.46,44983
0.05,-0.25,-0.01,7.00,-36.28,-70.00,-8737.49,44992
0.19,-0.18,0.06,7.00,-35.66,-70.00,-8742.53,45001
0.09,-0.09,0.09,7.00,-35.10,-69.00,-8747.57,45009
0.05,0.00,0.09,7.00,-34.62,-69.00,-8752.60,45019
0.09,0.30,0.29,7.00,-32.34,-67.00,-8757.64,45028
0.23,-0.03,-0.33,7.00,-36.46,-70.00,-8762.67,45036
0.14,0.21,0.24,7.00,-33.01,-67.00,-8766.87,45045
0.09,0.41,0.20,7.00,-32.13,-67.00,-8771.91,45054
0.09,0.34,-0.07,7.00,-33.56,-68.00,-8776.94,45063
0.05,0.53,0.18,7.00,-31.64,-66.00,-8781.98,45072
0.09,0.52,-0.00,7.00,-32.39,-67.00,-8787.01,45081
0.09,0.71,0.19,7.00,-30.70,-65.00,-8792.05,45089
0.05,0.87,0.16,7.00,-30.03,-65.00,-8796.25,45099
0.33,0.89,0.02,7.00,-30.50,-65.00,-8801.28,45108
0.62,0.97,0.08,7.00,-29.84,-65.00,-8806.32,45116
0.43,0.92,-0.04,7.00,-30.55,-65.00,-8811.35,45125
0.14,1.01,0.08,7.00,-29.63,-64.00,-8816.39,45134
0.28,1.10,0.09,7.00,-29.14,-64.00,-8821.43,45143
0.09,1.07,-0.02,7.00,-29.73,-65.00,-8826.46,45152
0.09,1.14,0.06,7.00,-29.05,-64.00,-8831.50,45161
0.09,1.02,-0.12,7.00,-30.37,-65.00,-8836.54,45169
0.09,1.11,0.09,7.00,-29.09,-64.00,-8840.73,45178
0.09,1.12,0.01,7.00,-29.37,-64.00,-8845.77,45188
0.09,1.14,0.02,7.00,-29.22,-64.00,-8850.80,45196
0.33,1.17,0.03,7.00,-29.02,-64.00,-8855.84,45205
0.09,1.13,-0.05,7.00,-29.55,-64.00,-8860.88,45214
0.09,1.06,-0.07,7.00,-29.96,-65.00,-8865.91,45222
0.09,1.08,0.02,7.00,-29.49,-64.00,-8870.95,45232
0.09,1.03,-0.06,7.00,-30.11,-65.00,-8875.98,45241
0.05,1.02,-0.01,7.00,-29.95,-65.00,-8881.02,45249
0.19,1.09,0.08,7.00,-29.21,-64.00,-8886.06,45258
0.09,1.10,0.00,7.00,-29.50,-64.00,-8891.09,45267
0.05,1.19,0.09,7.00,-28.71,-64.00,-8896.13,45276
0.72,1.10,-0.09,7.00,-29.85,-65.00,-8901.16,45285
0.14,1.00,-0.10,7.00,-30.43,-65.00,-8906.20,45294
0.48,1.05,0.06,7.00,-29.51,-64.00,-8911.24,45302
0.14,0.95,-0.10,7.00,-30.62,-65.00,-8917.11,45312
0.09,0.89,-0.07,7.00,-30.85,-65.00,-8922.15,45321
0.09,0.87,-0.02,7.00,-30.75,-65.00,-8927.18,45329
0.09,0.83,-0.04,7.00,-31.02,-66.00,-8932.22,45338
0.09,0.72,-0.11,7.00,-31.85,-66.00,-8937.26,45347
0.09,0.74,0.02,7.00,-31.25,-66.00,-8943.13,45356
0.09,0.72,-0.02,7.00,-31.47,-66.00,-8948.17,45365
0.09,0.70,-0.02,7.00,-31.57,-66.00,-8953.20,45374
0.09,0.73,0.03,7.00,-31.26,-66.00,-8959.08,45382
0.09,0.70,-0.03,7.00,-31.59,-66.00,-8964.11,45391
0.09,0.64,-0.07,7.00,-32.09,-66.00,-8969.15,45401
0.09,0.63,-0.01,7.00,-31.89,-66.00,-8975.03,45409
0.09,0.60,-0.03,7.00,-32.15,-67.00,-8980.06,45418
0.05,0.59,-0.01,7.00,-32.10,-67.00,-8985.94,45427
0.57,0.58,-0.01,7.00,-32.14,-67.00,-8990.97,45436
0.57,0.57,-0.01,7.00,-32.19,-67.00,-8996.85,45445
0.62,0.67,0.10,7.00,-31.28,-66.00,-9001.88,45454
0.14,0.66,-0.01,7.00,-31.73,-66.00,-9007.76,45463
0.43,0.37,-0.29,7.00,-34.32,-68.00,-9012.80,45471
0.67,0.31,-0.06,7.00,-33.73,-68.00,-9017.83,45480
0.23,0.59,0.29,7.00,-30.90,-66.00,-9022.87,45490
0.23,0.83,0.24,7.00,-29.87,-65.00,-9027.90,45498
0.23,0.82,-0.01,7.00,-30.91,-66.00,-9033.78,45507
0.09,0.98,0.15,7.00,-29.50,-64.00,-9038.82,45516
0.05,0.97,-0.01,7.00,-30.21,-65.00,-9043.85,45524
0.62,0.99,0.02,7.00,-29.96,-65.00,-9048.89,45534
0.09,1.01,0.02,7.00,-29.85,-65.00,-9053.92,45543
0.09,1.01,-0.00,7.00,-29.98,-65.00,-9058.96,45551
0.52,0.98,-0.03,7.00,-30.23,-65.00,-9064.00,45560
0.09,0.95,-0.03,7.00,-30.39,-65.00,-9069.87,45570
0.09,0.95,-0.00,7.00,-30.28,-65.00,-9074.91,45578
0.14,0.83,-0.11,7.00,-31.28,-66.00,-9079.94,45587
0.00,0.73,-0.10,7.00,-31.77,-66.00,-9084.98,45596
0.09,0.53,-0.20,7.00,-33.16,-67.00,-9090.01,45604
0.57,0.49,-0.04,7.00,-32.70,-67.00,-9095.05,45614
0.19,0.27,-0.22,7.00,-34.53,-69.00,-9100.93,45623
0.62,0.24,-0.03,7.00,-33.91,-68.00,-9105.96,45631
0.14,0.11,-0.13,7.00,-34.98,-69.00,-9111.00,45640
0.48,-0.08,-0.19,7.00,-36.13,-70.00,-9116.03,45649
0.19,-0.21,-0.13,7.00,-36.60,-70.00,-9121.07,45658
0.09,-0.07,0.14,7.00,-34.78,-69.00,-9126.95,45667
0.09,-0.18,-0.11,7.00,-36.30,-70.00,-9131.98,45676
0.23,0.13,0.31,7.00,-33.08,-67.00,-9137.02,45684
0.09,-0.33,-0.47,7.00,-38.55,-72.00,-9142.05,45693
0.09,0.14,0.47,7.00,-32.42,-67.00,-9147.93,45703
0.09,0.22,0.08,7.00,-33.56,-68.00,-9152.96,45711
0.23,0.13,-0.10,7.00,-34.75,-69.00,-9158.00,45720
0.05,0.29,0.17,7.00,-32.89,-67.00,-9163.04,45729
0.09,0.59,0.30,7.00,-30.85,-65.00,-9168.07,45737
0.09,0.59,-0.00,7.00,-32.05,-66.00,-9173.11,45747
0.09,0.74,0.15,7.00,-30.72,-65.00,-9178.15,45756
0.09,0.77,0.03,7.00,-31.00,-66.00,-9184.02,45764
0.09,0.96,0.19,7.00,-29.41,-64.00,-9189.06,45773
0.05,1.06,0.10,7.00,-29.29,-64.00,-9194.09,45783
0.09,1.22,0.15,7.00,-28.30,-63.00,-9199.13,45791
0.57,1.49,0.27,7.00,-26.49,-62.00,-9204.16,45800
0.00,1.51,0.02,7.00,-27.39,-63.00,-9209.20,45809
0.23,1.60,0.09,7.00,-26.62,-62.00,-9214.24,45817
0.14,1.95,0.35,7.00,-23.81,-60.00,-9219.27,45827
0.09,1.93,-0.02,7.00,-25.42,-61.00,-9224.31,45836
0.09,2.29,0.36,7.00,-22.12,-58.00,-9229.34,45844
0.09,2.22,-0.07,7.00,-24.16,-60.00,-9233.54,45853
0.09,2.40,0.18,7.00,-22.28,-58.00,-9238.58,45862
0.19,2.57,0.17,7.00,-21.48,-58.00,-9243.61,45871
0.43,2.52,-0.04,7.00,-22.56,-58.00,-9248.65,45880
0.09,2.50,-0.02,7.00,-22.56,-58.00,-9252.85,45889
0.09,2.69,0.19,7.00,-20.77,-57.00,-9257.88,45897
0.14,2.60,-0.09,7.00,-22.38,-58.00,-9262.92,45906
0.09,2.49,-0.11,7.00,-23.01,-59.00,-9267.12,45916
0.52,2.54,0.05,7.00,-22.11,-58.00,-9272.15,45924
0.09,2.47,-0.07,7.00,-22.90,-59.00,-9276.35,45933
0.23,2.48,0.01,7.00,-22.55,-58.00,-9281.38,45942
0.05,2.53,0.05,7.00,-22.17,-58.00,-9285.58,45950
0.19,2.69,0.16,7.00,-20.91,-57.00,-9289.78,45960
0.09,2.96,0.27,7.00,-19.09,-56.00,-9294.81,45969
0.09,2.88,-0.08,7.00,-20.93,-57.00,-9299.01,45977
0.00,3.23,0.35,7.00,-17.42,-54.00,-9304.05,45986
0.14,3.36,0.13,7.00,-17.65,-54.00,-9308.24,45996
0.09,3.70,0.34,7.00,-15.14,-52.00,-9312.44,46004
0.09,3.66,-0.05,7.00,-16.90,-54.00,-9316.64,46013
0.09,3.77,0.12,7.00,-15.65,-53.00,-9320.83,46022
0.09,3.81,0.03,7.00,-15.84,-53.00,-9325.03,46030
0.23,3.81,0.00,7.00,-15.93,-53.00,-9329.23,46040
0.09,3.66,-0.15,7.00,-17.30,-54.00,-9333.42,46049
0.09,3.76,0.09,7.00,-15.84,-53.00,-9337.62,46057
0.09,3.77,0.01,7.00,-16.12,-53.00,-9341.82,46066
0.09,3.26,-0.51,7.00,-20.75,-57.00,-9346.01,46075
0.05,3.20,-0.06,7.00,-19.23,-56.00,-9350.21,46084
0.62,2.76,-0.44,7.00,-22.96,-59.00,-9354.41,46093
0.05,2.82,0.06,7.00,-20.65,-57.00,-9358.60,46102
0.14,2.54,-0.28,7.00,-23.39,-59.00,-9362.80,46110
0.14,2.51,-0.03,7.00,-22.55,-58.00,-9366.16,46119
0.28,2.35,-0.16,7.00,-23.86,-60.00,-9370.35,46129
0.09,2.54,0.19,7.00,-21.54,-58.00,-9374.55,46137
0.09,2.64,0.10,7.00,-21.40,-58.00,-9378.75,46146
0.38,2.85,0.21,7.00,-19.90,-56.00,-9382.94,46155
0.52,3.03,0.18,7.00,-19.10,-56.00,-9387.14,46163
0.05,3.33,0.30,7.00,-17.16,-54.00,-9391.34,46173
0.43,3.26,-0.07,7.00,-18.94,-55.00,-9395.53,46182
1.18,3.49,0.22,7.00,-16.68,-53.00,-9398.89,46190
1.44,3.35,-0.14,7.00,-18.81,-55.00,-9403.09,46199
0.38,3.29,-0.05,7.00,-18.74,-55.00,-9407.28,46209
0.38,3.09,-0.21,7.00,-20.38,-57.00,-9410.64,46217
0.38,2.98,-0.11,7.00,-20.53,-57.00,-9414.84,46226
0.05,2.72,-0.26,7.00,-22.47,-58.00,-9419.04,46235
0.23,2.35,-0.37,7.00,-24.73,-60.00,-9422.39,46243
0.52,2.13,-0.21,7.00,-25.18,-61.00,-9426.59,46253
0.14,1.81,-0.32,7.00,-27.21,-62.00,-9429.95,46262
0.09,1.57,-0.24,7.00,-28.11,-63.00,-9434.14,46270
0.09,1.35,-0.22,7.00,-29.12,-64.00,-9437.50,46279
0.09,1.28,-0.08,7.00,-28.92,-64.00,-9441.70,46288
0.09,1.11,-0.17,7.00,-30.16,-65.00,-9445.89,46297
0.09,1.17,0.07,7.00,-28.85,-64.00,-9449.25,46306
0.14,0.67,-0.50,7.00,-33.64,-68.00,-9453.45,46315
0.09,1.01,0.33,7.00,-28.64,-64.00,-9457.64,46323
0.09,0.53,-0.47,7.00,-34.24,-68.00,-9461.00,46332
0.38,0.68,0.14,7.00,-31.05,-66.00,-9465.20,46342
0.09,0.39,-0.28,7.00,-34.17,-68.00,-9469.40,46350
0.23,0.50,0.11,7.00,-32.06,-66.00,-9473.59,46359
0.00,0.35,-0.15,7.00,-33.88,-68.00,-9476.95,46368
0.09,0.40,0.05,7.00,-32.77,-67.00,-9481.15,46376
0.09,0.41,0.01,7.00,-32.92,-67.00,-9485.34,46386
0.23,0.35,-0.06,7.00,-33.51,-68.00,-9489.54,46395
0.28,0.23,-0.12,7.00,-34.32,-68.00,-9493.74,46403
0.09,0.63,0.40,7.00,-30.25,-65.00,-9497.93,46412
0.09,0.26,-0.37,7.00,-35.21,-69.00,-9501.29,46422
0.48,0.32,0.07,7.00,-33.12,-67.00,-9505.49,46430
0.43,0.42,0.09,7.00,-32.54,-67.00,-9509.68,46439
0.19,0.37,-0.04,7.00,-33.29,-67.00,-9513.88,46448
0.67,0.46,0.08,7.00,-32.39,-67.00,-9517.24,46456
0.09,0.48,0.02,7.00,-32.52,-67.00,-9521.43,46466
0.48,0.75,0.27,7.00,-30.17,-65.00,-9525.63,46475
0.09,0.37,-0.37,7.00,-34.63,-69.00,-9528.99,46483
0.09,0.66,0.29,7.00,-30.56,-65.00,-9533.18,46492
0.23,0.64,-0.02,7.00,-31.89,-66.00,-9537.38,46501
0.09,0.83,0.19,7.00,-30.09,-65.00,-9540.74,46510
0.09,0.78,-0.05,7.00,-31.30,-66.00,-9544.94,46519
0.14,1.02,0.24,7.00,-28.92,-64.00,-9549.13,46528
0.09,0.85,-0.17,7.00,-31.42,-66.00,-9552.49,46536
0.05,1.22,0.36,7.00,-27.46,-63.00,-9556.69,46545
0.09,0.92,-0.30,7.00,-31.60,-66.00,-9560.04,46554
0.09,1.47,0.55,7.00,-25.44,-61.00,-9564.24,46563
0.00,1.01,-0.46,7.00,-31.77,-66.00,-9568.44,46572
0.14,1.19,0.18,7.00,-28.30,-63.00,-9571.79,46580
0.28,0.97,-0.22,7.00,-31.04,-66.00,-9575.99,46589
0.14,1.16,0.19,7.00,-28.43,-63.00,-9580.19,46599
0.09,0.86,-0.30,7.00,-31.90,-66.00,-9583.54,46607
0.09,0.73,-0.13,7.00,-31.88,-66.00,-9587.74,46616
0.09,0.60,-0.13,7.00,-32.51,-67.00,-9591.94,46625
0.09,0.29,-0.31,7.00,-34.77,-69.00,-9596.13,46633
0.09,0.23,-0.07,7.00,-34.15,-68.00,-9600.33,46643
0.09,0.14,-0.08,7.00,-34.63,-69.00,-9604.53,46652
0.14,-0.03,-0.17,7.00,-35.86,-70.00,-9607.89,46660
0.05,-0.34,-0.31,7.00,-37.94,-71.00,-9612.08,46669
0.09,-0.30,0.04,7.00,-36.35,-70.00,-9616.28,46679
0.28,-0.80,-0.49,7.00,-40.96,-74.00,-9620.48,46688
0.23,-0.84,-0.05,7.00,-39.39,-73.00,-9624.67,46696
0.09,-1.08,-0.24,7.00,-41.35,-74.00,-9628.87,46705
0.57,-1.18,-0.10,7.00,-41.27,-74.00,-9633.07,46714
0.57,-1.40,-0.22,7.00,-42.87,-76.00,-9637.26,46723
0.62,-1.57,-0.17,7.00,-43.51,-76.00,-9642.30,46732
0.05,-1.85,-0.28,7.00,-45.39,-78.00,-9646.50,46741
0.09,-1.99,-0.14,7.00,-45.53,-78.00,-9650.69,46749
0.23,-2.18,-0.19,7.00,-46.68,-79.00,-9654.89,46758
0.77,-2.17,0.02,7.00,-45.75,-78.00,-9659.08,46768
0.33,-2.23,-0.06,7.00,-46.37,-79.00,-9664.12,46776
0.19,-2.37,-0.15,7.00,-47.46,-79.00,-9668.32,46785
0.57,-2.15,0.22,7.00,-44.85,-77.00,-9672.51,46794
0.62,-2.61,-0.46,7.00,-49.89,-81.00,-9677.55,46803
0.09,-2.49,0.12,7.00,-47.01,-79.00,-9681.75,46812
0.09,-2.67,-0.18,7.00,-49.09,-81.00,-9685.94,46821
0.09,-2.70,-0.02,7.00,-48.56,-80.00,-9690.98,46830
0.05,-2.86,-0.16,7.00,-49.92,-82.00,-9695.18,46838
0.09,-2.43,0.42,7.00,-45.48,-78.00,-9700.21,46848
0.38,-2.91,-0.48,7.00,-51.47,-83.00,-9704.41,46857
0.05,-2.89,0.03,7.00,-49.32,-81.00,-9709.45,46865
0.09,-2.53,0.36,7.00,-46.22,-78.00,-9713.64,46874
0.23,-2.88,-0.35,7.00,-50.82,-82.00,-9718.68,46883
0.48,-2.53,0.35,7.00,-46.28,-78.00,-9722.87,46892
0.14,-2.77,-0.23,7.00,-49.78,-81.00,-9727.91,46901
0.23,-2.57,0.20,7.00,-47.02,-79.00,-9732.11,46910
0.05,-2.96,-0.40,7.00,-51.42,-83.00,-9737.14,46919
0.09,-2.64,0.33,7.00,-46.88,-79.00,-9741.34,46927
0.05,-3.31,-0.68,7.00,-54.28,-85.00,-9745.54,46937
0.09,-3.39,-0.08,7.00,-52.25,-84.00,-9750.57,46946
0.09,-3.55,-0.16,7.00,-53.40,-85.00,-9754.77,46954
0.05,-3.74,-0.19,7.00,-54.46,-85.00,-9759.80,46963
0.09,-3.76,-0.02,7.00,-53.88,-85.00,-9764.00,46972
0.09,-4.07,-0.31,7.00,-56.60,-87.00,-9769.04,46981
0.09,-3.60,0.47,7.00,-51.13,-83.00,-9773.23,46990
0.09,-4.04,-0.44,7.00,-56.96,-87.00,-9778.27,46999
0.09,-3.79,0.25,7.00,-52.94,-84.00,-9782.47,47007
0.09,-3.91,-0.12,7.00,-55.04,-86.00,-9787.50,47016
0.09,-3.59,0.32,7.00,-51.63,-83.00,-9792.54,47026
0.09,-3.28,0.31,7.00,-50.14,-82.00,-9796.74,47034
0.14,-3.46,-0.18,7.00,-53.02,-84.00,-9801.77,47043
0.09,-2.82,0.64,7.00,-46.53,-79.00,-9806.81,47052
0.09,-3.22,-0.41,7.00,-52.74,-84.00,-9811.84,47060
0.33,-2.82,0.40,7.00,-47.48,-79.00,-9816.04,47070
0.23,-2.79,0.03,7.00,-48.86,-81.00,-9821.08,47079
0.19,-2.83,-0.04,7.00,-49.31,-81.00,-9826.11,47088
0.52,-2.46,0.37,7.00,-45.84,-78.00,-9831.15,47096
0.09,-2.54,-0.08,7.00,-48.03,-80.00,-9836.18,47106
0.09,-2.19,0.35,7.00,-44.58,-77.00,-9840.38,47115
0.09,-2.31,-0.12,7.00,-47.05,-79.00,-9845.42,47123
0.09,-2.04,0.28,7.00,-44.09,-77.00,-9850.45,47132
0.00,-2.17,-0.13,7.00,-46.39,-79.00,-9855.49,47141
0.09,-2.42,-0.25,7.00,-48.11,-80.00,-9859.69,47150
0.09,-2.18,0.24,7.00,-44.96,-77.00,-9864.72,47159
0.05,-2.90,-0.71,7.00,-52.33,-84.00,-9869.76,47168
0.09,-2.58,0.31,7.00,-46.66,-79.00,-9874.79,47176
0.09,-2.89,-0.31,7.00,-50.68,-82.00,-9879.83,47185
0.09,-2.97,-0.08,7.00,-50.21,-82.00,-9884.03,47195
0.09,-2.61,0.37,7.00,-46.56,-79.00,-9889.06,47203
0.05,-3.21,-0.60,7.00,-53.47,-85.00,-9894.10,47212
0.09,-2.75,0.46,7.00,-46.95,-79.00,-9899.13,47221
0.09,-2.87,-0.11,7.00,-49.80,-81.00,-9904.17,47229
1.02,-2.70,0.17,7.00,-47.85,-80.00,-9909.21,47239
0.19,-2.50,0.21,7.00,-46.65,-79.00,-9914.24,47248
0.52,-2.83,-0.33,7.00,-50.47,-82.00,-9919.28,47257
1.02,-2.65,0.18,7.00,-47.53,-80.00,-9924.32,47265
0.09,-2.50,0.15,7.00,-46.94,-79.00,-9929.35,47275
0.09,-2.87,-0.37,7.00,-50.85,-82.00,-9934.39,47284
0.09,-2.52,0.35,7.00,-46.21,-78.00,-9939.42,47292
0.48,-3.03,-0.50,7.00,-52.15,-83.00,-9944.46,47301
0.43,-2.84,0.19,7.00,-48.46,-80.00,-9949.50,47310
0.19,-2.85,-0.00,7.00,-49.24,-81.00,-9954.53,47319
0.38,-3.06,-0.21,7.00,-51.16,-83.00,-9959.57,47328
0.77,-2.90,0.16,7.00,-48.88,-81.00,-9964.60,47337
1.71,-3.10,-0.19,7.00,-51.26,-83.00,-9968.80,47345
2.09,-3.04,0.05,7.00,-49.99,-82.00,-9973.84,47354
0.57,-3.05,-0.00,7.00,-50.25,-82.00,-9978.87,47364
0.72,-3.33,-0.29,7.00,-52.81,-84.00,-9983.91,47372
0.09,-3.07,0.26,7.00,-49.29,-81.00,-9988.94,47381
0.28,-3.19,-0.12,7.00,-51.47,-83.00,-9993.98,47390
1.18,-3.21,-0.02,7.00,-51.16,-83.00,-9999.02,47399
0.14,-3.39,-0.17,7.00,-52.61,-84.00,-10004.05,47408
0.62,-3.51,-0.13,7.00,-53.08,-84.00,-10009.09,47417
0.14,-3.90,-0.39,7.00,-56.08,-87.00,-10014.12,47426
0.09,-4.36,-0.45,7.00,-58.59,-89.00,-10019.16,47434
0.23,-4.48,-0.12,7.00,-57.87,-88.00,-10024.20,47443
0.09,-4.66,-0.18,7.00,-59.00,-89.00,-10029.23,47453
0.14,-5.03,-0.38,7.00,-308.40,-300.00,-10035.11,47462
0.14,-5.27,-0.24,7.00,-311.58,-302.00,-10040.14,47471
0.14,-5.13,0.14,7.00,-300.45,-293.00,-10046.86,47480
0.14,-6.23,-1.10,7.00,-352.86,-337.00,-10053.57,47489
0.14,-5.71,0.52,7.00,-307.37,-299.00,-10059.45,47498
0.67,-5.68,0.03,7.00,-316.51,-306.00,-10066.16,47507
0.43,-5.65,0.03,7.00,-315.57,-306.00,-10072.88,47516
0.14,-6.26,-0.62,7.00,-343.92,-329.00,-10079.59,47525
0.14,-6.54,-0.27,7.00,-344.00,-329.00,-10087.15,47534
0.62,-6.71,-0.17,7.00,-346.19,-331.00,-10094.70,47543
0.19,-6.92,-0.20,7.00,-351.99,-336.00,-10102.25,47552
0.33,-6.79,0.12,7.00,-342.28,-328.00,-10109.81,47561
0.14,-7.16,-0.37,7.00,-361.52,-344.00,-10117.36,47570
0.14,-6.80,0.36,7.00,-337.86,-324.00,-10125.76,47580
0.14,-6.59,0.22,7.00,-335.29,-322.00,-10134.15,47589
0.23,-6.35,0.24,7.00,-328.83,-317.00,-10142.54,47597
0.14,-5.88,0.47,7.00,-312.55,-303.00,-10150.94,47606
0.14,-6.12,-0.25,7.00,-332.98,-320.00,-10160.17,47616
0.19,-5.76,0.37,7.00,-311.58,-302.00,-10168.56,47625
0.14,-5.50,0.26,7.00,-307.35,-299.00,-10177.79,47634
0.77,-5.60,-0.10,7.00,-316.95,-307.00,-10187.03,47643
0.52,-4.89,0.71,7.00,-56.65,-87.00,-10195.42,47651
0.09,-5.85,-0.95,7.00,-340.28,-326.00,-10204.65,47661
0.48,-5.58,0.27,7.00,-309.17,-300.00,-10213.89,47670
0.14,-4.97,0.61,7.00,-57.40,-88.00,-10223.12,47679
0.19,-4.85,0.12,7.00,-58.81,-89.00,-10232.35,47688
0.52,-4.25,0.60,7.00,-53.85,-85.00,-10241.58,47696
0.14,-4.28,-0.03,7.00,-56.54,-87.00,-10249.98,47706
0.09,-4.04,0.24,7.00,-54.24,-85.00,-10259.21,47715
0.09,-3.73,0.31,7.00,-52.38,-84.00,-10267.60,47724
0.09,-3.39,0.34,7.00,-50.58,-82.00,-10276.00,47732
0.52,-3.20,0.18,7.00,-50.29,-82.00,-10285.23,47741
0.05,-2.54,0.67,7.00,-45.00,-77.00,-10293.62,47751
0.09,-2.48,0.05,7.00,-47.21,-79.00,-10302.02,47760
0.09,-2.49,-0.01,7.00,-47.50,-80.00,-10310.41,47769
0.09,-1.96,0.53,7.00,-42.67,-75.00,-10318.80,47777
0.19,-2.23,-0.27,7.00,-47.21,-79.00,-10327.20,47787
0.09,-1.80,0.43,7.00,-42.27,-75.00,-10335.59,47796
0.09,-1.85,-0.05,7.00,-44.47,-77.00,-10343.98,47805
0.09,-1.72,0.13,7.00,-43.09,-76.00,-10352.38,47813
0.09,-1.62,0.10,7.00,-42.71,-76.00,-10360.77,47822
0.09,-1.52,0.10,7.00,-42.21,-75.00,-10369.16,47832
0.09,-1.49,0.04,7.00,-42.28,-75.00,-10376.72,47841
0.52,-1.40,0.08,7.00,-41.69,-75.00,-10385.11,47849
0.28,-1.37,0.04,7.00,-41.69,-75.00,-10393.50,47858
0.48,-1.28,0.08,7.00,-41.08,-74.00,-10401.06,47867
0.14,-1.52,-0.24,7.00,-43.55,-76.00,-10408.61,47877
0.09,-1.20,0.32,7.00,-39.72,-73.00,-10416.17,47885
0.09,-1.29,-0.09,7.00,-41.83,-75.00,-10423.72,47894
0.19,-1.24,0.05,7.00,-40.98,-74.00,-10431.27,47903
0.09,-1.20,0.04,7.00,-40.88,-74.00,-10438.83,47912
0.09,-0.86,0.34,7.00,-37.94,-71.00,-10446.38,47921
0.28,-0.87,-0.01,7.00,-39.37,-73.00,-10453.94,47930
0.23,-0.92,-0.05,7.00,-39.76,-73.00,-10461.49,47939
0.09,-0.57,0.35,7.00,-36.43,-70.00,-10468.20,47948
0.48,-0.79,-0.22,7.00,-39.84,-73.00,-10475.76,47956
0.09,-0.89,-0.10,7.00,-39.83,-73.00,-10483.31,47966
0.09,-0.82,0.07,7.00,-38.83,-72.00,-10490.03,47975
0.14,-0.76,0.06,7.00,-38.60,-72.00,-10497.58,47984
0.57,-0.86,-0.09,7.00,-39.64,-73.00,-10505.14,47992
0.57,-0.70,0.15,7.00,-37.91,-71.00,-10511.85,48002
0.33,-0.38,0.32,7.00,-35.60,-70.00,-10519.40,48011
0.57,-1.12,-0.74,7.00,-43.54,-76.00,-10526.96,48020
0.14,-1.04,0.08,7.00,-39.86,-73.00,-10533.67,48028
0.28,-0.84,0.20,7.00,-38.41,-72.00,-10541.23,48037
0.09,-0.83,0.01,7.00,-39.08,-72.00,-10547.94,48047
0.23,-1.13,-0.30,7.00,-41.83,-75.00,-10555.50,48056
0.43,-1.00,0.12,7.00,-39.51,-73.00,-10562.21,48064
0.67,-1.04,-0.04,7.00,-40.39,-73.00,-10569.77,48073
0.09,-0.79,0.25,7.00,-37.96,-71.00,-10576.48,48082
0.62,-0.85,-0.05,7.00,-39.46,-73.00,-10583.19,48092
0.14,-0.63,0.22,7.00,-37.26,-71.00,-10589.91,48100
0.09,-0.46,0.17,7.00,-36.62,-70.00,-10595.79,48109
0.48,-0.20,0.26,7.00,-34.99,-69.00,-10602.50,48118
0.09,-0.06,0.14,7.00,-34.74,-69.00,-10608.37,48126
0.09,0.11,0.18,7.00,-33.73,-68.00,-10615.09,48136
0.52,0.22,0.11,7.00,-33.45,-68.00,-10621.80,48145
0.09,0.54,0.31,7.00,-31.06,-66.00,-10627.68,48154
0.23,0.92,0.38,7.00,-28.88,-64.00,-10633.55,48162
0.28,1.04,0.12,7.00,-29.35,-64.00,-10639.43,48172
0.19,1.20,0.17,7.00,-28.32,-63.00,-10645.30,48181
0.28,1.46,0.25,7.00,-26.70,-62.00,-10651.18,48190
0.28,1.61,0.15,7.00,-26.33,-62.00,-10657.06,48198
0.09,1.44,-0.17,7.00,-28.48,-63.00,-10662.09,48207
0.09,1.76,0.32,7.00,-24.92,-60.00,-10667.97,48217
0.23,1.61,-0.15,7.00,-27.53,-63.00,-10673.00,48225
0.05,1.66,0.04,7.00,-26.55,-62.00,-10678.88,48234
0.09,1.71,0.05,7.00,-26.24,-62.00,-10683.91,48243
0.09,1.31,-0.40,7.00,-30.02,-65.00,-10688.95,48252
0.19,1.31,-0.00,7.00,-28.47,-63.00,-10693.99,48261
0.67,1.57,0.26,7.00,-26.12,-62.00,-10699.02,48270
0.09,1.47,-0.09,7.00,-28.01,-63.00,-10704.06,48279
0.09,1.70,0.22,7.00,-25.61,-61.00,-10709.09,48287
0.09,1.44,-0.26,7.00,-28.84,-64.00,-10714.13,48296
0.38,1.39,-0.04,7.00,-28.21,-63.00,-10719.17,48306
0.09,1.67,0.27,7.00,-25.56,-61.00,-10723.36,48315
0.05,1.33,-0.34,7.00,-29.70,-65.00,-10728.40,48323
0.09,1.96,0.63,7.00,-22.66,-59.00,-10732.60,48332
0.14,1.43,-0.53,7.00,-29.96,-65.00,-10737.63,48342
0.28,1.71,0.27,7.00,-25.37,-61.00,-10741.83,48350
0.14,1.96,0.25,7.00,-24.21,-60.00,-10746.03,48359
0.19,1.98,0.03,7.00,-24.99,-60.00,-10751.06,48368
0.05,2.43,0.45,7.00,-21.03,-57.00,-10755.26,48377
0.09,2.36,-0.07,7.00,-23.50,-59.00,-10759.45,48386
0.14,2.69,0.33,7.00,-20.22,-57.00,-10763.65,48395
0.05,2.81,0.12,7.00,-20.46,-57.00,-10767.85,48404
0.72,3.30,0.49,7.00,-16.56,-53.00,-10772.04,48412
0.23,2.90,-0.40,7.00,-22.07,-58.00,-10775.40,48421
0.48,3.54,0.64,7.00,-14.77,-52.00,-10779.60,48431
0.05,3.00,-0.54,7.00,-22.19,-58.00,-10783.80,48439
0.09,3.64,0.64,7.00,-14.25,-51.00,-10787.15,48448
0.09,3.21,-0.42,7.00,-20.62,-57.00,-10791.35,48457
0.09,3.49,0.28,7.00,-16.44,-53.00,-10794.71,48466
0.05,3.29,-0.20,7.00,-19.35,-56.00,-10798.90,48475
0.28,3.29,0.00,7.00,-18.54,-55.00,-10802.26,48484
0.09,3.23,-0.06,7.00,-19.10,-56.00,-10805.62,48493
0.19,2.84,-0.39,7.00,-22.40,-58.00,-10809.82,48501
0.43,3.12,0.28,7.00,-18.29,-55.00,-10813.17,48510
0.09,2.66,-0.46,7.00,-23.53,-59.00,-10816.53,48520
0.09,2.68,0.02,7.00,-21.52,-58.00,-10820.73,48528
0.09,2.38,-0.30,7.00,-24.31,-60.00,-10824.08,48537
0.05,2.16,-0.22,7.00,-25.04,-61.00,-10827.44,48546
0.09,2.06,-0.10,7.00,-25.08,-61.00,-10830.80,48556
0.09,1.39,-0.67,7.00,-30.74,-65.00,-10834.16,48564
0.09,1.61,0.22,7.00,-26.03,-61.00,-10838.35,48573
0.38,1.15,-0.47,7.00,-31.12,-66.00,-10841.71,48582
0.09,1.27,0.12,7.00,-28.18,-63.00,-10845.07,48590
0.00,0.67,-0.60,7.00,-34.04,-68.00,-10848.42,48600
0.09,0.83,0.16,7.00,-30.19,-65.00,-10852.62,48609
0.09,0.48,-0.35,7.00,-34.00,-68.00,-10855.98,48618
0.09,0.40,-0.08,7.00,-33.30,-68.00,-10859.34,48626
0.09,0.23,-0.17,7.00,-34.54,-69.00,-10862.69,48635
0.19,0.31,0.08,7.00,-33.16,-67.00,-10866.89,48645
2.04,0.28,-0.03,7.00,-33.74,-68.00,-10870.25,48653
2.20,0.14,-0.14,7.00,-34.84,-69.00,-10873.60,48662
1.13,0.16,0.03,7.00,-34.08,-68.00,-10876.96,48671
1.87,-0.20,-0.36,7.00,-37.44,-71.00,-10881.16,48679
0.09,-0.54,-0.35,7.00,-39.10,-72.00,-10884.52,48689
0.09,-0.96,-0.42,7.00,-41.50,-74.00,-10887.87,48698
0.14,-1.49,-0.53,7.00,-44.57,-77.00,-10891.23,48707
0.43,-1.83,-0.34,7.00,-45.51,-78.00,-10895.43,48715
0.09,-2.44,-0.61,7.00,-49.64,-81.00,-10898.79,48724
0.09,-2.72,-0.28,7.00,-49.71,-81.00,-10902.98,48734
0.09,-3.11,-0.39,7.00,-52.13,-83.00,-10906.34,48743
0.09,-3.58,-0.47,7.00,-54.81,-86.00,-10910.54,48751
0.09,-3.73,-0.15,7.00,-54.24,-85.00,-10913.89,48760
0.09,-3.82,-0.09,7.00,-54.48,-85.00,-10918.09,48770
0.09,-3.64,0.18,7.00,-52.48,-84.00,-10922.29,48778
0.09,-3.94,-0.30,7.00,-55.92,-87.00,-10926.48,48787
0.09,-3.84,0.10,7.00,-53.83,-85.00,-10929.84,48796
0.05,-4.04,-0.19,7.00,-55.97,-87.00,-10934.04,48805
0.19,-3.89,0.15,7.00,-53.87,-85.00,-10938.23,48814
1.39,-4.46,-0.57,7.00,-59.61,-90.00,-10942.43,48823
1.55,-4.39,0.07,7.00,-56.67,-87.00,-10946.63,48832
2.09,-4.93,-0.54,7.00,-61.77,-92.00,-10950.82,48841
0.09,-4.79,0.14,7.00,-58.37,-89.00,-10955.02,48849
0.09,-5.35,-0.56,7.00,-319.94,-309.00,-10959.22,48859
0.14,-5.52,-0.17,7.00,-316.33,-306.00,-10963.41,48868
0.14,-6.30,-0.79,7.00,-348.36,-333.00,-10969.29,48877
0.67,-7.02,-0.72,7.00,-364.92,-347.00,-10974.33,48886
0.14,-6.35,0.68,7.00,-320.13,-309.00,-10980.20,48894
0.14,-7.40,-1.06,7.00,-381.26,-361.00,-10986.08,48904
0.14,-6.88,0.53,7.00,-336.31,-323.00,-10991.95,48913
0.67,-6.77,0.11,7.00,-342.04,-328.00,-10998.66,48922
0.14,-6.97,-0.21,7.00,-353.45,-337.00,-11004.54,48931
0.52,-6.99,-0.02,7.00,-350.30,-335.00,-11012.10,48941
0.38,-6.74,0.26,7.00,-338.19,-325.00,-11018.81,48949
0.43,-6.55,0.19,7.00,-334.95,-322.00,-11026.36,48958
0.19,-5.80,0.75,7.00,-304.88,-296.00,-11033.08,48967
0.48,-6.32,-0.52,7.00,-343.35,-329.00,-11040.63,48976
0.14,-5.80,0.52,7.00,-309.55,-300.00,-11048.19,48986
0.14,-6.28,-0.49,7.00,-341.77,-328.00,-11056.58,48995
0.57,-6.11,0.17,7.00,-324.23,-313.00,-11064.13,49003
0.43,-6.29,-0.18,7.00,-335.78,-323.00,-11072.53,49012
0.19,-6.30,-0.01,7.00,-332.58,-320.00,-11080.92,49021
0.14,-5.81,0.49,7.00,-310.50,-301.00,-11089.31,49031
0.14,-6.82,-1.01,7.00,-365.58,-348.00,-11097.71,49040
0.48,-6.34,0.48,7.00,-324.05,-313.00,-11106.10,49049
0.48,-6.16,0.18,7.00,-325.51,-314.00,-11115.33,49058
0.14,-6.25,-0.09,7.00,-333.14,-320.00,-11123.73,49067
0.14,-6.50,-0.24,7.00,-342.31,-328.00,-11132.96,49076
0.19,-6.12,0.38,7.00,-320.29,-309.00,-11142.19,49085
0.19,-5.93,0.19,7.00,-319.51,-309.00,-11151.43,49094
1.23,-5.26,0.67,7.00,-293.31,-287.00,-11160.66,49103
0.14,-5.17,0.09,7.00,-302.41,-294.00,-11169.89,49113
0.19,-5.19,-0.02,7.00,-305.17,-297.00,-11179.12,49122
0.38,-5.43,-0.24,7.00,-315.74,-306.00,-11189.20,49130
0.28,-4.85,0.58,7.00,-56.95,-87.00,-11198.43,49139
0.14,-5.29,-0.43,7.00,-315.76,-306.00,-11207.66,49148
0.14,-4.64,0.65,7.00,-55.61,-86.00,-11217.73,49158
0.67,-4.98,-0.34,7.00,-61.25,-91.00,-11226.96,49167
1.13,-4.41,0.57,7.00,-54.79,-86.00,-11236.20,49175
0.09,-4.48,-0.07,7.00,-57.68,-88.00,-11245.43,49184
0.09,-4.60,-0.12,7.00,-58.47,-89.00,-11254.66,49193
0.09,-4.59,0.01,7.00,-57.93,-88.00,-11263.90,49203
0.09,-4.43,0.16,7.00,-56.48,-87.00,-11273.13,49211
0.09,-4.43,0.00,7.00,-57.12,-88.00,-11282.36,49220
0.14,-4.28,0.14,7.00,-55.86,-87.00,-11290.76,49229
0.38,-4.04,0.24,7.00,-54.24,-85.00,-11299.99,49239
0.19,-4.02,0.02,7.00,-55.00,-86.00,-11309.22,49247
0.57,-4.23,-0.21,7.00,-56.97,-87.00,-11317.61,49256
0.14,-4.24,-0.01,7.00,-56.21,-87.00,-11326.85,49265
0.57,-4.17,0.07,7.00,-55.55,-86.00,-11335.24,49274
0.57,-3.87,0.30,7.00,-53.16,-84.00,-11343.63,49283
0.43,-3.93,-0.06,7.00,-54.87,-86.00,-11352.87,49292
0.14,-4.41,-0.48,7.00,-58.94,-89.00,-11361.26,49301
0.09,-4.66,-0.25,7.00,-59.28,-89.00,-11369.65,49310
0.23,-4.47,0.18,7.00,-56.62,-87.00,-11378.89,49319
0.77,-4.52,-0.05,7.00,-57.77,-88.00,-11387.28,49328
0.09,-4.34,0.18,7.00,-55.97,-87.00,-11395.67,49337
0.05,-4.46,-0.12,7.00,-57.79,-88.00,-11404.91,49346
0.09,-4.63,-0.17,7.00,-58.86,-89.00,-11413.30,49355
0.09,-4.68,-0.05,7.00,-58.58,-89.00,-11421.69,49363
0.14,-4.66,0.01,7.00,-58.27,-89.00,-11430.09,49373
0.09,-4.88,-0.22,7.00,-60.30,-90.00,-11438.48,49382
0.33,-4.93,-0.04,7.00,-59.82,-90.00,-11447.71,49391
0.67,-4.94,-0.01,7.00,-59.72,-90.00,-11456.10,49400
0.43,-4.91,0.03,7.00,-59.42,-90.00,-11464.50,49409
0.19,-4.82,0.09,7.00,-58.71,-89.00,-11472.89,49418
0.23,-4.40,0.42,7.00,-55.30,-86.00,-11481.28,49427
0.09,-4.28,0.12,7.00,-55.89,-87.00,-11488.84,49436
0.09,-4.20,0.07,7.00,-55.70,-86.00,-11497.23,49444
0.09,-3.69,0.51,7.00,-51.39,-83.00,-11504.79,49454
2.37,-3.76,-0.07,7.00,-54.07,-85.00,-11513.18,49463
0.23,-3.29,0.47,7.00,-49.59,-81.00,-11520.73,49472
0.09,-3.14,0.15,7.00,-50.09,-82.00,-11529.13,49480
0.09,-2.66,0.48,7.00,-46.40,-79.00,-11536.68,49489
0.09,-2.54,0.12,7.00,-47.21,-79.00,-11544.23,49499
0.19,-2.28,0.26,7.00,-45.32,-78.00,-11551.79,49508
0.14,-2.07,0.21,7.00,-44.53,-77.00,-11559.34,49516
0.09,-1.88,0.19,7.00,-43.67,-76.00,-11567.74,49525
0.09,-1.61,0.28,7.00,-41.93,-75.00,-11575.29,49534
0.09,-1.30,0.31,7.00,-40.25,-73.00,-11582.84,49544
0.62,-1.34,-0.05,7.00,-41.91,-75.00,-11590.40,49553
0.48,-1.35,-0.00,7.00,-41.76,-75.00,-11597.95,49561
0.09,-1.35,-0.00,7.00,-41.79,-75.00,-11604.67,49570
0.09,-0.91,0.44,7.00,-37.79,-71.00,-11612.22,49580
0.48,-1.10,-0.19,7.00,-41.27,-74.00,-11618.94,49589
0.62,-0.58,0.52,7.00,-35.82,-70.00,-11626.49,49597
0.14,-0.61,-0.03,7.00,-38.13,-72.00,-11633.20,49606
0.48,-0.40,0.21,7.00,-36.15,-70.00,-11639.92,49615
0.14,-0.55,-0.15,7.00,-38.34,-72.00,-11647.47,49625
0.09,-0.24,0.30,7.00,-35.00,-69.00,-11654.19,49633
0.09,-0.20,0.04,7.00,-35.84,-70.00,-11660.90,49642
0.09,-0.22,-0.01,7.00,-36.14,-70.00,-11667.62,49651
0.09,-0.05,0.17,7.00,-34.54,-69.00,-11674.33,49659
0.14,0.13,0.18,7.00,-33.62,-68.00,-11681.05,49669
0.09,0.13,-0.01,7.00,-34.39,-68.00,-11687.76,49678
0.09,0.25,0.12,7.00,-33.28,-67.00,-11694.48,49687
0.09,0.49,0.24,7.00,-31.62,-66.00,-11701.19,49695
0.09,0.44,-0.05,7.00,-33.00,-67.00,-11707.91,49704
0.05,0.50,0.06,7.00,-32.28,-67.00,-11714.62,49714
0.09,0.58,0.08,7.00,-31.81,-66.00,-11721.33,49723
0.05,0.64,0.07,7.00,-31.50,-66.00,-11728.05,49731
0.28,0.73,0.08,7.00,-31.04,-66.00,-11734.76,49740
0.09,0.68,-0.05,7.00,-31.80,-66.00,-11740.64,49750
0.19,0.63,-0.05,7.00,-32.05,-66.00,-11747.35,49758
0.48,0.54,-0.09,7.00,-32.68,-67.00,-11753.23,49767
0.14,0.69,0.16,7.00,-30.89,-65.00,-11759.95,49776
0.09,0.59,-0.10,7.00,-32.43,-67.00,-11765.82,49785
0.09,0.65,0.06,7.00,-31.51,-66.00,-11772.53,49794
0.38,0.52,-0.13,7.00,-32.92,-67.00,-11778.41,49803
0.09,0.55,0.03,7.00,-32.09,-66.00,-11784.29,49812
0.09,0.19,-0.36,7.00,-35.47,-69.00,-11791.00,49821
0.09,0.16,-0.04,7.00,-34.36,-68.00,-11796.87,49829
0.28,0.11,-0.05,7.00,-34.64,-69.00,-11802.75,49839
0.14,0.44,0.33,7.00,-31.52,-66.00,-11808.63,49848
0.09,0.23,-0.21,7.00,-34.67,-69.00,-11813.66,49856
0.09,0.06,-0.17,7.00,-35.42,-69.00,-11819.54,49865
0.05,0.00,-0.05,7.00,-35.20,-69.00,-11825.41,49874
0.05,-0.15,-0.15,7.00,-36.35,-70.00,-11830.45,49884
0.43,-0.02,0.12,7.00,-34.63,-69.00,-11836.32,49892
0.19,-0.13,-0.10,7.00,-36.05,-70.00,-11841.36,49901
0.23,0.09,0.22,7.00,-33.67,-68.00,-11847.24,49910
0.09,-0.29,-0.38,7.00,-37.97,-71.00,-11852.27,49920
0.09,-0.17,0.12,7.00,-35.33,-69.00,-11858.15,49928
0.09,-0.12,0.05,7.00,-35.38,-69.00,-11863.18,49937
0.09,-0.43,-0.32,7.00,-38.45,-72.00,-11868.22,49946
0.09,-0.29,0.14,7.00,-35.90,-70.00,-11874.09,49954
0.05,-0.92,-0.62,7.00,-42.09,-75.00,-11879.13,49964
0.14,-1.04,-0.12,7.00,-40.70,-74.00,-11884.17,49973
0.09,-0.95,0.09,7.00,-39.37,-73.00,-11889.20,49982
0.23,-1.53,-0.59,7.00,-45.01,-77.00,-11894.24,49990
0.14,-1.51,0.03,7.00,-42.43,-75.00,-11899.27,49999
0.09,-1.44,0.06,7.00,-41.95,-75.00,-11904.31,50009
0.09,-1.66,-0.22,7.00,-44.21,-77.00,-11909.35,50018
0.09,-1.27,0.39,7.00,-39.79,-73.00,-11914.38,50026
0.14,-1.79,-0.52,7.00,-46.04,-78.00,-11919.42,50035
0.14,-1.66,0.13,7.00,-42.75,-76.00,-11924.45,50044
0.14,-1.39,0.27,7.00,-40.85,-74.00,-11929.49,50054
0.23,-1.94,-0.55,7.00,-46.90,-79.00,-11934.53,50062
0.19,-1.55,0.38,7.00,-41.23,-74.00,-11939.56,50071
0.62,-1.87,-0.32,7.00,-45.64,-78.00,-11944.60,50080
0.00,-1.87,0.00,7.00,-44.34,-77.00,-11949.63,50088
0.09,-1.73,0.14,7.00,-43.09,-76.00,-11953.83,50098
0.05,-2.20,-0.47,7.00,-47.84,-80.00,-11958.87,50107
0.09,-1.88,0.32,7.00,-43.11,-76.00,-11963.90,50116
0.09,-2.25,-0.37,7.00,-47.75,-80.00,-11968.94,50124
0.09,-2.16,0.10,7.00,-45.39,-78.00,-11973.98,50134
0.14,-1.99,0.17,7.00,-44.25,-77.00,-11979.01,50143
0.09,-1.96,0.03,7.00,-44.65,-77.00,-11984.05,50152
0.14,-1.67,0.28,7.00,-42.23,-75.00,-11988.24,50160
0.09,-1.86,-0.18,7.00,-45.02,-77.00,-11993.28,50169
0.05,-1.43,0.43,7.00,-40.44,-74.00,-11998.32,50179
0.09,-1.68,-0.25,7.00,-44.41,-77.00,-12002.51,50188
0.14,-1.73,-0.05,7.00,-43.87,-76.00,-12007.55,50196
0.33,-1.53,0.21,7.00,-41.81,-75.00,-12012.58,50205
0.09,-1.77,-0.24,7.00,-44.80,-77.00,-12016.78,50214
0.28,-1.38,0.39,7.00,-40.35,-73.00,-12021.82,50224
0.14,-1.88,-0.50,7.00,-46.40,-79.00,-12026.01,50232
0.09,-1.54,0.34,7.00,-41.36,-74.00,-12030.21,50241
0.09,-1.64,-0.09,7.00,-43.56,-76.00,-12035.25,50250
0.09,-2.05,-0.41,7.00,-46.91,-79.00,-12039.44,50258
0.09,-1.83,0.22,7.00,-43.27,-76.00,-12043.64,50268
0.09,-2.03,-0.20,7.00,-45.91,-78.00,-12048.68,50277
0.09,-1.77,0.25,7.00,-42.87,-76.00,-12052.87,50286
0.09,-2.18,-0.40,7.00,-47.49,-79.00,-12057.07,50294
0.19,-1.95,0.23,7.00,-43.82,-76.00,-12061.27,50304
0.09,-2.34,-0.40,7.00,-48.30,-80.00,-12065.46,50313
0.09,-2.10,0.24,7.00,-44.53,-77.00,-12069.66,50322
0.09,-2.22,-0.12,7.00,-46.55,-79.00,-12074.70,50330
0.05,-2.16,0.06,7.00,-45.54,-78.00,-12078.89,50339
0.09,-2.45,-0.30,7.00,-48.46,-80.00,-12083.09,50349
0.05,-2.23,0.22,7.00,-45.27,-78.00,-12087.29,50357
0.48,-2.54,-0.31,7.00,-48.97,-81.00,-12091.48,50366
0.09,-2.31,0.23,7.00,-45.61,-78.00,-12095.68,50375
0.14,-2.34,-0.03,7.00,-46.81,-79.00,-12099.88,50384
0.67,-2.14,0.20,7.00,-44.93,-77.00,-12104.07,50393
0.14,-2.43,-0.29,7.00,-48.30,-80.00,-12108.27,50402
0.09,-2.17,0.26,7.00,-44.85,-77.00,-12112.47,50411
0.14,-2.20,-0.03,7.00,-46.12,-78.00,-12116.66,50420
0.09,-2.09,0.11,7.00,-45.04,-77.00,-12120.86,50428
0.09,-2.24,-0.14,7.00,-46.75,-79.00,-12125.05,50438
0.09,-1.91,0.33,7.00,-43.24,-76.00,-12129.25,50447
0.14,-1.77,0.14,7.00,-43.28,-76.00,-12133.45,50455
0.09,-1.48,0.29,7.00,-41.27,-74.00,-12137.65,50464
0.09,-1.43,0.06,7.00,-41.91,-75.00,-12141.84,50473
0.05,-1.43,-0.00,7.00,-42.15,-75.00,-12146.04,50483
0.09,-1.23,0.20,7.00,-40.31,-73.00,-12150.24,50491
0.09,-0.95,0.27,7.00,-38.68,-72.00,-12153.59,50500
0.19,-0.97,-0.01,7.00,-39.88,-73.00,-12157.79,50509
0.09,-0.73,0.24,7.00,-37.68,-71.00,-12161.99,50519
0.05,-0.64,0.09,7.00,-37.85,-71.00,-12166.18,50527
0.19,-0.47,0.17,7.00,-36.71,-70.00,-12169.54,50536
0.43,-1.05,-0.58,7.00,-42.58,-75.00,-12173.74,50545
0.57,-0.68,0.37,7.00,-36.95,-71.00,-12177.09,50553
0.57,-1.06,-0.38,7.00,-41.83,-75.00,-12181.29,50563
0.57,-0.95,0.11,7.00,-39.34,-73.00,-12185.49,50572
0.14,-1.20,-0.24,7.00,-41.95,-75.00,-12188.85,50581
0.19,-1.10,0.10,7.00,-40.12,-73.00,-12193.04,50589
0.38,-1.27,-0.17,7.00,-42.03,-75.00,-12197.24,50598
0.19,-1.17,0.10,7.00,-40.43,-74.00,-12200.60,50608
0.09,-1.47,-0.30,7.00,-43.53,-76.00,-12204.79,50617
0.09,-1.15,0.32,7.00,-39.49,-73.00,-12208.15,50625
0.09,-1.19,-0.04,7.00,-41.10,-74.00,-12212.35,50634
0.09,-1.09,0.10,7.00,-40.08,-73.00,-12216.54,50643
0.09,-0.81,0.28,7.00,-37.96,-71.00,-12219.90,50653
0.09,-0.72,0.09,7.00,-38.25,-72.00,-12223.26,50661
0.09,-0.43,0.29,7.00,-35.97,-70.00,-12227.45,50670
0.09,-0.59,-0.16,7.00,-38.63,-72.00,-12230.81,50679
0.09,-0.35,0.24,7.00,-35.80,-70.00,-12234.17,50688
0.00,-0.42,-0.07,7.00,-37.35,-71.00,-12238.37,50697
0.28,-0.31,0.11,7.00,-36.10,-70.00,-12241.72,50706
0.05,-0.39,-0.08,7.00,-37.28,-71.00,-12245.08,50715
0.14,-0.35,0.05,7.00,-36.54,-70.00,-12248.44,50723
0.05,-0.43,-0.09,7.00,-37.51,-71.00,-12251.80,50733
0.05,-0.62,-0.18,7.00,-38.82,-72.00,-12255.15,50742
0.14,-0.60,0.02,7.00,-37.93,-71.00,-12258.51,50750
0.09,-0.68,-0.08,7.00,-38.76,-72.00,-12261.87,50759
0.14,-0.64,0.04,7.00,-38.03,-72.00,-12265.22,50768
0.23,-0.79,-0.15,7.00,-39.54,-73.00,-12268.58,50778
0.05,-0.83,-0.04,7.00,-39.28,-73.00,-12271.94,50786
0.09,-0.86,-0.03,7.00,-39.42,-73.00,-12275.30,50795
0.09,-0.88,-0.02,7.00,-39.52,-73.00,-12277.82,50804
0.09,-0.88,-0.00,7.00,-39.42,-73.00,-12281.17,50812
0.19,-0.90,-0.01,7.00,-39.55,-73.00,-12284.53,50822
0.33,-0.85,0.05,7.00,-39.02,-72.00,-12287.05,50831
0.14,-0.70,0.15,7.00,-37.90,-71.00,-12290.40,50840
0.23,-0.50,0.20,7.00,-36.73,-70.00,-12292.92,50848
0.48,-0.32,0.18,7.00,-35.87,-70.00,-12295.44,50857
0.09,-0.22,0.10,7.00,-35.72,-70.00,-12298.80,50867
0.09,-0.20,0.02,7.00,-35.93,-70.00,-12301.32,50875
0.05,-0.12,0.08,7.00,-35.26,-69.00,-12303.83,50884
0.23,-0.11,0.01,7.00,-35.53,-69.00,-12306.35,50893
0.05,-0.08,0.03,7.00,-35.25,-69.00,-12308.87,50903
0.14,-0.00,0.08,7.00,-34.69,-69.00,-12311.39,50911
0.09,0.08,0.08,7.00,-34.27,-68.00,-12313.91,50920
0.09,0.16,0.08,7.00,-33.84,-68.00,-12316.42,50929
0.09,0.23,0.07,7.00,-33.56,-68.00,-12318.10,50937
0.09,0.29,0.06,7.00,-33.31,-68.00,-12320.62,50947
0.05,0.30,0.01,7.00,-33.50,-68.00,-12323.14,50956
0.09,0.33,0.03,7.00,-33.22,-67.00,-12325.66,50964
0.28,0.37,0.04,7.00,-33.03,-67.00,-12327.34,50973
0.05,0.37,0.00,7.00,-33.15,-67.00,-12329.85,50982
0.23,0.48,0.11,7.00,-32.16,-67.00,-12331.53,50992
0.48,0.48,-0.00,7.00,-32.64,-67.00,-12334.05,51000
0.14,0.60,0.13,7.00,-31.49,-66.00,-12335.73,51009
0.09,0.63,0.03,7.00,-31.74,-66.00,-12338.25,51018
0.43,0.70,0.07,7.00,-31.20,-66.00,-12339.93,51026
0.09,0.69,-0.01,7.00,-31.59,-66.00,-12342.45,51036
0.05,0.60,-0.09,7.00,-32.32,-67.00,-12344.12,51045
0.09,0.60,-0.01,7.00,-32.06,-66.00,-12345.80,51053
0.19,0.42,-0.18,7.00,-33.62,-68.00,-12348.32,51062
0.09,0.23,-0.19,7.00,-34.59,-69.00,-12350.84,51072
0.05,0.14,-0.09,7.00,-34.63,-69.00,-12352.52,51080
0.09,-0.10,-0.24,7.00,-36.47,-70.00,-12355.03,51089
0.05,-0.10,0.00,7.00,-35.47,-69.00,-12356.71,51098
0.14,-0.19,-0.10,7.00,-36.36,-70.00,-12359.23,51107
0.09,-0.08,0.11,7.00,-34.95,-69.00,-12360.91,51116
0.05,0.02,0.10,7.00,-34.46,-69.00,-12363.43,51125
0.23,0.24,0.21,7.00,-32.95,-67.00,-12365.11,51134
0.43,0.49,0.25,7.00,-31.54,-66.00,-12367.62,51142
0.14,0.83,0.34,7.00,-29.52,-64.00,-12369.30,51151
0.48,1.11,0.29,7.00,-28.28,-63.00,-12370.98,51161
0.09,1.47,0.36,7.00,-26.21,-62.00,-12373.50,51169
0.28,1.92,0.45,7.00,-23.63,-59.00,-12375.18,51178
0.23,2.26,0.34,7.00,-22.35,-58.00,-12376.86,51187
0.05,2.68,0.42,7.00,-19.94,-56.00,-12378.54,51196
0.09,3.08,0.40,7.00,-17.98,-55.00,-12380.21,51205
0.19,3.48,0.40,7.00,-15.96,-53.00,-12381.89,51214
0.05,3.90,0.41,7.00,-13.85,-51.00,-12382.73,51223
0.09,4.15,0.25,7.00,-13.29,-51.00,-12384.41,51231
0.09,4.59,0.45,7.00,-10.26,-48.00,-12386.09,51240
0.05,4.77,0.17,7.00,-10.47,-48.00,-12386.93,51250
0.09,4.98,0.22,7.00,-9.23,-47.00,-12388.61,51258
0.09,5.01,0.03,7.00,-49.17,-81.00,-12389.45,51267
0.09,5.21,0.20,7.00,-40.69,-74.00,-12391.12,51276
0.09,5.20,-0.01,7.00,-45.15,-78.00,-12391.96,51284
0.48,5.42,0.21,7.00,-35.29,-69.00,-12393.64,51294
0.23,5.38,-0.04,7.00,-41.27,-74.00,-12394.48,51303
0.52,5.48,0.10,7.00,-36.03,-70.00,-12396.16,51311
0.14,5.58,0.10,7.00,-33.52,-68.00,-12397.00,51320
0.14,5.67,0.09,7.00,-31.55,-66.00,-12398.68,51330
0.09,5.70,0.03,7.00,-31.96,-66.00,-12399.52,51338
0.09,5.79,0.09,7.00,-28.51,-64.00,-12400.36,51347
0.09,5.88,0.09,7.00,-26.19,-62.00,-12402.04,51356
0.09,5.91,0.04,7.00,-26.44,-62.00,-12402.88,51364
0.05,5.96,0.04,7.00,-25.31,-61.00,-12404.55,51374
0.09,6.00,0.05,7.00,-24.04,-60.00,-12405.39,51383
0.09,6.07,0.07,7.00,-21.86,-58.00,-12406.23,51391
0.09,6.13,0.06,7.00,-20.48,-57.00,-12407.91,51400
0.05,6.23,0.09,7.00,-17.46,-54.00,-12408.75,51409
0.05,6.30,0.07,7.00,-16.17,-53.00,-12409.59,51418
0.09,6.41,0.11,7.00,-12.55,-50.00,-12410.43,51427
0.09,6.46,0.05,7.00,-12.50,-50.00,-12412.11,51436
0.09,6.54,0.08,7.00,-9.89,-48.00,-12412.95,51444
0.23,6.69,0.15,7.00,-4.73,-43.00,-12413.79,51453
0.09,6.70,0.01,7.00,-7.30,-46.00,-12414.63,51462
0.05,6.81,0.11,7.00,-2.71,-42.00,-12415.47,51471
0.19,6.85,0.05,7.00,-2.79,-42.00,-12416.30,51480
0.09,7.01,0.16,7.00,3.45,42.00,-12417.15,51488
0.23,7.13,0.12,7.00,5.73,44.00,-12417.15,51497
0.38,7.33,0.19,7.00,12.00,50.00,-12417.98,51507
0.19,7.44,0.11,7.00,13.15,51.00,-12417.98,51515
0.09,7.67,0.23,7.00,21.44,58.00,-12417.98,51524
0.09,7.85,0.18,7.00,24.79,60.00,-12417.98,51532
0.09,8.19,0.34,7.00,36.58,70.00,-12417.98,51542
0.09,8.45,0.26,7.00,41.44,74.00,-12417.15,51551
0.05,8.56,0.11,7.00,41.12,74.00,-12417.15,51559
0.43,8.78,0.22,7.00,48.74,81.00,-12417.15,51568
0.14,9.00,0.22,7.00,54.49,85.00,-12417.15,51577
0.05,9.13,0.13,7.00,55.81,87.00,-12416.30,51586
0.09,9.30,0.18,7.00,61.11,91.00,-12415.47,51595
0.05,9.38,0.07,7.00,60.96,91.00,-12414.63,51604
0.05,9.44,0.06,7.00,62.40,92.00,-12414.63,51612
0.19,9.57,0.13,7.00,66.89,96.00,-12413.79,51621
0.09,9.68,0.11,7.00,69.05,98.00,-12412.11,51631
0.09,9.75,0.07,7.00,70.27,99.00,-12411.27,51639
0.52,9.73,-0.02,7.00,67.89,97.00,-12410.43,51648
0.23,9.76,0.03,7.00,69.45,98.00,-12409.59,51657
0.14,9.76,0.00,7.00,69.02,98.00,-12407.91,51665
0.52,9.81,0.05,7.00,71.14,99.00,-12407.07,51675
0.09,9.62,-0.18,7.00,61.96,92.00,-12405.39,51683
0.09,9.57,-0.06,7.00,63.10,93.00,-12403.72,51692
0.09,10.12,0.55,7.00,88.91,114.00,-12402.88,51701
0.09,10.42,0.31,7.00,91.70,117.00,-12401.20,51710
0.09,10.27,-0.15,7.00,78.82,106.00,-12399.52,51719
0.62,9.90,-0.38,7.00,64.93,94.00,-12397.00,51728
0.05,10.50,0.60,7.00,99.39,123.00,-12395.32,51737
0.14,10.24,-0.26,7.00,75.79,103.00,-12393.64,51745
0.28,10.30,0.06,7.00,83.69,110.00,-12391.12,51755
0.09,10.69,0.39,7.00,99.98,124.00,-12388.61,51764
0.14,10.32,-0.37,7.00,75.63,103.00,-12386.93,51773
0.52,10.40,0.08,7.00,86.64,113.00,-12384.41,51781
0.87,10.13,-0.27,7.00,72.94,101.00,-12381.89,51790
0.48,9.50,-0.63,7.00,49.85,81.00,-12379.37,51800
0.14,9.32,-0.18,7.00,54.21,85.00,-12376.86,51808
0.28,8.85,-0.47,7.00,36.94,71.00,-12374.34,51817
0.09,8.99,0.14,7.00,52.56,84.00,-12371.82,51826
0.57,8.99,-0.00,7.00,49.70,81.00,-12369.30,51834
0.57,8.90,-0.09,7.00,45.78,78.00,-12366.79,51844
0.14,9.12,0.22,7.00,57.38,88.00,-12365.11,51853
0.09,9.03,-0.09,7.00,48.77,81.00,-12362.59,51861
0.57,8.95,-0.08,7.00,47.01,79.00,-12360.07,51870
0.57,8.67,-0.28,7.00,36.20,70.00,-12357.55,51879
0.19,8.30,-0.36,7.00,25.30,61.00,-12355.03,51888
0.14,7.56,-0.74,7.00,-0.69,-40.00,-12353.35,51897
0.05,7.03,-0.54,7.00,-10.11,-48.00,-12351.68,51906
0.14,6.77,-0.26,7.00,-11.02,-49.00,-12350.00,51914
0.09,6.80,0.04,7.00,-4.25,-43.00,-12349.16,51923
0.09,6.99,0.19,7.00,3.67,43.00,-12348.32,51933
0.09,7.20,0.21,7.00,9.31,47.00,-12347.48,51941
0.09,7.56,0.36,7.00,21.31,57.00,-12346.64,51950
0.09,7.04,-0.52,7.00,-9.52,-48.00,-12346.64,51958
0.23,7.82,0.78,7.00,35.97,70.00,-12345.80,51968
0.19,7.68,-0.13,7.00,14.41,52.00,-12344.96,51977
0.43,7.97,0.28,7.00,29.87,65.00,-12344.12,51985
0.09,7.42,-0.55,7.00,-0.46,-40.00,-12343.28,51994
0.09,7.33,-0.09,7.00,6.67,45.00,-12342.45,52002
0.09,7.04,-0.29,7.00,-4.76,-43.00,-12341.60,52012
0.23,7.27,0.23,7.00,11.36,49.00,-12341.60,52021
0.05,6.32,-0.96,7.00,-36.22,-70.00,-12341.60,52029
0.05,6.66,0.34,7.00,-1.68,-41.00,-12341.60,52038
0.05,6.00,-0.66,7.00,-38.07,-72.00,-12341.60,52047
0.09,6.18,0.18,7.00,-16.78,-54.00,-12341.60,52056
0.05,5.62,-0.56,7.00,-45.55,-78.00,-12342.45,52065
0.05,5.56,-0.07,7.00,-37.39,-71.00,-12343.28,52074
0.09,5.16,-0.39,7.00,-53.80,-85.00,-12344.12,52082
0.28,4.26,-0.91,7.00,-17.33,-54.00,-12344.12,52091
0.14,4.78,0.52,7.00,-9.05,-47.00,-12344.96,52101
0.09,4.83,0.06,7.00,-10.61,-48.00,-12344.96,52109
0.09,4.89,0.06,7.00,-10.28,-48.00,-12344.96,52118
0.14,5.13,0.24,7.00,-41.92,-75.00,-12345.80,52127
0.48,5.08,-0.05,7.00,-48.94,-81.00,-12345.80,52135
0.52,4.61,-0.47,7.00,-13.83,-51.00,-12346.64,52145
0.09,5.12,0.51,7.00,-36.62,-70.00,-12347.48,52154
0.05,4.98,-0.15,7.00,-10.69,-48.00,-12348.32,52162
0.05,5.08,0.10,7.00,-45.92,-78.00,-12348.32,52171
0.09,5.39,0.31,7.00,-34.24,-68.00,-12349.16,52180
0.05,5.80,0.42,7.00,-21.61,-58.00,-12349.16,52189
0.48,5.98,0.17,7.00,-22.10,-58.00,-12349.16,52198
0.09,6.21,0.24,7.00,-14.96,-52.00,-12350.00,52207
0.05,6.18,-0.03,7.00,-21.17,-57.00,-12350.00,52215
0.38,6.00,-0.18,7.00,-28.80,-64.00,-12350.00,52225
0.09,5.75,-0.25,7.00,-36.27,-70.00,-12350.84,52234
0.09,5.63,-0.11,7.00,-36.46,-70.00,-12350.84,52242
0.14,5.73,0.10,7.00,-29.72,-65.00,-12350.84,52251
0.09,5.80,0.07,7.00,-28.42,-63.00,-12351.68,52260
0.19,5.86,0.06,7.00,-27.32,-63.00,-12351.68,52269
0.23,5.70,-0.16,7.00,-35.74,-70.00,-12352.52,52278
0.43,5.44,-0.26,7.00,-44.37,-77.00,-12352.52,52287
0.19,4.98,-0.46,7.00,-11.97,-50.00,-12352.52,52295
0.52,4.28,-0.69,7.00,-16.36,-53.00,-12353.35,52304
0.09,3.51,-0.77,7.00,-20.51,-57.00,-12354.20,52314
0.09,2.88,-0.64,7.00,-23.18,-59.00,-12354.20,52322
0.14,1.93,-0.94,7.00,-29.10,-64.00,-12355.03,52331
0.09,1.41,-0.52,7.00,-30.02,-65.00,-12355.87,52340
0.05,0.79,-0.63,7.00,-33.58,-68.00,-12357.55,52348
0.09,0.45,-0.34,7.00,-34.13,-68.00,-12358.39,52358
0.09,-0.05,-0.50,7.00,-37.25,-71.00,-12360.07,52367
0.09,-0.38,-0.33,7.00,-38.22,-72.00,-12360.91,52376
0.09,-0.74,-0.36,7.00,-40.16,-73.00,-12362.59,52384
0.09,-0.97,-0.22,7.00,-40.71,-74.00,-12364.27,52393
0.14,-1.51,-0.55,7.00,-44.77,-77.00,-12366.79,52403
0.09,-1.91,-0.40,7.00,-46.13,-78.00,-12367.62,52411
0.09,-1.81,0.10,7.00,-43.61,-76.00,-12369.30,52420
0.43,-1.66,0.15,7.00,-42.71,-76.00,-12370.98,52429
0.19,-1.51,0.14,7.00,-41.99,-75.00,-12371.82,52438
0.48,-1.39,0.12,7.00,-41.45,-74.00,-12373.50,52447
0.14,-1.25,0.14,7.00,-40.67,-74.00,-12375.18,52456
0.05,-1.25,0.00,7.00,-41.22,-74.00,-12376.86,52465
0.14,-1.37,-0.13,7.00,-42.37,-75.00,-12378.54,52473
0.19,-1.56,-0.19,7.00,-43.55,-76.00,-12380.21,52483
0.05,-1.61,-0.05,7.00,-43.21,-76.00,-12381.89,52492
0.09,-1.84,-0.24,7.00,-45.15,-78.00,-12383.57,52501
0.14,-1.97,-0.13,7.00,-45.34,-78.00,-12386.09,52509
0.09,-2.08,-0.11,7.00,-45.82,-78.00,-12387.77,52518
0.09,-2.02,0.05,7.00,-44.92,-77.00,-12390.29,52528
1.13,-1.91,0.11,7.00,-44.12,-77.00,-12391.96,52536
0.09,-1.91,0.00,7.00,-44.53,-77.00,-12394.48,52545
0.09,-1.58,0.33,7.00,-41.56,-74.00,-12397.00,52554
0.05,-1.72,-0.15,7.00,-44.20,-77.00,-12399.52,52563
0.09,-1.82,-0.10,7.00,-44.49,-77.00,-12402.04,52572
0.09,-1.96,-0.14,7.00,-45.33,-78.00,-12404.55,52581
0.14,-2.07,-0.12,7.00,-45.83,-78.00,-12407.07,52590
0.23,-1.89,0.19,7.00,-43.69,-76.00,-12409.59,52599
0.14,-1.39,0.50,7.00,-39.98,-73.00,-12412.11,52608
0.23,-0.71,0.69,7.00,-35.78,-70.00,-12414.63,52617
0.57,-0.25,0.46,7.00,-34.39,-68.00,-12417.15,52626
0.09,0.53,0.78,7.00,-29.22,-64.00,-12420.50,52634
0.09,0.93,0.39,7.00,-28.79,-64.00,-12423.02,52643
0.09,1.35,0.42,7.00,-26.59,-62.00,-12425.54,52653
0.09,1.56,0.21,7.00,-26.35,-62.00,-12427.22,52661
0.09,1.73,0.17,7.00,-25.69,-61.00,-12429.73,52670
0.09,1.88,0.15,7.00,-25.03,-61.00,-12432.25,52679
0.14,1.92,0.05,7.00,-25.20,-61.00,-12434.77,52688
0.57,2.10,0.18,7.00,-23.79,-59.00,-12437.29,52697
0.09,2.42,0.32,7.00,-21.61,-58.00,-12439.81,52706
0.09,2.30,-0.12,7.00,-24.00,-60.00,-12442.32,52715
0.09,2.30,0.00,7.00,-23.50,-59.00,-12444.84,52723
0.05,2.41,0.11,7.00,-22.51,-58.00,-12447.36,52732
0.09,2.70,0.29,7.00,-20.34,-57.00,-12449.88,52742
0.09,2.40,-0.30,7.00,-24.16,-60.00,-12452.40,52750
0.14,2.73,0.32,7.00,-20.06,-56.00,-12454.91,52759
0.09,2.45,-0.28,7.00,-23.88,-60.00,-12457.43,52768
0.38,2.46,0.02,7.00,-22.62,-59.00,-12459.11,52777
0.14,2.31,-0.16,7.00,-24.10,-60.00,-12461.63,52786
0.43,2.40,0.10,7.00,-22.61,-59.00,-12464.15,52795
0.09,2.22,-0.18,7.00,-24.58,-60.00,-12466.66,52804
0.09,2.32,0.10,7.00,-22.99,-59.00,-12469.18,52812
0.09,2.17,-0.15,7.00,-24.73,-60.00,-12471.70,52822
0.09,2.24,0.07,7.00,-23.52,-59.00,-12474.22,52831
0.09,2.21,-0.03,7.00,-24.06,-60.00,-12476.74,52839
0.23,2.08,-0.13,7.00,-25.10,-61.00,-12479.26,52848
0.14,2.09,0.00,7.00,-24.56,-60.00,-12481.77,52857
0.09,1.99,-0.10,7.00,-25.47,-61.00,-12484.29,52867
0.05,1.67,-0.31,7.00,-27.87,-63.00,-12486.81,52875
0.23,1.97,0.30,7.00,-23.96,-60.00,-12489.33,52884
0.43,1.58,-0.39,7.00,-28.64,-64.00,-12491.85,52893
0.09,1.58,-0.00,7.00,-27.13,-62.00,-12494.36,52901
0.62,1.58,0.01,7.00,-27.06,-62.00,-12496.88,52911
0.09,1.30,-0.28,7.00,-29.61,-64.00,-12499.40,52920
0.14,1.44,0.13,7.00,-27.29,-62.00,-12501.92,52929
0.33,1.53,0.10,7.00,-26.94,-62.00,-12505.27,52937
0.09,1.36,-0.17,7.00,-28.85,-64.00,-12507.79,52946
0.23,1.35,-0.02,7.00,-28.33,-63.00,-12510.31,52956
0.43,1.44,0.09,7.00,-27.45,-63.00,-12512.83,52964
0.05,1.46,0.02,7.00,-27.64,-63.00,-12515.35,52973
0.09,1.55,0.09,7.00,-26.91,-62.00,-12517.87,52982
0.05,1.36,-0.19,7.00,-28.99,-64.00,-12520.38,52990
0.05,1.56,0.21,7.00,-26.38,-62.00,-12522.90,53000
0.09,1.36,-0.20,7.00,-28.99,-64.00,-12525.42,53009
0.19,1.52,0.16,7.00,-26.73,-62.00,-12527.94,53018
0.09,1.60,0.08,7.00,-26.65,-62.00,-12530.45,53026
0.09,1.56,-0.05,7.00,-27.41,-63.00,-12532.97,53036
0.05,1.54,-0.02,7.00,-27.38,-63.00,-12535.49,53045
0.23,1.31,-0.23,7.00,-29.38,-64.00,-12538.01,53053
0.09,1.49,0.18,7.00,-26.86,-62.00,-12540.53,53062
0.28,1.27,-0.21,7.00,-29.48,-64.00,-12543.05,53071
0.14,1.49,0.22,7.00,-26.70,-62.00,-12545.56,53081
0.14,1.15,-0.33,7.00,-30.56,-65.00,-12548.08,53089
0.09,1.30,0.15,7.00,-27.88,-63.00,-12550.60,53098
0.09,1.10,-0.20,7.00,-30.28,-65.00,-12553.12,53107
0.52,1.41,0.30,7.00,-26.74,-62.00,-12555.63,53115
0.57,1.19,-0.22,7.00,-29.89,-65.00,-12558.15,53125
0.09,1.31,0.11,7.00,-28.00,-63.00,-12560.67,53134
0.23,1.51,0.20,7.00,-26.68,-62.00,-12563.19,53142
0.72,1.48,-0.03,7.00,-27.74,-63.00,-12565.71,53151
0.14,1.64,0.16,7.00,-26.14,-62.00,-12568.23,53160
0.48,1.93,0.29,7.00,-24.21,-60.00,-12570.74,53170
0.57,2.06,0.13,7.00,-24.20,-60.00,-12573.26,53178
0.09,1.95,-0.10,7.00,-25.64,-61.00,-12575.78,53187
0.09,2.24,0.29,7.00,-22.66,-59.00,-12578.30,53196
0.09,2.33,0.09,7.00,-22.96,-59.00,-12580.82,53204
0.05,2.27,-0.07,7.00,-23.95,-60.00,-12583.33,53214
0.23,2.16,-0.10,7.00,-24.60,-60.00,-12585.85,53223
0.05,2.22,0.06,7.00,-23.68,-59.00,-12588.37,53232
0.43,2.11,-0.11,7.00,-24.93,-60.00,-12590.89,53240
0.14,2.07,-0.04,7.00,-24.82,-60.00,-12593.41,53250
0.23,1.96,-0.10,7.00,-25.59,-61.00,-12595.92,53259
0.14,1.81,-0.15,7.00,-26.53,-62.00,-12598.44,53267
0.09,1.45,-0.36,7.00,-29.17,-64.00,-12600.96,53276
0.09,1.41,-0.05,7.00,-28.15,-63.00,-12603.48,53285
0.14,1.13,-0.28,7.00,-30.44,-65.00,-12606.83,53295
0.09,0.99,-0.14,7.00,-30.59,-65.00,-12609.35,53303
0.05,0.98,-0.01,7.00,-30.14,-65.00,-12612.71,53312
0.09,0.48,-0.50,7.00,-34.61,-69.00,-12615.23,53321
0.09,0.38,-0.10,7.00,-33.52,-68.00,-12617.75,53329
0.09,0.14,-0.24,7.00,-35.28,-69.00,-12621.10,53339
0.09,-0.14,-0.27,7.00,-36.79,-70.00,-12623.62,53348
0.05,-0.32,-0.18,7.00,-37.35,-71.00,-12626.98,53356
0.09,-0.59,-0.27,7.00,-39.03,-72.00,-12629.50,53365
0.09,-1.04,-0.45,7.00,-42.04,-75.00,-12632.85,53374
0.14,-0.98,0.07,7.00,-39.62,-73.00,-12636.21,53384
0.28,-1.39,-0.42,7.00,-43.64,-76.00,-12638.73,53392
0.09,-1.37,0.02,7.00,-41.79,-75.00,-12642.09,53401
0.23,-1.62,-0.24,7.00,-44.06,-77.00,-12645.45,53410
0.09,-1.96,-0.34,7.00,-46.14,-78.00,-12648.80,53420
0.09,-2.04,-0.09,7.00,-45.55,-78.00,-12651.32,53428
0.09,-2.28,-0.24,7.00,-47.38,-79.00,-12654.68,53437
0.28,-2.54,-0.26,7.00,-48.72,-81.00,-12658.03,53446
0.09,-2.74,-0.20,7.00,-49.49,-81.00,-12661.39,53454
0.09,-2.79,-0.05,7.00,-49.18,-81.00,-12664.75,53464
0.09,-3.13,-0.34,7.00,-52.04,-83.00,-12668.11,53473
0.09,-2.92,0.21,7.00,-48.74,-81.00,-12671.46,53482
0.09,-3.45,-0.53,7.00,-54.36,-85.00,-12675.66,53490
0.09,-3.20,0.25,7.00,-50.02,-82.00,-12679.02,53499
0.09,-3.56,-0.35,7.00,-54.20,-85.00,-12682.37,53509
0.23,-3.41,0.15,7.00,-51.43,-83.00,-12685.73,53517
0.48,-3.53,-0.12,7.00,-53.12,-84.00,-12689.93,53526
0.28,-3.50,0.02,7.00,-52.43,-84.00,-12693.29,53535
0.09,-3.47,0.03,7.00,-52.24,-84.00,-12696.64,53544
0.23,-3.55,-0.07,7.00,-53.02,-84.00,-12700.84,53553
0.09,-3.45,0.09,7.00,-51.88,-83.00,-12704.20,53562
0.05,-3.25,0.20,7.00,-50.48,-82.00,-12708.40,53571
0.09,-3.25,0.00,7.00,-51.24,-83.00,-12711.75,53580
0.09,-3.29,-0.04,7.00,-51.61,-83.00,-12715.95,53588
0.09,-3.02,0.27,7.00,-49.00,-81.00,-12719.30,53598
0.28,-2.86,0.16,7.00,-48.67,-80.00,-12723.50,53607
0.09,-2.81,0.05,7.00,-48.88,-81.00,-12726.86,53615
0.09,-2.64,0.18,7.00,-47.48,-79.00,-12731.06,53624
0.19,-2.47,0.17,7.00,-46.68,-79.00,-12734.41,53634
0.09,-2.58,-0.11,7.00,-48.34,-80.00,-12738.61,53643
0.09,-2.61,-0.03,7.00,-48.16,-80.00,-12741.97,53651
0.09,-2.54,0.07,7.00,-47.40,-79.00,-12746.16,53660
0.09,-2.48,0.05,7.00,-47.21,-79.00,-12749.52,53669
0.09,-2.40,0.08,7.00,-46.66,-79.00,-12753.72,53678
0.33,-2.44,-0.04,7.00,-47.39,-79.00,-12757.08,53687
0.09,-2.40,0.04,7.00,-46.82,-79.00,-12760.43,53696
0.09,-2.52,-0.12,7.00,-48.08,-80.00,-12764.63,53705
0.09,-2.61,-0.09,7.00,-48.37,-80.00,-12767.99,53713
0.28,-2.66,-0.05,7.00,-48.48,-80.00,-12771.35,53723
0.09,-2.85,-0.19,7.00,-50.03,-82.00,-12775.54,53732
0.28,-2.91,-0.06,7.00,-49.75,-81.00,-12778.90,53741
0.48,-3.19,-0.28,7.00,-52.06,-83.00,-12782.26,53749
0.09,-3.06,0.13,7.00,-49.76,-81.00,-12786.45,53758
0.09,-3.24,-0.18,7.00,-51.93,-83.00,-12790.65,53768
0.52,-3.19,0.05,7.00,-50.74,-82.00,-12794.01,53776
0.09,-3.14,0.05,7.00,-50.46,-82.00,-12798.20,53785
0.09,-3.17,-0.03,7.00,-50.98,-82.00,-12801.56,53794
0.14,-3.04,0.13,7.00,-49.67,-81.00,-12805.76,53804
0.14,-3.24,-0.20,7.00,-51.99,-83.00,-12809.95,53812
0.09,-3.07,0.17,7.00,-49.69,-81.00,-12813.31,53821
0.09,-3.35,-0.28,7.00,-52.86,-84.00,-12817.51,53830
0.09,-3.08,0.27,7.00,-49.34,-81.00,-12821.70,53838
0.09,-3.35,-0.27,7.00,-52.83,-84.00,-12825.90,53848
0.09,-3.18,0.17,7.00,-50.21,-82.00,-12829.26,53857
0.19,-3.16,0.02,7.00,-50.73,-82.00,-12833.46,53866
0.48,-3.07,0.09,7.00,-49.96,-82.00,-12837.65,53874
0.14,-3.02,0.05,7.00,-49.91,-82.00,-12841.85,53883
0.09,-2.97,0.05,7.00,-49.61,-81.00,-12846.05,53893
0.09,-3.30,-0.33,7.00,-52.80,-84.00,-12850.24,53902
0.09,-3.12,0.18,7.00,-49.87,-81.00,-12853.60,53910
0.09,-3.21,-0.10,7.00,-51.46,-83.00,-12857.80,53919
0.09,-3.14,0.07,7.00,-50.41,-82.00,-12861.99,53928
0.19,-3.40,-0.26,7.00,-53.05,-84.00,-12866.19,53937
0.09,-3.23,0.17,7.00,-50.45,-82.00,-12870.39,53946
0.09,-3.49,-0.26,7.00,-53.48,-85.00,-12874.58,53955
0.09,-3.39,0.10,7.00,-51.58,-83.00,-12878.78,53964
0.09,-3.57,-0.17,7.00,-53.52,-85.00,-12882.98,53972
0.09,-3.67,-0.10,7.00,-53.73,-85.00,-12887.17,53982
1.13,-3.84,-0.17,7.00,-54.85,-86.00,-12891.37,53991
0.14,-3.61,0.23,7.00,-52.13,-83.00,-12896.41,54000
0.09,-4.02,-0.41,7.00,-56.77,-87.00,-12900.60,54008
0.52,-3.99,0.03,7.00,-54.81,-86.00,-12904.80,54018
0.14,-4.38,-0.40,7.00,-58.50,-89.00,-12909.00,54027
0.09,-4.68,-0.30,7.00,-59.58,-90.00,-12914.03,54036
0.19,-5.23,-0.55,7.00,-316.66,-306.00,-12918.23,54044
0.67,-5.25,-0.02,7.00,-306.66,-298.00,-12923.26,54053
0.14,-5.54,-0.29,7.00,-319.12,-309.00,-12929.14,54063
0.14,-6.70,-1.16,7.00,-365.79,-348.00,-12935.02,54072
0.14,-5.98,0.72,7.00,-309.89,-301.00,-12940.89,54081
0.14,-6.74,-0.77,7.00,-358.95,-342.00,-12946.77,54090
0.14,-6.67,0.08,7.00,-340.20,-326.00,-12953.48,54098
0.14,-6.67,0.00,7.00,-341.61,-328.00,-12960.20,54108
0.14,-6.33,0.33,7.00,-326.59,-315.00,-12966.91,54117
0.14,-6.73,-0.40,7.00,-351.25,-336.00,-12973.62,54126
0.19,-6.67,0.06,7.00,-340.49,-327.00,-12980.34,54135
0.14,-6.74,-0.07,7.00,-345.06,-330.00,-12987.89,54144
0.14,-6.54,0.20,7.00,-334.37,-321.00,-12994.61,54153
0.28,-6.54,0.00,7.00,-338.39,-325.00,-13002.16,54162
0.67,-6.25,0.29,7.00,-325.57,-314.00,-13009.72,54171
0.19,-6.16,0.09,7.00,-327.30,-315.00,-13017.27,54180
0.28,-5.64,0.52,7.00,-305.58,-297.00,-13025.66,54190
0.38,-5.36,0.28,7.00,-303.27,-295.00,-13033.22,54199
0.14,-4.79,0.57,7.00,-56.68,-87.00,-13041.61,54207
0.09,-4.23,0.56,7.00,-53.87,-85.00,-13050.00,54216
0.09,-4.15,0.07,7.00,-55.46,-86.00,-13057.56,54225
0.09,-3.92,0.23,7.00,-53.69,-85.00,-13065.11,54235
0.09,-3.96,-0.04,7.00,-54.96,-86.00,-13073.51,54243
0.05,-3.99,-0.03,7.00,-55.09,-86.00,-13081.06,54252
0.09,-4.15,-0.16,7.00,-56.39,-87.00,-13088.62,54261
0.09,-4.13,0.02,7.00,-55.55,-86.00,-13096.17,54270
0.09,-4.07,0.06,7.00,-55.12,-86.00,-13103.72,54279
0.09,-4.23,-0.16,7.00,-56.81,-87.00,-13111.28,54288
0.05,-4.17,0.06,7.00,-55.65,-86.00,-13119.67,54297
0.09,-4.40,-0.22,7.00,-57.86,-88.00,-13127.22,54306
0.09,-4.25,0.14,7.00,-55.70,-86.00,-13134.78,54315
0.09,-4.17,0.08,7.00,-55.55,-86.00,-13142.33,54324
0.48,-3.95,0.23,7.00,-53.83,-85.00,-13149.89,54333
0.23,-4.03,-0.08,7.00,-55.47,-86.00,-13158.28,54342
0.23,-3.79,0.23,7.00,-53.04,-84.00,-13165.83,54350
0.48,-3.83,-0.03,7.00,-54.29,-85.00,-13173.39,54360
0.14,-3.82,0.01,7.00,-54.08,-85.00,-13180.94,54369
0.09,-3.79,0.03,7.00,-53.80,-85.00,-13188.49,54378
0.09,-3.75,0.03,7.00,-53.63,-85.00,-13196.05,54386
0.62,-4.22,-0.47,7.00,-57.95,-88.00,-13203.60,54395
0.57,-4.28,-0.06,7.00,-56.64,-87.00,-13210.32,54405
0.48,-4.38,-0.10,7.00,-57.28,-88.00,-13217.87,54414
0.09,-4.35,0.03,7.00,-56.61,-87.00,-13225.43,54422
0.09,-4.75,-0.41,7.00,-60.40,-90.00,-13232.98,54431
0.14,-4.60,0.16,7.00,-57.37,-88.00,-13239.69,54440
0.09,-4.43,0.17,7.00,-56.44,-87.00,-13247.25,54450
0.09,-4.47,-0.04,7.00,-57.53,-88.00,-13253.96,54458
0.14,-4.36,0.11,7.00,-56.34,-87.00,-13261.52,54467
0.09,-4.33,0.03,7.00,-56.52,-87.00,-13269.07,54476
0.14,-4.41,-0.08,7.00,-57.36,-88.00,-13275.79,54486
0.23,-4.46,-0.05,7.00,-57.49,-88.00,-13283.34,54494
0.23,-4.00,0.46,7.00,-53.16,-84.00,-13290.05,54503
0.19,-4.07,-0.07,7.00,-55.66,-86.00,-13296.77,54512
0.19,-3.79,0.28,7.00,-52.82,-84.00,-13304.32,54521
0.09,-4.13,-0.34,7.00,-57.00,-88.00,-13311.04,54530
0.14,-4.18,-0.05,7.00,-56.10,-87.00,-13317.75,54539
0.09,-4.35,-0.17,7.00,-57.43,-88.00,-13324.47,54548
0.09,-4.11,0.24,7.00,-54.55,-85.00,-13331.18,54557
0.09,-4.28,-0.17,7.00,-57.09,-88.00,-13338.74,54565
0.09,-3.99,0.29,7.00,-53.81,-85.00,-13345.45,54575
0.09,-4.38,-0.39,7.00,-58.44,-89.00,-13352.17,54584
0.52,-4.14,0.24,7.00,-54.73,-86.00,-13358.88,54593
0.14,-4.20,-0.06,7.00,-56.21,-87.00,-13365.59,54601
0.09,-4.08,0.11,7.00,-54.96,-86.00,-13372.31,54610
0.09,-3.80,0.29,7.00,-52.84,-84.00,-13379.02,54620
0.23,-4.04,-0.24,7.00,-56.13,-87.00,-13385.74,54629
0.52,-4.03,0.01,7.00,-55.12,-86.00,-13392.45,54637
0.00,-3.87,0.16,7.00,-53.70,-85.00,-13399.17,54646
0.43,-4.31,-0.44,7.00,-58.29,-89.00,-13405.88,54656
0.09,-4.09,0.21,7.00,-54.63,-86.00,-13412.60,54664
0.14,-4.48,-0.38,7.00,-58.91,-89.00,-13419.31,54673
0.09,-4.44,0.03,7.00,-57.09,-88.00,-13426.03,54682
0.43,-4.65,-0.21,7.00,-59.11,-89.00,-13432.74,54691
0.09,-4.78,-0.13,7.00,-59.41,-90.00,-13439.46,54700
0.05,-4.70,0.08,7.00,-58.16,-88.00,-13446.17,54709
0.14,-4.59,0.11,7.00,-57.51,-88.00,-13452.89,54718
0.09,-4.74,-0.15,7.00,-59.31,-89.00,-13458.76,54727
0.09,-4.85,-0.11,7.00,-59.69,-90.00,-13465.48,54735
0.19,-5.05,-0.20,7.00,-305.05,-297.00,-13472.19,54745
0.14,-5.09,-0.05,7.00,-303.18,-295.00,-13478.91,54754
0.14,-5.17,-0.08,7.00,-305.95,-297.00,-13486.46,54763
0.14,-5.57,-0.40,7.00,-322.39,-311.00,-13494.01,54772
0.14,-5.68,-0.10,7.00,-319.01,-308.00,-13501.57,54781
0.67,-5.82,-0.14,7.00,-323.32,-312.00,-13509.12,54790
0.19,-5.62,0.20,7.00,-311.43,-302.00,-13516.68,54799
0.28,-5.96,-0.34,7.00,-330.96,-318.00,-13524.23,54808
0.43,-5.42,0.55,7.00,-299.52,-292.00,-13532.62,54817
0.19,-5.90,-0.49,7.00,-332.36,-320.00,-13540.18,54827
0.14,-5.86,0.05,7.00,-320.58,-310.00,-13548.57,54836
0.14,-6.11,-0.25,7.00,-332.74,-320.00,-13556.96,54845
0.14,-5.87,0.24,7.00,-317.10,-307.00,-13565.36,54853
0.62,-5.50,0.38,7.00,-304.86,-296.00,-13573.75,54862
0.43,-6.13,-0.63,7.00,-340.77,-327.00,-13582.98,54872
0.14,-6.06,0.07,7.00,-325.15,-314.00,-13591.38,54881
0.19,-5.97,0.09,7.00,-322.35,-311.00,-13600.61,54890
0.14,-6.36,-0.39,7.00,-341.70,-328.00,-13609.84,54899
0.14,-6.28,0.08,7.00,-330.41,-318.00,-13619.07,54907
0.14,-6.35,-0.07,7.00,-334.97,-322.00,-13628.31,54917
0.14,-6.54,-0.19,7.00,-342.40,-328.00,-13637.54,54926
0.57,-5.97,0.57,7.00,-312.65,-303.00,-13647.61,54935
0.43,-5.57,0.39,7.00,-306.39,-298.00,-13656.84,54944
0.33,-5.52,0.05,7.00,-311.83,-302.00,-13666.08,54953
0.28,-5.21,0.31,7.00,-298.93,-292.00,-13676.15,54963
0.57,-4.79,0.42,7.00,-57.28,-88.00,-13686.22,54971
0.09,-4.54,0.25,7.00,-56.70,-87.00,-13695.45,54980
0.14,-3.78,0.76,7.00,-50.86,-82.00,-13704.69,54989
0.09,-3.89,-0.11,7.00,-54.90,-86.00,-13713.92,54999
0.09,-3.36,0.54,7.00,-49.63,-81.00,-13723.15,55007
0.09,-3.45,-0.09,7.00,-52.59,-84.00,-13732.38,55016
0.57,-2.95,0.50,7.00,-47.74,-80.00,-13740.78,55025
0.09,-2.97,-0.03,7.00,-49.98,-82.00,-13750.01,55034
0.09,-2.66,0.31,7.00,-47.04,-79.00,-13758.40,55043
0.09,-2.72,-0.06,7.00,-48.83,-81.00,-13767.64,55052
0.09,-2.19,0.53,7.00,-43.79,-76.00,-13776.03,55061
0.09,-2.22,-0.03,7.00,-46.21,-78.00,-13784.42,55070
0.09,-1.93,0.29,7.00,-43.50,-76.00,-13793.66,55079
0.09,-1.62,0.31,7.00,-41.84,-75.00,-13802.05,55088
0.09,-0.95,0.67,7.00,-37.06,-71.00,-13810.44,55097
0.05,-0.91,0.04,7.00,-39.39,-73.00,-13818.84,55106
0.19,-0.63,0.28,7.00,-37.03,-71.00,-13827.23,55115
0.67,-0.32,0.31,7.00,-35.34,-69.00,-13835.62,55123
0.14,-0.17,0.15,7.00,-35.28,-69.00,-13844.02,55133
0.09,-0.12,0.05,7.00,-35.41,-69.00,-13852.41,55142
0.09,-0.29,-0.17,7.00,-37.14,-71.00,-13859.96,55151
0.09,-0.23,0.06,7.00,-35.94,-70.00,-13868.36,55159
0.09,-0.20,0.03,7.00,-35.90,-70.00,-13876.75,55169
0.09,-0.21,-0.00,7.00,-36.04,-70.00,-13884.30,55178
0.09,-0.27,-0.06,7.00,-36.60,-70.00,-13892.70,55187
0.09,-0.19,0.08,7.00,-35.59,-69.00,-13900.25,55195
0.09,-0.38,-0.19,7.00,-37.66,-71.00,-13907.81,55204
0.14,-0.44,-0.06,7.00,-37.47,-71.00,-13916.20,55214
0.09,-0.46,-0.02,7.00,-37.39,-71.00,-13923.75,55223
0.09,-0.51,-0.05,7.00,-37.76,-71.00,-13931.31,55231
0.09,-0.78,-0.27,7.00,-40.02,-73.00,-13938.86,55240
0.09,-0.97,-0.18,7.00,-40.57,-74.00,-13946.42,55249
0.09,-0.85,0.12,7.00,-38.79,-72.00,-13953.13,55259
0.23,-0.83,0.02,7.00,-39.07,-72.00,-13960.68,55267
0.19,-0.99,-0.16,7.00,-40.55,-74.00,-13968.24,55276
0.67,-0.82,0.17,7.00,-38.44,-72.00,-13974.95,55285
0.09,-0.94,-0.12,7.00,-40.20,-73.00,-13982.51,55294
0.09,-0.79,0.16,7.00,-38.31,-72.00,-13989.22,55303
0.09,-0.82,-0.04,7.00,-39.26,-73.00,-13996.78,55312
0.09,-0.55,0.28,7.00,-36.64,-70.00,-14003.49,55321
0.14,-0.68,-0.14,7.00,-38.96,-72.00,-14010.21,55330
0.09,-0.79,-0.11,7.00,-39.42,-73.00,-14016.92,55339
0.09,-0.99,-0.20,7.00,-40.74,-74.00,-14024.47,55348
0.09,-0.88,0.11,7.00,-38.92,-72.00,-14031.19,55357
0.09,-1.10,-0.22,7.00,-41.38,-74.00,-14037.90,55366
0.14,-1.35,-0.25,7.00,-42.77,-76.00,-14044.62,55374
0.09,-1.65,-0.30,7.00,-44.48,-77.00,-14051.33,55384
0.57,-1.67,-0.02,7.00,-43.44,-76.00,-14058.05,55393
0.67,-1.71,-0.03,7.00,-43.65,-76.00,-14064.76,55402
0.09,-1.84,-0.14,7.00,-44.77,-77.00,-14071.48,55410
0.14,-1.52,0.32,7.00,-41.30,-74.00,-14078.19,55419
0.33,-1.57,-0.05,7.00,-43.05,-76.00,-14084.91,55429
0.19,-1.43,0.14,7.00,-41.61,-75.00,-14091.62,55438
0.57,-1.49,-0.06,7.00,-42.67,-75.00,-14097.50,55446
0.09,-1.28,0.21,7.00,-40.58,-74.00,-14104.21,55455
0.00,-1.29,-0.01,7.00,-41.46,-74.00,-14110.09,55464
0.23,-1.49,-0.21,7.00,-43.30,-76.00,-14116.80,55474
0.09,-1.08,0.41,7.00,-38.79,-72.00,-14122.68,55482
0.09,-1.45,-0.36,7.00,-43.68,-76.00,-14128.55,55491
0.09,-1.22,0.23,7.00,-40.18,-73.00,-14135.27,55500
0.09,-1.55,-0.33,7.00,-44.05,-77.00,-14141.14,55510
0.09,-1.11,0.43,7.00,-38.84,-72.00,-14147.02,55518
0.09,-1.66,-0.55,7.00,-45.49,-78.00,-14152.89,55527
0.09,-1.55,0.11,7.00,-42.31,-75.00,-14158.77,55536
0.09,-1.87,-0.32,7.00,-45.66,-78.00,-14164.64,55545
0.09,-2.14,-0.27,7.00,-46.76,-79.00,-14170.52,55554
0.14,-2.55,-0.41,7.00,-49.41,-81.00,-14176.39,55563
0.52,-2.76,-0.20,7.00,-49.60,-81.00,-14181.43,55572
0.14,-2.81,-0.05,7.00,-49.24,-81.00,-14187.31,55581
0.09,-3.29,-0.49,7.00,-53.43,-85.00,-14193.18,55589
0.09,-3.24,0.05,7.00,-51.01,-83.00,-14199.06,55599
0.09,-3.55,-0.30,7.00,-53.96,-85.00,-14204.93,55608
0.09,-3.84,-0.29,7.00,-55.34,-86.00,-14210.81,55617
0.52,-4.01,-0.18,7.00,-55.78,-86.00,-14215.84,55625
0.09,-3.92,0.09,7.00,-54.24,-85.00,-14221.72,55634
0.09,-3.85,0.07,7.00,-53.99,-85.00,-14227.59,55644
0.09,-3.85,0.01,7.00,-54.20,-85.00,-14233.47,55653
0.09,-3.38,0.47,7.00,-50.01,-82.00,-14239.34,55661
0.38,-3.35,0.03,7.00,-51.65,-83.00,-14245.22,55670
0.57,-3.12,0.24,7.00,-49.64,-81.00,-14251.09,55680
0.57,-2.69,0.43,7.00,-46.70,-79.00,-14256.13,55689
0.77,-2.65,0.04,7.00,-48.09,-80.00,-14262.01,55697
0.09,-2.28,0.37,7.00,-44.88,-77.00,-14267.04,55706
0.52,-2.09,0.18,7.00,-44.75,-77.00,-14272.92,55715
0.62,-2.04,0.06,7.00,-44.94,-77.00,-14277.95,55724
0.43,-2.12,-0.08,7.00,-45.94,-78.00,-14283.83,55733
0.14,-2.00,0.12,7.00,-44.49,-77.00,-14288.87,55742
0.28,-1.80,0.20,7.00,-43.19,-76.00,-14293.90,55751
0.23,-2.11,-0.32,7.00,-46.84,-79.00,-14298.94,55759
0.19,-1.82,0.29,7.00,-42.94,-76.00,-14303.97,55769
0.57,-1.98,-0.16,7.00,-45.52,-78.00,-14309.01,55778
0.09,-2.29,-0.31,7.00,-47.72,-80.00,-14314.04,55787
0.09,-1.96,0.33,7.00,-43.47,-76.00,-14319.08,55795
0.09,-2.24,-0.28,7.00,-47.36,-79.00,-14324.12,55804
0.09,-2.16,0.09,7.00,-45.43,-78.00,-14329.15,55814
0.09,-2.20,-0.05,7.00,-46.19,-78.00,-14334.19,55823
0.09,-2.36,-0.16,7.00,-47.41,-79.00,-14339.23,55831
0.09,-2.19,0.17,7.00,-45.26,-78.00,-14344.26,55840
0.09,-2.75,-0.56,7.00,-50.99,-82.00,-14349.30,55849
0.14,-2.70,0.05,7.00,-48.34,-80.00,-14354.33,55859
0.09,-2.82,-0.12,7.00,-49.58,-81.00,-14359.37,55867
0.19,-3.12,-0.30,7.00,-51.80,-83.00,-14363.57,55876
0.57,-3.17,-0.05,7.00,-51.03,-83.00,-14368.60,55885
0.14,-3.28,-0.11,7.00,-51.82,-83.00,-14373.64,55895
0.14,-3.31,-0.03,7.00,-51.68,-83.00,-14377.84,55903
0.09,-3.50,-0.19,7.00,-53.29,-84.00,-14382.87,55912
0.19,-3.76,-0.25,7.00,-54.80,-86.00,-14387.07,55921
0.14,-4.02,-0.26,7.00,-56.12,-87.00,-14392.10,55930
0.09,-4.17,-0.15,7.00,-56.44,-87.00,-14396.30,55939
0.09,-3.87,0.30,7.00,-53.15,-84.00,-14401.34,55948
0.09,-4.29,-0.42,7.00,-58.09,-88.00,-14405.53,55957
0.05,-4.19,0.10,7.00,-55.57,-86.00,-14410.57,55965
0.09,-4.39,-0.20,7.00,-57.74,-88.00,-14414.77,55974
0.00,-4.36,0.03,7.00,-56.65,-87.00,-14419.80,55984
0.33,-4.46,-0.10,7.00,-57.68,-88.00,-14424.00,55993
0.09,-4.43,0.02,7.00,-57.06,-88.00,-14429.04,56001
0.52,-4.31,0.12,7.00,-56.07,-87.00,-14434.07,56010
0.14,-4.18,0.13,7.00,-55.41,-86.00,-14438.27,56019
0.09,-3.90,0.28,7.00,-53.36,-84.00,-14443.30,56029
0.28,-3.75,0.15,7.00,-53.12,-84.00,-14447.50,56037
0.23,-3.58,0.17,7.00,-52.22,-84.00,-14452.54,56046
0.43,-3.40,0.18,7.00,-51.28,-83.00,-14456.73,56055
0.57,-3.22,0.18,7.00,-50.41,-82.00,-14460.93,56064
0.23,-2.92,0.31,7.00,-48.35,-80.00,-14465.96,56073
0.05,-2.82,0.10,7.00,-48.69,-80.00,-14470.16,56082
0.05,-2.77,0.05,7.00,-48.63,-80.00,-14474.36,56091
0.09,-2.61,0.16,7.00,-47.39,-79.00,-14478.56,56099
0.09,-2.41,0.20,7.00,-46.24,-78.00,-14482.75,56109
0.09,-2.23,0.18,7.00,-45.46,-78.00,-14486.95,56118
0.09,-2.02,0.22,7.00,-44.22,-77.00,-14491.15,56127
0.14,-1.83,0.19,7.00,-43.36,-76.00,-14495.34,56135
0.19,-1.72,0.10,7.00,-43.19,-76.00,-14499.54,56144
0.05,-1.66,0.06,7.00,-43.06,-76.00,-14503.74,56154
0.23,-1.54,0.12,7.00,-42.20,-75.00,-14507.09,56163
0.05,-1.43,0.11,7.00,-41.71,-75.00,-14511.29,56171
0.09,-1.35,0.08,7.00,-41.40,-74.00,-14515.49,56180
0.62,-1.30,0.05,7.00,-41.33,-74.00,-14518.84,56189
0.09,-1.11,0.19,7.00,-39.81,-73.00,-14523.04,56198
0.38,-1.25,-0.14,7.00,-41.81,-75.00,-14527.24,56207
0.23,-1.13,0.12,7.00,-40.15,-73.00,-14530.59,56216
0.23,-1.09,0.04,7.00,-40.30,-73.00,-14534.79,56225
0.09,-1.22,-0.13,7.00,-41.65,-75.00,-14538.99,56233
0.09,-1.57,-0.35,7.00,-44.23,-77.00,-14542.34,56243
0.09,-1.54,0.03,7.00,-42.59,-75.00,-14546.54,56252
0.14,-1.61,-0.07,7.00,-43.31,-76.00,-14550.74,56261
0.09,-1.52,0.09,7.00,-42.20,-75.00,-14554.10,56269
0.09,-1.45,0.06,7.00,-42.00,-75.00,-14558.29,56279
0.09,-1.48,-0.03,7.00,-42.55,-75.00,-14561.65,56288
0.05,-1.32,0.16,7.00,-40.96,-74.00,-14565.85,56296
0.09,-1.27,0.05,7.00,-41.14,-74.00,-14569.20,56305
0.05,-1.08,0.19,7.00,-39.66,-73.00,-14573.40,56314
0.19,-1.07,0.01,7.00,-40.33,-73.00,-14576.76,56324
0.09,-0.80,0.28,7.00,-37.88,-71.00,-14580.12,56332
0.23,-0.68,0.12,7.00,-37.94,-71.00,-14584.31,56341
0.14,-0.44,0.24,7.00,-36.28,-70.00,-14587.67,56350
0.19,-0.36,0.08,7.00,-36.47,-70.00,-14591.03,56358
0.57,-0.30,0.06,7.00,-36.24,-70.00,-14594.38,56368
0.14,-0.13,0.17,7.00,-34.97,-69.00,-14597.74,56377
0.09,-0.01,0.12,7.00,-34.57,-69.00,-14601.10,56386
0.14,0.20,0.20,7.00,-33.21,-67.00,-14604.46,56394
0.09,0.18,-0.01,7.00,-34.16,-68.00,-14607.81,56403
0.05,0.35,0.17,7.00,-32.58,-67.00,-14611.17,56413
0.09,0.53,0.18,7.00,-31.63,-66.00,-14614.53,56421
0.09,0.32,-0.21,7.00,-34.25,-68.00,-14617.89,56430
0.09,0.43,0.11,7.00,-32.39,-67.00,-14620.40,56439
0.09,0.34,-0.09,7.00,-33.67,-68.00,-14623.76,56449
0.38,0.44,0.10,7.00,-32.40,-67.00,-14627.12,56457
0.05,0.26,-0.18,7.00,-34.39,-68.00,-14630.48,56466
0.09,-0.06,-0.32,7.00,-36.59,-70.00,-14633.83,56475
0.09,-0.03,0.03,7.00,-35.00,-69.00,-14637.19,56483
0.09,-0.27,-0.25,7.00,-37.37,-71.00,-14639.71,56493
0.09,-0.25,0.02,7.00,-36.19,-70.00,-14643.07,56502
0.14,-0.52,-0.27,7.00,-38.68,-72.00,-14646.42,56510
0.43,-0.59,-0.06,7.00,-38.18,-72.00,-14648.94,56519
0.09,-0.92,-0.33,7.00,-40.94,-74.00,-14652.30,56528
0.09,-0.95,-0.03,7.00,-39.89,-73.00,-14655.66,56538
0.09,-1.24,-0.28,7.00,-42.32,-75.00,-14659.01,56546
1.23,-1.26,-0.02,7.00,-41.39,-74.00,-14661.53,56555
0.09,-1.62,-0.36,7.00,-44.50,-77.00,-14664.89,56564
0.05,-1.69,-0.08,7.00,-43.76,-76.00,-14668.25,56573
0.38,-2.01,-0.31,7.00,-46.29,-78.00,-14671.60,56582
0.09,-2.48,-0.47,7.00,-49.28,-81.00,-14674.96,56591
0.09,-2.60,-0.12,7.00,-48.45,-80.00,-14678.32,56600
0.09,-2.80,-0.20,7.00,-49.80,-81.00,-14681.67,56608
0.09,-3.19,-0.39,7.00,-52.53,-84.00,-14685.03,56617
0.05,-3.23,-0.04,7.00,-51.30,-83.00,-14688.39,56627
0.09,-3.47,-0.24,7.00,-53.29,-84.00,-14691.75,56636
0.43,-3.56,-0.09,7.00,-53.13,-84.00,-14695.10,56644
0.09,-3.85,-0.29,7.00,-55.43,-86.00,-14698.46,56653
0.09,-4.01,-0.16,7.00,-55.69,-86.00,-14701.82,56663
0.33,-4.04,-0.03,7.00,-55.36,-86.00,-14705.18,56672
0.23,-4.18,-0.13,7.00,-56.40,-87.00,-14708.53,56680
0.62,-4.29,-0.11,7.00,-56.88,-87.00,-14712.73,56689
0.09,-4.26,0.02,7.00,-56.22,-87.00,-14716.09,56698
0.09,-4.30,-0.04,7.00,-56.65,-87.00,-14719.45,56707
0.09,-4.27,0.03,7.00,-56.25,-87.00,-14722.80,56716
0.09,-4.39,-0.11,7.00,-57.39,-88.00,-14727.00,56725
0.09,-4.35,0.04,7.00,-56.60,-87.00,-14730.36,56734
0.09,-4.50,-0.15,7.00,-58.13,-88.00,-14733.71,56742
0.67,-4.55,-0.05,7.00,-57.98,-88.00,-14737.91,56752
0.09,-4.61,-0.05,7.00,-58.23,-89.00,-14741.27,56761
0.05,-4.75,-0.15,7.00,-59.35,-89.00,-14745.46,56770
0.14,-4.79,-0.04,7.00,-59.08,-89.00,-14748.82,56778
0.05,-5.03,-0.24,7.00,-305.66,-297.00,-14753.02,56787
0.14,-5.11,-0.08,7.00,-304.34,-296.00,-14757.21,56797
0.19,-5.12,-0.01,7.00,-303.06,-295.00,-14762.25,56806
0.52,-5.76,-0.64,7.00,-331.71,-319.00,-14767.29,56815
0.14,-5.15,0.60,7.00,-291.73,-285.00,-14772.32,56823
0.23,-5.39,-0.24,7.00,-314.63,-305.00,-14777.36,56833
0.67,-5.21,0.18,7.00,-301.76,-294.00,-14782.40,56842
0.43,-5.90,-0.69,7.00,-336.20,-323.00,-14788.27,56851
0.14,-5.59,0.31,7.00,-308.51,-300.00,-14794.15,56860
0.14,-5.86,-0.27,7.00,-326.77,-315.00,-14800.86,56869
0.14,-5.83,0.03,7.00,-320.00,-309.00,-14806.74,56878
0.14,-5.77,0.06,7.00,-318.14,-308.00,-14813.45,56887
0.33,-5.62,0.15,7.00,-312.67,-303.00,-14820.16,56896
0.14,-5.51,0.11,7.00,-310.47,-301.00,-14826.88,56905
0.14,-5.48,0.03,7.00,-311.31,-302.00,-14833.59,56914
0.19,-5.38,0.10,7.00,-307.63,-299.00,-14841.15,56924
0.14,-4.83,0.55,7.00,-56.93,-87.00,-14848.70,56932
0.09,-5.59,-0.76,7.00,-329.76,-317.00,-14855.42,56941
0.38,-5.10,0.48,7.00,-292.94,-286.00,-14862.97,56950
0.62,-5.60,-0.50,7.00,-324.91,-313.00,-14870.53,56960
0.62,-5.30,0.30,7.00,-301.46,-294.00,-14878.92,56969
0.14,-4.93,0.36,7.00,-58.22,-89.00,-14886.47,56978
0.09,-4.67,0.27,7.00,-57.27,-88.00,-14894.03,56986
0.09,-4.00,0.67,7.00,-52.34,-84.00,-14901.58,56995
0.57,-4.64,-0.64,7.00,-60.79,-91.00,-14909.13,57005
0.43,-4.16,0.49,7.00,-53.84,-85.00,-14916.69,57014
0.28,-4.53,-0.37,7.00,-59.12,-89.00,-14924.24,57022
0.09,-4.09,0.43,7.00,-53.73,-85.00,-14930.96,57031
0.19,-4.41,-0.32,7.00,-58.31,-89.00,-14938.51,57040
0.57,-4.32,0.09,7.00,-56.21,-87.00,-14946.07,57050
0.09,-4.25,0.06,7.00,-56.03,-87.00,-14953.62,57058
0.09,-3.99,0.27,7.00,-53.86,-85.00,-14961.17,57067
0.09,-4.05,-0.06,7.00,-55.51,-86.00,-14968.73,57076
0.09,-4.19,-0.14,7.00,-56.47,-87.00,-14976.28,57085
0.09,-3.87,0.32,7.00,-53.06,-84.00,-14983.00,5}
=}4|@}2"i+j0.14,-3.91,-0.36,7.00,-56.00,-87.00,-15003.98,57121
0.09,-3.56,0.35,7.00,-51.39,-83.00,-15010.70,57129
0.19,-3.72,-0.16,7.00,-54.20,-85.00,-15018.25,57139
0.43,-3.53,0.19,7.00,-51.88,-83.00,-15024.96,57148
0.62,-3.57,-0.04,7.00,-53.02,-84.00,-15031.68,57157
0.14,-3.55,0.02,7.00,-52.68,-84.00,-15038.39,57165
0.09,-3.62,-0.07,7.00,-53.35,-84.00,-15045.11,57175
0.09,-3.84,-0.22,7.00,-55.06,-86.00,-15051.82,57184
0.09,-4.30,-0.47,7.00,-58.39,-89.00,-15058.54,57193
0.09,-4.37,-0.07,7.00,-57.11,-88.00,-15065.25,57201
0.09,-4.51,-0.14,7.00,-58.09,-88.00,-15071.97,57210
0.09,-4.56,-0.05,7.00,-58.03,-88.00,-15078.68,57220
0.09,-4.75,-0.19,7.00,-59.51,-90.00,-15085.40,57229
0.09,-4.82,-0.07,7.00,-59.35,-89.00,-15092.11,57237
0.09,-4.76,0.05,7.00,-58.60,-89.00,-15097.99,57246
0.09,-4.66,0.10,7.00,-57.91,-88.00,-15104.70,57255
0.57,-4.71,-0.05,7.00,-58.76,-89.00,-15110.58,57265
0.19,-4.66,0.05,7.00,-58.10,-88.00,-15116.45,57273
0.09,-4.58,0.08,7.00,-57.59,-88.00,-15123.16,57282
0.09,-4.24,0.34,7.00,-54.82,-86.00,-15129.04,57291
0.23,-4.41,-0.17,7.00,-57.73,-88.00,-15134.92,57300
0.38,-4.19,0.22,7.00,-55.05,-86.00,-15140.79,57309
0.52,-3.97,0.22,7.00,-53.95,-85.00,-15147.51,57318
0.48,-3.84,0.13,7.00,-53.66,-85.00,-15153.38,57327
0.09,-4.08,-0.24,7.00,-56.37,-87.00,-15159.26,57336
0.09,-3.92,0.16,7.00,-53.96,-85.00,-15165.13,57345
0.09,-3.80,0.12,7.00,-53.50,-85.00,-15171.01,57354
0.09,-4.07,-0.27,7.00,-56.41,-87.00,-15176.88,57363
0.52,-3.96,0.11,7.00,-54.35,-85.00,-15182.76,57372
0.09,-4.21,-0.25,7.00,-57.02,-88.00,-15188.63,57380
0.09,-4.23,-0.02,7.00,-56.23,-87.00,-15194.51,57390
0.23,-4.59,-0.36,7.00,-59.36,-89.00,-15200.38,57399
0.09,-4.22,0.36,7.00,-54.66,-86.00,-15206.26,57408
0.09,-4.43,-0.20,7.00,-57.94,-88.00,-15212.13,57416
0.09,-4.38,0.05,7.00,-56.71,-87.00,-15217.17,57425
0.09,-4.42,-0.04,7.00,-57.23,-88.00,-15223.05,57435
0.14,-4.55,-0.13,7.00,-58.27,-89.00,-15228.92,57444
0.14,-4.74,-0.19,7.00,-59.45,-90.00,-15233.96,57452
0.28,-4.76,-0.02,7.00,-58.90,-89.00,-15239.83,57461
0.14,-4.97,-0.21,7.00,-60.65,-91.00,-15244.87,57470
0.19,-5.21,-0.25,7.00,-310.27,-301.00,-15250.75,57480
0.14,-5.40,-0.19,7.00,-313.79,-304.00,-15256.62,57488
0.14,-5.48,-0.08,7.00,-313.73,-304.00,-15263.33,57497
0.28,-6.37,-0.89,7.00,-352.03,-336.00,-15269.21,57506
0.14,-5.63,0.74,7.00,-301.11,-293.00,-15275.93,57516
0.14,-5.88,-0.24,7.00,-326.81,-315.00,-15282.64,57525
0.19,-5.58,0.30,7.00,-308.38,-299.00,-15289.35,57534
0.14,-5.80,-0.22,7.00,-324.41,-313.00,-15296.07,57542
0.09,-5.41,0.39,7.00,-302.55,-295.00,-15303.62,57551
0.14,-5.65,-0.24,7.00,-320.97,-310.00,-15310.34,57561
0.14,-5.27,0.38,7.00,-299.10,-292.00,-15317.89,57570
0.14,-5.66,-0.39,7.00,-324.48,-313.00,-15325.45,57579
0.43,-5.06,0.60,7.00,-289.60,-284.00,-15333.00,57588
0.62,-5.06,0.00,7.00,-301.49,-294.00,-15341.39,57596
0.19,-4.52,0.54,7.00,-55.43,-86.00,-15348.95,57606
0.33,-4.01,0.51,7.00,-53.01,-84.00,-15356.50,57615
0.09,-3.32,0.69,7.00,-48.83,-81.00,-15364.06,57624
0.09,-3.45,-0.13,7.00,-52.78,-84.00,-15371.61,57633
0.52,-2.94,0.51,7.00,-47.62,-80.00,-15378.32,57641
0.14,-2.94,-0.00,7.00,-49.72,-81.00,-15385.88,57651
0.09,-2.43,0.51,7.00,-45.15,-78.00,-15393.43,57660
0.09,-2.44,-0.01,7.00,-47.24,-79.00,-15400.15,57669
0.09,-2.39,0.05,7.00,-46.76,-79.00,-15407.70,57677
0.09,-2.34,0.05,7.00,-46.49,-79.00,-15415.25,57687
0.09,-2.10,0.24,7.00,-44.55,-77.00,-15422.81,57696
0.14,-2.33,-0.23,7.00,-47.61,-80.00,-15429.52,57705
0.48,-2.43,-0.10,7.00,-47.53,-80.00,-15437.08,57713
0.72,-2.50,-0.07,7.00,-47.80,-80.00,-15444.63,57722
0.09,-2.43,0.08,7.00,-46.83,-79.00,-15452.19,57732
0.19,-2.56,-0.13,7.00,-48.31,-80.00,-15459.74,57741
0.62,-2.51,0.05,7.00,-47.34,-79.00,-15466.45,57749
0.14,-2.99,-0.49,7.00,-51.91,-83.00,-15474.01,57758
0.09,-2.80,0.19,7.00,-48.27,-80.00,-15480.72,57767
0.09,-2.91,-0.10,7.00,-49.93,-82.00,-15488.28,57777
0.14,-2.79,0.11,7.00,-48.50,-80.00,-15494.99,57785
0.38,-2.78,0.01,7.00,-48.85,-81.00,-15501.71,57794
0.09,-2.59,0.19,7.00,-47.18,-79.00,-15508.42,57803
0.09,-2.77,-0.18,7.00,-49.57,-81.00,-15515.14,57812
0.09,-2.82,-0.05,7.00,-49.30,-81.00,-15521.01,57821
0.09,-2.91,-0.09,7.00,-49.91,-82.00,-15528.56,57830
0.14,-2.77,0.14,7.00,-48.27,-80.00,-15534.44,57839
0.09,-2.81,-0.04,7.00,-49.19,-81.00,-15541.15,57848
0.09,-2.99,-0.18,7.00,-50.68,-82.00,-15547.87,57857
0.28,-2.90,0.09,7.00,-49.11,-81.00,-15554.58,57866
0.09,-2.87,0.03,7.00,-49.21,-81.00,-15561.30,57875
0.33,-2.86,0.01,7.00,-49.25,-81.00,-15567.17,57884
0.09,-2.81,0.05,7.00,-48.85,-81.00,-15573.89,57892
0.09,-2.74,0.07,7.00,-48.39,-80.00,-15579.76,57902
0.62,-2.94,-0.20,7.00,-50.48,-82.00,-15585.64,57911
0.23,-3.35,-0.41,7.00,-53.37,-84.00,-15592.35,57920
0.14,-3.33,0.01,7.00,-51.61,-83.00,-15598.23,57928
0.14,-3.38,-0.04,7.00,-52.04,-83.00,-15604.10,57937
0.23,-3.28,0.10,7.00,-51.00,-82.00,-15610.82,57947
0.09,-3.23,0.05,7.00,-50.98,-82.00,-15616.70,57956
0.09,-2.85,0.38,7.00,-47.75,-80.00,-15622.57,57964
0.48,-3.32,-0.47,7.00,-53.46,-85.00,-15629.29,57973
0.09,-3.09,0.23,7.00,-49.52,-81.00,-15635.16,57982
0.05,-3.18,-0.10,7.00,-51.31,-83.00,-15641.04,57992
0.28,-3.20,-0.01,7.00,-51.02,-83.00,-15646.91,58000
0.09,-2.94,0.26,7.00,-48.68,-80.00,-15652.79,58009
0.09,-3.12,-0.18,7.00,-51.35,-83.00,-15658.66,58018
0.09,-2.96,0.16,7.00,-49.19,-81.00,-15664.54,58028
0.05,-2.85,0.12,7.00,-48.78,-81.00,-15670.41,58036
0.14,-2.63,0.22,7.00,-47.28,-79.00,-15676.29,58045
0.09,-2.76,-0.13,7.00,-49.31,-81.00,-15682.16,58054
0.09,-2.70,0.06,7.00,-48.28,-80.00,-15688.04,58063
0.09,-2.45,0.26,7.00,-46.21,-78.00,-15693.08,58072
0.62,-2.56,-0.11,7.00,-48.26,-80.00,-15698.95,58081
0.14,-2.43,0.13,7.00,-46.61,-79.00,-15704.83,58090
0.52,-2.40,0.02,7.00,-46.91,-79.00,-15709.86,58099
0.23,-2.08,0.33,7.00,-44.07,-77.00,-15715.74,58107
0.09,-2.56,-0.48,7.00,-49.74,-81.00,-15720.77,58117
0.05,-2.54,0.02,7.00,-47.59,-80.00,-15726.65,58126
0.14,-2.48,0.06,7.00,-47.16,-79.00,-15731.68,58135
0.09,-2.63,-0.15,7.00,-48.75,-81.00,-15737.56,58143
0.05,-2.34,0.29,7.00,-45.56,-78.00,-15742.60,58152
0.09,-2.73,-0.38,7.00,-50.18,-82.00,-15748.47,58162
0.09,-2.84,-0.11,7.00,-49.66,-81.00,-15753.51,58171
0.09,-2.58,0.26,7.00,-46.90,-79.00,-15758.54,58179
0.62,-2.91,-0.32,7.00,-50.84,-82.00,-15764.42,58188
0.09,-2.86,0.05,7.00,-49.10,-81.00,-15769.45,58198
0.09,-2.66,0.20,7.00,-47.47,-79.00,-15774.49,58206
0.14,-3.07,-0.41,7.00,-52.00,-83.00,-15779.53,58215
0.09,-2.78,0.29,7.00,-47.71,-80.00,-15784.56,58224
0.57,-2.95,-0.17,7.00,-50.41,-82.00,-15789.60,58233
0.57,-3.04,-0.10,7.00,-50.62,-82.00,-15794.63,58242
0.57,-3.04,0.00,7.00,-50.21,-82.00,-15799.67,58251
0.48,-3.31,-0.26,7.00,-52.58,-84.00,-15804.71,58260
0.09,-3.19,0.12,7.00,-50.46,-82.00,-15809.74,58269
0.28,-3.29,-0.10,7.00,-51.83,-83.00,-15814.78,58277
0.19,-3.84,-0.56,7.00,-56.43,-87.00,-15819.81,58287
0.19,-3.48,0.36,7.00,-50.99,-82.00,-15824.85,58296
0.67,-3.77,-0.29,7.00,-55.01,-86.00,-15829.89,58305
0.14,-3.85,-0.08,7.00,-54.55,-85.00,-15834.92,58313
0.48,-3.70,0.15,7.00,-52.88,-84.00,-15839.96,58322
0.09,-4.13,-0.43,7.00,-57.35,-88.00,-15845.00,58332
0.09,-3.74,0.39,7.00,-52.16,-83.00,-15850.03,58341
0.09,-4.02,-0.28,7.00,-56.22,-87.00,-15855.07,58349
0.09,-4.42,-0.40,7.00,-58.70,-89.00,-15860.10,58358
0.09,-4.09,0.33,7.00,-54.10,-85.00,-15865.14,58368
0.09,-4.22,-0.14,7.00,-56.66,-87.00,-15870.18,58376
0.09,-4.22,-0.00,7.00,-56.13,-87.00,-15875.21,58385
0.09,-4.39,-0.16,7.00,-57.60,-88.00,-15880.25,58394
0.09,-4.63,-0.25,7.00,-59.15,-89.00,-15885.28,58403
0.48,-4.62,0.02,7.00,-58.02,-88.00,-15890.32,58412
0.14,-4.62,0.00,7.00,-58.07,-88.00,-15895.35,58421
0.23,-4.61,0.01,7.00,-58.01,-88.00,-15900.39,58430
0.00,-4.81,-0.20,7.00,-59.83,-90.00,-15905.43,58439
0.09,-4.92,-0.11,7.00,-60.04,-90.00,-15910.46,58447
0.09,-4.83,0.09,7.00,-58.79,-89.00,-15915.50,58457
0.09,-4.77,0.06,7.00,-58.61,-89.00,-15920.54,58466
0.09,-4.90,-0.13,7.00,-60.02,-90.00,-15925.57,58474
0.67,-4.73,0.17,7.00,-57.96,-88.00,-15930.61,58483
0.09,-4.89,-0.16,7.00,-60.06,-90.00,-15935.64,58492
0.38,-4.69,0.20,7.00,-57.67,-88.00,-15940.68,58502
0.09,-4.85,-0.16,7.00,-59.86,-90.00,-15945.71,58510
0.09,-5.02,-0.17,7.00,-303.98,-296.00,-15950.75,58519
0.14,-4.98,0.04,7.00,-59.70,-90.00,-15955.79,58528
0.09,-4.99,-0.02,7.00,-60.02,-90.00,-15961.66,58537
0.09,-5.41,-0.41,7.00,-318.43,-308.00,-15966.70,58546
0.14,-4.62,0.78,7.00,-54.97,-86.00,-15972.58,58555
0.23,-5.37,-0.75,7.00,-324.38,-313.00,-15977.61,58564
0.23,-4.94,0.43,7.00,-57.97,-88.00,-15983.49,58573
0.52,-5.32,-0.38,7.00,-315.55,-306.00,-15989.36,58583
0.19,-5.10,0.22,7.00,-298.02,-291.00,-15995.24,58591
0.14,-5.00,0.09,7.00,-298.25,-291.00,-16001.11,58600
0.14,-4.60,0.40,7.00,-56.39,-87.00,-16006.99,58609
0.33,-4.63,-0.03,7.00,-58.25,-89.00,-16012.86,58618
0.09,-4.25,0.38,7.00,-54.74,-86.00,-16018.74,58627
0.05,-4.28,-0.03,7.00,-56.53,-87.00,-16024.61,58636
0.48,-3.92,0.37,7.00,-53.12,-84.00,-16030.49,58645
0.09,-4.08,-0.16,7.00,-56.02,-87.00,-16036.36,58654
0.09,-3.61,0.46,7.00,-51.22,-83.00,-16042.24,58662
0.14,-3.57,0.05,7.00,-52.65,-84.00,-16048.11,58672
0.09,-3.24,0.33,7.00,-49.87,-81.00,-16053.99,58681
0.14,-3.21,0.03,7.00,-50.93,-82.00,-16059.87,58690
0.19,-2.89,0.32,7.00,-48.17,-80.00,-16065.74,58698
0.14,-2.73,0.16,7.00,-48.00,-80.00,-16071.62,58707
0.28,-2.47,0.26,7.00,-46.31,-79.00,-16077.49,58717
0.05,-2.34,0.13,7.00,-46.21,-78.00,-16083.37,58726
0.00,-2.30,0.04,7.00,-46.36,-79.00,-16089.24,58734
0.09,-2.12,0.18,7.00,-44.86,-77.00,-16094.28,58743
0.05,-2.07,0.04,7.00,-45.20,-78.00,-16100.15,58753
0.09,-1.93,0.14,7.00,-44.11,-77.00,-16106.03,58762
0.72,-1.97,-0.04,7.00,-45.00,-77.00,-16111.90,58770
0.09,-1.84,0.13,7.00,-43.69,-76.00,-16116.94,58779
0.09,-1.71,0.13,7.00,-43.04,-76.00,-16122.82,58788
0.38,-1.63,0.08,7.00,-42.86,-76.00,-16127.85,58797
0.09,-1.63,0.00,7.00,-43.15,-76.00,-16133.73,58806
0.14,-1.65,-0.02,7.00,-43.36,-76.00,-16138.76,58815
0.09,-1.81,-0.16,7.00,-44.69,-77.00,-16143.80,58824
0.09,-1.71,0.10,7.00,-43.18,-76.00,-16149.67,58832
0.14,-1.66,0.05,7.00,-43.10,-76.00,-16154.71,58842
0.43,-1.88,-0.22,7.00,-45.25,-78.00,-16159.75,58851
0.19,-2.19,-0.31,7.00,-47.19,-79.00,-16165.62,58860
0.38,-2.13,0.06,7.00,-45.43,-78.00,-16170.66,58868
0.14,-2.45,-0.32,7.00,-48.52,-80.00,-16175.70,58877
0.09,-2.62,-0.17,7.00,-48.78,-81.00,-16180.73,58887
0.09,-2.80,-0.18,7.00,-49.74,-81.00,-16186.60,58896
0.09,-3.21,-0.41,7.00,-52.69,-84.00,-16191.64,58904
0.05,-3.19,0.02,7.00,-50.90,-82.00,-16196.68,58913
0.28,-3.42,-0.22,7.00,-52.99,-84.00,-16201.71,58923
0.09,-3.47,-0.06,7.00,-52.59,-84.00,-16206.75,58932
0.09,-3.39,0.08,7.00,-51.65,-83.00,-16212.62,58940
0.09,-3.76,-0.36,7.00,-55.22,-86.00,-16217.66,58949
0.09,-3.72,0.03,7.00,-53.47,-85.00,-16222.70,58958
0.14,-3.97,-0.25,7.00,-55.82,-87.00,-16227.73,58968
0.09,-4.24,-0.28,7.00,-57.32,-88.00,-16232.77,58976
0.09,-4.46,-0.22,7.00,-58.19,-88.00,-16237.80,58985
0.28,-4.48,-0.02,7.00,-57.50,-88.00,-16242.84,58994
0.14,-4.96,-0.48,7.00,-61.70,-91.00,-16247.88,59003
0.23,-4.86,0.10,7.00,-58.90,-89.00,-16252.91,59012
0.43,-5.13,-0.27,7.00,-308.63,-300.00,-16258.79,59021
0.19,-5.33,-0.20,7.00,-312.07,-303.00,-16263.82,59030
0.48,-5.48,-0.15,7.00,-315.09,-305.00,-16269.70,59039
0.14,-6.47,-0.99,7.00,-356.69,-340.00,-16276.41,59048
0.23,-5.54,0.93,7.00,-294.77,-288.00,-16282.29,59057
0.14,-5.43,0.11,7.00,-308.46,-300.00,-16288.16,59066
0.14,-5.64,-0.21,7.00,-320.25,-309.00,-16294.88,59075
0.14,-6.35,-0.71,7.00,-347.91,-333.00,-16301.60,59084
0.14,-5.95,0.40,7.00,-315.85,-306.00,-16309.15,59094
0.14,-5.61,0.34,7.00,-308.55,-300.00,-16315.86,59103
0.14,-5.21,0.41,7.00,-297.08,-290.00,-16322.58,59111
0.14,-4.72,0.48,7.00,-56.68,-87.00,-16330.13,59120
0.09,-4.41,0.32,7.00,-55.77,-86.00,-16337.69,59129
0.09,-4.16,0.25,7.00,-54.80,-86.00,-16344.40,59139
0.09,-3.77,0.39,7.00,-52.32,-84.00,-16351.12,59147
0.09,-3.73,0.05,7.00,-53.43,-85.00,-16357.83,59156
0.14,-3.40,0.32,7.00,-50.72,-82.00,-16364.55,59165
0.09,-3.23,0.17,7.00,-50.49,-82.00,-16371.26,59174
0.09,-2.91,0.33,7.00,-48.24,-80.00,-16377.97,59183
0.14,-2.77,0.14,7.00,-48.31,-80.00,-16384.69,59192
0.19,-2.53,0.24,7.00,-46.68,-79.00,-16391.40,59201
0.67,-2.61,-0.08,7.00,-48.36,-80.00,-16398.12,59210
0.14,-2.36,0.25,7.00,-45.78,-78.00,-16405.67,59218
0.43,-2.32,0.04,7.00,-46.45,-79.00,-16412.39,59228
0.23,-2.50,-0.18,7.00,-48.21,-80.00,-16419.10,59237
0.09,-2.48,0.02,7.00,-47.32,-79.00,-16425.82,59246
0.43,-2.36,0.12,7.00,-46.28,-78.00,-16431.69,59254
0.09,-2.28,0.07,7.00,-46.12,-78.00,-16438.41,59264
0.09,-2.34,-0.06,7.00,-46.95,-79.00,-16445.12,59273
0.57,-2.63,-0.29,7.00,-49.28,-81.00,-16451.00,59282
0.09,-2.42,0.21,7.00,-46.26,-78.00,-16457.71,59290
0.09,-2.55,-0.13,7.00,-48.26,-80.00,-16464.42,59299
0.48,-2.47,0.08,7.00,-47.00,-79.00,-16470.30,59309
0.14,-2.69,-0.22,7.00,-49.34,-81.00,-16477.02,59318
0.28,-2.49,0.20,7.00,-46.61,-79.00,-16483.73,59326
0.14,-2.48,0.01,7.00,-47.35,-79.00,-16489.61,59335
0.09,-2.47,0.00,7.00,-47.34,-79.00,-16496.32,59344
0.09,-2.44,0.04,7.00,-47.03,-79.00,-16502.20,59353
0.09,-2.21,0.23,7.00,-45.13,-78.00,-16508.91,59362
0.14,-2.14,0.07,7.00,-45.39,-78.00,-16514.79,59371
0.09,-2.00,0.14,7.00,-44.44,-77.00,-16520.66,59380
0.09,-2.04,-0.04,7.00,-45.34,-78.00,-16526.54,59388
0.09,-1.82,0.22,7.00,-43.20,-76.00,-16533.25,59398
0.09,-1.89,-0.08,7.00,-44.77,-77.00,-16539.13,59407
0.09,-1.82,0.08,7.00,-43.78,-76.00,-16545.00,59416
0.09,-1.47,0.34,7.00,-41.00,-74.00,-16550.88,59424
0.09,-1.91,-0.44,7.00,-46.32,-79.00,-16557.59,59433
0.09,-1.65,0.26,7.00,-42.23,-75.00,-16563.47,59443
0.09,-1.82,-0.16,7.00,-44.74,-77.00,-16569.34,59452
0.09,-1.68,0.14,7.00,-42.85,-76.00,-16575.22,59460
0.09,-1.79,-0.11,7.00,-44.43,-77.00,-16581.09,59469
0.09,-1.86,-0.07,7.00,-44.58,-77.00,-16586.97,59479
0.09,-1.79,0.07,7.00,-43.66,-76.00,-16592.85,59488
0.14,-2.25,-0.46,7.00,-48.09,-80.00,-16598.72,59496
0.09,-1.96,0.29,7.00,-43.64,-76.00,-16604.60,59505
0.57,-1.94,0.02,7.00,-44.62,-77.00,-16610.47,59514
0.57,-1.71,0.23,7.00,-42.65,-75.00,-16616.35,59524
0.28,-1.80,-0.09,7.00,-44.39,-77.00,-16622.22,59532
0.19,-1.69,0.12,7.00,-42.97,-76.00,-16628.10,59541
0.52,-1.40,0.29,7.00,-40.82,-74.00,-16633.97,59550
0.48,-1.35,0.05,7.00,-41.53,-74.00,-16639.01,59559
0.72,-0.83,0.52,7.00,-37.07,-71.00,-16644.88,59568
0.19,-0.60,0.22,7.00,-37.13,-71.00,-16650.76,59577
0.09,-0.28,0.32,7.00,-35.10,-69.00,-16655.80,59586
0.05,0.04,0.32,7.00,-33.56,-68.00,-16661.67,59594
0.09,0.29,0.25,7.00,-32.57,-67.00,-16666.71,59603
0.09,0.69,0.40,7.00,-29.96,-65.00,-16672.58,59613
0.09,0.74,0.06,7.00,-31.06,-66.00,-16677.62,59622
0.09,1.00,0.26,7.00,-28.96,-64.00,-16683.49,59630
0.09,1.18,0.18,7.00,-28.37,-63.00,-16688.53,59639
0.19,1.29,0.10,7.00,-28.16,-63.00,-16693.57,59649
0.38,1.40,0.11,7.00,-27.54,-63.00,-16699.44,59657
0.05,1.10,-0.30,7.00,-30.72,-65.00,-16704.48,59666
0.09,1.32,0.22,7.00,-27.50,-63.00,-16709.51,59675
0.09,1.19,-0.13,7.00,-29.53,-64.00,-16714.55,59684
0.09,1.27,0.08,7.00,-28.35,-63.00,-16719.58,59693
0.09,1.07,-0.20,7.00,-30.45,-65.00,-16725.46,59702
0.09,0.97,-0.10,7.00,-30.53,-65.00,-16730.50,59711
0.09,0.94,-0.03,7.00,-30.43,-65.00,-16735.53,59719
0.09,1.18,0.25,7.00,-28.09,-63.00,-16740.57,59728
0.52,0.68,-0.51,7.00,-33.64,-68.00,-16745.60,59738
0.23,0.96,0.29,7.00,-29.04,-64.00,-16750.64,59747
0.09,0.86,-0.10,7.00,-31.11,-66.00,-16755.67,59755
0.05,1.03,0.17,7.00,-29.18,-64.00,-16759.87,59764
0.09,0.80,-0.23,7.00,-31.94,-66.00,-16764.91,59773
0.09,0.73,-0.07,7.00,-31.61,-66.00,-16769.95,59782
0.09,0.69,-0.04,7.00,-31.67,-66.00,-16774.98,59791
0.19,0.85,0.16,7.00,-30.12,-65.00,-16780.02,59800
0.57,0.49,-0.36,7.00,-34.00,-68.00,-16785.05,59808
0.52,0.55,0.06,7.00,-32.01,-66.00,-16790.09,59817
0.14,0.20,-0.35,7.00,-35.40,-69.00,-16794.29,59827
0.28,0.36,0.16,7.00,-32.52,-67.00,-16799.32,59836
0.09,0.33,-0.04,7.00,-33.50,-68.00,-16804.36,59844
0.09,0.47,0.14,7.00,-32.12,-67.00,-16809.39,59853
0.09,0.60,0.13,7.00,-31.47,-66.00,-16813.59,59863
0.09,0.47,-0.13,7.00,-33.21,-67.00,-16818.63,59872
0.05,0.46,-0.01,7.00,-32.76,-67.00,-16823.66,59880
0.09,0.33,-0.12,7.00,-33.83,-68.00,-16827.86,59889
0.23,0.50,0.17,7.00,-31.83,-66.00,-16832.90,59898
0.05,0.20,-0.30,7.00,-35.19,-69.00,-16837.93,59907
0.23,0.28,0.08,7.00,-33.30,-68.00,-16842.97,59916
0.09,0.16,-0.12,7.00,-34.69,-69.00,-16847.16,59925
0.09,-0.04,-0.20,7.00,-36.03,-70.00,-16852.20,59933
0.62,0.14,0.18,7.00,-33.60,-68.00,-16856.40,59942
0.14,-0.29,-0.43,7.00,-38.18,-72.00,-16861.43,59952
0.62,-0.15,0.14,7.00,-35.19,-69.00,-16866.47,59961
0.14,-0.17,-0.01,7.00,-35.89,-70.00,-16870.67,59969
0.19,-0.26,-0.10,7.00,-36.70,-70.00,-16875.70,59978
0.43,-0.76,-0.50,7.00,-40.81,-74.00,-16879.90,59987
0.09,-0.59,0.17,7.00,-37.31,-71.00,-16884.93,59997
0.09,-0.78,-0.19,7.00,-39.65,-73.00,-16889.97,60005
0.14,-0.85,-0.07,7.00,-39.50,-73.00,-16894.17,60014
0.09,-0.54,0.31,7.00,-36.49,-70.00,-16899.20,60023
0.09,-0.62,-0.08,7.00,-38.44,-72.00,-16903.40,60032
0.09,-0.79,-0.17,7.00,-39.65,-73.00,-16908.43,60041
0.09,-0.46,0.33,7.00,-36.00,-70.00,-16912.63,60050
0.14,-0.74,-0.28,7.00,-39.82,-73.00,-16916.83,60059
0.09,-0.40,0.34,7.00,-35.68,-70.00,-16921.86,60067
0.09,-0.58,-0.17,7.00,-38.57,-72.00,-16926.06,60077
0.09,-0.24,0.34,7.00,-34.82,-69.00,-16931.10,60086
0.05,-0.25,-0.01,7.00,-36.26,-70.00,-16935.29,60095
0.09,0.07,0.31,7.00,-33.41,-68.00,-16939.49,60103
0.09,-0.09,-0.16,7.00,-36.07,-70.00,-16943.69,60112
0.05,0.18,0.27,7.00,-33.04,-67.00,-16947.89,60122
0.09,0.30,0.12,7.00,-33.04,-67.00,-16952.08,60130
0.14,0.38,0.08,7.00,-32.79,-67.00,-16956.28,60139
0.33,0.55,0.17,7.00,-31.60,-66.00,-16960.47,60148
0.09,0.89,0.35,7.00,-29.16,-64.00,-16964.67,60157
0.19,0.77,-0.12,7.00,-31.64,-66.00,-16968.87,60166
0.09,0.89,0.12,7.00,-30.08,-65.00,-16973.07,60175
0.09,1.10,0.22,7.00,-28.61,-64.00,-16977.26,60184
0.14,1.16,0.06,7.00,-28.96,-64.00,-16980.62,60192
0.09,1.32,0.16,7.00,-27.73,-63.00,-16984.82,60201
0.09,1.47,0.14,7.00,-27.10,-62.00,-16989.01,60211
0.09,1.68,0.22,7.00,-25.73,-61.00,-16992.37,60219
0.09,1.55,-0.13,7.00,-27.78,-63.00,-16996.57,60228
0.09,1.57,0.02,7.00,-27.06,-62.00,-17000.76,60237
0.48,1.65,0.08,7.00,-26.39,-62.00,-17004.12,60247
0.05,1.50,-0.15,7.00,-28.10,-63.00,-17008.32,60255
0.05,1.74,0.24,7.00,-25.36,-61.00,-17011.67,60264
0.09,1.34,-0.40,7.00,-29.89,-65.00,-17015.87,60273
0.09,1.60,0.25,7.00,-26.00,-61.00,-17019.23,60281
0.09,1.20,-0.39,7.00,-30.58,-65.00,-17023.42,60291
0.23,1.25,0.05,7.00,-28.55,-64.00,-17026.78,60300
0.23,1.25,0.00,7.00,-28.73,-64.00,-17030.98,60309
0.52,1.00,-0.26,7.00,-31.05,-66.00,-17034.33,60317
0.09,0.96,-0.04,7.00,-30.35,-65.00,-17037.69,60326
0.09,0.61,-0.35,7.00,-33.32,-68.00,-17041.05,60336
0.09,0.75,0.13,7.00,-30.73,-65.00,-17045.25,60344
0.09,0.25,-0.49,7.00,-35.71,-70.00,-17048.60,60353
0.09,0.25,-0.00,7.00,-33.76,-68.00,-17051.96,60362
0.09,-0.05,-0.30,7.00,-36.47,-70.00,-17056.16,60370
0.38,-0.13,-0.08,7.00,-35.96,-70.00,-17059.52,60380
0.05,-0.39,-0.26,7.00,-37.99,-71.00,-17062.87,60389
0.09,-0.84,-0.45,7.00,-41.04,-74.00,-17066.23,60398
0.09,-0.67,0.18,7.00,-37.61,-71.00,-17070.43,60406
0.09,-1.25,-0.58,7.00,-43.57,-76.00,-17073.79,60416
0.09,-0.91,0.34,7.00,-38.19,-72.00,-17077.14,60425
0.05,-1.51,-0.60,7.00,-44.98,-77.00,-17080.50,60434
0.19,-1.17,0.34,7.00,-39.46,-73.00,-17084.70,60442
0.52,-1.84,-0.67,7.00,-46.88,-79.00,-17088.05,60451
0.00,-1.71,0.13,7.00,-43.07,-76.00,-17091.41,60461
0.09,-2.00,-0.28,7.00,-46.10,-78.00,-17095.61,60469
0.05,-1.88,0.11,7.00,-43.96,-77.00,-17098.97,60478
0.09,-1.98,-0.09,7.00,-45.26,-78.00,-17102.32,60487
0.09,-2.29,-0.31,7.00,-47.70,-80.00,-17105.68,60496
0.05,-2.15,0.13,7.00,-45.23,-78.00,-17109.88,60505
0.09,-2.41,-0.26,7.00,-48.08,-80.00,-17113.24,60514
0.09,-2.29,0.12,7.00,-45.97,-78.00,-17116.59,60523
0.33,-2.46,-0.17,7.00,-47.95,-80.00,-17119.95,60531
0.09,-2.33,0.13,7.00,-46.14,-78.00,-17124.14,60540
0.05,-2.27,0.06,7.00,-46.14,-78.00,-17127.50,60550
0.23,-2.15,0.13,7.00,-45.22,-78.00,-17130.86,60559
0.09,-2.17,-0.03,7.00,-45.97,-78.00,-17134.22,60567
0.09,-2.06,0.11,7.00,-44.86,-77.00,-17137.58,60576
0.57,-2.24,-0.18,7.00,-46.96,-79.00,-17141.77,60585
0.14,-2.17,0.08,7.00,-45.53,-78.00,-17145.13,60595
0.28,-2.35,-0.18,7.00,-47.45,-79.00,-17148.49,60603
0.09,-2.44,-0.09,7.00,-47.55,-80.00,-17151.84,60612
0.05,-2.49,-0.06,7.00,-47.69,-80.00,-17155.20,60621
0.09,-2.59,-0.10,7.00,-48.36,-80.00,-17158.56,60631
0.09,-2.71,-0.12,7.00,-49.06,-81.00,-17161.92,60639
0.05,-2.70,0.01,7.00,-48.44,-80.00,-17165.27,60648
0.09,-2.76,-0.06,7.00,-49.00,-81.00,-17168.63,60657
0.05,-2.64,0.11,7.00,-47.75,-80.00,-17171.99,60665
0.09,-2.54,0.10,7.00,-47.30,-79.00,-17175.34,60675
0.09,-2.47,0.07,7.00,-47.10,-79.00,-17178.70,60684
0.19,-2.32,0.15,7.00,-46.01,-78.00,-17182.06,60693
0.14,-2.32,0.00,7.00,-46.57,-79.00,-17185.42,60701
0.09,-2.20,0.11,7.00,-45.56,-78.00,-17188.77,60710
0.38,-2.14,0.07,7.00,-45.41,-78.00,-17191.29,60720
0.09,-2.03,0.11,7.00,-44.71,-77.00,-17194.65,60728
0.05,-2.06,-0.04,7.00,-45.47,-78.00,-17198.01,60737
0.23,-2.15,-0.09,7.00,-46.12,-78.00,-17201.36,60746
0.48,-2.16,-0.01,7.00,-45.86,-78.00,-17204.72,60755
0.14,-2.23,-0.07,7.00,-46.44,-79.00,-17208.08,60764
0.14,-2.28,-0.05,7.00,-46.61,-79.00,-17211.44,60773
0.09,-2.42,-0.14,7.00,-47.64,-80.00,-17214.79,60782
0.14,-2.42,-0.00,7.00,-47.12,-79.00,-17217.31,60791
0.57,-2.65,-0.23,7.00,-49.20,-81.00,-17220.67,60800
0.52,-2.69,-0.04,7.00,-48.61,-80.00,-17224.02,60809
0.14,-2.75,-0.06,7.00,-49.00,-81.00,-17227.38,60818
0.09,-2.80,-0.05,7.00,-49.19,-81.00,-17230.74,60826
0.09,-2.82,-0.02,7.00,-49.15,-81.00,-17234.10,60835
0.09,-3.05,-0.24,7.00,-51.20,-83.00,-17237.45,60845
0.23,-3.05,0.00,7.00,-50.25,-82.00,-17240.81,60854
0.14,-3.18,-0.13,7.00,-51.39,-83.00,-17244.17,60862
0.09,-3.11,0.07,7.00,-50.28,-82.00,-17247.53,60871
0.14,-3.21,-0.10,7.00,-51.46,-83.00,-17251.72,60880
0.14,-3.17,0.04,7.00,-50.67,-82.00,-17255.08,60889
0.09,-3.20,-0.03,7.00,-51.14,-83.00,-17258.44,60898
0.52,-3.03,0.17,7.00,-49.45,-81.00,-17261.80,60907
0.14,-2.90,0.13,7.00,-48.95,-81.00,-17265.15,60916
0.23,-2.65,0.25,7.00,-47.25,-79.00,-17268.51,60924
0.33,-2.55,0.10,7.00,-47.32,-79.00,-17271.03,60934
0.09,-2.21,0.34,7.00,-44.71,-77.00,-17274.39,60943
0.05,-2.17,0.04,7.00,-45.71,-78.00,-17277.74,60951
0.14,-1.86,0.31,7.00,-43.10,-76.00,-17281.10,60960
0.09,-1.93,-0.07,7.00,-44.92,-77.00,-17284.46,60969
0.09,-1.74,0.19,7.00,-42.95,-76.00,-17286.98,60979
0.14,-1.86,-0.12,7.00,-44.79,-77.00,-17290.33,60987
0.05,-1.78,0.08,7.00,-43.61,-76.00,-17293.69,60996
0.09,-1.68,0.10,7.00,-43.01,-76.00,-17297.05,61005
0.09,-1.32,0.37,7.00,-40.12,-73.00,-17300.41,61015
0.05,-1.50,-0.19,7.00,-43.27,-76.00,-17303.76,61023
0.09,-1.21,0.30,7.00,-39.84,-73.00,-17307.12,61032
0.23,-1.30,-0.10,7.00,-41.91,-75.00,-17310.48,61041
0.19,-1.02,0.28,7.00,-38.98,-72.00,-17313.00,61049
0.09,-1.20,-0.17,7.00,-41.67,-75.00,-17316.35,61059
0.14,-1.26,-0.07,7.00,-41.57,-74.00,-17319.71,61068
0.67,-1.39,-0.13,7.00,-42.43,-75.00,-17323.07,61077
0.14,-1.15,0.23,7.00,-39.84,-73.00,-17326.42,61085
0.23,-1.70,-0.54,7.00,-45.65,-78.00,-17329.78,61094
0.28,-1.46,0.24,7.00,-41.34,-74.00,-17333.14,61104
0.09,-1.78,-0.32,7.00,-45.18,-78.00,-17336.50,61113
0.14,-1.72,0.06,7.00,-43.35,-76.00,-17339.02,61121
0.52,-1.98,-0.27,7.00,-45.98,-78.00,-17342.37,61130
0.05,-2.16,-0.18,7.00,-46.51,-79.00,-17345.73,61139
0.09,-2.21,-0.05,7.00,-46.24,-78.00,-17349.09,61148
0.14,-2.33,-0.13,7.00,-47.17,-79.00,-17352.44,61157
0.19,-2.52,-0.18,7.00,-48.31,-80.00,-17355.80,61166
0.67,-2.63,-0.12,7.00,-48.63,-80.00,-17359.16,61175
0.14,-2.82,-0.18,7.00,-49.81,-81.00,-17362.52,61184
0.62,-2.98,-0.17,7.00,-50.59,-82.00,-17365.87,61193
0.28,-3.07,-0.08,7.00,-50.67,-82.00,-17369.23,61202
0.14,-3.13,-0.07,7.00,-50.94,-82.00,-17372.59,61211
0.28,-3.25,-0.12,7.00,-51.73,-83.00,-17375.95,61219
0.09,-3.43,-0.18,7.00,-52.87,-84.00,-17378.46,61229
0.19,-3.37,0.06,7.00,-51.58,-83.00,-17381.82,61238
0.09,-3.54,-0.17,7.00,-53.38,-84.00,-17385.18,61247
0.05,-3.46,0.08,7.00,-52.00,-83.00,-17387.70,61255
0.09,-3.52,-0.06,7.00,-52.85,-84.00,-17391.05,61264
0.52,-3.59,-0.07,7.00,-53.21,-84.00,-17394.41,61274
0.09,-3.70,-0.11,7.00,-53.95,-85.00,-17396.93,61282
0.09,-3.74,-0.04,7.00,-53.89,-85.00,-17400.29,61291
0.19,-3.86,-0.11,7.00,-54.73,-86.00,-17403.64,61300
0.14,-3.75,0.11,7.00,-53.33,-84.00,-17406.16,61309
0.09,-3.97,-0.22,7.00,-55.73,-86.00,-17409.52,61318
0.14,-3.96,0.01,7.00,-54.72,-86.00,-17412.88,61327
0.19,-4.00,-0.04,7.00,-55.15,-86.00,-17415.39,61336
0.09,-4.02,-0.02,7.00,-55.19,-86.00,-17418.75,61344
0.09,-4.07,-0.05,7.00,-55.52,-86.00,-17422.11,61353
0.09,-4.00,0.07,7.00,-54.71,-86.00,-17425.47,61363
0.09,-4.08,-0.09,7.00,-55.77,-86.00,-17427.99,61372
0.67,-3.95,0.13,7.00,-54.21,-85.00,-17431.34,61380
0.14,-4.26,-0.32,7.00,-57.59,-88.00,-17434.70,61389
0.48,-4.46,-0.19,7.00,-58.05,-88.00,-17437.22,61399
0.14,-4.65,-0.19,7.00,-59.00,-89.00,-17440.58,61407
0.23,-4.78,-0.14,7.00,-59.46,-90.00,-17443.93,61416
0.09,-4.84,-0.05,7.00,-59.39,-89.00,-17447.29,61425
0.09,-4.85,-0.02,7.00,-59.33,-89.00,-17450.65,61434
0.05,-4.77,0.08,7.00,-58.51,-89.00,-17454.00,61443
0.00,-4.78,-0.01,7.00,-58.92,-89.00,-17457.36,61452
0.09,-4.80,-0.02,7.00,-59.08,-89.00,-17460.72,61461
0.23,-4.72,0.08,7.00,-58.26,-89.00,-17464.08,61469
0.14,-4.46,0.26,7.00,-56.26,-87.00,-17466.59,61478
0.09,-4.54,-0.08,7.00,-58.02,-88.00,-17469.95,61488
0.19,-4.41,0.13,7.00,-56.55,-87.00,-17473.31,61497
0.09,-4.42,-0.01,7.00,-57.13,-88.00,-17476.67,61505
0.05,-4.31,0.11,7.00,-56.11,-87.00,-17480.02,61514
0.57,-4.33,-0.02,7.00,-56.76,-87.00,-17483.38,61523
0.14,-4.32,0.01,7.00,-56.54,-87.00,-17486.74,61533
0.23,-4.15,0.17,7.00,-55.10,-86.00,-17489.26,61541
0.43,-4.40,-0.25,7.00,-57.98,-88.00,-17492.61,61550
0.19,-4.28,0.12,7.00,-55.88,-87.00,-17495.97,61559
0.62,-4.32,-0.05,7.00,-56.81,-87.00,-17499.33,61568
0.09,-4.32,0.00,7.00,-56.61,-87.00,-17502.69,61577
0.09,-4.46,-0.13,7.00,-57.81,-88.00,-17505.20,61586
0.14,-4.37,0.09,7.00,-56.49,-87.00,-17508.56,61595
0.09,-4.58,-0.21,7.00,-58.73,-89.00,-17511.92,61603
0.09,-4.48,0.10,7.00,-56.97,-87.00,-17514.44,61613
0.19,-4.63,-0.15,7.00,-58.77,-89.00,-17517.79,61622
1.18,-4.67,-0.04,7.00,-58.52,-89.00,-17521.15,61631
0.09,-4.77,-0.10,7.00,-59.23,-89.00,-17523.67,61639
0.14,-4.91,-0.14,7.00,-60.12,-90.00,-17527.03,61648
0.09,-5.07,-0.16,7.00,-304.91,-297.00,-17530.39,61658
0.14,-5.33,-0.26,7.00,-313.34,-304.00,-17533.74,61667
0.23,-5.92,-0.59,7.00,-334.83,-322.00,-17537.94,61675
0.14,-5.84,0.08,7.00,-319.50,-309.00,-17542.14,61684
0.14,-6.51,-0.66,7.00,-350.96,-335.00,-17545.49,61693
0.14,-6.05,0.45,7.00,-317.21,-307.00,-17550.53,61703
0.23,-6.95,-0.90,7.00,-366.71,-349.00,-17554.73,61712
0.67,-6.93,0.02,7.00,-347.85,-333.00,-17559.76,61721
0.19,-7.27,-0.34,7.00,-363.37,-346.00,-17564.80,61729
0.14,-7.31,-0.04,7.00,-358.60,-342.00,-17570.67,61739
0.33,-7.34,-0.03,7.00,-358.96,-342.00,-17576.55,61748
0.14,-7.75,-0.42,7.00,-377.24,-358.00,-17582.42,61757
0.14,-7.58,0.18,7.00,-360.92,-344.00,-17588.30,61766
0.28,-7.55,0.03,7.00,-362.98,-345.00,-17594.17,61775
0.09,-7.95,-0.40,7.00,-381.69,-361.00,-17600.89,61784
0.14,-8.02,-0.08,7.00,-377.14,-357.00,-17607.60,61793
0.14,-7.86,0.17,7.00,-368.00,-350.00,-17614.32,61802
0.19,-7.53,0.32,7.00,-356.89,-340.00,-17621.03,61811
0.14,-7.07,0.47,7.00,-342.37,-328.00,-17627.75,61820
0.14,-7.10,-0.03,7.00,-353.25,-337.00,-17635.30,61829
0.14,-6.63,0.47,7.00,-331.33,-319.00,-17642.02,61838
0.14,-7.60,-0.97,7.00,-384.60,-364.00,-17649.57,61847
0.14,-7.53,0.08,7.00,-361.72,-344.00,-17657.12,61856
0.28,-7.83,-0.30,7.00,-376.83,-357.00,-17665.52,61865
0.23,-7.33,0.50,7.00,-348.34,-333.00,-17673.07,61875
0.33,-6.94,0.39,7.00,-340.80,-327.00,-17681.46,61883
0.19,-6.85,0.09,7.00,-344.48,-330.00,-17689.86,61892
0.14,-5.75,1.10,7.00,-296.91,-290.00,-17698.25,61901
0.14,-6.32,-0.57,7.00,-344.53,-330.00,-17706.64,61911
0.52,-5.57,0.75,7.00,-299.29,-292.00,-17715.04,61920
0.14,-5.30,0.28,7.00,-301.83,-294.00,-17723.43,61929
0.14,-6.06,-0.77,7.00,-341.94,-328.00,-17732.66,61937
0.23,-5.80,0.27,7.00,-314.54,-305.00,-17741.06,61946
0.14,-5.43,0.36,7.00,-303.49,-295.00,-17750.29,61956
0.14,-6.21,-0.78,7.00,-345.73,-331.00,-17758.68,61965
0.33,-5.86,0.35,7.00,-314.47,-305.00,-17767.92,61974
0.48,-5.38,0.48,7.00,-299.84,-292.00,-17777.15,61983
0.19,-4.85,0.53,7.00,-57.15,-88.00,-17787.22,61991
0.48,-4.66,0.19,7.00,-57.57,-88.00,-17795.61,62001
0.14,-4.15,0.51,7.00,-53.73,-85.00,-17804.85,62010
0.00,-4.22,-0.07,7.00,-56.39,-87.00,-17813.24,62019
0.09,-3.57,0.66,7.00,-50.22,-82.00,-17822.47,62028
0.67,-3.10,0.47,7.00,-48.62,-80.00,-17830.87,62036
0.09,-2.76,0.34,7.00,-47.47,-79.00,-17839.26,62046
0.09,-2.38,0.38,7.00,-45.38,-78.00,-17847.65,62055
0.28,-1.80,0.58,7.00,-41.71,-75.00,-17855.21,62064
0.52,-1.38,0.42,7.00,-40.21,-73.00,-17863.60,62072
0.57,-0.70,0.68,7.00,-35.81,-70.00,-17871.16,62082
0.57,-0.12,0.58,7.00,-33.27,-67.00,-17879.55,62091
0.43,0.47,0.59,7.00,-30.31,-65.00,-17887.10,62100
0.05,0.99,0.52,7.00,-28.00,-63.00,-17894.66,62108
0.09,1.34,0.36,7.00,-26.86,-62.00,-17902.21,62117
0.09,2.00,0.66,7.00,-22.38,-58.00,-17908.92,62127
0.09,2.14,0.14,7.00,-23.76,-59.00,-17916.48,62136
0.57,2.46,0.32,7.00,-21.40,-57.00,-17923.19,62144
0.28,2.59,0.13,7.00,-21.54,-58.00,-17929.91,62153
0.09,2.67,0.08,7.00,-21.35,-57.00,-17936.62,62162
0.14,2.69,0.02,7.00,-21.46,-58.00,-17942.50,62171
0.09,3.23,0.54,7.00,-16.65,-53.00,-17949.21,62180
0.09,3.13,-0.11,7.00,-19.80,-56.00,-17955.09,62189
0.09,3.42,0.30,7.00,-16.70,-53.00,-17961.80,62198
0.09,3.52,0.10,7.00,-16.99,-54.00,-17967.68,62206
0.62,4.02,0.50,7.00,-12.88,-50.00,-17973.55,62216
0.43,3.89,-0.14,7.00,-16.12,-53.00,-17978.59,62225
0.09,3.98,0.09,7.00,-14.76,-52.00,-17984.46,62233
0.09,4.16,0.18,7.00,-13.47,-51.00,-17990.34,62242
0.09,4.25,0.10,7.00,-13.35,-51.00,-17996.21,62252
0.19,4.24,-0.01,7.00,-13.82,-51.00,-18001.25,62261
0.09,4.23,-0.01,7.00,-13.86,-51.00,-18007.13,62269
0.09,4.28,0.04,7.00,-13.46,-51.00,-18012.16,62278
0.09,4.20,-0.08,7.00,-14.30,-52.00,-18017.20,62287
0.23,4.24,0.04,7.00,-13.63,-51.00,-18022.24,62297
0.72,4.11,-0.13,7.00,-14.97,-52.00,-18027.27,62305
0.28,4.17,0.06,7.00,-13.93,-51.00,-18032.31,62314
0.19,4.20,0.03,7.00,-13.86,-51.00,-18036.50,62323
0.57,4.23,0.03,7.00,-13.74,-51.00,-18041.54,62331
0.09,4.50,0.27,7.00,-11.39,-49.00,-18045.74,62341
0.09,4.51,0.01,7.00,-12.39,-50.00,-18050.77,62350
0.09,4.85,0.34,7.00,-9.40,-47.00,-18054.97,62358
0.19,4.87,0.02,7.00,-10.61,-48.00,-18059.16,62367
0.23,5.08,0.21,7.00,-43.91,-77.00,-18063.36,62376
0.05,5.23,0.16,7.00,-40.95,-74.00,-18067.56,62386
0.14,5.19,-0.05,7.00,-46.32,-79.00,-18071.76,62394
0.09,5.04,-0.14,7.00,-51.85,-83.00,-18075.95,62403
0.09,5.17,0.12,7.00,-43.38,-76.00,-18080.15,62412
0.09,5.18,0.01,7.00,-45.33,-78.00,-18083.51,62420
0.09,5.19,0.01,7.00,-45.07,-77.00,-18087.70,62430
0.05,5.16,-0.03,7.00,-46.50,-79.00,-18091.90,62439
0.09,5.47,0.31,7.00,-31.93,-66.00,-18095.26,62447
0.09,5.40,-0.07,7.00,-41.33,-74.00,-18099.45,62456
0.09,5.59,0.19,7.00,-31.51,-66.00,-18102.81,62466
0.09,5.61,0.02,7.00,-34.17,-68.00,-18106.17,62474
0.14,5.79,0.18,7.00,-26.70,-62.00,-18109.53,62483
0.14,5.79,-0.00,7.00,-30.44,-65.00,-18112.88,62492
0.28,5.83,0.05,7.00,-28.24,-63.00,-18116.24,62500
0.09,5.86,0.03,7.00,-27.77,-63.00,-18120.44,62510
0.14,5.85,-0.02,7.00,-29.23,-64.00,-18123.80,62519
0.09,5.85,-0.00,7.00,-28.87,-64.00,-18127.15,62527
0.72,5.84,-0.01,7.00,-29.27,-64.00,-18129.67,62536
0.09,5.86,0.02,7.00,-28.05,-63.00,-18133.03,62545
0.09,6.01,0.15,7.00,-21.86,-58.00,-18136.39,62554
0.05,5.69,-0.31,7.00,-38.93,-72.00,-18139.74,62563
0.09,5.91,0.22,7.00,-22.97,-59.00,-18142.26,62572
0.09,5.94,0.03,7.00,-26.06,-61.00,-18145.62,62580
0.05,6.08,0.15,7.00,-20.02,-56.00,-18148.98,62589
0.09,6.15,0.07,7.00,-19.77,-56.00,-18151.49,62599
0.09,6.28,0.12,7.00,-15.66,-53.00,-18154.85,62607
0.09,6.52,0.24,7.00,-7.20,-45.00,-18157.37,62616
0.28,6.50,-0.02,7.00,-12.88,-50.00,-18159.89,62625
0.09,6.51,0.01,7.00,-12.14,-50.00,-18163.24,62633
0.14,6.59,0.09,7.00,-8.44,-47.00,-18165.76,62643
0.09,6.68,0.08,7.00,-6.46,-45.00,-18168.28,62652
0.09,6.94,0.27,7.00,3.84,43.00,-18170.80,62660
0.14,7.15,0.21,7.00,7.77,46.00,-18173.32,62669
0.09,7.43,0.28,7.00,16.21,53.00,-18174.99,62679
0.05,7.67,0.24,7.00,21.45,58.00,-18176.67,62687
0.09,7.97,0.30,7.00,30.14,65.00,-18177.51,62696
0.09,8.65,0.68,7.00,54.89,86.00,-18178.35,62704
0.09,8.72,0.07,7.00,44.20,77.00,-18178.35,62713
0.09,9.44,0.73,7.00,75.64,103.00,-18178.35,62723
0.28,8.54,-0.90,7.00,20.59,57.00,-18178.35,62731
0.09,9.16,0.61,7.00,66.17,95.00,-18178.35,62740
0.14,8.75,-0.41,7.00,35.47,69.00,-18178.35,62749
0.09,8.73,-0.02,7.00,42.87,76.00,-18178.35,62757
0.09,8.40,-0.33,7.00,28.37,63.00,-18178.35,62767
0.05,8.55,0.15,7.00,41.62,75.00,-18178.35,62776
0.09,8.15,-0.40,7.00,20.86,57.00,-18177.51,62784
0.09,8.09,-0.06,7.00,26.07,61.00,-18177.51,62793
0.52,7.67,-0.42,7.00,8.42,47.00,-18176.67,62802
0.14,7.92,0.25,7.00,28.09,63.00,-18175.83,62811
0.43,7.49,-0.43,7.00,3.77,43.00,-18175.83,62820
0.09,7.40,-0.09,7.00,8.10,46.00,-18174.99,62828
0.09,7.33,-0.07,7.00,6.72,45.00,-18174.99,62837
0.09,7.27,-0.06,7.00,5.42,44.00,-18174.99,62846
0.05,7.18,-0.09,7.00,2.58,42.00,-18174.16,62855
0.09,7.13,-0.05,7.00,2.14,41.00,-18174.16,62864
0.09,7.07,-0.06,7.00,0.49,40.00,-18173.32,62872
0.05,7.01,-0.05,7.00,-0.77,-40.00,-18172.48,62881
0.09,7.04,0.03,7.00,1.47,41.00,-18172.48,62889
0.23,7.09,0.05,7.00,3.31,42.00,-18171.64,62899
0.09,7.15,0.06,7.00,4.91,44.00,-18171.64,62908
0.09,7.16,0.01,7.00,4.31,43.00,-18170.80,62916
0.09,7.10,-0.06,7.00,1.34,41.00,-18170.80,62925
0.05,6.94,-0.16,7.00,-4.66,-43.00,-18169.96,62934
0.14,6.64,-0.31,7.00,-15.23,-52.00,-18169.96,62943
0.19,6.28,-0.35,7.00,-25.08,-61.00,-18170.80,62952
0.05,5.98,-0.30,7.00,-31.41,-66.00,-18170.80,62960
0.23,5.79,-0.19,7.00,-34.15,-68.00,-18170.80,62969
0.67,5.58,-0.21,7.00,-39.56,-73.00,-18171.64,62979
0.14,5.37,-0.21,7.00,-45.11,-78.00,-18172.48,62987
0.43,5.15,-0.21,7.00,-50.46,-82.00,-18173.32,62996
0.09,4.29,-0.87,7.00,-17.03,-54.00,-18174.16,63005
0.09,4.74,0.45,7.00,-9.51,-48.00,-18174.16,63013
0.72,4.84,0.10,7.00,-10.42,-48.00,-18174.16,63023
0.05,4.99,0.16,7.00,-9.41,-47.00,-18174.99,63032
0.05,5.06,0.06,7.00,-47.30,-79.00,-18174.99,63040
0.09,5.27,0.21,7.00,-39.12,-72.00,-18175.83,63049
0.14,5.51,0.24,7.00,-32.32,-67.00,-18176.67,63058
0.05,5.51,0.00,7.00,-37.15,-71.00,-18177.51,63067
0.09,5.26,-0.25,7.00,-48.46,-80.00,-18178.35,63076
0.43,5.32,0.06,7.00,-40.88,-74.00,-18179.19,63085
0.05,5.16,-0.16,7.00,-49.35,-81.00,-18180.03,63093
0.09,5.33,0.17,7.00,-38.32,-72.00,-18180.87,63102
0.19,5.62,0.29,7.00,-28.75,-64.00,-18181.71,63112
0.05,5.78,0.16,7.00,-27.26,-62.00,-18182.55,63120
0.09,5.80,0.02,7.00,-29.40,-64.00,-18183.39,63129
0.19,5.83,0.03,7.00,-28.69,-64.00,-18184.23,63138
0.57,5.75,-0.09,7.00,-33.07,-67.00,-18185.07,63147
0.14,5.62,-0.12,7.00,-36.80,-70.00,-18186.75,63156
0.19,5.51,-0.12,7.00,-39.76,-73.00,-18187.58,63165
0.14,5.49,-0.02,7.00,-38.19,-72.00,-18188.42,63173
0.09,5.47,-0.01,7.00,-38.41,-72.00,-18189.26,63182
0.23,5.54,0.06,7.00,-35.26,-69.00,-18190.94,63192
0.09,5.62,0.08,7.00,-32.80,-67.00,-18191.78,63200
0.09,5.71,0.09,7.00,-30.45,-65.00,-18193.46,63209
0.09,5.85,0.14,7.00,-25.76,-61.00,-18194.30,63218
0.38,5.95,0.09,7.00,-24.48,-60.00,-18195.98,63226
0.09,6.07,0.12,7.00,-20.71,-57.00,-18196.82,63236
0.57,6.15,0.08,7.00,-19.80,-56.00,-18198.50,63245
0.09,6.13,-0.02,7.00,-22.13,-58.00,-18199.33,63253
0.09,6.13,0.00,7.00,-21.71,-58.00,-18201.01,63262
0.05,6.31,0.18,7.00,-13.64,-51.00,-18201.85,63271
0.14,6.19,-0.12,7.00,-22.58,-58.00,-18203.53,63280
0.28,6.22,0.03,7.00,-18.83,-55.00,-18204.37,63289
0.09,6.17,-0.05,7.00,-21.88,-58.00,-18206.05,63298
0.14,6.12,-0.05,7.00,-23.14,-59.00,-18206.89,63306
0.05,5.95,-0.16,7.00,-29.36,-64.00,-18208.57,63315
0.14,5.88,-0.08,7.00,-29.58,-64.00,-18210.25,63325
0.09,5.73,-0.15,7.00,-34.88,-69.00,-18211.08,63333
0.05,5.50,-0.22,7.00,-41.86,-75.00,-18212.76,63342
0.14,5.38,-0.12,7.00,-42.96,-76.00,-18214.44,63351
0.57,5.30,-0.08,7.00,-43.98,-77.00,-18215.28,63360
0.57,5.23,-0.07,7.00,-45.77,-78.00,-18216.96,63369
0.28,5.07,-0.16,7.00,-51.40,-83.00,-18218.64,63378
0.09,5.13,0.06,7.00,-45.63,-78.00,-18220.32,63386
0.05,5.09,-0.04,7.00,-48.71,-81.00,-18222.00,63395
0.14,5.25,0.16,7.00,-40.49,-74.00,-18223.67,63405
0.09,5.28,0.04,7.00,-42.18,-75.00,-18225.36,63413
0.09,5.48,0.19,7.00,-34.12,-68.00,-18227.03,63422
0.09,5.65,0.17,7.00,-30.23,-65.00,-18228.71,63431
0.14,6.11,0.45,7.00,-13.24,-51.00,-18230.39,63439
0.52,6.22,0.11,7.00,-17.30,-54.00,-18232.07,63449
0.28,6.44,0.22,7.00,-9.49,-47.00,-18233.75,63458
0.09,6.77,0.33,7.00,0.90,40.00,-18234.59,63466
0.09,6.83,0.06,7.00,-3.15,-42.00,-18236.27,63475
0.09,7.03,0.20,7.00,4.63,43.00,-18237.11,63484
0.09,6.99,-0.04,7.00,-1.16,-40.00,-18238.78,63493
0.14,7.13,0.14,7.00,5.99,44.00,-18239.62,63502
0.09,7.11,-0.02,7.00,2.48,42.00,-18239.62,63510
0.05,7.24,0.13,7.00,8.77,47.00,-18240.46,63519
0.05,7.38,0.13,7.00,12.03,50.00,-18240.46,63528
0.09,7.84,0.46,7.00,30.16,65.00,-18240.46,63537
0.09,8.02,0.18,7.00,29.24,64.00,-18240.46,63546
0.57,8.03,0.01,7.00,26.01,61.00,-18240.46,63555
0.09,7.62,-0.41,7.00,7.14,45.00,-18240.46,63563
0.62,7.24,-0.38,7.00,-1.45,-41.00,-18240.46,63572
0.09,7.37,0.13,7.00,11.97,50.00,-18240.46,63581
0.48,7.32,-0.05,7.00,7.13,45.00,-18240.46,63590
0.09,7.59,0.26,7.00,19.99,56.00,-18239.62,63599
0.09,7.70,0.11,7.00,19.84,56.00,-18239.62,63607
0.09,7.94,0.24,7.00,28.14,63.00,-18239.62,63617
0.09,7.96,0.02,7.00,24.47,60.00,-18239.62,63626
0.09,8.15,0.19,7.00,32.65,67.00,-18238.78,63634
0.09,8.14,-0.01,7.00,28.27,63.00,-18237.94,63643
0.09,8.17,0.03,7.00,29.85,65.00,-18237.11,63652
0.09,8.07,-0.10,7.00,24.87,60.00,-18236.27,63661
0.09,8.13,0.05,7.00,29.27,64.00,-18235.43,63670
0.09,8.10,-0.03,7.00,26.81,62.00,-18234.59,63679
0.09,8.56,0.47,7.00,48.45,80.00,-18233.75,63687
0.09,8.18,-0.38,7.00,21.79,58.00,-18232.91,63696
0.05,7.95,-0.23,7.00,19.26,56.00,-18232.07,63705
0.14,7.79,-0.16,7.00,16.69,53.00,-18232.07,63714
0.09,7.69,-0.10,7.00,15.31,52.00,-18231.23,63723
0.09,7.66,-0.03,7.00,15.84,53.00,-18230.39,63731
0.28,7.59,-0.07,7.00,13.25,51.00,-18229.55,63740
0.05,7.47,-0.11,7.00,9.57,48.00,-18227.87,63750
0.05,7.54,0.06,7.00,14.70,52.00,-18227.03,63758
0.38,7.26,-0.28,7.00,1.04,40.00,-18227.03,63767
0.52,6.99,-0.28,7.00,-5.85,-44.00,-18226.19,63776
0.14,6.61,-0.38,7.00,-17.50,-54.00,-18225.36,63784
0.62,6.29,-0.31,7.00,-23.92,-60.00,-18225.36,63794
0.14,5.92,-0.37,7.00,-34.55,-69.00,-18225.36,63803
0.09,5.55,-0.37,7.00,-43.76,-76.00,-18226.19,63811
0.09,4.71,-0.84,7.00,-14.81,-52.00,-18226.19,63820
0.09,4.16,-0.55,7.00,-16.43,-53.00,-18226.19,63830
0.09,3.31,-0.84,7.00,-21.82,-58.00,-18226.19,63838
0.09,3.28,-0.03,7.00,-18.70,-55.00,-18226.19,63847
0.09,3.35,0.07,7.00,-17.98,-55.00,-18227.03,63856
0.52,3.03,-0.32,7.00,-21.14,-57.00,-18227.03,63864
0.19,2.88,-0.15,7.00,-21.17,-57.00,-18227.03,63874
0.09,2.52,-0.36,7.00,-23.83,-60.00,-18227.03,63883
0.05,2.33,-0.19,7.00,-24.09,-60.00,-18227.87,63891
0.09,1.84,-0.49,7.00,-27.74,-63.00,-18227.87,63900
0.09,1.57,-0.27,7.00,-28.21,-63.00,-18227.87,63909
0.14,1.17,-0.40,7.00,-30.78,-65.00,-18228.71,63919
0.09,0.85,-0.32,7.00,-32.02,-66.00,-18228.71,63927
0.48,0.57,-0.29,7.00,-33.32,-68.00,-18229.55,63936
0.62,0.22,-0.34,7.00,-35.27,-69.00,-18230.39,63945
0.14,-0.11,-0.33,7.00,-36.84,-71.00,-18230.39,63953
0.19,-0.51,-0.41,7.00,-39.19,-72.00,-18231.23,63963
0.14,-0.89,-0.38,7.00,-40.99,-74.00,-18232.07,63972
0.23,-1.28,-0.38,7.00,-42.92,-76.00,-18232.91,63981
0.43,-1.63,-0.35,7.00,-44.57,-77.00,-18233.75,63989
0.09,-1.97,-0.34,7.00,-46.24,-78.00,-18234.59,63998
0.48,-2.49,-0.52,7.00,-49.54,-81.00,-18235.43,64008
0.43,-2.85,-0.35,7.00,-50.64,-82.00,-18236.27,64016
0.14,-3.13,-0.29,7.00,-51.83,-83.00,-18237.11,64025
0.09,-3.50,-0.36,7.00,-53.95,-85.00,-18237.94,64034
0.09,-3.69,-0.19,7.00,-54.25,-85.00,-18238.78,64044
0.09,-3.83,-0.13,7.00,-54.67,-86.00,-18239.62,64052
0.38,-3.85,-0.02,7.00,-54.34,-85.00,-18241.30,64061
0.67,-4.05,-0.20,7.00,-56.08,-87.00,-18242.14,64070
0.14,-3.75,0.31,7.00,-52.49,-84.00,-18242.98,64078
0.48,-3.61,0.13,7.00,-52.53,-84.00,-18244.66,64088
0.09,-3.36,0.25,7.00,-50.81,-82.00,-18245.50,64097
0.23,-3.24,0.13,7.00,-50.67,-82.00,-18247.18,64106
0.09,-3.12,0.12,7.00,-50.10,-82.00,-18248.02,64114
0.09,-3.06,0.05,7.00,-50.11,-82.00,-18249.70,64123
0.00,-3.08,-0.02,7.00,-50.47,-82.00,-18250.54,64133
0.09,-3.17,-0.09,7.00,-51.22,-83.00,-18252.21,64141
0.05,-3.15,0.02,7.00,-50.65,-82.00,-18253.89,64150
0.14,-2.98,0.16,7.00,-49.26,-81.00,-18254.73,64159
0.09,-2.83,0.16,7.00,-48.51,-80.00,-18256.41,64168
0.09,-2.67,0.16,7.00,-47.68,-80.00,-18258.09,64177
0.09,-2.53,0.13,7.00,-47.15,-79.00,-18258.93,64186
0.09,-2.45,0.09,7.00,-46.90,-79.00,-18260.61,64195
0.14,-2.40,0.05,7.00,-46.81,-79.00,-18262.29,64203
0.14,-2.35,0.05,7.00,-46.52,-79.00,-18263.96,64212
0.28,-2.25,0.09,7.00,-45.88,-78.00,-18265.64,64222
0.14,-2.21,0.05,7.00,-45.84,-78.00,-18267.32,64231
0.19,-2.25,-0.04,7.00,-46.43,-79.00,-18269.00,64239
0.38,-2.14,0.11,7.00,-45.23,-78.00,-18270.68,64248
0.09,-2.20,-0.06,7.00,-46.23,-78.00,-18272.36,64258
0.09,-2.17,0.03,7.00,-45.72,-78.00,-18274.04,64266
0.14,-2.30,-0.13,7.00,-46.99,-79.00,-18276.55,64275
0.09,-2.34,-0.04,7.00,-46.84,-79.00,-18278.23,64284
0.05,-2.43,-0.09,7.00,-47.52,-80.00,-18279.91,64293
0.09,-2.41,0.02,7.00,-46.94,-79.00,-18281.59,64302
0.09,-2.44,-0.03,7.00,-47.30,-79.00,-18283.27,64311
0.09,-2.37,0.07,7.00,-46.56,-79.00,-18284.95,64320
0.57,-2.44,-0.08,7.00,-47.52,-80.00,-18287.46,64328
0.09,-2.29,0.15,7.00,-45.84,-78.00,-18289.14,64337
0.19,-2.23,0.06,7.00,-45.92,-78.00,-18290.82,64347
0.28,-2.21,0.03,7.00,-45.93,-78.00,-18292.50,64356
0.05,-2.15,0.06,7.00,-45.48,-78.00,-18294.18,64364
0.14,-2.14,0.00,7.00,-45.71,-78.00,-18295.86,64373
0.52,-1.99,0.15,7.00,-44.35,-77.00,-18298.38,64382
0.14,-1.85,0.14,7.00,-43.68,-76.00,-18300.06,64391
0.43,-1.87,-0.02,7.00,-44.43,-77.00,-18301.74,64400
0.14,-1.52,0.35,7.00,-41.17,-74.00,-18303.41,64409
0.57,-1.28,0.23,7.00,-40.50,-74.00,-18305.93,64418
0.09,-1.14,0.15,7.00,-40.10,-73.00,-18307.61,64427
0.05,-1.09,0.05,7.00,-40.22,-73.00,-18309.29,64436
0.38,-1.10,-0.01,7.00,-40.55,-74.00,-18310.97,64445
0.33,-1.12,-0.02,7.00,-40.65,-74.00,-18312.65,64453
0.05,-1.00,0.12,7.00,-39.54,-73.00,-18315.16,64462
0.09,-1.04,-0.04,7.00,-40.32,-73.00,-18316.84,64472
0.09,-0.94,0.10,7.00,-39.31,-73.00,-18318.52,64481
0.14,-1.08,-0.14,7.00,-40.98,-74.00,-18321.04,64489
0.09,-1.01,0.07,7.00,-39.75,-73.00,-18322.72,64498
0.05,-1.14,-0.13,7.00,-41.22,-74.00,-18325.24,64507
0.09,-1.17,-0.03,7.00,-41.00,-74.00,-18326.91,64516
0.57,-1.24,-0.06,7.00,-41.43,-74.00,-18329.43,64525
0.09,-1.28,-0.04,7.00,-41.56,-74.00,-18331.11,64534
0.09,-1.32,-0.04,7.00,-41.74,-75.00,-18333.63,64543
0.52,-1.30,0.02,7.00,-41.43,-74.00,-18335.31,64551
0.28,-1.25,0.05,7.00,-41.05,-74.00,-18337.83,64561
0.33,-1.25,-0.00,7.00,-41.29,-74.00,-18339.50,64570
0.19,-1.18,0.08,7.00,-40.60,-74.00,-18342.02,64578
0.09,-1.26,-0.08,7.00,-41.60,-75.00,-18343.70,64587
0.09,-1.24,0.01,7.00,-41.15,-74.00,-18346.22,64596
0.09,-1.35,-0.10,7.00,-42.15,-75.00,-18347.90,64606
0.09,-1.38,-0.03,7.00,-42.00,-75.00,-18350.41,64614
0.09,-1.52,-0.15,7.00,-43.20,-76.00,-18352.93,64623
0.14,-1.65,-0.12,7.00,-43.74,-76.00,-18354.61,64632
0.57,-1.82,-0.17,7.00,-44.80,-77.00,-18357.13,64641
0.52,-1.97,-0.15,7.00,-45.48,-78.00,-18359.65,64650
0.62,-2.45,-0.47,7.00,-49.14,-81.00,-18362.17,64659
0.09,-2.41,0.04,7.00,-46.87,-79.00,-18363.84,64668
0.09,-2.41,-0.00,7.00,-47.06,-79.00,-18366.36,64676
0.14,-2.25,0.16,7.00,-45.65,-78.00,-18368.88,64686
0.09,-1.94,0.31,7.00,-43.48,-76.00,-18371.40,64695
0.14,-1.69,0.25,7.00,-42.44,-75.00,-18373.92,64704
0.09,-1.46,0.23,7.00,-41.40,-74.00,-18376.44,64712
0.09,-1.33,0.14,7.00,-41.09,-74.00,-18378.95,64721
0.43,-1.26,0.06,7.00,-41.06,-74.00,-18381.47,64731
0.28,-1.40,-0.14,7.00,-42.59,-75.00,-18383.99,64739
0.14,-1.46,-0.05,7.00,-42.51,-75.00,-18386.51,64748
0.23,-1.73,-0.27,7.00,-44.71,-77.00,-18389.02,64757
0.43,-1.76,-0.04,7.00,-43.96,-77.00,-18391.54,64766
0.57,-1.69,0.08,7.00,-43.12,-76.00,-18394.06,64775
0.23,-1.22,0.46,7.00,-39.27,-73.00,-18397.42,64784
0.67,-0.95,0.28,7.00,-38.63,-72.00,-18399.94,64793
0.23,-0.72,0.23,7.00,-37.68,-71.00,-18402.45,64801
0.77,-0.29,0.43,7.00,-34.77,-69.00,-18405.81,64811
0.33,0.14,0.44,7.00,-32.54,-67.00,-18408.33,64820
0.38,0.57,0.43,7.00,-30.46,-65.00,-18410.85,64829
0.57,0.82,0.25,7.00,-29.88,-65.00,-18413.36,64837
0.28,0.99,0.17,7.00,-29.37,-64.00,-18416.72,64846
0.67,0.77,-0.22,7.00,-32.03,-66.00,-18419.24,64856
0.23,0.62,-0.15,7.00,-32.46,-67.00,-18421.76,64864
0.09,0.75,0.13,7.00,-30.74,-65.00,-18424.28,64873
0.23,0.58,-0.17,7.00,-32.75,-67.00,-18426.80,64882
0.33,0.77,0.19,7.00,-30.36,-65.00,-18430.15,64891
0.48,0.78,0.01,7.00,-31.06,-66.00,-18432.67,64900
0.14,1.00,0.22,7.00,-29.09,-64.00,-18436.03,64909
0.00,1.07,0.06,7.00,-29.41,-64.00,-18438.55,64918
0.14,1.24,0.17,7.00,-28.13,-63.00,-18441.06,64926
1.39,1.73,0.50,7.00,-24.34,-60.00,-18444.42,64935
0.14,1.77,0.03,7.00,-26.02,-61.00,-18446.94,64945
0.23,2.42,0.65,7.00,-20.33,-57.00,-18449.46,64953
0.09,2.51,0.10,7.00,-22.04,-58.00,-18451.98,64962
0.38,2.85,0.34,7.00,-19.37,-56.00,-18455.33,64971
0.52,3.07,0.22,7.00,-18.77,-55.00,-18457.85,64980
0.23,3.42,0.35,7.00,-16.53,-53.00,-18460.37,64989
0.67,3.62,0.21,7.00,-16.06,-53.00,-18462.89,64998
0.23,4.23,0.60,7.00,-11.47,-49.00,-18466.24,65007
0.72,4.37,0.14,7.00,-12.57,-50.00,-18468.76,65015
0.19,4.89,0.52,7.00,-8.50,-47.00,-18471.28,65025
1.13,5.09,0.21,7.00,-43.60,-76.00,-18473.80,65034
0.52,5.16,0.07,7.00,-44.48,-77.00,-18476.32,65042
0.33,5.60,0.44,7.00,-26.15,-62.00,-18479.67,65051
0.62,6.20,0.60,7.00,-7.98,-46.00,-18482.19,65060
0.09,6.43,0.22,7.00,-9.86,-48.00,-18484.71,65069
0.23,6.90,0.47,7.00,6.93,45.00,-18487.23,65078
0.09,7.07,0.18,7.00,5.38,44.00,-18488.91,65086
0.14,7.16,0.09,7.00,5.92,44.00,-18491.42,65095
0.52,7.18,0.02,7.00,5.01,44.00,-18492.26,65104
0.09,7.25,0.06,7.00,7.47,46.00,-18493.94,65113
0.14,8.25,1.01,7.00,51.48,83.00,-18494.78,65122
0.09,7.77,-0.49,7.00,9.37,47.00,-18494.78,65130
0.05,8.27,0.50,7.00,41.87,75.00,-18494.78,65139
0.14,7.71,-0.56,7.00,6.48,45.00,-18494.78,65148
0.09,8.13,0.42,7.00,36.72,70.00,-18494.78,65157
0.14,7.53,-0.61,7.00,1.03,40.00,-18494.78,65166
0.57,7.68,0.16,7.00,20.28,57.00,-18494.78,65175
0.38,8.01,0.33,7.00,31.83,66.00,-18494.78,65183
0.19,8.37,0.36,7.00,41.33,74.00,-18494.78,65192
0.57,8.63,0.26,7.00,45.97,78.00,-18493.94,65201
0.14,8.80,0.17,7.00,48.54,80.00,-18493.10,65210
0.57,9.06,0.25,7.00,56.46,87.00,-18492.26,65219
0.14,9.01,-0.05,7.00,49.26,81.00,-18491.42,65227
0.43,9.56,0.55,7.00,75.04,103.00,-18490.58,65236
0.14,8.85,-0.71,7.00,32.25,67.00,-18490.58,65246
0.33,8.63,-0.22,7.00,36.41,70.00,-18489.75,65254
0.72,8.33,-0.31,7.00,27.09,62.00,-18488.91,65263
0.23,8.36,0.03,7.00,34.66,69.00,-18488.07,65272
0.77,8.61,0.25,7.00,45.28,78.00,-18487.23,65281
0.28,8.35,-0.26,7.00,28.69,64.00,-18486.39,65290
0.14,8.34,-0.01,7.00,33.18,67.00,-18485.55,65299
0.48,8.15,-0.18,7.00,25.19,61.00,-18484.71,65307
0.14,8.20,0.05,7.00,30.96,66.00,-18483.87,65316
0.62,8.02,-0.18,7.00,21.74,58.00,-18483.03,65326
0.62,7.92,-0.10,7.00,20.93,57.00,-18482.19,65334
0.33,7.92,0.00,7.00,23.04,59.00,-18481.35,65343
0.09,7.73,-0.19,7.00,14.35,52.00,-18480.51,65351
0.43,7.77,0.04,7.00,19.97,56.00,-18479.67,65360
0.09,7.68,-0.09,7.00,15.21,52.00,-18478.83,65370
0.28,7.67,-0.01,7.00,16.41,53.00,-18478.00,65378
0.14,7.57,-0.10,7.00,12.29,50.00,-18477.16,65387
0.23,7.49,-0.08,7.00,10.71,49.00,-18476.32,65396
0.05,7.36,-0.13,7.00,6.52,45.00,-18475.48,65404
0.33,7.27,-0.09,7.00,4.99,44.00,-18474.64,65414
0.19,6.77,-0.50,7.00,-15.70,-53.00,-18473.80,65422
0.48,6.60,-0.17,7.00,-13.46,-51.00,-18472.96,65431
0.14,6.27,-0.33,7.00,-24.80,-60.00,-18472.96,65440
0.52,6.03,-0.24,7.00,-29.04,-64.00,-18472.96,65448
0.28,5.65,-0.38,7.00,-41.43,-74.00,-18473.80,65458
0.67,5.35,-0.30,7.00,-47.24,-79.00,-18473.80,65467
0.19,5.42,0.07,7.00,-38.04,-72.00,-18473.80,65475
0.05,4.48,-0.94,7.00,-16.36,-53.00,-18473.80,65484
0.09,5.19,0.71,7.00,-30.86,-65.00,-18473.80,65494
0.09,5.81,0.62,7.00,-17.40,-54.00,-18473.80,65502
0.23,6.56,0.75,7.00,4.10,43.00,-18474.64,65511
0.23,6.48,-0.08,7.00,-14.71,-52.00,-18474.64,65520
0.14,6.53,0.05,7.00,-10.81,-49.00,-18474.64,65528
0.28,6.00,-0.52,7.00,-35.39,-69.00,-18474.64,65538
0.67,6.10,0.10,7.00,-20.61,-57.00,-18474.64,65547
0.14,6.22,0.12,7.00,-17.10,-54.00,-18475.48,65555
0.43,6.39,0.17,7.00,-11.68,-49.00,-18476.32,65564
0.14,6.24,-0.15,7.00,-21.93,-58.00,-18477.16,65573
0.67,5.99,-0.26,7.00,-30.47,-65.00,-18477.16,65582
0.28,5.92,-0.07,7.00,-28.48,-63.00,-18477.16,65591
0.67,5.50,-0.42,7.00,-45.83,-78.00,-18478.00,65600
0.38,5.41,-0.09,7.00,-41.57,-74.00,-18478.83,65608
0.19,4.71,-0.70,7.00,-14.21,-51.00,-18478.83,65617
0.52,4.88,0.17,7.00,-9.91,-48.00,-18479.67,65627
0.28,5.09,0.20,7.00,-43.80,-76.00,-18480.51,65635
0.43,5.04,-0.04,7.00,-49.75,-81.00,-18481.35,65644
0.14,4.74,-0.31,7.00,-12.55,-50.00,-18482.19,65653
0.28,4.91,0.18,7.00,-9.73,-48.00,-18483.03,65661
0.72,4.80,-0.11,7.00,-11.44,-49.00,-18483.87,65671
0.14,4.86,0.06,7.00,-10.50,-48.00,-18484.71,65680
0.14,4.86,0.00,7.00,-10.71,-49.00,-18485.55,65688
0.43,4.89,0.03,7.00,-10.42,-48.00,-18486.39,65697
0.48,4.98,0.09,7.00,-9.75,-48.00,-18487.23,65707
0.14,5.21,0.23,7.00,-40.04,-73.00,-18488.07,65715
0.57,5.42,0.21,7.00,-35.29,-69.00,-18488.91,65724
0.62,5.27,-0.15,7.00,-46.26,-78.00,-18489.75,65733
0.33,5.58,0.31,7.00,-29.10,-64.00,-18490.58,65741
0.28,5.05,-0.54,7.00,-59.52,-90.00,-18492.26,65751
0.09,5.37,0.33,7.00,-34.12,-68.00,-18493.10,65760
0.28,5.27,-0.11,7.00,-45.56,-78.00,-18493.10,65768
0.14,5.42,0.15,7.00,-36.52,-70.00,-18493.94,65777
0.43,5.19,-0.23,7.00,-49.93,-82.00,-18495.62,65786
0.38,5.40,0.22,7.00,-35.58,-69.00,-18496.46,65795
0.57,5.29,-0.12,7.00,-45.16,-78.00,-18497.30,65804
0.23,5.41,0.12,7.00,-37.38,-71.00,-18498.98,65813
0.62,5.44,0.03,7.00,-38.33,-72.00,-18499.82,65822
0.48,5.41,-0.03,7.00,-40.50,-74.00,-18500.66,65830
0.09,5.34,-0.06,7.00,-42.70,-75.00,-18502.33,65840
0.28,5.30,-0.04,7.00,-43.39,-76.00,-18503.17,65848
0.77,5.34,0.04,7.00,-40.73,-74.00,-18504.01,65857
0.14,5.22,-0.12,7.00,-46.77,-79.00,-18505.69,65866
0.19,5.27,0.04,7.00,-42.50,-75.00,-18506.53,65875
0.33,5.31,0.05,7.00,-41.29,-74.00,-18508.21,65884
0.57,5.43,0.12,7.00,-36.89,-71.00,-18509.05,65893
0.14,5.15,-0.28,7.00,-51.76,-83.00,-18510.73,65902
0.38,5.19,0.04,7.00,-44.57,-77.00,-18511.57,65910
0.72,5.18,-0.00,7.00,-45.45,-78.00,-18513.25,65920
0.57,5.09,-0.09,7.00,-49.47,-81.00,-18514.09,65929
0.67,4.87,-0.22,7.00,-11.52,-49.00,-18515.76,65937
0.14,4.67,-0.20,7.00,-12.47,-50.00,-18517.44,65946
0.38,4.57,-0.10,7.00,-12.58,-50.00,-18518.28,65955
0.48,4.50,-0.07,7.00,-12.77,-50.00,-18519.12,65964
0.28,4.24,-0.26,7.00,-14.81,-52.00,-18519.96,65973
0.62,4.49,0.24,7.00,-11.60,-49.00,-18521.64,65982
0.48,3.98,-0.50,7.00,-17.12,-54.00,-18522.48,65990
0.52,4.04,0.06,7.00,-14.54,-52.00,-18523.32,65999
0.72,3.51,-0.53,7.00,-19.56,-56.00,-18525.00,66009
0.19,3.75,0.24,7.00,-15.30,-52.00,-18525.84,66018
0.43,3.35,-0.40,7.00,-19.85,-56.00,-18526.67,66026
0.43,3.44,0.09,7.00,-17.42,-54.00,-18527.52,66035
0.19,3.20,-0.24,7.00,-19.99,-56.00,-18528.36,66044
0.28,3.29,0.09,7.00,-18.21,-55.00,-18530.03,66053
0.43,3.20,-0.09,7.00,-19.38,-56.00,-18530.87,66062
0.09,3.35,0.16,7.00,-17.62,-54.00,-18531.71,66071
0.23,3.17,-0.18,7.00,-19.88,-56.00,-18532.55,66079
0.19,3.10,-0.07,7.00,-19.74,-56.00,-18533.39,66088
0.19,3.19,0.08,7.00,-18.72,-55.00,-18535.07,66098
0.48,3.21,0.02,7.00,-18.87,-55.00,-18535.91,66106
0.33,3.26,0.05,7.00,-18.54,-55.00,-18536.75,66115
0.57,3.27,0.01,7.00,-18.63,-55.00,-18537.59,66124
0.23,3.32,0.06,7.00,-18.16,-55.00,-18538.43,66134
0.14,3.38,0.05,7.00,-17.90,-55.00,-18539.27,66142
0.28,3.30,-0.08,7.00,-18.81,-55.00,-18540.95,66151
0.09,3.35,0.05,7.00,-18.04,-55.00,-18541.78,66160
0.23,3.45,0.10,7.00,-17.36,-54.00,-18542.62,66168
0.43,3.46,0.01,7.00,-17.64,-54.00,-18543.46,66178
0.48,3.52,0.06,7.00,-17.13,-54.00,-18544.30,66187
0.28,3.67,0.14,7.00,-16.11,-53.00,-18545.14,66195
0.57,3.61,-0.06,7.00,-17.21,-54.00,-18545.98,66204
0.38,3.61,0.00,7.00,-16.94,-54.00,-18546.82,66213
0.67,3.59,-0.02,7.00,-17.09,-54.00,-18547.66,66222
0.09,3.72,0.13,7.00,-15.86,-53.00,-18548.50,66231
0.28,3.68,-0.04,7.00,-16.73,-54.00,-18550.18,66240
0.23,3.73,0.05,7.00,-16.15,-53.00,-18551.02,66249
0.19,3.74,0.00,7.00,-16.30,-53.00,-18551.86,66257
0.09,3.83,0.10,7.00,-15.46,-52.00,-18552.70,66267
0.05,3.73,-0.11,7.00,-16.80,-54.00,-18553.53,66276
0.05,3.71,-0.02,7.00,-16.51,-53.00,-18554.37,66284
0.09,3.86,0.15,7.00,-15.12,-52.00,-18555.21,66293
0.23,3.87,0.01,7.00,-15.64,-53.00,-18556.05,66302
0.77,3.95,0.08,7.00,-14.91,-52.00,-18556.89,66311
0.19,4.11,0.16,7.00,-13.85,-51.00,-18558.57,66320
0.38,4.28,0.17,7.00,-12.92,-50.00,-18559.41,66329
0.19,4.38,0.11,7.00,-12.66,-50.00,-18560.25,66337
0.57,4.59,0.21,7.00,-11.22,-49.00,-18561.09,66347
0.09,4.77,0.18,7.00,-10.44,-48.00,-18561.93,66356
0.48,5.00,0.23,7.00,-9.10,-47.00,-18562.77,66364
0.67,5.15,0.15,7.00,-43.31,-76.00,-18563.61,66373
0.23,5.25,0.10,7.00,-41.69,-75.00,-18564.45,66382
0.72,5.36,0.10,7.00,-39.02,-72.00,-18565.29,66391
0.14,5.48,0.13,7.00,-35.35,-69.00,-18566.13,66400
0.43,5.53,0.05,7.00,-35.69,-70.00,-18566.96,66409
0.48,5.52,-0.01,7.00,-37.21,-71.00,-18568.64,66418
0.28,5.54,0.02,7.00,-36.13,-70.00,-18569.48,66426
0.52,5.44,-0.10,7.00,-41.04,-74.00,-18570.32,66436
0.23,5.61,0.17,7.00,-31.47,-66.00,-18571.16,66445
0.62,5.62,0.01,7.00,-34.18,-68.00,-18572.84,66453
0.23,5.70,0.07,7.00,-31.14,-66.00,-18573.68,66462
0.72,5.70,0.01,7.00,-32.19,-67.00,-18574.52,66471
0.19,5.86,0.15,7.00,-25.46,-61.00,-18576.20,66480
0.77,5.88,0.03,7.00,-27.38,-63.00,-18577.04,66489
0.38,6.14,0.25,7.00,-16.44,-53.00,-18578.71,66498
0.19,6.17,0.03,7.00,-20.00,-56.00,-18579.55,66506
0.19,6.19,0.02,7.00,-19.98,-56.00,-18581.23,66515
0.28,6.32,0.13,7.00,-14.38,-52.00,-18582.91,66525
0.23,6.52,0.20,7.00,-8.03,-46.00,-18583.75,66533
0.14,6.60,0.08,7.00,-8.29,-46.00,-18585.43,66542
0.48,6.85,0.25,7.00,1.20,41.00,-18586.27,66550
0.09,6.78,-0.07,7.00,-6.77,-45.00,-18587.11,66560
0.72,6.97,0.19,7.00,2.93,42.00,-18587.95,66569
0.23,7.08,0.11,7.00,4.08,43.00,-18588.79,66577
0.67,7.22,0.14,7.00,8.27,46.00,-18589.63,66586
0.23,7.33,0.11,7.00,10.27,48.00,-18589.63,66594
0.77,7.92,0.60,7.00,35.01,69.00,-18589.63,66604
0.05,7.58,-0.35,7.00,7.47,46.00,-18589.63,66613
0.23,7.15,-0.42,7.00,-4.62,-43.00,-18589.63,66621
0.33,6.79,-0.36,7.00,-12.33,-50.00,-18589.63,66630
0.14,6.74,-0.06,7.00,-7.69,-46.00,-18589.63,66639
0.33,7.16,0.42,7.00,12.52,50.00,-18589.63,66648
0.57,7.00,-0.16,7.00,-3.12,-42.00,-18590.47,66657
0.23,6.92,-0.08,7.00,-3.55,-42.00,-18590.47,66665
0.28,6.58,-0.34,7.00,-17.19,-54.00,-18590.47,66674
0.09,6.84,0.25,7.00,1.05,40.00,-18590.47,66683
0.62,6.89,0.05,7.00,-1.70,-41.00,-18590.47,66692
0.48,6.94,0.05,7.00,-0.56,-40.00,-18590.47,66701
0.67,7.04,0.10,7.00,3.04,42.00,-18590.47,66710
0.19,6.91,-0.13,7.00,-5.04,-44.00,-18590.47,66718
0.72,7.09,0.18,7.00,5.85,44.00,-18590.47,66727
0.05,7.15,0.06,7.00,4.77,43.00,-18590.47,66736
0.05,7.37,0.23,7.00,13.87,51.00,-18590.47,66745
0.09,7.32,-0.05,7.00,6.85,45.00,-18590.47,66754
0.09,7.27,-0.05,7.00,5.62,44.00,-18590.47,66762
0.14,7.24,-0.02,7.00,5.57,44.00,-18590.47,66771
0.48,7.32,0.08,7.00,9.49,47.00,-18589.63,66780
0.28,7.33,0.01,7.00,8.32,46.00,-18589.63,66789
0.19,7.47,0.15,7.00,14.82,52.00,-18589.63,66798
0.43,7.42,-0.06,7.00,9.31,47.00,-18589.63,66806
0.38,7.80,0.38,7.00,27.60,63.00,-18589.63,66816
0.52,7.92,0.12,7.00,25.54,61.00,-18589.63,66824
0.28,7.49,-0.43,7.00,3.52,42.00,-18588.79,66833
0.57,7.59,0.10,7.00,16.59,53.00,-18588.79,66842
0.09,7.97,0.38,7.00,31.91,66.00,-18587.95,66850
0.05,6.93,-1.04,7.00,-22.35,-58.00,-18587.95,66860
0.48,7.02,0.08,7.00,2.09,41.00,-18587.95,66869
0.67,6.91,-0.11,7.00,-4.34,-43.00,-18587.95,66877
0.19,6.64,-0.27,7.00,-14.52,-52.00,-18587.95,66886
0.72,6.41,-0.23,7.00,-19.49,-56.00,-18587.95,66894
0.19,6.29,-0.11,7.00,-19.95,-56.00,-18587.95,66904
0.19,6.08,-0.21,7.00,-27.20,-62.00,-18588.79,66913
0.09,5.95,-0.13,7.00,-28.72,-64.00,-18589.63,66922
0.09,5.56,-0.39,7.00,-43.88,-76.00,-18589.63,66930
0.33,5.41,-0.15,7.00,-42.87,-76.00,-18590.47,66939
0.62,5.58,0.17,7.00,-32.01,-66.00,-18590.47,66949
0.57,5.44,-0.14,7.00,-41.97,-75.00,-18591.31,66957
0.14,5.68,0.24,7.00,-28.35,-63.00,-18591.31,66966
0.28,5.61,-0.06,7.00,-35.89,-70.00,-18591.31,66975
0.09,5.79,0.18,7.00,-26.59,-62.00,-18591.31,66983
0.23,5.78,-0.01,7.00,-30.58,-65.00,-18591.31,66993
0.38,6.09,0.31,7.00,-16.51,-53.00,-18592.14,67002
0.48,6.07,-0.02,7.00,-23.63,-59.00,-18592.14,67010
0.38,6.35,0.27,7.00,-10.89,-49.00,-18592.98,67019
0.62,6.46,0.11,7.00,-11.32,-49.00,-18593.83,67028
0.05,6.71,0.25,7.00,-2.11,-41.00,-18594.66,67037
0.09,6.71,-0.01,7.00,-7.45,-46.00,-18594.66,67046
0.09,6.79,0.08,7.00,-3.56,-42.00,-18595.50,67054
0.05,6.80,0.01,7.00,-4.69,-43.00,-18596.34,67063
0.09,6.71,-0.10,7.00,-9.32,-47.00,-18596.34,67073
0.33,6.75,0.04,7.00,-5.47,-44.00,-18597.18,67081
0.05,6.73,-0.02,7.00,-7.08,-45.00,-18598.02,67090
0.23,6.61,-0.12,7.00,-12.00,-50.00,-18598.86,67099
0.77,6.32,-0.29,7.00,-22.77,-59.00,-18599.70,67107
0.19,6.27,-0.06,7.00,-19.45,-56.00,-18600.54,67117
0.43,6.08,-0.19,7.00,-26.71,-62.00,-18601.38,67126
0.19,5.75,-0.33,7.00,-37.70,-71.00,-18602.22,67134
0.57,5.55,-0.20,7.00,-40.34,-73.00,-18603.06,67143
0.14,5.01,-0.54,7.00,-60.47,-90.00,-18603.89,67152
0.43,4.51,-0.51,7.00,-14.50,-52.00,-18604.74,67161
0.14,4.59,0.08,7.00,-11.73,-49.00,-18605.58,67170
0.23,4.29,-0.30,7.00,-14.77,-52.00,-18606.41,67179
0.28,4.26,-0.03,7.00,-13.82,-51.00,-18607.25,67187
0.57,4.29,0.04,7.00,-13.38,-51.00,-18608.09,67196
0.57,4.04,-0.26,7.00,-15.83,-53.00,-18608.93,67206
0.52,4.29,0.26,7.00,-12.50,-50.00,-18609.77,67214
0.57,3.71,-0.59,7.00,-18.82,-55.00,-18610.61,67223
0.38,4.02,0.32,7.00,-13.61,-51.00,-18611.45,67232
0.67,3.38,-0.64,7.00,-20.64,-57.00,-18611.45,67241
0.23,3.57,0.18,7.00,-16.44,-53.00,-18612.29,67250
0.14,3.05,-0.52,7.00,-21.81,-58.00,-18612.29,67259
0.23,3.19,0.13,7.00,-18.53,-55.00,-18613.13,67268
0.38,3.07,-0.12,7.00,-20.15,-56.00,-18613.97,67276
0.19,2.96,-0.11,7.00,-20.66,-57.00,-18613.97,67286
0.62,2.67,-0.28,7.00,-22.78,-59.00,-18614.81,67295
0.14,2.54,-0.13,7.00,-22.81,-59.00,-18615.65,67303
0.48,2.37,-0.18,7.00,-23.88,-60.00,-18615.65,67312
0.09,2.04,-0.32,7.00,-26.10,-61.00,-18616.49,67321
0.09,1.84,-0.20,7.00,-26.60,-62.00,-18616.49,67331
0.05,1.59,-0.25,7.00,-28.04,-63.00,-18617.33,67339
0.48,1.54,-0.05,7.00,-27.51,-63.00,-18617.33,67348
0.28,1.56,0.02,7.00,-27.10,-62.00,-18618.16,67357
0.05,1.68,0.12,7.00,-26.09,-61.00,-18618.16,67365
0.09,1.56,-0.12,7.00,-27.66,-63.00,-18619.00,67375
0.05,1.86,0.30,7.00,-24.51,-60.00,-18619.84,67384
0.14,1.76,-0.10,7.00,-26.58,-62.00,-18619.84,67392
0.09,1.94,0.18,7.00,-24.59,-60.00,-18620.68,67401
0.19,1.99,0.05,7.00,-24.81,-60.00,-18621.52,67410
0.09,2.13,0.14,7.00,-23.77,-59.00,-18622.36,67419
0.14,2.21,0.08,7.00,-23.61,-59.00,-18623.20,67428
0.09,2.30,0.09,7.00,-23.16,-59.00,-18624.04,67437
0.57,2.45,0.15,7.00,-22.14,-58.00,-18624.88,67445
0.33,2.59,0.14,7.00,-21.51,-58.00,-18625.72,67454
0.67,2.75,0.16,7.00,-20.61,-57.00,-18626.56,67464
0.23,2.85,0.10,7.00,-20.38,-57.00,-18627.40,67473
0.28,3.07,0.22,7.00,-18.76,-55.00,-18628.24,67481
0.05,3.08,0.01,7.00,-19.56,-56.00,-18629.08,67490
0.33,3.11,0.03,7.00,-19.29,-56.00,-18629.91,67500
0.14,3.16,0.05,7.00,-19.01,-56.00,-18630.75,67508
0.57,3.17,0.01,7.00,-19.11,-56.00,-18631.59,67517
0.14,3.13,-0.04,7.00,-19.49,-56.00,-18631.59,67526
0.38,3.19,0.06,7.00,-18.79,-55.00,-18632.43,67534
0.43,3.14,-0.05,7.00,-19.47,-56.00,-18633.27,67544
0.09,3.15,0.00,7.00,-19.26,-56.00,-18634.11,67553
0.05,2.93,-0.22,7.00,-21.25,-57.00,-18634.95,67561
0.14,2.74,-0.19,7.00,-22.05,-58.00,-18635.79,67570
0.43,2.66,-0.08,7.00,-22.04,-58.00,-18636.63,67579
0.52,2.15,-0.50,7.00,-26.24,-62.00,-18636.63,67588
0.62,2.01,-0.15,7.00,-25.56,-61.00,-18637.47,67597
0.14,1.84,-0.17,7.00,-26.50,-62.00,-18638.31,67606
0.48,1.49,-0.35,7.00,-28.93,-64.00,-18638.31,67615
0.09,1.98,0.49,7.00,-23.14,-59.00,-18638.31,67623
0.23,1.84,-0.14,7.00,-26.40,-62.00,-18638.31,67633
0.14,2.05,0.21,7.00,-23.89,-60.00,-18638.31,67642
0.19,1.95,-0.10,7.00,-25.65,-61.00,-18638.31,67650
0.05,2.07,0.12,7.00,-24.16,-60.00,-18638.31,67659
0.09,2.52,0.45,7.00,-20.61,-57.00,-18638.31,67668
0.09,3.01,0.49,7.00,-18.02,-55.00,-18638.31,67677
0.09,3.35,0.35,7.00,-16.86,-54.00,-18638.31,67686
0.23,3.81,0.46,7.00,-14.12,-51.00,-18638.31,67695
0.09,4.14,0.33,7.00,-13.01,-50.00,-18639.15,67703
0.09,4.38,0.24,7.00,-12.12,-50.00,-18639.15,67713
0.09,4.35,-0.03,7.00,-13.35,-51.00,-18639.15,67722
0.09,4.28,-0.08,7.00,-13.93,-51.00,-18639.99,67731
0.48,4.41,0.14,7.00,-12.39,-50.00,-18639.99,67739
0.28,4.36,-0.05,7.00,-13.42,-51.00,-18639.99,67748
0.62,4.16,-0.20,7.00,-15.04,-52.00,-18640.83,67758
0.43,3.98,-0.18,7.00,-15.81,-53.00,-18640.83,67766
0.72,3.72,-0.26,7.00,-17.43,-54.00,-18640.83,67775
0.19,3.60,-0.13,7.00,-17.53,-54.00,-18640.83,67784
0.23,3.67,0.07,7.00,-16.39,-53.00,-18641.66,67792
0.33,3.98,0.31,7.00,-13.86,-51.00,-18641.66,67802
0.48,4.29,0.32,7.00,-12.26,-50.00,-18641.66,67811
0.09,4.79,0.49,7.00,-9.09,-47.00,-18641.66,67819
0.05,5.17,0.38,7.00,-38.22,-72.00,-18641.66,67828
0.14,5.42,0.26,7.00,-34.33,-68.00,-18641.66,67837
0.09,5.35,-0.08,7.00,-42.88,-76.00,-18641.66,67846
0.09,4.81,-0.54,7.00,-13.12,-51.00,-18641.66,67855
0.09,4.10,-0.70,7.00,-17.31,-54.00,-18641.66,67864
0.09,3.46,-0.64,7.00,-20.23,-57.00,-18641.66,67872
0.09,2.99,-0.48,7.00,-21.97,-58.00,-18641.66,67881
0.52,2.98,-0.01,7.00,-20.11,-56.00,-18642.50,67891
0.14,3.49,0.51,7.00,-15.53,-53.00,-18642.50,67900
0.62,3.71,0.22,7.00,-15.55,-53.00,-18643.34,67908
0.14,4.07,0.36,7.00,-13.17,-51.00,-18643.34,67917
0.48,3.74,-0.34,7.00,-17.67,-54.00,-18644.18,67927
0.09,3.91,0.17,7.00,-14.76,-52.00,-18645.02,67935
0.09,3.87,-0.04,7.00,-15.84,-53.00,-18645.02,67944
0.05,4.02,0.15,7.00,-14.28,-51.00,-18645.86,67953
0.09,4.15,0.13,7.00,-13.75,-51.00,-18645.86,67961
0.05,4.33,0.18,7.00,-12.64,-50.00,-18646.70,67971
0.72,4.21,-0.12,7.00,-14.43,-52.00,-18646.70,67980
0.09,3.77,-0.44,7.00,-17.89,-55.00,-18647.54,67989
0.09,3.23,-0.54,7.00,-21.01,-57.00,-18647.54,67997
0.43,3.04,-0.19,7.00,-20.52,-57.00,-18648.38,68006
0.09,2.82,-0.22,7.00,-21.76,-58.00,-18648.38,68016
0.05,2.38,-0.45,7.00,-24.89,-60.00,-18649.22,68024
0.23,2.38,-0.00,7.00,-23.13,-59.00,-18649.22,68033
0.09,2.54,0.17,7.00,-21.61,-58.00,-18650.06,68042
0.05,2.14,-0.40,7.00,-25.92,-61.00,-18650.06,68050
0.57,2.42,0.28,7.00,-21.75,-58.00,-18650.06,68060
0.09,2.34,-0.08,7.00,-23.63,-59.00,-18650.06,68069
0.48,2.34,-0.00,7.00,-23.32,-59.00,-18650.06,68077
0.09,2.38,0.04,7.00,-22.91,-59.00,-18650.06,68086
0.23,2.27,-0.11,7.00,-24.10,-60.00,-18650.06,68096
0.00,2.26,-0.01,7.00,-23.78,-59.00,-18650.06,68104
0.05,2.51,0.26,7.00,-21.42,-58.00,-18650.06,68113
0.05,2.69,0.18,7.00,-20.80,-57.00,-18650.06,68122
0.14,2.99,0.29,7.00,-18.89,-55.00,-18650.06,68130
0.05,3.24,0.25,7.00,-17.82,-55.00,-18650.06,68140
0.05,3.33,0.09,7.00,-18.00,-55.00,-18650.06,68149
0.09,3.35,0.03,7.00,-18.14,-55.00,-18650.06,68157
0.09,3.47,0.11,7.00,-17.21,-54.00,-18650.06,68166
0.05,3.36,-0.11,7.00,-18.67,-55.00,-18650.06,68175
0.09,3.49,0.14,7.00,-16.97,-54.00,-18650.06,68185
0.09,3.52,0.03,7.00,-17.28,-54.00,-18650.06,68193
0.05,3.78,0.26,7.00,-15.08,-52.00,-18650.06,68202
0.19,3.85,0.08,7.00,-15.43,-52.00,-18650.06,68211
0.57,3.98,0.13,7.00,-14.57,-52.00,-18650.06,68219
0.19,3.84,-0.15,7.00,-16.41,-53.00,-18650.06,68229
0.48,3.86,0.02,7.00,-15.62,-53.00,-18650.06,68238
0.14,3.86,0.00,7.00,-15.67,-53.00,-18650.06,68246
0.09,3.87,0.00,7.00,-15.64,-53.00,-18650.06,68255
0.09,3.77,-0.10,7.00,-16.57,-53.00,-18650.06,68264
0.05,3.66,-0.11,7.00,-17.11,-54.00,-18650.06,68273
0.09,3.37,-0.29,7.00,-19.34,-56.00,-18650.06,68282
0.09,3.25,-0.11,7.00,-19.19,-56.00,-18650.06,68291
0.05,3.18,-0.07,7.00,-19.39,-56.00,-18650.06,68299
0.09,2.08,-1.11,7.00,-29.04,-64.00,-18650.06,68308
0.05,2.38,0.30,7.00,-21.89,-58.00,-18650.06,68318
0.33,2.31,-0.07,7.00,-23.70,-59.00,-18650.06,68326
0.09,2.90,0.59,7.00,-18.11,-55.00,-18650.06,68335
0.05,3.45,0.54,7.00,-15.60,-53.00,-18650.06,68344
0.00,3.39,-0.06,7.00,-18.30,-55.00,-18650.06,68353
0.09,3.75,0.37,7.00,-14.76,-52.00,-18650.06,68362
0.05,3.99,0.24,7.00,-14.08,-51.00,-18650.06,68371
0.09,4.27,0.28,7.00,-12.51,-50.00,-18650.06,68379
0.48,4.21,-0.06,7.00,-14.17,-51.00,-18650.06,68388
0.09,4.44,0.22,7.00,-11.93,-50.00,-18650.06,68398
0.14,4.78,0.34,7.00,-9.74,-48.00,-18650.06,68406
0.05,4.83,0.05,7.00,-10.66,-48.00,-18650.06,68415
0.05,4.91,0.08,7.00,-10.11,-48.00,-18650.06,68424
0.09,4.86,-0.05,7.00,-10.94,-49.00,-18650.06,68432
0.05,4.76,-0.10,7.00,-11.61,-49.00,-18650.06,68442
0.14,4.62,-0.13,7.00,-12.42,-50.00,-18650.06,68451
0.09,4.52,-0.10,7.00,-12.80,-50.00,-18650.06,68460
0.05,4.34,-0.19,7.00,-14.07,-51.00,-18650.06,68468
0.52,4.22,-0.11,7.00,-14.32,-52.00,-18650.06,68477
0.57,4.09,-0.13,7.00,-15.05,-52.00,-18650.06,68487
0.52,3.95,-0.14,7.00,-15.82,-53.00,-18650.06,68495
0.09,3.76,-0.19,7.00,-16.94,-54.00,-18650.06,68504
0.05,3.69,-0.08,7.00,-16.87,-54.00,-18650.06,68513
0.09,3.51,-0.17,7.00,-18.12,-55.00,-18650.06,68521
0.09,3.62,0.10,7.00,-16.49,-53.00,-18650.06,68531
0.48,3.50,-0.12,7.00,-17.98,-55.00,-18650.06,68540
0.62,3.66,0.16,7.00,-16.08,-53.00,-18650.06,68548
0.14,3.36,-0.30,7.00,-19.40,-56.00,-18650.06,68557
0.43,2.98,-0.38,7.00,-21.58,-58.00,-18650.06,68567
0.05,3.10,0.12,7.00,-19.00,-56.00,-18650.06,68575
0.09,3.15,0.04,7.00,-19.10,-56.00,-18650.06,68584
0.09,3.00,-0.15,7.00,-20.58,-57.00,-18650.06,68593
0.28,3.14,0.14,7.00,-18.74,-55.00,-18650.06,68601
0.09,3.07,-0.07,7.00,-19.90,-56.00,-18650.06,68611
0.09,3.03,-0.04,7.00,-20.00,-56.00,-18650.06,68620
0.19,2.90,-0.13,7.00,-21.04,-57.00,-18650.06,68628
0.09,3.00,0.11,7.00,-19.56,-56.00,-18650.06,68637
0.09,3.02,0.02,7.00,-19.83,-56.00,-18650.06,68646
0.14,2.65,-0.37,7.00,-23.26,-59.00,-18650.06,68656
0.09,2.56,-0.09,7.00,-22.54,-58.00,-18650.06,68664
0.05,2.22,-0.34,7.00,-25.23,-61.00,-18650.06,68673
0.09,2.29,0.06,7.00,-23.31,-59.00,-18650.06,68682
0.09,2.14,-0.15,7.00,-24.90,-60.00,-18650.06,68690
0.05,2.04,-0.10,7.00,-25.24,-61.00,-18650.06,68700
0.57,1.87,-0.17,7.00,-26.33,-62.00,-18650.06,68709
0.14,1.72,-0.14,7.00,-26.97,-62.00,-18650.06,68717
0.14,1.51,-0.21,7.00,-28.28,-63.00,-18650.06,68726
0.09,1.27,-0.24,7.00,-29.61,-64.00,-18650.06,68736
0.09,1.39,0.12,7.00,-27.55,-63.00,-18650.06,68744
0.14,1.24,-0.15,7.00,-29.40,-64.00,-18650.06,68753
0.09,1.34,0.10,7.00,-27.93,-63.00,-18650.06,68762
0.28,1.44,0.10,7.00,-27.43,-63.00,-18650.06,68770
0.14,1.51,0.08,7.00,-27.14,-62.00,-18650.06,68780
0.09,1.70,0.19,7.00,-25.72,-61.00,-18650.06,68789
0.23,1.94,0.23,7.00,-24.37,-60.00,-18650.06,68797
0.09,2.12,0.18,7.00,-23.65,-59.00,-18650.06,68806
0.09,2.32,0.20,7.00,-22.58,-58.00,-18650.06,68815
0.09,2.53,0.20,7.00,-21.55,-58.00,-18650.06,68824
0.09,2.86,0.34,7.00,-19.35,-56.00,-18650.06,68833
0.28,3.26,0.40,7.00,-17.09,-54.00,-18650.06,68842
0.38,3.50,0.24,7.00,-16.53,-53.00,-18650.06,68850
0.19,3.83,0.33,7.00,-14.56,-52.00,-18650.06,68859
0.57,4.12,0.29,7.00,-13.24,-51.00,-18650.06,68869
0.14,4.37,0.25,7.00,-12.18,-50.00,-18650.06,68878
0.09,4.48,0.12,7.00,-12.13,-50.00,-18650.06,68886
0.38,4.51,0.03,7.00,-12.31,-50.00,-18650.06,68895
0.33,4.45,-0.06,7.00,-12.96,-50.00,-18650.06,68904
0.09,4.37,-0.08,7.00,-13.48,-51.00,-18650.06,68913
0.05,4.53,0.16,7.00,-11.70,-49.00,-18650.06,68922
0.23,4.55,0.02,7.00,-12.13,-50.00,-18650.06,68931
0.09,4.33,-0.22,7.00,-14.24,-51.00,-18650.06,68939
0.09,4.05,-0.28,7.00,-15.86,-53.00,-18650.06,68948
0.09,3.65,-0.40,7.00,-18.35,-55.00,-18650.06,68958
0.09,3.53,-0.13,7.00,-17.88,-55.00,-18650.06,68966
0.92,2.84,-0.69,7.00,-23.56,-59.00,-18650.06,68975
0.09,2.33,-0.50,7.00,-25.35,-61.00,-18650.90,68984
0.09,1.89,-0.45,7.00,-27.35,-63.00,-18650.90,68993
0.09,0.96,-0.92,7.00,-33.89,-68.00,-18650.90,69002
0.09,-0.02,-0.98,7.00,-39.05,-72.00,-18650.90,69011
0.14,-0.24,-0.22,7.00,-37.05,-71.00,-18650.90,69020
0.67,-0.29,-0.05,7.00,-36.62,-70.00,-18650.90,69028
0.14,-0.61,-0.33,7.00,-39.38,-73.00,-18651.74,69038
0.48,-0.23,0.39,7.00,-34.58,-69.00,-18651.74,69047
0.33,0.15,0.38,7.00,-32.74,-67.00,-18651.74,69055
0.09,0.42,0.27,7.00,-31.83,-66.00,-18652.58,69064
0.14,0.34,-0.08,7.00,-33.62,-68.00,-18652.58,69073
0.33,0.31,-0.03,7.00,-33.55,-68.00,-18653.42,69082
0.09,0.04,-0.27,7.00,-35.89,-70.00,-18653.42,69091
0.09,-0.22,-0.26,7.00,-37.13,-71.00,-18654.26,69100
0.28,-0.38,-0.16,7.00,-37.56,-71.00,-18654.26,69109
0.38,-0.68,-0.30,7.00,-39.57,-73.00,-18655.09,69117
0.14,-0.79,-0.11,7.00,-39.37,-73.00,-18655.09,69127
0.09,-0.71,0.08,7.00,-38.25,-72.00,-18655.93,69136
0.05,-0.77,-0.06,7.00,-39.13,-72.00,-18655.93,69144
0.09,-0.83,-0.06,7.00,-39.37,-73.00,-18655.93,69153
0.05,-0.98,-0.15,7.00,-40.51,-74.00,-18656.77,69163
0.67,-0.98,-0.00,7.00,-39.93,-73.00,-18656.77,69171
0.28,-0.66,0.32,7.00,-37.01,-71.00,-18656.77,69180
0.09,-0.25,0.41,7.00,-34.61,-69.00,-18657.61,69189
0.28,0.22,0.47,7.00,-32.03,-66.00,-18657.61,69197
0.09,0.64,0.42,7.00,-30.12,-65.00,-18657.61,69207
0.09,1.00,0.36,7.00,-28.58,-64.00,-18657.61,69216
0.09,1.29,0.30,7.00,-27.36,-63.00,-18658.45,69225
0.05,1.43,0.13,7.00,-27.34,-63.00,-18658.45,69233
0.52,1.42,-0.01,7.00,-27.95,-63.00,-18658.45,69242
0.09,1.05,-0.36,7.00,-31.20,-66.00,-18658.45,69252
0.05,0.33,-0.72,7.00,-36.26,-70.00,-18658.45,69260
0.14,-0.43,-0.76,7.00,-40.21,-73.00,-18658.45,69269
0.09,-0.81,-0.38,7.00,-40.55,-74.00,-18658.45,69278
0.09,-1.26,-0.45,7.00,-43.07,-76.00,-18658.45,69286
0.09,-1.55,-0.29,7.00,-43.90,-76.00,-18658.45,69296
0.05,-1.64,-0.09,7.00,-43.54,-76.00,-18658.45,69305
0.05,-1.41,0.23,7.00,-41.15,-74.00,-18658.45,69314
0.52,-1.00,0.41,7.00,-38.38,-72.00,-18658.45,69322
0.43,-0.68,0.32,7.00,-37.12,-71.00,-18658.45,69331
0.23,-0.63,0.05,7.00,-37.99,-71.00,-18658.45,69341
0.28,-0.62,0.02,7.00,-38.00,-71.00,-18658.45,69349
0.09,-0.48,0.14,7.00,-36.85,-71.00,-18658.45,69358
0.14,-0.31,0.17,7.00,-35.87,-70.00,-18658.45,69367
0.09,-0.16,0.15,7.00,-35.21,-69.00,-18659.29,69376
0.05,-0.20,-0.04,7.00,-36.16,-70.00,-18659.29,69385
0.09,-0.40,-0.20,7.00,-37.84,-71.00,-18659.29,69394
0.09,-0.75,-0.34,7.00,-40.12,-73.00,-18659.29,69403
0.09,-1.15,-0.40,7.00,-42.34,-75.00,-18659.29,69411
0.09,-1.51,-0.36,7.00,-43.97,-77.00,-18660.13,69421
0.09,-1.70,-0.20,7.00,-44.31,-77.00,-18660.13,69430
0.14,-1.86,-0.15,7.00,-44.91,-77.00,-18660.97,69438
0.09,-1.96,-0.10,7.00,-45.20,-78.00,-18661.81,69447
0.05,-1.82,0.14,7.00,-43.58,-76.00,-18661.81,69456
0.09,-1.45,0.37,7.00,-40.75,-74.00,-18662.65,69466
0.48,-0.98,0.47,7.00,-38.01,-72.00,-18663.49,69474
0.14,-0.56,0.42,7.00,-36.11,-70.00,-18664.33,69483
0.23,-0.25,0.30,7.00,-35.04,-69.00,-18664.33,69492
0.05,0.19,0.44,7.00,-32.29,-67.00,-18665.17,69500
0.52,0.82,0.63,7.00,-28.39,-63.00,-18666.01,69510
0.09,1.62,0.81,7.00,-23.66,-59.00,-18666.01,69519
0.05,2.45,0.83,7.00,-19.41,-56.00,-18666.84,69527
0.14,3.37,0.91,7.00,-14.50,-52.00,-18667.68,69536
0.09,4.10,0.73,7.00,-11.54,-49.00,-18667.68,69545
0.05,4.80,0.70,7.00,-8.18,-46.00,-18668.52,69554
0.14,5.16,0.36,7.00,-38.65,-72.00,-18668.52,69563
0.09,5.23,0.06,7.00,-43.15,-76.00,-18668.52,69572
0.05,5.23,0.01,7.00,-44.01,-77.00,-18669.36,69580
0.09,5.26,0.02,7.00,-43.09,-76.00,-18669.36,69590
0.09,5.38,0.12,7.00,-37.95,-71.00,-18669.36,69599
0.05,5.23,-0.15,7.00,-47.29,-79.00,-18670.20,69607
0.09,4.88,-0.35,7.00,-11.97,-50.00,-18670.20,69616
0.05,4.46,-0.42,7.00,-14.38,-52.00,-18670.20,69625
0.05,4.31,-0.16,7.00,-14.10,-51.00,-18670.20,69634
0.09,4.34,0.04,7.00,-13.13,-51.00,-18670.20,69643
0.05,4.02,-0.32,7.00,-16.19,-53.00,-18670.20,69652
0.09,3.89,-0.13,7.00,-16.10,-53.00,-18670.20,69660
0.23,2.68,-1.21,7.00,-26.43,-62.00,-18670.20,69669
0.19,2.42,-0.26,7.00,-23.96,-60.00,-18670.20,69679
0.43,3.06,0.64,7.00,-17.16,-54.00,-18670.20,69687
0.09,3.48,0.42,7.00,-15.90,-53.00,-18670.20,69696
0.05,3.82,0.34,7.00,-14.56,-52.00,-18670.20,69705
0.09,3.86,0.04,7.00,-15.53,-53.00,-18670.20,69713
0.05,3.81,-0.05,7.00,-16.17,-53.00,-18670.20,69723
0.05,4.10,0.29,7.00,-13.32,-51.00,-18670.20,69732
0.09,4.32,0.22,7.00,-12.54,-50.00,-18670.20,69741
0.05,4.25,-0.06,7.00,-13.99,-51.00,-18670.20,69749
0.52,4.18,-0.07,7.00,-14.36,-52.00,-18670.20,69758
0.52,4.13,-0.06,7.00,-14.59,-52.00,-18670.20,69768
0.28,3.79,-0.34,7.00,-17.39,-54.00,-18670.20,69776
0.00,3.70,-0.09,7.00,-16.84,-54.00,-18670.20,69785
0.23,3.45,-0.25,7.00,-18.72,-55.00,-18670.20,69794
0.05,3.08,-0.37,7.00,-21.06,-57.00,-18670.20,69803
0.09,2.84,-0.25,7.00,-21.80,-58.00,-18670.20,69812
0.05,2.58,-0.26,7.00,-23.18,-59.00,-18670.20,69821
0.05,2.29,-0.29,7.00,-24.73,-60.00,-18670.20,69829
0.23,2.01,-0.27,7.00,-26.04,-61.00,-18670.20,69838
0.33,1.80,-0.21,7.00,-26.81,-62.00,-18670.20,69848
0.05,1.60,-0.20,7.00,-27.80,-63.00,-18670.20,69856
0.09,1.42,-0.18,7.00,-28.64,-64.00,-18670.20,69865
0.57,1.39,-0.03,7.00,-28.15,-63.00,-18670.20,69874
0.33,1.48,0.09,7.00,-27.24,-62.00,-18670.20,69882
0.09,1.53,0.05,7.00,-27.12,-62.00,-18670.20,69892
0.05,1.58,0.04,7.00,-26.95,-62.00,-18670.20,69901
0.14,1.52,-0.05,7.00,-27.60,-63.00,-18670.20,69909
0.09,1.40,-0.13,7.00,-28.52,-64.00,-18670.20,69918
0.05,1.33,-0.07,7.00,-28.65,-64.00,-18670.20,69927
0.52,1.17,-0.15,7.00,-29.73,-65.00,-18670.20,69937
0.05,1.07,-0.10,7.00,-30.07,-65.00,-18670.20,69945
0.05,1.04,-0.03,7.00,-29.96,-65.00,-18670.20,69954
0.43,1.06,0.02,7.00,-29.61,-64.00,-18670.20,69963
0.48,1.08,0.02,7.00,-29.56,-64.00,-18670.20,69971
0.19,1.03,-0.05,7.00,-30.06,-65.00,-18670.20,69981
0.09,1.03,0.00,7.00,-29.84,-65.00,-18670.20,69990
0.05,2.33,1.30,7.00,-18.18,-55.00,-18670.20,69998
0.05,1.16,-1.16,7.00,-33.85,-68.00,-18670.20,70007
0.19,0.95,-0.21,7.00,-31.07,-66.00,-18670.20,70017
0.05,0.29,-0.66,7.00,-36.19,-70.00,-18670.20,70025
0.14,-0.09,-0.38,7.00,-36.99,-71.00,-18670.20,70034
0.09,-0.63,-0.54,7.00,-40.33,-73.00,-18670.20,70043
0.05,-0.67,-0.04,7.00,-38.51,-72.00,-18670.20,70051
0.09,-0.79,-0.11,7.00,-39.38,-73.00,-18670.20,70061
0.09,-0.46,0.33,7.00,-35.96,-70.00,-18670.20,70070
0.05,-0.50,-0.04,7.00,-37.67,-71.00,-18670.20,70079
0.09,0.08,0.58,7.00,-32.26,-67.00,-18670.20,70087
0.09,0.44,0.36,7.00,-31.36,-66.00,-18670.20,70096
0.05,0.77,0.33,7.00,-29.87,-65.00,-18670.20,70106
0.09,1.31,0.54,7.00,-26.29,-62.00,-18670.20,70114
0.43,1.75,0.44,7.00,-24.48,-60.00,-18670.20,70123
0.09,2.05,0.30,7.00,-23.55,-59.00,-18670.20,70132
0.28,2.09,0.03,7.00,-24.44,-60.00,-18670.20,70140
0.38,1.95,-0.14,7.00,-25.82,-61.00,-18670.20,70150
0.05,1.44,-0.51,7.00,-29.82,-65.00,-18670.20,70159
0.05,1.52,0.08,7.00,-27.10,-62.00,-18670.20,70167
0.05,1.18,-0.34,7.00,-30.47,-65.00,-18670.20,70176
0.09,0.98,-0.20,7.00,-30.90,-65.00,-18670.20,70185
0.05,0.92,-0.06,7.00,-30.65,-65.00,-18670.20,70194
0.05,1.03,0.12,7.00,-29.37,-64.00,-18670.20,70203
0.09,1.04,0.01,7.00,-29.76,-65.00,-18670.20,70212
0.05,1.03,-0.02,7.00,-29.93,-65.00,-18670.20,70220
0.05,0.90,-0.13,7.00,-31.03,-66.00,-18670.20,70230
0.09,0.87,-0.02,7.00,-30.74,-65.00,-18670.20,70239
0.05,0.87,-0.00,7.00,-30.67,-65.00,-18670.20,70247
0.00,0.84,-0.02,7.00,-30.88,-65.00,-18670.20,70256
0.09,0.77,-0.07,7.00,-31.43,-66.00,-18670.20,70265
0.05,1.05,0.27,7.00,-28.67,-64.00,-18670.20,70274
0.33,1.55,0.51,7.00,-25.21,-61.00,-18670.20,70283
0.09,1.86,0.31,7.00,-24.48,-60.00,-18670.20,70292
0.09,2.25,0.39,7.00,-22.21,-58.00,-18670.20,70300
0.28,2.68,0.43,7.00,-19.87,-56.00,-18670.20,70309
0.05,2.65,-0.03,7.00,-21.91,-58.00,-18670.20,70319
0.05,3.09,0.45,7.00,-17.75,-54.00,-18670.20,70327
0.09,3.16,0.07,7.00,-18.91,-55.00,-18670.20,70336
0.09,2.25,-0.92,7.00,-27.43,-63.00,-18670.20,70345
0.05,2.39,0.14,7.00,-22.47,-58.00,-18670.20,70353
0.09,2.51,0.12,7.00,-21.96,-58.00,-18670.20,70363
0.09,1.99,-0.53,7.00,-27.18,-62.00,-18670.20,70372
0.05,2.18,0.19,7.00,-23.33,-59.00,-18670.20,70381
0.09,1.84,-0.33,7.00,-27.11,-62.00,-18670.20,70389
0.19,1.96,0.12,7.00,-24.71,-60.00,-18670.20,70398
0.00,1.98,0.01,7.00,-25.08,-61.00,-18670.20,70408
0.33,1.85,-0.12,7.00,-26.23,-62.00,-18670.20,70416
0.48,1.74,-0.11,7.00,-26.71,-62.00,-18670.20,70425
0.19,1.74,-0.00,7.00,-26.29,-62.00,-18670.20,70434
0.33,1.78,0.03,7.00,-25.99,-61.00,-18670.20,70443
0.14,1.86,0.09,7.00,-25.34,-61.00,-18670.20,70452
0.48,1.95,0.09,7.00,-24.88,-60.00,-18670.20,70461
0.72,2.05,0.10,7.00,-24.34,-60.00,-18670.20,70469
0.09,2.13,0.07,7.00,-24.07,-60.00,-18670.20,70478
0.28,2.15,0.02,7.00,-24.18,-60.00,-18670.20,70488
0.09,2.14,-0.01,7.00,-24.37,-60.00,-18670.20,70496
0.09,2.20,0.07,7.00,-23.72,-59.00,-18670.20,70505
0.09,2.31,0.11,7.00,-23.02,-59.00,-18670.20,70514
0.09,2.43,0.12,7.00,-22.36,-58.00,-18670.20,70522
0.09,2.51,0.08,7.00,-22.11,-58.00,-18670.20,70532
0.67,2.59,0.07,7.00,-21.78,-58.00,-18670.20,70541
0.23,2.69,0.10,7.00,-21.16,-57.00,-18670.20,70549
0.09,2.71,0.02,7.00,-21.39,-57.00,-18670.20,70558
0.09,2.70,-0.01,7.00,-21.53,-58.00,-18670.20,70567
0.09,2.59,-0.11,7.00,-22.46,-58.00,-18670.20,70576
0.09,2.32,-0.28,7.00,-24.52,-60.00,-18670.20,70585
0.09,1.89,-0.43,7.00,-27.27,-62.00,-18670.20,70594
0.05,1.35,-0.54,7.00,-30.42,-65.00,-18670.20,70602
0.19,0.93,-0.42,7.00,-32.06,-66.00,-18670.20,70611
0.43,0.85,-0.08,7.00,-31.09,-66.00,-18670.20,70621
0.57,0.93,0.08,7.00,-30.02,-65.00,-18670.20,70630
0.14,1.20,0.27,7.00,-27.93,-63.00,-18671.04,70638
0.09,1.40,0.20,7.00,-27.24,-62.00,-18671.04,70647
0.09,1.01,-0.39,7.00,-31.53,-66.00,-18671.04,70657
0.14,0.77,-0.23,7.00,-32.08,-66.00,-18671.04,70665
0.09,0.62,-0.16,7.00,-32.54,-67.00,-18671.88,70674
0.09,0.42,-0.19,7.00,-33.66,-68.00,-18671.88,70683
0.09,0.08,-0.35,7.00,-36.01,-70.00,-18671.88,70691
0.05,-0.22,-0.30,7.00,-37.32,-71.00,-18671.88,70701
0.14,-0.53,-0.30,7.00,-38.84,-72.00,-18671.88,70710
0.09,-0.45,0.07,7.00,-36.97,-71.00,-18672.72,70718
0.09,0.04,0.50,7.00,-32.81,-67.00,-18672.72,70727
0.09,0.20,0.16,7.00,-33.39,-68.00,-18672.72,70736
0.09,0.34,0.14,7.00,-32.71,-67.00,-18673.56,70745
0.52,0.74,0.40,7.00,-29.68,-64.00,-18673.56,70754
0.14,1.26,0.52,7.00,-26.64,-62.00,-18673.56,70763
0.28,1.76,0.50,7.00,-24.18,-60.00,-18673.56,70771
0.00,1.66,-0.10,7.00,-27.07,-62.00,-18674.40,70780
0.52,1.48,-0.19,7.00,-28.37,-63.00,-18674.40,70790
0.05,1.69,0.21,7.00,-25.72,-61.00,-18674.40,70799
0.09,1.82,0.13,7.00,-25.40,-61.00,-18674.40,70807
0.09,1.48,-0.33,7.00,-28.91,-64.00,-18674.40,70816
0.05,0.02,-1.46,7.00,-40.75,-74.00,-18674.40,70825
0.09,0.06,0.04,7.00,-34.54,-69.00,-18674.40,70834
0.09,0.87,0.81,7.00,-27.45,-63.00,-18674.40,70843
0.05,1.25,0.39,7.00,-27.18,-62.00,-18674.40,70852
0.09,1.24,-0.01,7.00,-28.83,-64.00,-18674.40,70860
0.09,1.70,0.46,7.00,-24.69,-60.00,-18674.40,70870
0.05,2.08,0.38,7.00,-23.05,-59.00,-18674.40,70879
0.09,2.38,0.30,7.00,-21.91,-58.00,-18674.40,70887
0.05,2.65,0.27,7.00,-20.69,-57.00,-18674.40,70896
0.00,2.90,0.26,7.00,-19.46,-56.00,-18674.40,70905
0.09,3.00,0.10,7.00,-19.63,-56.00,-18674.40,70914
0.52,3.12,0.12,7.00,-18.94,-55.00,-18674.40,70923
0.09,3.29,0.18,7.00,-17.83,-55.00,-18674.40,70932
0.14,3.46,0.16,7.00,-17.05,-54.00,-18674.40,70940
0.43,3.59,0.13,7.00,-16.55,-53.00,-18674.40,70949
0.14,3.83,0.24,7.00,-14.87,-52.00,-18674.40,70959
0.09,4.17,0.34,7.00,-12.77,-50.00,-18674.40,70967
0.05,4.53,0.36,7.00,-10.91,-49.00,-18674.40,70976
0.09,5.19,0.66,7.00,-31.85,-66.00,-18674.40,70985
0.05,4.74,-0.46,7.00,-13.13,-51.00,-18674.40,70993
0.05,4.43,-0.31,7.00,-14.07,-51.00,-18674.40,71003
0.09,4.14,-0.29,7.00,-15.43,-52.00,-18674.40,71012
0.05,3.73,-0.41,7.00,-17.98,-55.00,-18674.40,71020
0.19,3.29,-0.44,7.00,-20.30,-57.00,-18674.40,71029
0.57,3.11,-0.19,7.00,-20.20,-57.00,-18674.40,71038
0.57,2.74,-0.37,7.00,-22.79,-59.00,-18674.40,71047
0.62,2.58,-0.15,7.00,-22.70,-59.00,-18674.40,71056
0.09,2.52,-0.07,7.00,-22.68,-59.00,-18674.40,71065
0.05,2.59,0.07,7.00,-21.80,-58.00,-18674.40,71074
0.09,2.62,0.03,7.00,-21.78,-58.00,-18674.40,71083
0.57,2.94,0.32,7.00,-19.00,-55.00,-18674.40,71092
0.05,3.30,0.36,7.00,-17.05,-54.00,-18674.40,71101
0.14,3.46,0.16,7.00,-17.03,-54.00,-18674.40,71109
0.48,3.23,-0.24,7.00,-19.83,-56.00,-18674.40,71118
0.09,3.13,-0.09,7.00,-19.72,-56.00,-18674.40,71128
0.09,3.19,0.06,7.00,-18.84,-55.00,-18674.40,71136
0.05,3.29,0.10,7.00,-18.17,-55.00,-18674.40,71145
0.43,3.19,-0.09,7.00,-19.41,-56.00,-18674.40,71154
0.19,3.08,-0.11,7.00,-20.04,-56.00,-18674.40,71162
0.05,3.06,-0.03,7.00,-19.82,-56.00,-18674.40,71172
0.23,3.06,0.00,7.00,-19.68,-56.00,-18674.40,71181
0.14,3.12,0.06,7.00,-19.18,-56.00,-18674.40,71189
0.05,3.07,-0.05,7.00,-19.86,-56.00,-18674.40,71198
0.09,3.08,0.02,7.00,-19.52,-56.00,-18674.40,71207
0.05,2.96,-0.12,7.00,-20.68,-57.00,-18674.40,71216
0.14,2.86,-0.11,7.00,-21.15,-57.00,-18674.40,71225
0.09,2.82,-0.04,7.00,-21.04,-57.00,-18674.40,71234
0.19,2.76,-0.06,7.00,-21.46,-58.00,-18674.40,71242
0.14,2.53,-0.22,7.00,-23.22,-59.00,-18674.40,71251
0.57,2.36,-0.18,7.00,-23.92,-60.00,-18674.40,71261
0.14,2.28,-0.07,7.00,-23.87,-60.00,-18674.40,71269
0.09,2.24,-0.05,7.00,-23.99,-60.00,-18674.40,71278
0.09,2.00,-0.24,7.00,-25.93,-61.00,-18674.40,71287
0.23,1.76,-0.25,7.00,-27.21,-62.00,-18674.40,71297
0.28,1.64,-0.12,7.00,-27.29,-62.00,-18674.40,71305
0.09,1.59,-0.05,7.00,-27.26,-62.00,-18674.40,71314
0.05,1.53,-0.06,7.00,-27.60,-63.00,-18674.40,71323
0.09,1.69,0.16,7.00,-25.88,-61.00,-18674.40,71331
0.09,2.03,0.34,7.00,-23.47,-59.00,-18674.40,71341
0.05,2.27,0.23,7.00,-22.73,-59.00,-18674.40,71350
0.09,2.46,0.19,7.00,-21.92,-58.00,-18674.40,71358
0.05,2.64,0.18,7.00,-21.10,-57.00,-18674.40,71367
0.19,2.58,-0.06,7.00,-22.31,-58.00,-18674.40,71376
0.28,2.51,-0.08,7.00,-22.76,-59.00,-18674.40,71385
0.33,2.62,0.11,7.00,-21.48,-58.00,-18674.40,71394
0.23,2.70,0.08,7.00,-21.20,-57.00,-18674.40,71403
0.52,2.80,0.11,7.00,-20.55,-57.00,-18674.40,71411
0.09,3.08,0.28,7.00,-18.48,-55.00,-18674.40,71420
0.09,3.29,0.21,7.00,-17.73,-54.00,-18674.40,71430
0.48,3.49,0.20,7.00,-16.78,-54.00,-18674.40,71438
0.05,3.39,-0.09,7.00,-18.42,-55.00,-18674.40,71447
0.09,2.97,-0.42,7.00,-21.84,-58.00,-18674.40,71456
0.23,2.36,-0.61,7.00,-25.66,-61.00,-18674.40,71465
0.05,3.40,1.04,7.00,-13.87,-51.00,-18674.40,71474
0.09,3.41,0.01,7.00,-17.90,-55.00,-18674.40,71483
0.09,3.35,-0.06,7.00,-18.46,-55.00,-18674.40,71492
0.05,3.43,0.08,7.00,-17.51,-54.00,-18674.40,71500
0.09,3.43,-0.01,7.00,-17.91,-55.00,-18674.40,71510
0.09,3.45,0.03,7.00,-17.64,-54.00,-18674.40,71519
0.43,3.33,-0.12,7.00,-18.86,-55.00,-18674.40,71527
0.09,3.23,-0.10,7.00,-19.26,-56.00,-18674.40,71536
0.33,3.01,-0.22,7.00,-20.83,-57.00,-18674.40,71545
0.38,2.73,-0.28,7.00,-22.46,-58.00,-18674.40,71554
0.43,2.48,-0.25,7.00,-23.59,-59.00,-18674.40,71563
0.52,3.02,0.54,7.00,-17.74,-54.00,-18674.40,71572
0.14,2.93,-0.09,7.00,-20.73,-57.00,-18674.40,71580
0.09,2.21,-0.72,7.00,-26.81,-62.00,-18674.40,71589
0.09,2.05,-0.16,7.00,-25.41,-61.00,-18674.40,71599
0.09,1.93,-0.12,7.00,-25.81,-61.00,-18674.40,71607
0.09,1.71,-0.22,7.00,-27.35,-63.00,-18674.40,71616
0.09,1.47,-0.24,7.00,-28.60,-64.00,-18674.40,71625
0.09,1.07,-0.40,7.00,-31.21,-66.00,-18674.40,71633
0.09,1.10,0.03,7.00,-29.36,-64.00,-18674.40,71643
0.19,1.27,0.17,7.00,-27.97,-63.00,-18674.40,71652
0.09,1.13,-0.15,7.00,-29.96,-65.00,-18674.40,71660
0.09,1.13,0.01,7.00,-29.33,-64.00,-18674.40,71669
0.14,1.44,0.31,7.00,-26.59,-62.00,-18674.40,71678
0.09,1.57,0.13,7.00,-26.66,-62.00,-18674.40,71688
0.09,1.80,0.23,7.00,-25.06,-61.00,-18674.40,71696
0.14,1.96,0.16,7.00,-24.56,-60.00,-18674.40,71705
0.09,2.17,0.21,7.00,-23.35,-59.00,-18674.40,71714
0.09,2.26,0.09,7.00,-23.36,-59.00,-18674.40,71723
0.14,2.42,0.16,7.00,-22.26,-58.00,-18674.40,71732
0.14,2.79,0.37,7.00,-19.55,-56.00,-18674.40,71741
0.28,3.08,0.29,7.00,-18.44,-55.00,-18674.40,71749
0.52,3.29,0.20,7.00,-17.75,-54.00,-18674.40,71758
0.14,3.49,0.21,7.00,-16.69,-53.00,-18674.40,71768
0.19,3.55,0.05,7.00,-17.06,-54.00,-18674.40,71776
0.14,3.56,0.01,7.00,-17.16,-54.00,-18674.40,71785
0.09,3.77,0.22,7.00,-15.26,-52.00,-18674.40,71794
0.14,3.84,0.06,7.00,-15.56,-53.00,-18674.40,71802
0.14,3.87,0.04,7.00,-15.49,-52.00,-18674.40,71812
0.57,3.86,-0.01,7.00,-15.76,-53.00,-18674.40,71821
0.33,4.08,0.22,7.00,-13.69,-51.00,-18674.40,71829
0.09,4.21,0.13,7.00,-13.43,-51.00,-18674.40,71838
0.09,4.13,-0.09,7.00,-14.71,-52.00,-18674.40,71847
0.14,4.29,0.16,7.00,-12.92,-50.00,-18674.40,71856
0.33,4.30,0.02,7.00,-13.42,-51.00,-18674.40,71865
0.09,4.23,-0.08,7.00,-14.17,-51.00,-18674.40,71874
0.28,4.16,-0.07,7.00,-14.49,-52.00,-18674.40,71882
0.38,4.13,-0.03,7.00,-14.44,-52.00,-18674.40,71891
0.62,4.12,-0.01,7.00,-14.42,-52.00,-18674.40,71901
0.14,4.11,-0.02,7.00,-14.54,-52.00,-18674.40,71910
0.14,3.98,-0.12,7.00,-15.59,-53.00,-18674.40,71918
0.14,3.80,-0.18,7.00,-16.69,-53.00,-18675.24,71927
0.09,3.68,-0.12,7.00,-17.10,-54.00,-18675.24,71937
0.09,3.41,-0.27,7.00,-19.06,-56.00,-18675.24,71945
0.05,3.16,-0.25,7.00,-20.22,-57.00,-18676.08,71954
0.09,2.89,-0.27,7.00,-21.62,-58.00,-18676.08,71963
0.52,2.80,-0.09,7.00,-21.33,-57.00,-18676.92,71971
0.14,2.61,-0.20,7.00,-22.76,-59.00,-18677.76,71981
0.14,2.37,-0.23,7.00,-24.06,-60.00,-18677.76,71990
0.19,2.16,-0.22,7.00,-25.08,-61.00,-18678.60,71998
0.09,2.05,-0.11,7.00,-25.22,-61.00,-18679.43,72007
0.09,1.98,-0.07,7.00,-25.39,-61.00,-18680.27,72016
0.14,1.93,-0.05,7.00,-25.56,-61.00,-18681.11,72025
0.09,1.95,0.02,7.00,-25.15,-61.00,-18681.95,72034
0.48,1.56,-0.39,7.00,-28.73,-64.00,-18683.63,72043
0.67,2.06,0.50,7.00,-22.69,-59.00,-18684.47,72052
0.19,2.21,0.14,7.00,-23.38,-59.00,-18685.31,72060
0.48,1.80,-0.41,7.00,-27.61,-63.00,-18686.99,72070
0.14,2.91,1.10,7.00,-16.05,-53.00,-18687.83,72079
0.23,2.78,-0.13,7.00,-21.62,-58.00,-18688.67,72087
0.14,3.36,0.58,7.00,-15.90,-53.00,-18690.35,72096
0.14,3.58,0.22,7.00,-16.21,-53.00,-18691.19,72105
0.09,3.96,0.38,7.00,-13.70,-51.00,-18692.86,72114
0.14,4.22,0.26,7.00,-12.88,-50.00,-18693.70,72123
0.09,4.26,0.05,7.00,-13.51,-51.00,-18695.38,72132
0.09,3.82,-0.44,7.00,-17.65,-54.00,-18696.22,72141
0.09,3.39,-0.44,7.00,-19.82,-56.00,-18697.90,72150
0.09,2.53,-0.85,7.00,-25.77,-61.00,-18699.58,72159
0.09,1.75,-0.78,7.00,-29.36,-64.00,-18700.42,72168
0.14,0.92,-0.83,7.00,-33.75,-68.00,-18702.10,72176
0.09,0.26,-0.66,7.00,-36.32,-70.00,-18702.94,72185
0.14,-0.24,-0.50,7.00,-38.16,-72.00,-18704.61,72195
0.09,-0.20,0.04,7.00,-35.83,-70.00,-18706.30,72203
0.14,0.35,0.54,7.00,-31.08,-66.00,-18707.97,72212
0.57,1.46,1.11,7.00,-23.28,-59.00,-18709.65,72221
0.14,2.10,0.64,7.00,-21.94,-58.00,-18711.33,72230
0.09,2.35,0.25,7.00,-22.24,-58.00,-18713.01,72239
0.09,1.96,-0.39,7.00,-26.76,-62.00,-18714.69,72248
0.09,1.82,-0.14,7.00,-26.49,-62.00,-18716.37,72257
0.09,1.96,0.14,7.00,-24.67,-60.00,-18718.05,72265
0.09,2.45,0.50,7.00,-20.75,-57.00,-18719.72,72274
0.09,3.11,0.65,7.00,-16.85,-54.00,-18721.40,72284
0.14,3.39,0.28,7.00,-16.91,-54.00,-18723.08,72292
0.09,3.72,0.33,7.00,-15.09,-52.00,-18724.76,72301
0.09,3.91,0.19,7.00,-14.72,-52.00,-18726.44,72310
0.62,4.07,0.17,7.00,-13.97,-51.00,-18728.12,72320
0.62,4.16,0.09,7.00,-13.87,-51.00,-18729.80,72328
0.33,4.45,0.30,7.00,-11.56,-49.00,-18731.48,72337
0.62,4.59,0.14,7.00,-11.50,-49.00,-18733.15,72346
0.09,4.59,-0.01,7.00,-12.10,-50.00,-18734.83,72354
0.00,4.34,-0.24,7.00,-14.24,-51.00,-18736.51,72364
0.33,4.23,-0.11,7.00,-14.29,-51.00,-18737.35,72373
0.09,4.13,-0.10,7.00,-14.77,-52.00,-18739.03,72381
0.14,4.13,0.00,7.00,-14.34,-52.00,-18739.87,72390
0.09,4.20,0.07,7.00,-13.74,-51.00,-18741.55,72399
0.19,4.37,0.18,7.00,-12.43,-50.00,-18742.39,72409
0.09,4.40,0.02,7.00,-12.92,-50.00,-18744.06,72417
0.09,4.22,-0.17,7.00,-14.57,-52.00,-18744.91,72426
0.09,4.12,-0.10,7.00,-14.82,-52.00,-18746.58,72435
0.09,4.06,-0.06,7.00,-14.98,-52.00,-18747.42,72443
0.09,3.80,-0.25,7.00,-17.01,-54.00,-18748.26,72453
0.19,3.33,-0.47,7.00,-20.22,-57.00,-18749.10,72462
0.09,3.10,-0.23,7.00,-20.42,-57.00,-18750.78,72470
0.09,2.81,-0.29,7.00,-22.13,-58.00,-18751.62,72479
0.14,2.41,-0.40,7.00,-24.58,-60.00,-18752.46,72488
0.09,1.99,-0.42,7.00,-26.73,-62.00,-18753.30,72497
0.09,1.71,-0.28,7.00,-27.59,-63.00,-18754.98,72506
0.09,1.51,-0.20,7.00,-28.24,-63.00,-18755.82,72515
0.14,1.30,-0.21,7.00,-29.32,-64.00,-18756.66,72524
0.28,1.06,-0.24,7.00,-30.64,-65.00,-18758.33,72532
0.38,0.88,-0.18,7.00,-31.33,-66.00,-18759.17,72542
0.09,0.95,0.07,7.00,-30.00,-65.00,-18760.01,72551
0.19,1.08,0.14,7.00,-29.03,-64.00,-18761.69,72559
0.09,1.30,0.22,7.00,-27.63,-63.00,-18762.53,72568
0.09,1.63,0.32,7.00,-25.58,-61.00,-18764.21,72578
0.14,2.06,0.44,7.00,-22.93,-59.00,-18765.05,72586
0.09,2.49,0.43,7.00,-20.82,-57.00,-18766.73,72595
0.09,2.80,0.31,7.00,-19.77,-56.00,-18767.57,72604
0.14,2.84,0.04,7.00,-20.60,-57.00,-18768.41,72612
0.38,3.16,0.31,7.00,-17.97,-55.00,-18770.08,72622
0.09,3.22,0.07,7.00,-18.63,-55.00,-18770.92,72631
0.14,3.32,0.10,7.00,-18.00,-55.00,-18772.60,72639
0.14,3.34,0.02,7.00,-18.25,-55.00,-18773.44,72648
0.09,3.41,0.07,7.00,-17.68,-54.00,-18774.28,72657
0.09,3.20,-0.21,7.00,-19.84,-56.00,-18775.96,72667
0.33,3.05,-0.14,7.00,-20.31,-57.00,-18776.80,72675
0.19,3.16,0.11,7.00,-18.73,-55.00,-18778.48,72684
0.23,3.40,0.24,7.00,-17.04,-54.00,-18779.32,72693
0.19,3.85,0.45,7.00,-13.95,-51.00,-18780.16,72701
0.09,4.42,0.57,7.00,-10.65,-48.00,-18781.83,72711
0.09,4.70,0.28,7.00,-10.40,-48.00,-18782.67,72720
0.43,4.94,0.24,7.00,-9.34,-47.00,-18784.35,72728
0.09,5.11,0.17,7.00,-43.79,-76.00,-18785.19,72737
0.09,5.07,-0.04,7.00,-49.06,-81.00,-18786.03,72747
0.09,5.10,0.03,7.00,-46.71,-79.00,-18787.71,72755
0.14,5.14,0.03,7.00,-45.86,-78.00,-18789.39,72764
0.23,5.14,-0.00,7.00,-46.57,-79.00,-18791.07,72773
0.23,5.16,0.03,7.00,-45.40,-78.00,-18792.75,72781
0.09,5.21,0.05,7.00,-43.77,-76.00,-18794.42,72791
0.33,5.06,-0.15,7.00,-51.51,-83.00,-18796.10,72800
0.19,4.33,-0.73,7.00,-16.28,-53.00,-18797.78,72808
0.48,4.90,0.57,7.00,-8.18,-46.00,-18800.30,72817
0.14,4.66,-0.24,7.00,-12.64,-50.00,-18801.98,72826
0.33,4.90,0.24,7.00,-9.52,-48.00,-18804.50,72835
0.33,4.94,0.03,7.00,-10.18,-48.00,-18806.17,72844
0.09,5.04,0.10,7.00,-46.94,-79.00,-18807.85,72853
0.14,5.08,0.04,7.00,-47.23,-79.00,-18810.37,72861
0.14,5.33,0.25,7.00,-36.92,-71.00,-18812.05,72870
0.09,5.31,-0.01,7.00,-42.52,-75.00,-18814.57,72880
0.09,4.95,-0.36,7.00,-11.71,-49.00,-18817.09,72889
0.09,4.43,-0.52,7.00,-14.90,-52.00,-18819.61,72897
0.09,4.08,-0.36,7.00,-16.05,-53.00,-18822.12,72906
0.09,3.61,-0.46,7.00,-18.78,-55.00,-18823.80,72915
0.09,3.28,-0.34,7.00,-19.97,-56.00,-18826.32,72924
0.14,3.06,-0.22,7.00,-20.60,-57.00,-18828.84,72933
0.09,3.11,0.05,7.00,-19.25,-56.00,-18831.36,72942
0.09,3.08,-0.03,7.00,-19.75,-56.00,-18833.87,72950
0.09,3.12,0.04,7.00,-19.22,-56.00,-18836.39,72960
0.00,3.25,0.13,7.00,-18.22,-55.00,-18838.91,72969
0.14,3.13,-0.13,7.00,-19.88,-56.00,-18841.43,72977
0.38,3.15,0.03,7.00,-19.14,-56.00,-18843.95,72986
0.14,3.16,0.01,7.00,-19.12,-56.00,-18846.46,72995
0.19,3.44,0.27,7.00,-16.72,-54.00,-18848.98,73005
0.14,3.51,0.08,7.00,-17.13,-54.00,-18851.50,73013
0.52,3.57,0.06,7.00,-16.88,-54.00,-18854.02,73022
0.23,3.40,-0.18,7.00,-18.73,-55.00,-18856.54,73031
0.57,2.68,-0.72,7.00,-24.46,-60.00,-18859.05,73039
0.09,2.38,-0.30,7.00,-24.32,-60.00,-18861.57,73049
0.14,1.76,-0.62,7.00,-28.67,-64.00,-18864.09,73058
0.09,1.19,-0.57,7.00,-31.32,-66.00,-18867.45,73066
0.09,0.55,-0.64,7.00,-34.77,-69.00,-18869.96,73075
0.14,0.24,-0.32,7.00,-35.07,-69.00,-18872.48,73084
0.52,0.28,0.04,7.00,-33.41,-68.00,-18875.84,73094
0.33,0.22,-0.06,7.00,-34.16,-68.00,-18878.36,73102
0.09,0.25,0.03,7.00,-33.67,-68.00,-18881.72,73111
0.09,0.51,0.26,7.00,-31.42,-66.00,-18885.08,73120
0.14,0.80,0.30,7.00,-29.80,-65.00,-18887.59,73128
0.14,1.27,0.47,7.00,-26.78,-62.00,-18890.95,73138
0.23,1.77,0.50,7.00,-24.16,-60.00,-18894.31,73147
0.33,2.23,0.46,7.00,-22.04,-58.00,-18896.83,73155
0.09,2.47,0.25,7.00,-21.64,-58.00,-18900.18,73164
0.57,2.72,0.25,7.00,-20.40,-57.00,-18903.54,73174
0.14,2.76,0.04,7.00,-21.08,-57.00,-18906.06,73183
0.14,3.00,0.25,7.00,-19.00,-55.00,-18909.41,73191
0.09,3.12,0.12,7.00,-18.93,-55.00,-18912.77,73200
0.14,3.52,0.40,7.00,-15.81,-53.00,-18915.29,73209
0.09,3.83,0.31,7.00,-14.60,-52.00,-18918.65,73218
0.14,4.32,0.49,7.00,-11.43,-49.00,-18922.00,73227
0.09,4.84,0.51,7.00,-8.76,-47.00,-18924.52,73236
0.33,5.08,0.25,7.00,-43.01,-76.00,-18927.88,73244
0.48,5.22,0.14,7.00,-41.80,-75.00,-18930.40,73253
0.09,5.29,0.08,7.00,-41.14,-74.00,-18932.91,73263
0.09,5.20,-0.10,7.00,-47.02,-79.00,-18936.27,73271
0.14,5.07,-0.12,7.00,-50.59,-82.00,-18938.79,73280
0.09,4.98,-0.10,7.00,-10.51,-48.00,-18942.15,73289
0.14,4.88,-0.09,7.00,-10.94,-49.00,-18945.51,73298
0.57,4.87,-0.01,7.00,-10.68,-48.00,-18948.02,73307
0.14,4.97,0.10,7.00,-9.76,-48.00,-18951.38,73316
0.62,5.14,0.17,7.00,-43.06,-76.00,-18953.90,73325
0.19,5.38,0.23,7.00,-35.92,-70.00,-18956.42,73333
0.48,5.59,0.22,7.00,-30.89,-65.00,-18959.77,73342
0.14,5.70,0.11,7.00,-30.15,-65.00,-18962.29,73352
0.14,5.80,0.09,7.00,-28.18,-63.00,-18965.65,73360
0.09,5.79,-0.01,7.00,-30.55,-65.00,-18968.17,73369
0.09,5.62,-0.17,7.00,-38.05,-72.00,-18970.68,73378
0.09,5.79,0.17,7.00,-26.92,-62.00,-18973.20,73387
0.19,5.78,-0.01,7.00,-30.72,-65.00,-18976.56,73396
0.09,5.76,-0.02,7.00,-31.42,-66.00,-18979.08,73405
0.09,5.74,-0.02,7.00,-32.00,-66.00,-18981.60,73413
0.14,5.69,-0.05,7.00,-33.69,-68.00,-18984.11,73422
0.09,5.67,-0.02,7.00,-33.48,-68.00,-18986.63,73432
0.09,5.63,-0.04,7.00,-35.04,-69.00,-18989.15,73440
0.14,5.58,-0.05,7.00,-36.36,-70.00,-18991.67,73449
0.09,5.41,-0.17,7.00,-43.03,-76.00,-18994.19,73458
0.19,5.21,-0.20,7.00,-48.83,-81.00,-18996.70,73466
0.48,4.97,-0.24,7.00,-11.11,-49.00,-18999.22,73476
0.19,4.79,-0.18,7.00,-11.77,-49.00,-19001.74,73485
0.09,4.52,-0.27,7.00,-13.46,-51.00,-19004.26,73494
0.09,4.31,-0.21,7.00,-14.30,-52.00,-19006.78,73502
0.09,4.19,-0.12,7.00,-14.50,-52.00,-19009.30,73511
0.00,4.00,-0.19,7.00,-15.76,-53.00,-19011.81,73521
0.09,3.82,-0.18,7.00,-16.61,-53.00,-19013.49,73529
0.09,3.68,-0.14,7.00,-17.16,-54.00,-19016.01,73538
0.14,3.54,-0.14,7.00,-17.83,-55.00,-19018.53,73547
0.14,3.56,0.02,7.00,-17.13,-54.00,-19020.21,73555
0.14,3.31,-0.25,7.00,-19.49,-56.00,-19022.73,73565
0.09,3.20,-0.10,7.00,-19.41,-56.00,-19025.24,73574
0.09,3.06,-0.14,7.00,-20.27,-57.00,-19026.92,73583
0.05,2.90,-0.16,7.00,-21.14,-57.00,-19029.44,73591
0.62,2.70,-0.20,7.00,-22.31,-58.00,-19031.96,73601
0.62,2.43,-0.26,7.00,-23.89,-60.00,-19033.64,73610
0.52,2.12,-0.32,7.00,-25.68,-61.00,-19036.15,73618
0.28,2.02,-0.09,7.00,-25.25,-61.00,-19038.67,73627
0.33,2.10,0.07,7.00,-24.21,-60.00,-19041.19,73636
0.52,2.28,0.18,7.00,-22.89,-59.00,-19042.87,73646
0.14,2.50,0.22,7.00,-21.63,-58.00,-19045.39,73654
0.09,2.76,0.26,7.00,-20.20,-56.00,-19047.91,73663
0.09,2.92,0.16,7.00,-19.78,-56.00,-19050.42,73672
0.19,3.00,0.08,7.00,-19.67,-56.00,-19052.94,73680
0.09,3.07,0.07,7.00,-19.36,-56.00,-19055.46,73690
0.62,3.24,0.17,7.00,-18.16,-55.00,-19057.98,73699
0.09,3.13,-0.10,7.00,-19.76,-56.00,-19060.50,73707
0.14,3.08,-0.05,7.00,-19.78,-56.00,-19063.01,73716
0.09,2.90,-0.19,7.00,-21.27,-57.00,-19065.53,73725
0.09,2.66,-0.23,7.00,-22.60,-59.00,-19068.05,73734
0.09,2.44,-0.23,7.00,-23.73,-59.00,-19070.57,73743
0.09,2.28,-0.15,7.00,-24.20,-60.00,-19073.08,73752
0.09,2.25,-0.03,7.00,-23.89,-60.00,-19075.60,73761
0.52,2.22,-0.03,7.00,-24.00,-60.00,-19078.12,73769
0.28,2.17,-0.05,7.00,-24.34,-60.00,-19080.64,73779
0.14,2.27,0.09,7.00,-23.29,-59.00,-19083.16,73788
0.57,2.35,0.08,7.00,-22.91,-59.00,-19086.51,73796
0.09,2.53,0.18,7.00,-21.63,-58.00,-19089.03,73805
0.28,2.62,0.09,7.00,-21.54,-58.00,-19091.55,73815
0.33,2.78,0.16,7.00,-20.49,-57.00,-19094.91,73823
0.09,2.94,0.16,7.00,-19.66,-56.00,-19097.42,73832
0.57,2.96,0.02,7.00,-20.09,-56.00,-19099.94,73841
0.23,2.97,0.01,7.00,-20.12,-56.00,-19103.30,73850
0.28,2.92,-0.05,7.00,-20.60,-57.00,-19105.82,73859
0.09,2.89,-0.03,7.00,-20.69,-57.00,-19109.17,73868
0.09,2.78,-0.10,7.00,-21.51,-58.00,-19111.69,73877
0.14,2.71,-0.07,7.00,-21.74,-58.00,-19114.21,73885
0.09,2.66,-0.05,7.00,-21.93,-58.00,-19117.57,73894
0.09,2.51,-0.14,7.00,-22.99,-59.00,-19120.09,73904
0.14,2.33,-0.18,7.00,-24.07,-60.00,-19123.44,73913
0.67,2.30,-0.04,7.00,-23.66,-59.00,-19125.96,73921
0.14,2.07,-0.22,7.00,-25.53,-61.00,-19129.32,73930
0.52,1.87,-0.20,7.00,-26.42,-62.00,-19131.84,73939
0.28,1.70,-0.17,7.00,-27.19,-62.00,-19135.20,73948
0.48,1.40,-0.30,7.00,-29.23,-64.00,-19137.71,73957
0.48,1.37,-0.03,7.00,-28.27,-63.00,-19141.07,73966
0.09,1.18,-0.18,7.00,-29.82,-65.00,-19143.59,73974
0.14,1.03,-0.15,7.00,-30.45,-65.00,-19146.95,73984
0.14,0.99,-0.04,7.00,-30.20,-65.00,-19150.30,73993
0.09,0.84,-0.15,7.00,-31.40,-66.00,-19152.82,74002
0.14,0.82,-0.02,7.00,-31.02,-66.00,-19156.18,74010
0.09,0.74,-0.08,7.00,-31.64,-66.00,-19159.54,74019
0.09,0.95,0.21,7.00,-29.40,-64.00,-19162.05,74029
0.14,1.25,0.30,7.00,-27.59,-63.00,-19165.41,74037
0.14,1.40,0.16,7.00,-27.36,-63.00,-19168.77,74046
0.14,1.45,0.05,7.00,-27.56,-63.00,-19171.29,74055
0.09,1.53,0.08,7.00,-27.05,-62.00,-19174.64,74063
0.09,1.63,0.11,7.00,-26.41,-62.00,-19178.00,74073
0.14,1.75,0.12,7.00,-25.75,-61.00,-19180.52,74082
0.09,1.79,0.04,7.00,-25.90,-61.00,-19183.88,74091
0.09,1.64,-0.15,7.00,-27.37,-63.00,-19186.39,74099
0.38,1.52,-0.13,7.00,-27.91,-63.00,-19189.75,74108
0.19,1.42,-0.10,7.00,-28.31,-63.00,-19193.11,74118
0.77,0.80,-0.62,7.00,-33.44,-68.00,-19194.79,74126
0.14,2.00,1.20,7.00,-20.18,-56.00,-19195.63,74135
0.09,4.12,2.12,7.00,-5.91,-44.00,-19196.47,74144
0.14,3.52,-0.61,7.00,-19.84,-56.00,-19197.31,74152
0.09,3.37,-0.15,7.00,-18.73,-55.00,-19198.15,74162
0.09,4.20,0.83,7.00,-10.70,-49.00,-19198.99,74171
0.09,3.97,-0.22,7.00,-16.03,-53.00,-19199.83,74179
0.09,3.70,-0.27,7.00,-17.56,-54.00,-19199.83,74188
0.09,3.92,0.22,7.00,-14.51,-52.00,-19200.66,74198
0.09,3.95,0.03,7.00,-15.12,-52.00,-19200.66,74207
0.09,3.78,-0.17,7.00,-16.77,-54.00,-19200.66,74215
0.19,3.74,-0.04,7.00,-16.44,-53.00,-19201.50,74224
0.09,3.98,0.24,7.00,-14.12,-51.00,-19201.50,74233
0.09,4.32,0.33,7.00,-12.08,-50.00,-19201.50,74242
0.14,4.31,-0.01,7.00,-13.46,-51.00,-19201.50,74251
0.38,4.39,0.08,7.00,-12.72,-50.00,-19201.50,74260
0.19,4.46,0.07,7.00,-12.42,-50.00,-19202.34,74268
0.62,4.49,0.03,7.00,-12.41,-50.00,-19202.34,74277
0.62,4.56,0.06,7.00,-11.96,-50.00,-19202.34,74287
0.38,4.50,-0.05,7.00,-12.71,-50.00,-19202.34,74295
0.62,4.60,0.10,7.00,-11.61,-49.00,-19202.34,74304
0.14,4.65,0.05,7.00,-11.58,-49.00,-19202.34,74313
0.23,4.66,0.01,7.00,-11.66,-49.00,-19203.18,74321
0.09,4.70,0.05,7.00,-11.30,-49.00,-19203.18,74331
0.09,4.77,0.07,7.00,-10.84,-49.00,-19203.18,74340
0.14,4.98,0.20,7.00,-9.29,-47.00,-19203.18,74348
0.09,5.21,0.24,7.00,-39.90,-73.00,-19203.18,74357
0.09,5.54,0.33,7.00,-29.84,-65.00,-19203.18,74366
0.00,5.66,0.12,7.00,-31.06,-66.00,-19203.18,74375
0.14,5.56,-0.10,7.00,-37.99,-71.00,-19203.18,74384
0.09,5.47,-0.09,7.00,-39.97,-73.00,-19203.18,74393
0.14,5.21,-0.27,7.00,-50.16,-82.00,-19203.18,74401
0.14,5.07,-0.13,7.00,-50.79,-82.00,-19203.18,74411
0.09,4.83,-0.25,7.00,-11.87,-49.00,-19204.02,74420
0.09,4.61,-0.21,7.00,-12.80,-50.00,-19204.02,74428
0.48,4.48,-0.13,7.00,-13.14,-51.00,-19204.02,74437
0.33,4.35,-0.13,7.00,-13.75,-51.00,-19204.02,74446
0.72,4.09,-0.26,7.00,-15.59,-53.00,-19204.02,74455
0.19,3.91,-0.18,7.00,-16.21,-53.00,-19204.02,74464
0.48,3.72,-0.19,7.00,-17.18,-54.00,-19204.02,74473
0.48,3.62,-0.09,7.00,-17.27,-54.00,-19204.86,74481
0.09,3.52,-0.10,7.00,-17.82,-55.00,-19204.86,74490
0.14,3.42,-0.10,7.00,-18.27,-55.00,-19204.86,74500
0.23,3.39,-0.03,7.00,-18.16,-55.00,-19204.86,74509
0.09,3.46,0.07,7.00,-17.38,-54.00,-19204.86,74517
0.14,3.57,0.11,7.00,-16.70,-53.00,-19204.86,74526
0.19,3.71,0.14,7.00,-15.92,-53.00,-19205.70,74535
0.09,3.87,0.16,7.00,-14.98,-52.00,-19205.70,74544
0.14,4.05,0.18,7.00,-14.02,-51.00,-19205.70,74553
0.62,4.00,-0.05,7.00,-15.20,-52.00,-19205.70,74562
0.14,4.31,0.31,7.00,-12.17,-50.00,-19205.70,74570
0.28,4.35,0.04,7.00,-13.07,-50.00,-19205.70,74579
0.09,3.78,-0.57,7.00,-18.38,-55.00,-19205.70,74589
0.09,3.71,-0.07,7.00,-16.75,-54.00,-19205.70,74597
0.14,3.79,0.08,7.00,-15.75,-53.00,-19205.70,74606
0.57,3.72,-0.07,7.00,-16.70,-54.00,-19205.70,74615
0.23,3.58,-0.14,7.00,-17.67,-54.00,-19205.70,74624
0.09,3.36,-0.22,7.00,-19.11,-56.00,-19205.70,74633
0.52,3.21,-0.14,7.00,-19.50,-56.00,-19205.70,74642
0.14,3.12,-0.09,7.00,-19.76,-56.00,-19205.70,74650
0.14,3.07,-0.05,7.00,-19.88,-56.00,-19205.70,74659
0.14,3.05,-0.01,7.00,-19.80,-56.00,-19206.54,74669
0.33,3.03,-0.02,7.00,-19.92,-56.00,-19206.54,74677
0.09,3.01,-0.02,7.00,-20.02,-56.00,-19206.54,74686
0.14,3.05,0.03,7.00,-19.63,-56.00,-19206.54,74695
0.09,3.01,-0.04,7.00,-20.09,-56.00,-19206.54,74703
0.09,2.85,-0.16,7.00,-21.36,-57.00,-19206.54,74713
0.09,2.81,-0.05,7.00,-21.15,-57.00,-19206.54,74722
0.09,2.72,-0.09,7.00,-21.76,-58.00,-19206.54,74730
0.09,2.66,-0.06,7.00,-21.94,-58.00,-19206.54,74739
0.14,2.68,0.02,7.00,-21.55,-58.00,-19206.54,74748
0.14,2.69,0.01,7.00,-21.51,-58.00,-19206.54,74758
0.19,2.74,0.05,7.00,-21.09,-57.00,-19206.54,74766
0.00,2.82,0.08,7.00,-20.60,-57.00,-19206.54,74775
0.09,2.93,0.11,7.00,-19.89,-56.00,-19206.54,74784
0.09,3.07,0.14,7.00,-19.11,-56.00,-19206.54,74792
0.19,3.20,0.13,7.00,-18.45,-55.00,-19206.54,74802
0.09,3.31,0.11,7.00,-18.01,-55.00,-19206.54,74811
0.05,3.39,0.08,7.00,-17.73,-54.00,-19206.54,74819
0.23,3.41,0.01,7.00,-17.92,-55.00,-19206.54,74828
0.09,3.47,0.06,7.00,-17.42,-54.00,-19206.54,74838
0.05,3.57,0.10,7.00,-16.76,-54.00,-19206.54,74846
0.19,3.59,0.02,7.00,-16.99,-54.00,-19206.54,74855
0.09,3.60,0.01,7.00,-16.96,-54.00,-19206.54,74864
0.09,3.63,0.04,7.00,-16.69,-53.00,-19206.54,74872
0.57,3.63,-0.00,7.00,-16.87,-54.00,-19206.54,74882
0.57,3.62,-0.01,7.00,-16.95,-54.00,-19206.54,74891
0.28,3.61,-0.01,7.00,-16.95,-54.00,-19206.54,74899
0.28,3.63,0.01,7.00,-16.83,-54.00,-19206.54,74908
0.09,3.63,0.00,7.00,-16.87,-54.00,-19206.54,74917
0.33,3.64,0.01,7.00,-16.77,-54.00,-19206.54,74926
0.09,3.62,-0.02,7.00,-16.99,-54.00,-19206.54,74935
0.09,3.60,-0.02,7.00,-17.07,-54.00,-19206.54,74944
0.09,3.61,0.01,7.00,-16.87,-54.00,-19206.54,74952
0.09,3.59,-0.02,7.00,-17.15,-54.00,-19206.54,74961
0.09,3.58,-0.01,7.00,-17.15,-54.00,-19206.54,74971
0.09,3.53,-0.05,7.00,-17.56,-54.00,-19206.54,74979
0.09,3.46,-0.07,7.00,-17.95,-55.00,-19206.54,74988
0.09,3.42,-0.05,7.00,-18.11,-55.00,-19206.54,74997
0.09,3.39,-0.03,7.00,-18.19,-55.00,-19206.54,75005
0.09,3.33,-0.06,7.00,-18.57,-55.00,-19206.54,75015
0.09,3.23,-0.10,7.00,-19.22,-56.00,-19206.54,75024
0.09,3.13,-0.11,7.00,-19.80,-56.00,-19206.54,75032
0.62,3.01,-0.11,7.00,-20.39,-57.00,-19206.54,75041
0.23,2.92,-0.09,7.00,-20.78,-57.00,-19206.54,75051
0.52,2.81,-0.11,7.00,-21.40,-57.00,-19206.54,75059
0.14,2.71,-0.10,7.00,-21.84,-58.00,-19207.38,75068
0.28,2.60,-0.11,7.00,-22.43,-58.00,-19207.38,75077
0.09,2.51,-0.09,7.00,-22.82,-59.00,-19207.38,75086
0.09,2.48,-0.03,7.00,-22.69,-59.00,-19207.38,75095
0.52,2.48,-0.01,7.00,-22.64,-59.00,-19207.38,75104
0.09,2.41,-0.07,7.00,-23.22,-59.00,-19208.22,75113
0.23,2.37,-0.04,7.00,-23.30,-59.00,-19208.22,75121
0.14,2.33,-0.04,7.00,-23.50,-59.00,-19208.22,75130
0.09,2.33,-0.00,7.00,-23.36,-59.00,-19208.22,75140
0.09,2.24,-0.09,7.00,-24.13,-60.00,-19209.06,75148
0.09,2.13,-0.11,7.00,-24.81,-60.00,-19209.06,75157
0.09,1.97,-0.16,7.00,-25.80,-61.00,-19209.06,75166
0.14,1.82,-0.15,7.00,-26.50,-62.00,-19209.06,75174
0.09,1.63,-0.19,7.00,-27.57,-63.00,-19209.06,75184
0.33,1.47,-0.16,7.00,-28.30,-63.00,-19209.06,75193
0.62,1.30,-0.17,7.00,-29.17,-64.00,-19209.06,75201
0.09,1.12,-0.18,7.00,-30.12,-65.00,-19209.90,75210
0.48,0.98,-0.14,7.00,-30.69,-65.00,-19209.90,75219
0.14,0.91,-0.07,7.00,-30.73,-65.00,-19209.90,75228
0.33,0.85,-0.06,7.00,-30.97,-66.00,-19209.90,75237
0.23,0.82,-0.04,7.00,-31.07,-66.00,-19210.74,75246
0.09,0.75,-0.06,7.00,-31.47,-66.00,-19210.74,75254
0.09,0.61,-0.15,7.00,-32.54,-67.00,-19211.58,75264
0.52,0.31,-0.30,7.00,-34.69,-69.00,-19211.58,75273
0.09,0.36,0.05,7.00,-32.99,-67.00,-19211.58,75282
0.09,0.22,-0.14,7.00,-34.46,-69.00,-19212.41,75290
0.19,0.15,-0.07,7.00,-34.51,-69.00,-19212.41,75299
0.14,0.07,-0.08,7.00,-35.00,-69.00,-19212.41,75309
0.67,0.04,-0.03,7.00,-34.89,-69.00,-19213.25,75317
0.14,-0.03,-0.07,7.00,-35.43,-69.00,-19214.09,75326
0.09,0.02,0.05,7.00,-34.73,-69.00,-19214.09,75335
0.38,0.22,0.20,7.00,-33.11,-67.00,-19214.93,75343
0.72,0.36,0.15,7.00,-32.60,-67.00,-19214.93,75353
0.14,0.56,0.19,7.00,-31.45,-66.00,-19215.77,75362
0.38,0.79,0.23,7.00,-30.12,-65.00,-19215.77,75370
0.14,1.10,0.31,7.00,-28.22,-63.00,-19216.61,75379
0.09,1.39,0.28,7.00,-26.94,-62.00,-19217.45,75388
0.14,1.78,0.39,7.00,-24.52,-60.00,-19218.29,75397
0.33,2.09,0.31,7.00,-23.30,-59.00,-19219.13,75406
0.62,2.44,0.35,7.00,-21.43,-58.00,-19219.97,75415
1.18,2.81,0.37,7.00,-19.48,-56.00,-19219.97,75424
1.23,3.14,0.33,7.00,-17.97,-55.00,-19220.81,75432
1.07,3.38,0.24,7.00,-17.18,-54.00,-19221.65,75442
1.87,3.77,0.40,7.00,-14.53,-52.00,-19222.49,75451
6.84,4.04,0.27,7.00,-13.61,-51.00,-19222.49,75459
8.80,4.28,0.24,7.00,-12.48,-50.00,-19223.33,75468
9.68,4.66,0.38,7.00,-10.02,-48.00,-19224.16,75478
10.69,4.70,0.04,7.00,-11.14,-49.00,-19224.16,75486
12.98,4.97,0.28,7.00,-8.68,-47.00,-19225.00,75495
12.57,5.04,0.07,7.00,-47.29,-79.00,-19225.84,75504
13.62,5.07,0.03,7.00,-47.20,-79.00,-19226.68,75513
15.99,5.10,0.03,7.00,-46.22,-78.00,-19227.52,75522
16.59,5.08,-0.03,7.00,-48.17,-80.00,-19228.36,75531
17.20,4.99,-0.08,7.00,-9.78,-48.00,-19229.20,75540
17.45,5.02,0.03,7.00,-48.26,-80.00,-19230.88,75549
17.57,5.01,-0.01,7.00,-49.49,-81.00,-19231.72,75557
17.57,5.27,0.26,7.00,-37.43,-71.00,-19233.40,75567
15.99,4.86,-0.41,7.00,-11.86,-49.00,-19234.24,75576
14.05,5.05,0.19,7.00,-44.63,-77.00,-19235.92,75585
10.32,4.85,-0.19,7.00,-11.29,-49.00,-19237.59,75593
5.43,4.81,-0.04,7.00,-11.05,-49.00,-19238.43,75602
2.37,4.77,-0.05,7.00,-11.34,-49.00,-19240.11,75612
1.49,4.70,-0.06,7.00,-11.72,-49.00,-19241.79,75620
0.48,4.69,-0.01,7.00,-11.59,-49.00,-19242.63,75629
0.92,4.64,-0.05,7.00,-12.03,-50.00,-19244.31,75638
0.57,4.61,-0.03,7.00,-12.06,-50.00,-19245.99,75646
0.77,4.42,-0.19,7.00,-13.64,-51.00,-19247.67,75656
0.23,4.61,0.19,7.00,-11.16,-49.00,-19248.51,75665
0.09,4.60,-0.01,7.00,-12.02,-50.00,-19250.18,75674
0.19,4.73,0.12,7.00,-10.88,-49.00,-19251.86,75682
0.52,4.74,0.01,7.00,-11.28,-49.00,-19252.70,75692
0.14,4.82,0.08,7.00,-10.58,-48.00,-19253.54,75701
0.43,4.91,0.09,7.00,-10.12,-48.00,-19255.22,75709
0.14,4.99,0.09,7.00,-9.70,-48.00,-19256.06,75718
0.48,5.17,0.18,7.00,-42.20,-75.00,-19256.90,75727
0.05,5.22,0.05,7.00,-43.56,-76.00,-19257.74,75736
0.09,5.36,0.14,7.00,-38.31,-72.00,-19258.58,75745
0.09,5.44,0.08,7.00,-37.25,-71.00,-19260.26,75754
0.14,5.28,-0.16,7.00,-46.12,-78.00,-19261.10,75762
0.09,5.43,0.15,7.00,-36.25,-70.00,-19261.93,75771
0.57,5.35,-0.08,7.00,-42.88,-76.00,-19261.93,75781
0.14,5.39,0.04,7.00,-39.47,-73.00,-19262.77,75789
0.67,5.18,-0.21,7.00,-49.80,-81.00,-19263.61,75798
0.09,5.26,0.08,7.00,-41.93,-75.00,-19264.45,75807
0.19,5.16,-0.10,7.00,-48.07,-80.00,-19265.29,75815
0.33,5.24,0.08,7.00,-42.24,-75.00,-19266.13,75825
0.14,5.14,-0.11,7.00,-48.69,-80.00,-19266.97,75834
0.23,5.17,0.04,7.00,-44.89,-77.00,-19268.65,75842
0.14,5.29,0.12,7.00,-40.46,-74.00,-19268.65,75851
0.23,5.33,0.04,7.00,-41.04,-74.00,-19269.49,75860
0.09,5.48,0.15,7.00,-34.91,-69.00,-19270.33,75869
0.09,5.57,0.09,7.00,-33.79,-68.00,-19271.17,75878
0.14,5.74,0.16,7.00,-28.25,-63.00,-19271.17,75887
0.48,5.85,0.11,7.00,-26.54,-62.00,-19272.01,75895
0.09,5.97,0.12,7.00,-23.36,-59.00,-19272.85,75905
0.14,6.08,0.11,7.00,-20.69,-57.00,-19272.85,75914
0.28,6.15,0.07,7.00,-19.86,-56.00,-19273.68,75922
0.05,6.32,0.17,7.00,-13.66,-51.00,-19273.68,75931
0.14,6.33,0.01,7.00,-16.47,-53.00,-19274.52,75940
0.19,6.36,0.03,7.00,-15.50,-52.00,-19274.52,75949
0.09,6.38,0.02,7.00,-15.27,-52.00,-19274.52,75958
0.09,6.34,-0.04,7.00,-17.23,-54.00,-19275.36,75967
0.09,6.27,-0.07,7.00,-19.63,-56.00,-19275.36,75975
0.38,6.20,-0.07,7.00,-21.52,-58.00,-19275.36,75984
0.09,6.12,-0.08,7.00,-23.48,-59.00,-19276.20,75994
0.09,6.09,-0.04,7.00,-23.57,-59.00,-19276.20,76002
0.05,6.03,-0.06,7.00,-25.44,-61.00,-19276.20,76011
0.09,6.00,-0.03,7.00,-25.76,-61.00,-19276.20,76019
0.28,5.97,-0.02,7.00,-26.23,-62.00,-19276.20,76028
0.14,5.98,0.01,7.00,-25.39,-61.00,-19276.20,76038
0.19,5.96,-0.02,7.00,-26.24,-62.00,-19276.20,76046
0.48,6.01,0.04,7.00,-23.95,-60.00,-19276.20,76055
0.09,6.06,0.06,7.00,-22.27,-58.00,-19276.20,76064
0.09,6.14,0.07,7.00,-20.17,-56.00,-19276.20,76072
0.09,6.25,0.11,7.00,-16.47,-53.00,-19276.20,76082
0.14,6.39,0.14,7.00,-12.37,-50.00,-19276.20,76091
0.09,6.53,0.14,7.00,-9.10,-47.00,-19276.20,76099
0.09,6.66,0.14,7.00,-5.63,-44.00,-19276.20,76108
0.14,6.85,0.18,7.00,-0.12,-40.00,-19276.20,76118
0.09,7.04,0.19,7.00,4.74,43.00,-19276.20,76126
0.09,7.22,0.18,7.00,9.09,47.00,-19275.36,76135
0.28,7.39,0.17,7.00,13.06,50.00,-19275.36,76143
0.14,7.48,0.09,7.00,13.90,51.00,-19275.36,76152
0.62,7.57,0.09,7.00,16.21,53.00,-19274.52,76162
0.57,7.60,0.03,7.00,15.54,53.00,-19273.68,76170
0.52,7.49,-0.11,7.00,9.87,48.00,-19272.85,76179
0.19,7.72,0.23,7.00,22.62,59.00,-19272.01,76188
0.09,7.40,-0.32,7.00,3.69,43.00,-19272.01,76196
0.09,7.09,-0.31,7.00,-4.05,-43.00,-19272.01,76206
0.87,6.64,-0.45,7.00,-18.03,-55.00,-19272.01,76214
1.55,6.60,-0.04,7.00,-10.62,-48.00,-19272.01,76223
1.02,6.26,-0.35,7.00,-25.50,-61.00,-19272.85,76232
5.79,5.95,-0.30,7.00,-32.20,-67.00,-19272.85,76240
10.32,5.75,-0.20,7.00,-35.15,-69.00,-19273.68,76250
16.83,5.27,-0.48,7.00,-52.10,-83.00,-19274.52,76259
20.61,5.31,0.04,7.00,-40.63,-74.00,-19275.36,76268
30.93,4.81,-0.50,7.00,-11.04,-49.00,-19276.20,76276
46.19,5.23,0.42,7.00,-31.64,-66.00,-19276.20,76285
67.45,5.01,-0.22,7.00,-45.00,-77.00,-19277.04,76295
84.89,5.49,0.48,7.00,-13.57,-51.00,-19277.04,76304
102.63,5.50,0.01,7.00,-16.09,-53.00,-19277.88,76312
117.21,6.02,0.51,7.00,0.00,40.00,-19279.56,76321
133.68,6.47,0.45,7.00,0.00,40.00,-19280.40,76331
165.18,6.89,0.42,7.00,0.00,40.00,-19280.40,76339
165.18,7.30,0.42,7.00,0.00,40.00,-19281.24,76348
188.72,7.64,0.33,7.00,0.00,40.00,-19281.24,76356
185.18,8.39,0.76,7.00,0.00,40.00,-19281.24,76365
208.43,8.28,-0.12,7.00,0.00,40.00,-19281.24,76374
208.43,8.42,0.14,7.00,0.00,40.00,-19281.24,76383
217.47,8.27,-0.15,7.00,0.00,40.00,-19281.24,76392
216.45,8.02,-0.25,7.00,0.00,40.00,-19281.24,76400
242.29,7.74,-0.28,7.00,0.00,40.00,-19281.24,76409
243.42,7.50,-0.24,7.00,0.00,40.00,-19281.24,76419
266.05,7.22,-0.28,7.00,0.00,40.00,-19281.24,76427
273.61,7.15,-0.07,7.00,0.00,40.00,-19281.24,76436
284.01,7.02,-0.12,7.00,0.00,40.00,-19281.24,76444
298.93,6.97,-0.05,7.00,0.00,40.00,-19281.24,76453
307.39,6.82,-0.15,7.00,0.00,40.00,-19281.24,76462
313.15,6.74,-0.08,7.00,0.00,40.00,-19281.24,76471
303.13,6.63,-0.11,7.00,0.00,40.00,-19281.24,76480
338.85,6.62,-0.01,7.00,0.00,40.00,-19281.24,76488
340.42,6.67,0.05,7.00,0.00,40.00,-19281.24,76497
342.00,6.80,0.13,7.00,0.00,40.00,-19281.24,76506
350.01,6.97,0.18,7.00,0.00,40.00,-19281.24,76515
356.55,7.18,0.21,7.00,0.00,40.00,-19281.24,76524
354.91,7.40,0.22,7.00,0.00,40.00,-19281.24,76532
361.53,7.65,0.25,7.00,0.00,40.00,-19281.24,76541
334.17,7.89,0.24,7.00,0.00,40.00,-19281.24,76550
368.28,8.08,0.19,7.00,0.00,40.00,-19281.24,76559
338.85,8.26,0.18,7.00,0.00,40.00,-19281.24,76568
375.15,8.38,0.12,7.00,0.00,40.00,-19281.24,76576
361.53,8.41,0.03,7.00,0.00,40.00,-19281.24,76585
323.50,8.42,0.01,7.00,0.00,40.00,-19281.24,76594
351.64,8.37,-0.05,7.00,0.00,40.00,-19281.24,76603
358.20,8.28,-0.09,7.00,0.00,40.00,-19281.24,76612
356.55,8.17,-0.11,7.00,0.00,40.00,-19281.24,76620
361.53,8.03,-0.14,7.00,0.00,40.00,-19281.24,76630
346.79,7.86,-0.17,7.00,0.00,40.00,-19281.24,76639
359.86,7.72,-0.13,7.00,0.00,40.00,-19281.24,76647
335.72,7.47,-0.25,7.00,0.00,40.00,-19281.24,76656
350.01,7.23,-0.25,7.00,0.00,40.00,-19281.24,76664
331.09,6.99,-0.24,7.00,0.00,40.00,-19281.24,76674
356.55,6.63,-0.36,7.00,0.00,40.00,-19281.24,76683
351.64,6.30,-0.33,7.00,0.00,40.00,-19281.24,76691
351.64,5.98,-0.32,7.00,0.00,40.00,-19281.24,76700
343.59,5.68,-0.30,7.00,0.00,40.00,-19281.24,76708
329.55,5.42,-0.26,7.00,0.00,40.00,-19281.24,76718
316.08,5.22,-0.21,7.00,0.00,40.00,-19281.24,76727
289.35,5.02,-0.20,7.00,0.00,40.00,-19281.24,76735
277.47,4.85,-0.17,7.00,0.00,40.00,-19281.24,76744
256.29,4.66,-0.19,7.00,0.00,40.00,-19281.24,76752
235.56,4.47,-0.20,7.00,0.00,40.00,-19281.24,76762
213.41,4.31,-0.16,7.00,0.00,40.00,-19281.24,76771
175.74,4.19,-0.12,7.00,0.00,40.00,-19281.24,76779
154.47,4.20,0.01,7.00,0.00,40.00,-19281.24,76788
134.33,4.32,0.12,7.00,0.00,40.00,-19281.24,76797
131.11,4.04,-0.28,7.00,0.00,40.00,-19281.24,76806
126.73,3.82,-0.22,7.00,0.00,40.00,-19281.24,76815
120.11,3.51,-0.32,7.00,0.00,40.00,-19281.24,76824
106.77,3.10,-0.41,7.00,0.00,40.00,-19281.24,76832
92.46,2.64,-0.46,7.00,-6.56,-45.00,-19281.24,76841
75.93,2.12,-0.52,7.00,-14.91,-52.00,-19281.24,76851
42.99,1.51,-0.61,7.00,-26.21,-62.00,-19281.24,76859
38.84,0.88,-0.63,7.00,-30.13,-65.00,-19281.24,76868
29.83,0.26,-0.61,7.00,-34.37,-68.00,-19282.08,76877
28.41,-0.29,-0.55,7.00,-37.07,-71.00,-19282.08,76887
33.02,-1.05,-0.76,7.00,-41.12,-74.00,-19282.92,76896
39.51,-1.55,-0.49,7.00,-41.59,-74.00,-19283.76,76904
42.04,-2.01,-0.46,7.00,-43.34,-76.00,-19284.60,76913
37.10,-2.43,-0.43,7.00,-46.12,-78.00,-19286.28,76922
35.84,-2.98,-0.55,7.00,-49.52,-81.00,-19287.95,76932
33.81,-3.02,-0.04,7.00,-47.94,-80.00,-19288.80,76941
24.61,-3.87,-0.85,7.00,-56.54,-87.00,-19290.47,76949
18.86,-3.91,-0.04,7.00,-53.97,-85.00,-19291.31,76958
12.88,-4.48,-0.58,7.00,-59.38,-89.00,-19292.15,76967
10.32,-4.77,-0.29,7.00,-59.77,-90.00,-19293.83,76977
10.22,-5.20,-0.43,7.00,-313.44,-304.00,-19295.51,76986
7.87,-5.63,-0.43,7.00,-324.10,-313.00,-19297.19,76994
5.87,-5.88,-0.25,7.00,-326.77,-315.00,-19299.71,77003
5.51,-6.17,-0.29,7.00,-335.04,-322.00,-19302.22,77012
5.01,-6.69,-0.52,7.00,-352.55,-337.00,-19304.74,77022
4.61,-6.75,-0.06,7.00,-345.05,-330.00,-19308.10,77031
4.61,-7.35,-0.60,7.00,-370.70,-352.00,-19311.46,77039
4.67,-7.65,-0.30,7.00,-372.09,-353.00,-19315.65,77048
3.89,-7.87,-0.22,7.00,-376.18,-357.00,-19319.85,77058
4.81,-8.31,-0.44,7.00,-391.60,-370.00,-19324.89,77067
4.88,-8.22,0.09,7.00,-378.75,-359.00,-19329.92,77076
3.57,-7.99,0.24,7.00,-369.87,-351.00,-19334.96,77084
3.20,-8.67,-0.69,7.00,-405.51,-381.00,-19340.83,77093
4.47,-8.22,0.45,7.00,-371.32,-353.00,-19346.71,77103
3.20,-7.94,0.28,7.00,-367.80,-350.00,-19353.42,77112
1.76,-8.17,-0.24,7.00,-384.08,-363.00,-19359.30,77121
0.97,-8.24,-0.07,7.00,-382.29,-362.00,-19366.01,77130
0.38,-7.40,0.84,7.00,-343.19,-329.00,-19373.57,77138
0.38,-7.12,0.28,7.00,-347.55,-332.00,-19380.28,77148
0.23,-6.79,0.33,7.00,-338.17,-325.00,-19387.83,77157
0.14,-6.96,-0.17,7.00,-352.59,-337.00,-19395.39,77166
0.19,-7.02,-0.06,7.00,-351.79,-336.00,-19402.94,77175
0.14,-7.20,-0.17,7.00,-358.43,-342.00,-19411.34,77185
0.14,-7.30,-0.11,7.00,-359.73,-343.00,-19418.89,77194
0.14,-7.17,0.13,7.00,-351.73,-336.00,-19427.28,77202
0.14,-7.34,-0.17,7.00,-361.88,-345.00,-19435.68,77211
0.28,-7.55,-0.21,7.00,-368.08,-350.00,-19444.91,77220
0.33,-7.96,-0.40,7.00,-382.06,-362.00,-19453.30,77230
5.87,-7.74,0.21,7.00,-364.26,-347.00,-19462.54,77239
3.57,-7.29,0.45,7.00,-348.15,-333.00,-19471.77,77248
3.89,-7.14,0.15,7.00,-350.43,-335.00,-19481.00,77256
11.46,-6.74,0.40,7.00,-335.20,-322.00,-19490.24,77265
11.27,-6.47,0.27,7.00,-331.04,-319.00,-19499.47,77275
8.20,-6.17,0.30,7.00,-323.20,-312.00,-19509.54,77284
15.17,-6.31,-0.14,7.00,-335.04,-322.00,-19518.77,77293
5.65,-6.96,-0.65,7.00,-362.11,-345.00,-19528.84,77302
[truncated: 1,037,700 more chars]
