# Supplementary material for: Lightweight and compact smart walking cane
Source: PeerJ Comput Sci. 2023 Nov 29;9:e1563. doi: 10.7717/peerj-cs.1563 (PMC10773566; doi:10.7717/peerj-cs.1563)
Supplement: Supplemental Information 6 — System signals during the test of elder user 2 with first robotic cane [file peerj-cs-09-1563-s006.txt]

=~=~=~=~=~=~=~=~=~=~=~= PuTTY log 2022.06.20 15:03:20 =~=~=~=~=~=~=~=~=~=~=~=
19.88,0.04,0.30,7.00,-32.83,-67.57,0.44,7.00,-23.78,-59.00,-4001.12,41286
32.06,1.63,0.06,7.00,-24.56,-60.00,-4008.67,41295
36.49,2.11,0.48,7.00,-19.83,-56.00,-4016.22,41305
38.21,2.21,0.10,7.00,-20.63,-57.00,-4023.78,41314
46.01,2.38,0.17,7.00,-18.16,-55.00,-4030.49,41322
64.18,3.14,0.76,7.00,-8.00,-46.00,-4038.05,41331
60.57,2.71,-0.43,7.00,-15.84,-53.00,-4044.76,41340
59.62,3.51,0.80,7.00,-7.11,-45.00,-4051.48,41349
56.24,3.15,-0.36,7.00,-14.36,-52.00,-4057.35,41358
66.22,3.40,0.25,7.00,-8.23,-46.00,-4064.07,41367
58.68,3.46,0.06,7.00,-10.55,-48.00,-4069.94,41376
53.59,3.58,0.12,7.00,-10.86,-49.00,-4075.82,41384
55.64,3.68,0.10,7.00,-10.02,-48.00,-4081.69,41394
59.31,3.54,-0.14,7.00,-10.82,-49.00,-4087.57,41403
72.69,3.60,0.06,7.00,-6.20,-45.00,-4093.44,41412
85.57,3.25,-0.35,7.00,-5.53,-44.00,-4099.32,41420
96.51,3.13,-0.12,7.00,-1.18,-40.00,-4104.36,41430
97.48,3.24,0.11,7.00,0.00,40.00,-4109.39,41439
100.43,2.65,-0.59,7.00,-3.95,-43.00,-4114.43,41448
99.94,2.79,0.14,7.00,-0.47,-40.00,-4118.62,41456
100.93,2.39,-0.40,7.00,-4.29,-43.00,-4123.66,41465
103.98,2.09,-0.30,7.00,-4.12,-43.00,-4127.86,41475
111.97,1.94,-0.15,7.00,-0.84,-40.00,-4132.05,41483
147.75,1.31,-0.63,7.00,0.00,40.00,-4136.25,41492
174.72,1.10,-0.21,7.00,0.00,40.00,-4140.45,41501
220.37,0.84,-0.26,7.00,0.00,40.00,-4142.97,41509
229.91,0.49,-0.36,7.00,0.00,40.00,-4146.32,41519
263.39,0.07,-0.42,7.00,0.00,40.00,-4148.84,41528
253.71,-0.17,-0.23,7.00,0.00,40.00,-4150.52,41536
289.16,-0.31,-0.14,7.00,0.00,40.00,-4152.20,41545
282.50,-0.67,-0.37,7.00,0.00,40.00,-4153.04,41553
312.97,-0.88,-0.21,7.00,0.00,40.00,-4153.88,41563
302.94,-1.13,-0.24,7.00,0.00,40.00,-4153.88,41571
340.23,-1.49,-0.36,7.00,0.00,40.00,-4153.88,41580
368.09,-1.75,-0.27,7.00,0.00,40.00,-4153.88,41589
378.45,-2.05,-0.30,7.00,0.00,40.00,-4153.88,41597
390.88,-2.38,-0.33,7.00,0.00,40.00,-4153.88,41607
400.01,-2.65,-0.27,7.00,0.00,40.00,-4153.88,41615
381.96,-2.97,-0.32,7.00,0.00,40.00,-4153.88,41624
407.46,-3.31,-0.34,7.00,0.00,40.00,-4153.88,41633
387.29,-3.61,-0.30,7.00,0.00,40.00,-4153.88,41641
411.23,-3.97,-0.36,7.00,0.00,40.00,-4153.88,41651
413.13,-4.20,-0.23,7.00,0.00,40.00,-4153.88,41659
411.23,-4.50,-0.30,7.00,0.00,40.00,-4153.88,41668
400.01,-4.79,-0.29,7.00,0.00,40.00,-4153.88,41677
381.96,-5.09,-0.29,7.00,-16.28,-53.00,-4153.88,41686
361.35,-5.41,-0.33,7.00,-55.75,-86.00,-4153.88,41695
308.63,-5.73,-0.32,7.00,-134.02,-152.00,-4154.72,41704
298.74,-6.08,-0.35,7.00,-155.58,-171.00,-4154.72,41713
253.71,-6.14,-0.06,7.00,-200.82,-209.00,-4155.56,41722
215.24,-6.48,-0.34,7.00,-251.11,-251.00,-4157.23,41731
184.99,-7.10,-0.62,7.00,-296.52,-289.00,-4159.75,41740
137.43,-8.23,-1.13,7.00,-365.53,-348.00,-4162.27,41749
115.89,-7.63,0.60,7.00,-327.09,-315.00,-4163.95,41758
105.54,-7.41,0.23,7.00,-333.39,-321.00,-4166.47,41767
77.70,-7.67,-0.26,7.00,-360.02,-343.00,-4168.98,41777
52.73,-7.89,-0.22,7.00,-371.15,-352.00,-4172.34,41786
27.88,-7.86,0.03,7.00,-369.46,-351.00,-4176.54,41794
18.41,-7.75,0.12,7.00,-365.66,-348.00,-4179.90,41803
13.32,-7.44,0.30,7.00,-354.70,-338.00,-4184.09,41812
8.87,-7.56,-0.12,7.00,-366.28,-348.00,-4188.29,41822
4.49,-7.72,-0.16,7.00,-371.13,-352.00,-4193.33,41831
0.29,-7.55,0.17,7.00,-360.39,-343.00,-4198.36,41839
0.10,-7.28,0.27,7.00,-351.44,-336.00,-4203.40,41848
0.19,-7.24,0.04,7.00,-355.18,-339.00,-4209.27,41858
0.48,-7.25,-0.01,7.00,-356.26,-340.00,-4215.15,41867
0.10,-7.19,0.06,7.00,-353.64,-338.00,-4221.02,41875
0.48,-7.50,-0.31,7.00,-368.91,-351.00,-4227.74,41884
0.05,-7.37,0.14,7.00,-356.33,-340.00,-4234.45,41893
0.19,-6.93,0.43,7.00,-339.70,-326.00,-4241.17,41903
0.43,-6.28,0.65,7.00,-318.91,-308.00,-4247.88,41912
0.10,-5.76,0.52,7.00,-308.65,-300.00,-4254.60,41920
0.43,-5.52,0.24,7.00,-308.38,-299.00,-4262.15,41929
0.10,-4.95,0.57,7.00,-57.47,-88.00,-4268.87,41938
0.14,-4.11,0.84,7.00,-52.20,-83.00,-4276.42,41947
0.00,-3.84,0.27,7.00,-53.12,-84.00,-4283.97,41956
0.10,-3.33,0.51,7.00,-49.64,-81.00,-4289.85,41965
0.48,-1.95,1.39,7.00,-39.18,-72.00,-4296.56,41974
0.05,-1.60,0.35,7.00,-41.59,-74.00,-4303.28,41982
0.00,-0.76,0.84,7.00,-35.46,-69.00,-4309.15,41992
0.05,0.23,0.99,7.00,-29.87,-65.00,-4315.87,42000
0.00,1.19,0.95,7.00,-25.26,-61.00,-4320.90,42009
0.73,2.05,0.86,7.00,-21.29,-57.00,-4326.78,42018
0.00,3.16,1.11,7.00,-14.78,-52.00,-4331.82,42027
0.00,4.14,0.99,7.00,-10.34,-48.00,-4337.69,42036
0.00,5.30,1.15,7.00,-19.55,-56.00,-4341.89,42045
0.00,5.98,0.68,7.00,-11.89,-49.00,-4346.92,42053
0.00,6.96,0.98,7.00,18.46,55.00,-4351.12,42062
0.00,8.06,1.11,7.00,48.72,81.00,-4355.32,42071
0.00,8.75,0.68,7.00,57.28,88.00,-4357.84,42080
0.05,9.57,0.82,7.00,80.53,107.00,-4360.35,42088
0.00,10.02,0.45,7.00,84.42,111.00,-4362.87,42097
0.19,10.86,0.84,7.00,113.33,135.00,-4363.71,42106
0.05,11.67,0.81,7.00,132.92,152.00,-4364.55,42116
0.00,12.01,0.35,7.00,132.26,151.00,-4364.55,42124
0.10,12.65,0.64,7.00,154.08,169.00,-4364.55,42133
0.05,13.32,0.67,7.00,171.57,184.00,-4364.55,42142
0.05,13.53,0.21,7.00,167.50,181.00,-4364.55,42150
0.00,13.70,0.16,7.00,170.62,183.00,-4364.55,42160
0.05,13.60,-0.09,7.00,163.14,177.00,-4363.71,42169
0.00,13.98,0.38,7.00,181.90,193.00,-4362.87,42178
0.05,14.15,0.17,7.00,182.07,193.00,-4361.19,42186
0.00,14.13,-0.02,7.00,177.91,189.00,-4360.35,42195
0.00,13.83,-0.30,7.00,164.66,178.00,-4358.67,42205
0.05,13.75,-0.08,7.00,167.03,180.00,-4357.84,42213
0.00,13.67,-0.07,7.00,165.39,179.00,-4356.16,42222
0.00,13.59,-0.09,7.00,162.89,177.00,-4354.48,42231
0.00,13.41,-0.17,7.00,156.93,172.00,-4352.80,42241
0.00,13.28,-0.13,7.00,154.29,170.00,-4351.12,42249
0.14,13.16,-0.12,7.00,151.78,167.00,-4349.44,42258
0.00,12.90,-0.27,7.00,142.09,159.00,-4347.76,42267
0.05,12.54,-0.36,7.00,131.34,150.00,-4345.25,42275
0.05,12.41,-0.13,7.00,132.64,151.00,-4343.57,42285
0.00,12.22,-0.19,7.00,126.84,146.00,-4341.05,42294
0.05,12.08,-0.14,7.00,124.12,144.00,-4339.37,42303
0.05,11.72, 0 \L \uX@0x>2hH h@P0 at


$U""
zeyl$qP1


*


@PO9}
2&2-R"itu7.00,-402.89,-379.00,-4217.67,43002
1.90,-7.64,0.72,7.00,-351.62,-336.00,-4220.18,43012
6.73,-8.27,-0.63,7.00,-394.36,-372.00,-4222.70,43021
5.68,-9.31,-1.04,7.00,-428.52,-401.00,-4226.06,43030
4.02,-9.89,-0.58,7.00,-433.83,-405.00,-4229.42,43038
1.36,-9.76,0.13,7.00,-416.53,-391.00,-4233.61,43047
6.81,-9.92,-0.16,7.00,-426.13,-399.00,-4236.97,43057
1.74,-10.48,-0.56,7.00,-448.31,-417.00,-4241.17,43066
2.89,-10.53,-0.04,7.00,-439.04,-410.00,-4245.36,43074
0.99,-10.87,-0.34,7.00,-453.51,-422.00,-4250.40,43083
1.09,-11.07,-0.20,7.00,-455.80,-424.00,-4255.44,43092
0.05,-10.82,0.25,7.00,-440.47,-411.00,-4260.47,43102
1.96,-10.86,-0.04,7.00,-447.31,-417.00,-4265.51,43111
0.05,-10.99,-0.13,7.00,-452.49,-421.00,-4271.38,43120
0.29,-10.90,0.09,7.00,-445.74,-415.00,-4277.26,43128
0.19,-10.97,-0.07,7.00,-450.69,-419.00,-4283.13,43138
0.48,-11.01,-0.04,7.00,-451.13,-420.00,-4289.01,43147
0.05,-10.62,0.39,7.00,-432.56,-404.00,-4294.89,43156
0.05,-11.05,-0.43,7.00,-459.72,-427.00,-4301.60,43165
0.05,-10.94,0.11,7.00,-446.36,-416.00,-4307.47,43173
0.05,-10.52,0.42,7.00,-429.76,-402.00,-4314.19,43183
0.05,-10.38,0.14,7.00,-431.82,-404.00,-4320.90,43192
0.05,-10.39,-0.00,7.00,-434.73,-406.00,-4328.46,43201
0.05,-10.08,0.30,7.00,-421.05,-394.00,-4335.17,43210
0.05,-10.39,-0.30,7.00,-440.80,-411.00,-4342.73,43219
0.05,-10.48,-0.09,7.00,-438.88,-409.00,-4350.28,43228
0.43,-10.73,-0.25,7.00,-448.20,-417.00,-4357.84,43237
0.24,-10.79,-0.06,7.00,-445.83,-415.00,-4365.39,43246
0.24,-10.61,0.17,7.00,-436.91,-408.00,-4373.78,43255
0.48,-10.27,0.35,7.00,-424.69,-397.00,-4382.18,43265
0.05,-9.65,0.61,7.00,-404.11,-380.00,-4390.57,43274
0.05,-9.21,0.45,7.00,-396.18,-373.00,-4398.96,43282
0.05,-8.46,0.75,7.00,-371.57,-353.00,-4407.36,43291
0.05,-8.11,0.35,7.00,-370.55,-352.00,-4415.75,43300
0.05,-7.58,0.53,7.00,-353.84,-338.00,-4424.14,43310
0.05,-6.99,0.59,7.00,-338.01,-324.00,-4432.54,43319
0.43,-6.85,0.14,7.00,-343.52,-329.00,-4441.77,43327
0.29,-6.46,0.40,7.00,-328.47,-316.00,-4451.00,43336
0.19,-6.47,-0.02,7.00,-337.25,-324.00,-4460.23,43345
0.34,-6.31,0.16,7.00,-329.48,-317.00,-4469.47,43355
0.10,-6.67,-0.36,7.00,-348.84,-334.00,-4478.70,43364
0.05,-6.28,0.39,7.00,-324.36,-313.00,-4487.93,43373
0.05,-5.90,0.38,7.00,-314.78,-305.00,-4498.00,43381
0.05,-4.81,1.09,7.00,-54.71,-86.00,-4508.08,43390
0.00,-4.46,0.36,7.00,-55.86,-87.00,-4517.31,43400
0.00,-3.13,1.32,7.00,-45.39,-78.00,-4526.54,43408
0.05,-2.57,0.57,7.00,-45.57,-78.00,-4535.77,43417
0.99,-2.03,0.54,7.00,-42.97,-76.00,-4545.01,43426
0.05,-1.25,0.78,7.00,-38.15,-72.00,-4553.40,43436
0.10,-0.98,0.28,7.00,-38.78,-72.00,-4562.63,43444
0.10,0.34,1.32,7.00,-28.01,-63.00,-4571.03,43453
0.00,1.21,0.87,7.00,-25.45,-61.00,-4579.42,43462
0.00,2.10,0.88,7.00,-20.99,-57.00,-4587.81,43470
0.29,2.90,0.81,7.00,-17.25,-54.00,-4596.21,43480
0.63,3.50,0.59,7.00,-15.14,-52.00,-4604.60,43489
0.14,4.72,1.22,7.00,-6.49,-45.00,-4612.15,43497
0.68,5.52,0.80,7.00,-21.03,-57.00,-4619.71,43506
0.10,6.18,0.66,7.00,-7.24,-46.00,-4627.26,43515
0.68,7.43,1.25,7.00,35.69,70.00,-4634.82,43524
0.14,8.47,1.04,7.00,57.38,88.00,-4641.53,43533
0.39,9.25,0.79,7.00,71.99,100.00,-4648.25,43541
0.43,10.14,0.89,7.00,96.49,121.00,-4654.12,43550
0.34,10.86,0.72,7.00,110.91,133.00,-4658.32,43559
0.19,11.60,0.74,7.00,129.78,149.00,-4662.51,43569
0.05,12.52,0.91,7.00,156.19,171.00,-4665.03,43577
0.10,13.25,0.73,7.00,170.94,184.00,-4665.87,43586
0.19,14.07,0.82,7.00,193.06,202.00,-4666.71,43595
0.00,14.18,0.11,7.00,181.85,193.00,-4666.71,43603
0.05,15.13,0.94,7.00,222.07,227.00,-4666.71,43613
0.05,15.40,0.28,7.00,215.59,221.00,-4666.71,43622
0.05,16.06,0.65,7.00,239.54,241.00,-4666.71,43631
0.05,16.21,0.15,7.00,233.41,236.00,-4666.71,43639
0.05,16.75,0.54,7.00,254.42,254.00,-4666.71,43649
0.05,16.59,-0.15,7.00,236.79,239.00,-4666.71,43658
0.10,16.23,-0.36,7.00,223.57,228.00,-4666.71,43667
0.14,16.53,0.30,7.00,244.29,245.00,-4665.87,43675
1.57,16.39,-0.15,7.00,231.71,235.00,-4665.03,43684
2.02,16.22,-0.16,7.00,227.24,231.00,-4665.03,43694
2.65,15.99,-0.23,7.00,220.27,225.00,-4664.19,43703
4.62,16.04,0.05,7.00,227.08,231.00,-4664.19,43711
5.82,15.76,-0.29,7.00,213.17,219.00,-4663.35,43720
5.25,15.48,-0.28,7.00,206.46,214.00,-4662.51,43729
6.81,15.24,-0.24,7.00,201.04,209.00,-4661.68,43739
7.12,14.85,-0.39,7.00,188.52,198.00,-4661.68,43747
6.89,14.75,-0.10,7.00,191.66,201.00,-4660.84,43756
5.82,14.36,-0.39,7.00,176.10,188.00,-4660.00,43765
6.05,14.14,-0.22,7.00,173.94,186.00,-4658.32,43774
5.25,13.91,-0.23,7.00,168.03,181.00,-4657.48,43783
5.11,13.68,-0.22,7.00,162.52,177.00,-4656.64,43792
3.76,13.31,-0.37,7.00,150.34,166.00,-4654.96,43801
3.13,13.12,-0.19,7.00,149.02,165.00,-4654.12,43810
2.48,12.77,-0.35,7.00,137.11,155.00,-4652.44,43819
2.53,12.62,-0.14,7.00,137.79,156.00,-4651.60,43828
2.53,12.27,-0.36,7.00,124.51,144.00,-4649.92,43837
2.59,11.74,-0.53,7.00,107.96,130.00,-4648.25,43846
0.58,11.24,-0.50,7.00,96.03,120.00,-4647.41,43854
0.00,10.72,-0.52,7.00,82.62,109.00,-4646.57,43864
0.00,10.17,-0.55,7.00,68.12,97.00,-4644.89,43873
0.00,9.79,-0.38,7.00,62.12,92.00,-4644.05,43881
0.00,9.24,-0.54,7.00,45.24,78.00,-4642.37,43890
0.53,8.67,-0.57,7.00,30.26,65.00,-4641.53,43898
0.53,8.23,-0.44,7.00,22.09,58.00,-4640.69,43908
0.68,7.59,-0.64,7.00,1.97,41.00,-4639.85,43916
0.14,7.05,-0.54,7.00,-9.59,-48.00,-4639.01,43925
0.14,6.49,-0.56,7.00,-23.80,-60.00,-4638.17,43934
0.05,5.82,-0.67,7.00,-42.94,-76.00,-4638.17,43942
0.14,5.37,-0.45,7.00,-49.86,-81.00,-4639.01,43952
0.00,4.80,-0.57,7.00,-13.31,-51.00,-4639.01,43960
0.00,3.97,-0.83,7.00,-18.45,-55.00,-4639.85,43969
0.00,3.37,-0.60,7.00,-20.56,-57.00,-4639.85,43977
0.10,2.72,-0.65,7.00,-23.98,-60.00,-4639.85,43986
0.34,2.87,0.15,7.00,-20.02,-56.00,-4639.85,43996
0.10,2.14,-0.73,7.00,-27.24,-62.00,-4639.85,44004
0.43,1.70,-0.44,7.00,-28.25,-63.00,-4639.85,44013
0.10,1.46,-0.24,7.00,-28.68,-64.00,-4640.69,44022
0.00,0.79,-0.67,7.00,-33.72,-68.00,-4640.69,44030
0.00,0.63,-0.16,7.00,-32.46,-67.00,-4641.53,44040
0.10,0.27,-0.36,7.00,-35.11,-69.00,-4642.37,44049
0.00,-0.35,-0.61,7.00,-39.18,-72.00,-4643.21,44057
0.00,-0.66,-0.32,7.00,-39.58,-73.00,-4644.05,44066
0.00,-1.22,-0.56,7.00,-43.33,-76.00,-4644.89,44075
0.00,-1.51,-0.29,7.00,-43.70,-76.00,-4645.73,44084
0.00,-1.35,0.15,7.00,-41.16,-74.00,-4645.73,44093
0.29,-1.88,-0.52,7.00,-46.46,-79.00,-4646.57,44101
0.05,-2.17,-0.29,7.00,-47.00,-79.00,-4647.41,44110
0.14,-2.46,-0.29,7.00,-48.43,-80.00,-4648.25,44120
0.43,-2.88,-0.42,7.00,-51.07,-83.00,-4649.08,44128
0.00,-3.11,-0.23,7.00,-51.47,-83.00,-4649.92,44137
0.48,-3.26,-0.16,7.00,-51.95,-83.00,-4651.60,44146
0.00,-3.38,-0.12,7.00,-52.40,-84.00,-4652.44,44154
0.00,-3.64,-0.25,7.00,-54.19,-85.00,-4653.28,44164
0.00,-3.84,-0.20,7.00,-54.97,-86.00,-4654.12,44172
0.05,-4.00,-0.17,7.00,-55.70,-86.00,-4654.96,44181
0.00,-4.23,-0.23,7.00,-57.08,-88.00,-4656.64,44190
0.00,-4.34,-0.10,7.00,-57.10,-88.00,-4657.48,44198
0.29,-4.37,-0.03,7.00,-56.99,-87.00,-4658.32,44208
0.05,-4.48,-0.11,7.00,-57.86,-88.00,-4659.16,44217
0.00,-4.62,-0.14,7.00,-58.63,-89.00,-4660.84,44225
0.24,-4.76,-0.14,7.00,-59.37,-89.00,-4661.68,44234
0.00,-4.94,-0.18,7.00,-60.45,-90.00,-4663.35,44243
0.00,-5.10,-0.15,7.00,-305.48,-297.00,-4665.03,44252
0.05,-5.19,-0.10,7.00,-306.75,-298.00,-4665.87,44261
0.05,-5.25,-0.06,7.00,-307.46,-299.00,-4668.39,44270
0.05,-5.42,-0.17,7.00,-314.08,-304.00,-4670.91,44279
0.05,-6.16,-0.73,7.00,-343.49,-329.00,-4674.27,44288
0.05,-5.86,0.30,7.00,-315.40,-305.00,-4676.78,44297
0.14,-4.92,0.93,7.00,-55.89,-87.00,-4679.30,44306
0.00,-5.23,-0.31,7.00,-312.07,-303.00,-4682.66,44314
0.24,-5.40,-0.17,7.00,-313.35,-304.00,-4686.02,44323
0.10,-5.51,-0.10,7.00,-314.73,-305.00,-4689.37,44333
0.24,-6.36,-0.85,7.00,-350.98,-335.00,-4693.57,44342
0.05,-6.31,0.05,7.00,-331.71,-319.00,-4697.77,44351
0.05,-6.07,0.24,7.00,-321.88,-311.00,-4701.96,44359
0.05,-5.89,0.18,7.00,-318.48,-308.00,-4706.16,44368
0.05,-6.04,-0.16,7.00,-329.20,-317.00,-4711.20,44378
0.05,-6.35,-0.31,7.00,-340.10,-326.00,-4716.23,44387
0.05,-6.24,0.11,7.00,-328.81,-317.00,-4721.27,44395
0.05,-5.93,0.31,7.00,-317.05,-307.00,-4726.30,44404
0.05,-6.37,-0.44,7.00,-343.04,-329.00,-4732.18,44413
0.05,-6.48,-0.11,7.00,-339.16,-325.00,-4738.05,44423
0.10,-6.20,0.28,7.00,-324.52,-313.00,-4743.93,44431
0.10,-5.97,0.23,7.00,-319.66,-309.00,-4749.81,44440
0.14,-6.10,-0.13,7.00,-329.99,-318.00,-4756.52,44449
0.53,-5.88,0.22,7.00,-317.70,-307.00,-4762.39,44459
0.29,-5.36,0.52,7.00,-298.45,-291.00,-4769.11,44468
0.10,-5.28,0.08,7.00,-305.44,-297.00,-4775.82,44476
0.24,-4.85,0.43,7.00,-57.57,-88.00,-4783.38,44485
0.10,-4.93,-0.08,7.00,-59.95,-90.00,-4790.09,44494
0.39,-4.36,0.57,7.00,-54.52,-85.00,-4796.81,44503
0.48,-4.30,0.06,7.00,-56.23,-87.00,-4802.68,44512
0.24,-4.06,0.24,7.00,-54.35,-85.00,-4809.40,44521
0.29,-3.85,0.21,7.00,-53.42,-85.00,-4816.11,44530
0.05,-3.90,-0.05,7.00,-54.68,-86.00,-4822.83,44538
0.24,-3.52,0.37,7.00,-51.12,-83.00,-4829.54,44548
0.00,-3.24,0.28,7.00,-50.09,-82.00,-4835.42,44557
0.19,-3.01,0.23,7.00,-49.10,-81.00,-4842.13,44565
0.00,-2.89,0.12,7.00,-48.95,-81.00,-4848.85,44574
0.05,-2.56,0.33,7.00,-46.48,-79.00,-4854.72,44583
0.00,-2.28,0.27,7.00,-45.32,-78.00,-4861.44,44592
0.00,-2.12,0.16,7.00,-44.98,-77.00,-4867.31,44601
0.05,-1.82,0.31,7.00,-42.84,-76.00,-4873.19,44610
0.00,-1.72,0.09,7.00,-43.22,-76.00,-4879.90,44618
0.00,-1.45,0.27,7.00,-41.14,-74.00,-4885.78,44627
0.00,-1.19,0.26,7.00,-39.94,-73.00,-4891.65,44637
0.00,-0.98,0.21,7.00,-39.07,-72.00,-4897.53,44645
0.00,-0.91,0.08,7.00,-39.23,-73.00,-4903.40,44654
0.00,-0.48,0.42,7.00,-35.73,-70.00,-4909.28,44663
0.34,-0.33,0.16,7.00,-35.99,-70.00,-4915.15,44672
0.58,-0.27,0.05,7.00,-36.15,-70.00,-4921.03,44681
0.10,-0.08,0.19,7.00,-34.62,-69.00,-4926.91,44690
0.24,-0.06,0.02,7.00,-35.23,-69.00,-4932.78,44698
0.10,0.07,0.13,7.00,-34.10,-68.00,-4938.66,44707
0.00,0.10,0.03,7.00,-34.38,-68.00,-4944.53,44717
0.00,0.06,-0.04,7.00,-34.82,-69.00,-4950.41,44725
0.00,0.13,0.07,7.00,-34.06,-68.00,-4956.28,44734
0.00,-0.01,-0.14,7.00,-35.64,-70.00,-4962.16,44743
0.10,0.12,0.13,7.00,-33.90,-68.00,-4968.03,44751
0.00,0.53,0.42,7.00,-30.66,-65.00,-4973.91,44761
0.00,0.09,-0.45,7.00,-36.35,-70.00,-4978.94,44769
0.00,0.03,-0.05,7.00,-35.05,-69.00,-4984.82,44778
0.00,0.58,0.54,7.00,-29.93,-65.00,-4990.70,44787
0.00,0.49,-0.09,7.00,-32.94,-67.00,-4996.57,44795
0.00,0.47,-0.02,7.00,-32.75,-67.00,-5001.61,44805
0.00,0.39,-0.08,7.00,-33.38,-68.00,-5007.48,44814
0.00,0.46,0.08,7.00,-32.36,-67.00,-5013.36,44822
0.00,0.56,0.10,7.00,-31.78,-66.00,-5018.39,44831
0.14,0.72,0.15,7.00,-30.80,-65.00,-5024.27,44840
0.05,0.85,0.13,7.00,-30.21,-65.00,-5030.14,44849
0.19,0.90,0.05,7.00,-30.26,-65.00,-5036.02,44858
0.05,1.21,0.31,7.00,-27.73,-63.00,-5041.06,44867
0.19,1.35,0.14,7.00,-27.70,-63.00,-5046.93,44875
0.00,1.51,0.16,7.00,-26.78,-62.00,-5052.81,44884
0.00,1.52,0.00,7.00,-27.41,-63.00,-5057.84,44894
0.48,1.84,0.32,7.00,-24.53,-60.00,-5063.72,44902
0.00,2.02,0.18,7.00,-24.20,-60.00,-5068.75,44911
0.00,1.97,-0.04,7.00,-25.30,-61.00,-5074.63,44919
0.00,2.24,0.26,7.00,-22.76,-59.00,-5079.66,44929
0.00,2.33,0.09,7.00,-23.02,-59.00,-5085.54,44938
0.34,2.57,0.24,7.00,-21.21,-57.00,-5090.58,44946
0.00,2.83,0.26,7.00,-19.80,-56.00,-5095.61,44955
0.00,2.93,0.10,7.00,-19.96,-56.00,-5101.49,44964
0.00,3.07,0.14,7.00,-19.07,-56.00,-5106.52,44973
0.00,3.36,0.29,7.00,-17.08,-54.00,-5111.56,44982
0.00,3.57,0.21,7.00,-16.29,-53.00,-5117.43,44991
0.00,3.99,0.42,7.00,-13.33,-51.00,-5122.47,44999
0.00,4.11,0.11,7.00,-14.02,-51.00,-5127.51,45008
0.10,4.28,0.17,7.00,-12.93,-50.00,-5132.54,45017
0.10,4.67,0.39,7.00,-10.11,-48.00,-5137.58,45026
0.19,4.86,0.19,7.00,-9.94,-48.00,-5142.62,45035
0.00,5.17,0.31,7.00,-39.46,-73.00,-5147.65,45043
0.00,5.13,-0.04,7.00,-47.64,-80.00,-5151.85,45052
0.00,5.36,0.24,7.00,-36.15,-70.00,-5156.88,45062
0.00,5.70,0.33,7.00,-25.92,-61.00,-5161.92,45070
0.00,5.78,0.08,7.00,-29.06,-64.00,-5166.12,45079
0.00,6.00,0.23,7.00,-20.38,-57.00,-5171.15,45087
0.14,6.26,0.26,7.00,-13.44,-51.00,-5176.19,45096
0.00,6.38,0.12,7.00,-13.28,-51.00,-5181.22,45106
0.00,6.54,0.17,7.00,-8.11,-46.00,-5186.26,45114
0.14,6.74,0.20,7.00,-2.51,-42.00,-5190.46,45123
0.00,6.95,0.21,7.00,2.95,42.00,-5195.49,45131
0.05,7.09,0.14,7.00,5.05,44.00,-5199.69,45140
0.00,7.51,0.42,7.00,21.34,57.00,-5203.89,45149
0.00,7.88,0.36,7.00,29.28,64.00,-5208.08,45158
0.19,7.85,-0.03,7.00,20.51,57.00,-5210.60,45167
0.53,8.54,0.69,7.00,52.23,84.00,-5213.12,45175
0.53,8.52,-0.01,7.00,37.88,71.00,-5215.64,45185
0.53,8.92,0.40,7.00,55.92,87.00,-5216.48,45193
0.39,9.33,0.41,7.00,66.39,95.00,-5216.48,45202
0.00,9.56,0.23,7.00,68.41,97.00,-5216.48,45211
0.05,9.83,0.28,7.00,76.31,104.00,-5216.48,45219
0.00,10.02,0.18,7.00,79.06,106.00,-5216.48,45229
0.00,10.12,0.11,7.00,80.24,107.00,-5216.48,45237
0.10,10.03,-0.10,7.00,73.70,102.00,-5216.48,45246
0.00,10.04,0.01,7.00,76.20,104.00,-5216.48,45255
0.00,9.87,-0.16,7.00,68.59,97.00,-5216.48,45263
0.68,9.84,-0.04,7.00,70.12,99.00,-5215.64,45273
0.00,9.73,-0.10,7.00,66.25,95.00,-5215.64,45281
0.00,9.40,-0.34,7.00,53.16,84.00,-5214.80,45290
0.00,9.21,-0.18,7.00,51.73,83.00,-5214.80,45298
0.00,8.95,-0.27,7.00,43.27,76.00,-5214.80,45307
0.05,8.84,-0.11,7.00,43.71,76.00,-5214.80,45317
0.29,8.70,-0.13,7.00,39.97,73.00,-5214.80,45325
1.68,8.47,-0.24,7.00,31.89,66.00,-5214.80,45334
3.70,8.29,-0.17,7.00,28.89,64.00,-5214.80,45342
4.83,8.14,-0.15,7.00,25.52,61.00,-5214.80,45351
7.36,7.98,-0.16,7.00,21.29,57.00,-5214.80,45361
11.27,7.80,-0.18,7.00,16.13,53.00,-5214.80,45369
12.58,7.61,-0.20,7.00,10.93,49.00,-5214.80,45378
15.80,7.40,-0.21,7.00,5.25,44.00,-5214.80,45386
15.92,7.15,-0.24,7.00,-0.58,-40.00,-5214.80,45395
16.77,6.92,-0.23,7.00,-6.01,-45.00,-5214.80,45405
17.64,6.68,-0.24,7.00,-12.12,-50.00,-5214.80,45413
17.64,6.44,-0.24,7.00,-18.07,-55.00,-5214.80,45422
17.51,6.20,-0.24,7.00,-24.16,-60.00,-5215.64,45431
18.54,5.94,-0.26,7.00,-30.83,-65.00,-5215.64,45440
17.64,5.80,-0.15,7.00,-32.41,-67.00,-5216.48,45449
17.14,5.62,-0.17,7.00,-37.34,-71.00,-5216.48,45458
17.39,5.42,-0.21,7.00,-43.12,-76.00,-5217.32,45467
17.26,5.29,-0.12,7.00,-44.52,-77.00,-5218.16,45475
19.20,5.13,-0.17,7.00,-49.50,-81.00,-5219.83,45485
20.99,4.90,-0.22,7.00,-10.48,-48.00,-5220.67,45494
20.15,4.88,-0.02,7.00,-9.84,-48.00,-5222.35,45502
21.56,4.67,-0.22,7.00,-11.59,-49.00,-5223.19,45511
21.42,4.64,-0.03,7.00,-11.00,-49.00,-5224.03,45520
21.27,4.58,-0.06,7.00,-11.44,-49.00,-5224.87,45530
19.88,4.58,0.00,7.00,-11.29,-49.00,-5226.55,45538
13.22,4.55,-0.03,7.00,-12.02,-50.00,-5227.39,45547
8.78,4.50,-0.05,7.00,-12.52,-50.00,-5228.23,45556
5.53,4.54,0.04,7.00,-12.09,-50.00,-5229.91,45564
5.32,4.57,0.03,7.00,-11.95,-50.00,-5230.75,45574
6.65,4.71,0.14,7.00,-10.79,-49.00,-5232.42,45583
12.79,4.74,0.03,7.00,-10.83,-49.00,-5233.26,45591
14.20,4.51,-0.23,7.00,-12.94,-50.00,-5234.94,45600
21.42,4.36,-0.16,7.00,-12.91,-50.00,-5235.78,45609
22.59,4.17,-0.19,7.00,-13.93,-51.00,-5237.46,45618
22.00,4.07,-0.09,7.00,-14.04,-51.00,-5239.14,45627
21.70,3.74,-0.34,7.00,-16.73,-54.00,-5239.98,45636
21.13,3.54,-0.20,7.00,-17.23,-54.00,-5241.66,45645
21.56,3.43,-0.10,7.00,-17.33,-54.00,-5243.34,45654
20.71,3.32,-0.11,7.00,-17.96,-55.00,-5245.01,45663
19.60,3.24,-0.09,7.00,-18.40,-55.00,-5246.69,45672
17.77,3.18,-0.06,7.00,-18.72,-55.00,-5249.21,45681
14.99,3.16,-0.02,7.00,-18.84,-55.00,-5250.89,45689
14.42,3.14,-0.02,7.00,-18.96,-55.00,-5252.57,45699
14.42,3.08,-0.06,7.00,-19.38,-56.00,-5255.09,45708
14.53,3.09,0.00,7.00,-19.13,-56.00,-5256.76,45717
12.07,3.10,0.01,7.00,-19.20,-56.00,-5259.28,45725
13.11,3.07,-0.03,7.00,-19.42,-56.00,-5261.80,45734
13.11,3.15,0.08,7.00,-18.55,-55.00,-5263.48,45744
11.57,3.22,0.07,7.00,-18.33,-55.00,-5266.00,45752
10.79,3.31,0.08,7.00,-17.90,-55.00,-5268.52,45761
11.08,3.48,0.17,7.00,-16.69,-53.00,-5271.03,45770
11.08,3.57,0.09,7.00,-16.55,-53.00,-5273.55,45779
11.37,3.75,0.18,7.00,-15.31,-52.00,-5276.07,45788
12.38,3.98,0.24,7.00,-13.82,-51.00,-5278.59,45797
14.09,4.11,0.12,7.00,-13.59,-51.00,-5281.11,45806
16.04,4.26,0.16,7.00,-12.53,-50.00,-5283.62,45815
18.15,4.41,0.15,7.00,-11.67,-49.00,-5286.98,45824
18.02,4.67,0.25,7.00,-10.02,-48.00,-5289.50,45833
20.15,4.98,0.32,7.00,-8.01,-46.00,-5292.02,45842
17.51,4.96,-0.02,7.00,-9.70,-48.00,-5294.54,45850
12.90,5.25,0.29,7.00,-37.53,-71.00,-5297.05,45859
13.32,5.54,0.29,7.00,-30.35,-65.00,-5299.57,45869
13.54,5.50,-0.04,7.00,-37.79,-71.00,-5302.93,45877
12.28,5.88,0.38,7.00,-20.07,-56.00,-5305.45,45886
13.22,6.04,0.16,7.00,-20.44,-57.00,-5308.80,45895
16.28,6.20,0.16,7.00,-16.20,-53.00,-5311.32,45904
18.41,6.50,0.30,7.00,-5.85,-44.00,-5314.68,45913
22.00,6.65,0.15,7.00,-4.70,-43.00,-5317.20,45922
25.54,6.94,0.29,7.00,2.90,42.00,-5320.55,45930
28.58,7.12,0.18,7.00,4.88,44.00,-5323.07,45939
32.06,7.28,0.17,7.00,8.41,47.00,-5325.59,45948
40.23,7.81,0.52,7.00,27.40,63.00,-5328.11,45957
52.73,7.82,0.01,7.00,14.97,52.00,-5328.95,45966
69.39,7.99,0.17,7.00,18.48,55.00,-5330.63,45975
86.87,8.28,0.29,7.00,22.77,59.00,-5330.63,45983
113.63,8.34,0.06,7.00,8.90,47.00,-5330.63,45992
148.46,8.19,-0.15,7.00,0.00,40.00,-5330.63,46002
190.33,8.20,0.01,7.00,0.00,40.00,-5330.63,46010
222.46,7.99,-0.21,7.00,0.00,40.00,-5330.63,46019
246.68,7.78,-0.21,7.00,0.00,40.00,-5330.63,46027
270.88,7.40,-0.38,7.00,0.00,40.00,-5330.63,46036
290.51,7.06,-0.34,7.00,0.00,40.00,-5330.63,46046
302.94,6.67,-0.39,7.00,0.00,40.00,-5330.63,46054
315.89,6.17,-0.50,7.00,0.00,40.00,-5330.63,46063
324.81,5.65,-0.51,7.00,0.00,40.00,-5330.63,46071
307.20,5.18,-0.47,7.00,0.00,40.00,-5330.63,46081
312.97,4.67,-0.51,7.00,0.00,40.00,-5330.63,46089
308.63,4.20,-0.48,7.00,0.00,40.00,-5330.63,46098
308.63,3.76,-0.44,7.00,0.00,40.00,-5330.63,46106
294.60,3.30,-0.46,7.00,0.00,40.00,-5330.63,46115
287.82,2.91,-0.40,7.00,0.00,40.00,-5330.63,46125
279.88,2.54,-0.37,7.00,0.00,40.00,-5330.63,46133
269.62,2.18,-0.35,7.00,0.00,40.00,-5330.63,46142
258.51,1.84,-0.35,7.00,0.00,40.00,-5330.63,46150
244.38,1.52,-0.32,7.00,0.00,40.00,-5330.63,46159
230.99,1.21,-0.31,7.00,0.00,40.00,-5330.63,46169
213.22,0.90,-0.31,7.00,0.00,40.00,-5330.63,46177
192.15,0.63,-0.27,7.00,0.00,40.00,-5330.63,46186
158.03,0.37,-0.26,7.00,0.00,40.00,-5330.63,46194
141.47,0.12,-0.25,7.00,0.00,40.00,-5330.63,46203
137.43,-0.12,-0.24,7.00,0.00,40.00,-5330.63,46212
130.92,-0.32,-0.20,7.00,-3.11,-42.00,-5330.63,46221
130.29,-0.54,-0.22,7.00,-4.62,-43.00,-5330.63,46230
134.79,-0.80,-0.26,7.00,-3.73,-43.00,-5330.63,46239
142.85,-1.05,-0.25,7.00,-0.42,-40.00,-5330.63,46247
149.90,-1.35,-0.30,7.00,0.00,40.00,-5330.63,46257
152.81,-1.67,-0.32,7.00,0.00,40.00,-5330.63,46266
158.03,-1.94,-0.28,7.00,0.00,40.00,-5330.63,46274
159.55,-2.30,-0.36,7.00,0.00,40.00,-5330.63,46283
161.86,-2.63,-0.33,7.00,0.00,40.00,-5330.63,46291
168.18,-2.95,-0.32,7.00,0.00,40.00,-5330.63,46301
174.72,-3.26,-0.31,7.00,0.00,40.00,-5330.63,46310
178.08,-3.56,-0.30,7.00,0.00,40.00,-5330.63,46318
182.37,-3.86,-0.30,7.00,0.00,40.00,-5330.63,46327
191.24,-4.15,-0.29,7.00,0.00,40.00,-5329.79,46336
198.63,-4.41,-0.26,7.00,0.00,40.00,-5329.79,46345
196.76,-4.67,-0.26,7.00,0.00,40.00,-5329.79,46354
198.63,-4.91,-0.25,7.00,0.00,40.00,-5329.79,46362
197.69,-5.13,-0.22,7.00,-229.51,-233.00,-5329.79,46371
192.15,-5.33,-0.20,7.00,-238.57,-241.00,-5329.79,46381
185.87,-5.50,-0.17,7.00,-246.76,-248.00,-5331.47,46390
184.99,-5.68,-0.18,7.00,-252.13,-252.00,-5333.98,46399
166.58,-6.41,-0.73,7.00,-294.27,-288.00,-5336.50,46407
168.18,-7.00,-0.59,7.00,-305.13,-297.00,-5338.18,46416
156.52,-6.18,0.82,7.00,-264.01,-262.00,-5339.86,46426
158.03,-6.16,0.02,7.00,-278.50,-274.00,-5341.54,46435
142.16,-5.92,0.24,7.00,-277.78,-274.00,-5344.06,46444
142.85,-6.10,-0.18,7.00,-290.43,-284.00,-5347.41,46453
147.75,-6.19,-0.09,7.00,-287.92,-282.00,-5350.77,46462
140.79,-6.36,-0.17,7.00,-297.58,-290.00,-5354.13,46472
147.75,-6.07,0.29,7.00,-277.16,-273.00,-5358.32,46480
132.84,-6.20,-0.14,7.00,-297.50,-290.00,-5362.52,46489
119.34,-5.82,0.38,7.00,-284.35,-279.00,-5366.72,46498
101.94,-5.81,0.01,7.00,-299.16,-292.00,-5371.75,46508
83.01,-5.33,0.47,7.00,-285.11,-280.00,-5376.79,46517
72.69,-5.27,0.06,7.00,-294.98,-288.00,-5381.83,46526
69.39,-4.79,0.48,7.00,-47.39,-79.00,-5386.86,46535
49.95,-4.35,0.44,7.00,-49.97,-82.00,-5392.74,46543
36.28,-3.72,0.62,7.00,-48.50,-80.00,-5397.77,46553
27.37,-3.23,0.50,7.00,-47.65,-80.00,-5403.65,46562
22.00,-2.63,0.59,7.00,-44.82,-77.00,-5408.68,46571
21.42,-1.92,0.71,7.00,-40.82,-74.00,-5413.72,46579
20.57,-1.35,0.57,7.00,-38.66,-72.00,-5419.60,46588
23.04,-0.63,0.72,7.00,-34.20,-68.00,-5424.63,46598
20.71,0.12,0.75,7.00,-30.57,-65.00,-5430.51,46607
12.69,0.71,0.59,7.00,-28.80,-64.00,-5435.54,46615
12.58,1.36,0.66,7.00,-25.25,-61.00,-5441.42,46624
15.80,1.91,0.54,7.00,-22.80,-59.00,-5446.45,46633
16.28,2.56,0.66,7.00,-19.02,-56.00,-5451.49,46643
16.64,3.10,0.54,7.00,-16.81,-54.00,-5457.37,46651
17.89,3.56,0.46,7.00,-14.70,-52.00,-5462.40,46660
19.07,4.03,0.46,7.00,-12.29,-50.00,-5467.44,46669
20.29,4.47,0.44,7.00,-10.07,-48.00,-5472.47,46679
23.19,4.84,0.37,7.00,-8.21,-46.00,-5478.35,46687
22.14,5.20,0.35,7.00,-36.98,-71.00,-5483.39,46696
22.59,5.52,0.32,7.00,-29.44,-64.00,-5488.42,46705
23.04,5.76,0.24,7.00,-25.11,-61.00,-5493.46,46714
23.49,6.05,0.28,7.00,-17.05,-54.00,-5498.49,46723
23.49,6.32,0.27,7.00,-10.53,-48.00,-5503.53,46732
22.88,6.44,0.12,7.00,-10.51,-48.00,-5508.57,46741
23.64,6.59,0.15,7.00,-6.11,-45.00,-5513.60,46749
30.01,6.70,0.11,7.00,-3.45,-42.00,-5518.64,46758
30.38,6.94,0.24,7.00,1.52,41.00,-5523.67,46768
30.19,7.08,0.14,7.00,2.86,42.00,-5527.87,46776
33.43,7.55,0.47,7.00,20.75,57.00,-5532.07,46785
38.87,7.46,-0.08,7.00,6.99,45.00,-5536.26,46794
45.75,7.71,0.25,7.00,18.67,55.00,-5539.62,46802
49.95,7.88,0.16,7.00,20.21,57.00,-5542.14,46812
56.24,7.98,0.10,7.00,20.18,56.00,-5543.82,46821
66.22,8.07,0.09,7.00,19.73,56.00,-5545.50,46829
72.32,8.04,-0.03,7.00,15.05,52.00,-5547.18,46838
87.31,8.03,-0.01,7.00,10.15,48.00,-5548.01,46848
103.47,7.93,-0.09,7.00,0.03,40.00,-5548.01,46856
111.42,7.67,-0.27,7.00,0.00,40.00,-5548.01,46865
129.66,7.47,-0.20,7.00,0.00,40.00,-5548.01,46874
149.90,7.08,-0.39,7.00,0.00,40.00,-5548.01,46882
166.58,6.65,-0.43,7.00,0.00,40.00,-5548.01,46892
175.56,6.17,-0.48,7.00,0.00,40.00,-5548.01,46900
184.11,5.52,-0.66,7.00,0.00,40.00,-5548.01,46909
187.64,4.91,-0.60,7.00,0.00,40.00,-5548.01,46917
222.46,4.27,-0.64,7.00,0.00,40.00,-5548.01,46926
237.60,3.66,-0.62,7.00,0.00,40.00,-5548.01,46936
218.31,3.10,-0.55,7.00,0.00,40.00,-5548.01,46944
235.37,2.58,-0.52,7.00,0.00,40.00,-5548.01,46953
237.60,2.06,-0.52,7.00,0.00,40.00,-5548.01,46961
237.60,1.58,-0.48,7.00,0.00,40.00,-5548.01,46970
235.37,1.10,-0.48,7.00,0.00,40.00,-5548.01,46979
226.69,0.67,-0.43,7.00,0.00,40.00,-5548.01,46988
207.27,0.27,-0.40,7.00,0.00,40.00,-5548.01,46997
184.99,-0.06,-0.33,7.00,0.00,40.00,-5548.01,47005
175.56,-0.34,-0.29,7.00,0.00,40.00,-5548.01,47014
173.06,-0.62,-0.28,7.00,0.00,40.00,-5548.01,47023
169.79,-0.86,-0.23,7.00,0.00,40.00,-5548.01,47032
167.37,-1.06,-0.21,7.00,0.00,40.00,-5548.01,47040
167.37,-1.26,-0.20,7.00,0.00,40.00,-5548.01,47049
166.58,-1.45,-0.20,7.00,0.00,40.00,-5548.01,47058
165.78,-1.64,-0.19,7.00,0.00,40.00,-5548.01,47067
162.64,-1.85,-0.21,7.00,0.00,40.00,-5548.01,47076
161.86,-2.06,-0.21,7.00,0.00,40.00,-5548.01,47084
158.03,-2.27,-0.21,7.00,0.00,40.00,-5548.01,47093
156.52,-2.50,-0.24,7.00,0.00,40.00,-5548.01,47102
148.46,-2.75,-0.24,7.00,-5.61,-44.00,-5548.01,47111
153.55,-2.99,-0.24,7.00,-3.77,-43.00,-5548.01,47120
158.03,-3.23,-0.24,7.00,-2.13,-41.00,-5548.01,47129
162.64,-3.41,-0.19,7.00,0.00,40.00,-5548.01,47137
175.56,-3.75,-0.34,7.00,0.00,40.00,-5548.01,47147
185.87,-4.05,-0.30,7.00,0.00,40.00,-5548.01,47156
193.06,-4.35,-0.30,7.00,0.00,40.00,-5548.01,47164
200.52,-4.68,-0.33,7.00,0.00,40.00,-5548.01,47173
202.42,-5.02,-0.33,7.00,-225.10,-229.00,-5548.01,47182
207.27,-5.36,-0.34,7.00,-229.89,-233.00,-5548.01,47191
196.76,-5.52,-0.16,7.00,-238.68,-241.00,-5549.69,47200
193.06,-6.03,-0.51,7.00,-261.38,-260.00,-5552.21,47209
189.43,-6.52,-0.49,7.00,-276.17,-272.00,-5554.73,47218
149.90,-6.64,-0.12,7.00,-298.48,-291.00,-5556.41,47227
118.76,-6.39,0.25,7.00,-301.48,-294.00,-5558.09,47237
117.03,-6.81,-0.42,7.00,-326.38,-315.00,-5560.60,47245
90.89,-6.88,-0.07,7.00,-332.03,-319.00,-5563.96,47254
84.28,-7.05,-0.16,7.00,-340.21,-326.00,-5567.32,47263
76.13,-7.54,-0.49,7.00,-361.75,-344.00,-5570.68,47272
74.20,-7.06,0.48,7.00,-330.86,-318.00,-5574.87,47282
64.52,-7.40,-0.34,7.00,-358.42,-342.00,-5578.23,47291
61.22,-7.26,0.14,7.00,-346.30,-331.00,-5582.43,47299
62.85,-7.49,-0.23,7.00,-359.06,-342.00,-5587.46,47308
48.61,-7.01,0.49,7.00,-335.70,-323.00,-5592.50,47318
27.88,-7.04,-0.03,7.00,-350.13,-335.00,-5597.54,47327
19.47,-6.89,0.15,7.00,-343.64,-329.00,-5602.57,47336
17.89,-6.52,0.37,7.00,-329.82,-318.00,-5608.45,47345
11.67,-6.24,0.28,7.00,-325.31,-314.00,-5614.32,47354
1.52,-5.65,0.60,7.00,-304.29,-296.00,-5620.20,47363
0.34,-5.10,0.55,7.00,-291.37,-285.00,-5626.91,47372
0.05,-4.84,0.25,7.00,-58.19,-88.00,-5633.63,47381
0.00,-4.36,0.48,7.00,-54.91,-86.00,-5640.34,47389
0.00,-4.12,0.24,7.00,-54.63,-86.00,-5647.06,47398
0.00,-3.65,0.48,7.00,-51.32,-83.00,-5652.93,47408
0.24,-3.20,0.45,7.00,-49.20,-81.00,-5659.65,47416
0.14,-2.63,0.57,7.00,-45.88,-78.00,-5665.52,47425
0.48,-2.28,0.35,7.00,-44.99,-77.00,-5672.24,47434
0.05,-1.67,0.61,7.00,-40.92,-74.00,-5678.95,47443
10.50,-1.22,0.45,7.00,-39.07,-72.00,-5684.83,47452
17.89,-0.56,0.66,7.00,-34.52,-69.00,-5691.54,47461
19.47,-0.20,0.36,7.00,-33.82,-68.00,-5698.26,47470
22.44,0.06,0.26,7.00,-32.68,-67.00,-5704.13,47479
29.47,0.40,0.35,7.00,-29.85,-65.00,-5710.85,47488
33.62,0.89,0.49,7.00,-26.33,-62.00,-5716.72,47497
37.13,1.11,0.21,7.00,-25.86,-61.00,-5722.60,47506
42.56,1.43,0.32,7.00,-22.93,-59.00,-5728.47,47515
46.77,1.78,0.35,7.00,-20.33,-57.00,-5735.19,47523
44.01,1.90,0.12,7.00,-21.18,-57.00,-5741.06,47533
48.34,2.10,0.21,7.00,-18.97,-55.00,-5746.94,47542
55.94,2.32,0.22,7.00,-16.24,-53.00,-5752.81,47551
55.34,2.51,0.19,7.00,-15.55,-53.00,-5758.69,47559
58.37,2.64,0.12,7.00,-14.50,-52.00,-5764.56,47568
66.22,2.88,0.24,7.00,-10.90,-49.00,-5770.44,47578
77.70,2.83,-0.05,7.00,-8.96,-47.00,-5775.47,47587
92.27,3.20,0.37,7.00,-0.54,-40.00,-5781.35,47595
108.71,3.36,0.16,7.00,0.00,40.00,-5786.39,47604
118.18,3.13,-0.23,7.00,0.00,40.00,-5791.42,47613
136.76,3.64,0.51,7.00,0.00,40.00,-5795.62,47622
157.27,3.45,-0.19,7.00,0.00,40.00,-5799.82,47631
188.54,3.67,0.21,7.00,0.00,40.00,-5804.01,47640
208.25,3.59,-0.07,7.00,0.00,40.00,-5806.53,47648
233.17,3.41,-0.18,7.00,0.00,40.00,-5809.05,47657
262.16,3.31,-0.09,7.00,0.00,40.00,-5811.57,47666
282.50,3.03,-0.28,7.00,0.00,40.00,-5813.25,47675
312.97,3.24,0.21,7.00,0.00,40.00,-5814.92,47683
332.44,2.72,-0.53,7.00,0.00,40.00,-5816.60,47692
354.72,2.61,-0.11,7.00,0.00,40.00,-5816.60,47702
345.00,2.32,-0.29,7.00,0.00,40.00,-5817.44,47710
358.02,1.96,-0.36,7.00,0.00,40.00,-5817.44,47719
366.40,1.53,-0.43,7.00,0.00,40.00,-5817.44,47727
378.45,0.93,-0.60,7.00,0.00,40.00,-5817.44,47736
381.96,0.41,-0.53,7.00,0.00,40.00,-5817.44,47746
385.50,-0.16,-0.57,7.00,0.00,40.00,-5817.44,47754
381.96,-0.86,-0.71,7.00,0.00,40.00,-5817.44,47763
422.77,-1.53,-0.66,7.00,0.00,40.00,-5817.44,47771
416.96,-2.25,-0.73,7.00,0.00,40.00,-5817.44,47780
420.82,-2.98,-0.72,7.00,0.00,40.00,-5817.44,47790
415.04,-3.66,-0.68,7.00,0.00,40.00,-5817.44,47798
405.58,-4.26,-0.60,7.00,0.00,40.00,-5817.44,47807
396.33,-4.80,-0.54,7.00,0.00,40.00,-5817.44,47815
383.73,-5.28,-0.48,7.00,-21.92,-58.00,-5817.44,47824
364.70,-5.73,-0.46,7.00,-61.45,-91.00,-5817.44,47834
353.08,-6.23,-0.49,7.00,-91.26,-116.00,-5817.44,47843
343.40,-6.54,-0.32,7.00,-109.06,-131.00,-5818.28,47851
332.44,-7.02,-0.48,7.00,-139.00,-157.00,-5819.12,47860
329.37,-7.26,-0.24,7.00,-144.47,-161.00,-5820.80,47869
321.81,-7.55,-0.29,7.00,-162.45,-176.00,-5822.48,47879
312.97,-8.31,-0.76,7.00,-201.95,-210.00,-5824.16,47888
281.19,-8.33,-0.02,7.00,-225.43,-230.00,-5825.83,47897
277.28,-8.60,-0.27,7.00,-241.69,-243.00,-5827.51,47906
267.11,-8.91,-0.31,7.00,-261.11,-260.00,-5830.03,47915
267.11,-9.52,-0.62,7.00,-282.70,-278.00,-5832.55,47924
267.11,-9.64,-0.11,7.00,-275.53,-272.00,-5835.91,47933
259.72,-9.78,-0.15,7.00,-287.65,-282.00,-5838.43,47942
249.01,-9.97,-0.19,7.00,-304.03,-296.00,-5842.62,47951
247.84,-10.07,-0.10,7.00,-305.85,-297.00,-5845.98,47961
232.08,-10.60,-0.53,7.00,-342.70,-328.00,-5850.18,47970
225.62,-10.38,0.22,7.00,-328.37,-316.00,-5855.21,47979
193.06,-10.63,-0.25,7.00,-370.99,-352.00,-5860.25,47988
184.99,-10.94,-0.32,7.00,-386.46,-365.00,-5865.28,47997
181.50,-10.65,0.30,7.00,-369.36,-351.00,-5870.32,48007
160.32,-11.02,-0.37,7.00,-406.56,-382.00,-5876.20,48016
165.78,-10.28,0.74,7.00,-362.36,-345.00,-5882.07,48024
155.03,-10.03,0.26,7.00,-372.47,-353.00,-5888.79,48033
122.89,-10.34,-0.31,7.00,-409.55,-385.00,-5894.66,48043
110.33,-10.09,0.25,7.00,-397.74,-375.00,-5901.37,48052
108.71,-9.54,0.55,7.00,-378.99,-359.00,-5908.93,48061
99.94,-9.36,0.18,7.00,-385.40,-364.00,-5915.64,48070
85.57,-8.99,0.37,7.00,-377.80,-358.00,-5923.20,48079
67.26,-8.75,0.24,7.00,-379.85,-360.00,-5930.75,48089
65.19,-8.66,0.09,7.00,-381.22,-361.00,-5938.31,48098
45.25,-7.90,0.76,7.00,-353.33,-337.00,-5946.70,48106
37.99,-7.73,0.18,7.00,-361.75,-344.00,-5954.25,48115
36.70,-7.21,0.52,7.00,-342.06,-328.00,-5963.49,48124
29.65,-6.79,0.42,7.00,-334.69,-322.00,-5971.88,48134
12.90,-6.11,0.68,7.00,-313.63,-304.00,-5980.27,48143
10.60,-5.73,0.37,7.00,-310.61,-301.00,-5989.51,48152
1.96,-5.11,0.62,7.00,-290.49,-284.00,-5998.74,48161
0.05,-4.45,0.66,7.00,-54.64,-86.00,-6007.97,48169
0.00,-3.53,0.92,7.00,-49.00,-81.00,-6017.20,48179
0.19,-2.47,1.07,7.00,-43.05,-76.00,-6025.60,48188
0.34,-1.45,1.01,7.00,-38.22,-72.00,-6034.83,48196
0.53,-0.49,0.96,7.00,-33.59,-68.00,-6043.22,48205
0.05,0.59,1.08,7.00,-27.77,-63.00,-6051.62,48215
0.00,1.72,1.14,7.00,-21.85,-58.00,-6060.01,48224
0.00,2.72,1.00,7.00,-17.43,-54.00,-6068.40,48232
0.00,3.99,1.27,7.00,-9.97,-48.00,-6075.96,48241
0.00,4.07,0.08,7.00,-14.33,-52.00,-6084.35,48249
0.00,5.18,1.11,7.00,-23.44,-59.00,-6091.90,48259
0.00,6.45,1.27,7.00,11.76,49.00,-6099.46,48268
0.00,7.16,0.71,7.00,18.05,55.00,-6107.01,48276
0.00,8.06,0.90,7.00,44.53,77.00,-6113.73,48285
0.00,9.14,1.08,7.00,75.11,103.00,-6119.60,48293
0.00,9.64,0.50,7.00,76.19,104.00,-6124.64,48303
0.00,10.47,0.83,7.00,103.37,127.00,-6129.67,48312
0.10,11.07,0.59,7.00,113.51,135.00,-6133.03,48320
2.42,11.75,0.68,7.00,132.34,151.00,-6134.71,48329
16.89,12.17,0.42,7.00,137.22,155.00,-6136.39,48338
26.03,12.70,0.53,7.00,151.69,167.00,-6136.39,48348
32.26,12.95,0.25,7.00,151.70,167.00,-6136.39,48357
64.85,13.35,0.40,7.00,158.28,173.00,-6136.39,48365
96.03,13.54,0.19,7.00,148.89,165.00,-6136.39,48374
142.16,13.65,0.11,7.00,127.82,147.00,-6136.39,48384
193.98,13.62,-0.02,7.00,89.91,115.00,-6136.39,48393
244.38,13.38,-0.24,7.00,35.15,69.00,-6136.39,48402
300.14,13.04,-0.34,7.00,0.00,40.00,-6136.39,48410
349.82,12.62,-0.43,7.00,0.00,40.00,-6136.39,48419
381.96,12.24,-0.38,7.00,0.00,40.00,-6136.39,48428
422.77,11.75,-0.48,7.00,0.00,40.00,-6136.39,48437
450.91,11.33,-0.42,7.00,0.00,40.00,-6136.39,48446
476.49,10.80,-0.53,7.00,0.00,40.00,-6136.39,48454
489.81,10.30,-0.50,7.00,0.00,40.00,-6136.39,48463
501.18,9.78,-0.53,7.00,0.00,40.00,-6136.39,48472
510.47,9.33,-0.45,7.00,0.00,40.00,-6136.39,48481
510.47,8.94,-0.39,7.00,0.00,40.00,-6136.39,48489
515.18,8.57,-0.37,7.00,0.00,40.00,-6136.39,48498
469.97,8.24,-0.33,7.00,0.00,40.00,-6136.39,48507
510.47,7.98,-0.26,7.00,0.00,40.00,-6136.39,48516
505.81,7.71,-0.27,7.00,0.00,40.00,-6136.39,48525
496.60,7.52,-0.19,7.00,0.00,40.00,-6136.39,48533
487.57,7.34,-0.17,7.00,0.00,40.00,-6136.39,48542
465.67,7.18,-0.16,7.00,0.00,40.00,-6136.39,48550
428.65,7.07,-0.11,7.00,0.00,40.00,-6136.39,48560
403.72,6.99,-0.08,7.00,0.00,40.00,-6136.39,48568
348.21,6.87,-0.12,7.00,0.00,40.00,-6136.39,48577
338.66,6.75,-0.13,7.00,0.00,40.00,-6136.39,48586
298.74,6.65,-0.10,7.00,0.00,40.00,-6136.39,48594
270.88,6.57,-0.08,7.00,0.00,40.00,-6136.39,48604
243.24,6.52,-0.05,7.00,0.00,40.00,-6136.39,48612
238.71,6.36,-0.16,7.00,0.00,40.00,-6136.39,48621
204.35,6.18,-0.18,7.00,0.00,40.00,-6136.39,48629
174.72,6.03,-0.15,7.00,0.00,40.00,-6136.39,48638
163.42,5.88,-0.15,7.00,0.00,40.00,-6136.39,48647
150.62,5.69,-0.20,7.00,0.00,40.00,-6136.39,48656
142.16,5.50,-0.19,7.00,-1.06,-40.00,-6136.39,48665
120.51,5.28,-0.21,7.00,-18.16,-55.00,-6136.39,48673
104.50,5.03,-0.26,7.00,-32.61,-67.00,-6136.39,48683
86.43,4.72,-0.31,7.00,0.00,40.00,-6137.23,48692
62.85,4.42,-0.29,7.00,-6.16,-45.00,-6137.23,48700
53.59,4.06,-0.36,7.00,-10.37,-48.00,-6137.23,48709
50.22,3.63,-0.44,7.00,-13.58,-51.00,-6137.23,48718
46.52,3.12,-0.50,7.00,-17.06,-54.00,-6137.23,48728
40.23,2.58,-0.54,7.00,-21.03,-57.00,-6138.07,48736
36.70,1.90,-0.68,7.00,-25.52,-61.00,-6138.07,48745
31.49,1.32,-0.58,7.00,-28.74,-64.00,-6138.91,48754
24.42,0.67,-0.65,7.00,-33.08,-67.00,-6138.91,48762
17.39,0.05,-0.61,7.00,-36.58,-70.00,-6139.75,48772
9.94,-0.56,-0.62,7.00,-40.10,-73.00,-6140.59,48781
4.83,-1.19,-0.63,7.00,-43.45,-76.00,-6142.27,48790
0.10,-1.81,-0.61,7.00,-46.50,-79.00,-6143.10,48798
0.00,-2.57,-0.76,7.00,-50.88,-82.00,-6143.94,48807
0.00,-2.69,-0.12,7.00,-48.89,-81.00,-6144.78,48816
0.53,-3.23,-0.54,7.00,-53.29,-84.00,-6145.62,48825
0.00,-4.12,-0.89,7.00,-59.15,-89.00,-6146.46,48834
0.05,-4.42,-0.31,7.00,-58.35,-89.00,-6147.30,48842
0.00,-5.14,-0.72,7.00,-317.81,-307.00,-6148.98,48851
0.05,-5.57,-0.43,7.00,-322.92,-312.00,-6150.66,48861
0.05,-6.31,-0.74,7.00,-347.69,-333.00,-6153.18,48870
0.05,-6.15,0.17,7.00,-325.28,-314.00,-6156.53,48878
0.05,-7.03,-0.89,7.00,-368.48,-350.00,-6159.89,48887
0.05,-7.17,-0.14,7.00,-356.94,-340.00,-6162.41,48897
0.05,-6.10,1.07,7.00,-306.15,-298.00,-6164.93,48906
0.05,-6.44,-0.34,7.00,-342.85,-329.00,-6169.12,48914
0.05,-7.16,-0.72,7.00,-368.36,-350.00,-6172.48,48923
0.05,-7.11,0.05,7.00,-351.84,-336.00,-6176.68,48932
0.05,-6.81,0.30,7.00,-339.31,-326.00,-6181.71,48942
0.05,-6.30,0.51,7.00,-322.16,-311.00,-6185.91,48950
0.10,-6.51,-0.21,7.00,-341.89,-328.00,-6190.95,48959
0.05,-5.93,0.58,7.00,-311.61,-302.00,-6195.98,48968
0.29,-5.96,-0.03,7.00,-324.49,-313.00,-6201.86,48977
0.48,-5.68,0.27,7.00,-311.69,-302.00,-6206.89,48987
0.10,-4.85,0.84,7.00,-55.90,-87.00,-6212.77,48995
0.19,-4.62,0.22,7.00,-57.23,-88.00,-6218.64,49004
0.05,-3.78,0.84,7.00,-50.54,-82.00,-6224.52,49013
0.53,-3.26,0.52,7.00,-49.22,-81.00,-6229.56,49021
0.53,-3.00,0.26,7.00,-48.96,-81.00,-6235.43,49031
0.05,-2.18,0.82,7.00,-42.59,-75.00,-6240.47,49040
0.00,-1.71,0.47,7.00,-41.66,-75.00,-6246.34,49048
0.00,-1.06,0.65,7.00,-37.71,-71.00,-6251.38,49057
0.00,-0.37,0.69,7.00,-34.12,-68.00,-6257.25,49067
0.05,-0.10,0.27,7.00,-34.42,-69.00,-6263.13,49075
0.00,0.51,0.61,7.00,-29.98,-65.00,-6268.17,49084
0.00,1.02,0.50,7.00,-27.90,-63.00,-6274.04,49093
0.00,1.49,0.48,7.00,-25.63,-61.00,-6279.92,49101
0.34,2.04,0.55,7.00,-22.58,-58.00,-6284.95,49111
0.43,2.22,0.17,7.00,-23.24,-59.00,-6290.83,49120
0.05,2.72,0.51,7.00,-19.37,-56.00,-6295.86,49128
0.19,3.27,0.55,7.00,-16.45,-53.00,-6300.90,49137
0.00,3.85,0.58,7.00,-13.39,-51.00,-6305.93,49146
0.39,4.14,0.29,7.00,-13.15,-51.00,-6310.97,49155
0.63,4.73,0.59,7.00,-8.96,-47.00,-6316.01,49164
0.00,5.18,0.45,7.00,-36.39,-70.00,-6321.04,49173
0.00,5.55,0.36,7.00,-29.07,-64.00,-6326.08,49181
0.00,6.05,0.51,7.00,-13.46,-51.00,-6331.12,49190
0.00,6.54,0.48,7.00,-1.84,-41.00,-6336.15,49199
0.00,6.95,0.41,7.00,7.12,45.00,-6341.19,49208
0.00,7.48,0.53,7.00,22.74,59.00,-6345.38,49216
0.00,8.02,0.53,7.00,36.03,70.00,-6349.58,49225
0.05,8.36,0.35,7.00,41.06,74.00,-6353.78,49234
0.00,8.72,0.35,7.00,49.93,82.00,-6357.14,49243
0.14,9.23,0.52,7.00,66.21,95.00,-6359.65,49252
0.00,9.04,-0.19,7.00,47.29,79.00,-6361.33,49260
0.00,9.62,0.57,7.00,76.87,104.00,-6363.01,49269
0.53,9.83,0.21,7.00,74.90,103.00,-6363.01,49278
0.10,10.18,0.36,7.00,86.68,113.00,-6363.01,49287
0.58,10.71,0.53,7.00,103.28,127.00,-6363.01,49296
0.05,10.95,0.24,7.00,103.38,127.00,-6363.01,49305
0.05,11.18,0.24,7.00,109.40,132.00,-6363.01,49313
0.19,11.13,-0.05,7.00,102.19,126.00,-6363.01,49323
0.00,11.35,0.22,7.00,113.26,135.00,-6363.01,49332
0.05,11.33,-0.02,7.00,107.96,130.00,-6362.17,49341
0.00,11.45,0.11,7.00,113.52,135.00,-6361.33,49349
0.00,11.23,-0.22,7.00,101.40,125.00,-6361.33,49358
0.05,10.84,-0.39,7.00,88.32,114.00,-6360.49,49368
0.00,10.52,-0.32,7.00,81.53,108.00,-6360.49,49376
0.00,10.25,-0.27,7.00,76.03,104.00,-6359.65,49385
0.00,10.08,-0.17,7.00,73.70,102.00,-6359.65,49394
0.19,9.81,-0.27,7.00,64.77,94.00,-6358.81,49402
0.00,9.44,-0.37,7.00,53.46,85.00,-6357.97,49412
0.19,9.15,-0.28,7.00,48.23,80.00,-6357.97,49420
0.00,8.82,-0.34,7.00,38.69,72.00,-6357.14,49429
0.00,8.53,-0.29,7.00,32.57,67.00,-6357.14,49438
0.24,8.30,-0.23,7.00,27.81,63.00,-6356.30,49446
0.14,7.99,-0.31,7.00,18.40,55.00,-6356.30,49456
0.00,7.74,-0.24,7.00,13.78,51.00,-6356.30,49464
0.14,7.52,-0.23,7.00,8.44,47.00,-6355.46,49473
0.00,7.25,-0.27,7.00,0.83,40.00,-6355.46,49481
0.14,6.97,-0.28,7.00,-6.30,-45.00,-6355.46,49490
0.10,6.87,-0.10,7.00,-5.34,-44.00,-6355.46,49499
0.63,6.69,-0.17,7.00,-11.11,-49.00,-6355.46,49508
0.14,6.47,-0.23,7.00,-17.86,-55.00,-6355.46,49517
0.10,6.30,-0.16,7.00,-20.69,-57.00,-6355.46,49525
0.00,6.10,-0.20,7.00,-26.53,-62.00,-6355.46,49534
0.00,5.89,-0.21,7.00,-32.04,-66.00,-6356.30,49543
0.00,5.80,-0.09,7.00,-31.82,-66.00,-6356.30,49552
0.05,5.65,-0.15,7.00,-36.93,-71.00,-6357.14,49561
0.00,5.40,-0.25,7.00,-44.92,-77.00,-6357.97,49569
0.00,5.22,-0.18,7.00,-48.21,-80.00,-6358.81,49579
0.00,5.06,-0.16,7.00,-51.77,-83.00,-6360.49,49587
0.00,4.55,-0.51,7.00,-14.27,-51.00,-6361.33,49596
1.68,4.41,-0.14,7.00,-13.54,-51.00,-6363.01,49605
0.00,3.80,-0.61,7.00,-18.43,-55.00,-6363.85,49613
0.39,3.90,0.10,7.00,-15.09,-52.00,-6364.69,49623
0.00,3.40,-0.50,7.00,-20.00,-56.00,-6365.53,49631
0.29,3.24,-0.16,7.00,-19.44,-56.00,-6366.37,49640
0.05,3.11,-0.13,7.00,-20.00,-56.00,-6367.21,49649
0.19,2.93,-0.18,7.00,-21.08,-57.00,-6368.89,49657
0.05,2.84,-0.09,7.00,-21.14,-57.00,-6369.72,49667
0.00,2.72,-0.12,7.00,-21.89,-58.00,-6371.40,49676
0.00,2.65,-0.07,7.00,-22.01,-58.00,-6372.24,49684
0.00,2.45,-0.20,7.00,-23.53,-59.00,-6373.92,49693
0.00,2.54,0.08,7.00,-21.98,-58.00,-6374.76,49702
0.00,2.58,0.04,7.00,-21.96,-58.00,-6376.44,49711
0.14,2.61,0.04,7.00,-21.80,-58.00,-6378.12,49720
0.10,2.79,0.18,7.00,-20.35,-57.00,-6379.80,49728
0.00,2.98,0.19,7.00,-19.32,-56.00,-6381.48,49737
0.05,3.18,0.20,7.00,-18.31,-55.00,-6382.32,49746
0.00,3.37,0.19,7.00,-17.41,-54.00,-6383.99,49755
0.00,3.59,0.22,7.00,-16.17,-53.00,-6385.67,49764
0.68,3.80,0.21,7.00,-15.17,-52.00,-6387.35,49773
0.05,4.05,0.25,7.00,-13.73,-51.00,-6389.03,49781
0.19,4.33,0.28,7.00,-12.27,-50.00,-6390.71,49790
0.10,4.58,0.25,7.00,-11.07,-49.00,-6392.39,49799
0.14,4.81,0.23,7.00,-10.06,-48.00,-6394.07,49808
0.00,5.06,0.25,7.00,-43.65,-76.00,-6396.58,49817
0.00,5.28,0.22,7.00,-38.50,-72.00,-6398.26,49825
0.29,5.51,0.23,7.00,-32.86,-67.00,-6399.94,49835
3.01,5.60,0.10,7.00,-32.87,-67.00,-6401.62,49843
8.27,5.70,0.09,7.00,-30.50,-65.00,-6403.30,49852
21.27,5.69,-0.01,7.00,-32.19,-67.00,-6405.82,49861
31.49,5.74,0.05,7.00,-28.50,-63.00,-6407.50,49869
38.43,5.63,-0.11,7.00,-33.40,-68.00,-6410.01,49879
53.02,5.52,-0.12,7.00,-33.78,-68.00,-6411.69,49888
69.39,5.31,-0.21,7.00,-36.77,-70.00,-6414.21,49897
84.28,5.13,-0.18,7.00,-36.05,-70.00,-6416.73,49905
107.11,5.00,-0.13,7.00,0.00,40.00,-6419.25,49914
136.10,4.80,-0.20,7.00,0.00,40.00,-6420.92,49924
181.50,4.70,-0.10,7.00,0.00,40.00,-6423.44,49932
212.22,4.36,-0.34,7.00,0.00,40.00,-6424.28,49941
239.84,4.07,-0.30,7.00,0.00,40.00,-6425.96,49949
294.60,3.82,-0.25,7.00,0.00,40.00,-6425.96,49958
320.32,3.49,-0.33,7.00,0.00,40.00,-6426.80,49968
366.40,3.21,-0.28,7.00,0.00,40.00,-6426.80,49976
401.86,2.90,-0.31,7.00,0.00,40.00,-6425.96,49985
422.77,2.59,-0.31,7.00,0.00,40.00,-6425.96,49993
442.69,2.33,-0.25,7.00,0.00,40.00,-6425.96,50002
452.99,2.14,-0.20,7.00,0.00,40.00,-6425.96,50011
463.53,1.94,-0.20,7.00,0.00,40.00,-6425.12,50020
474.31,1.88,-0.06,7.00,0.00,40.00,-6425.12,50029
478.69,1.85,-0.03,7.00,0.00,40.00,-6424.28,50037
487.57,1.86,0.01,7.00,0.00,40.00,-6424.28,50046
494.33,2.02,0.15,7.00,0.00,40.00,-6423.44,50055
498.89,2.18,0.16,7.00,0.00,40.00,-6423.44,50064
498.89,2.43,0.25,7.00,0.00,40.00,-6422.60,50073
501.18,2.68,0.25,7.00,0.00,40.00,-6422.60,50081
505.81,2.86,0.17,7.00,0.00,40.00,-6422.60,50091
510.47,3.18,0.33,7.00,0.00,40.00,-6421.76,50099
519.92,3.49,0.31,7.00,0.00,40.00,-6421.76,50108
522.31,3.80,0.31,7.00,0.00,40.00,-6421.76,50116
524.72,4.14,0.34,7.00,0.00,40.00,-6421.76,50125
534.43,4.46,0.32,7.00,0.00,40.00,-6420.92,50135
541.83,4.78,0.31,7.00,0.00,40.00,-6420.92,50143
546.82,5.03,0.25,7.00,0.00,40.00,-6420.92,50152
546.82,5.19,0.17,7.00,0.00,40.00,-6420.92,50160
549.33,5.37,0.18,7.00,0.00,40.00,-6420.92,50169
551.85,5.45,0.07,7.00,0.00,40.00,-6420.92,50178
556.93,5.51,0.06,7.00,0.00,40.00,-6420.92,50187
556.93,5.59,0.08,7.00,0.00,40.00,-6420.92,50195
556.93,5.64,0.05,7.00,0.00,40.00,-6420.92,50204
562.06,5.68,0.04,7.00,0.00,40.00,-6420.92,50212
559.49,5.75,0.06,7.00,0.00,40.00,-6420.92,50222
515.18,5.80,0.06,7.00,0.00,40.00,-6420.92,50231
559.49,5.88,0.08,7.00,0.00,40.00,-6420.92,50239
559.49,5.97,0.09,7.00,0.00,40.00,-6420.92,50248
559.49,6.05,0.08,7.00,0.00,40.00,-6420.92,50256
554.39,6.15,0.10,7.00,0.00,40.00,-6420.92,50266
546.82,6.24,0.09,7.00,0.00,40.00,-6420.92,50274
536.88,6.33,0.09,7.00,0.00,40.00,-6420.92,50283
524.72,6.42,0.09,7.00,0.00,40.00,-6420.92,50291
483.11,6.45,0.03,7.00,0.00,40.00,-6420.92,50300
472.13,6.47,0.02,7.00,0.00,40.00,-6420.92,50309
434.61,6.46,-0.01,7.00,0.00,40.00,-6420.92,50318
442.69,6.41,-0.05,7.00,0.00,40.00,-6420.92,50327
415.04,6.37,-0.04,7.00,0.00,40.00,-6420.92,50335
381.96,6.36,-0.02,7.00,0.00,40.00,-6420.08,50344
338.66,6.33,-0.03,7.00,0.00,40.00,-6420.08,50353
291.87,6.31,-0.02,7.00,0.00,40.00,-6420.08,50362
257.30,6.25,-0.05,7.00,0.00,40.00,-6420.08,50370
215.24,6.21,-0.04,7.00,0.00,40.00,-6420.08,50379
185.87,6.16,-0.05,7.00,0.00,40.00,-6420.08,50387
167.37,6.13,-0.04,7.00,0.00,40.00,-6420.08,50397
143.54,6.12,-0.01,7.00,0.00,40.00,-6420.08,50405
115.89,6.10,-0.02,7.00,0.00,40.00,-6420.08,50414
81.76,6.10,0.00,7.00,-9.00,-47.00,-6420.08,50423
57.45,6.10,-0.00,7.00,-16.00,-53.00,-6420.08,50432
41.85,6.13,0.03,7.00,-17.69,-54.00,-6420.08,50441
26.69,6.19,0.06,7.00,-17.82,-55.00,-6420.92,50450
10.22,6.30,0.11,7.00,-15.14,-52.00,-6420.92,50458
7.20,6.43,0.13,7.00,-11.53,-49.00,-6421.76,50467
5.04,6.56,0.13,7.00,-8.28,-46.00,-6421.76,50477
2.59,6.72,0.16,7.00,-3.67,-43.00,-6422.60,50485
0.84,6.86,0.14,7.00,-0.63,-40.00,-6423.44,50494
0.48,7.05,0.19,7.00,5.20,44.00,-6424.28,50502
0.94,7.22,0.17,7.00,9.00,47.00,-6424.28,50511
0.24,7.37,0.15,7.00,12.37,50.00,-6425.12,50520
0.63,7.49,0.11,7.00,14.45,52.00,-6425.12,50529
0.05,7.60,0.12,7.00,17.39,54.00,-6425.12,50538
0.78,7.70,0.10,7.00,19.43,56.00,-6425.12,50546
0.89,7.79,0.09,7.00,21.35,57.00,-6424.28,50555
1.63,7.91,0.12,7.00,25.22,61.00,-6423.44,50564
1.52,8.05,0.14,7.00,29.24,64.00,-6423.44,50573
1.74,8.21,0.16,7.00,33.33,68.00,-6422.60,50582
1.90,8.39,0.18,7.00,38.47,72.00,-6421.76,50590
19.33,8.40,0.01,7.00,34.30,68.00,-6420.92,50599
51.05,9.33,0.93,7.00,71.78,100.00,-6420.92,50609
27.20,7.97,-1.36,7.00,-1.35,-41.00,-6420.92,50617
37.34,8.08,0.10,7.00,26.22,62.00,-6420.92,50626
51.33,7.54,-0.54,7.00,0.00,40.00,-6420.92,50634
65.53,7.31,-0.23,7.00,0.00,40.00,-6420.08,50643
69.75,7.65,0.34,7.00,13.52,51.00,-6420.08,50653
57.14,7.44,-0.21,7.00,0.27,40.00,-6420.08,50661
55.34,6.94,-0.50,7.00,-5.44,-44.00,-6420.08,50670
49.14,6.90,-0.04,7.00,0.00,40.00,-6420.08,50678
39.32,6.93,0.03,7.00,0.00,40.00,-6420.08,50688
30.19,6.81,-0.13,7.00,-5.57,-44.00,-6419.25,50696
18.02,6.78,-0.03,7.00,-5.36,-44.00,-6419.25,50705
7.69,6.88,0.10,7.00,-0.88,-40.00,-6419.25,50714
4.69,7.00,0.12,7.00,2.44,42.00,-6419.25,50722
4.02,7.23,0.23,7.00,10.16,48.00,-6420.08,50732
1.96,7.46,0.23,7.00,16.01,53.00,-6420.08,50740
1.46,7.76,0.30,7.00,25.01,61.00,-6420.08,50749
1.46,8.11,0.35,7.00,34.63,69.00,-6419.25,50758
0.00,8.47,0.37,7.00,44.15,77.00,-6419.25,50766
0.43,8.83,0.35,7.00,52.69,84.00,-6418.41,50776
0.05,9.40,0.57,7.00,71.34,100.00,-6418.41,50784
0.29,9.63,0.23,7.00,70.48,99.00,-6417.57,50793
0.05,9.64,0.00,7.00,65.99,95.00,-6417.57,50801
0.00,10.01,0.38,7.00,82.92,109.00,-6417.57,50810
0.05,10.28,0.26,7.00,87.19,113.00,-6416.73,50820
0.05,10.43,0.15,7.00,88.74,114.00,-6415.89,50829
0.00,10.37,-0.06,7.00,83.01,109.00,-6415.89,50837
0.05,10.46,0.09,7.00,88.23,114.00,-6415.05,50846
0.00,10.51,0.05,7.00,88.66,114.00,-6414.21,50854
0.00,10.55,0.04,7.00,89.57,115.00,-6414.21,50864
0.05,10.47,-0.08,7.00,85.35,111.00,-6413.37,50873
0.00,10.37,-0.10,7.00,82.30,109.00,-6412.53,50881
0.00,10.31,-0.06,7.00,81.57,108.00,-6411.69,50890
0.00,10.18,-0.13,7.00,77.04,104.00,-6411.69,50899
0.00,10.13,-0.05,7.00,77.34,105.00,-6410.85,50908
0.00,9.94,-0.20,7.00,69.56,98.00,-6410.01,50917
0.05,9.88,-0.05,7.00,71.00,99.00,-6409.17,50926
0.00,9.74,-0.14,7.00,65.75,95.00,-6409.17,50934
0.00,9.66,-0.09,7.00,64.66,94.00,-6408.33,50944
0.19,9.54,-0.11,7.00,61.39,91.00,-6408.33,50952
0.00,9.47,-0.07,7.00,60.25,90.00,-6407.50,50961
0.00,9.45,-0.02,7.00,60.68,91.00,-6407.50,50969
0.53,9.26,-0.19,7.00,52.68,84.00,-6406.66,50978
0.00,9.14,-0.12,7.00,50.94,82.00,-6406.66,50987
0.84,9.01,-0.12,7.00,47.77,80.00,-6405.82,50996
0.89,8.82,-0.19,7.00,41.71,75.00,-6405.82,51005
0.00,8.69,-0.13,7.00,39.70,73.00,-6405.82,51013
0.00,8.61,-0.08,7.00,38.66,72.00,-6405.82,51022
1.20,8.49,-0.12,7.00,34.94,69.00,-6405.82,51031
1.96,8.43,-0.06,7.00,34.66,69.00,-6405.82,51040
2.89,8.44,0.00,7.00,36.01,70.00,-6405.82,51049
2.65,8.33,-0.11,7.00,31.15,66.00,-6405.82,51057
2.30,8.27,-0.06,7.00,30.43,65.00,-6405.82,51066
3.51,8.18,-0.08,7.00,27.90,63.00,-6405.82,51075
4.49,8.11,-0.07,7.00,26.40,62.00,-6405.82,51084
16.77,8.06,-0.06,7.00,24.66,60.00,-6405.82,51092
22.14,8.02,-0.03,7.00,24.01,60.00,-6405.82,51101
26.86,7.97,-0.05,7.00,21.88,58.00,-6405.82,51110
27.71,7.90,-0.08,7.00,19.40,56.00,-6405.82,51119
29.11,7.77,-0.13,7.00,14.93,52.00,-6405.82,51128
29.47,7.61,-0.16,7.00,10.19,48.00,-6405.82,51137
31.68,7.43,-0.18,7.00,5.16,44.00,-6405.82,51145
36.07,7.21,-0.21,7.00,0.00,40.00,-6405.82,51154
38.43,6.98,-0.23,7.00,-2.21,-41.00,-6405.82,51164
40.68,6.74,-0.24,7.00,-8.14,-46.00,-6405.82,51172
41.38,6.48,-0.25,7.00,-14.59,-52.00,-6406.66,51181
42.56,6.19,-0.29,7.00,-22.30,-58.00,-6406.66,51190
41.38,6.01,-0.18,7.00,-24.86,-60.00,-6406.66,51198
41.15,5.85,-0.17,7.00,-28.78,-64.00,-6407.50,51208
42.56,5.62,-0.23,7.00,-35.40,-69.00,-6408.33,51217
44.01,5.50,-0.12,7.00,-36.13,-70.00,-6409.17,51225
41.15,5.34,-0.16,7.00,-41.27,-74.00,-6410.01,51234
38.65,5.16,-0.18,7.00,-46.62,-79.00,-6410.85,51244
36.49,4.98,-0.18,7.00,-8.16,-46.00,-6412.53,51253
36.07,4.63,-0.35,7.00,-10.61,-48.00,-6413.37,51261
33.43,4.64,0.00,7.00,-9.56,-48.00,-6415.05,51270
16.52,4.38,-0.25,7.00,-13.55,-51.00,-6415.89,51279
14.76,4.60,0.21,7.00,-10.75,-49.00,-6416.73,51288
13.76,4.46,-0.14,7.00,-12.87,-50.00,-6417.57,51297
13.22,4.58,0.12,7.00,-11.25,-49.00,-6418.41,51306
11.67,4.57,-0.01,7.00,-11.90,-49.00,-6419.25,51315
9.13,4.62,0.05,7.00,-11.50,-49.00,-6420.08,51323
9.04,4.62,-0.00,7.00,-11.75,-49.00,-6420.92,51333
8.35,4.69,0.07,7.00,-11.09,-49.00,-6421.76,51341
8.18,4.79,0.09,7.00,-10.57,-48.00,-6423.44,51350
6.12,4.92,0.13,7.00,-9.82,-48.00,-6424.28,51359
5.32,5.00,0.08,7.00,-9.62,-48.00,-6425.12,51367
4.42,4.98,-0.02,7.00,-10.12,-48.00,-6426.80,51377
3.32,5.10,0.12,7.00,-45.18,-78.00,-6427.64,51386
3.51,5.33,0.24,7.00,-36.88,-71.00,-6429.32,51394
2.71,5.44,0.11,7.00,-36.85,-71.00,-6431.00,51403
2.83,5.53,0.08,7.00,-35.17,-69.00,-6432.68,51411
2.83,5.61,0.09,7.00,-32.81,-67.00,-6434.35,51421
3.83,5.59,-0.02,7.00,-35.55,-69.00,-6436.03,51430
1.90,5.44,-0.15,7.00,-42.01,-75.00,-6437.71,51438
1.20,5.54,0.10,7.00,-34.43,-69.00,-6439.39,51447
0.24,5.29,-0.25,7.00,-47.60,-80.00,-6441.07,51456
0.00,5.60,0.31,7.00,-28.73,-64.00,-6442.75,51465
0.00,5.55,-0.05,7.00,-37.17,-71.00,-6444.43,51474
0.43,5.54,-0.02,7.00,-36.93,-71.00,-6446.10,51482
0.29,5.75,0.22,7.00,-26.78,-62.00,-6447.78,51491
0.43,5.74,-0.01,7.00,-31.69,-66.00,-6449.46,51500
0.24,5.93,0.19,7.00,-22.92,-59.00,-6451.14,51509
0.53,6.05,0.11,7.00,-21.57,-58.00,-6452.82,51518
0.00,5.90,-0.15,7.00,-30.62,-65.00,-6455.34,51526
0.05,6.08,0.18,7.00,-19.51,-56.00,-6457.02,51535
0.00,6.21,0.14,7.00,-16.93,-54.00,-6458.69,51544
0.00,6.30,0.09,7.00,-15.76,-53.00,-6461.21,51553
0.00,6.53,0.23,7.00,-7.11,-45.00,-6462.89,51562
0.00,6.86,0.33,7.00,2.91,42.00,-6464.57,51570
0.48,7.00,0.14,7.00,2.92,42.00,-6466.25,51579
0.48,7.26,0.26,7.00,11.80,49.00,-6467.93,51588
0.14,7.51,0.25,7.00,17.63,54.00,-6468.77,51597
0.48,7.72,0.21,7.00,22.14,58.00,-6468.77,51605
0.00,7.96,0.24,7.00,28.71,64.00,-6469.61,51614
0.48,8.59,0.63,7.00,52.41,84.00,-6469.61,51623
0.00,8.37,-0.22,7.00,29.86,65.00,-6469.61,51632
0.00,8.69,0.32,7.00,48.49,80.00,-6469.61,51641
0.00,8.54,-0.14,7.00,35.77,70.00,-6469.61,51649
0.00,8.28,-0.27,7.00,26.50,62.00,-6469.61,51658
0.00,8.28,0.01,7.00,32.24,67.00,-6469.61,51666
0.00,8.03,-0.25,7.00,20.85,57.00,-6468.77,51676
0.00,7.76,-0.28,7.00,13.46,51.00,-6468.77,51684
0.00,7.75,-0.01,7.00,18.58,55.00,-6467.93,51693
0.00,7.25,-0.50,7.00,-3.71,-43.00,-6467.93,51702
0.10,7.03,-0.22,7.00,-3.52,-42.00,-6467.93,51710
0.00,6.87,-0.17,7.00,-6.69,-45.00,-6467.93,51720
0.00,6.64,-0.22,7.00,-13.40,-51.00,-6467.93,51728
0.00,6.44,-0.20,7.00,-18.12,-55.00,-6468.77,51737
0.24,6.35,-0.09,7.00,-17.89,-55.00,-6468.77,51745
0.05,6.29,-0.06,7.00,-19.03,-56.00,-6469.61,51755
0.00,6.21,-0.08,7.00,-21.44,-58.00,-6469.61,51764
0.00,6.11,-0.10,7.00,-24.16,-60.00,-6470.45,51772
0.14,6.00,-0.11,7.00,-27.03,-62.00,-6471.29,51781
0.10,6.02,0.02,7.00,-24.09,-60.00,-6471.29,51789
0.00,5.76,-0.26,7.00,-36.13,-70.00,-6472.12,51799
0.00,5.87,0.10,7.00,-26.22,-62.00,-6472.96,51807
0.00,5.81,-0.06,7.00,-31.11,-66.00,-6472.96,51816
0.00,5.66,-0.14,7.00,-36.19,-70.00,-6473.80,51825
0.00,5.68,0.01,7.00,-32.82,-67.00,-6473.80,51833
0.00,5.60,-0.07,7.00,-36.38,-70.00,-6474.64,51843
0.05,5.34,-0.26,7.00,-46.62,-79.00,-6475.48,51851
0.05,5.43,0.09,7.00,-37.53,-71.00,-6477.16,51860
0.00,5.45,0.02,7.00,-38.29,-72.00,-6478.00,51868
0.48,5.35,-0.10,7.00,-43.05,-76.00,-6478.84,51877
0.14,5.36,0.00,7.00,-41.07,-74.00,-6479.68,51887
0.43,5.40,0.05,7.00,-38.96,-72.00,-6481.36,51895
0.14,5.33,-0.07,7.00,-43.27,-76.00,-6482.20,51904
0.00,5.25,-0.08,7.00,-45.23,-78.00,-6483.87,51912
0.24,5.19,-0.06,7.00,-46.57,-79.00,-6484.71,51921
2.83,5.14,-0.05,7.00,-47.53,-80.00,-6486.39,51931
0.89,5.28,0.14,7.00,-40.06,-73.00,-6488.07,51939
0.48,5.22,-0.06,7.00,-45.53,-78.00,-6489.75,51948
2.59,5.18,-0.04,7.00,-46.37,-79.00,-6491.43,51957
0.00,5.34,0.16,7.00,-38.48,-72.00,-6493.95,51965
5.68,5.36,0.03,7.00,-40.24,-73.00,-6495.63,51975
5.18,5.38,0.02,7.00,-40.00,-73.00,-6497.30,51983
6.27,5.58,0.19,7.00,-31.60,-66.00,-6499.82,51992
7.93,5.74,0.16,7.00,-28.31,-63.00,-6501.50,52001
13.11,5.78,0.05,7.00,-29.13,-64.00,-6504.02,52009
19.74,5.86,0.08,7.00,-26.11,-62.00,-6506.54,52019
24.74,6.03,0.17,7.00,-19.64,-56.00,-6508.22,52028
28.05,6.16,0.12,7.00,-17.06,-54.00,-6510.73,52036
34.22,6.22,0.07,7.00,-15.74,-53.00,-6513.25,52045
44.75,6.35,0.13,7.00,-9.72,-48.00,-6515.77,52055
46.52,6.52,0.17,7.00,-4.16,-43.00,-6518.29,52063
59.62,6.59,0.06,7.00,-1.97,-41.00,-6520.81,52072
62.19,6.69,0.11,7.00,0.00,40.00,-6522.48,52081
62.52,6.75,0.06,7.00,0.00,40.00,-6525.00,52089
66.57,6.81,0.06,7.00,0.00,40.00,-6526.68,52099
93.20,7.51,0.70,7.00,9.47,47.00,-6528.36,52107
109.25,7.02,-0.49,7.00,0.00,40.00,-6529.20,52116
143.54,7.64,0.62,7.00,0.00,40.00,-6530.04,52124
173.06,7.81,0.17,7.00,0.00,40.00,-6530.04,52133
195.83,7.35,-0.46,7.00,0.00,40.00,-6530.04,52142
226.69,7.43,0.08,7.00,0.00,40.00,-6530.04,52151
265.87,7.06,-0.37,7.00,0.00,40.00,-6530.04,52160
287.82,6.93,-0.12,7.00,0.00,40.00,-6530.04,52168
295.98,6.54,-0.39,7.00,0.00,40.00,-6530.04,52177
326.32,6.62,0.08,7.00,0.00,40.00,-6530.04,52186
341.81,6.29,-0.33,7.00,0.00,40.00,-6530.04,52195
354.72,6.11,-0.18,7.00,0.00,40.00,-6530.04,52203
361.35,5.76,-0.35,7.00,0.00,40.00,-6530.04,52212
368.09,5.48,-0.28,7.00,0.00,40.00,-6530.04,52220
363.02,5.16,-0.31,7.00,0.00,40.00,-6530.04,52230
363.02,4.85,-0.31,7.00,0.00,40.00,-6530.04,52238
358.02,4.59,-0.26,7.00,0.00,40.00,-6530.04,52247
356.36,4.40,-0.19,7.00,0.00,40.00,-6530.04,52256
346.60,4.23,-0.16,7.00,0.00,40.00,-6530.04,52264
345.00,4.08,-0.15,7.00,0.00,40.00,-6530.04,52274
340.23,3.97,-0.11,7.00,0.00,40.00,-6530.04,52282
324.81,3.89,-0.08,7.00,0.00,40.00,-6530.04,52291
307.20,3.87,-0.02,7.00,0.00,40.00,-6530.04,52300
290.51,3.86,-0.02,7.00,0.00,40.00,-6530.04,52308
289.16,3.79,-0.07,7.00,0.00,40.00,-6530.04,52318
283.82,3.71,-0.08,7.00,0.00,40.00,-6530.04,52326
269.62,3.62,-0.09,7.00,0.00,40.00,-6530.04,52335
247.84,3.52,-0.10,7.00,0.00,40.00,-6530.04,52343
222.46,3.45,-0.08,7.00,0.00,40.00,-6530.04,52353
202.42,3.36,-0.09,7.00,0.00,40.00,-6530.04,52362
156.52,3.27,-0.09,7.00,0.00,40.00,-6530.04,52370
142.85,3.21,-0.05,7.00,0.00,40.00,-6530.04,52379
110.33,3.17,-0.04,7.00,0.00,40.00,-6530.04,52387
105.54,3.15,-0.02,7.00,0.00,40.00,-6530.04,52397
90.89,3.11,-0.04,7.00,-3.09,-42.00,-6530.04,52405
75.74,3.09,-0.02,7.00,-8.12,-46.00,-6530.04,52414
74.58,3.07,-0.02,7.00,-8.58,-47.00,-6530.88,52423
69.39,3.01,-0.07,7.00,-10.59,-48.00,-6530.88,52431
66.57,2.90,-0.11,7.00,-12.07,-50.00,-6530.88,52441
65.53,2.76,-0.14,7.00,-13.20,-51.00,-6531.72,52450
64.52,2.58,-0.18,7.00,-14.48,-52.00,-6531.72,52459
64.18,2.39,-0.18,7.00,-15.53,-53.00,-6532.56,52467
51.88,2.09,-0.30,7.00,-20.37,-57.00,-6533.39,52476
59.94,1.85,-0.24,7.00,-19.52,-56.00,-6534.23,52486
57.45,1.46,-0.39,7.00,-22.63,-59.00,-6535.07,52494
58.99,1.17,-0.30,7.00,-23.41,-59.00,-6535.07,52503
62.52,0.87,-0.30,7.00,-24.03,-60.00,-6535.91,52512
68.32,0.50,-0.36,7.00,-24.60,-60.00,-6536.75,52521
68.32,0.21,-0.30,7.00,-25.80,-61.00,-6537.59,52530
67.26,-0.16,-0.37,7.00,-28.22,-63.00,-6538.43,52539
71.21,-0.39,-0.23,7.00,-27.72,-63.00,-6540.11,52548
72.32,-0.82,-0.43,7.00,-30.38,-65.00,-6540.95,52557
74.58,-1.04,-0.22,7.00,-29.99,-65.00,-6542.63,52566
79.70,-1.37,-0.32,7.00,-30.41,-65.00,-6543.47,52575
87.75,-1.63,-0.26,7.00,-28.76,-64.00,-6545.15,52584
89.98,-1.85,-0.22,7.00,-28.93,-64.00,-6546.83,52593
90.44,-2.16,-0.31,7.00,-30.68,-65.00,-6548.50,52601
98.95,-2.39,-0.23,7.00,-28.25,-63.00,-6551.02,52611
110.87,-2.62,-0.23,7.00,-24.42,-60.00,-6552.70,52620
119.34,-2.76,-0.15,7.00,-20.91,-57.00,-6555.22,52629
122.29,-2.89,-0.13,7.00,-20.05,-56.00,-6556.90,52637
125.93,-3.14,-0.25,7.00,-19.97,-56.00,-6559.42,52646
127.78,-3.35,-0.21,7.00,-19.96,-56.00,-6561.93,52656
129.66,-3.52,-0.17,7.00,-19.68,-56.00,-6564.45,52665
127.78,-3.68,-0.16,7.00,-21.38,-57.00,-6566.13,52674
126.54,-3.82,-0.13,7.00,-22.59,-58.00,-6568.65,52682
125.31,-3.95,-0.14,7.00,-23.90,-60.00,-6571.17,52691
138.76,-4.04,-0.09,7.00,-17.01,-54.00,-6573.68,52701
144.23,-3.95,0.08,7.00,-12.83,-50.00,-6577.04,52710
143.54,-4.26,-0.30,7.00,-16.31,-53.00,-6579.56,52718
143.54,-4.26,0.00,7.00,-15.08,-52.00,-6582.08,52727
139.44,-4.62,-0.36,7.00,-20.64,-57.00,-6584.60,52737
162.64,-4.81,-0.19,7.00,-6.90,-45.00,-6587.11,52746
158.79,-4.79,0.02,7.00,-8.45,-47.00,-6589.63,52754
162.64,-5.02,-0.23,7.00,-252.29,-252.00,-6592.15,52763
164.99,-5.12,-0.10,7.00,-250.41,-251.00,-6595.51,52772
169.79,-5.25,-0.14,7.00,-251.41,-251.00,-6599.70,52782
173.06,-5.21,0.05,7.00,-244.37,-245.00,-6604.74,52791
179.79,-5.27,-0.06,7.00,-243.37,-245.00,-6609.78,52800
175.56,-5.01,0.26,7.00,-233.30,-236.00,-6616.49,52809
152.81,-5.32,-0.31,7.00,-267.64,-265.00,-6622.37,52818
155.03,-5.34,-0.02,7.00,-260.94,-259.00,-6629.08,52827
144.23,-5.15,0.19,7.00,-258.42,-257.00,-6635.79,52836
125.31,-4.82,0.33,7.00,-26.35,-62.00,-6643.35,52845
114.19,-4.66,0.15,7.00,-31.62,-66.00,-6650.06,52854
106.06,-4.68,-0.01,7.00,-35.93,-70.00,-6656.78,52864
88.19,-4.54,0.14,7.00,-41.58,-74.00,-6663.49,52873
85.13,-4.54,-0.00,7.00,-43.21,-76.00,-6669.37,52881
74.58,-4.35,0.19,7.00,-44.89,-77.00,-6675.24,52890
75.35,-4.20,0.15,7.00,-44.06,-77.00,-6681.96,52899
59.62,-3.99,0.21,7.00,-47.02,-79.00,-6687.83,52909
52.17,-3.88,0.11,7.00,-48.49,-80.00,-6693.71,52917
58.99,-3.47,0.41,7.00,-43.73,-76.00,-6700.42,52926
67.61,-3.23,0.23,7.00,-41.09,-74.00,-6706.30,52935
51.88,-2.72,0.52,7.00,-41.14,-74.00,-6712.17,52944
50.50,-2.62,0.10,7.00,-42.58,-75.00,-6718.89,52953
51.05,-2.13,0.49,7.00,-38.49,-72.00,-6724.76,52962
62.85,-1.19,0.95,7.00,-29.24,-64.00,-6731.48,52971
62.19,-0.76,0.43,7.00,-29.32,-64.00,-6737.35,52980
61.22,-0.52,0.23,7.00,-29.18,-64.00,-6743.23,52989
62.52,-0.11,0.41,7.00,-26.10,-62.00,-6749.10,52998
76.13,0.44,0.56,7.00,-18.96,-55.00,-6754.98,53007
73.44,0.29,-0.15,7.00,-23.37,-59.00,-6760.86,53016
73.44,0.34,0.05,7.00,-22.35,-58.00,-6766.73,53025
92.73,0.78,0.45,7.00,-12.10,-50.00,-6772.61,53033
96.03,1.14,0.36,7.00,-9.39,-47.00,-6778.48,53043
96.03,0.91,-0.24,7.00,-12.98,-50.00,-6784.36,53052
103.98,1.06,0.16,7.00,-7.44,-46.00,-6789.39,53060
139.44,1.39,0.32,7.00,0.00,40.00,-6795.27,53069
147.75,0.83,-0.55,7.00,0.00,40.00,-6800.30,53079
147.04,1.79,0.96,7.00,0.00,40.00,-6805.34,53087
149.90,0.82,-0.98,7.00,0.00,40.00,-6809.54,53096
169.79,1.55,0.74,7.00,0.00,40.00,-6813.73,53104
170.60,1.17,-0.39,7.00,0.00,40.00,-6817.09,53113
157.27,1.41,0.24,7.00,0.00,40.00,-6819.61,53123
171.42,1.27,-0.14,7.00,0.00,40.00,-6822.13,53131
188.54,1.56,0.29,7.00,0.00,40.00,-6824.64,53140
208.25,1.37,-0.19,7.00,0.00,40.00,-6826.32,53148
219.34,1.35,-0.02,7.00,0.00,40.00,-6827.16,53157
243.24,1.35,0.00,7.00,0.00,40.00,-6828.00,53167
274.70,1.35,0.01,7.00,0.00,40.00,-6828.84,53175
287.82,1.05,-0.30,7.00,0.00,40.00,-6828.84,53184
294.60,1.03,-0.02,7.00,0.00,40.00,-6828.84,53192
310.07,0.87,-0.16,7.00,0.00,40.00,-6828.84,53201
315.89,0.70,-0.17,7.00,0.00,40.00,-6828.84,53210
321.81,0.41,-0.29,7.00,0.00,40.00,-6828.84,53219
329.37,0.23,-0.19,7.00,0.00,40.00,-6828.84,53227
335.53,-0.07,-0.30,7.00,0.00,40.00,-6828.84,53236
337.09,-0.27,-0.20,7.00,0.00,40.00,-6828.84,53245
346.60,-0.52,-0.24,7.00,0.00,40.00,-6828.84,53254
343.40,-0.77,-0.26,7.00,0.00,40.00,-6828.84,53263
354.72,-0.98,-0.20,7.00,0.00,40.00,-6828.84,53271
356.36,-1.21,-0.24,7.00,0.00,40.00,-6828.84,53280
330.90,-1.38,-0.17,7.00,0.00,40.00,-6828.84,53289
356.36,-1.58,-0.20,7.00,0.00,40.00,-6828.84,53298
353.08,-1.77,-0.19,7.00,0.00,40.00,-6828.84,53307
349.82,-1.98,-0.20,7.00,0.00,40.00,-6828.84,53315
341.81,-2.22,-0.25,7.00,0.00,40.00,-6828.84,53324
338.66,-2.43,-0.21,7.00,0.00,40.00,-6828.84,53334
310.07,-2.70,-0.27,7.00,0.00,40.00,-6828.84,53342
333.98,-2.88,-0.18,7.00,0.00,40.00,-6828.84,53351
324.81,-3.04,-0.16,7.00,0.00,40.00,-6828.84,53359
337.09,-3.19,-0.15,7.00,0.00,40.00,-6828.84,53368
335.53,-3.30,-0.11,7.00,0.00,40.00,-6828.84,53377
340.23,-3.39,-0.09,7.00,0.00,40.00,-6828.84,53386
353.08,-3.50,-0.11,7.00,0.00,40.00,-6828.84,53395
359.68,-3.59,-0.09,7.00,0.00,40.00,-6828.84,53403
376.70,-3.71,-0.12,7.00,0.00,40.00,-6828.84,53412
390.88,-3.86,-0.15,7.00,0.00,40.00,-6828.84,53421
401.86,-4.05,-0.19,7.00,0.00,40.00,-6828.84,53430
413.13,-4.23,-0.18,7.00,0.00,40.00,-6828.84,53439
415.04,-4.45,-0.22,7.00,0.00,40.00,-6828.84,53447
428.65,-4.64,-0.18,7.00,0.00,40.00,-6828.84,53456
434.61,-5.03,-0.39,7.00,0.00,40.00,-6828.84,53465
444.73,-5.32,-0.29,7.00,0.00,40.00,-6828.84,53474
416.96,-5.59,-0.28,7.00,0.00,40.00,-6828.84,53482
452.99,-5.88,-0.28,7.00,0.00,40.00,-6828.84,53491
420.82,-6.12,-0.25,7.00,0.00,40.00,-6828.84,53499
455.08,-6.54,-0.41,7.00,0.00,40.00,-6828.84,53509
418.89,-6.70,-0.16,7.00,0.00,40.00,-6828.84,53518
448.84,-7.04,-0.34,7.00,0.00,40.00,-6828.84,53526
444.73,-7.31,-0.27,7.00,0.00,40.00,-6828.84,53535
434.61,-7.63,-0.32,7.00,0.00,40.00,-6828.84,53543
428.65,-7.93,-0.30,7.00,-11.79,-49.00,-6828.84,53553
418.89,-8.26,-0.33,7.00,-37.09,-71.00,-6828.84,53562
432.62,-8.56,-0.30,7.00,-20.79,-57.00,-6828.84,53571
436.62,-8.93,-0.37,7.00,-24.56,-60.00,-6828.84,53579
440.66,-9.21,-0.28,7.00,-22.59,-58.00,-6829.68,53588
444.73,-9.44,-0.22,7.00,-19.78,-56.00,-6829.68,53598
438.63,-9.69,-0.25,7.00,-37.55,-71.00,-6830.52,53607
440.66,-9.87,-0.18,7.00,-36.79,-70.00,-6831.36,53615
442.69,-10.04,-0.17,7.00,-37.55,-71.00,-6832.20,53624
442.69,-10.16,-0.12,7.00,-39.39,-73.00,-6833.04,53634
409.34,-10.17,-0.01,7.00,-94.34,-119.00,-6834.72,53643
434.61,-10.93,-0.76,7.00,-85.64,-112.00,-6835.56,53652
434.61,-10.54,0.38,7.00,-53.15,-84.00,-6836.40,53660
420.82,-10.85,-0.30,7.00,-97.98,-122.00,-6838.07,53669
381.96,-10.96,-0.12,7.00,-159.69,-174.00,-6838.91,53679
383.73,-10.72,0.24,7.00,-143.63,-161.00,-6840.59,53688
343.40,-10.76,-0.04,7.00,-209.05,-216.00,-6842.27,53697
312.97,-10.62,0.14,7.00,-241.82,-243.00,-6843.95,53706
262.16,-10.51,0.11,7.00,-298.22,-291.00,-6845.63,53715
224.56,-10.48,0.03,7.00,-335.52,-322.00,-6848.15,53725
181.50,-10.11,0.37,7.00,-354.32,-338.00,-6850.66,53734
155.77,-9.66,0.45,7.00,-359.04,-342.00,-6853.18,53743
118.76,-9.79,-0.12,7.00,-393.93,-372.00,-6856.54,53751
75.35,-9.06,0.72,7.00,-375.76,-356.00,-6859.90,53761
61.86,-8.69,0.37,7.00,-377.08,-357.00,-6864.09,53770
33.82,-8.49,0.20,7.00,-381.14,-361.00,-6868.29,53779
20.43,-7.75,0.74,7.00,-353.22,-337.00,-6872.49,53788
7.04,-7.68,0.07,7.00,-365.51,-348.00,-6876.68,53796
2.13,-6.72,0.97,7.00,-323.59,-312.00,-6881.72,53806
1.46,-6.69,0.03,7.00,-341.52,-327.00,-6886.76,53815
0.89,-5.90,0.79,7.00,-306.62,-298.00,-6891.79,53824
1.04,-5.28,0.62,7.00,-294.71,-288.00,-6897.67,53833
0.19,-4.62,0.66,7.00,-55.44,-86.00,-6903.54,53841
0.00,-4.13,0.49,7.00,-53.67,-85.00,-6909.42,53851
0.00,-3.01,1.11,7.00,-45.61,-78.00,-6914.45,53859
0.05,-2.09,0.92,7.00,-41.77,-75.00,-6920.33,53868
0.00,-1.68,0.41,7.00,-41.76,-75.00,-6925.37,53877
0.00,-0.87,0.81,7.00,-36.07,-70.00,-6930.40,53885
0.00,-0.10,0.77,7.00,-32.43,-67.00,-6935.44,53895
0.10,0.62,0.72,7.00,-29.01,-64.00,-6940.47,53904
0.00,1.34,0.72,7.00,-25.40,-61.00,-6945.51,53912
0.00,1.84,0.50,7.00,-23.80,-59.00,-6950.55,53921
0.00,2.36,0.52,7.00,-21.15,-57.00,-6955.58,53931
7.93,2.87,0.52,7.00,-18.44,-55.00,-6960.62,53939
24.90,3.37,0.50,7.00,-14.90,-52.00,-6965.65,53948
31.30,3.47,0.09,7.00,-15.33,-52.00,-6970.69,53957
38.65,3.87,0.40,7.00,-11.08,-49.00,-6975.73,53966
58.68,3.96,0.10,7.00,-7.92,-46.00,-6979.92,53975
77.30,4.11,0.15,7.00,-1.89,-41.00,-6984.96,53984
98.95,4.14,0.03,7.00,0.00,40.00,-6990.00,53993
132.20,4.15,0.01,7.00,0.00,40.00,-6994.19,54001
158.79,4.01,-0.14,7.00,0.00,40.00,-6998.39,54010
168.18,4.06,0.05,7.00,0.00,40.00,-7001.75,54019
203.38,3.71,-0.35,7.00,0.00,40.00,-7005.10,54028
214.23,3.93,0.22,7.00,0.00,40.00,-7007.62,54037
247.84,3.51,-0.41,7.00,0.00,40.00,-7010.14,54045
282.50,3.50,-0.02,7.00,0.00,40.00,-7011.82,54054
297.36,3.29,-0.21,7.00,0.00,40.00,-7013.50,54063
315.89,3.02,-0.27,7.00,0.00,40.00,-7014.34,54072
320.32,2.95,-0.06,7.00,0.00,40.00,-7015.18,54081
323.31,2.53,-0.43,7.00,0.00,40.00,-7016.01,54089
320.32,2.24,-0.29,7.00,0.00,40.00,-7016.01,54098
318.84,1.98,-0.26,7.00,0.00,40.00,-7016.01,54107
318.84,1.56,-0.41,7.00,0.00,40.00,-7016.01,54116
321.81,1.32,-0.25,7.00,0.00,40.00,-7016.01,54125
321.81,0.97,-0.35,7.00,0.00,40.00,-7016.01,54133
301.54,0.59,-0.37,7.00,0.00,40.00,-7016.01,54142
300.14,0.31,-0.29,7.00,0.00,40.00,-7016.01,54151
290.51,0.06,-0.25,7.00,0.00,40.00,-7016.01,54160
279.88,-0.15,-0.21,7.00,0.00,40.00,-7016.01,54168
269.62,-0.36,-0.20,7.00,0.00,40.00,-7016.01,54177
242.10,-0.59,-0.24,7.00,0.00,40.00,-7016.01,54187
235.37,-0.72,-0.13,7.00,0.00,40.00,-7016.01,54195
246.68,-0.86,-0.15,7.00,0.00,40.00,-7016.01,54204
245.53,-0.98,-0.11,7.00,0.00,40.00,-7016.01,54212
242.10,-1.09,-0.12,7.00,0.00,40.00,-7016.01,54221
232.08,-1.15,-0.06,7.00,0.00,40.00,-7016.01,54230
237.60,-1.16,-0.00,7.00,0.00,40.00,-7016.01,54239
230.99,-1.38,-0.22,7.00,0.00,40.00,-7016.01,54248
214.23,-1.38,-0.01,7.00,0.00,40.00,-7016.01,54256
217.28,-1.47,-0.08,7.00,0.00,40.00,-7016.01,54265
219.34,-1.31,0.16,7.00,0.00,40.00,-7016.01,54274
223.51,-1.39,-0.08,7.00,0.00,40.00,-7016.01,54283
214.23,-1.22,0.17,7.00,0.00,40.00,-7016.01,54291
213.22,-1.17,0.05,7.00,0.00,40.00,-7016.01,54300
209.23,-1.09,0.08,7.00,0.00,40.00,-7016.01,54309
204.35,-1.04,0.06,7.00,0.00,40.00,-7016.01,54318
186.75,-0.96,0.08,7.00,0.00,40.00,-7016.01,54327
175.56,-0.87,0.09,7.00,0.00,40.00,-7016.01,54335
169.79,-0.90,-0.02,7.00,0.00,40.00,-7016.01,54344
160.32,-0.78,0.12,7.00,0.00,40.00,-7016.01,54352
155.77,-0.89,-0.11,7.00,0.00,40.00,-7016.01,54362
147.04,-0.79,0.10,7.00,0.00,40.00,-7016.01,54371
147.75,-0.86,-0.07,7.00,0.00,40.00,-7016.01,54379
142.16,-0.83,0.03,7.00,0.00,40.00,-7016.01,54388
144.93,-0.81,0.02,7.00,0.00,40.00,-7016.01,54396
144.93,-0.80,0.00,7.00,0.00,40.00,-7016.01,54406
140.79,-0.76,0.04,7.00,0.00,40.00,-7016.01,54414
141.47,-0.74,0.02,7.00,0.00,40.00,-7016.01,54423
138.76,-0.71,0.03,7.00,0.00,40.00,-7016.01,54431
125.93,-0.67,0.04,7.00,-6.46,-45.00,-7016.01,54440
129.66,-0.62,0.05,7.00,-4.30,-43.00,-7016.01,54450
126.54,-0.54,0.08,7.00,-5.37,-44.00,-7016.01,54459
114.75,-0.47,0.08,7.00,-10.68,-48.00,-7016.01,54467
107.11,-0.35,0.11,7.00,-13.37,-51.00,-7016.85,54476
97.97,-0.24,0.11,7.00,-16.58,-53.00,-7016.85,54486
92.73,-0.12,0.12,7.00,-17.93,-55.00,-7016.85,54495
86.43,-0.00,0.12,7.00,-19.57,-56.00,-7017.69,54503
83.43,0.12,0.12,7.00,-20.02,-56.00,-7017.69,54512
78.10,0.23,0.11,7.00,-21.21,-57.00,-7018.53,54521
86.43,0.37,0.14,7.00,-17.62,-54.00,-7019.37,54530
86.43,0.44,0.07,7.00,-17.55,-54.00,-7020.21,54539
89.08,0.54,0.09,7.00,-16.08,-53.00,-7021.05,54548
90.89,0.64,0.11,7.00,-14.84,-52.00,-7021.89,54557
91.81,0.76,0.12,7.00,-13.88,-51.00,-7022.73,54565
92.27,0.85,0.09,7.00,-13.33,-51.00,-7023.57,54575
92.27,0.95,0.10,7.00,-12.82,-50.00,-7025.25,54584
87.31,1.05,0.10,7.00,-14.08,-51.00,-7026.09,54592
77.70,1.13,0.08,7.00,-16.93,-54.00,-7026.93,54601
72.69,1.21,0.07,7.00,-18.11,-55.00,-7027.76,54610
53.88,1.30,0.09,7.00,-22.34,-58.00,-7029.44,54620
37.34,1.37,0.07,7.00,-25.08,-61.00,-7030.28,54628
33.82,1.41,0.05,7.00,-25.46,-61.00,-7031.96,54637
32.84,1.50,0.09,7.00,-25.00,-60.00,-7033.64,54646
31.30,1.59,0.09,7.00,-24.75,-60.00,-7034.48,54656
27.03,1.67,0.08,7.00,-24.85,-60.00,-7036.16,54664
20.01,1.76,0.09,7.00,-25.02,-61.00,-7037.84,54673
12.48,1.83,0.07,7.00,-25.25,-61.00,-7039.52,54682
1.20,1.89,0.06,7.00,-25.33,-61.00,-7041.19,54690
1.57,1.94,0.06,7.00,-25.05,-61.00,-7043.71,54700
0.00,1.98,0.03,7.00,-24.99,-60.00,-7045.39,54709
0.00,2.03,0.05,7.00,-24.65,-60.00,-7047.07,54717
0.00,2.12,0.09,7.00,-24.07,-60.00,-7048.75,54726
0.00,2.19,0.07,7.00,-23.79,-59.00,-7051.27,54734
1.90,2.28,0.09,7.00,-23.24,-59.00,-7052.94,54744
0.00,2.37,0.09,7.00,-22.76,-59.00,-7055.46,54753
0.00,2.47,0.10,7.00,-22.29,-58.00,-7057.14,54761
0.34,2.56,0.09,7.00,-21.84,-58.00,-7059.66,54770
0.10,2.69,0.13,7.00,-21.07,-57.00,-7061.34,54778
0.24,2.77,0.08,7.00,-20.83,-57.00,-7063.86,54788
0.00,2.84,0.07,7.00,-20.49,-57.00,-7066.37,54797
0.24,3.07,0.23,7.00,-18.75,-55.00,-7068.89,54805
0.00,3.74,0.67,7.00,-13.60,-51.00,-7070.57,54814
0.00,3.23,-0.51,7.00,-20.90,-57.00,-7073.09,54823
0.00,3.59,0.36,7.00,-15.57,-53.00,-7075.61,54832
0.00,3.97,0.38,7.00,-13.65,-51.00,-7077.29,54841
0.00,4.82,0.85,7.00,-7.46,-46.00,-7079.80,54849
0.00,4.63,-0.19,7.00,-12.62,-50.00,-7082.32,54858
0.00,5.11,0.48,7.00,-37.78,-71.00,-7084.00,54867
0.43,5.41,0.30,7.00,-33.73,-68.00,-7086.52,54876
0.00,5.16,-0.25,7.00,-51.14,-83.00,-7089.04,54885
0.00,5.47,0.31,7.00,-32.19,-67.00,-7090.71,54893
0.00,5.52,0.06,7.00,-35.83,-70.00,-7093.23,54902
0.00,5.56,0.04,7.00,-35.18,-69.00,-7096.59,54910
0.00,5.53,-0.03,7.00,-37.47,-71.00,-7099.11,54920
0.05,5.55,0.02,7.00,-35.95,-70.00,-7101.63,54929
0.19,5.49,-0.06,7.00,-39.03,-72.00,-7104.14,54937
0.34,5.59,0.10,7.00,-33.29,-67.00,-7107.50,54946
0.63,5.52,-0.07,7.00,-38.36,-72.00,-7110.86,54956
0.00,5.40,-0.12,7.00,-42.47,-75.00,-7113.38,54964
0.00,5.32,-0.08,7.00,-43.64,-76.00,-7116.73,54973
0.00,5.26,-0.06,7.00,-44.68,-77.00,-7119.25,54981
0.00,5.44,0.18,7.00,-35.51,-69.00,-7120.93,54990
0.05,5.26,-0.18,7.00,-47.20,-79.00,-7123.45,55000
0.00,4.98,-0.27,7.00,-11.19,-49.00,-7125.97,55008
0.00,4.95,-0.04,7.00,-10.42,-48.00,-7128.49,55017
0.29,4.57,-0.38,7.00,-13.68,-51.00,-7131.00,55026
0.00,4.81,0.24,7.00,-9.98,-48.00,-7133.52,55034
0.29,4.73,-0.08,7.00,-11.67,-49.00,-7136.04,55044
0.00,4.73,0.00,7.00,-11.33,-49.00,-7138.56,55052
0.00,4.98,0.25,7.00,-9.08,-47.00,-7141.08,55061
0.24,5.15,0.17,7.00,-42.73,-76.00,-7142.75,55069
0.53,5.32,0.17,7.00,-38.65,-72.00,-7145.27,55078
0.05,5.60,0.28,7.00,-29.38,-64.00,-7147.79,55088
0.19,5.71,0.11,7.00,-30.13,-65.00,-7150.31,55096
0.05,5.85,0.14,7.00,-25.98,-61.00,-7152.83,55105
0.00,6.14,0.30,7.00,-15.46,-52.00,-7155.34,55114
0.00,6.34,0.19,7.00,-12.80,-50.00,-7157.02,55122
0.00,6.65,0.31,7.00,-2.52,-42.00,-7159.54,55132
0.00,6.86,0.21,7.00,0.77,40.00,-7162.06,55140
0.63,7.14,0.28,7.00,8.94,47.00,-7163.74,55149
2.89,7.47,0.34,7.00,18.54,55.00,-7166.26,55157
3.38,7.82,0.35,7.00,27.60,63.00,-7167.09,55166
2.71,8.14,0.32,7.00,34.97,69.00,-7167.93,55176
1.57,9.01,0.87,7.00,67.72,97.00,-7168.77,55184
4.55,8.76,-0.26,7.00,38.73,72.00,-7168.77,55193
0.48,9.10,0.34,7.00,59.43,90.00,-7168.77,55201
6.89,9.69,0.59,7.00,79.03,106.00,-7168.77,55211
13.11,9.91,0.22,7.00,76.91,104.00,-7168.77,55220
17.64,10.23,0.31,7.00,86.33,112.00,-7168.77,55228
17.14,10.22,-0.01,7.00,79.63,107.00,-7168.77,55237
16.64,10.55,0.33,7.00,94.69,119.00,-7167.93,55246
18.93,10.90,0.35,7.00,103.77,127.00,-7167.93,55256
20.85,11.30,0.40,7.00,114.74,136.00,-7167.09,55265
20.29,11.55,0.25,7.00,117.82,139.00,-7167.09,55273
13.87,11.45,-0.09,7.00,109.12,131.00,-7167.09,55282
13.98,11.56,0.10,7.00,115.68,137.00,-7166.26,55291
15.33,11.68,0.13,7.00,119.16,140.00,-7166.26,55301
20.71,11.64,-0.04,7.00,114.37,136.00,-7166.26,55310
22.29,11.54,-0.10,7.00,110.43,133.00,-7165.42,55318
22.88,11.49,-0.05,7.00,110.04,132.00,-7165.42,55327
24.42,11.48,-0.01,7.00,110.55,133.00,-7165.42,55336
24.90,11.43,-0.05,7.00,108.50,131.00,-7165.42,55346
20.43,11.34,-0.09,7.00,105.75,129.00,-7165.42,55355
20.01,11.26,-0.08,7.00,104.24,127.00,-7165.42,55364
18.41,11.22,-0.04,7.00,104.15,127.00,-7165.42,55372
17.89,11.18,-0.04,7.00,103.03,126.00,-7165.42,55382
15.45,11.18,-0.00,7.00,103.92,127.00,-7165.42,55391
13.11,11.17,-0.01,7.00,103.87,127.00,-7165.42,55400
11.27,11.17,-0.00,7.00,103.87,127.00,-7165.42,55409
10.50,11.19,0.02,7.00,105.01,128.00,-7165.42,55417
5.04,11.21,0.02,7.00,105.59,128.00,-7165.42,55427
4.02,11.25,0.04,7.00,106.84,130.00,-7165.42,55436
3.13,11.31,0.06,7.00,108.82,131.00,-7165.42,55445
2.89,11.39,0.09,7.00,111.55,134.00,-7165.42,55453
2.53,11.46,0.07,7.00,112.97,135.00,-7165.42,55462
2.48,11.55,0.09,7.00,115.62,137.00,-7165.42,55472
2.89,11.64,0.09,7.00,117.77,139.00,-7165.42,55480
1.79,11.75,0.11,7.00,120.87,141.00,-7165.42,55489
0.00,11.83,0.08,7.00,122.38,143.00,-7165.42,55498
0.05,11.90,0.07,7.00,123.71,144.00,-7164.58,55507
0.43,11.97,0.07,7.00,125.59,145.00,-7164.58,55516
0.00,12.03,0.06,7.00,127.03,147.00,-7164.58,55525
0.00,12.10,0.07,7.00,128.83,148.00,-7164.58,55534
0.24,12.19,0.09,7.00,131.67,150.00,-7164.58,55542
0.00,12.29,0.10,7.00,134.19,153.00,-7164.58,55552
0.24,12.39,0.10,7.00,136.74,155.00,-7164.58,55561
0.00,12.50,0.11,7.00,139.76,157.00,-7164.58,55570
0.14,12.52,0.02,7.00,138.38,156.00,-7164.58,55578
0.00,12.66,0.14,7.00,144.30,161.00,-7164.58,55587
0.00,12.71,0.05,7.00,143.67,161.00,-7164.58,55597
0.10,12.81,0.10,7.00,147.31,164.00,-7164.58,55605
0.00,12.84,0.03,7.00,146.62,163.00,-7164.58,55614
0.00,12.86,0.02,7.00,147.01,163.00,-7164.58,55623
0.00,12.87,0.01,7.00,146.81,163.00,-7164.58,55631
0.00,12.93,0.06,7.00,149.36,165.00,-7164.58,55641
0.05,12.98,0.05,7.00,150.34,166.00,-7164.58,55650
0.05,13.01,0.04,7.00,150.98,167.00,-7164.58,55659
0.53,13.03,0.02,7.00,151.28,167.00,-7164.58,55667
0.00,13.03,-0.01,7.00,150.54,166.00,-7164.58,55676
0.48,13.06,0.03,7.00,151.97,168.00,-7163.74,55686
0.00,13.10,0.04,7.00,153.41,169.00,-7163.74,55694
0.05,13.11,0.01,7.00,152.99,168.00,-7163.74,55703
0.34,13.01,-0.10,7.00,148.34,165.00,-7162.90,55712
0.10,12.95,-0.06,7.00,147.69,164.00,-7162.90,55721
0.63,12.94,-0.02,7.00,148.17,164.00,-7162.90,55730
0.05,12.97,0.03,7.00,149.74,166.00,-7162.06,55739
0.05,12.93,-0.04,7.00,147.29,164.00,-7162.06,55748
0.14,12.83,-0.09,7.00,144.00,161.00,-7161.22,55757
0.00,12.83,0.00,7.00,145.85,162.00,-7161.22,55766
0.10,12.86,0.02,7.00,146.94,163.00,-7160.38,55775
0.05,12.71,-0.15,7.00,139.71,157.00,-7160.38,55784
0.00,12.48,-0.23,7.00,132.30,151.00,-7159.54,55792
0.05,12.42,-0.05,7.00,134.56,153.00,-7159.54,55801
0.00,12.29,-0.13,7.00,129.55,149.00,-7158.70,55811
0.00,12.00,-0.29,7.00,119.11,140.00,-7157.86,55820
0.00,11.80,-0.20,7.00,116.12,137.00,-7157.86,55828
0.00,11.53,-0.28,7.00,107.60,130.00,-7157.02,55837
0.00,11.44,-0.09,7.00,109.09,131.00,-7156.18,55846
0.00,11.32,-0.11,7.00,105.85,129.00,-7155.34,55855
0.00,11.13,-0.20,7.00,99.16,123.00,-7154.50,55864
0.24,10.80,-0.33,7.00,88.44,114.00,-7154.50,55873
0.00,10.75,-0.05,7.00,92.85,118.00,-7153.66,55881
0.00,10.55,-0.20,7.00,84.59,111.00,-7152.83,55890
0.48,10.34,-0.21,7.00,79.38,106.00,-7151.99,55900
0.00,10.08,-0.26,7.00,71.68,100.00,-7151.99,55908
0.19,9.90,-0.18,7.00,69.05,98.00,-7151.15,55917
0.00,9.66,-0.24,7.00,61.85,92.00,-7150.31,55925
0.14,9.52,-0.14,7.00,60.22,90.00,-7150.31,55934
0.00,9.43,-0.09,7.00,58.79,89.00,-7149.47,55944
0.00,9.24,-0.19,7.00,52.22,84.00,-7149.47,55952
0.00,9.13,-0.11,7.00,50.84,82.00,-7148.63,55961
0.00,9.09,-0.04,7.00,51.50,83.00,-7148.63,55969
0.00,8.93,-0.16,7.00,44.97,77.00,-7147.79,55979
0.29,8.86,-0.06,7.00,45.28,78.00,-7147.79,55987
0.10,8.74,-0.12,7.00,41.23,74.00,-7147.79,55996
0.48,8.56,-0.18,7.00,35.34,69.00,-7146.95,56005
0.00,8.34,-0.22,7.00,29.13,64.00,-7146.95,56013
0.00,8.23,-0.11,7.00,28.48,63.00,-7146.95,56023
0.00,8.12,-0.11,7.00,25.65,61.00,-7146.95,56031
0.00,7.98,-0.14,7.00,21.63,58.00,-7146.95,56040
0.10,7.89,-0.08,7.00,20.61,57.00,-7146.95,56049
0.48,7.80,-0.09,7.00,18.37,55.00,-7146.95,56057
0.10,7.69,-0.12,7.00,14.81,52.00,-7146.95,56067
0.53,7.58,-0.11,7.00,12.16,50.00,-7146.95,56075
0.19,7.49,-0.09,7.00,10.46,48.00,-7146.95,56084
0.05,7.44,-0.05,7.00,10.12,48.00,-7146.95,56092
0.00,7.43,-0.01,7.00,10.47,48.00,-7146.95,56101
0.00,7.40,-0.03,7.00,9.51,48.00,-7146.95,56111
0.05,7.33,-0.08,7.00,6.64,45.00,-7146.95,56119
0.00,7.22,-0.10,7.00,3.51,42.00,-7146.95,56128
0.00,7.10,-0.13,7.00,-0.16,-40.00,-7146.95,56136
0.10,6.95,-0.15,7.00,-4.32,-43.00,-7146.95,56145
0.19,6.73,-0.21,7.00,-10.88,-49.00,-7147.79,56154
0.05,6.51,-0.23,7.00,-16.88,-54.00,-7147.79,56163
0.00,6.37,-0.14,7.00,-18.41,-55.00,-7147.79,56171
0.00,6.29,-0.08,7.00,-19.53,-56.00,-7148.63,56180
0.00,6.11,-0.17,7.00,-25.64,-61.00,-7148.63,56189
0.00,5.90,-0.22,7.00,-31.96,-66.00,-7149.47,56198
0.00,5.80,-0.10,7.00,-31.96,-66.00,-7150.31,56207
0.00,5.69,-0.11,7.00,-34.92,-69.00,-7151.15,56215
0.00,5.47,-0.22,7.00,-42.65,-75.00,-7152.83,56224
0.00,5.49,0.02,7.00,-37.30,-71.00,-7153.66,56233
0.24,5.08,-0.41,7.00,-56.36,-87.00,-7154.50,56242
0.00,5.47,0.39,7.00,-30.54,-65.00,-7154.50,56251
0.14,5.55,0.09,7.00,-34.36,-68.00,-7155.34,56259
0.00,5.02,-0.53,7.00,-60.13,-90.00,-7156.18,56268
0.00,5.19,0.17,7.00,-41.77,-75.00,-7157.02,56276
0.14,5.10,-0.09,7.00,-49.42,-81.00,-7157.86,56286
0.00,4.79,-0.31,7.00,-12.32,-50.00,-7159.54,56295
0.00,4.94,0.15,7.00,-9.68,-48.00,-7160.38,56303
0.00,4.89,-0.05,7.00,-10.76,-49.00,-7162.06,56312
0.00,4.80,-0.09,7.00,-11.34,-49.00,-7162.90,56321
0.34,4.95,0.15,7.00,-9.65,-48.00,-7163.74,56330
0.00,4.90,-0.05,7.00,-10.71,-49.00,-7165.42,56339
0.00,4.83,-0.07,7.00,-11.11,-49.00,-7166.26,56347
0.00,4.95,0.12,7.00,-9.75,-48.00,-7167.93,56356
0.00,4.94,-0.01,7.00,-10.32,-48.00,-7168.77,56365
0.00,4.95,0.00,7.00,-10.26,-48.00,-7170.45,56374
0.00,5.14,0.20,7.00,-42.51,-75.00,-7171.29,56383
0.00,5.27,0.13,7.00,-40.72,-74.00,-7172.13,56391
0.43,5.33,0.06,7.00,-40.59,-74.00,-7173.81,56400
0.10,5.31,-0.02,7.00,-42.83,-76.00,-7175.49,56409
0.39,5.28,-0.02,7.00,-43.29,-76.00,-7177.17,56418
0.00,5.54,0.25,7.00,-31.55,-66.00,-7178.01,56427
0.00,5.57,0.03,7.00,-35.10,-69.00,-7179.68,56435
0.00,5.63,0.06,7.00,-33.25,-67.00,-7181.36,56444
0.00,5.87,0.24,7.00,-23.49,-59.00,-7182.20,56453
0.00,5.85,-0.02,7.00,-29.27,-64.00,-7183.88,56462
0.00,5.98,0.13,7.00,-22.95,-59.00,-7185.56,56471
0.00,6.26,0.28,7.00,-12.81,-50.00,-7186.40,56479
0.63,6.20,-0.06,7.00,-21.16,-57.00,-7188.08,56488
0.14,6.25,0.04,7.00,-17.97,-55.00,-7189.76,56497
0.63,6.35,0.10,7.00,-14.36,-52.00,-7191.44,56506
0.05,6.30,-0.05,7.00,-18.60,-55.00,-7193.11,56515
0.00,6.46,0.17,7.00,-10.02,-48.00,-7194.79,56523
0.10,6.44,-0.03,7.00,-14.54,-52.00,-7195.63,56532
6.35,6.63,0.19,7.00,-5.48,-44.00,-7197.31,56541
17.26,6.66,0.03,7.00,-7.37,-46.00,-7198.99,56550
19.88,6.62,-0.04,7.00,-9.56,-48.00,-7200.67,56559
22.14,6.65,0.03,7.00,-7.26,-46.00,-7202.35,56567
27.54,6.58,-0.06,7.00,-10.15,-48.00,-7204.03,56577
34.22,6.59,0.01,7.00,-7.65,-46.00,-7205.70,56586
37.78,6.51,-0.08,7.00,-10.96,-49.00,-7207.38,56594
43.52,6.34,-0.17,7.00,-15.96,-53.00,-7209.06,56603
53.30,6.22,-0.12,7.00,-16.15,-53.00,-7210.74,56612
59.94,6.03,-0.19,7.00,-20.83,-57.00,-7212.42,56621
61.22,5.80,-0.24,7.00,-27.35,-63.00,-7214.10,56630
61.86,5.55,-0.25,7.00,-33.56,-68.00,-7216.62,56639
60.90,5.36,-0.19,7.00,-37.41,-71.00,-7218.29,56648
60.90,5.17,-0.19,7.00,-42.06,-75.00,-7220.81,56656
61.54,4.99,-0.19,7.00,-3.24,-42.00,-7223.33,56666
63.18,4.82,-0.16,7.00,-3.54,-42.00,-7225.01,56675
65.53,4.84,0.02,7.00,-2.11,-41.00,-7227.53,56683
64.85,4.52,-0.32,7.00,-5.25,-44.00,-7230.04,56692
67.61,4.36,-0.16,7.00,-4.71,-43.00,-7232.56,56701
67.97,4.31,-0.05,7.00,-4.44,-43.00,-7235.08,56710
66.57,4.14,-0.17,7.00,-6.11,-45.00,-7236.76,56719
66.91,4.13,-0.01,7.00,-5.40,-44.00,-7239.28,56728
62.52,3.92,-0.21,7.00,-8.40,-46.00,-7241.80,56736
58.68,3.79,-0.14,7.00,-9.74,-48.00,-7244.31,56745
50.77,3.69,-0.09,7.00,-11.74,-49.00,-7245.99,56755
52.17,3.56,-0.13,7.00,-12.27,-50.00,-7248.51,56764
49.41,3.55,-0.02,7.00,-12.45,-50.00,-7251.03,56772
44.26,3.42,-0.13,7.00,-14.50,-52.00,-7253.55,56781
42.32,3.35,-0.07,7.00,-14.98,-52.00,-7255.22,56791
40.68,3.03,-0.31,7.00,-17.76,-54.00,-7257.74,56800
38.43,2.85,-0.18,7.00,-18.50,-55.00,-7260.26,56808
37.99,2.70,-0.15,7.00,-19.19,-56.00,-7261.94,56817
37.56,2.56,-0.14,7.00,-19.94,-56.00,-7264.46,56826
38.43,2.33,-0.23,7.00,-21.30,-57.00,-7266.98,56836
38.43,2.21,-0.13,7.00,-21.53,-58.00,-7269.49,56844
38.87,2.12,-0.09,7.00,-21.74,-58.00,-7272.01,56853
39.10,2.02,-0.10,7.00,-22.25,-58.00,-7274.53,56862
39.10,1.78,-0.24,7.00,-24.04,-60.00,-7277.05,56871
39.55,1.67,-0.10,7.00,-23.92,-60.00,-7279.57,56880
39.10,1.58,-0.09,7.00,-24.38,-60.00,-7282.08,56889
40.91,1.40,-0.18,7.00,-25.38,-61.00,-7285.44,56898
42.56,1.38,-0.02,7.00,-24.55,-60.00,-7287.96,56906
44.75,1.20,-0.18,7.00,-25.68,-61.00,-7290.48,56915
46.26,1.10,-0.10,7.00,-25.63,-61.00,-7293.83,56925
50.77,1.00,-0.10,7.00,-25.27,-61.00,-7297.19,56934
52.73,0.98,-0.02,7.00,-24.62,-60.00,-7299.71,56942
55.64,0.81,-0.17,7.00,-25.40,-61.00,-7303.07,56951
60.90,0.70,-0.11,7.00,-24.52,-60.00,-7306.42,56961
65.19,0.66,-0.05,7.00,-23.40,-59.00,-7309.78,56970
78.50,0.54,-0.11,7.00,-20.40,-57.00,-7313.14,56978
92.27,0.52,-0.03,7.00,-15.49,-52.00,-7316.50,56987
104.50,0.49,-0.03,7.00,-10.82,-49.00,-7319.85,56996
118.76,0.64,0.15,7.00,-2.99,-42.00,-7323.21,57006
110.87,0.47,-0.17,7.00,-8.71,-47.00,-7326.57,57014
117.60,0.34,-0.14,7.00,-6.19,-45.00,-7329.93,57023
119.93,0.49,0.15,7.00,-3.15,-42.00,-7333.28,57032
123.49,0.46,-0.04,7.00,-2.35,-41.00,-7336.64,57040
115.32,0.44,-0.02,7.00,-6.29,-45.00,-7340.00,57050
118.76,0.49,0.05,7.00,-4.14,-43.00,-7343.36,57059
113.63,0.56,0.07,7.00,-6.11,-45.00,-7345.87,57068
108.71,0.51,-0.05,7.00,-8.99,-47.00,-7349.23,57076
103.47,0.53,0.02,7.00,-10.85,-49.00,-7352.59,57085
99.94,0.58,0.05,7.00,-11.93,-50.00,-7355.11,57095
102.45,0.56,-0.02,7.00,-11.33,-49.00,-7358.46,57104
108.71,0.62,0.06,7.00,-8.03,-46.00,-7360.98,57112
122.29,0.80,0.18,7.00,-0.39,-40.00,-7364.34,57121
131.56,0.86,0.06,7.00,0.00,40.00,-7366.86,57131
139.44,0.80,-0.06,7.00,0.00,40.00,-7369.37,57139
147.75,0.72,-0.08,7.00,0.00,40.00,-7371.89,57148
166.58,0.81,0.09,7.00,0.00,40.00,-7373.57,57156
173.89,0.74,-0.07,7.00,0.00,40.00,-7375.25,57165
195.83,0.84,0.10,7.00,0.00,40.00,-7376.09,57174
198.63,0.79,-0.05,7.00,0.00,40.00,-7376.93,57183
221.41,0.83,0.04,7.00,0.00,40.00,-7376.93,57192
235.37,0.82,-0.02,7.00,0.00,40.00,-7376.93,57200
244.38,0.78,-0.04,7.00,0.00,40.00,-7376.93,57209
253.71,0.88,0.10,7.00,0.00,40.00,-7376.93,57218
274.70,0.67,-0.21,7.00,0.00,40.00,-7376.93,57227
289.16,0.43,-0.24,7.00,0.00,40.00,-7376.93,57235
308.63,0.41,-0.02,7.00,0.00,40.00,-7376.93,57244
323.31,0.14,-0.27,7.00,0.00,40.00,-7376.93,57253
324.81,-0.17,-0.31,7.00,0.00,40.00,-7376.93,57262
327.84,-0.60,-0.43,7.00,0.00,40.00,-7376.93,57271
332.44,-0.93,-0.33,7.00,0.00,40.00,-7376.93,57279
333.98,-1.34,-0.41,7.00,0.00,40.00,-7376.93,57288
337.09,-1.88,-0.54,7.00,0.00,40.00,-7376.93,57296
333.98,-2.38,-0.51,7.00,0.00,40.00,-7376.93,57306
330.90,-2.89,-0.51,7.00,0.00,40.00,-7376.93,57315
327.84,-3.44,-0.55,7.00,0.00,40.00,-7376.93,57323
304.36,-3.96,-0.53,7.00,0.00,40.00,-7376.93,57332
298.74,-4.50,-0.53,7.00,0.00,40.00,-7376.93,57340
286.48,-5.06,-0.56,7.00,-148.62,-165.00,-7376.93,57350
258.51,-5.57,-0.51,7.00,-190.69,-200.00,-7377.77,57359
229.91,-6.13,-0.56,7.00,-233.81,-237.00,-7378.61,57368
184.99,-6.72,-0.59,7.00,-286.39,-281.00,-7380.29,57377
163.42,-7.22,-0.50,7.00,-312.10,-303.00,-7382.80,57387
143.54,-7.78,-0.55,7.00,-339.26,-325.00,-7386.16,57396
113.08,-7.94,-0.17,7.00,-351.34,-336.00,-7389.52,57404
110.87,-8.00,-0.06,7.00,-351.46,-336.00,-7392.04,57413
99.44,-8.51,-0.51,7.00,-378.01,-358.00,-7395.39,57422
76.52,-8.24,0.27,7.00,-363.79,-346.00,-7398.75,57432
64.85,-9.22,-0.99,7.00,-416.86,-391.00,-7402.11,57441
58.37,-9.56,-0.34,7.00,-414.07,-389.00,-7406.31,57450
50.50,-9.45,0.11,7.00,-404.00,-380.00,-7411.34,57458
36.49,-9.76,-0.31,7.00,-422.42,-396.00,-7415.54,57467
35.24,-9.44,0.31,7.00,-402.36,-379.00,-7420.57,57477
30.01,-9.71,-0.27,7.00,-421.32,-395.00,-7425.61,57486
16.52,-9.74,-0.03,7.00,-418.42,-392.00,-7431.49,57495
7.28,-9.65,0.08,7.00,-414.61,-389.00,-7437.36,57504
6.35,-9.69,-0.04,7.00,-417.94,-392.00,-7443.24,57512
4.90,-9.25,0.44,7.00,-397.22,-374.00,-7449.11,57522
2.30,-9.10,0.15,7.00,-399.44,-376.00,-7455.83,57531
2.42,-9.28,-0.18,7.00,-410.72,-386.00,-7462.54,57540
0.68,-8.97,0.31,7.00,-392.89,-371.00,-7469.26,57549
0.05,-8.82,0.15,7.00,-392.48,-370.00,-7476.81,57558
0.05,-8.61,0.21,7.00,-386.03,-365.00,-7484.36,57567
0.05,-8.13,0.48,7.00,-368.67,-350.00,-7491.92,57576
0.05,-8.10,0.03,7.00,-376.97,-357.00,-7499.47,57585
0.05,-7.38,0.72,7.00,-345.04,-330.00,-7507.03,57593
0.05,-7.22,0.16,7.00,-352.20,-336.00,-7515.42,57603
0.05,-6.36,0.85,7.00,-317.00,-307.00,-7522.97,57612
0.05,-5.71,0.65,7.00,-304.77,-296.00,-7531.37,57621
0.05,-5.09,0.63,7.00,-289.66,-284.00,-7539.76,57630
0.05,-4.37,0.72,7.00,-53.95,-85.00,-7548.15,57638
0.24,-3.75,0.62,7.00,-51.28,-83.00,-7556.55,57648
0.39,-2.93,0.82,7.00,-46.37,-79.00,-7564.94,57657
0.68,-2.77,0.16,7.00,-48.17,-80.00,-7573.33,57665
0.05,-1.79,0.97,7.00,-40.08,-73.00,-7580.89,57674
0.00,-1.28,0.51,7.00,-39.35,-73.00,-7589.28,57683
0.00,-0.85,0.43,7.00,-37.53,-71.00,-7596.83,57693
0.00,0.20,1.05,7.00,-29.80,-65.00,-7604.39,57701
0.00,0.62,0.42,7.00,-30.26,-65.00,-7611.94,57710
0.00,1.30,0.68,7.00,-25.79,-61.00,-7619.50,57718
0.00,2.26,0.96,7.00,-19.86,-56.00,-7627.05,57728
0.00,2.78,0.52,7.00,-19.05,-56.00,-7634.61,57737
0.00,3.43,0.65,7.00,-15.27,-52.00,-7642.16,57745
0.00,4.32,0.89,7.00,-9.86,-48.00,-7649.71,57754
0.00,4.99,0.67,7.00,-7.39,-46.00,-7657.27,57762
0.00,5.55,0.57,7.00,-24.90,-60.00,-7663.98,57772
0.00,6.31,0.76,7.00,-2.04,-41.00,-7671.54,57781
0.19,7.25,0.94,7.00,25.00,60.00,-7678.25,57789
0.00,7.94,0.69,7.00,37.13,71.00,-7684.97,57798
0.00,8.42,0.48,7.00,45.14,78.00,-7690.84,57806
0.19,9.25,0.83,7.00,72.74,101.00,-7696.72,57816
0.00,9.88,0.63,7.00,84.69,111.00,-7701.75,57825
0.39,10.63,0.75,7.00,105.90,129.00,-7705.95,57833
0.14,10.33,-0.30,7.00,77.13,105.00,-7708.47,57842
0.05,11.23,0.90,7.00,123.83,144.00,-7710.98,57851
0.00,11.73,0.50,7.00,128.25,148.00,-7712.66,57861
0.00,12.05,0.32,7.00,132.60,151.00,-7712.66,57869
0.05,12.66,0.61,7.00,153.70,169.00,-7712.66,57878
0.00,12.95,0.29,7.00,154.66,170.00,-7712.66,57887
0.19,13.43,0.48,7.00,170.30,183.00,-7712.66,57895
0.05,13.79,0.37,7.00,177.17,189.00,-7712.66,57905
0.00,13.94,0.14,7.00,176.39,188.00,-7712.66,57914
0.19,14.01,0.07,7.00,176.64,188.00,-7712.66,57923
0.05,14.15,0.14,7.00,181.56,193.00,-7711.82,57931
0.00,14.33,0.18,7.00,186.86,197.00,-7710.98,57940
0.58,14.39,0.06,7.00,186.10,196.00,-7710.15,57950
0.00,14.21,-0.18,7.00,176.60,188.00,-7709.31,57958
0.05,13.90,-0.31,7.00,166.12,180.00,-7708.47,57967
0.53,13.70,-0.20,7.00,163.38,177.00,-7707.63,57976
0.53,13.56,-0.13,7.00,161.43,176.00,-7705.95,57986
0.53,13.48,-0.08,7.00,160.56,175.00,-7705.11,57994
0.14,13.19,-0.29,7.00,148.89,165.00,-7703.43,58003
0.19,12.91,-0.29,7.00,141.91,159.00,-7701.75,58012
0.10,12.56,-0.35,7.00,131.91,151.00,-7700.91,58021
0.19,12.39,-0.17,7.00,131.24,150.00,-7699.23,58030
0.05,12.14,-0.25,7.00,123.46,144.00,-7697.56,58039
0.00,11.85,-0.29,7.00,115.30,137.00,-7695.88,58048
0.00,11.56,-0.29,7.00,108.11,131.00,-7694.20,58057
0.05,11.18,-0.38,7.00,96.96,121.00,-7692.52,58065
0.00,10.88,-0.30,7.00,90.91,116.00,-7690.84,58075
0.00,10.53,-0.35,7.00,81.33,108.00,-7689.16,58084
0.00,10.24,-0.29,7.00,75.01,103.00,-7687.48,58092
0.00,9.93,-0.30,7.00,67.31,96.00,-7685.80,58101
0.00,9.60,-0.33,7.00,58.48,89.00,-7684.13,58109
0.24,9.31,-0.29,7.00,52.07,83.00,-7682.45,58119
0.00,9.00,-0.31,7.00,43.85,76.00,-7680.77,58128
0.14,8.70,-0.31,7.00,36.31,70.00,-7679.09,58136
0.05,8.30,-0.40,7.00,24.40,60.00,-7678.25,58145
0.00,7.85,-0.45,7.00,12.16,50.00,-7676.57,58153
0.00,7.64,-0.21,7.00,11.88,49.00,-7674.89,58163
0.05,7.30,-0.34,7.00,0.62,40.00,-7674.05,58171
0.00,7.11,-0.19,7.00,-1.15,-40.00,-7672.37,58180
0.00,6.86,-0.24,7.00,-8.30,-46.00,-7671.54,58188
0.00,6.49,-0.37,7.00,-20.04,-56.00,-7670.70,58198
0.00,6.37,-0.12,7.00,-18.06,-55.00,-7670.70,58207
0.00,6.31,-0.06,7.00,-18.33,-55.00,-7670.70,58215
0.00,6.06,-0.25,7.00,-28.42,-63.00,-7670.70,58224
0.73,5.99,-0.08,7.00,-26.89,-62.00,-7670.70,58232
0.00,5.87,-0.12,7.00,-30.55,-65.00,-7670.70,58242
0.00,6.39,0.52,7.00,-4.76,-43.00,-7670.70,58250
0.19,6.99,0.60,7.00,11.92,50.00,-7670.70,58259
0.10,7.14,0.15,7.00,6.48,45.00,-7670.70,58267
0.10,7.13,-0.02,7.00,2.83,42.00,-7670.70,58276
0.10,7.26,0.13,7.00,9.01,47.00,-7669.86,58286
0.00,7.20,-0.05,7.00,4.05,43.00,-7669.86,58294
0.00,7.27,0.07,7.00,8.17,46.00,-7669.86,58303
0.00,7.54,0.26,7.00,18.73,55.00,-7669.02,58311
0.05,7.75,0.21,7.00,22.98,59.00,-7668.18,58320
0.00,8.21,0.46,7.00,39.42,73.00,-7668.18,58329
0.00,8.41,0.20,7.00,39.14,72.00,-7668.18,58338
0.00,8.31,-0.09,7.00,31.01,66.00,-7667.34,58346
0.00,8.70,0.38,7.00,50.18,82.00,-7666.50,58355
0.00,9.07,0.37,7.00,59.02,89.00,-7666.50,58363
0.00,9.33,0.26,7.00,63.34,93.00,-7665.66,58373
0.00,9.56,0.23,7.00,68.60,97.00,-7664.82,58382
0.00,9.69,0.13,7.00,69.86,98.00,-7663.98,58390
0.00,10.06,0.38,7.00,84.11,110.00,-7663.14,58399
0.14,10.26,0.19,7.00,85.36,111.00,-7662.30,58407
0.00,10.34,0.08,7.00,84.94,111.00,-7661.46,58417
0.00,10.56,0.23,7.00,93.60,118.00,-7659.79,58426
0.00,10.66,0.10,7.00,93.41,118.00,-7658.95,58434
0.00,10.59,-0.07,7.00,88.53,114.00,-7657.27,58443
0.19,10.76,0.17,7.00,97.54,122.00,-7656.43,58452
0.05,10.95,0.19,7.00,102.65,126.00,-7654.75,58461
0.24,11.04,0.09,7.00,102.86,126.00,-7653.07,58470
0.68,11.16,0.12,7.00,106.31,129.00,-7651.39,58479
0.34,11.40,0.25,7.00,115.03,136.00,-7648.87,58488
0.29,11.52,0.11,7.00,115.10,137.00,-7647.20,58497
0.53,11.68,0.17,7.00,120.47,141.00,-7644.68,58506
0.39,11.58,-0.10,7.00,112.61,134.00,-7643.00,58515
0.24,11.55,-0.03,7.00,113.03,135.00,-7640.48,58524
0.24,11.57,0.02,7.00,114.44,136.00,-7637.12,58532
0.00,11.63,0.06,7.00,116.94,138.00,-7634.61,58542
0.00,11.49,-0.14,7.00,109.37,132.00,-7632.09,58551
0.10,11.31,-0.17,7.00,104.42,128.00,-7628.73,58560
0.00,11.30,-0.02,7.00,107.15,130.00,-7626.21,58568
0.00,10.88,-0.42,7.00,88.78,114.00,-7622.85,58577
0.00,10.74,-0.14,7.00,90.80,116.00,-7619.50,58587
0.00,10.41,-0.34,7.00,78.41,106.00,-7616.14,58595
0.14,9.82,-0.59,7.00,58.67,89.00,-7612.78,58604
0.24,9.71,-0.11,7.00,65.63,95.00,-7609.43,58613
0.34,9.28,-0.43,7.00,48.32,80.00,-7606.07,58621
0.48,9.09,-0.19,7.00,48.44,80.00,-7601.87,58631
0.10,8.76,-0.33,7.00,37.27,71.00,-7598.51,58640
0.58,8.49,-0.27,7.00,31.90,66.00,-7595.16,58648
0.00,8.03,-0.46,7.00,16.72,54.00,-7591.80,58657
0.00,7.64,-0.39,7.00,8.22,46.00,-7588.44,58665
0.00,7.29,-0.35,7.00,0.27,40.00,-7585.08,58675
0.39,7.02,-0.27,7.00,-4.71,-43.00,-7582.57,58683
0.00,6.71,-0.32,7.00,-13.67,-51.00,-7579.21,58692
0.00,6.42,-0.28,7.00,-20.06,-56.00,-7576.69,58701
0.00,6.13,-0.29,7.00,-27.62,-63.00,-7575.01,58710
0.00,5.75,-0.38,7.00,-38.89,-72.00,-7573.33,58719
0.29,5.40,-0.34,7.00,-46.77,-79.00,-7572.49,58727
0.00,5.15,-0.26,7.00,-51.36,-83.00,-7572.49,58736
0.00,4.94,-0.21,7.00,-11.11,-49.00,-7571.65,58744
0.00,4.68,-0.26,7.00,-12.64,-50.00,-7571.65,58754
0.19,4.51,-0.18,7.00,-13.18,-51.00,-7572.49,58763
0.00,4.34,-0.16,7.00,-13.96,-51.00,-7572.49,58771
0.19,4.23,-0.11,7.00,-14.25,-51.00,-7573.33,58780
0.00,4.10,-0.13,7.00,-15.03,-52.00,-7573.33,58789
0.29,3.99,-0.11,7.00,-15.52,-53.00,-7574.17,58798
0.00,3.87,-0.12,7.00,-16.16,-53.00,-7575.01,58807
0.00,3.72,-0.15,7.00,-17.01
mjr26i9j,7.00,-17.20,-54.00,-7576.69,58833
0.00,3.51,-0.11,7.00,-17.90,-55.00,-7577.53,58842
0.24,3.42,-0.08,7.00,-18.22,-55.00,-7578.37,58851
0.00,3.34,-0.09,7.00,-18.65,-55.00,-7579.21,58860
0.00,3.27,-0.07,7.00,-18.89,-55.00,-7580.05,58868
0.19,3.21,-0.06,7.00,-19.20,-56.00,-7580.89,58877
0.53,3.10,-0.11,7.00,-19.92,-56.00,-7581.73,58886
0.14,2.97,-0.13,7.00,-20.69,-57.00,-7582.57,58895
0.05,2.85,-0.11,7.00,-21.19,-57.00,-7583.41,58904
0.00,2.68,-0.17,7.00,-22.28,-58.00,-7585.08,58912
0.68,2.54,-0.14,7.00,-22.84,-59.00,-7585.92,58921
0.05,2.67,0.13,7.00,-21.10,-57.00,-7585.92,58931
0.14,3.73,1.05,7.00,-12.16,-50.00,-7585.92,58939
0.10,2.63,-1.10,7.00,-26.26,-62.00,-7585.92,58948
0.39,1.75,-0.88,7.00,-29.77,-65.00,-7585.92,58957
0.00,2.16,0.41,7.00,-22.53,-58.00,-7586.76,58966
0.10,1.88,-0.29,7.00,-26.76,-62.00,-7586.76,58975
0.00,1.86,-0.02,7.00,-25.76,-61.00,-7587.60,58983
0.00,2.15,0.28,7.00,-23.13,-59.00,-7587.60,58992
0.19,2.80,0.65,7.00,-18.41,-55.00,-7587.60,59001
0.00,2.22,-0.57,7.00,-26.18,-62.00,-7587.60,59010
0.00,2.52,0.29,7.00,-21.25,-57.00,-7587.60,59019
0.00,2.94,0.43,7.00,-18.58,-55.00,-7587.60,59027
0.00,3.03,0.09,7.00,-19.49,-56.00,-7587.60,59036
0.34,3.07,0.04,7.00,-19.52,-56.00,-7587.60,59045
0.00,3.19,0.13,7.00,-18.53,-55.00,-7587.60,59054
0.00,3.36,0.17,7.00,-17.54,-54.00,-7587.60,59063
0.00,3.55,0.19,7.00,-16.46,-53.00,-7587.60,59071
0.00,3.66,0.11,7.00,-16.28,-53.00,-7587.60,59080
0.00,3.76,0.10,7.00,-15.78,-53.00,-7587.60,59088
0.24,3.98,0.22,7.00,-14.20,-51.00,-7587.60,59098
0.19,4.20,0.22,7.00,-13.12,-51.00,-7587.60,59107
0.00,4.38,0.18,7.00,-12.35,-50.00,-7587.60,59115
0.53,4.57,0.19,7.00,-11.39,-49.00,-7587.60,59124
0.24,4.84,0.27,7.00,-9.70,-48.00,-7587.60,59132
0.00,5.20,0.36,7.00,-37.69,-71.00,-7587.60,59142
0.05,5.44,0.24,7.00,-34.20,-68.00,-7587.60,59151
0.00,5.59,0.14,7.00,-32.43,-67.00,-7587.60,59159
0.00,5.78,0.19,7.00,-26.56,-62.00,-7588.44,59168
0.00,6.02,0.23,7.00,-19.90,-56.00,-7588.44,59176
0.00,6.22,0.21,7.00,-15.29,-52.00,-7588.44,59186
0.00,6.43,0.21,7.00,-10.19,-48.00,-7588.44,59195
0.00,6.62,0.20,7.00,-5.46,-44.00,-7588.44,59203
0.24,6.81,0.18,7.00,-1.24,-41.00,-7589.28,59212
0.00,6.99,0.18,7.00,3.30,42.00,-7589.28,59220
0.00,7.21,0.22,7.00,9.57,48.00,-7589.28,59230
0.00,7.16,-0.05,7.00,2.93,42.00,-7588.44,59238
0.14,7.17,0.01,7.00,4.29,43.00,-7588.44,59247
0.24,7.15,-0.01,7.00,3.60,43.00,-7588.44,59255
0.48,7.09,-0.06,7.00,1.04,40.00,-7587.60,59265
0.53,7.04,-0.05,7.00,-0.08,-40.00,-7587.60,59273
0.29,6.98,-0.06,7.00,-1.59,-41.00,-7586.76,59282
0.34,6.91,-0.07,7.00,-3.72,-43.00,-7586.76,59290
0.14,6.78,-0.13,7.00,-7.93,-46.00,-7586.76,59299
0.39,6.61,-0.17,7.00,-13.16,-51.00,-7586.76,59309
0.00,6.41,-0.20,7.00,-18.83,-55.00,-7586.76,59317
0.00,6.21,-0.20,7.00,-23.87,-60.00,-7587.60,59326
0.00,5.81,-0.39,7.00,-37.53,-71.00,-7587.60,59334
0.00,5.80,-0.02,7.00,-30.40,-65.00,-7587.60,59343
0.00,5.51,-0.29,7.00,-43.03,-76.00,-7588.44,59353
0.00,5.22,-0.29,7.00,-50.10,-82.00,-7589.28,59361
0.05,5.09,-0.13,7.00,-50.40,-82.00,-7590.12,59370
0.00,4.90,-0.19,7.00,-11.23,-49.00,-7590.96,59378
0.00,4.82,-0.09,7.00,-11.26,-49.00,-7592.64,59387
0.00,4.73,-0.09,7.00,-11.68,-49.00,-7593.48,59397
1.74,4.68,-0.05,7.00,-11.83,-49.00,-7594.32,59405
0.00,4.67,-0.01,7.00,-11.70,-49.00,-7595.16,59414
0.24,4.64,-0.03,7.00,-11.93,-50.00,-7596.83,59422
0.00,4.63,-0.01,7.00,-11.90,-49.00,-7597.67,59431
0.19,4.66,0.03,7.00,-11.61,-49.00,-7598.51,59441
0.63,4.71,0.06,7.00,-11.19,-49.00,-7600.19,59449
0.29,4.77,0.05,7.00,-10.95,-49.00,-7601.03,59458
0.10,4.82,0.06,7.00,-10.66,-48.00,-7601.87,59467
0.00,4.86,0.04,7.00,-10.53,-48.00,-7602.71,59475
0.05,4.90,0.04,7.00,-10.31,-48.00,-7604.39,59485
0.48,4.89,-0.01,7.00,-10.59,-48.00,-7605.23,59494
0.19,4.86,-0.03,7.00,-10.83,-49.00,-7606.07,59502
0.53,4.83,-0.03,7.00,-11.00,-49.00,-7606.91,59511
0.34,4.75,-0.08,7.00,-11.55,-49.00,-7607.75,59520
0.63,4.70,-0.05,7.00,-11.70,-49.00,-7609.43,59529
0.00,4.64,-0.06,7.00,-12.08,-50.00,-7610.26,59538
0.00,4.58,-0.06,7.00,-12.34,-50.00,-7611.10,59546
0.00,4.53,-0.04,7.00,-12.51,-50.00,-7611.94,59555
0.00,4.48,-0.05,7.00,-12.77,-50.00,-7612.78,59564
0.00,4.44,-0.04,7.00,-12.96,-50.00,-7613.62,59573
0.00,4.42,-0.03,7.00,-13.03,-50.00,-7614.46,59582
0.05,4.41,-0.00,7.00,-12.94,-50.00,-7615.30,59590
0.14,4.44,0.03,7.00,-12.70,-50.00,-7616.98,59599
0.29,4.47,0.03,7.00,-12.53,-50.00,-7617.82,59609
0.34,4.55,0.08,7.00,-11.89,-49.00,-7618.66,59617
0.10,4.54,-0.02,7.00,-12.39,-50.00,-7619.50,59626
0.00,4.59,0.05,7.00,-11.86,-49.00,-7620.34,59634
0.00,4.59,0.00,7.00,-12.03,-50.00,-7621.18,59643
0.00,4.64,0.05,7.00,-11.62,-49.00,-7622.02,59653
0.00,4.68,0.05,7.00,-11.41,-49.00,-7622.85,59661
0.00,4.72,0.04,7.00,-11.21,-49.00,-7623.69,59670
0.00,4.80,0.08,7.00,-10.67,-48.00,-7624.53,59678
0.00,4.88,0.08,7.00,-10.30,-48.00,-7625.37,59687
0.00,4.97,0.09,7.00,-9.82,-48.00,-7626.21,59697
0.00,5.08,0.11,7.00,-45.85,-78.00,-7627.05,59705
0.05,5.13,0.05,7.00,-45.80,-78.00,-7627.89,59714
0.00,5.30,0.18,7.00,-38.92,-72.00,-7628.73,59722
0.00,5.21,-0.09,7.00,-46.51,-79.00,-7629.57,59731
0.39,5.23,0.02,7.00,-43.97,-77.00,-7631.25,59740
0.05,5.19,-0.04,7.00,-45.97,-78.00,-7632.09,59749
0.19,5.13,-0.06,7.00,-47.85,-80.00,-7633.77,59758
0.05,4.92,-0.21,7.00,-11.25,-49.00,-7634.61,59766
0.00,4.66,-0.27,7.00,-12.78,-50.00,-7636.28,59776
0.00,4.41,-0.25,7.00,-13.97,-51.00,-7637.96,59784
0.05,4.10,-0.31,7.00,-15.76,-53.00,-7638.80,59793
0.00,3.80,-0.30,7.00,-17.21,-54.00,-7640.48,59802
0.00,3.47,-0.33,7.00,-18.95,-55.00,-7641.32,59810
0.00,3.19,-0.28,7.00,-20.14,-56.00,-7643.00,59820
0.00,2.90,-0.29,7.00,-21.65,-58.00,-7644.68,59829
0.00,2.69,-0.21,7.00,-22.36,-58.00,-7645.52,59837
0.00,2.53,-0.16,7.00,-22.99,-59.00,-7647.20,59846
0.00,2.41,-0.12,7.00,-23.44,-59.00,-7648.03,59854
0.00,2.29,-0.12,7.00,-24.00,-60.00,-7649.71,59864
0.00,2.23,-0.07,7.00,-24.12,-60.00,-7650.55,59873
0.00,2.19,-0.04,7.00,-24.22,-60.00,-7652.23,59881
0.00,2.21,0.02,7.00,-23.88,-60.00,-7653.07,59890
0.00,2.23,0.02,7.00,-23.76,-59.00,-7654.75,59898
0.00,2.26,0.03,7.00,-23.56,-59.00,-7656.43,59908
0.05,2.31,0.05,7.00,-23.23,-59.00,-7658.11,59917
0.19,2.37,0.05,7.00,-22.94,-59.00,-7658.95,59925
0.00,2.41,0.05,7.00,-22.74,-59.00,-7660.62,59934
0.00,2.47,0.06,7.00,-22.42,-58.00,-7662.30,59943
0.00,2.55,0.08,7.00,-21.95,-58.00,-7663.98,59952
0.00,2.63,0.08,7.00,-21.56,-58.00,-7665.66,59961
0.00,2.68,0.05,7.00,-21.42,-58.00,-7666.50,59969
0.00,2.72,0.04,7.00,-21.22,-57.00,-7668.18,59978
0.10,2.74,0.02,7.00,-21.22,-57.00,-7669.86,59986
0.00,2.71,-0.03,7.00,-21.54,-58.00,-7671.54,59996
0.00,2.69,-0.02,7.00,-21.66,-58.00,-7673.21,60005
0.00,2.66,-0.02,7.00,-21.77,-58.00,-7674.89,60013
0.00,2.68,0.01,7.00,-21.58,-58.00,-7676.57,60022
0.00,2.66,-0.02,7.00,-21.79,-58.00,-7678.25,60030
0.00,2.65,-0.01,7.00,-21.79,-58.00,-7680.77,60040
0.00,2.63,-0.01,7.00,-21.88,-58.00,-7682.45,60049
0.53,2.60,-0.04,7.00,-22.17,-58.00,-7684.13,60057
0.00,2.56,-0.04,7.00,-22.34,-58.00,-7685.80,60066
0.10,2.56,0.00,7.00,-22.20,-58.00,-7687.48,60076
0.00,2.51,-0.05,7.00,-22.62,-59.00,-7690.00,60084
0.39,2.50,-0.02,7.00,-22.58,-58.00,-7691.68,60093
0.05,2.47,-0.03,7.00,-22.75,-59.00,-7693.36,60101
0.00,2.45,-0.02,7.00,-22.82,-59.00,-7695.88,60110
0.00,2.44,-0.01,7.00,-22.83,-59.00,-7697.56,60120
0.00,2.46,0.02,7.00,-22.58,-58.00,-7700.07,60128
0.00,2.46,-0.01,7.00,-22.73,-59.00,-7701.75,60137
0.00,2.50,0.04,7.00,-22.31,-58.00,-7704.27,60145
0.05,2.49,-0.01,7.00,-22.59,-58.00,-7706.79,60154
0.00,2.50,0.01,7.00,-22.42,-58.00,-7708.47,60164
0.00,2.53,0.03,7.00,-22.23,-58.00,-7710.98,60172
0.10,2.65,0.12,7.00,-21.30,-57.00,-7713.50,60181
0.00,2.74,0.09,7.00,-20.92,-57.00,-7715.18,60190
0.00,2.88,0.14,7.00,-20.08,-56.00,-7717.70,60198
0.24,2.99,0.11,7.00,-19.62,-56.00,-7720.22,60208
0.53,3.14,0.15,7.00,-18.69,-55.00,-7722.74,60216
0.24,3.32,0.18,7.00,-17.64,-54.00,-7725.25,60225
0.05,3.46,0.14,7.00,-17.14,-54.00,-7726.93,60234
0.43,3.67,0.21,7.00,-15.83,-53.00,-7729.45,60242
0.05,3.81,0.14,7.00,-15.39,-52.00,-7731.97,60252
0.00,3.99,0.18,7.00,-14.31,-52.00,-7734.49,60261
0.00,4.14,0.15,7.00,-13.70,-51.00,-7737.00,60269
0.10,4.26,0.12,7.00,-13.24,-51.00,-7739.52,60278
0.05,4.39,0.13,7.00,-12.53,-50.00,-7742.04,60286
0.05,4.42,0.03,7.00,-12.76,-50.00,-7743.72,60296
0.00,4.16,-0.26,7.00,-15.25,-52.00,-7744.56,60305
0.05,5.91,1.75,7.00,7.91,46.00,-7745.40,60313
0.00,4.55,-1.36,7.00,-17.68,-54.00,-7746.24,60322
0.00,5.40,0.85,7.00,-23.11,-59.00,-7746.24,60331
0.10,5.65,0.25,7.00,-28.60,-64.00,-7747.08,60340
0.05,5.54,-0.12,7.00,-38.90,-72.00,-7747.08,60349
0.00,5.37,-0.16,7.00,-43.97,-77.00,-7747.92,60357
0.00,5.95,0.58,7.00,-14.65,-52.00,-7747.92,60366
0.05,5.69,-0.26,7.00,-37.80,-71.00,-7748.76,60375
0.00,5.41,-0.28,7.00,-45.47,-78.00,-7748.76,60384
0.00,5.47,0.06,7.00,-36.87,-71.00,-7748.76,60392
0.10,5.45,-0.03,7.00,-39.31,-73.00,-7749.59,60401
0.24,5.37,-0.08,7.00,-42.34,-75.00,-7749.59,60410
0.05,5.33,-0.04,7.00,-42.36,-75.00,-7749.59,60419
0.43,5.39,0.05,7.00,-39.26,-73.00,-7749.59,60428
0.05,5.47,0.08,7.00,-36.80,-71.00,-7749.59,60437
0.39,5.48,0.01,7.00,-37.76,-71.00,-7749.59,60445
0.00,5.58,0.10,7.00,-33.32,-68.00,-7749.59,60454
0.24,5.71,0.13,7.00,-29.67,-64.00,-7750.43,60463
0.00,5.87,0.16,7.00,-25.24,-61.00,-7750.43,60472
0.00,5.92,0.05,7.00,-25.91,-61.00,-7751.27,60480
0.05,6.07,0.15,7.00,-20.40,-57.00,-7751.27,60489
0.14,6.24,0.17,7.00,-15.56,-53.00,-7752.11,60498
0.68,6.35,0.11,7.00,-14.12,-51.00,-7752.11,60507
0.05,6.51,0.16,7.00,-8.90,-47.00,-7752.95,60516
0.53,6.68,0.16,7.00,-4.83,-44.00,-7752.95,60524
0.00,6.94,0.26,7.00,3.69,43.00,-7753.79,60533
0.58,6.97,0.03,7.00,0.01,40.00,-7753.79,60541
0.53,6.99,0.01,7.00,-0.01,-40.00,-7753.79,60551
0.05,7.14,0.15,7.00,6.58,45.00,-7753.79,60559
0.19,7.18,0.04,7.00,5.22,44.00,-7753.79,60568
0.84,7.20,0.03,7.00,5.64,44.00,-7753.79,60577
0.05,7.45,0.25,7.00,16.28,53.00,-7753.79,60585
0.14,7.43,-0.03,7.00,10.08,48.00,-7753.79,60595
0.00,7.36,-0.07,7.00,7.66,46.00,-7753.79,60603
0.00,7.32,-0.04,7.00,7.31,46.00,-7753.79,60612
0.00,7.25,-0.07,7.00,4.78,43.00,-7753.79,60620
0.00,7.37,0.12,7.00,11.74,49.00,-7753.79,60630
0.00,7.36,-0.01,7.00,8.84,47.00,-7752.95,60638
0.00,7.27,-0.10,7.00,4.71,43.00,-7752.95,60647
0.00,7.48,0.21,7.00,16.15,53.00,-7752.95,60655
0.68,7.23,-0.24,7.00,1.03,40.00,-7752.95,60664
0.00,7.10,-0.13,7.00,-0.05,-40.00,-7752.95,60673
0.00,7.23,0.12,7.00,8.12,46.00,-7752.95,60682
0.00,7.16,-0.07,7.00,2.51,42.00,-7752.95,60690
0.00,7.16,0.01,7.00,4.29,43.00,-7752.95,60699
0.39,7.16,-0.00,7.00,4.06,43.00,-7752.11,60707
0.00,7.29,0.12,7.00,9.68,48.00,-7752.11,60717
0.48,7.34,0.06,7.00,9.77,48.00,-7752.11,60725
0.05,7.28,-0.06,7.00,5.72,44.00,-7752.11,60734
0.00,7.32,0.04,7.00,8.97,47.00,-7752.11,60743
0.00,7.28,-0.04,7.00,6.28,45.00,-7752.11,60751
0.00,7.30,0.01,7.00,7.69,46.00,-7752.11,60761
0.00,7.29,-0.00,7.00,7.25,46.00,-7752.11,60769
0.00,7.33,0.03,7.00,8.82,47.00,-7752.11,60778
0.14,7.37,0.04,7.00,10.01,48.00,-7752.11,60786
0.05,7.35,-0.02,7.00,8.20,46.00,-7752.11,60795
0.00,7.31,-0.04,7.00,7.05,45.00,-7752.11,60804
0.00,7.25,-0.06,7.00,5.24,44.00,-7752.11,60813
0.00,7.21,-0.05,7.00,4.19,43.00,-7752.11,60821
0.00,7.16,-0.04,7.00,3.27,42.00,-7752.11,60830
0.00,7.12,-0.04,7.00,2.12,41.00,-7752.11,60838
0.00,7.12,-0.00,7.00,2.93,42.00,-7752.11,60848
0.00,7.13,0.01,7.00,3.41,42.00,-7752.11,60856
0.00,7.14,0.01,7.00,3.61,43.00,-7752.11,60865
0.00,7.13,-0.01,7.00,3.19,42.00,-7752.11,60873
0.00,7.15,0.02,7.00,4.01,43.00,-7752.11,60882
0.00,7.18,0.03,7.00,5.15,44.00,-7752.11,60891
0.00,7.18,0.00,7.00,4.58,43.00,-7752.11,60900
0.00,7.18,-0.00,7.00,4.50,43.00,-7752.11,60908
0.14,7.27,0.09,7.00,8.65,47.00,-7752.11,60917
0.00,7.39,0.12,7.00,12.08,50.00,-7752.11,60925
0.00,7.49,0.10,7.00,14.14,51.00,-7752.11,60935
0.00,7.58,0.10,7.00,16.51,53.00,-7752.11,60943
0.68,7.70,0.12,7.00,19.82,56.00,-7752.11,60952
0.00,7.78,0.08,7.00,21.06,57.00,-7752.11,60960
0.00,7.85,0.07,7.00,22.51,58.00,-7752.11,60969
0.00,7.91,0.06,7.00,23.82,60.00,-7752.11,60978
0.00,7.94,0.04,7.00,24.35,60.00,-7752.11,60987
0.00,7.93,-0.01,7.00,22.99,59.00,-7752.11,60996
0.00,7.91,-0.02,7.00,22.56,58.00,-7752.11,61004
0.00,7.92,0.01,7.00,23.11,59.00,-7752.11,61014
0.00,7.91,-0.01,7.00,22.50,58.00,-7752.11,61022
0.14,7.88,-0.03,7.00,21.34,57.00,-7752.11,61031
0.05,7.83,-0.05,7.00,19.75,56.00,-7752.11,61039
0.19,7.80,-0.03,7.00,19.28,56.00,-7752.11,61048
0.00,7.77,-0.02,7.00,18.91,55.00,-7752.11,61057
0.14,7.77,-0.00,7.00,19.19,56.00,-7752.11,61066
0.00,7.77,-0.00,7.00,19.06,56.00,-7752.11,61075
0.00,7.78,0.01,7.00,19.77,56.00,-7752.11,61083
0.14,7.80,0.02,7.00,20.41,57.00,-7752.11,61092
0.05,7.83,0.03,7.00,21.20,57.00,-7752.11,61101
0.00,7.82,-0.01,7.00,20.34,57.00,-7752.11,61110
0.00,7.88,0.06,7.00,23.29,59.00,-7752.11,61118
0.00,7.94,0.05,7.00,24.48,60.00,-7752.11,61127
0.00,7.96,0.02,7.00,24.33,60.00,-7752.11,61135
0.05,7.88,-0.08,7.00,20.27,57.00,-7752.11,61145
0.00,7.86,-0.02,7.00,21.01,57.00,-7752.11,61154
0.00,7.88,0.02,7.00,22.34,58.00,-7752.11,61162
0.00,7.95,0.08,7.00,25.30,61.00,-7752.11,61171
0.00,8.02,0.07,7.00,26.76,62.00,-7752.11,61179
0.00,8.17,0.15,7.00,32.07,66.00,-7752.11,61189
0.05,8.13,-0.04,7.00,27.51,63.00,-7752.11,61197
0.00,7.95,-0.18,7.00,20.03,56.00,-7752.11,61206
0.00,7.96,0.02,7.00,24.44,60.00,-7752.11,61214
0.10,8.07,0.10,7.00,28.73,64.00,-7752.11,61223
0.19,8.07,0.01,7.00,27.01,62.00,-7752.11,61232
0.00,8.09,0.02,7.00,27.71,63.00,-7752.11,61241
0.53,8.15,0.05,7.00,29.71,65.00,-7752.11,61250
0.29,8.15,0.01,7.00,29.01,64.00,-7752.11,61258
0.00,8.46,0.31,7.00,42.71,76.00,-7752.11,61267
0.00,8.77,0.31,7.00,50.50,82.00,-7752.11,61276
0.00,9.06,0.29,7.00,57.41,88.00,-7751.27,61285
0.00,9.38,0.31,7.00,65.74,95.00,-7751.27,61293
0.00,9.59,0.22,7.00,69.19,98.00,-7751.27,61302
0.00,9.87,0.28,7.00,77.35,105.00,-7751.27,61312
0.00,10.25,0.38,7.00,88.87,114.00,-7750.43,61320
0.43,10.72,0.47,7.00,102.52,126.00,-7750.43,61329
0.05,11.20,0.48,7.00,114.46,136.00,-7749.59,61338
0.05,11.58,0.38,7.00,121.98,142.00,-7749.59,61346
0.00,11.86,0.28,7.00,126.96,146.00,-7748.76,61356
0.05,12.26,0.41,7.00,139.62,157.00,-7747.92,61365
0.19,12.52,0.26,7.00,143.05,160.00,-7747.08,61374
0.34,12.73,0.21,7.00,147.54,164.00,-7746.24,61382
0.14,12.88,0.15,7.00,150.02,166.00,-7745.40,61391
0.58,13.06,0.18,7.00,155.13,170.00,-7744.56,61401
0.14,13.12,0.06,7.00,154.01,169.00,-7743.72,61410
0.00,13.16,0.04,7.00,154.69,170.00,-7742.04,61418
0.05,13.45,0.29,7.00,167.13,180.00,-7741.20,61427
0.05,13.62,0.17,7.00,168.70,182.00,-7739.52,61436
0.34,13.90,0.28,7.00,178.11,190.00,-7737.84,61445
0.58,14.11,0.21,7.00,182.12,193.00,-7737.00,61454
0.05,14.30,0.18,7.00,186.05,196.00,-7735.33,61463
0.48,14.45,0.16,7.00,189.54,199.00,-7733.65,61472
0.10,14.69,0.24,7.00,196.95,206.00,-7731.13,61480
0.05,14.94,0.25,7.00,203.43,211.00,-7729.45,61490
0.39,15.12,0.18,7.00,206.67,214.00,-7726.93,61499
0.34,15.22,0.10,7.00,207.56,214.00,-7725.25,61508
0.63,15.33,0.11,7.00,210.46,217.00,-7722.74,61516
0.53,15.57,0.24,7.00,218.94,224.00,-7720.22,61526
0.05,15.69,0.12,7.00,219.56,225.00,-7716.86,61535
0.24,15.68,-0.01,7.00,216.78,222.00,-7714.34,61544
0.34,15.67,-0.01,7.00,216.47,222.00,-7711.82,61552
0.14,15.67,0.01,7.00,217.01,222.00,-7708.47,61561
0.05,15.59,-0.09,7.00,212.84,219.00,-7705.11,61571
0.00,15.51,-0.07,7.00,211.43,218.00,-7701.75,61580
0.05,15.52,0.01,7.00,213.27,219.00,-7698.39,61588
0.05,15.28,-0.25,7.00,201.92,210.00,-7695.04,61597
0.05,15.20,-0.07,7.00,203.57,211.00,-7691.68,61606
0.05,14.95,-0.26,7.00,193.56,203.00,-7688.32,61616
0.58,14.83,-0.11,7.00,193.49,203.00,-7684.13,61624
0.05,14.44,-0.39,7.00,178.12,190.00,-7680.77,61633
0.05,13.82,-0.62,7.00,157.93,173.00,-7676.57,61642
0.00,13.41,-0.41,7.00,152.15,168.00,-7673.21,61651
0.05,12.71,-0.70,7.00,128.59,148.00,-7669.02,61660
0.00,12.09,-0.62,7.00,114.93,136.00,-7665.66,61669
0.24,11.30,-0.79,7.00,91.53,117.00,-7661.46,61678
0.05,10.87,-0.42,7.00,88.41,114.00,-7658.11,61687
0.00,10.21,-0.66,7.00,67.12,96.00,-7653.91,61696
0.24,9.65,-0.57,7.00,54.82,86.00,-7650.55,61705
0.00,8.87,-0.77,7.00,31.42,66.00,-7647.20,61713
0.00,8.25,-0.63,7.00,18.68,55.00,-7643.84,61722
0.19,7.83,-0.42,7.00,12.36,50.00,-7640.48,61731
0.05,7.10,-0.73,7.00,-12.11,-50.00,-7637.96,61740
0.14,6.72,-0.38,7.00,-14.51,-52.00,-7634.61,61749
0.24,6.18,-0.54,7.00,-31.18,-66.00,-7632.09,61757
0.10,5.57,-0.61,7.00,-47.83,-80.00,-7630.41,61766
0.00,5.05,-0.52,7.00,-59.26,-89.00,-7628.73,61775
0.00,4.53,-0.52,7.00,-14.45,-52.00,-7627.89,61784
0.48,3.60,-0.93,7.00,-20.69,-57.00,-7627.89,61793
0.00,3.20,-0.40,7.00,-20.61,-57.00,-7627.89,61801
0.00,3.25,0.05,7.00,-18.53,-55.00,-7627.89,61810
0.53,2.62,-0.63,7.00,-24.39,-60.00,-7627.89,61819
0.53,2.89,0.27,7.00,-19.46,-56.00,-7627.89,61828
0.48,2.63,-0.26,7.00,-22.86,-59.00,-7627.89,61837
0.05,2.12,-0.51,7.00,-26.45,-62.00,-7627.89,61846
0.00,2.09,-0.03,7.00,-24.65,-60.00,-7628.73,61854
0.00,1.84,-0.25,7.00,-26.78,-62.00,-7628.73,61863
0.05,1.65,-0.20,7.00,-27.55,-63.00,-7629.57,61872
0.05,1.57,-0.08,7.00,-27.48,-63.00,-7630.41,61881
0.14,1.54,-0.03,7.00,-27.42,-63.00,-7631.25,61890
0.05,1.53,-0.01,7.00,-27.40,-63.00,-7632.09,61898
0.00,1.45,-0.08,7.00,-28.04,-63.00,-7632.93,61907
0.00,1.55,0.10,7.00,-26.83,-62.00,-7633.77,61917
0.00,1.57,0.02,7.00,-27.08,-62.00,-7634.61,61925
0.48,1.73,0.16,7.00,-25.67,-61.00,-7635.44,61934
0.00,1.60,-0.14,7.00,-27.58,-63.00,-7636.28,61942
0.53,1.73,0.14,7.00,-25.78,-61.00,-7636.28,61952
0.00,1.72,-0.02,7.00,-26.50,-62.00,-7637.12,61961
0.00,1.56,-0.15,7.00,-27.81,-63.00,-7638.80,61969
0.39,1.58,0.02,7.00,-27.01,-62.00,-7639.64,61978
0.00,1.39,-0.19,7.00,-28.78,-64.00,-7640.48,61987
0.00,1.47,0.08,7.00,-27.34,-63.00,-7642.16,61996
0.14,1.42,-0.05,7.00,-28.10,-63.00,-7643.00,62005
0.05,1.28,-0.14,7.00,-29.16,-64.00,-7643.84,62013
0.19,1.07,-0.21,7.00,-30.53,-65.00,-7645.52,62022
0.10,0.99,-0.08,7.00,-30.35,-65.00,-7646.36,62031
0.00,0.79,-0.20,7.00,-31.85,-66.00,-7648.03,62040
0.10,0.73,-0.06,7.00,-31.55,-66.00,-7648.87,62049
0.00,0.52,-0.21,7.00,-33.24,-67.00,-7650.55,62058
0.00,0.25,-0.27,7.00,-34.82,-69.00,-7652.23,62066
0.00,0.08,-0.17,7.00,-35.28,-69.00,-7653.91,62075
0.14,-0.10,-0.18,7.00,-36.21,-70.00,-7654.75,62084
0.00,-0.17,-0.07,7.00,-36.12,-70.00,-7656.43,62093
0.00,-0.28,-0.11,7.00,-36.83,-71.00,-7658.11,62102
0.00,-0.47,-0.19,7.00,-38.09,-72.00,-7659.79,62110
0.00,-0.47,-0.01,7.00,-37.41,-71.00,-7661.46,62119
0.00,-0.46,0.02,7.00,-37.22,-71.00,-7663.14,62129
0.00,-0.45,0.01,7.00,-37.22,-71.00,-7664.82,62137
0.00,-0.38,0.07,7.00,-36.63,-70.00,-7666.50,62146
0.00,-0.30,0.08,7.00,-36.21,-70.00,-7668.18,62154
0.00,0.01,0.32,7.00,-33.65,-68.00,-7670.70,62163
0.00,0.03,0.02,7.00,-34.75,-69.00,-7672.37,62173
0.00,0.10,0.07,7.00,-34.24,-68.00,-7674.05,62181
0.00,0.44,0.34,7.00,-31.47,-66.00,-7675.73,62190
0.00,0.43,-0.01,7.00,-32.92,-67.00,-7677.41,62198
0.14,0.53,0.10,7.00,-31.96,-66.00,-7679.93,62208
0.34,0.80,0.27,7.00,-29.92,-65.00,-7681.61,62217
0.10,1.06,0.27,7.00,-28.62,-64.00,-7683.29,62225
0.48,1.20,0.14,7.00,-28.44,-63.00,-7685.80,62234
0.00,1.20,-0.00,7.00,-29.02,-64.00,-7687.48,62243
0.00,1.39,0.19,7.00,-27.28,-62.00,-7690.00,62252
0.19,1.62,0.23,7.00,-25.99,-61.00,-7691.68,62261
0.00,1.84,0.22,7.00,-24.93,-60.00,-7693.36,62269
0.00,2.01,0.17,7.00,-24.24,-60.00,-7695.88,62278
0.05,2.01,-0.00,7.00,-24.98,-60.00,-7697.56,62287
0.63,2.22,0.22,7.00,-23.01,-59.00,-7700.07,62296
0.14,2.26,0.03,7.00,-23.56,-59.00,-7702.59,62305
0.00,2.39,0.13,7.00,-22.53,-58.00,-7704.27,62314
0.00,2.59,0.20,7.00,-21.26,-57.00,-7706.79,62322
0.14,2.81,0.23,7.00,-20.02,-56.00,-7708.47,62331
0.39,2.90,0.09,7.00,-20.15,-56.00,-7710.15,62341
0.05,2.90,-0.00,7.00,-20.54,-57.00,-7712.66,62349
0.00,3.06,0.16,7.00,-19.08,-56.00,-7715.18,62358
0.00,3.16,0.11,7.00,-18.75,-55.00,-7716.86,62366
0.53,3.28,0.12,7.00,-18.12,-55.00,-7719.38,62375
0.10,3.41,0.13,7.00,-17.41,-54.00,-7721.90,62385
0.00,3.29,-0.12,7.00,-19.05,-56.00,-7723.57,62393
0.00,3.38,0.09,7.00,-17.74,-54.00,-7726.09,62402
0.05,3.55,0.17,7.00,-16.59,-53.00,-7728.61,62411
0.00,3.35,-0.20,7.00,-19.02,-56.00,-7730.29,62419
0.00,3.24,-0.12,7.00,-19.28,-56.00,-7732.81,62429
0.05,3.31,0.07,7.00,-18.19,-55.00,-7734.49,62437
0.00,3.23,-0.08,7.00,-19.20,-56.00,-7737.00,62446
0.00,3.20,-0.02,7.00,-19.07,-56.00,-7739.52,62455
0.05,3.18,-0.02,7.00,-19.15,-56.00,-7741.20,62464
0.00,3.07,-0.11,7.00,-20.08,-56.00,-7743.72,62473
0.00,2.89,-0.18,7.00,-21.24,-57.00,-7746.24,62482
0.48,2.89,-0.01,7.00,-20.60,-57.00,-7748.76,62490
0.24,2.80,-0.09,7.00,-21.36,-57.00,-7751.27,62499
0.53,2.70,-0.10,7.00,-21.93,-58.00,-7753.79,62509
0.14,2.58,-0.12,7.00,-22.56,-58.00,-7756.31,62517
0.63,2.40,-0.18,7.00,-23.76,-59.00,-7758.83,62526
0.43,2.22,-0.17,7.00,-24.59,-60.00,-7761.35,62534
0.05,2.01,-0.21,7.00,-25.77,-61.00,-7764.70,62543
0.19,1.79,-0.23,7.00,-26.98,-62.00,-7767.22,62553
0.00,1.61,-0.17,7.00,-27.65,-63.00,-7769.74,62561
0.00,1.39,-0.22,7.00,-28.95,-64.00,-7773.10,62570
0.00,1.15,-0.24,7.00,-30.23,-65.00,-7776.45,62579
0.34,0.94,-0.21,7.00,-31.14,-66.00,-7778.97,62587
0.00,0.75,-0.19,7.00,-32.05,-66.00,-7782.33,62597
0.00,0.54,-0.21,7.00,-33.15,-67.00,-7785.69,62606
0.10,0.37,-0.16,7.00,-33.79,-68.00,-7788.20,62614
0.00,0.09,-0.28,7.00,-35.64,-70.00,-7791.56,62623
0.00,0.13,0.04,7.00,-34.21,-68.00,-7794.92,62631
0.00,-0.26,-0.39,7.00,-37.83,-71.00,-7798.28,62641
0.43,-0.22,0.04,7.00,-35.97,-70.00,-7801.63,62650
0.05,-0.29,-0.07,7.00,-36.70,-70.00,-7804.15,62658
0.19,-0.42,-0.13,7.00,-37.61,-71.00,-7808.35,62667
0.05,-0.42,0.00,7.00,-37.07,-71.00,-7811.70,62676
0.14,-0.59,-0.17,7.00,-38.64,-72.00,-7815.06,62685
0.10,-0.48,0.11,7.00,-36.98,-71.00,-7818.42,62694
0.00,-0.44,0.04,7.00,-37.02,-71.00,-7821.78,62703
0.10,-0.68,-0.24,7.00,-39.38,-73.00,-7825.13,62711
0.00,-0.45,0.23,7.00,-36.32,-70.00,-7828.49,62721
0.00,-0.47,-0.02,7.00,-37.47,-71.00,-7831.85,62730
0.14,-0.27,0.21,7.00,-35.50,-69.00,-7835.21,62738
0.00,-0.27,-0.00,7.00,-36.36,-70.00,-7838.56,62747
0.00,-0.43,-0.16,7.00,-37.81,-71.00,-7841.92,62756
0.00,-0.10,0.34,7.00,-34.13,-68.00,-7845.28,62765
0.00,-0.26,-0.17,7.00,-36.98,-71.00,-7848.64,62774
0.00,-0.15,0.11,7.00,-35.29,-69.00,-7851.99,62782
0.19,-0.18,-0.03,7.00,-36.02,-70.00,-7855.35,62791
0.05,-0.11,0.07,7.00,-35.23,-69.00,-7858.71,62800
0.00,0.12,0.23,7.00,-33.50,-68.00,-7862.07,62809
0.63,-0.13,-0.25,7.00,-36.65,-70.00,-7865.42,62818
0.10,-0.08,0.05,7.00,-35.21,-69.00,-7868.78,62827
0.53,-0.03,0.05,7.00,-34.96,-69.00,-7872.14,62835
0.05,-0.00,0.03,7.00,-34.92,-69.00,-7876.33,62844
0.43,-0.13,-0.12,7.00,-36.14,-70.00,-7879.69,62854
0.00,-0.25,-0.12,7.00,-36.70,-70.00,-7883.05,62862
0.00,0.03,0.28,7.00,-33.71,-68.00,-7886.41,62871
0.05,-0.35,-0.38,7.00,-38.25,-72.00,-7889.76,62880
0.14,-0.17,0.18,7.00,-35.15,-69.00,-7893.96,62888
0.00,-0.35,-0.18,7.00,-37.45,-71.00,-7897.32,62898
0.00,-0.11,0.24,7.00,-34.58,-69.00,-7900.67,62907
0.10,-0.07,0.03,7.00,-35.24,-69.00,-7904.87,62915
0.00,-0.29,-0.22,7.00,-37.31,-71.00,-7908.23,62924
0.05,0.08,0.37,7.00,-33.12,-67.00,-7911.59,62934
0.05,-0.20,-0.28,7.00,-37.15,-71.00,-7915.78,62942
0.00,-0.04,0.17,7.00,-34.53,-69.00,-7919.14,62951
0.00,-0.28,-0.25,7.00,-37.41,-71.00,-7922.50,62960
0.39,-0.31,-0.03,7.00,-36.66,-70.00,-7926.69,62968
0.14,-0.31,0.00,7.00,-36.51,-70.00,-7930.05,62978
0.14,-0.74,-0.44,7.00,-40.48,-74.00,-7934.25,62987
0.19,-0.74,0.00,7.00,-38.70,-72.00,-7937.61,62995
0.19,-0.86,-0.12,7.00,-39.75,-73.00,-7941.80,63004
0.43,-0.74,0.12,7.00,-38.22,-72.00,-7945.16,63013
0.00,-1.25,-0.51,7.00,-43.29,-76.00,-7948.52,63022
0.05,-0.94,0.31,7.00,-38.50,-72.00,-7952.71,63031
0.00,-1.16,-0.22,7.00,-41.69,-75.00,-7956.07,63040
0.00,-1.13,0.03,7.00,-40.51,-74.00,-7960.27,63048
0.05,-1.16,-0.04,7.00,-40.97,-74.00,-7964.46,63057
0.19,-1.13,0.03,7.00,-40.56,-74.00,-7967.82,63067
0.00,-0.93,0.20,7.00,-38.87,-72.00,-7972.02,63075
0.05,-1.14,-0.21,7.00,-41.53,-74.00,-7975.38,63084
0.10,-0.85,0.29,7.00,-38.12,-72.00,-7979.57,63093
0.53,-0.89,-0.04,7.00,-39.59,-73.00,-7983.77,63101
0.58,-0.80,0.09,7.00,-38.64,-72.00,-7987.13,63111
0.19,-0.86,-0.06,7.00,-39.58,-73.00,-7991.32,63120
0.00,-0.74,0.12,7.00,-38.22,-72.00,-7995.52,63128
0.00,-0.86,-0.12,7.00,-39.75,-73.00,-7999.72,63137
0.24,-0.91,-0.05,7.00,-39.74,-73.00,-8003.91,63147
0.00,-0.80,0.10,7.00,-38.60,-72.00,-8008.11,63155
0.05,-0.71,0.09,7.00,-38.16,-72.00,-8012.31,63164
0.00,-1.00,-0.29,7.00,-41.17,-74.00,-8016.50,63173
0.10,-0.93,0.07,7.00,-39.41,-73.00,-8020.70,63181
0.00,-1.11,-0.18,7.00,-41.26,-74.00,-8024.90,63191
0.00,-1.24,-0.12,7.00,-41.68,-75.00,-8029.09,63200
0.34,-1.25,-0.01,7.00,-41.29,-74.00,-8034.13,63208
0.00,-1.25,0.00,7.00,-41.23,-74.00,-8038.33,63217
0.00,-1.52,-0.27,7.00,-43.70,-76.00,-8042.52,63226
0.05,-1.59,-0.07,7.00,-43.25,-76.00,-8046.72,63235
0.00,-1.63,-0.04,7.00,-43.34,-76.00,-8051.76,63244
0.00,-1.72,-0.09,7.00,-43.98,-77.00,-8055.95,63253
0.05,-1.82,-0.09,7.00,-44.46,-77.00,-8060.15,63261
0.00,-1.82,-0.00,7.00,-44.11,-77.00,-8065.18,63270
0.00,-2.08,-0.26,7.00,-46.48,-79.00,-8069.38,63279
0.05,-2.15,-0.07,7.00,-46.03,-78.00,-8074.42,63288
0.00,-2.23,-0.08,7.00,-46.45,-79.00,-8078.61,63297
0.10,-2.54,-0.31,7.00,-48.91,-81.00,-8083.65,63306
0.29,-2.51,0.02,7.00,-47.46,-79.00,-8087.85,63314
0.05,-2.59,-0.08,7.00,-48.26,-80.00,-8092.88,63324
0.00,-2.83,-0.24,7.00,-50.13,-82.00,-8097.92,63333
0.00,-2.83,0.00,7.00,-49.16,-81.00,-8102.12,63341
0.00,-2.95,-0.11,7.00,-50.18,-82.00,-8107.15,63350
0.00,-2.96,-0.02,7.00,-49.88,-81.00,-8112.19,63358
0.00,-2.95,0.02,7.00,-49.66,-81.00,-8117.22,63368
0.00,-2.85,0.09,7.00,-48.89,-81.00,-8122.26,63377
0.00,-2.73,0.13,7.00,-48.12,-80.00,-8127.29,63385
0.00,-2.50,0.22,7.00,-46.62,-79.00,-8132.33,63394
0.00,-2.56,-0.05,7.00,-47.99,-80.00,-8137.37,63404
0.63,-2.33,0.23,7.00,-45.71,-78.00,-8142.40,63412
0.00,-2.00,0.33,7.00,-43.68,-76.00,-8147.44,63421
0.00,-2.08,-0.08,7.00,-45.74,-78.00,-8152.48,63430
0.10,-1.71,0.37,7.00,-42.07,-75.00,-8157.51,63438
0.19,-1.64,0.07,7.00,-42.90,-76.00,-8162.55,63448
0.00,-1.78,-0.14,7.00,-44.45,-77.00,-8167.58,63457
0.14,-1.47,0.31,7.00,-41.12,-74.00,-8172.62,63465
0.00,-1.35,0.12,7.00,-41.31,-74.00,-8177.66,63474
0.24,-1.34,0.01,7.00,-41.65,-75.00,-8182.69,63483
0.58,-1.05,0.29,7.00,-39.09,-72.00,-8187.73,63492
0.29,-1.07,-0.02,7.00,-40.39,-73.00,-8192.76,63501
0.63,-0.75,0.32,7.00,-37.47,-71.00,-8197.80,63510
0.19,-0.74,0.01,7.00,-38.68,-72.00,-8202.84,63519
0.00,-0.70,0.04,7.00,-38.37,-72.00,-8207.87,63527
0.00,-0.47,0.23,7.00,-36.46,-70.00,-8212.91,63537
0.05,-0.46,0.01,7.00,-37.28,-71.00,-8217.94,63545
0.00,-0.19,0.28,7.00,-34.84,-69.00,-8222.98,63554
0.00,0.00,0.19,7.00,-34.24,-68.00,-8228.02,63563
0.43,0.21,0.21,7.00,-33.12,-67.00,-8232.21,63571
0.00,0.44,0.23,7.00,-31.90,-66.00,-8238.09,63581
0.19,0.67,0.23,7.00,-30.73,-65.00,-8242.29,63590
6.42,0.78,0.11,7.00,-30.55,-65.00,-8248.16,63598
15.80,0.79,0.01,7.00,-30.49,-65.00,-8253.20,63607
30.38,0.83,0.04,7.00,-28.86,-64.00,-8258.23,63617
38.43,0.94,0.11,7.00,-26.90,-62.00,-8263.27,63626
47.03,1.08,0.14,7.00,-24.62,-60.00,-8268.30,63634
61.86,1.18,0.10,7.00,-21.09,-57.00,-8273.34,63643
66.57,1.33,0.15,7.00,-18.90,-55.00,-8278.38,63652
61.86,1.58,0.25,7.00,-18.46,-55.00,-8283.41,63662
69.03,1.15,-0.42,7.00,-21.39,-57.00,-8288.45,63670
86.00,1.46,0.31,7.00,-11.65,-49.00,-8293.48,63679
90.89,1.55,0.08,7.00,-10.42,-48.00,-8297.68,63688
89.98,1.36,-0.18,7.00,-12.72,-50.00,-8302.72,63697
98.46,1.58,0.22,7.00,-6.80,-45.00,-8307.75,63706
105.02,1.13,-0.46,7.00,-9.12,-47.00,-8311.95,63715
105.54,1.35,0.22,7.00,-5.13,-44.00,-8316.99,63724
113.63,1.45,0.11,7.00,-1.49,-41.00,-8321.18,63733
112.52,1.31,-0.14,7.00,-3.69,-43.00,-8325.38,63741
110.33,1.53,0.22,7.00,-2.10,-41.00,-8329.58,63751
110.33,1.29,-0.24,7.00,-5.13,-44.00,-8333.77,63760
117.03,1.40,0.10,7.00,-0.21,-40.00,-8337.97,63768
119.34,1.27,-0.13,7.00,-0.71,-40.00,-8342.17,63777
120.51,1.41,0.15,7.00,0.00,40.00,-8345.52,63787
121.11,1.26,-0.16,7.00,-0.01,-40.00,-8348.88,63796
122.89,1.42,0.17,7.00,0.00,40.00,-8352.24,63804
115.32,1.24,-0.19,7.00,-2.97,-42.00,-8355.59,63813
120.51,1.28,0.04,7.00,0.00,40.00,-8358.11,63822
130.29,1.31,0.04,7.00,0.00,40.00,-8360.63,63831
130.92,1.32,0.00,7.00,0.00,40.00,-8362.31,63840
132.84,1.29,-0.02,7.00,0.00,40.00,-8363.99,63848
139.44,1.29,-0.00,7.00,0.00,40.00,-8364.83,63857
139.44,1.41,0.12,7.00,0.00,40.00,-8365.67,63866
134.14,1.26,-0.16,7.00,0.00,40.00,-8366.51,63875
138.09,1.09,-0.17,7.00,0.00,40.00,-8366.51,63884
138.76,1.05,-0.04,7.00,0.00,40.00,-8366.51,63892
138.76,0.96,-0.09,7.00,0.00,40.00,-8366.51,63901
136.10,0.73,-0.23,7.00,0.00,40.00,-8366.51,63910
136.76,0.20,-0.53,7.00,0.00,40.00,-8366.51,63919
144.93,-0.15,-0.34,7.00,0.00,40.00,-8366.51,63928
144.23,-0.44,-0.30,7.00,0.00,40.00,-8366.51,63936
142.16,-0.73,-0.29,7.00,0.00,40.00,-8366.51,63945
144.93,-1.07,-0.34,7.00,0.00,40.00,-8366.51,63953
146.33,-1.49,-0.42,7.00,-1.32,-41.00,-8366.51,63963
147.75,-1.90,-0.41,7.00,-2.47,-42.00,-8366.51,63972
147.75,-2.30,-0.41,7.00,-4.49,-43.00,-8367.35,63981
151.35,-2.66,-0.35,7.00,-3.87,-43.00,-8367.35,63989
151.35,-2.97,-0.31,7.00,-5.28,-44.00,-8367.35,63998
142.16,-3.30,-0.33,7.00,-12.41,-50.00,-8367.35,64008
147.04,-3.65,-0.35,7.00,-11.40,-49.00,-8367.35,64017
138.76,-4.04,-0.39,7.00,-18.22,-55.00,-8367.35,64025
121.11,-4.41,-0.38,7.00,-29.25,-64.00,-8367.35,64034
117.60,-4.81,-0.39,7.00,-32.95,-67.00,-8368.19,64044
105.02,-5.26,-0.45,7.00,-293.58,-287.00,-8368.19,64053
84.28,-5.74,-0.48,7.00,-313.77,-304.00,-8369.86,64062
64.18,-6.14,-0.40,7.00,-328.11,-316.00,-8372.38,64070
64.18,-6.63,-0.49,7.00,-342.43,-328.00,-8374.90,64079
63.18,-7.46,-0.83,7.00,-370.08,-351.00,-8377.42,64089
43.28,-6.68,0.78,7.00,-322.61,-311.00,-8379.94,64098
20.15,-7.08,-0.40,7.00,-359.15,-342.00,-8383.29,64107
13.43,-7.36,-0.28,7.00,-364.21,-347.00,-8385.81,64116
8.70,-7.66,-0.30,7.00,-372.30,-353.00,-8389.17,64124
2.89,-7.97,-0.31,7.00,-380.29,-360.00,-8393.37,64134
0.53,-8.29,-0.32,7.00,-388.55,-367.00,-8397.56,64143
0.05,-7.84,0.44,7.00,-362.20,-345.00,-8401.76,64152
0.05,-8.41,-0.57,7.00,-396.55,-374.00,-8405.96,64160
0.05,-8.18,0.23,7.00,-375.01,-356.00,-8410.99,64169
0.05,-8.32,-0.14,7.00,-385.88,-365.00,-8416.03,64179
0.10,-8.54,-0.22,7.00,-393.04,-371.00,-8421.06,64188
0.05,-8.19,0.36,7.00,-372.56,-354.00,-8426.94,64196
0.05,-8.12,0.06,7.00,-376.87,-357.00,-8432.81,64205
0.05,-8.40,-0.28,7.00,-390.68,-369.00,-8438.69,64215
0.58,-7.80,0.60,7.00,-358.06,-341.00,-8445.40,64224
0.05,-7.95,-0.15,7.00,-376.80,-357.00,-8452.12,64233
0.05,-7.66,0.29,7.00,-360.76,-344.00,-8458.83,64241
0.19,-7.95,-0.28,7.00,-379.34,-359.00,-8465.55,64250
0.24,-7.30,0.64,7.00,-344.68,-330.00,-8472.26,64260
0.53,-7.18,0.12,7.00,-351.96,-336.00,-8479.82,64269
0.14,-6.75,0.42,7.00,-335.35,-322.00,-8486.53,64277
0.48,-6.74,0.01,7.00,-343.17,-329.00,-8494.09,64286
0.05,-6.51,0.23,7.00,-333.05,-320.00,-8501.64,64295
0.05,-6.29,0.22,7.00,-327.96,-316.00,-8509.19,64305
0.48,-6.23,0.06,7.00,-329.69,-317.00,-8516.75,64313
0.29,-5.49,0.75,7.00,-297.24,-290.00,-8525.14,64322
0.68,-5.28,0.20,7.00,-303.04,-295.00,-8532.70,64331
0.05,-4.88,0.40,7.00,-57.81,-88.00,-8541.09,64340
0.05,-4.59,0.29,7.00,-56.81,-87.00,-8549.48,64349
0.00,-4.29,0.31,7.00,-55.21,-86.00,-8557.04,64358
0.05,-3.94,0.34,7.00,-53.34,-84.00,-8564.59,64367
0.00,-3.57,0.38,7.00,-51.33,-83.00,-8572.14,64376
0.53,-3.20,0.37,7.00,-49.50,-81.00,-8579.70,64385
0.58,-2.77,0.42,7.00,-47.17,-79.00,-8587.25,64394
0.39,-1.97,0.80,7.00,-41.68,-75.00,-8594.81,64403
0.05,-1.46,0.52,7.00,-40.21,-73.00,-8602.36,64411
0.00,-0.97,0.49,7.00,-37.86,-71.00,-8609.91,64420
0.00,-0.23,0.73,7.00,-33.22,-67.00,-8617.47,64430
0.14,0.42,0.65,7.00,-30.27,-65.00,-8625.02,64438
0.43,0.89,0.47,7.00,-28.69,-64.00,-8631.74,64447
0.00,1.40,0.51,7.00,-26.00,-61.00,-8639.29,64456
0.00,2.11,0.72,7.00,-21.55,-58.00,-8646.01,64464
0.58,2.63,0.52,7.00,-19.76,-56.00,-8653.56,64474
0.39,3.31,0.67,7.00,-15.78,-53.00,-8660.27,64483
0.63,4.03,0.72,7.00,-11.96,-50.00,-8666.99,64491
0.14,4.60,0.57,7.00,-9.75,-48.00,-8673.70,64500
0.68,5.37,0.78,7.00,-25.09,-61.00,-8680.42,64509
0.14,6.06,0.68,7.00,-9.91,-48.00,-8686.29,64518
0.39,6.37,0.31,7.00,-9.42,-47.00,-8693.01,64527
0.00,6.86,0.49,7.00,6.28,45.00,-8699.72,64535
0.00,7.34,0.48,7.00,18.24,55.00,-8705.60,64544
0.34,7.89,0.55,7.00,33.29,67.00,-8711.47,64553
0.14,8.71,0.82,7.00,59.09,89.00,-8716.51,64562
0.43,9.36,0.65,7.00,72.08,100.00,-8721.55,64571
0.10,9.49,0.12,7.00,64.65,94.00,-8724.90,64580
0.63,9.91,0.42,7.00,81.20,108.00,-8727.42,64588
0.00,10.47,0.56,7.00,97.79,122.00,-8729.94,64598
0.05,10.70,0.23,7.00,97.19,121.00,-8731.62,64607
0.00,11.04,0.34,7.00,107.96,130.00,-8731.62,64615
0.00,11.71,0.67,7.00,131.06,150.00,-8731.62,64624
0.14,11.41,-0.30,7.00,104.16,127.00,-8731.62,64633
0.00,11.85,0.44,7.00,130.07,149.00,-8731.62,64642
0.14,11.91,0.06,7.00,124.06,144.00,-8731.62,64651
0.00,11.58,-0.34,7.00,107.68,130.00,-8731.62,64660
0.00,11.60,0.02,7.00,115.40,137.00,-8731.62,64668
0.05,11.66,0.06,7.00,117.77,139.00,-8731.62,64677
0.00,11.82,0.16,7.00,123.63,144.00,-8730.78,64687
0.05,11.65,-0.17,7.00,112.89,135.00,-8730.78,64696
0.00,11.41,-0.24,7.00,105.47,128.00,-8730.78,64704
0.00,11.03,-0.38,7.00,93.03,118.00,-8729.94,64713
0.00,10.91,-0.12,7.00,95.46,120.00,-8729.94,64722
0.10,10.76,-0.15,7.00,90.90,116.00,-8729.94,64731
0.53,10.56,-0.19,7.00,85.22,111.00,-8729.10,64740
0.10,10.31,-0.25,7.00,77.84,105.00,-8729.10,64749
0.05,10.13,-0.18,7.00,74.67,102.00,-8729.10,64757
0.00,10.00,-0.13,7.00,72.36,100.00,-8729.10,64766
0.00,9.82,-0.18,7.00,67.05,96.00,-8728.26,64776
0.00,9.61,-0.21,7.00,61.00,91.00,-8728.26,64784
0.00,9.38,-0.23,7.00,55.06,86.00,-8728.26,64793
0.19,9.09,-0.29,7.00,46.51,79.00,-8727.42,64801
0.00,8.77,-0.32,7.00,37.81,71.00,-8727.42,64811
0.05,8.56,-0.21,7.00,34.83,69.00,-8727.42,64819
0.05,8.35,-0.21,7.00,29.67,64.00,-8727.42,64828
0.00,8.15,-0.20,7.00,24.71,60.00,-8727.42,64836
0.00,7.91,-0.24,7.00,17.99,55.00,-8726.58,64845
0.00,7.57,-0.35,7.00,7.21,46.00,-8726.58,64855
0.00,7.22,-0.35,7.00,-1.55,-41.00,-8726.58,64863
0.00,6.92,-0.29,7.00,-7.78,-46.00,-8726.58,64872
0.00,6.71,-0.21,7.00,-11.44,-49.00,-8726.58,64880
0.00,6.44,-0.27,7.00,-19.58,-56.00,-8726.58,64889
0.00,6.22,-0.22,7.00,-23.89,-60.00,-8726.58,64898
0.00,6.04,-0.18,7.00,-27.41,-63.00,-8727.42,64907
0.14,5.86,-0.18,7.00,-31.96,-66.00,-8727.42,64916
0.14,5.74,-0.12,7.00,-33.81,-68.00,-8728.26,64924
0.29,5.63,-0.12,7.00,-36.63,-70.00,-8729.10,64933
0.24,5.53,-0.10,7.00,-38.79,-72.00,-8729.94,64942
0.10,5.26,-0.27,7.00,-48.80,-81.00,-8730.78,64951
0.00,5.23,-0.03,7.00,-44.98,-77.00,-8731.62,64960
0.00,4.96,-0.26,7.00,-11.23,-49.00,-8732.46,64968
0.00,5.25,0.28,7.00,-38.11,-72.00,-8733.30,64977
0.00,5.17,-0.08,7.00,-47.31,-79.00,-8733.30,64986
0.10,4.85,-0.32,7.00,-12.01,-50.00,-8734.14,64995
0.05,4.89,0.03,7.00,-10.43,-48.00,-8734.98,65004
0.00,4.43,-0.46,7.00,-14.71,-52.00,-8735.81,65012
0.00,4.21,-0.22,7.00,-14.84,-52.00,-8737.49,65021
0.00,3.99,-0.22,7.00,-15.90,-53.00,-8738.33,65030
0.00,3.92,-0.07,7.00,-15.69,-53.00,-8739.17,65039
0.05,3.86,-0.06,7.00,-15.98,-53.00,-8740.01,65048
0.48,3.60,-0.26,7.00,-18.03,-55.00,-8740.85,65056
0.05,3.39,-0.21,7.00,-18.89,-55.00,-8742.53,65065
0.10,3.20,-0.19,7.00,-19.75,-56.00,-8743.37,65075
0.78,2.97,-0.23,7.00,-21.08,-57.00,-8744.21,65083
0.00,2.74,-0.23,7.00,-22.25,-58.00,-8745.89,65092
0.00,2.49,-0.24,7.00,-23.50,-59.00,-8746.73,65100
0.34,2.41,-0.09,7.00,-23.33,-59.00,-8748.40,65110
0.00,2.29,-0.12,7.00,-24.02,-60.00,-8749.24,65119
0.00,2.13,-0.16,7.00,-25.01,-61.00,-8750.92,65127
0.48,1.88,-0.24,7.00,-26.56,-62.00,-8751.76,65136
0.00,1.73,-0.16,7.00,-27.00,-62.00,-8753.44,65145
0.19,1.69,-0.04,7.00,-26.69,-62.00,-8755.12,65154
0.05,1.57,-0.12,7.00,-27.64,-63.00,-8755.96,65163
0.00,1.48,-0.09,7.00,-27.95,-63.00,-8757.64,65171
0.00,1.19,-0.29,7.00,-30.21,-65.00,-8759.32,65180
0.00,0.91,-0.28,7.00,-31.56,-66.00,-8760.99,65189
0.63,0.79,-0.13,7.00,-31.58,-66.00,-8762.67,65198
0.00,0.57,-0.22,7.00,-33.01,-67.00,-8764.35,65207
0.05,0.30,-0.27,7.00,-34.59,-69.00,-8765.19,65216
0.00,0.07,-0.23,7.00,-35.59,-69.00,-8766.87,65224
0.00,-0.16,-0.23,7.00,-36.70,-70.00,-8769.39,65233
0.00,-0.43,-0.27,7.00,-38.24,-72.00,-8771.07,65242
0.39,-0.52,-0.09,7.00,-37.96,-71.00,-8772.75,65251
0.10,-0.61,-0.09,7.00,-38.45,-72.00,-8774.42,65260
0.63,-0.66,-0.04,7.00,-38.45,-72.00,-8776.94,65268
0.00,-0.61,0.04,7.00,-37.91,-71.00,-8778.62,65277
0.00,-0.75,-0.13,7.00,-39.28,-73.00,-8780.30,65287
0.05,-0.60,0.15,7.00,-37.36,-71.00,-8782.82,65295
0.00,-0.47,0.13,7.00,-36.81,-71.00,-8784.50,65304
0.00,-0.36,0.11,7.00,-36.36,-70.00,-8787.01,65313
0.00,-0.48,-0.12,7.00,-37.90,-71.00,-8788.69,65321
0.00,-0.19,0.29,7.00,-34.76,-69.00,-8791.21,65331
0.00,-0.02,0.17,7.00,-34.39,-68.00,-8792.89,65339
0.05,0.03,0.04,7.00,-34.71,-69.00,-8795.41,65348
0.05,0.16,0.14,7.00,-33.62,-68.00,-8797.09,65357
0.10,0.24,0.08,7.00,-33.49,-68.00,-8798.76,65366
0.43,0.37,0.13,7.00,-32.60,-67.00,-8801.28,65375
0.10,0.69,0.31,7.00,-30.32,-65.00,-8802.96,65384
0.53,0.81,0.13,7.00,-30.43,-65.00,-8805.48,65392
0.00,0.71,-0.10,7.00,-31.84,-66.00,-8808.00,65401
0.00,1.03,0.32,7.00,-28.56,-64.00,-8809.68,65411
0.00,1.29,0.25,7.00,-27.55,-63.00,-8812.19,65419
0.05,1.31,0.02,7.00,-28.39,-63.00,-8814.71,65428
0.00,1.58,0.27,7.00,-26.05,-61.00,-8816.39,65436
0.00,1.82,0.25,7.00,-24.89,-60.00,-8818.91,65445
0.00,1.82,-0.00,7.00,-25.91,-61.00,-8820.59,65455
0.00,1.90,0.08,7.00,-25.17,-61.00,-8823.11,65463
0.00,2.05,0.15,7.00,-24.14,-60.00,-8824.79,65472
0.05,2.11,0.06,7.00,-24.21,-60.00,-8827.30,65480
0.00,1.91,-0.20,7.00,-26.27,-62.00,-8828.98,65489
0.00,1.96,0.05,7.00,-25.00,-61.00,-8831.50,65499
0.00,2.13,0.17,7.00,-23.69,-59.00,-8833.18,65507
0.29,2.13,0.00,7.00,-24.35,-60.00,-8834.86,65516
0.34,2.22,0.10,7.00,-23.50,-59.00,-8837.37,65524
0.48,2.16,-0.06,7.00,-24.43,-60.00,-8839.05,65533
0.48,2.27,0.11,7.00,-23.19,-59.00,-8841.57,65543
0.05,2.29,0.02,7.00,-23.46,-59.00,-8844.09,65551
0.29,2.32,0.03,7.00,-23.25,-59.00,-8845.77,65560
0.00,2.49,0.17,7.00,-21.86,-58.00,-8848.29,65569
0.00,2.65,0.16,7.00,-21.10,-57.00,-8849.96,65577
0.00,2.75,0.10,7.00,-20.87,-57.00,-8852.48,65587
0.00,2.67,-0.08,7.00,-21.95,-58.00,-8854.16,65595
0.00,2.78,0.11,7.00,-20.63,-57.00,-8856.68,65604
0.00,2.74,-0.04,7.00,-21.47,-58.00,-8859.20,65613
0.00,2.82,0.08,7.00,-20.62,-57.00,-8860.88,65622
0.00,2.80,-0.01,7.00,-21.05,-57.00,-8863.39,65631
0.00,2.80,0.00,7.00,-20.99,-57.00,-8865.07,65639
0.00,2.96,0.15,7.00,-19.60,-56.00,-8866.75,65648
0.00,2.83,-0.13,7.00,-21.38,-57.00,-8869.27,65657
0.53,2.71,-0.12,7.00,-21.93,-58.00,-8870.95,65666
0.53,2.82,0.11,7.00,-20.47,-57.00,-8873.47,65675
0.00,2.85,0.04,7.00,-20.59,-57.00,-8875.14,65684
0.00,2.98,0.13,7.00,-19.56,-56.00,-8876.82,65692
0.10,2.96,-0.02,7.00,-20.28,-57.00,-8879.34,65701
0.24,2.76,-0.20,7.00,-22.00,-58.00,-8881.02,65711
0.05,2.78,0.02,7.00,-20.98,-57.00,-8883.54,65719
0.00,2.79,0.00,7.00,-21.05,-57.00,-8885.22,65728
0.00,2.50,-0.28,7.00,-23.62,-59.00,-8887.73,65736
0.00,2.33,-0.17,7.00,-24.04,-60.00,-8889.41,65745
0.05,2.40,0.07,7.00,-22.73,-59.00,-8891.09,65755
0.68,2.17,-0.23,7.00,-25.07,-61.00,-8893.61,65763
0.00,2.00,-0.17,7.00,-25.65,-61.00,-8896.13,65772
0.05,1.94,-0.07,7.00,-25.58,-61.00,-8897.81,65781
0.00,1.54,-0.39,7.00,-28.87,-64.00,-8900.33,65789
0.00,1.51,-0.03,7.00,-27.57,-63.00,-8902.00,65799
0.00,1.24,-0.27,7.00,-29.89,-65.00,-8904.52,65807
0.00,0.93,-0.31,7.00,-31.59,-66.00,-8906.20,65816
0.00,0.60,-0.33,7.00,-33.29,-67.00,-8908.72,65825
0.19,0.08,-0.52,7.00,-36.69,-70.00,-8911.24,65833
0.19,-0.16,-0.24,7.00,-36.77,-70.00,-8913.75,65843
0.05,-0.49,-0.33,7.00,-38.79,-72.00,-8915.43,65852
0.48,-0.59,-0.10,7.00,-38.32,-72.00,-8917.95,65860
0.05,-0.87,-0.28,7.00,-40.49,-74.00,-8920.47,65869
0.00,-1.46,-0.59,7.00,-44.64,-77.00,-8922.99,65879
0.00,-1.48,-0.02,7.00,-42.48,-75.00,-8926.34,65887
0.00,-2.03,-0.55,7.00,-47.34,-79.00,-8928.86,65896
0.00,-2.42,-0.40,7.00,-48.71,-81.00,-8931.38,65905
0.00,-2.55,-0.12,7.00,-48.21,-80.00,-8934.74,65913
0.00,-3.00,-0.45,7.00,-51.78,-83.00,-8937.26,65923
0.00,-3.16,-0.16,7.00,-51.42,-83.00,-8940.61,65932
0.00,-3.32,-0.16,7.00,-52.26,-84.00,-8943.97,65940
0.00,-3.58,-0.26,7.00,-53.94,-85.00,-8947.33,65949
0.00,-3.75,-0.17,7.00,-54.42,-85.00,-8950.68,65957
0.05,-4.01,-0.26,7.00,-56.06,-87.00,-8954.88,65967
0.00,-4.11,-0.10,7.00,-55.98,-87.00,-8958.24,65976
0.00,-4.34,-0.23,7.00,-57.62,-88.00,-8962.44,65984
0.00,-4.41,-0.07,7.00,-57.37,-88.00,-8965.79,65993
0.00,-4.41,-0.00,7.00,-57.08,-88.00,-8969.99,66002
0.00,-4.59,-0.18,7.00,-58.69,-89.00,-8974.19,66011
0.00,-4.58,0.01,7.00,-57.87,-88.00,-8978.38,66020
0.10,-4.69,-0.11,7.00,-58.86,-89.00,-8982.58,66029
0.14,-4.61,0.08,7.00,-57.76,-88.00,-8986.78,66037
0.24,-4.62,-0.01,7.00,-58.12,-88.00,-8990.97,66046
0.05,-4.51,0.11,7.00,-57.11,-88.00,-8996.01,66056
0.05,-4.42,0.09,7.00,-56.74,-87.00,-9000.21,66064
0.00,-4.22,0.20,7.00,-55.27,-86.00,-9005.24,66073
0.14,-4.17,0.04,7.00,-55.68,-86.00,-9009.44,66082
0.05,-4.01,0.16,7.00,-54.40,-85.00,-9014.47,66092
0.00,-3.95,0.06,7.00,-54.49,-85.00,-9018.67,66100
0.43,-3.90,0.05,7.00,-54.27,-85.00,-9023.71,66109
0.05,-3.83,0.06,7.00,-53.90,-85.00,-9027.90,66117
0.00,-3.81,0.02,7.00,-53.98,-85.00,-9032.94,66126
0.05,-3.62,0.19,7.00,-52.32,-84.00,-9037.98,66136
0.05,-3.41,0.21,7.00,-51.24,-83.00,-9042.17,66145
0.00,-3.17,0.24,7.00,-49.87,-81.00,-9047.21,66153
0.73,-3.07,0.10,7.00,-49.92,-82.00,-9052.24,66162
0.05,-2.98,0.09,7.00,-49.51,-81.00,-9057.28,66171
0.14,-2.80,0.18,7.00,-48.28,-80.00,-9061.48,66180
0.43,-2.55,0.25,7.00,-46.77,-79.00,-9066.51,66189
0.00,-2.20,0.35,7.00,-44.61,-77.00,-9071.55,66198
0.19,-2.35,-0.15,7.00,-47.32,-79.00,-9076.59,66206
0.05,-2.27,0.08,7.00,-46.00,-78.00,-9081.62,66215
0.00,-2.09,0.17,7.00,-44.78,-77.00,-9087.50,66225
0.00,-1.82,0.27,7.00,-43.05,-76.00,-9092.53,66233
0.00,-1.80,0.03,7.00,-43.88,-76.00,-9097.57,66242
0.00,-1.87,-0.07,7.00,-44.62,-77.00,-9102.60,66251
0.00,-1.69,0.18,7.00,-42.75,-76.00,-9107.64,66259
0.00,-1.49,0.20,7.00,-41.67,-75.00,-9113.52,66269
0.39,-1.46,0.04,7.00,-42.14,-75.00,-9118.55,66277
0.00,-1.48,-0.02,7.00,-42.51,-75.00,-9124.43,66286
0.00,-1.32,0.16,7.00,-40.99,-74.00,-9129.46,66295
0.00,-1.13,0.19,7.00,-39.89,-73.00,-9135.34,66304
0.00,-1.09,0.04,7.00,-40.29,-73.00,-9141.21,66313
0.00,-0.99,0.10,7.00,-39.58,-73.00,-9146.25,66322
0.00,-0.86,0.14,7.00,-38.75,-72.00,-9152.13,66330
0.48,-0.62,0.24,7.00,-37.15,-71.00,-9158.00,66339
0.05,-0.51,0.11,7.00,-37.15,-71.00,-9163.88,66349
0.14,-0.47,0.04,7.00,-37.17,-71.00,-9168.91,66357
0.00,-0.36,0.11,7.00,-36.39,-70.00,-9174.79,66366
0.24,-0.39,-0.03,7.00,-37.10,-71.00,-9180.66,66375
0.00,-0.39,0.00,7.00,-36.95,-71.00,-9186.54,66383
0.05,-0.48,-0.09,7.00,-37.74,-71.00,-9192.41,66393
0.24,-0.49,-0.01,7.00,-37.47,-71.00,-9198.29,66402
0.00,-0.54,-0.06,7.00,-37.93,-71.00,-9204.16,66410
0.05,-0.58,-0.04,7.00,-38.07,-72.00,-9210.04,66419
0.19,-0.72,-0.14,7.00,-39.19,-72.00,-9215.91,66428
0.05,-0.73,-0.01,7.00,-38.70,-72.00,-9221.79,66437
0.05,-0.68,0.05,7.00,-38.21,-72.00,-9227.66,66446
0.00,-0.65,0.04,7.00,-38.08,-72.00,-9233.54,66455
0.14,-0.67,-0.03,7.00,-38.46,-72.00,-9239.42,66463
0.00,-0.66,0.01,7.00,-38.27,-72.00,-9245.29,66472
0.53,-0.59,0.07,7.00,-37.63,-71.00,-9251.17,66482
0.19,-0.46,0.12,7.00,-36.83,-71.00,-9257.04,66491
0.63,-0.44,0.02,7.00,-37.14,-71.00,-9262.92,66499
0.29,-0.51,-0.07,7.00,-37.85,-71.00,-9268.79,66508
0.68,-0.45,0.07,7.00,-36.96,-71.00,-9274.67,66518
0.19,-0.34,0.11,7.00,-36.28,-70.00,-9280.54,66526
0.14,-0.25,0.10,7.00,-35.85,-70.00,-9286.42,66535
0.34,-0.24,0.01,7.00,-36.17,-70.00,-9292.29,66544
0.43,-0.36,-0.12,7.00,-37.31,-71.00,-9297.33,66552
0.05,-0.27,0.10,7.00,-35.94,-70.00,-9303.21,66562
0.24,-0.30,-0.04,7.00,-36.68,-70.00,-9309.08,66571
0.05,-0.18,0.12,7.00,-35.40,-69.00,-9314.96,66579
0.00,-0.11,0.07,7.00,-35.28,-69.00,-9320.83,66588
0.00,-0.13,-0.02,7.00,-35.75,-70.00,-9325.87,66597
0.00,-0.08,0.05,7.00,-35.23,-69.00,-9331.74,66606
0.00,-0.02,0.06,7.00,-34.88,-69.00,-9337.62,66615
0.00,0.06,0.09,7.00,-34.33,-68.00,-9343.49,66624
0.14,0.13,0.06,7.00,-34.12,-68.00,-9349.37,66632
0.29,0.20,0.07,7.00,-33.70,-68.00,-9354.41,66641
0.00,0.22,0.02,7.00,-33.85,-68.00,-9360.28,66650
0.00,0.34,0.13,7.00,-32.79,-67.00,-9366.16,66659
0.00,0.55,0.20,7.00,-31.45,-66.00,-9372.03,66668
0.00,0.62,0.08,7.00,-31.59,-66.00,-9377.91,66676
0.00,0.71,0.09,7.00,-31.08,-66.00,-9383.78,66685
0.00,0.87,0.16,7.00,-30.03,-65.00,-9389.66,66695
0.00,1.05,0.18,7.00,-29.03,-64.00,-9395.53,66703
0.00,1.24,0.20,7.00,-27.99,-63.00,-9400.57,66712
0.00,1.41,0.16,7.00,-27.32,-63.00,-9406.45,66720
0.00,1.50,0.09,7.00,-27.15,-62.00,-9412.32,66729
0.00,1.50,0.01,7.00,-27.45,-63.00,-9418.20,66739
0.00,1.71,0.20,7.00,-25.64,-61.00,-9423.23,66747
0.00,1.93,0.23,7.00,-24.42,-60.00,-9429.11,66756
0.00,2.21,0.28,7.00,-22.85,-59.00,-9434.14,66765
0.00,2.48,0.27,7.00,-21.51,-58.00,-9439.18,66774
0.00,2.78,0.30,7.00,-19.93,-56.00,-9445.05,66783
0.00,3.43,0.65,7.00,-15.23,-52.00,-9450.09,66791
0.00,3.83,0.40,7.00,-14.21,-51.00,-9455.13,66800
0.00,4.13,0.29,7.00,-13.18,-51.00,-9460.16,66809
0.00,4.81,0.68,7.00,-8.21,-46.00,-9465.20,66818
0.00,5.27,0.46,7.00,-34.20,-68.00,-9470.23,66827
0.05,5.66,0.39,7.00,-25.86,-61.00,-9475.27,66836
0.43,5.74,0.08,7.00,-29.99,-65.00,-9480.31,66844
0.00,6.42,0.69,7.00,-0.65,-40.00,-9485.34,66853
0.00,6.86,0.44,7.00,5.26,44.00,-9490.38,66862
0.00,7.09,0.23,7.00,7.04,45.00,-9494.57,66871
0.00,7.20,0.11,7.00,7.24,46.00,-9498.77,66879
0.00,7.52,0.31,7.00,19.21,56.00,-9502.13,66888
0.00,7.24,-0.28,7.00,0.35,40.00,-9505.49,66896
0.00,7.93,0.69,7.00,37.09,71.00,-9508.84,66906
0.05,7.86,-0.07,7.00,20.29,57.00,-9510.52,66915
0.00,7.47,-0.40,7.00,3.72,43.00,-9512.20,66923
0.00,7.71,0.25,7.00,22.78,59.00,-9513.88,66932
0.53,7.35,-0.37,7.00,1.38,41.00,-9513.88,66940
0.53,7.41,0.07,7.00,11.66,49.00,-9514.72,66950
0.53,7.91,0.50,7.00,32.78,67.00,-9514.72,66958
0.05,7.73,-0.18,7.00,14.57,52.00,-9514.72,66967
0.24,8.00,0.27,7.00,30.53,65.00,-9514.72,66976
0.05,7.68,-0.32,7.00,10.50,48.00,-9514.72,66984
0.19,7.59,-0.09,7.00,12.78,50.00,-9514.72,66994
0.00,7.87,0.29,7.00,27.54,63.00,-9513.88,67002
0.00,7.63,-0.24,7.00,10.89,49.00,-9513.88,67011
0.14,7.78,0.15,7.00,22.37,58.00,-9513.04,67019
0.00,7.75,-0.02,7.00,18.42,55.00,-9513.04,67028
0.00,7.81,0.05,7.00,21.23,57.00,-9512.20,67038
0.00,7.22,-0.59,7.00,-6.24,-45.00,-9512.20,67046
0.00,7.11,-0.11,7.00,0.52,40.00,-9512.20,67055
0.00,6.83,-0.28,7.00,-9.68,-48.00,-9512.20,67063
0.19,6.82,-0.01,7.00,-4.71,-43.00,-9512.20,67073
0.14,6.77,-0.05,7.00,-6.72,-45.00,-9512.20,67081
0.00,6.45,-0.32,7.00,-20.11,-56.00,-9512.20,67090
0.19,6.20,-0.25,7.00,-25.09,-61.00,-9513.04,67098
0.00,5.78,-0.42,7.00,-38.89,-72.00,-9513.04,67107
0.00,5.60,-0.18,7.00,-38.45,-72.00,-9513.88,67117
0.24,5.29,-0.31,7.00,-48.90,-81.00,-9514.72,67125
0.24,5.04,-0.26,7.00,-54.18,-85.00,-9515.56,67134
0.10,4.74,-0.30,7.00,-12.52,-50.00,-9516.40,67142
0.43,4.22,-0.52,7.00,-16.00,-53.00,-9517.24,67151
0.00,4.09,-0.13,7.00,-15.06,-52.00,-9518.91,67161
0.00,3.56,-0.53,7.00,-19.29,-56.00,-9519.76,67169
0.00,3.62,0.06,7.00,-16.67,-53.00,-9519.76,67178
0.00,3.31,-0.31,7.00,-19.65,-56.00,-9520.59,67186
0.00,3.17,-0.15,7.00,-19.74,-56.00,-9521.43,67195
0.05,3.39,0.22,7.00,-17.15,-54.00,-9522.27,67205
0.00,3.20,-0.19,7.00,-19.76,-56.00,-9523.11,67213
0.00,3.38,0.18,7.00,-17.42,-54.00,-9523.95,67222
0.05,3.48,0.10,7.00,-17.19,-54.00,-9525.63,67231
0.00,3.49,0.01,7.00,-17.48,-54.00,-9526.47,67239
0.00,3.66,0.16,7.00,-16.06,-53.00,-9528.15,67249
0.10,3.61,-0.05,7.00,-17.15,-54.00,-9528.99,67257
0.00,3.55,-0.05,7.00,-17.44,-54.00,-9530.67,67266
0.00,3.26,-0.29,7.00,-19.84,-56.00,-9531.51,67275
0.00,3.31,0.04,7.00,-18.30,-55.00,-9533.18,67283
0.34,3.62,0.31,7.00,-15.64,-53.00,-9534.02,67293
0.10,3.72,0.10,7.00,-15.96,-53.00,-9535.70,67302
0.48,3.82,0.09,7.00,-15.54,-53.00,-9536.54,67310
0.10,3.75,-0.07,7.00,-16.55,-53.00,-9538.22,67319
0.14,3.98,0.24,7.00,-14.13,-51.00,-9539.90,67329
0.05,4.11,0.13,7.00,-13.91,-51.00,-9541.58,67337
0.00,4.16,0.05,7.00,-14.02,-51.00,-9543.26,67346
0.00,4.30,0.14,7.00,-12.98,-50.00,-9544.10,67354
0.00,4.40,0.10,7.00,-12.60,-50.00,-9545.77,67363
0.24,4.54,0.14,7.00,-11.72,-49.00,-9547.45,67373
0.19,4.71,0.17,7.00,-10.74,-49.00,-9549.13,67381
0.00,4.88,0.17,7.00,-9.90,-48.00,-9550.81,67390
0.00,5.00,0.12,7.00,-47.57,-80.00,-9552.49,67398
0.14,5.07,0.06,7.00,-47.10,-79.00,-9555.01,67407
0.14,5.20,0.13,7.00,-42.36,-75.00,-9556.69,67417
0.00,5.33,0.13,7.00,-39.14,-72.00,-9559.20,67425
0.00,5.42,0.09,7.00,-37.51,-71.00,-9560.88,67434
0.00,5.51,0.08,7.00,-35.67,-70.00,-9563.40,67442
0.34,5.59,0.08,7.00,-33.68,-68.00,-9565.92,67451
0.00,5.53,-0.06,7.00,-37.92,-71.00,-9568.44,67461
0.10,5.71,0.18,7.00,-28.74,-64.00,-9570.95,67469
0.29,5.67,-0.04,7.00,-34.09,-68.00,-9573.47,67478
0.53,5.71,0.04,7.00,-31.28,-66.00,-9575.99,67486
0.19,5.81,0.10,7.00,-27.84,-63.00,-9579.35,67495
0.58,5.71,-0.10,7.00,-34.45,-69.00,-9581.87,67505
0.34,5.84,0.13,7.00,-26.38,-62.00,-9584.38,67513
0.63,5.85,0.01,7.00,-28.42,-63.00,-9587.74,67522
0.24,5.90,0.05,7.00,-26.65,-62.00,-9590.26,67531
0.19,5.92,0.02,7.00,-26.76,-62.00,-9593.62,67539
0.00,5.89,-0.03,7.00,-28.30,-63.00,-9596.97,67549
0.19,5.88,-0.01,7.00,-28.33,-63.00,-9599.49,67558
0.00,5.90,0.02,7.00,-27.18,-62.00,-9602.85,67566
0.00,5.97,0.07,7.00,-24.23,-60.00,-9606.21,67575
0.00,5.99,0.02,7.00,-24.69,-60.00,-9609.56,67584
0.00,6.03,0.04,7.00,-23.39,-59.00,-9612.92,67593
0.00,6.04,0.01,7.00,-23.83,-60.00,-9616.28,67601
0.00,6.10,0.06,7.00,-21.48,-58.00,-9619.64,67610
0.14,6.11,0.02,7.00,-21.78,-58.00,-9623.83,67619
0.39,5.86,-0.26,7.00,-33.73,-68.00,-9627.19,67628
0.05,6.09,0.23,7.00,-18.30,-55.00,-9630.55,67637
0.58,5.84,-0.25,7.00,-33.99,-68.00,-9633.91,67646
0.19,5.89,0.05,7.00,-26.62,-62.00,-9637.26,67654
0.00,5.87,-0.02,7.00,-28.56,-64.00,-9641.46,67663
0.00,5.68,-0.19,7.00,-36.87,-71.00,-9644.82,67672
0.05,5.73,0.05,7.00,-30.89,-65.00,-9649.01,67681
0.00,5.56,-0.17,7.00,-39.42,-73.00,-9652.37,67690
0.19,5.54,-0.02,7.00,-36.97,-71.00,-9656.57,67698
0.68,5.49,-0.05,7.00,-38.74,-72.00,-9660.76,67707
0.00,5.47,-0.02,7.00,-38.58,-72.00,-9664.12,67717
0.68,5.44,-0.03,7.00,-39.41,-73.00,-9668.32,67725
0.00,5.41,-0.04,7.00,-40.60,-74.00,-9672.51,67734
0.00,5.44,0.03,7.00,-38.49,-72.00,-9676.71,67742
0.00,5.38,-0.05,7.00,-41.50,-74.00,-9680.91,67751
0.00,5.51,0.13,7.00,-34.52,-69.00,-9685.10,67761
0.00,5.38,-0.13,7.00,-43.06,-76.00,-9689.30,67769
0.53,5.46,0.07,7.00,-37.12,-71.00,-9692.66,67778
0.05,5.35,-0.11,7.00,-43.43,-76.00,-9696.85,67787
0.00,5.33,-0.02,7.00,-42.19,-75.00,-9701.05,67795
0.10,5.30,-0.03,7.00,-43.00,-76.00,-9705.25,67805
0.39,5.16,-0.14,7.00,-48.98,-81.00,-9710.28,67813
0.00,5.14,-0.01,7.00,-46.74,-79.00,-9714.48,67822
0.00,5.11,-0.03,7.00,-47.68,-80.00,-9718.68,67831
0.00,5.10,-0.01,7.00,-47.78,-80.00,-9723.71,67840
0.14,4.99,-0.11,7.00,-10.52,-48.00,-9727.91,67849
0.78,4.98,-0.00,7.00,-10.11,-48.00,-9732.95,67858
0.00,4.99,0.01,7.00,-9.99,-48.00,-9737.14,67866
0.00,4.94,-0.06,7.00,-10.54,-48.00,-9742.18,67875
0.00,4.87,-0.07,7.00,-10.90,-49.00,-9746.38,67885
0.00,4.81,-0.06,7.00,-11.22,-49.00,-9750.57,67893
0.00,4.71,-0.10,7.00,-11.82,-49.00,-9755.61,67902
0.00,4.67,-0.04,7.00,-11.80,-49.00,-9759.80,67910
0.00,4.70,0.02,7.00,-11.43,-49.00,-9764.00,67919
0.10,4.62,-0.07,7.00,-12.17,-50.00,-9768.20,67929
0.00,4.52,-0.10,7.00,-12.79,-50.00,-9772.40,67937
0.00,4.47,-0.05,7.00,-12.84,-50.00,-9776.59,67946
0.00,4.51,0.04,7.00,-12.28,-50.00,-9780.79,67955
0.00,4.52,0.00,7.00,-12.39,-50.00,-9784.99,67963
0.68,4.61,0.10,7.00,-11.55,-49.00,-9789.18,67973
0.00,4.46,-0.15,7.00,-13.33,-51.00,-9793.38,67982
0.14,4.41,-0.04,7.00,-13.10,-51.00,-9797.58,67990
0.34,4.25,-0.16,7.00,-14.37,-52.00,-9800.93,67999
0.10,4.46,0.21,7.00,-11.87,-49.00,-9805.13,68008
0.00,4.47,0.01,7.00,-12.59,-50.00,-9809.33,68017
0.00,4.47,-0.00,7.00,-12.66,-50.00,-9813.52,68026
0.00,4.47,0.00,7.00,-12.62,-50.00,-9817.72,68034
0.00,4.38,-0.10,7.00,-13.51,-51.00,-9821.08,68043
0.34,4.45,0.08,7.00,-12.44,-50.00,-9825.27,68052
0.00,4.51,0.06,7.00,-12.21,-50.00,-9829.47,68061
0.00,4.42,-0.09,7.00,-13.28,-51.00,-9833.67,68070
0.00,4.27,-0.15,7.00,-14.23,-51.00,-9837.02,68079
0.00,4.00,-0.27,7.00,-16.11,-53.00,-9841.22,68087
0.05,3.72,-0.27,7.00,-17.47,-54.00,-9845.42,68097
0.14,3.52,-0.21,7.00,-18.26,-55.00,-9848.77,68106
0.34,3.34,-0.18,7.00,-19.01,-56.00,-9852.97,68114
0.43,3.28,-0.06,7.00,-18.87,-55.00,-9857.17,68123
0.00,3.23,-0.05,7.00,-19.03,-56.00,-9861.37,68132
0.00,3.20,-0.03,7.00,-19.14,-56.00,-9864.72,68141
0.00,3.20,-0.00,7.00,-19.03,-56.00,-9868.92,68150
0.00,3.19,-0.00,7.00,-19.03,-56.00,-9873.12,68158
0.34,3.20,0.01,7.00,-18.95,-55.00,-9877.31,68167
0.00,2.99,-0.21,7.00,-20.87,-57.00,-9880.67,68176
0.00,3.01,0.01,7.00,-19.91,-56.00,-9884.87,68185
0.48,3.22,0.21,7.00,-18.07,-55.00,-9888.22,68194
0.00,3.21,-0.01,7.00,-19.02,-56.00,-9891.58,68203
0.00,3.20,-0.01,7.00,-19.03,-56.00,-9894.94,68211
0.58,3.35,0.15,7.00,-17.62,-54.00,-9898.30,68220
0.53,3.27,-0.08,7.00,-18.95,-55.00,-9901.65,68230
0.53,3.40,0.12,7.00,-17.53,-54.00,-9905.01,68238
0.00,3.43,0.03,7.00,-17.76,-54.00,-9908.37,68247
0.10,3.45,0.02,7.00,-17.67,-54.00,-9911.73,68255
0.00,3.56,0.11,7.00,-16.78,-54.00,-9915.92,68264
0.14,3.59,0.03,7.00,-16.92,-54.00,-9919.28,68274
0.48,3.71,0.12,7.00,-15.99,-53.00,-9922.64,68282
0.05,3.60,-0.10,7.00,-17.39,-54.00,-9925.99,68291
0.24,3.62,0.01,7.00,-16.87,-54.00,-9928.51,68300
0.05,3.66,0.05,7.00,-16.50,-53.00,-9931.87,68308
0.14,4.50,0.83,7.00,-9.19,-47.00,-9935.23,68318
0.00,5.07,0.57,7.00,-36.92,-71.00,-9938.58,68327
0.00,5.63,0.57,7.00,-22.84,-59.00,-9941.10,68335
0.00,6.02,0.38,7.00,-16.90,-54.00,-9944.46,68344
0.05,5.93,-0.09,7.00,-28.56,-64.00,-9946.98,68353
0.00,6.17,0.25,7.00,-15.76,-53.00,-9950.33,68362
0.00,6.28,0.10,7.00,-15.98,-53.00,-9952.85,68371
0.00,6.55,0.27,7.00,-5.89,-44.00,-9955.37,68379
0.00,6.54,-0.01,7.00,-11.76,-49.00,-9957.89,68388
0.00,6.85,0.31,7.00,2.56,42.00,-9960.41,68397
0.00,6.95,0.10,7.00,0.62,40.00,-9962.92,68406
0.00,7.34,0.39,7.00,16.26,53.00,-9964.60,68414
0.00,7.52,0.18,7.00,16.50,53.00,-9966.28,68423
0.10,7.63,0.11,7.00,17.87,55.00,-9967.12,68431
0.39,7.90,0.27,7.00,27.77,63.00,-9967.96,68441
0.10,8.52,0.62,7.00,50.49,82.00,-9967.96,68450
0.24,8.40,-0.12,7.00,32.68,67.00,-9967.96,68458
0.00,8.14,-0.26,7.00,23.20,59.00,-9967.96,68467
0.00,8.34,0.21,7.00,37.74,71.00,-9967.96,68475
0.00,8.08,-0.26,7.00,21.87,58.00,-9967.96,68485
0.00,8.42,0.34,7.00,42.33,75.00,-9967.12,68493
0.00,8.63,0.21,7.00,44.92,77.00,-9967.12,68502
0.53,8.64,0.01,7.00,41.05,74.00,-9967.12,68510
0.24,8.49,-0.15,7.00,34.12,68.00,-9966.28,68519
0.53,8.66,0.17,7.00,44.93,77.00,-9965.44,68529
0.19,8.24,-0.42,7.00,22.71,59.00,-9965.44,68537
0.00,7.73,-0.51,7.00,7.87,46.00,-9965.44,68546
0.00,7.62,-0.10,7.00,13.52,51.00,-9965.44,68554
0.24,7.44,-0.19,7.00,7.13,45.00,-9965.44,68563
0.00,7.40,-0.04,7.00,9.22,47.00,-9965.44,68572
0.00,7.24,-0.16,7.00,2.84,42.00,-9965.44,68581
0.73,6.97,-0.27,7.00,-6.36,-45.00,-9965.44,68589
0.10,6.59,-0.37,7.00,-17.70,-54.00,-9965.44,68598
0.24,6.09,-0.50,7.00,-32.92,-67.00,-9966.28,68608
0.00,5.51,-0.57,7.00,-48.70,-80.00,-9966.28,68616
0.34,4.95,-0.56,7.00,-12.50,-50.00,-9966.28,68625
0.05,4.56,-0.39,7.00,-13.80,-51.00,-9967.12,68634
0.00,4.30,-0.25,7.00,-14.49,-52.00,-9967.96,68642
0.00,3.95,-0.36,7.00,-16.69,-53.00,-9968.80,68652
0.00,3.65,-0.30,7.00,-17.94,-55.00,-9969.64,68660
0.00,3.49,-0.16,7.00,-18.17,-55.00,-9970.48,68669
0.00,3.33,-0.16,7.00,-18.99,-55.00,-9971.32,68678
0.00,2.96,-0.37,7.00,-21.71,-58.00,-9972.16,68686
0.00,2.94,-0.02,7.00,-20.41,-57.00,-9973.00,68696
0.05,2.88,-0.06,7.00,-20.83,-57.00,-9973.84,68704
0.00,2.66,-0.22,7.00,-22.56,-58.00,-9974.68,68713
0.00,2.63,-0.04,7.00,-22.02,-58.00,-9975.51,68722
0.00,2.51,-0.12,7.00,-22.91,-59.00,-9976.35,68730
0.00,2.54,0.03,7.00,-22.20,-58.00,-9977.19,68740
0.00,2.42,-0.12,7.00,-23.37,-59.00,-9978.87,68748
0.53,2.19,-0.23,7.00,-24.97,-60.00,-9979.71,68757
0.29,2.25,0.06,7.00,-23.49,-59.00,-9980.55,68766
0.00,2.25,0.00,7.00,-23.71,-59.00,-9982.23,68774
0.05,2.28,0.03,7.00,-23.46,-59.00,-9983.91,68784
0.48,2.08,-0.20,7.00,-25.42,-61.00,-9984.75,68793
0.00,2.23,0.15,7.00,-23.22,-59.00,-9986.43,68801
0.00,2.37,0.14,7.00,-22.60,-58.00,-9987.27,68810
0.00,2.35,-0.02,7.00,-23.34,-59.00,-9988.94,68818
0.00,2.50,0.15,7.00,-21.93,-58.00,-9989.78,68828
0.78,2.56,0.06,7.00,-21.97,-58.00,-9991.46,68837
0.00,2.45,-0.10,7.00,-23.14,-59.00,-9993.14,68845
0.10,2.62,0.17,7.00,-21.23,-57.00,-9994.82,68854
0.00,2.73,0.11,7.00,-20.87,-57.00,-9996.50,68864
0.00,2.78,0.05,7.00,-20.91,-57.00,-9998.18,68872
0.00,2.95,0.16,7.00,-19.62,-56.00,-9999.86,68881
0.00,3.15,0.20,7.00,-18.46,-55.00,-10001.53,68890
0.00,3.25,0.11,7.00,-18.32,-55.00,-10003.21,68898
0.58,3.27,0.02,7.00,-18.59,-55.00,-10004.89,68908
0.48,3.46,0.19,7.00,-16.94,-54.00,-10006.57,68917
0.00,3.56,0.10,7.00,-16.81,-54.00,-10008.25,68925
0.14,3.68,0.12,7.00,-16.09,-53.00,-10009.93,68934
0.00,3.81,0.13,7.00,-15.42,-52.00,-10011.61,68943
0.00,3.78,-0.03,7.00,-16.24,-53.00,-10014.12,68952
0.00,3.99,0.21,7.00,-14.23,-51.00,-10015.80,68961
0.00,4.13,0.14,7.00,-13.82,-51.00,-10017.48,68970
0.24,4.11,-0.02,7.00,-14.52,-52.00,-10019.16,68978
0.05,4.27,0.16,7.00,-13.00,-50.00,-10021.68,68987
0.39,4.45,0.18,7.00,-12.00,-50.00,-10023.36,68997
0.00,4.58,0.13,7.00,-11.57,-49.00,-10025.87,69005
0.00,4.67,0.09,7.00,-11.26,-49.00,-10027.55,69014
0.19,4.77,0.09,7.00,-10.78,-49.00,-10029.23,69023
0.00,4.89,0.12,7.00,-10.10,-48.00,-10031.75,69031
0.00,4.96,0.07,7.00,-9.93,-48.00,-10034.27,69041
0.00,5.00,0.04,7.00,-49.13,-81.00,-10035.95,69050
0.00,5.12,0.12,7.00,-44.46,-77.00,-10038.46,69058
0.00,5.17,0.04,7.00,-44.99,-77.00,-10040.98,69067
0.10,5.22,0.05,7.00,-43.43,-76.00,-10043.50,69076
0.24,5.32,0.10,7.00,-40.04,-73.00,-10046.02,69085
0.05,5.40,0.08,7.00,-38.52,-72.00,-10048.54,69094
0.05,5.45,0.06,7.00,-37.58,-71.00,-10051.89,69103
0.00,5.53,0.08,7.00,-34.98,-69.00,-10055.25,69111
0.00,5.36,-0.17,7.00,-44.29,-77.00,-10057.77,69121
0.00,5.59,0.23,7.00,-30.75,-65.00,-10061.13,69129
0.00,5.57,-0.02,7.00,-36.27,-70.00,-10063.65,69138
0.34,5.79,0.23,7.00,-25.58,-61.00,-10066.16,69147
0.00,5.83,0.04,7.00,-28.36,-63.00,-10069.52,69155
0.00,5.86,0.02,7.00,-28.09,-63.00,-10072.04,69165
0.00,5.89,0.04,7.00,-26.95,-62.00,-10074.56,69174
0.00,6.00,0.11,7.00,-22.74,-59.00,-10077.91,69182
0.00,6.12,0.12,7.00,-19.55,-56.00,-10080.43,69191
0.00,6.22,0.09,7.00,-17.76,-54.00,-10083.79,69200
0.43,6.31,0.09,7.00,-15.37,-52.00,-10086.31,69209
0.00,6.44,0.13,7.00,-11.20,-49.00,-10089.66,69218
0.00,6.55,0.10,7.00,-9.26,-47.00,-10093.02,69226
0.24,6.63,0.09,7.00,-7.48,-46.00,-10095.54,69235
0.14,6.77,0.14,7.00,-2.98,-42.00,-10098.90,69244
0.14,6.85,0.08,7.00,-2.36,-41.00,-10102.25,69253
0.34,6.88,0.04,7.00,-2.11,-41.00,-10104.77,69262
0.00,6.94,0.06,7.00,-0.36,-40.00,-10108.13,69271
0.00,6.95,0.01,7.00,-0.92,-40.00,-10110.65,69279
0.10,6.93,-0.02,7.00,-2.15,-41.00,-10114.01,69288
0.00,6.92,-0.01,7.00,-2.07,-41.00,-10116.52,69297
0.00,6.86,-0.06,7.00,-4.66,-43.00,-10119.04,69306
0.10,6.79,-0.08,7.00,-6.86,-45.00,-10122.40,69315
0.00,6.72,-0.07,7.00,-8.49,-47.00,-10124.92,69323
0.00,6.60,-0.12,7.00,-12.48,-50.00,-10127.43,69332
0.05,6.49,-0.11,7.00,-14.88,-52.00,-10129.95,69342
0.39,6.58,0.09,7.00,-8.66,-47.00,-10133.31,69350
0.63,6.32,-0.26,7.00,-22.02,-58.00,-10135.83,69359
0.00,6.05,-0.28,7.00,-29.28,-64.00,-10138.35,69367
0.19,5.98,-0.07,7.00,-26.81,-62.00,-10141.70,69377
0.00,5.85,-0.13,7.00,-31.39,-66.00,-10144.22,69386
0.14,5.80,-0.05,7.00,-30.94,-66.00,-10146.74,69394
0.39,5.57,-0.23,7.00,-40.39,-73.00,-10150.10,69403
0.00,5.43,-0.14,7.00,-42.22,-75.00,-10153.45,69412
0.00,5.31,-0.11,7.00,-44.43,-77.00,-10156.81,69421
0.58,5.09,-0.23,7.00,-52.32,-84.00,-10160.17,69430
0.05,4.90,-0.19,7.00,-11.25,-49.00,-10163.53,69439
0.00,4.50,-0.40,7.00,-14.10,-51.00,-10166.88,69448
0.00,4.55,0.05,7.00,-12.07,-50.00,-10170.24,69456
0.00,4.33,-0.22,7.00,-14.26,-51.00,-10173.60,69466
0.00,4.12,-0.21,7.00,-15.22,-52.00,-10176.12,69475
0.00,3.97,-0.15,7.00,-15.79,-53.00,-10179.47,69483
0.00,3.66,-0.30,7.00,-17.92,-55.00,-10182.83,69492
0.53,3.59,-0.07,7.00,-17.31,-54.00,-10185.35,69501
0.53,3.47,-0.12,7.00,-18.11,-55.00,-10188.71,69510
0.53,3.39,-0.09,7.00,-18.40,-55.00,-10192.06,69519
0.00,3.38,-0.01,7.00,-18.14,-55.00,-10195.42,69528
0.00,3.32,-0.06,7.00,-18.68,-55.00,-10197.94,69536
0.14,3.30,-0.02,7.00,-18.56,-55.00,-10201.30,69545
0.00,3.34,0.04,7.00,-18.12,-55.00,-10204.65,69555
0.00,3.32,-0.03,7.00,-18.52,-55.00,-10208.01,69563
0.43,3.29,-0.03,7.00,-18.65,-55.00,-10211.37,69572
0.24,3.24,-0.05,7.00,-19.00,-56.00,-10214.73,69581
0.24,3.09,-0.15,7.00,-20.16,-56.00,-10218.08,69591
0.05,3.12,0.03,7.00,-19.31,-56.00,-10220.60,69599
0.19,3.13,0.02,7.00,-19.25,-56.00,-10223.96,69608
0.00,2.95,-0.18,7.00,-20.96,-57.00,-10227.32,69617
0.34,2.64,-0.31,7.00,-23.03,-59.00,-10229.83,69625
0.43,2.62,-0.02,7.00,-21.95,-58.00,-10233.19,69635
0.10,2.51,-0.12,7.00,-22.91,-59.00,-10236.55,69644
0.00,2.47,-0.04,7.00,-22.82,-59.00,-10239.91,69652
0.00,2.40,-0.07,7.00,-23.27,-59.00,-10242.42,69661
0.39,2.17,-0.23,7.00,-25.09,-61.00,-10245.78,69670
0.68,2.45,0.28,7.00,-21.65,-58.00,-10249.14,69680
0.14,2.28,-0.17,7.00,-24.26,-60.00,-10252.50,69688
0.39,2.12,-0.16,7.00,-25.06,-61.00,-10255.01,69697
0.10,2.26,0.15,7.00,-23.10,-59.00,-10258.37,69706
0.43,2.06,-0.20,7.00,-25.52,-61.00,-10261.73,69714
0.05,2.53,0.47,7.00,-20.47,-57.00,-10265.09,69724
0.34,2.35,-0.18,7.00,-23.93,-60.00,-10267.60,69733
0.14,2.23,-0.13,7.00,-24.39,-60.00,-10270.96,69741
0.68,2.74,0.52,7.00,-19.21,-56.00,-10274.32,69750
0.14,2.57,-0.18,7.00,-22.86,-59.00,-10276.84,69760
0.34,2.69,0.12,7.00,-21.05,-57.00,-10280.19,69769
0.00,2.83,0.13,7.00,-20.33,-57.00,-10283.55,69777
0.00,2.72,-0.11,7.00,-21.85,-58.00,-10286.91,69786
0.05,2.97,0.25,7.00,-19.12,-56.00,-10289.43,69795
0.00,2.97,-0.01,7.00,-20.19,-56.00,-10292.78,69804
0.63,2.73,-0.24,7.00,-22.30,-58.00,-10295.30,69813
0.00,2.94,0.21,7.00,-19.47,-56.00,-10298.66,69822
0.00,2.98,0.04,7.00,-19.93,-56.00,-10302.02,69830
0.00,3.30,0.32,7.00,-17.24,-54.00,-10304.54,69839
0.00,3.35,0.05,7.00,-18.04,-55.00,-10307.89,69849
0.00,3.36,0.00,7.00,-18.21,-55.00,-10310.41,69857
0.43,3.42,0.06,7.00,-17.64,-54.00,-10313.77,69866
0.00,3.81,0.39,7.00,-14.38,-52.00,-10316.29,69875
0.00,3.66,-0.15,7.00,-17.29,-54.00,-10318.80,69883
0.05,3.89,0.23,7.00,-14.60,-52.00,-10322.16,69893
0.48,4.05,0.16,7.00,-14.09,-51.00,-10324.68,69902
0.05,3.78,-0.27,7.00,-17.19,-54.00,-10328.04,69910
0.14,4.16,0.38,7.00,-12.68,-50.00,-10330.55,69919
0.05,4.04,-0.12,7.00,-15.25,-52.00,-10333.07,69928
0.14,4.02,-0.03,7.00,-15.01,-52.00,-10336.43,69937
0.39,4.05,0.03,7.00,-14.60,-52.00,-10338.95,69946
0.10,4.08,0.03,7.00,-14.49,-52.00,-10341.47,69955
0.19,4.04,-0.04,7.00,-14.95,-52.00,-10344.82,69964
0.10,3.96,-0.08,7.00,-15.49,-52.00,-10347.34,69972
0.48,3.99,0.02,7.00,-14.97,-52.00,-10349.86,69982
0.00,4.03,0.04,7.00,-14.67,-52.00,-10353.22,69991
0.00,4.04,0.01,7.00,-14.77,-52.00,-10355.73,69999
0.00,4.06,0.02,7.00,-14.64,-52.00,-10358.25,70008
0.24,4.11,0.05,7.00,-14.22,-51.00,-10361.61,70018
0.34,4.11,-0.00,7.00,-14.46,-52.00,-10364.13,70026
0.53,4.04,-0.07,7.00,-15.09,-52.00,-10367.49,70035
0.29,4.06,0.02,7.00,-14.66,-52.00,-10370.00,70044
0.05,4.01,-0.04,7.00,-15.09,-52.00,-10373.36,70052
0.48,3.95,-0.07,7.00,-15.53,-53.00,-10375.88,70062
0.00,3.99,0.04,7.00,-14.88,-52.00,-10378.40,70071
0.14,3.95,-0.04,7.00,-15.39,-52.00,-10381.75,70079
0.05,3.91,-0.04,7.00,-15.58,-53.00,-10384.27,70088
0.53,3.88,-0.04,7.00,-15.78,-53.00,-10387.63,70097
0.48,3.83,-0.05,7.00,-16.04,-53.00,-10390.15,70107
0.05,3.75,-0.08,7.00,-16.57,-53.00,-10393.50,70115
0.05,3.67,-0.08,7.00,-16.95,-54.00,-10396.02,70124
0.14,3.58,-0.09,7.00,-17.48,-54.00,-10399.38,70133
0.63,3.46,-0.12,7.00,-18.19,-55.00,-10402.74,70141
0.10,3.38,-0.08,7.00,-18.42,-55.00,-10405.25,70151
0.00,3.31,-0.07,7.00,-18.74,-55.00,-10408.61,70160
0.10,3.23,-0.08,7.00,-19.17,-56.00,-10411.97,70168
0.00,3.14,-0.09,7.00,-19.70,-56.00,-10414.49,70177
0.53,3.10,-0.04,7.00,-19.68,-56.00,-10417.84,70187
0.34,3.06,-0.04,7.00,-19.87,-56.00,-10421.20,70196
0.68,2.99,-0.07,7.00,-20.34,-57.00,-10423.72,70204
0.14,2.82,-0.17,7.00,-21.57,-58.00,-10427.08,70213
1.15,2.86,0.04,7.00,-20.50,-57.00,-10430.43,70222
2.02,2.58,-0.28,7.00,-23.20,-59.00,-10433.79,70231
2.24,2.50,-0.09,7.00,-22.85,-59.00,-10436.31,70240
3.32,2.43,-0.07,7.00,-23.09,-59.00,-10439.67,70249
3.38,2.07,-0.36,7.00,-26.09,-61.00,-10443.03,70257
4.09,1.95,-0.12,7.00,-25.69,-61.00,-10446.38,70266
4.62,1.79,-0.16,7.00,-26.68,-62.00,-10449.74,70276
5.82,1.62,-0.16,7.00,-27.48,-63.00,-10453.10,70285
7.44,1.48,-0.14,7.00,-28.03,-63.00,-10456.45,70293
7.85,1.36,-0.12,7.00,-28.53,-64.00,-10459.81,70302
8.10,1.30,-0.06,7.00,-28.61,-64.00,-10463.17,70311
7.20,1.25,-0.05,7.00,-28.87,-64.00,-10466.53,70320
6.65,1.18,-0.06,7.00,-29.26,-64.00,-10469.88,70329
5.90,1.15,-0.03,7.00,-29.28,-64.00,-10474.08,70338
5.61,1.13,-0.02,7.00,-29.34,-64.00,-10477.44,70347
3.01,1.13,-0.00,7.00,-29.34,-64.00,-10481.63,70355
0.19,1.09,-0.04,7.00,-29.74,-65.00,-10484.99,70365
0.00,1.06,-0.03,7.00,-29.83,-65.00,-10489.19,70374
0.53,1.07,0.01,7.00,-29.61,-64.00,-10492.55,70383
0.29,1.09,0.03,7.00,-29.43,-64.00,-10496.74,70391
0.34,1.13,0.04,7.00,-29.19,-64.00,-10500.94,70401
0.19,1.01,-0.12,7.00,-30.43,-65.00,-10504.30,70410
0.73,1.35,0.34,7.00,-26.90,-62.00,-10508.49,70418
0.29,0.99,-0.36,7.00,-31.50,-66.00,-10511.85,70427
0.29,1.37,0.38,7.00,-26.60,-62.00,-10516.05,70436
0.53,1.34,-0.03,7.00,-28.43,-63.00,-10519.40,70445
0.14,1.55,0.21,7.00,-26.38,-62.00,-10523.60,70454
0.43,1.56,0.01,7.00,-27.14,-62.00,-10526.96,70463
0.05,1.96,0.39,7.00,-23.63,-59.00,-10531.16,70472
0.10,2.02,0.06,7.00,-24.68,-60.00,-10535.35,70480
0.05,2.42,0.40,7.00,-21.33,-57.00,-10538.71,70490
0.34,2.58,0.17,7.00,-21.41,-58.00,-10542.91,70499
0.48,2.98,0.40,7.00,-18.49,-55.00,-10546.26,70507
0.19,3.19,0.21,7.00,-18.22,-55.00,-10550.46,70516
0.05,3.30,0.11,7.00,-18.06,-55.00,-10553.82,70525
1.52,3.59,0.29,7.00,-15.85,-53.00,-10557.18,70535
5.25,3.72,0.13,7.00,-15.81,-53.00,-10561.37,70543
6.05,3.89,0.17,7.00,-14.82,-52.00,-10564.73,70552
6.58,3.90,0.01,7.00,-15.36,-52.00,-10568.93,70561
9.58,4.11,0.21,7.00,-13.45,-51.00,-10572.28,70569
11.08,4.14,0.03,7.00,-13.96,-51.00,-10576.48,70579
12.90,4.18,0.04,7.00,-13.63,-51.00,-10579.84,70588
16.52,4.29,0.11,7.00,-12.56,-50.00,-10583.19,70597
19.07,4.34,0.05,7.00,-12.36,-50.00,-10587.39,70606
24.58,4.33,-0.01,7.00,-12.20,-50.00,-10590.75,70615
28.93,4.28,-0.05,7.00,-12.10,-50.00,-10594.11,70624
31.49,4.34,0.06,7.00,-11.05,-49.00,-10598.30,70633
33.82,4.35,0.00,7.00,-10.96,-49.00,-10601.66,70642
38.21,4.51,0.16,7.00,-8.87,-47.00,-10605.02,70650
43.28,4.54,0.03,7.00,-8.46,-47.00,-10609.21,70660
44.26,4.55,0.01,7.00,-8.29,-46.00,-10612.57,70669
45.25,4.47,-0.08,7.00,-8.84,-47.00,-10615.93,70678
48.08,4.55,0.08,7.00,-7.31,-46.00,-10619.29,70686
47.55,4.71,0.16,7.00,-6.32,-45.00,-10622.64,70695
45.25,4.40,-0.31,7.00,-10.17,-48.00,-10626.00,70705
43.52,4.67,0.27,7.00,-6.76,-45.00,-10629.36,70714
38.87,4.45,-0.22,7.00,-10.58,-48.00,-10632.72,70722
37.99,4.53,0.08,7.00,-9.14,-47.00,-10636.07,70731
37.13,4.56,0.03,7.00,-9.35,-47.00,-10639.43,70740
35.65,4.37,-0.19,7.00,-11.37,-49.00,-10642.79,70750
35.24,4.52,0.15,7.00,-9.36,-47.00,-10646.14,70759
34.83,4.29,-0.22,7.00,-12.00,-50.00,-10648.66,70767
34.83,4.26,-0.03,7.00,-11.42,-49.00,-10652.02,70776
35.45,4.22,-0.04,7.00,-11.51,-49.00,-10655.38,70786
34.42,4.07,-0.15,7.00,-12.90,-50.00,-10658.73,70795
34.83,3.99,-0.08,7.00,-12.93,-50.00,-10662.09,70803
34.63,3.92,-0.07,7.00,-13.30,-51.00,-10665.45,70812
35.65,3.83,-0.09,7.00,-13.64,-51.00,-10668.81,70821
37.56,3.71,-0.13,7.00,-14.14,-51.00,-10672.16,70831
39.77,3.61,-0.10,7.00,-14.20,-51.00,-10675.52,70840
39.10,3.55,-0.06,7.00,-14.45,-52.00,-10678.88,70848
37.99,3.49,-0.06,7.00,-14.91,-52.00,-10682.24,70857
39.10,3.43,-0.06,7.00,-15.06,-52.00,-10685.59,70866
39.32,3.37,-0.06,7.00,-15.31,-52.00,-10688.95,70876
42.32,3.27,-0.10,7.00,-15.48,-52.00,-10692.31,70885
44.01,3.20,-0.07,7.00,-15.39,-52.00,-10695.66,70893
46.01,3.10,-0.10,7.00,-15.70,-53.00,-10699.02,70902
48.87,2.95,-0.15,7.00,-16.08,-53.00,-10702.38,70912
55.34,2.92,-0.03,7.00,-14.40,-52.00,-10705.74,70921
55.64,2.89,-0.03,7.00,-14.46,-52.00,-10709.09,70930
60.57,3.01,0.12,7.00,-12.12,-50.00,-10712.45,70938
61.22,2.66,-0.35,7.00,-15.61,-53.00,-10715.81,70947
59.31,2.77,0.11,7.00,-13.63,-51.00,-10719.17,70957
63.84,2.65,-0.13,7.00,-14.13,-51.00,-10722.52,70966
63.84,2.56,-0.09,7.00,-14.39,-52.00,-10725.88,70974
63.51,2.69,0.13,7.00,-12.98,-50.00,-10729.24,70983
58.68,2.45,-0.24,7.00,-16.85,-54.00,-10732.60,70992
59.62,2.45,-0.00,7.00,-15.67,-53.00,-10735.95,71002
61.22,2.37,-0.07,7.00,-15.93,-53.00,-10739.31,71011
68.68,2.26,-0.11,7.00,-14.69,-52.00,-10742.67,71019
80.11,2.38,0.12,7.00,-9.80,-48.00,-10746.03,71028
80.52,2.24,-0.14,7.00,-11.41,-49.00,-10749.38,71037
90.89,2.36,0.12,7.00,-6.17,-45.00,-10752.74,71047
95.08,2.29,-0.07,7.00,-5.78,-44.00,-10756.10,71055
86.43,2.22,-0.07,7.00,-9.27,-47.00,-10759.45,71064
91.81,2.33,0.11,7.00,-6.04,-45.00,-10762.81,71073
89.08,2.23,-0.10,7.00,-8.40,-46.00,-10766.17,71083
89.08,2.14,-0.09,7.00,-8.79,-47.00,-10769.53,71091
90.44,1.95,-0.19,7.00,-9.69,-48.00,-10772.04,71100
99.94,1.89,-0.05,7.00,-5.78,-44.00,-10775.40,71109
107.11,1.88,-0.01,7.00,-2.66,-42.00,-10778.76,71118
112.52,1.76,-0.12,7.00,-1.36,-41.00,-10781.28,71128
122.89,1.80,0.04,7.00,0.00,40.00,-10784.63,71136
139.44,1.58,-0.22,7.00,0.00,40.00,-10787.15,71145
146.33,1.70,0.11,7.00,0.00,40.00,-10789.67,71154
158.79,1.52,-0.18,7.00,0.00,40.00,-10791.35,71162
173.06,1.51,-0.01,7.00,0.00,40.00,-10793.03,71172
187.64,1.39,-0.12,7.00,0.00,40.00,-10793.87,71180
200.52,1.44,0.04,7.00,0.00,40.00,-10794.71,71189
226.69,1.35,-0.09,7.00,0.00,40.00,-10795.55,71198
244.38,1.36,0.01,7.00,0.00,40.00,-10795.55,71206
250.17,1.21,-0.15,7.00,0.00,40.00,-10795.55,71216
275.99,1.20,-0.01,7.00,0.00,40.00,-10795.55,71225
286.48,1.10,-0.11,7.00,0.00,40.00,-10795.55,71233
297.36,0.72,-0.37,7.00,0.00,40.00,-10795.55,71242
315.89,0.33,-0.39,7.00,0.00,40.00,-10795.55,71250
323.31,0.07,-0.26,7.00,0.00,40.00,-10795.55,71260
332.44,-0.29,-0.36,7.00,0.00,40.00,-10795.55,71269
337.09,-0.69,-0.40,7.00,0.00,40.00,-10795.55,71277
343.40,-1.08,-0.39,7.00,0.00,40.00,-10795.55,71286
341.81,-1.64,-0.56,7.00,0.00,40.00,-10795.55,71296
343.40,-2.16,-0.52,7.00,0.00,40.00,-10795.55,71304
341.81,-2.67,-0.50,7.00,0.00,40.00,-10795.55,71313
348.21,-3.12,-0.45,7.00,0.00,40.00,-10795.55,71322
335.53,-3.53,-0.42,7.00,0.00,40.00,-10795.55,71330
353.08,-3.88,-0.35,7.00,0.00,40.00,-10795.55,71340
356.36,-4.32,-0.44,7.00,0.00,40.00,-10795.55,71349
366.40,-4.83,-0.51,7.00,0.00,40.00,-10795.55,71357
371.51,-5.31,-0.48,7.00,-41.36,-74.00,-10795.55,71366
378.45,-5.87,-0.56,7.00,-46.37,-79.00,-10795.55,71375
383.73,-6.40,-0.53,7.00,-51.18,-83.00,-10795.55,71385
385.50,-6.81,-0.41,7.00,-56.09,-87.00,-10796.39,71393
389.08,-7.12,-0.32,7.00,-56.70,-87.00,-10797.23,71402
363.02,-7.56,-0.43,7.00,-109.06,-131.00,-10798.06,71411
358.02,-7.82,-0.26,7.00,-119.22,-140.00,-10798.90,71420
376.70,-8.09,-0.27,7.00,-98.77,-123.00,-10801.42,71430
363.02,-8.34,-0.25,7.00,-125.06,-145.00,-10803.10,71439
354.72,-8.48,-0.14,7.00,-138.12,-156.00,-10805.62,71448
312.97,-8.69,-0.21,7.00,-200.75,-209.00,-10807.30,71457
324.81,-7.86,0.84,7.00,-143.72,-161.00,-10809.82,71465
312.97,-8.64,-0.78,7.00,-210.82,-217.00,-10812.33,71475
307.20,-8.17,0.47,7.00,-181.27,-192.00,-10814.85,71484
290.51,-8.42,-0.25,7.00,-221.70,-226.00,-10818.21,71493
302.94,-8.01,0.41,7.00,-183.55,-194.00,-10821.57,71502
301.54,-8.10,-0.09,7.00,-197.50,-206.00,-10825.76,71512
297.36,-7.56,0.54,7.00,-176.20,-188.00,-10829.12,71521
295.98,-7.87,-0.31,7.00,-202.87,-210.00,-10834.16,71530
293.23,-7.50,0.37,7.00,-183.32,-194.00,-10838.35,71539
274.70,-7.45,0.06,7.00,-209.01,-216.00,-10843.39,71548
263.39,-7.16,0.29,7.00,-209.51,-216.00,-10848.42,71558
269.62,-7.22,-0.07,7.00,-211.54,-218.00,-10853.46,71567
272.15,-6.77,0.45,7.00,-187.08,-197.00,-10859.34,71575
265.87,-6.62,0.15,7.00,-195.96,-205.00,-10865.21,71584
270.88,-6.45,0.17,7.00,-186.05,-196.00,-10871.09,71593
268.36,-6.34,0.10,7.00,-187.53,-198.00,-10876.96,71603
275.99,-6.22,0.12,7.00,-175.78,-188.00,-10883.68,71612
289.16,-5.76,0.46,7.00,-142.48,-160.00,-10890.39,71621
260.94,-6.02,-0.26,7.00,-194.55,-203.00,-10897.11,71630
277.28,-5.75,0.27,7.00,-159.38,-174.00,-10903.82,71640
273.42,-5.88,-0.13,7.00,-175.16,-187.00,-10911.37,71649
279.88,-5.63,0.25,7.00,-154.19,-169.00,-10918.09,71658
300.14,-5.78,-0.15,7.00,-142.18,-159.00,-10925.64,71667
307.20,-5.89,-0.12,7.00,-135.92,-154.00,-10934.04,71676
307.20,-5.97,-0.08,7.00,-137.20,-155.00,-10941.59,71686
289.16,-5.72,0.26,7.00,-145.48,-162.00,-10949.15,71695
307.20,-5.84,-0.12,7.00,-134.59,-153.00,-10957.54,71704
310.07,-5.65,0.19,7.00,-120.30,-141.00,-10965.93,71713
290.51,-5.70,-0.05,7.00,-149.60,-166.00,-10974.33,71723
315.89,-5.40,0.30,7.00,-104.30,-127.00,-10982.72,71732
312.97,-5.74,-0.34,7.00,-129.33,-149.00,-10991.11,71741
307.20,-5.64,0.10,7.00,-125.33,-145.00,-11000.34,71749
332.44,-5.59,0.05,7.00,-92.94,-118.00,-11008.74,71758
337.09,-5.45,0.15,7.00,-80.95,-108.00,-11017.97,71768
307.20,-5.68,-0.23,7.00,-132.90,-151.00,-11026.36,71777
338.66,-5.55,0.13,7.00,-81.56,-108.00,-11035.60,71786
348.21,-5.33,0.21,7.00,-61.53,-91.00,-11044.83,71795
335.53,-5.14,0.19,7.00,-74.53,-102.00,-11054.06,71804
354.72,-5.15,-0.01,7.00,-52.27,-84.00,-11063.29,71814
351.45,-5.02,0.13,7.00,-51.00,-82.00,-11071.69,71823
354.72,-5.00,0.02,7.00,0.00,40.00,-11080.92,71831
333.98,-4.79,0.21,7.00,0.00,40.00,-11089.31,71840
361.35,-4.68,0.12,7.00,0.00,40.00,-11097.71,71849
381.96,-3.89,0.79,7.00,0.00,40.00,-11105.26,71859
380.20,-4.40,-0.51,7.00,0.00,40.00,-11111.98,71867
385.50,-3.66,0.73,7.00,0.00,40.00,-11118.69,71876
392.69,-3.97,-0.31,7.00,0.00,40.00,-11124.57,71885
394.51,-3.57,0.40,7.00,0.00,40.00,-11130.44,71894
405.58,-3.61,-0.04,7.00,0.00,40.00,-11135.48,71903
403.72,-3.50,0.11,7.00,0.00,40.00,-11139.67,71912
374.96,-3.03,0.47,7.00,0.00,40.00,-11143.87,71920
413.13,-3.08,-0.05,7.00,0.00,40.00,-11148.07,71929
409.34,-2.86,0.22,7.00,0.00,40.00,-11151.43,71939
381.96,-3.47,-0.61,7.00,0.00,40.00,-11153.94,71947
403.72,-3.12,0.36,7.00,0.00,40.00,-11156.46,71956
407.46,-3.02,0.10,7.00,0.00,40.00,-11158.14,71965
405.58,-3.34,-0.32,7.00,0.00,40.00,-11159.82,71973
409.34,-3.08,0.26,7.00,0.00,40.00,-11161.50,71983
409.34,-3.26,-0.18,7.00,0.00,40.00,-11161.50,71991
381.96,-3.11,0.15,7.00,0.00,40.00,-11162.34,72000
413.13,-3.29,-0.18,7.00,0.00,40.00,-11162.34,72009
389.08,-3.28,0.01,7.00,0.00,40.00,-11162.34,72017
420.82,-3.35,-0.07,7.00,0.00,40.00,-11162.34,72027
422.77,-3.48,-0.12,7.00,0.00,40.00,-11162.34,72036
422.77,-3.49,-0.01,7.00,0.00,40.00,-11162.34,72044
426.68,-3.61,-0.13,7.00,0.00,40.00,-11162.34,72053
413.13,-3.66,-0.05,7.00,0.00,40.00,-11162.34,72062
418.89,-3.72,-0.06,7.00,0.00,40.00,-11162.34,72071
432.62,-3.75,-0.03,7.00,0.00,40.00,-11162.34,72080
465.67,-3.79,-0.04,7.00,0.00,40.00,-11162.34,72088
483.11,-3.82,-0.03,7.00,0.00,40.00,-11162.34,72097
485.33,-4.01,-0.19,7.00,0.00,40.00,-11162.34,72107
508.13,-3.89,0.12,7.00,0.00,40.00,-11162.34,72115
469.97,-4.07,-0.18,7.00,0.00,40.00,-11162.34,72124
483.11,-4.57,-0.50,7.00,0.00,40.00,-11162.34,72133
524.72,-4.71,-0.14,7.00,0.00,40.00,-11162.34,72141
524.72,-5.06,-0.36,7.00,0.00,40.00,-11162.34,72151
522.31,-5.39,-0.32,7.00,0.00,40.00,-11162.34,72160
522.31,-5.59,-0.20,7.00,0.00,40.00,-11162.34,72168
519.92,-5.80,-0.21,7.00,0.00,40.00,-11162.34,72177
519.92,-6.03,-0.23,7.00,0.00,40.00,-11162.34,72185
512.82,-6.28,-0.24,7.00,0.00,40.00,-11162.34,72195
469.97,-6.43,-0.15,7.00,0.00,40.00,-11162.34,72204
498.89,-6.56,-0.13,7.00,0.00,40.00,-11162.34,72212
487.57,-6.66,-0.10,7.00,0.00,40.00,-11162.34,72221
463.53,-6.76,-0.10,7.00,0.00,40.00,-11162.34,72230
444.73,-6.80,-0.04,7.00,0.00,40.00,-11162.34,72239
420.82,-6.77,0.04,7.00,0.00,40.00,-11162.34,72248
341.81,-6.59,0.17,7.00,-102.62,-126.00,-11162.34,72257
305.78,-6.35,0.25,7.00,-141.73,-159.00,-11162.34,72266
216.26,-6.16,0.19,7.00,-231.73,-235.00,-11163.18,72274
150.62,-6.21,-0.05,7.00,-286.00,-281.00,-11164.85,72284
111.97,-5.55,0.66,7.00,-275.47,-272.00,-11167.37,72293
64.52,-6.31,-0.76,7.00,-339.76,-326.00,-11170.73,72302
21.13,-7.52,-1.20,7.00,-386.07,-365.00,-11173.25,72311
0.05,-6.96,0.55,7.00,-338.03,-324.00,-11176.61,72321
0.29,-5.44,1.52,7.00,-280.72,-276.00,-11179.12,72330
0.68,-4.10,1.35,7.00,-50.08,-82.00,-11182.48,72338
0.14,-3.60,0.50,7.00,-51.01,-83.00,-11185.84,72347
0.68,-3.62,-0.03,7.00,-53.22,-84.00,-11189.20,72356
0.05,-2.16,1.46,7.00,-39.97,-73.00,-11192.55,72366
0.39,-1.16,1.00,7.00,-36.81,-71.00,-11195.91,72374
0.05,0.31,1.47,7.00,-27.59,-63.00,-11199.27,72383
0.19,1.88,1.57,7.00,-19.35,-56.00,-11202.62,72392
0.05,3.15,1.28,7.00,-14.13,-51.00,-11205.98,72401
0.14,4.56,1.41,7.00,-6.52,-45.00,-11209.34,72410
0.68,5.96,1.40,7.00,2.02,41.00,-11212.70,72419
0.05,7.19,1.23,7.00,29.27,64.00,-11216.05,72427
0.00,8.52,1.33,7.00,64.63,94.00,-11218.57,72436
0.00,9.76,1.24,7.00,93.76,119.00,-11220.25,72445
0.00,10.93,1.18,7.00,121.87,142.00,-11221.93,72455
0.00,12.18,1.24,7.00,154.38,170.00,-11221.93,72463
0.05,13.56,1.38,7.00,191.43,201.00,-11221.93,72472
0.00,14.19,0.63,7.00,192.35,202.00,-11221.93,72481
0.05,15.17,0.98,7.00,223.98,228.00,-11221.93,72491
0.10,15.92,0.75,7.00,237.95,240.00,-11221.93,72499
0.05,16.52,0.60,7.00,250.18,250.00,-11221.93,72508
0.00,17.25,0.73,7.00,270.90,268.00,-11221.09,72517
0.05,17.93,0.68,7.00,286.73,281.00,-11220.25,72526
0.24,18.56,0.63,7.00,301.71,294.00,-11219.41,72535
0.00,18.87,0.31,7.00,303.11,295.00,-11218.57,72544
0.14,19.17,0.30,7.00,310.14,301.00,-11216.89,72553
0.68,19.52,0.35,7.00,319.91,309.00,-11216.05,72562
0.10,19.90,0.39,7.00,330.32,318.00,-11214.38,72571
0.24,20.19,0.28,7.00,335.31,322.00,-11212.70,72580
0.00,20.26,0.07,7.00,332.75,320.00,-11211.02,72589
0.19,20.28,0.03,7.00,332.71,320.00,-11209.34,72598
0.10,20.51,0.22,7.00,342.15,328.00,-11207.66,72607
0.05,20.64,0.14,7.00,343.82,329.00,-11205.14,72616
0.05,20.57,-0.08,7.00,337.62,324.00,-11203.46,72625
0.19,20.56,-0.00,7.00,338.95,325.00,-11200.95,72634
0.34,20.64,0.08,7.00,342.61,328.00,-11198.43,72643
0.63,20.53,-0.11,7.00,336.03,323.00,-11196.75,72652
0.24,20.41,-0.12,7.00,332.76,320.00,-11194.23,72662
0.29,20.32,-0.09,7.00,331.37,319.00,-11191.71,72670
0.48,20.03,-0.29,7.00,319.94,309.00,-11189.20,72679
0.29,19.68,-0.35,7.00,309.90,301.00,-11187.52,72688
0.68,19.70,0.02,7.00,317.86,307.00,-11185.00,72697
0.24,19.41,-0.29,7.00,304.49,296.00,-11183.32,72707
3.44,19.05,-0.36,7.00,294.25,288.00,-11180.80,72716
14.99,18.50,-0.55,7.00,276.05,272.00,-11179.12,72724
33.82,17.98,-0.52,7.00,261.87,260.00,-11177.45,72733
59.31,17.47,-0.52,7.00,244.25,245.00,-11175.77,72742
82.59,16.92,-0.55,7.00,223.42,228.00,-11174.09,72752
85.13,16.36,-0.56,7.00,208.15,215.00,-11173.25,72761
88.19,15.93,-0.42,7.00,199.37,208.00,-11171.57,72770
89.98,15.68,-0.25,7.00,195.76,205.00,-11170.73,72779
84.28,15.52,-0.16,7.00,195.44,204.00,-11169.89,72788
72.69,15.47,-0.04,7.00,200.46,208.00,-11169.05,72798
57.14,15.41,-0.06,7.00,202.62,210.00,-11169.05,72806
47.81,15.64,0.22,7.00,215.71,221.00,-11168.21,72815
40.23,15.76,0.13,7.00,218.36,224.00,-11168.21,72824
30.19,15.91,0.15,7.00,223.83,228.00,-11168.21,72834
26.36,16.17,0.27,7.00,233.27,236.00,-11167.37,72843
28.75,16.48,0.30,7.00,241.27,243.00,-11167.37,72852
33.03,16.78,0.30,7.00,248.36,249.00,-11167.37,72861
38.87,17.12,0.34,7.00,256.81,256.00,-11167.37,72870
51.33,17.48,0.36,7.00,263.91,262.00,-11167.37,72879
57.45,17.83,0.35,7.00,271.06,268.00,-11167.37,72888
63.51,18.16,0.33,7.00,277.42,273.00,-11167.37,72897
66.57,18.48,0.32,7.00,284.39,279.00,-11167.37,72906
71.21,18.80,0.33,7.00,291.46,285.00,-11167.37,72915
74.58,19.09,0.29,7.00,296.94,290.00,-11167.37,72925
89.08,19.35,0.26,7.00,297.91,291.00,-11167.37,72934
97.48,19.58,0.23,7.00,300.00,292.00,-11167.37,72942
110.87,19.79,0.21,7.00,299.27,292.00,-11167.37,72951
127.78,19.96,0.17,7.00,294.75,288.00,-11167.37,72961
148.46,20.11,0.15,7.00,286.68,281.00,-11167.37,72970
174.72,20.24,0.13,7.00,272.58,269.00,-11167.37,72979
198.63,20.34,0.10,7.00,256.55,256.00,-11167.37,72988
205.32,20.43,0.09,7.00,253.04,253.00,-11167.37,72997
251.35,20.52,0.10,7.00,213.61,220.00,-11167.37,73007
269.62,20.60,0.08,7.00,196.25,205.00,-11167.37,73016
281.19,20.80,0.20,7.00,190.96,200.00,-11167.37,73025
304.36,20.89,0.09,7.00,163.70,177.00,-11167.37,73033
312.97,21.12,0.24,7.00,161.92,176.00,-11167.37,73042
329.37,21.35,0.23,7.00,146.40,163.00,-11167.37,73052
366.40,21.64,0.29,7.00,103.33,127.00,-11167.37,73061
353.08,21.98,0.33,7.00,131.77,151.00,-11167.37,73070
389.08,22.34,0.36,7.00,87.81,114.00,-11167.37,73079
409.34,22.71,0.38,7.00,65.22,94.00,-11167.37,73089
413.13,23.08,0.37,7.00,68.22,97.00,-11167.37,73098
420.82,23.50,0.41,7.00,66.40,95.00,-11167.37,73106
438.63,23.72,0.23,7.00,37.76,71.00,-11167.37,73115
416.96,24.06,0.34,7.00,85.44,112.00,-11167.37,73124
469.97,24.22,0.16,7.00,0.00,40.00,-11167.37,73134
489.81,24.36,0.14,7.00,0.00,40.00,-11167.37,73142
498.89,24.35,-0.01,7.00,0.00,40.00,-11167.37,73151
510.47,24.31,-0.04,7.00,0.00,40.00,-11167.37,73160
519.92,24.20,-0.11,7.00,0.00,40.00,-11167.37,73168
529.55,24.01,-0.19,7.00,0.00,40.00,-11167.37,73178
539.35,23.76,-0.25,7.00,0.00,40.00,-11167.37,73187
551.85,23.51,-0.25,7.00,0.00,40.00,-11167.37,73195
517.55,23.20,-0.30,7.00,0.00,40.00,-11167.37,73204
569.83,22.75,-0.45,7.00,0.00,40.00,-11167.37,73213
580.36,22.16,-0.59,7.00,0.00,40.00,-11167.37,73222
541.83,21.37,-0.80,7.00,0.00,40.00,-11167.37,73231
591.09,20.66,-0.71,7.00,0.00,40.00,-11167.37,73240
569.83,19.72,-0.94,7.00,0.00,40.00,-11167.37,73248
602.00,18.84,-0.88,7.00,0.00,40.00,-11167.37,73257
607.54,17.94,-0.90,7.00,0.00,40.00,-11167.37,73266
610.32,17.01,-0.93,7.00,0.00,40.00,-11167.37,73275
567.23,15.87,-1.14,7.00,0.00,40.00,-11167.37,73284
615.93,14.72,-1.15,7.00,0.00,40.00,-11167.37,73292
604.76,13.57,-1.16,7.00,0.00,40.00,-11167.37,73302
613.12,12.40,-1.17,7.00,0.00,40.00,-11167.37,73311
559.49,11.29,-1.11,7.00,0.00,40.00,-11167.37,73319
604.76,10.24,-1.05,7.00,0.00,40.00,-11167.37,73328
541.83,9.24,-1.00,7.00,0.00,40.00,-11167.37,73336
549.33,8.33,-0.91,7.00,0.00,40.00,-11167.37,73346
539.35,7.52,-0.81,7.00,0.00,40.00,-11167.37,73355
510.47,6.81,-0.71,7.00,0.00,40.00,-11167.37,73363
544.32,6.21,-0.60,7.00,0.00,40.00,-11167.37,73372
522.31,5.71,-0.51,7.00,0.00,40.00,-11167.37,73380
492.06,5.28,-0.43,7.00,0.00,40.00,-11167.37,73390
461.40,4.90,-0.38,7.00,0.00,40.00,-11167.37,73399
420.82,4.60,-0.30,7.00,0.00,40.00,-11167.37,73407
381.96,4.39,-0.21,7.00,0.00,40.00,-11167.37,73416
346.60,4.26,-0.13,7.00,0.00,40.00,-11167.37,73425
307.20,4.20,-0.06,7.00,0.00,40.00,-11167.37,73434
285.15,4.20,-0.00,7.00,0.00,40.00,-11167.37,73443
249.01,4.25,0.05,7.00,0.00,40.00,-11167.37,73451
208.25,4.30,0.06,7.00,0.00,40.00,-11167.37,73460
168.18,4.37,0.07,7.00,0.00,40.00,-11167.37,73469
124.70,4.48,0.11,7.00,0.00,40.00,-11167.37,73478
100.43,4.65,0.16,7.00,0.00,40.00,-11167.37,73487
80.93,4.86,0.22,7.00,0.00,40.00,-11167.37,73496
73.07,5.10,0.23,7.00,-32.20,-67.00,-11167.37,73504
48.87,5.40,0.30,7.00,-29.32,-64.00,-11167.37,73513
34.22,5.68,0.28,7.00,-25.12,-61.00,-11167.37,73523
22.59,5.97,0.30,7.00,-18.65,-55.00,-11167.37,73531
10.41,6.30,0.32,7.00,-10.82,-49.00,-11167.37,73540
7.52,6.66,0.36,7.00,-1.07,-40.00,-11167.37,73549
2.42,7.04,0.38,7.00,8.55,47.00,-11167.37,73558
0.29,7.48,0.44,7.00,20.93,57.00,-11167.37,73567
0.43,7.80,0.32,7.00,26.30,62.00,-11167.37,73576
0.24,8.30,0.50,7.00,42.39,75.00,-11167.37,73584
0.43,8.84,0.55,7.00,57.04,88.00,-11167.37,73593
0.00,9.44,0.60,7.00,72.92,101.00,-11167.37,73603
0.00,10.04,0.60,7.00,87.93,114.00,-11167.37,73611
0.00,10.62,0.58,7.00,101.99,125.00,-11167.37,73620
0.19,11.26,0.65,7.00,119.58,140.00,-11167.37,73629
0.68,11.83,0.56,7.00,132.02,151.00,-11167.37,73638
0.14,12.41,0.58,7.00,147.05,163.00,-11167.37,73647
0.53,12.96,0.55,7.00,159.89,174.00,-11167.37,73656
0.10,13.51,0.55,7.00,173.89,186.00,-11167.37,73665
0.78,14.08,0.56,7.00,188.20,198.00,-11167.37,73674
0.14,14.68,0.61,7.00,204.27,212.00,-11167.37,73682
0.39,15.30,0.62,7.00,220.03,225.00,-11167.37,73692
0.53,15.89,0.58,7.00,233.87,237.00,-11167.37,73701
0.19,16.45,0.56,7.00,247.48,248.00,-11167.37,73710
0.05,16.98,0.53,7.00,260.04,259.00,-11167.37,73719
0.05,17.44,0.46,7.00,270.32,267.00,-11167.37,73728
0.05,17.80,0.36,7.00,277.16,273.00,-11167.37,73737
0.05,18.23,0.43,7.00,289.30,283.00,-11167.37,73746
0.63,18.54,0.31,7.00,294.62,288.00,-11167.37,73755
0.05,18.83,0.30,7.00,301.72,294.00,-11167.37,73764
0.19,19.07,0.24,7.00,306.49,298.00,-11167.37,73773
0.43,19.30,0.23,7.00,311.98,302.00,-11167.37,73782
0.29,19.47,0.18,7.00,315.31,305.00,-11167.37,73791
0.63,19.64,0.17,7.00,319.32,309.00,-11167.37,73800
0.24,19.84,0.20,7.00,325.07,314.00,-11167.37,73809
0.10,20.14,0.30,7.00,334.65,322.00,-11167.37,73818
0.48,20.54,0.39,7.00,346.29,331.00,-11167.37,73827
0.14,21.05,0.52,7.00,361.64,344.00,-11167.37,73836
0.24,21.64,0.59,7.00,377.95,358.00,-11167.37,73845
0.10,22.28,0.64,7.00,394.84,372.00,-11167.37,73854
0.19,22.92,0.64,7.00,410.86,386.00,-11167.37,73863
0.39,23.54,0.62,7.00,426.04,399.00,-11167.37,73872
0.68,24.14,0.60,7.00,440.62,411.00,-11167.37,73881
0.05,24.68,0.53,7.00,452.63,421.00,-11167.37,73890
0.05,25.14,0.46,7.00,462.64,430.00,-11167.37,73900
0.19,25.49,0.35,7.00,469.08,435.00,-11167.37,73908
0.05,25.69,0.21,7.00,471.45,437.00,-11167.37,73917
0.05,25.75,0.06,7.00,470.00,436.00,-11167.37,73926
5.90,25.58,-0.17,7.00,461.13,428.00,-11167.37,73935
16.89,25.22,-0.36,7.00,447.59,417.00,-11167.37,73945
24.42,24.72,-0.49,7.00,432.05,404.00,-11167.37,73953
28.75,24.16,-0.57,7.00,415.89,390.00,-11167.37,73962
43.77,23.68,-0.47,7.00,403.79,380.00,-11167.37,73971
59.94,23.17,-0.51,7.00,387.02,366.00,-11167.37,73980
86.87,22.49,-0.69,7.00,358.43,342.00,-11167.37,73990
114.19,21.71,-0.78,7.00,326.12,314.00,-11167.37,73999
161.86,20.87,-0.84,7.00,277.37,273.00,-11167.37,74008
205.32,19.98,-0.89,7.00,222.41,227.00,-11167.37,74017
225.62,19.09,-0.89,7.00,182.67,193.00,-11167.37,74027
258.51,18.14,-0.95,7.00,125.84,146.00,-11167.37,74036
277.28,17.43,-0.71,7.00,92.65,118.00,-11167.37,74044
290.51,16.89,-0.53,7.00,67.91,97.00,-11167.37,74053
327.84,16.41,-0.48,7.00,10.72,49.00,-11167.37,74062
337.09,16.05,-0.36,7.00,0.00,40.00,-11167.37,74072
333.98,15.80,-0.25,7.00,0.00,40.00,-11167.37,74080
326.32,15.67,-0.14,7.00,1.00,40.00,-11167.37,74089
301.54,15.59,-0.07,7.00,31.48,66.00,-11167.37,74098
294.60,15.52,-0.07,7.00,38.12,72.00,-11167.37,74107
300.14,15.50,-0.03,7.00,31.72,66.00,-11167.37,74117
291.87,15.47,-0.03,7.00,40.89,74.00,-11167.37,74126
281.19,15.66,0.19,7.00,62.25,92.00,-11167.37,74134
278.58,15.58,-0.09,7.00,57.42,88.00,-11167.37,74143
254.91,15.43,-0.14,7.00,78.10,105.00,-11167.37,74152
247.84,15.39,-0.05,7.00,85.83,112.00,-11167.37,74162
242.10,15.19,-0.19,7.00,83.81,110.00,-11167.37,74171
243.24,15.07,-0.13,7.00,80.79,108.00,-11167.37,74180
236.48,14.95,-0.12,7.00,84.39,111.00,-11167.37,74189
230.99,14.84,-0.10,7.00,87.29,113.00,-11167.37,74198
237.60,14.52,-0.32,7.00,68.80,97.00,-11167.37,74207
244.38,14.07,-0.45,7.00,48.30,80.00,-11167.37,74216
270.88,13.89,-0.18,7.00,22.00,58.00,-11167.37,74225
300.14,13.65,-0.24,7.00,0.00,40.00,-11167.37,74234
330.90,13.12,-0.53,7.00,0.00,40.00,-11167.37,74243
356.36,12.56,-0.56,7.00,0.00,40.00,-11167.37,74252
361.35,12.02,-0.54,7.00,0.00,40.00,-11167.37,74261
387.29,11.60,-0.42,7.00,0.00,40.00,-11167.37,74269
440.66,11.04,-0.56,7.00,0.00,40.00,-11167.37,74278
424.72,10.24,-0.79,7.00,0.00,40.00,-11167.37,74287
474.31,9.56,-0.68,7.00,0.00,40.00,-11167.37,74296
450.91,8.96,-0.60,7.00,0.00,40.00,-11167.37,74305
494.33,8.09,-0.87,7.00,0.00,40.00,-11167.37,74313
512.82,7.44,-0.65,7.00,0.00,40.00,-11167.37,74322
505.81,6.85,-0.59,7.00,0.00,40.00,-11167.37,74332
485.33,6.19,-0.66,7.00,0.00,40.00,-11167.37,74340
492.06,5.75,-0.44,7.00,0.00,40.00,-11167.37,74349
494.33,5.23,-0.52,7.00,0.00,40.00,-11167.37,74357
524.72,4.84,-0.39,7.00,0.00,40.00,-11167.37,74366
534.43,4.30,-0.54,7.00,0.00,40.00,-11167.37,74376
496.60,3.91,-0.39,7.00,0.00,40.00,-11167.37,74384
541.83,3.61,-0.30,7.00,0.00,40.00,-11167.37,74393
501.18,3.23,-0.38,7.00,0.00,40.00,-11167.37,74401
551.85,2.77,-0.45,7.00,0.00,40.00,-11167.37,74411
556.93,2.49,-0.29,7.00,0.00,40.00,-11167.37,74420
512.82,2.31,-0.18,7.00,0.00,40.00,-11167.37,74428
562.06,2.30,-0.01,7.00,0.00,40.00,-11167.37,74437
567.23,1.88,-0.42,7.00,0.00,40.00,-11167.37,74446
524.72,1.54,-0.34,7.00,0.00,40.00,-11167.37,74455
569.83,1.47,-0.07,7.00,0.00,40.00,-11167.37,74464
569.83,0.81,-0.65,7.00,0.00,40.00,-11167.37,74473
567.23,0.47,-0.35,7.00,0.00,40.00,-11167.37,74481
541.83,0.30,-0.16,7.00,0.00,40.00,-11167.37,74490
519.92,-0.02,-0.33,7.00,0.00,40.00,-11167.37,74499
559.49,-0.26,-0.24,7.00,0.00,40.00,-11167.37,74508
510.47,-0.51,-0.25,7.00,0.00,40.00,-11167.37,74517
549.33,-0.73,-0.22,7.00,0.00,40.00,-11167.37,74525
512.82,-0.93,-0.20,7.00,0.00,40.00,-11167.37,74534
541.83,-1.15,-0.21,7.00,0.00,40.00,-11167.37,74544
536.88,-1.36,-0.21,7.00,0.00,40.00,-11167.37,74552
536.88,-1.55,-0.19,7.00,0.00,40.00,-11167.37,74561
501.18,-1.73,-0.18,7.00,0.00,40.00,-11167.37,74569
541.83,-1.84,-0.12,7.00,0.00,40.00,-11167.37,74578
541.83,-1.96,-0.11,7.00,0.00,40.00,-11167.37,74588
544.32,-2.01,-0.06,7.00,0.00,40.00,-11167.37,74596
539.35,-2.09,-0.07,7.00,0.00,40.00,-11167.37,74605
510.47,-2.12,-0.03,7.00,0.00,40.00,-11167.37,74614
512.82,-2.12,-0.00,7.00,0.00,40.00,-11167.37,74622
512.82,-2.09,0.03,7.00,0.00,40.00,-11167.37,74632
512.82,-2.04,0.05,7.00,0.00,40.00,-11167.37,74641
541.83,-2.00,0.04,7.00,0.00,40.00,-11167.37,74649
544.32,-2.01,-0.01,7.00,0.00,40.00,-11167.37,74658
527.13,-1.98,0.03,7.00,0.00,40.00,-11167.37,74667
541.83,-1.93,0.05,7.00,0.00,40.00,-11167.37,74676
496.60,-1.90,0.04,7.00,0.00,40.00,-11167.37,74685
539.35,-1.82,0.07,7.00,0.00,40.00,-11167.37,74693
534.43,-1.74,0.09,7.00,0.00,40.00,-11167.37,74702
531.98,-1.61,0.12,7.00,0.00,40.00,-11167.37,74712
527.13,-1.45,0.16,7.00,0.00,40.00,-11167.37,74720
517.55,-1.26,0.19,7.00,0.00,40.00,-11167.37,74729
508.13,-1.02,0.24,7.00,0.00,40.00,-11167.37,74737
461.40,-0.78,0.24,7.00,0.00,40.00,-11167.37,74746
465.67,-0.52,0.27,7.00,0.00,40.00,-11167.37,74756
450.91,-0.25,0.27,7.00,0.00,40.00,-11167.37,74764
483.11,0.02,0.27,7.00,0.00,40.00,-11167.37,74773
483.11,0.28,0.26,7.00,0.00,40.00,-11167.37,74781
472.13,0.49,0.21,7.00,0.00,40.00,-11167.37,74790
467.81,0.64,0.16,7.00,0.00,40.00,-11167.37,74800
430.63,0.95,0.31,7.00,0.00,40.00,-11167.37,74808
476.49,1.53,0.58,7.00,0.00,40.00,-11167.37,74817
448.84,0.79,-0.75,7.00,0.00,40.00,-11167.37,74826
411.23,1.32,0.53,7.00,0.00,40.00,-11167.37,74834
450.91,1.29,-0.03,7.00,0.00,40.00,-11167.37,74844
409.34,1.17,-0.11,7.00,0.00,40.00,-11167.37,74852
416.96,1.32,0.15,7.00,0.00,40.00,-11167.37,74861
452.99,1.29,-0.03,7.00,0.00,40.00,-11167.37,74870
455.08,1.52,0.22,7.00,0.00,40.00,-11167.37,74878
452.99,1.12,-0.40,7.00,0.00,40.00,-11167.37,74888
452.99,1.46,0.34,7.00,0.00,40.00,-11167.37,74897
459.29,1.26,-0.20,7.00,0.00,40.00,-11167.37,74905
459.29,1.09,-0.17,7.00,0.00,40.00,-11167.37,74914
463.53,1.17,0.08,7.00,0.00,40.00,-11167.37,74923
465.67,0.72,-0.46,7.00,0.00,40.00,-11167.37,74932
469.97,0.73,0.01,7.00,0.00,40.00,-11167.37,74941
472.13,0.38,-0.35,7.00,0.00,40.00,-11167.37,74949
463.53,0.31,-0.07,7.00,0.00,40.00,-11167.37,74958
469.97,0.05,-0.26,7.00,0.00,40.00,-11167.37,74968
430.63,-0.07,-0.12,7.00,0.00,40.00,-11167.37,74976
432.62,-0.17,-0.10,7.00,0.00,40.00,-11167.37,74985
467.81,-0.42,-0.25,7.00,0.00,40.00,-11167.37,74993
469.97,-0.66,-0.24,7.00,0.00,40.00,-11167.37,75002
474.31,-1.08,-0.42,7.00,0.00,40.00,-11167.37,75012
438.63,-1.39,-0.31,7.00,0.00,40.00,-11167.37,75020
446.78,-1.83,-0.44,7.00,0.00,40.00,-11167.37,75029
436.62,-2.06,-0.23,7.00,0.00,40.00,-11167.37,75038
463.53,-2.39,-0.33,7.00,0.00,40.00,-11167.37,75046
442.69,-2.99,-0.60,7.00,0.00,40.00,-11167.37,75056
411.23,-3.38,-0.39,7.00,0.00,40.00,-11167.37,75065
373.24,-3.79,-0.41,7.00,0.00,40.00,-11167.37,75073
315.89,-4.07,-0.28,7.00,0.00,40.00,-11167.37,75082
238.71,-4.14,-0.07,7.00,0.00,40.00,-11167.37,75090
212.22,-4.12,0.02,7.00,0.00,40.00,-11167.37,75100
155.77,-4.05,0.07,7.00,-6.47,-45.00,-11167.37,75109
119.34,-3.90,0.16,7.00,-25.38,-61.00,-11167.37,75118
90.89,-3.84,0.06,7.00,-37.41,-71.00,-11168.21,75126
66.91,-3.58,0.25,7.00,-42.94,-76.00,-11168.21,75136
49.14,-3.54,0.04,7.00,-47.70,-80.00,-11168.21,75145
40.23,-3.30,0.24,7.00,-47.27,-79.00,-11169.05,75154
20.43,-2.75,0.54,7.00,-45.75,-78.00,-11169.05,75163
8.02,-2.03,0.73,7.00,-42.10,-75.00,-11170.73,75171
0.00,-1.39,0.63,7.00,-39.44,-73.00,-11171.57,75181
0.00,-0.58,0.82,7.00,-34.61,-69.00,-11173.25,75190
0.00,0.35,0.93,7.00,-29.55,-64.00,-11174.09,75198
0.00,1.31,0.96,7.00,-24.62,-60.00,-11175.77,75207
0.14,2.41,1.10,7.00,-18.57,-55.00,-11177.45,75216
0.39,3.67,1.26,7.00,-11.59,-49.00,-11178.28,75225
0.05,4.89,1.22,7.00,-5.63,-44.00,-11179.96,75234
0.24,6.30,1.41,7.00,10.81,49.00,-11180.80,75243
0.05,7.48,1.17,7.00,35.47,69.00,-11181.64,75251
0.34,8.67,1.19,7.00,65.54,95.00,-11181.64,75260
0.48,9.88,1.21,7.00,96.11,121.00,-11181.64,75270
0.00,11.02,1.14,7.00,123.23,143.00,-11180.80,75278
0.14,12.23,1.22,7.00,155.12,170.00,-11180.80,75287
0.00,12.97,0.73,7.00,163.85,178.00,-11180.80,75296
0.00,13.91,0.94,7.00,191.67,201.00,-11180.80,75305
0.05,14.85,0.94,7.00,215.02,221.00,-11180.80,75314
0.05,15.78,0.93,7.00,237.98,240.00,-11179.96,75323
0.05,16.55,0.78,7.00,254.42,254.00,-11179.12,75332
0.05,17.20,0.65,7.00,267.99,265.00,-11178.28,75341
0.05,17.76,0.56,7.00,280.18,276.00,-11177.45,75351
0.19,18.30,0.54,7.00,293.18,287.00,-11175.77,75359
0.68,18.86,0.56,7.00,307.61,299.00,-11174.93,75368
0.19,19.23,0.37,7.00,313.22,304.00,-11174.09,75377
0.53,19.49,0.26,7.00,317.48,307.00,-11172.41,75386
0.14,19.89,0.40,7.00,330.06,318.00,-11171.57,75396
0.24,20.17,0.28,7.00,334.94,322.00,-11169.89,75404
0.05,20.45,0.28,7.00,341.73,328.00,-11168.21,75413
0.19,20.61,0.16,7.00,343.51,329.00,-11167.37,75422
0.39,20.76,0.15,7.00,346.86,332.00,-11165.69,75431
0.10,20.86,0.10,7.00,348.60,333.00,-11164.01,75441
0.05,20.94,0.08,7.00,349.98,335.00,-11163.18,75449
0.10,20.75,-0.18,7.00,340.16,326.00,-11161.50,75458
0.05,20.63,-0.13,7.00,338.13,325.00,-11159.82,75467
0.14,20.28,-0.34,7.00,325.20,314.00,-11158.98,75476
0.05,19.70,-0.58,7.00,306.05,298.00,-11157.30,75486
0.00,19.26,-0.44,7.00,297.73,291.00,-11155.62,75494
0.19,18.64,-0.63,7.00,278.42,274.00,-11154.78,75503
0.48,18.20,-0.43,7.00,271.44,268.00,-11153.10,75512
0.05,17.68,-0.52,7.00,256.53,256.00,-11152.26,75522
0.19,17.23,-0.45,7.00,246.91,248.00,-11150.59,75531
0.68,16.35,-0.89,7.00,215.86,221.00,-11149.75,75539
0.14,15.86,-0.48,7.00,211.95,218.00,-11148.07,75548
0.39,15.27,-0.59,7.00,194.96,204.00,-11147.23,75557
0.53,14.90,-0.37,7.00,190.19,200.00,-11146.39,75567
0.14,14.37,-0.53,7.00,173.63,186.00,-11144.71,75576
0.68,13.93,-0.45,7.00,164.24,178.00,-11143.87,75584
0.05,13.08,-0.84,7.00,135.26,153.00,-11142.19,75593
0.39,13.00,-0.09,7.00,148.26,164.00,-11141.35,75602
0.53,12.96,-0.04,7.00,148.09,164.00,-11140.51,75612
0.14,13.36,0.40,7.00,167.01,180.00,-11138.84,75621
0.63,14.03,0.67,7.00,189.16,199.00,-11137.16,75629
0.14,14.82,0.79,7.00,211.34,218.00,-11135.48,75638
0.43,15.64,0.82,7.00,232.46,235.00,-11133.80,75648
0.10,16.38,0.74,7.00,249.16,250.00,-11132.12,75657
0.39,17.10,0.72,7.00,266.89,264.00,-11129.60,75666
0.24,17.83,0.73,7.00,285.18,280.00,-11127.08,75674
0.84,18.52,0.70,7.00,302.07,294.00,-11124.57,75683
0.14,19.13,0.60,7.00,315.25,305.00,-11122.05,75693
0.68,19.70,0.58,7.00,329.11,317.00,-11118.69,75702
0.10,20.45,0.75,7.00,351.17,336.00,-11115.33,75711
0.73,21.23,0.78,7.00,371.31,353.00,-11111.98,75719
0.34,21.75,0.52,7.00,379.03,359.00,-11108.62,75728
0.34,22.38,0.63,7.00,397.18,374.00,-11106.10,75738
0.29,23.06,0.68,7.00,415.15,389.00,-11101.90,75747
0.05,23.67,0.61,7.00,429.10,401.00,-11098.55,75756
0.05,24.20,0.53,7.00,440.58,411.00,-11095.19,75765
0.48,24.63,0.43,7.00,449.49,418.00,-11090.99,75773
0.29,25.02,0.39,7.00,458.21,426.00,-11087.64,75783
0.68,25.53,0.51,7.00,473.39,439.00,-11083.44,75792
0.19,26.14,0.61,7.00,490.80,453.00,-11079.24,75801
0.43,26.50,0.36,7.00,494.53,456.00,-11075.05,75810
0.05,26.96,0.46,7.00,508.09,468.00,-11070.85,75819
0.05,27.47,0.51,7.00,522.04,480.00,-11066.65,75828
0.05,27.66,0.19,7.00,520.26,478.00,-11062.46,75837
0.14,27.70,0.05,7.00,518.52,477.00,-11058.26,75846
0.39,27.96,0.26,7.00,529.11,486.00,-11054.06,75855
0.14,27.89,-0.07,7.00,520.84,479.00,-11049.87,75865
0.53,27.96,0.07,7.00,525.43,482.00,-11045.67,75873
0.10,27.83,-0.13,7.00,518.30,476.00,-11041.47,75882
0.43,27.94,0.11,7.00,525.83,483.00,-11037.28,75891
0.39,28.07,0.13,7.00,529.47,486.00,-11033.08,75900
0.58,28.39,0.31,7.00,540.86,495.00,-11028.88,75910
0.58,28.46,0.07,7.00,537.95,493.00,-11025.52,75918
0.84,28.66,0.20,7.00,545.35,499.00,-11021.33,75927
0.43,28.90,0.24,7.00,552.25,505.00,-11017.13,75936
0.05,29.16,0.27,7.00,559.41,511.00,-11013.77,75945
0.05,29.58,0.42,7.00,573.01,523.00,-11009.58,75955
0.05,30.04,0.45,7.00,584.98,533.00,-11006.22,75964
0.19,30.48,0.45,7.00,595.97,542.00,-11002.86,75972
0.05,30.92,0.44,7.00,606.76,551.00,-10999.51,75981
0.05,31.32,0.40,7.00,616.13,559.00,-10996.15,75991
0.10,31.71,0.38,7.00,625.30,567.00,-10992.79,76000
0.05,31.91,0.21,7.00,626.89,568.00,-10989.43,76009
0.05,32.00,0.08,7.00,626.57,568.00,-10986.91,76017
0.05,32.04,0.05,7.00,627.01,568.00,-10984.40,76026
0.05,32.16,0.11,7.00,631.18,572.00,-10981.04,76036
0.24,32.16,0.01,7.00,629.20,570.00,-10979.36,76045
0.05,32.09,-0.07,7.00,625.72,567.00,-10976.84,76054
0.14,31.93,-0.16,7.00,619.91,562.00,-10975.16,76062
0.63,31.80,-0.13,7.00,617.39,560.00,-10973.49,76071
0.10,31.88,0.08,7.00,623.57,565.00,-10970.97,76081
0.29,31.84,-0.04,7.00,620.29,562.00,-10970.13,76090
0.19,31.94,0.10,7.00,625.60,567.00,-10968.45,76099
0.48,32.21,0.27,7.00,635.82,576.00,-10967.61,76107
0.05,32.49,0.28,7.00,642.90,581.00,-10966.77,76116
0.05,32.87,0.37,7.00,654.15,591.00,-10965.93,76126
0.05,33.22,0.36,7.00,662.69,598.00,-10965.09,76135
0.05,33.64,0.42,7.00,674.25,608.00,-10965.09,76144
0.05,34.02,0.38,7.00,683.25,616.00,-10964.25,76152
0.00,34.17,0.15,7.00,682.32,615.00,-10964.25,76162
0.10,34.40,0.23,7.00,689.51,621.00,-10964.25,76171
0.24,34.37,-0.03,7.00,683.69,616.00,-10964.25,76180
0.00,34.28,-0.09,7.00,680.36,613.00,-10964.25,76188
0.14,34.08,-0.21,7.00,672.83,607.00,-10964.25,76197
0.63,33.84,-0.24,7.00,666.10,601.00,-10964.25,76207
0.43,33.62,-0.22,7.00,661.18,597.00,-10964.25,76216
0.05,33.42,-0.20,7.00,656.62,593.00,-10964.25,76225
0.05,33.22,-0.21,7.00,651.33,589.00,-10964.25,76233
0.48,32.95,-0.27,7.00,643.47,582.00,-10964.25,76242
0.24,32.71,-0.24,7.00,637.87,577.00,-10964.25,76252
0.68,32.44,-0.27,7.00,630.68,571.00,-10964.25,76261
0.05,32.19,-0.25,7.00,624.75,566.00,-10964.25,76270
0.05,31.95,-0.24,7.00,618.95,561.00,-10964.25,76279
0.53,31.75,-0.20,7.00,614.87,558.00,-10964.25,76288
0.34,31.61,-0.14,7.00,612.36,556.00,-10964.25,76297
0.68,31.55,-0.06,7.00,612.51,556.00,-10964.25,76306
0.14,31.54,-0.00,7.00,613.50,557.00,-10964.25,76315
0.14,31.56,0.02,7.00,614.29,557.00,-10964.25,76324
0.05,31.56,-0.00,7.00,613.84,557.00,-10964.25,76333
0.00,31.50,-0.06,7.00,611.18,555.00,-10964.25,76342
0.05,31.41,-0.08,7.00,608.74,553.00,-10964.25,76351
0.78,31.39,-0.02,7.00,609.46,553.00,-10964.25,76360
0.43,31.47,0.08,7.00,613.44,557.00,-10964.25,76369
0.29,31.63,0.16,7.00,619.09,561.00,-10964.25,76378
0.39,31.87,0.24,7.00,626.62,568.00,-10964.25,76387
0.05,32.09,0.22,7.00,631.64,572.00,-10964.25,76396
0.19,32.35,0.26,7.00,638.99,578.00,-10964.25,76405
0.39,32.60,0.25,7.00,645.19,583.00,-10964.25,76413
0.10,32.84,0.23,7.00,650.62,588.00,-10964.25,76423
0.39,33.09,0.25,7.00,657.18,594.00,-10964.25,76432
0.29,33.34,0.25,7.00,663.49,599.00,-10964.25,76441
0.05,33.59,0.25,7.00,669.74,604.00,-10964.25,76450
0.00,33.80,0.21,7.00,674.09,608.00,-10964.25,76459
0.53,33.92,0.12,7.00,675.27,609.00,-10964.25,76468
0.00,33.95,0.04,7.00,674.55,608.00,-10964.25,76477
0.68,33.91,-0.05,7.00,671.78,606.00,-10964.25,76486
0.05,33.83,-0.08,7.00,669.05,604.00,-10964.25,76495
0.29,33.67,-0.16,7.00,663.47,599.00,-10964.25,76504
0.10,33.42,-0.25,7.00,655.47,592.00,-10964.25,76513
0.24,33.18,-0.24,7.00,649.62,587.00,-10964.25,76522
0.68,32.92,-0.26,7.00,642.89,581.00,-10964.25,76531
0.14,32.64,-0.28,7.00,635.31,575.00,-10964.25,76540
0.39,32.31,-0.33,7.00,626.16,567.00,-10964.25,76549
0.53,32.02,-0.29,7.00,619.72,562.00,-10964.25,76558
0.39,31.70,-0.32,7.00,610.98,555.00,-10964.25,76567
0.24,31.33,-0.37,7.00,600.80,546.00,-10964.25,76576
0.00,30.92,-0.41,7.00,589.87,537.00,-10964.25,76585
0.14,30.46,-0.46,7.00,577.50,526.00,-10964.25,76594
0.24,29.95,-0.52,7.00,563.36,514.00,-10964.25,76603
0.43,29.43,-0.52,7.00,550.48,504.00,-10964.25,76612
0.05,28.85,-0.59,7.00,534.42,490.00,-10964.25,76621
0.05,28.18,-0.67,7.00,516.18,475.00,-10964.25,76631
0.34,27.50,-0.68,7.00,498.90,460.00,-10964.25,76639
0.63,26.81,-0.69,7.00,481.63,446.00,-10964.25,76648
0.48,26.11,-0.71,7.00,463.56,430.00,-10964.25,76657
0.39,25.40,-0.71,7.00,445.63,415.00,-10964.25,76666
0.43,24.63,-0.77,7.00,425.33,398.00,-10964.25,76676
0.14,23.85,-0.78,7.00,405.64,381.00,-10964.25,76684
0.24,23.11,-0.74,7.00,387.97,367.00,-10963.41,76693
0.10,22.51,-0.60,7.00,375.61,356.00,-10963.41,76702
0.19,21.90,-0.61,7.00,360.31,343.00,-10963.41,76711
0.34,21.26,-0.64,7.00,343.74,329.00,-10962.57,76721
0.05,20.80,-0.46,7.00,335.96,323.00,-10961.74,76729
0.05,20.46,-0.35,7.00,329.52,317.00,-10961.74,76738
0.05,20.18,-0.28,7.00,323.96,313.00,-10960.90,76747
0.05,19.82,-0.36,7.00,313.13,303.00,-10960.06,76756
0.05,19.56,-0.25,7.00,309.02,300.00,-10959.22,76766
0.05,19.20,-0.37,7.00,297.63,290.00,-10957.54,76775
0.05,18.76,-0.44,7.00,285.12,280.00,-10956.70,76783
0.05,18.15,-0.61,7.00,266.68,264.00,-10955.02,76792
0.05,17.63,-0.52,7.00,255.29,255.00,-10954.18,76802
0.05,16.88,-0.75,7.00,231.96,235.00,-10952.50,76811
0.05,16.15,-0.73,7.00,214.22,220.00,-10950.82,76820
0.68,15.24,-0.91,7.00,187.97,198.00,-10949.15,76828
0.14,14.51,-0.74,7.00,173.00,185.00,-10947.47,76837
0.34,13.75,-0.76,7.00,153.65,169.00,-10944.95,76847
0.53,13.02,-0.73,7.00,135.81,154.00,-10943.27,76856
0.39,12.19,-0.83,7.00,112.99,135.00,-10941.59,76865
0.05,11.41,-0.78,7.00,94.53,119.00,-10939.91,76873
0.19,10.65,-0.76,7.00,76.08,104.00,-10938.23,76882
0.29,9.96,-0.69,7.00,60.30,90.00,-10936.55,76892
0.43,9.25,-0.71,7.00,42.10,75.00,-10934.88,76900
0.29,8.53,-0.72,7.00,23.92,60.00,-10933.20,76909
0.53,7.83,-0.70,7.00,6.79,45.00,-10932.36,76918
0.05,7.16,-0.67,7.00,-9.22,-47.00,-10930.68,76926
0.24,6.50,-0.67,7.00,-25.98,-61.00,-10929.84,76936
0.00,5.74,-0.76,7.00,-46.84,-79.00,-10929.00,76945
0.39,5.18,-0.56,7.00,-56.69,-87.00,-10929.00,76953
0.68,4.84,-0.33,7.00,-12.11,-50.00,-10929.00,76962
0.14,4.17,-0.67,7.00,-16.85,-54.00,-10929.84,76972
0.00,3.32,-0.85,7.00,-21.77,-58.00,-10929.84,76980
0.14,2.42,-0.91,7.00,-26.54,-62.00,-10929.84,76989
0.39,2.24,-0.18,7.00,-24.54,-60.00,-10930.68,76998
0.34,1.84,-0.39,7.00,-27.35,-63.00,-10930.68,77006
0.53,1.29,-0.56,7.00,-30.78,-65.00,-10931.52,77016
0.10,0.83,-0.46,7.00,-32.68,-67.00,-10932.36,77025
0.43,0.46,-0.37,7.00,-34.21,-68.00,-10933.20,77033
0.00,-0.06,-0.52,7.00,-37.38,-71.00,-10934.04,77042
0.00,-0.48,-0.42,7.00,-39.07,-72.00,-10934.88,77051
0.05,-0.74,-0.26,7.00,-39.72,-73.00,-10935.71,77060
0.29,-1.03,-0.29,7.00,-41.31,-74.00,-10937.39,77069
0.24,-1.31,-0.28,7.00,-42.67,-75.00,-10939.07,77078
0.53,-1.89,-0.58,7.00,-46.77,-79.00,-10940.75,77087
0.00,-2.20,-0.31,7.00,-47.28,-79.00,-10942.43,77095
0.19,-2.35,-0.15,7.00,-47.36,-79.00,-10944.11,77105
8.87,-2.44,-0.09,7.00,-47.41,-79.00,-10945.79,77114
9.76,-2.94,-0.50,7.00,-51.52,-83.00,-10948.30,77122
11.18,-3.42,-0.48,7.00,-53.76,-85.00,-10949.98,77131
11.47,-3.61,-0.19,7.00,-53.55,-85.00,-10952.50,77140
13.98,-3.93,-0.32,7.00,-55.57,-86.00,-10955.02,77150
13.54,-4.22,-0.29,7.00,-56.88,-87.00,-10957.54,77159
14.31,-4.25,-0.03,7.00,-55.94,-87.00,-10960.06,77168
14.09,-4.82,-0.57,7.00,-60.98,-91.00,-10963.41,77176
16.89,-5.32,-0.50,7.00,-317.44,-307.00,-10966.77,77186
17.89,-5.52,-0.20,7.00,-316.36,-306.00,-10970.13,77195
14.09,-6.09,-0.57,7.00,-338.11,-325.00,-10975.16,77204
13.76,-6.22,-0.14,7.00,-332.97,-320.00,-10980.20,77213
14.87,-6.47,-0.24,7.00,-341.05,-327.00,-10986.08,77222
14.87,-6.47,-0.00,7.00,-336.23,-323.00,-10992.79,77232
14.99,-6.93,-0.47,7.00,-357.24,-341.00,-10998.66,77241
17.01,-6.38,0.55,7.00,-322.97,-312.00,-11005.38,77249
16.28,-6.56,-0.18,7.00,-342.21,-328.00,-11012.10,77258
17.14,-6.71,-0.15,7.00,-345.28,-331.00,-11018.81,77267
17.39,-6.62,0.09,7.00,-338.20,-325.00,-11025.52,77277
17.14,-6.20,0.43,7.00,-320.82,-310.00,-11033.08,77286
16.77,-6.03,0.17,7.00,-321.95,-311.00,-11040.63,77295
16.04,-5.46,0.57,7.00,-299.43,-292.00,-11049.03,77304
13.43,-5.29,0.17,7.00,-303.31,-295.00,-11057.42,77314
6.96,-4.49,0.79,7.00,-54.19,-85.00,-11065.81,77323
7.04,-4.40,0.09,7.00,-56.57,-87.00,-11073.37,77331
5.75,-3.98,0.43,7.00,-53.10,-84.00,-11081.76,77340
0.43,-3.22,0.75,7.00,-48.09,-80.00,-11090.15,77349
0.24,-3.02,0.20,7.00,-49.28,-81.00,-11097.71,77359
3.57,-2.44,0.58,7.00,-44.88,-77.00,-11106.10,77367
2.89,-1.61,0.84,7.00,-39.67,-73.00,-11113.66,77376
2.83,-1.28,0.33,7.00,-40.05,-73.00,-11121.21,77385
2.95,-0.83,0.45,7.00,-37.30,-71.00,-11128.76,77394
3.01,-0.18,0.64,7.00,-33.31,-68.00,-11137.16,77403
0.53,0.45,0.63,7.00,-30.24,-65.00,-11144.71,77412
0.43,0.74,0.30,7.00,-30.10,-65.00,-11152.26,77421
9.04,1.21,0.47,7.00,-26.92,-62.00,-11158.98,77430
7.36,1.23,0.02,7.00,-28.64,-64.00,-11166.53,77438
12.07,1.80,0.57,7.00,-23.43,-59.00,-11174.09,77448
15.57,1.11,-0.69,7.00,-31.75,-66.00,-11180.80,77457
18.67,2.06,0.95,7.00,-20.17,-56.00,-11187.52,77466
20.57,2.26,0.20,7.00,-22.06,-58.00,-11195.07,77475
23.64,2.32,0.06,7.00,-22.05,-58.00,-11201.79,77484
25.22,2.60,0.28,7.00,-19.64,-56.00,-11208.50,77493
25.54,2.53,-0.07,7.00,-21.35,-57.00,-11214.38,77502
26.86,2.05,-0.47,7.00,-25.19,-61.00,-11221.09,77511
26.19,2.57,0.51,7.00,-18.74,-55.00,-11226.96,77520
40.00,2.54,-0.03,7.00,-19.24,-56.00,-11233.68,77529
41.15,2.39,-0.14,7.00,-20.22,-57.00,-11239.55,77538
47.03,2.39,-0.00,7.00,-18.64,-55.00,-11245.43,77547
54.46,2.57,0.18,7.00,-15.54,-53.00,-11250.47,77556
61.22,2.74,0.17,7.00,-13.13,-51.00,-11256.34,77565
65.53,2.41,-0.33,7.00,-15.69,-53.00,-11261.38,77574
76.52,2.27,-0.14,7.00,-12.53,-50.00,-11267.25,77583
102.45,1.96,-0.30,7.00,-5.39,-44.00,-11272.29,77592
115.89,2.06,0.10,7.00,0.00,40.00,-11277.33,77601
134.79,1.92,-0.14,7.00,0.00,40.00,-11281.52,77609
173.89,1.96,0.03,7.00,0.00,40.00,-11285.72,77619
174.72,1.62,-0.34,7.00,0.00,40.00,-11289.08,77628
182.37,1.76,0.14,7.00,0.00,40.00,-11292.43,77636
193.06,1.54,-0.22,7.00,0.00,40.00,-11294.95,77645
201.47,1.58,0.05,7.00,0.00,40.00,-11297.47,77655
214.23,2.07,0.49,7.00,0.00,40.00,-11299.15,77663
216.26,1.94,-0.13,7.00,0.00,40.00,-11300.83,77672
243.24,1.55,-0.39,7.00,0.00,40.00,-11301.67,77681
262.16,1.84,0.28,7.00,0.00,40.00,-11301.67,77689
249.01,1.80,-0.04,7.00,0.00,40.00,-11301.67,77699
270.88,1.79,-0.01,7.00,0.00,40.00,-11301.67,77707
274.70,1.55,-0.24,7.00,0.00,40.00,-11301.67,77716
302.94,1.61,0.06,7.00,0.00,40.00,-11301.67,77725
311.52,1.49,-0.12,7.00,0.00,40.00,-11301.67,77733
315.89,1.51,0.02,7.00,0.00,40.00,-11301.67,77743
317.36,1.38,-0.14,7.00,0.00,40.00,-11301.67,77752
317.36,1.45,0.07,7.00,0.00,40.00,-11301.67,77760
312.97,1.34,-0.10,7.00,0.00,40.00,-11301.67,77769
330.90,1.16,-0.18,7.00,0.00,40.00,-11301.67,77777
320.32,1.38,0.22,7.00,0.00,40.00,-11301.67,77787
351.45,1.08,-0.30,7.00,0.00,40.00,-11301.67,77796
333.98,1.08,-0.00,7.00,0.00,40.00,-11301.67,77804
353.08,0.69,-0.39,7.00,0.00,40.00,-11301.67,77813
346.60,0.38,-0.31,7.00,0.00,40.00,-11301.67,77822
378.45,0.30,-0.07,7.00,0.00,40.00,-11301.67,77831
341.81,0.12,-0.19,7.00,0.00,40.00,-11301.67,77840
358.02,0.03,-0.08,7.00,0.00,40.00,-11301.67,77848
348.21,-0.09,-0.12,7.00,0.00,40.00,-11301.67,77857
289.16,-0.26,-0.17,7.00,0.00,40.00,-11301.67,77867
277.28,-0.36,-0.10,7.00,0.00,40.00,-11301.67,77875
233.17,-0.45,-0.09,7.00,0.00,40.00,-11301.67,77884
208.25,-0.51,-0.06,7.00,0.00,40.00,-11301.67,77893
173.06,-0.55,-0.04,7.00,0.00,40.00,-11301.67,77901
124.70,-0.58,-0.03,7.00,-6.94,-45.00,-11301.67,77911
99.44,-0.60,-0.02,7.00,-18.29,-55.00,-11301.67,77920
80.52,-0.62,-0.02,7.00,-25.17,-61.00,-11301.67,77928
65.53,-0.65,-0.03,7.00,-29.75,-65.00,-11301.67,77937
52.73,-0.68,-0.03,7.00,-32.97,-67.00,-11302.51,77946
33.23,-0.73,-0.05,7.00,-36.63,-70.00,-11302.51,77956
28.23,-0.76,-0.04,7.00,-37.38,-71.00,-11303.35,77965
15.92,-0.74,0.02,7.00,-38.11,-72.00,-11304.18,77973
8.18,-0.79,-0.04,7.00,-38.97,-72.00,-11305.02,77982
6.81,-0.82,-0.04,7.00,-39.18,-72.00,-11305.86,77991
5.25,-0.85,-0.03,7.00,-39.34,-73.00,-11306.70,78000
2.65,-0.84,0.02,7.00,-39.10,-72.00,-11308.38,78009
0.05,-0.86,-0.03,7.00,-39.43,-73.00,-11310.06,78018
0.00,-0.86,0.01,7.00,-39.26,-73.00,-11311.74,78026
0.53,-1.04,-0.18,7.00,-40.90,-74.00,-11313.42,78035
0.89,-0.92,0.12,7.00,-39.10,-72.00,-11315.10,78045
0.68,-0.86,0.05,7.00,-39.12,-72.00,-11316.77,78054
0.58,-0.85,0.02,7.00,-39.17,-72.00,-11318.45,78062
0.00,-0.75,0.10,7.00,-38.38,-72.00,-11320.13,78071
0.84,-0.43,0.32,7.00,-35.89,-70.00,-11321.81,78081
0.19,-0.29,0.15,7.00,-35.85,-70.00,-11324.33,78089
0.84,-0.18,0.10,7.00,-35.49,-69.00,-11326.01,78098
0.58,0.04,0.23,7.00,-33.88,-68.00,-11328.52,78107
0.89,0.21,0.17,7.00,-33.25,-67.00,-11331.04,78115
0.73,0.39,0.18,7.00,-32.30,-67.00,-11333.56,78125
0.63,0.58,0.19,7.00,-31.36,-66.00,-11336.08,78134
0.73,0.66,0.08,7.00,-31.39,-66.00,-11338.60,78143
0.39,0.87,0.21,7.00,-29.81,-65.00,-11341.12,78151
0.24,1.07,0.20,7.00,-28.82,-64.00,-11344.47,78160
0.84,1.29,0.21,7.00,-27.70,-63.00,-11346.99,78170
0.53,1.48,0.19,7.00,-26.85,-62.00,-11350.35,78178
0.89,1.71,0.23,7.00,-25.52,-61.00,-11352.87,78187
0.00,1.96,0.25,7.00,-24.17,-60.00,-11356.22,78196
0.68,2.21,0.25,7.00,-22.93,-59.00,-11359.58,78204
0.39,2.47,0.25,7.00,-21.67,-58.00,-11362.94,78214
0.84,2.75,0.29,7.00,-20.09,-56.00,-11365.46,78223
0.29,3.08,0.32,7.00,-18.32,-55.00,-11368.81,78231
0.78,3.34,0.26,7.00,-17.25,-54.00,-11372.17,78240
0.53,3.74,0.39,7.00,-14.75,-52.00,-11375.53,78249
0.48,4.12,0.39,7.00,-12.82,-50.00,-11378.89,78259
0.05,4.54,0.41,7.00,-10.68,-48.00,-11382.24,78267
0.43,4.96,0.43,7.00,-8.46,-47.00,-11385.60,78276
0.73,5.33,0.37,7.00,-34.33,-68.00,-11388.12,78285
0.43,5.71,0.38,7.00,-24.56,-60.00,-11391.48,78294
0.78,6.11,0.40,7.00,-14.16,-51.00,-11394.83,78303
0.00,6.75,0.64,7.00,6.50,45.00,-11398.19,78312
0.00,7.11,0.36,7.00,10.09,48.00,-11401.55,78320
0.43,7.54,0.43,7.00,22.16,58.00,-11404.07,78329
0.84,8.10,0.56,7.00,38.86,72.00,-11406.58,78338
0.68,8.53,0.43,7.00,46.87,79.00,-11407.42,78347
0.89,9.03,0.50,7.00,60.80,91.00,-11408.26,78356
0.68,9.45,0.42,7.00,69.63,98.00,-11408.26,78364
0.05,9.87,0.41,7.00,79.92,107.00,-11408.26,78373
0.05,9.93,0.06,7.00,74.55,102.00,-11408.26,78383
0.00,10.04,0.11,7.00,78.35,106.00,-11408.26,78391
0.43,10.42,0.37,7.00,92.93,118.00,-11408.26,78400
0.84,10.61,0.19,7.00,94.04,119.00,-11407.42,78409
0.48,10.83,0.22,7.00,100.17,124.00,-11407.42,78418
0.94,10.72,-0.11,7.00,90.59,116.00,-11407.42,78427
0.68,10.64,-0.07,7.00,89.63,115.00,-11407.42,78436
0.68,10.70,0.06,7.00,93.58,118.00,-11407.42,78445
0.84,10.69,-0.01,7.00,92.21,117.00,-11407.42,78454
0.53,10.77,0.07,7.00,95.66,120.00,-11407.42,78462
0.58,10.82,0.05,7.00,96.33,121.00,-11407.42,78472
0.58,10.89,0.07,7.00,98.56,123.00,-11407.42,78481
0.84,10.91,0.03,7.00,98.37,122.00,-11407.42,78490
0.48,10.96,0.05,7.00,99.99,124.00,-11407.42,78498
0.05,11.02,0.05,7.00,101.46,125.00,-11407.42,78508
0.29,11.11,0.09,7.00,104.63,128.00,-11407.42,78517
0.29,11.23,0.12,7.00,108.06,131.00,-11407.42,78526
0.14,11.40,0.17,7.00,113.24,135.00,-11407.42,78534
0.53,11.52,0.12,7.00,115.43,137.00,-11407.42,78543
0.05,11.64,0.12,7.00,118.22,139.00,-11407.42,78553
0.34,11.76,0.13,7.00,121.67,142.00,-11407.42,78562
0.48,11.89,0.12,7.00,124.59,144.00,-11407.42,78571
0.89,11.93,0.04,7.00,124.16,144.00,-11407.42,78579
0.73,12.17,0.24,7.00,133.91,152.00,-11407.42,78588
0.05,12.35,0.19,7.00,137.54,155.00,-11407.42,78598
0.24,12.62,0.26,7.00,145.73,162.00,-11407.42,78607
0.84,12.88,0.26,7.00,152.36,168.00,-11407.42,78616
0.63,13.18,0.29,7.00,160.27,175.00,-11407.42,78624
0.53,13.38,0.20,7.00,163.57,177.00,-11406.58,78633
0.73,13.53,0.15,7.00,166.36,180.00,-11406.58,78643
0.39,13.73,0.20,7.00,172.14,185.00,-11406.58,78652
0.89,13.90,0.17,7.00,176.03,188.00,-11406.58,78661
0.63,14.12,0.22,7.00,182.42,193.00,-11406.58,78669
0.00,14.29,0.17,7.00,185.81,196.00,-11405.74,78679
0.78,14.51,0.21,7.00,191.99,201.00,-11405.74,78688
0.39,14.69,0.18,7.00,195.73,205.00,-11405.74,78697
0.89,14.89,0.20,7.00,201.17,209.00,-11404.91,78705
0.14,15.02,0.13,7.00,203.05,211.00,-11404.07,78714
0.58,15.03,0.01,7.00,200.81,209.00,-11404.07,78724
0.68,15.18,0.15,7.00,207.40,214.00,-11403.23,78733
0.89,15.19,0.01,7.00,204.89,212.00,-11402.39,78742
0.24,15.21,0.03,7.00,205.93,213.00,-11401.55,78750
0.94,15.22,0.00,7.00,205.55,213.00,-11400.71,78759
0.68,15.15,-0.07,7.00,202.31,210.00,-11399.03,78769
0.10,15.17,0.02,7.00,204.72,212.00,-11398.19,78778
0.05,15.16,-0.02,7.00,203.57,211.00,-11397.35,78787
0.00,14.96,-0.20,7.00,195.10,204.00,-11395.67,78795
0.24,14.98,0.01,7.00,199.68,208.00,-11394.83,78804
0.63,14.75,-0.22,7.00,189.37,199.00,-11393.15,78814
0.68,14.60,-0.15,7.00,186.93,197.00,-11392.31,78823
0.00,14.40,-0.20,7.00,181.20,192.00,-11390.64,78831
0.05,14.09,-0.32,7.00,170.76,183.00,-11388.96,78840
0.05,13.82,-0.26,7.00,165.30,179.00,-11388.12,78850
0.68,13.53,-0.29,7.00,157.39,172.00,-11386.44,78859
0.78,13.27,-0.26,7.00,151.65,167.00,-11384.76,78868
0.78,13.04,-0.23,7.00,146.31,163.00,-11383.08,78877
0.43,12.74,-0.30,7.00,137.39,155.00,-11382.24,78885
0.94,12.44,-0.30,7.00,129.99,149.00,-11380.56,78895
0.24,12.14,-0.30,7.00,122.36,143.00,-11378.89,78904
0.10,11.97,-0.16,7.00,121.01,142.00,-11378.05,78913
0.19,11.65,-0.33,7.00,109.61,132.00,-11376.37,78922
0.39,11.53,-0.12,7.00,110.83,133.00,-11374.69,78930
0.68,11.24,-0.29,7.00,100.07,124.00,-11373.85,78940
0.05,10.99,-0.25,7.00,94.72,119.00,-11372.17,78949
0.24,10.71,-0.28,7.00,87.00,113.00,-11371.33,78958
0.29,10.46,-0.25,7.00,81.61,108.00,-11369.65,78966
0.89,10.12,-0.34,7.00,71.05,99.00,-11368.81,78976
0.53,9.84,-0.28,7.00,65.27,94.00,-11367.97,78985
0.89,9.51,-0.32,7.00,56.44,87.00,-11367.13,78993
0.05,9.20,-0.31,7.00,48.75,81.00,-11366.30,79002
0.68,8.92,-0.28,7.00,42.31,75.00,-11365.46,79011
0.00,8.53,-0.39,7.00,30.30,65.00,-11365.46,79020
0.00,8.06,-0.47,7.00,17.16,54.00,-11364.62,79029
0.68,7.69,-0.37,7.00,9.91,48.00,-11364.62,79038
0.73,7.29,-0.40,7.00,-0.70,-40.00,-11364.62,79046
0.39,6.92,-0.38,7.00,-9.63,-48.00,-11364.62,79055
0.24,6.56,-0.35,7.00,-17.96,-55.00,-11364.62,79064
0.00,6.27,-0.30,7.00,-24.27,-60.00,-11365.46,79073
0.24,5.90,-0.37,7.00,-34.96,-69.00,-11365.46,79082
0.84,5.46,-0.43,7.00,-47.13,-79.00,-11365.46,79090
0.53,5.05,-0.41,7.00,-56.80,-87.00,-11366.30,79099
0.89,4.79,-0.26,7.00,-12.08,-50.00,-11367.13,79109
0.73,4.50,-0.29,7.00,-13.68,-51.00,-11367.97,79117
0.00,4.20,-0.29,7.00,-15.15,-52.00,-11369.65,79126
0.00,3.88,-0.32,7.00,-16.90,-54.00,-11370.49,79135
0.00,3.45,-0.43,7.00,-19.43,-56.00,-11371.33,79143
0.00,3.30,-0.15,7.00,-19.10,-56.00,-11373.01,79153
0.34,2.89,-0.41,7.00,-22.18,-58.00,-11373.85,79162
0.05,2.66,-0.23,7.00,-22.65,-59.00,-11374.69,79170
0.24,2.63,-0.03,7.00,-21.96,-58.00,-11375.53,79179
0.00,2.20,-0.43,7.00,-25.73,-61.00,-11375.53,79188
0.00,2.30,0.10,7.00,-23.07,-59.00,-11376.37,79197
0.58,2.05,-0.25,7.00,-25.78,-61.00,-11378.05,79206
0.43,1.85,-0.20,7.00,-26.57,-62.00,-11378.89,79215
0.73,1.74,-0.10,7.00,-26.69,-62.00,-11379.72,79224
0.43,1.47,-0.28,7.00,-28.79,-64.00,-11381.40,79233
0.19,1.31,-0.15,7.00,-29.06,-64.00,-11382.24,79242
0.00,1.34,0.03,7.00,-28.18,-63.00,-11383.92,79251
0.10,1.15,-0.19,7.00,-30.03,-65.00,-11384.76,79259
0.39,0.99,-0.16,7.00,-30.67,-65.00,-11386.44,79268
0.63,0.85,-0.14,7.00,-31.30,-66.00,-11387.28,79278
0.10,0.80,-0.05,7.00,-31.21,-66.00,-11388.96,79286
0.00,0.69,-0.11,7.00,-32.01,-66.00,-11389.80,79295
0.00,0.32,-0.37,7.00,-34.88,-69.00,-11391.48,79304
0.00,0.19,-0.13,7.00,-34.59,-69.00,-11393.15,79312
0.00,-0.18,-0.37,7.00,-37.39,-71.00,-11394.83,79322
0.29,-0.33,-0.15,7.00,-37.25,-71.00,-11396.51,79331
0.84,-0.54,-0.21,7.00,-38.55,-72.00,-11398.19,79339
0.39,-0.64,-0.09,7.00,-38.55,-72.00,-11400.71,79348
0.63,-0.68,-0.04,7.00,-38.54,-72.00,-11402.39,79357
0.48,-0.76,-0.08,7.00,-39.11,-72.00,-11404.07,79367
0.24,-0.99,-0.23,7.00,-40.87,-74.00,-11406.58,79375
0.39,-1.01,-0.02,7.00,-40.11,-73.00,-11408.26,79384
0.78,-0.96,0.05,7.00,-39.61,-73.00,-11410.78,79393
0.19,-1.06,-0.10,7.00,-40.74,-74.00,-11412.46,79401
0.84,-1.05,0.02,7.00,-40.16,-73.00,-11414.14,79411
0.63,-1.02,0.03,7.00,-39.96,-73.00,-11416.66,79420
0.10,-1.01,0.00,7.00,-40.04,-73.00,-11418.33,79429
0.00,-0.99,0.02,7.00,-39.89,-73.00,-11420.85,79437
0.05,-0.93,0.07,7.00,-39.38,-73.00,-11422.53,79447
0.19,-0.91,0.02,7.00,-39.50,-73.00,-11425.05,79456
0.00,-0.96,-0.05,7.00,-40.03,-73.00,-11426.73,79464
0.24,-0.61,0.36,7.00,-36.61,-70.00,-11429.25,79473
0.34,-0.59,0.01,7.00,-37.92,-71.00,-11431.76,79482
0.48,-0.81,-0.22,7.00,-39.91,-73.00,-11434.28,79492
0.05,-0.67,0.14,7.00,-37.80,-71.00,-11435.96,79500
0.43,-0.64,0.03,7.00,-38.09,-72.00,-11438.48,79509
0.00,-0.64,0.00,7.00,-38.18,-72.00,-11441.00,79518
0.34,-0.62,0.01,7.00,-38.07,-72.00,-11443.51,79526
0.14,-0.58,0.04,7.00,-37.76,-71.00,-11446.03,79536
0.05,-0.41,0.17,7.00,-36.37,-70.00,-11448.55,79545
0.58,-0.59,-0.18,7.00,-38.66,-72.00,-11450.23,79553
0.89,-0.46,0.13,7.00,-36.79,-70.00,-11452.75,79562
0.73,-0.36,0.11,7.00,-36.35,-70.00,-11455.26,79571
0.63,-0.30,0.06,7.00,-36.24,-70.00,-11457.78,79581
0.29,-0.44,-0.14,7.00,-37.79,-71.00,-11460.30,79589
0.29,-0.37,0.07,7.00,-36.60,-70.00,-11462.82,79598
0.00,-0.68,-0.31,7.00,-39.64,-73.00,-11465.34,79607
0.53,-0.71,-0.03,7.00,-38.66,-72.00,-11467.85,79616
0.63,-0.89,-0.18,7.00,-40.16,-73.00,-11470.37,79625
0.53,-0.80,0.09,7.00,-38.64,-72.00,-11472.89,79634
0.73,-1.30,-0.50,7.00,-43.47,-76.00,-11475.41,79643
0.00,-1.16,0.13,7.00,-40.29,-73.00,-11477.93,79651
0.05,-1.54,-0.38,7.00,-44.21,-77.00,-11480.45,79661
0.84,-1.70,-0.16,7.00,-44.16,-77.00,-11482.96,79670
2.07,-1.96,-0.26,7.00,-45.84,-78.00,-11485.48,79679
0.89,-2.16,-0.19,7.00,-46.55,-79.00,-11488.00,79687
0.68,-2.54,-0.38,7.00,-49.21,-81.00,-11490.52,79696
0.58,-2.62,-0.08,7.00,-48.43,-80.00,-11493.04,79706
0.78,-2.87,-0.25,7.00,-50.35,-82.00,-11495.55,79714
0.05,-3.03,-0.16,7.00,-50.81,-82.00,-11498.91,79723
0.10,-3.18,-0.15,7.00,-51.54,-83.00,-11501.43,79732
0.24,-3.34,-0.16,7.00,-52.35,-84.00,-11503.95,79741
0.48,-3.30,0.04,7.00,-51.36,-83.00,-11506.46,79750
0.53,-3.49,-0.18,7.00,-53.16,-84.00,-11508.98,79759
0.78,-3.54,-0.06,7.00,-52.95,-84.00,-11511.50,79768
0.00,-3.58,-0.04,7.00,-53.05,-84.00,-11514.86,79776
0.00,-3.71,-0.13,7.00,-54.10,-85.00,-11517.38,79785
0.84,-3.82,-0.11,7.00,-54.55,-85.00,-11519.89,79795
0.53,-3.81,0.02,7.00,-53.95,-85.00,-11522.41,79804
0.89,-4.05,-0.25,7.00,-56.24,-87.00,-11524.93,79812
0.73,-4.08,-0.03,7.00,-55.48,-86.00,-11527.45,79821
0.10,-4.22,-0.14,7.00,-56.63,-87.00,-11529.97,79831
0.19,-4.32,-0.11,7.00,-57.05,-88.00,-11533.32,79840
0.00,-4.37,-0.05,7.00,-57.08,-88.00,-11535.84,79848
0.14,-4.53,-0.15,7.00,-58.26,-89.00,-11538.36,79857
0.84,-4.64,-0.12,7.00,-58.68,-89.00,-11541.72,79866
0.63,-4.79,-0.14,7.00,-59.52,-90.00,-11544.23,79875
0.00,-4.96,-0.17,7.00,-60.48,-90.00,-11547.59,79884
0.00,-5.04,-0.08,7.00,-302.53,-295.00,-11550.11,79893
0.05,-5.23,-0.19,7.00,-309.50,-300.00,-11553.47,79902
0.05,-5.47,-0.25,7.00,-316.79,-307.00,-11557.66,79910
0.63,-5.90,-0.43,7.00,-331.17,-319.00,-11561.86,79920
0.73,-5.60,0.30,7.00,-309.07,-300.00,-11565.22,79929
0.84,-5.60,-0.00,7.00,-315.13,-305.00,-11570.25,79938
0.39,-5.59,0.01,7.00,-314.52,-305.00,-11574.45,79947
0.29,-5.99,-0.40,7.00,-332.61,-320.00,-11579.49,79956
0.10,-5.80,0.19,7.00,-316.17,-306.00,-11584.52,79965
0.43,-6.01,-0.22,7.00,-329.69,-317.00,-11589.56,79974
0.05,-5.97,0.04,7.00,-323.56,-312.00,-11595.43,79983
0.05,-5.84,0.13,7.00,-318.50,-308.00,-11601.31,79992
0.14,-5.85,-0.01,7.00,-321.48,-310.00,-11607.18,80002
0.24,-5.77,0.08,7.00,-317.77,-307.00,-11613.06,80010
0.43,-5.59,0.19,7.00,-311.00,-302.00,-11619.77,80019
0.89,-5.56,0.03,7.00,-313.38,-304.00,-11625.65,80028
0.58,-5.61,-0.05,7.00,-316.39,-306.00,-11632.37,80037
0.99,-5.19,0.42,7.00,-296.28,-289.00,-11639.08,80047
0.05,-4.85,0.34,7.00,-57.93,-88.00,-11645.79,80056
0.05,-4.58,0.27,7.00,-56.83,-87.00,-11652.51,80064
0.00,-3.97,0.61,7.00,-52.41,-84.00,-11659.22,80073
0.00,-3.75,0.22,7.00,-52.91,-84.00,-11665.94,80082
0.19,-3.44,0.32,7.00,-50.91,-82.00,-11671.81,80092
0.00,-2.99,0.44,7.00,-48.20,-80.00,-11678.53,80100
0.05,-2.76,0.24,7.00,-47.84,-80.00,-11685.24,80109
0.48,-2.44,0.32,7.00,-45.94,-78.00,-11691.12,80118
0.05,-2.18,0.26,7.00,-44.88,-77.00,-11697.83,80126
0.19,-1.93,0.26,7.00,-43.61,-76.00,-11704.55,80136
0.00,-1.43,0.50,7.00,-40.15,-73.00,-11711.26,80145
0.00,-1.28,0.15,7.00,-40.81,-74.00,-11717.14,80154
0.19,-1.13,0.15,7.00,-40.06,-73.00,-11723.85,80162
0.00,-0.95,0.18,7.00,-39.02,-72.00,-11730.57,80172
0.00,-0.61,0.34,7.00,-36.68,-70.00,-11736.44,80181
0.00,-0.47,0.14,7.00,-36.80,-71.00,-11742.32,80190
0.00,-0.27,0.20,7.00,-35.54,-69.00,-11749.03,80198
0.00,0.03,0.30,7.00,-33.69,-68.00,-11754.91,80207
0.00,0.27,0.24,7.00,-32.70,-67.00,-11760.78,80217
0.00,0.36,0.10,7.00,-32.81,-67.00,-11766.66,80225
0.00,0.45,0.09,7.00,-32.38,-67.00,-11773.37,80234
0.39,0.87,0.42,7.00,-28.99,-64.00,-11779.25,80243
0.00,1.14,0.27,7.00,-28.25,-63.00,-11785.12,80251
0.00,1.33,0.19,7.00,-27.57,-63.00,-11791.00,80261
0.00,1.76,0.43,7.00,-24.48,-60.00,-11796.87,80270
0.05,2.14,0.38,7.00,-22.76,-59.00,-11801.91,80278
0.58,2.66,0.52,7.00,-19.60,-56.00,-11807.79,80287
0.05,2.95,0.28,7.00,-19.12,-56.00,-11813.66,80296
0.00,3.37,0.42,7.00,-16.47,-53.00,-11819.54,80306
0.00,3.83,0.46,7.00,-13.98,-51.00,-11824.57,80314
0.43,4.17,0.33,7.00,-12.85,-50.00,-11829.61,80323
0.73,4.49,0.32,7.00,-11.25,-49.00,-11835.48,80332
0.00,4.59,0.10,7.00,-11.61,-49.00,-11840.52,80340
0.24,4.88,0.29,7.00,-9.45,-47.00,-11845.56,80350
0.00,5.04,0.16,7.00,-45.81,-78.00,-11850.59,80359
0.00,5.35,0.31,7.00,-35.00,-69.00,-11855.63,80367
0.05,5.42,0.07,7.00,-37.97,-71.00,-11860.66,80376
0.53,5.33,-0.10,7.00,-43.79,-76.00,-11865.70,80386
0.00,5.51,0.18,7.00,-33.63,-68.00,-11870.74,80394
0.00,5.67,0.17,7.00,-29.84,-65.00,-11874.93,80403
0.29,5.87,0.20,7.00,-24.13,-60.00,-11879.97,80412
0.00,5.96,0.09,7.00,-24.30,-60.00,-11885.01,80420
0.14,6.12,0.16,7.00,-18.91,-55.00,-11890.04,80430
0.24,6.22,0.10,7.00,-17.44,-54.00,-11895.08,80439
0.00,6.32,0.10,7.00,-15.13,-52.00,-11899.27,80447
0.94,6.44,0.13,7.00,-11.41,-49.00,-11904.31,80456
0.84,6.55,0.11,7.00,-8.91,-47.00,-11908.51,80465
0.19,6.71,0.15,7.00,-4.24,-43.00,-11912.70,80474
0.00,6.64,-0.07,7.00,-10.49,-48.00,-11916.90,80483
0.00,6.48,-0.16,7.00,-16.06,-53.00,-11921.10,80492
0.00,6.54,0.06,7.00,-10.29,-48.00,-11925.29,80500
0.34,6.52,-0.02,7.00,-12.48,-50.00,-11928.65,80509
0.78,6.56,0.04,7.00,-10.12,-48.00,-11932.85,80519
0.24,6.60,0.04,7.00,-9.14,-47.00,-11936.20,80527
0.89,6.71,0.10,7.00,-5.29,-44.00,-11939.56,80536
0.00,6.73,0.03,7.00,-6.16,-45.00,-11942.92,80545
0.00,6.63,-0.10,7.00,-11.14,-49.00,-11946.28,80553
0.00,6.76,0.13,7.00,-3.31,-42.00,-11949.63,80563
0.00,6.67,-0.09,7.00,-9.91,-48.00,-11952.99,80571
0.63,6.64,-0.04,7.00,-9.81,-48.00,-11956.35,80580
0.00,6.83,0.20,7.00,-0.28,-40.00,-11958.87,80589
0.14,6.64,-0.19,7.00,-12.79,-50.00,-11961.38,80598
0.63,6.61,-0.04,7.00,-10.59,-48.00,-11963.90,80607
0.78,6.59,-0.02,7.00,-10.63,-48.00,-11966.42,80616
0.05,6.31,-0.28,7.00,-22.86,-59.00,-11968.94,80624
0.14,6.30,-0.01,7.00,-17.82,-55.00,-11971.46,80633
0.00,6.33,0.04,7.00,-15.91,-53.00,-11973.98,80643
0.89,6.24,-0.10,7.00,-21.02,-57.00,-11976.49,80651
2.07,6.26,0.02,7.00,-17.96,-55.00,-11979.01,80660
4.90,6.22,-0.04,7.00,-20.30,-57.00,-11981.53,80669
8.44,6.12,-0.10,7.00,-23.89,-60.00,-11983.21,80677
9.49,6.08,-0.03,7.00,-23.41,-59.00,-11985.73,80687
12.58,5.90,-0.18,7.00,-30.65,-65.00,-11988.24,80696
22.44,5.71,-0.20,7.00,-35.17,-69.00,-11989.92,80704
28.75,5.49,-0.22,7.00,-40.31,-73.00,-11992.44,80713
35.86,5.30,-0.20,7.00,-43.86,-76.00,-11994.96,80722
43.28,5.00,-0.30,7.00,-7.49,-46.00,-11996.64,80732
53.02,4.73,-0.26,7.00,-6.77,-45.00,-11999.16,80740
52.45,4.64,-0.10,7.00,-6.71,-45.00,-12000.83,80749
36.49,4.39,-0.25,7.00,-11.38,-49.00,-12003.35,80758
48.34,4.34,-0.05,7.00,-8.82,-47.00,-12005.03,80768
42.56,4.22,-0.12,7.00,-10.77,-49.00,-12006.71,80776
36.49,4.09,-0.13,7.00,-12.43,-50.00,-12008.39,80785
32.06,3.94,-0.15,7.00,-13.87,-51.00,-12010.07,80794
21.70,3.88,-0.05,7.00,-14.84,-52.00,-12011.75,80803
10.50,4.06,0.17,7.00,-13.80,-51.00,-12012.58,80812
10.13,4.19,0.13,7.00,-13.31,-51.00,-12014.26,80821
5.75,4.23,0.04,7.00,-13.63,-51.00,-12015.10,80830
0.84,4.38,0.15,7.00,-12.48,-50.00,-12015.94,80839
0.48,4.55,0.16,7.00,-11.61,-49.00,-12017.62,80847
0.00,4.81,0.26,7.00,-9.90,-48.00,-12018.46,80857
0.00,5.16,0.35,7.00,-38.99,-72.00,-12019.30,80866
0.00,5.50,0.34,7.00,-30.55,-65.00,-12020.98,80874
0.00,5.76,0.26,7.00,-25.94,-61.00,-12021.82,80883
0.00,6.15,0.40,7.00,-13.23,-51.00,-12023.50,80891
0.68,6.50,0.34,7.00,-5.77,-44.00,-12025.17,80901
0.34,6.81,0.32,7.00,1.64,41.00,-12026.01,80910
0.29,7.22,0.41,7.00,13.58,51.00,-12027.69,80918
0.00,7.72,0.50,7.00,28.04,63.00,-12028.53,80927
0.19,8.19,0.47,7.00,39.27,73.00,-12029.37,80936
0.05,8.49,0.30,7.00,43.28,76.00,-12029.37,80945
0.00,8.87,0.38,7.00,54.40,85.00,-12029.37,80954
3.83,8.81,-0.06,7.00,43.97,77.00,-12029.37,80962
21.85,8.94,0.13,7.00,50.20,82.00,-12029.37,80971
36.70,8.87,-0.07,7.00,42.54,75.00,-12029.37,80980
53.02,8.91,0.04,7.00,43.03,76.00,-12029.37,80990
77.30,8.65,-0.26,7.00,24.19,60.00,-12029.37,80998
108.17,8.68,0.03,7.00,19.27,56.00,-12029.37,81007
153.55,8.45,-0.23,7.00,0.00,40.00,-12029.37,81016
175.56,8.17,-0.28,7.00,0.00,40.00,-12029.37,81025
215.24,7.95,-0.23,7.00,0.00,40.00,-12029.37,81034
262.16,7.69,-0.25,7.00,0.00,40.00,-12029.37,81043
290.51,7.44,-0.26,7.00,0.00,40.00,-12029.37,81051
314.42,7.16,-0.28,7.00,0.00,40.00,-12029.37,81060
341.81,6.85,-0.31,7.00,0.00,40.00,-12029.37,81069
390.88,6.57,-0.28,7.00,0.00,40.00,-12029.37,81078
403.72,6.33,-0.25,7.00,0.00,40.00,-12029.37,81087
398.17,6.09,-0.24,7.00,0.00,40.00,-12029.37,81095
418.89,5.87,-0.22,7.00,0.00,40.00,-12029.37,81104
434.61,5.69,-0.19,7.00,0.00,40.00,-12029.37,81113
436.62,5.52,-0.17,7.00,0.00,40.00,-12029.37,81122
440.66,5.37,-0.14,7.00,0.00,40.00,-12029.37,81131
440.66,5.25,-0.13,7.00,0.00,40.00,-12029.37,81139
438.63,5.13,-0.11,7.00,0.00,40.00,-12029.37,81148
436.62,5.04,-0.09,7.00,0.00,40.00,-12029.37,81158
428.65,4.97,-0.07,7.00,0.00,40.00,-12029.37,81166
422.77,4.94,-0.03,7.00,0.00,40.00,-12029.37,81175
413.13,4.93,-0.01,7.00,0.00,40.00,-12029.37,81183
396.33,4.95,0.02,7.00,0.00,40.00,-12029.37,81192
373.24,4.98,0.03,7.00,0.00,40.00,-12029.37,81202
348.21,5.07,0.09,7.00,0.00,40.00,-12029.37,81210
298.74,5.13,0.06,7.00,0.00,40.00,-12029.37,81219
273.42,5.18,0.05,7.00,0.00,40.00,-12029.37,81227
217.28,5.22,0.04,7.00,0.00,40.00,-12029.37,81236
163.42,5.23,0.01,7.00,0.00,40.00,-12029.37,81246
108.71,5.23,0.00,7.00,-20.47,-57.00,-12029.37,81254
81.34,5.20,-0.03,7.00,-32.38,-67.00,-12029.37,81263
30.19,5.12,-0.08,7.00,-46.66,-79.00,-12029.37,81272
12.90,4.99,-0.13,7.00,-10.22,-48.00,-12030.21,81282
2.59,4.98,-0.01,7.00,-10.15,-48.00,-12030.21,81290
0.14,4.78,-0.20,7.00,-11.91,-50.00,-12031.05,81299
0.00,4.72,-0.05,7.00,-11.60,-49.00,-12031.89,81308
0.00,4.56,-0.17,7.00,-12.88,-50.00,-12032.73,81316
0.00,4.36,-0.20,7.00,-13.99,-51.00,-12033.57,81326
0.00,4.03,-0.33,7.00,-16.15,-53.00,-12034.41,81335
0.00,4.11,0.08,7.00,-14.10,-51.00,-12034.41,81343
0.00,4.24,0.13,7.00,-13.26,-51.00,-12035.25,81352
0.00,4.08,-0.17,7.00,-15.29,-52.00,-12036.09,81361
0.10,3.97,-0.11,7.00,-15.58,-53.00,-12036.09,81370
0.00,3.75,-0.22,7.00,-17.14,-54.00,-12036.93,81379
0.00,3.66,-0.08,7.00,-17.02,-54.00,-12037.76,81388
0.10,3.85,0.18,7.00,-15.04,-52.00,-12038.60,81396
0.24,3.83,-0.01,7.00,-15.90,-53.00,-12039.44,81405
0.58,3.36,-0.47,7.00,-20.09,-56.00,-12040.28,81415
0.05,2.52,-0.84,7.00,-25.74,-61.00,-12041.12,81423
0.00,1.97,-0.56,7.00,-27.40,-63.00,-12041.96,81432
0.29,1.71,-0.26,7.00,-27.47,-63.00,-12042.80,81441
0.00,1.47,-0.24,7.00,-28.64,-64.00,-12043.64,81449
0.00,1.43,-0.04,7.00,-28.04,-63.00,-12044.48,81459
0.00,1.31,-0.11,7.00,-28.90,-64.00,-12045.32,81468
0.43,1.30,-0.01,7.00,-28.50,-63.00,-12046.16,81476
0.89,1.47,0.17,7.00,-26.98,-62.00,-12047.00,81485
0.68,1.51,0.04,7.00,-27.27,-62.00,-12047.84,81495
0.68,1.71,0.20,7.00,-25.67,-61.00,-12049.52,81503
0.73,1.28,-0.43,7.00,-30.28,-65.00,-12050.35,81512
0.29,0.78,-0.51,7.00,-33.16,-67.00,-12051.19,81521
0.24,0.34,-0.44,7.00,-35.06,-69.00,-12052.03,81530
0.00,-0.48,-0.81,7.00,-40.63,-74.00,-12053.71,81539
0.00,-1.00,-0.52,7.00,-42.08,-75.00,-12054.55,81548
0.43,-1.52,-0.52,7.00,-44.66,-77.00,-12056.23,81557
0.10,-2.04,-0.52,7.00,-47.28,-79.00,-12057.07,81565
0.34,-2.32,-0.28,7.00,-47.74,-80.00,-12058.75,81574
0.00,-2.42,-0.09,7.00,-47.46,-79.00,-12060.43,81584
0.19,-2.26,0.16,7.00,-45.65,-78.00,-12062.11,81592
0.05,-2.12,0.14,7.00,-45.02,-77.00,-12063.78,81601
0.84,-2.13,-0.02,7.00,-45.72,-78.00,-12065.46,81610
0.00,-2.34,-0.21,7.00,-47.52,-80.00,-12067.98,81619
0.00,-2.72,-0.38,7.00,-50.15,-82.00,-12069.66,81628
0.05,-3.18,-0.46,7.00,-52.74,-84.00,-12071.34,81637
0.10,-3.58,-0.40,7.00,-54.50,-85.00,-12073.86,81646
0.00,-4.05,-0.47,7.00,-57.12,-88.00,-12076.37,81654
0.00,-4.52,-0.47,7.00,-59.52,-90.00,-12078.89,81664
0.05,-4.72,-0.19,7.00,-59.35,-89.00,-12081.41,81673
0.78,-4.87,-0.16,7.00,-59.98,-90.00,-12084.77,81681
0.00,-5.18,-0.31,7.00,-310.60,-301.00,-12087.29,81690
0.05,-5.32,-0.14,7.00,-310.75,-301.00,-12090.64,81699
0.48,-5.87,-0.55,7.00,-332.60,-320.00,-12095.68,81709
0.10,-5.93,-0.06,7.00,-324.36,-313.00,-12100.71,81718
0.14,-6.18,-0.25,7.00,-334.36,-321.00,-12105.75,81727
0.68,-6.56,-0.39,7.00,-346.86,-332.00,-12111.63,81735
0.14,-6.57,-0.00,7.00,-339.26,-325.00,-12117.50,81744
0.05,-7.03,-0.46,7.00,-359.89,-343.00,-12124.22,81754
0.05,-7.08,-0.05,7.00,-353.13,-337.00,-12130.93,81763
0.14,-7.64,-0.55,7.00,-377.01,-357.00,-12137.65,81772
0.05,-8.11,-0.47,7.00,-387.18,-366.00,-12145.20,81781
0.05,-8.54,-0.43,7.00,-397.10,-374.00,-12152.75,81789
1.04,-8.56,-0.02,7.00,-389.26,-368.00,-12160.31,81799
6.42,-8.89,-0.33,7.00,-403.82,-380.00,-12167.86,81808
9.58,-9.28,-0.39,7.00,-414.77,-389.00,-12176.25,81817
16.04,-9.71,-0.43,7.00,-425.98,-399.00,-12183.81,81826
25.70,-9.95,-0.23,7.00,-426.91,-399.00,-12192.20,81836
32.64,-10.32,-0.38,7.00,-438.50,-409.00,-12200.60,81845
32.64,-10.09,0.23,7.00,-420.41,-394.00,-12209.83,81854
31.49,-10.29,-0.20,7.00,-434.38,-406.00,-12218.22,81863
34.63,-10.42,-0.13,7.00,-435.62,-407.00,-12227.45,81872
29.65,-10.21,0.21,7.00,-424.28,-397.00,-12236.69,81882
23.95,-10.36,-0.16,7.00,-436.06,-407.00,-12245.92,81891
18.80,-10.26,0.10,7.00,-428.87,-401.00,-12255.99,81900
16.52,-10.34,-0.07,7.00,-434.36,-406.00,-12265.22,81909
17.64,-10.00,0.34,7.00,-417.63,-392.00,-12275.30,81918
14.09,-9.84,0.16,7.00,-417.24,-391.00,-12285.37,81927
12.28,-9.39,0.45,7.00,-400.31,-377.00,-12296.28,81936
9.22,-9.01,0.38,7.00,-392.53,-370.00,-12306.35,81945
9.40,-8.71,0.30,7.00,-386.48,-365.00,-12317.26,81954
2.71,-8.26,0.45,7.00,-372.37,-353.00,-12327.34,81964
0.10,-7.86,0.39,7.00,-363.70,-346.00,-12338.25,81973
0.39,-7.59,0.27,7.00,-359.28,-342.00,-12349.16,81982
0.58,-7.08,0.51,7.00,-341.82,-328.00,-12360.07,81991
0.10,-6.51,0.57,7.00,-326.37,-315.00,-12370.98,81999
0.19,-6.12,0.40,7.00,-319.99,-309.00,-12382.73,82009
0.05,-5.74,0.38,7.00,-310.82,-302.00,-12393.64,82018
0.78,-5.31,0.42,7.00,-299.43,-292.00,-12404.55,82027
0.84,-4.98,0.33,7.00,-58.57,-89.00,-12416.30,82036
0.00,-4.45,0.53,7.00,-55.09,-86.00,-12427.22,82045
0.00,-3.87,0.58,7.00,-52.00,-83.00,-12438.13,82054
0.00,-3.27,0.60,7.00,-48.97,-81.00,-12448.20,82063
0.48,-2.77,0.50,7.00,-46.82,-79.00,-12459.11,82072
0.00,-2.67,0.09,7.00,-47.98,-80.00,-12469.18,82080
0.00,-2.12,0.55,7.00,-43.37,-76.00,-12479.26,82089
0.19,-1.58,0.54,7.00,-40.77,-74.00,-12489.33,82099
0.00,-1.03,0.55,7.00,-37.98,-71.00,-12499.40,82108
0.00,-0.61,0.43,7.00,-36.31,-70.00,-12509.47,82116
0.00,-0.19,0.42,7.00,-34.25,-68.00,-12518.70,82125
0.00,0.34,0.53,7.00,-31.16,-66.00,-12527.94,82135
0.53,0.73,0.38,7.00,-29.84,-65.00,-12537.17,82144
0.00,1.25,0.52,7.00,-26.66,-62.00,-12546.40,82152
0.05,1.87,0.62,7.00,-23.19,-59.00,-12555.63,82161
0.14,2.24,0.37,7.00,-22.33,-58.00,-12564.87,82170
0.34,2.75,0.51,7.00,-19.18,-56.00,-12574.10,82180
0.05,3.13,0.38,7.00,-17.82,-55.00,-12582.49,82188
0.34,3.66,0.53,7.00,-14.58,-52.00,-12591.73,82197
0.00,4.26,0.60,7.00,-11.26,-49.00,-12600.12,82206
0.00,4.94,0.68,7.00,-7.59,-46.00,-12608.51,82214
0.00,5.46,0.51,7.00,-28.32,-63.00,-12616.91,82224
0.00,5.87,0.42,7.00,-19.93,-56.00,-12625.30,82233
0.00,6.08,0.21,7.00,-18.78,-55.00,-12632.85,82241
0.00,6.19,0.11,7.00,-18.13,-55.00,-12640.41,82250
0.00,6.68,0.49,7.00,1.97,41.00,-12647.96,82259
0.73,7.32,0.64,7.00,20.92,57.00,-12654.68,82268
0.00,8.19,0.87,7.00,47.08,79.00,-12661.39,82277
0.00,9.12,0.93,7.00,71.70,100.00,-12667.27,82286
0.05,9.97,0.85,7.00,91.20,116.00,-12671.46,82294
0.53,10.72,0.75,7.00,108.17,131.00,-12675.66,82304
0.53,11.35,0.63,7.00,121.40,142.00,-12679.02,82313
0.58,12.14,0.79,7.00,144.15,161.00,-12681.54,82322
0.63,12.91,0.77,7.00,163.01,177.00,-12683.21,82331
0.63,13.56,0.66,7.00,177.26,189.00,-12684.05,82339
0.29,14.17,0.61,7.00,191.50,201.00,-12684.05,82349
0.05,14.79,0.62,7.00,207.29,214.00,-12683.21,82358
0.19,15.38,0.59,7.00,221.33,226.00,-12682.37,82367
0.05,15.83,0.45,7.00,229.84,233.00,-12681.54,82375
0.05,16.19,0.36,7.00,236.83,239.00,-12680.70,82384
0.10,16.20,0.01,7.00,230.06,233.00,-12679.86,82394
0.10,16.10,-0.09,7.00,225.71,230.00,-12678.18,82403
0.00,16.07,-0.03,7.00,226.17,230.00,-12675.66,82412
0.05,15.98,-0.09,7.00,222.72,227.00,-12673.14,82420
0.19,15.90,-0.08,7.00,220.84,226.00,-12670.62,82429
0.00,15.67,-0.23,7.00,211.96,218.00,-12668.11,82439
0.05,15.27,-0.39,7.00,198.95,207.00,-12664.75,82448
0.05,15.09,-0.18,7.00,198.52,207.00,-12661.39,82457
0.14,14.72,-0.36,7.00,185.83,196.00,-12657.20,82465
0.05,14.26,-0.46,7.00,172.29,185.00,-12653.84,82475
0.05,13.79,-0.47,7.00,160.46,175.00,-12649.64,82484
0.00,13.31,-0.48,7.00,148.12,164.00,-12645.45,82493
0.00,13.22,-0.09,7.00,153.55,169.00,-12640.41,82502
0.05,12.95,-0.26,7.00,143.54,160.00,-12636.21,82510
0.78,12.86,-0.10,7.00,144.45,161.00,-12631.17,82520
0.39,12.74,-0.11,7.00,141.38,159.00,-12626.14,82529
0.14,12.68,-0.07,7.00,140.52,158.00,-12621.10,82538
0.14,12.50,-0.17,7.00,134.03,152.00,-12616.07,82547
0.14,12.51,0.01,7.00,137.96,156.00,-12611.03,82556
0.05,12.20,-0.31,7.00,123.64,144.00,-12606.00,82565
0.00,11.98,-0.22,7.00,120.07,141.00,-12600.96,82574
0.00,11.68,-0.30,7.00,111.16,133.00,-12595.92,82583
0.05,11.49,-0.19,7.00,108.40,131.00,-12590.05,82592
0.00,11.28,-0.21,7.00,102.99,126.00,-12585.01,82601
0.00,11.12,-0.16,7.00,99.86,124.00,-12579.14,82610
0.00,10.77,-0.35,7.00,87.32,113.00,-12574.10,82619
0.14,10.58,-0.19,7.00,85.68,112.00,-12568.23,82628
0.39,10.17,-0.41,7.00,70.92,99.00,-12562.35,82637
0.10,9.98,-0.18,7.00,70.93,99.00,-12556.47,82646
0.14,9.89,-0.10,7.00,70.17,99.00,-12550.60,82655
0.53,9.51,-0.37,7.00,55.38,86.00,-12544.72,82664
0.00,9.67,0.16,7.00,69.84,98.00,-12538.85,82672
0.00,9.61,-0.06,7.00,64.16,94.00,-12532.97,82681
0.05,9.49,-0.12,7.00,59.92,90.00,-12527.10,82691
0.00,9.47,-0.03,7.00,61.09,91.00,-12521.22,82699
0.00,9.37,-0.10,7.00,57.29,88.00,-12514.51,82708
0.48,9.32,-0.05,7.00,56.88,87.00,-12508.63,82716
0.00,9.26,-0.05,7.00,55.49,86.00,-12502.76,82725
0.00,9.42,0.16,7.00,63.57,93.00,-12496.04,82735
0.00,9.48,0.06,7.00,63.08,93.00,-12490.17,82743
0.00,9.51,0.04,7.00,63.53,93.00,-12483.45,82752
0.00,9.42,-0.09,7.00,58.58,89.00,-12477.58,82761
0.43,9.52,0.10,7.00,64.91,94.00,-12470.86,82769
0.00,9.61,0.09,7.00,66.96,96.00,-12464.15,82779
0.73,9.74,0.13,7.00,70.95,99.00,-12458.27,82788
0.19,9.75,0.02,7.00,69.15,98.00,-12451.56,82796
0.00,9.56,-0.19,7.00,60.19,90.00,-12444.84,82805
0.14,9.43,-0.13,7.00,58.00,88.00,-12438.13,82814
0.39,9.34,-0.09,7.00,56.72,87.00,-12432.25,82823
0.10,9.03,-0.31,7.00,44.73,77.00,-12425.54,82832
0.00,9.06,0.03,7.00,51.98,83.00,-12419.66,82841
0.00,8.91,-0.15,7.00,44.67,77.00,-12412.95,82849
0.34,8.88,-0.03,7.00,46.24,78.00,-12407.07,82859
0.68,8.68,-0.20,7.00,37.95,71.00,-12401.20,82868
0.00,8.48,-0.20,7.00,33.08,67.00,-12395.32,82876
0.00,8.55,0.07,7.00,40.16,73.00,-12389.45,82885
0.00,8.30,-0.25,7.00,27.66,63.00,-12383.57,82894
0.00,8.41,0.11,7.00,37.42,71.00,-12378.54,82903
0.19,8.21,-0.20,7.00,26.31,62.00,-12372.66,82912
1.04,8.16,-0.05,7.00,27.86,63.00,-12367.62,82921
0.00,7.94,-0.21,7.00,19.31,56.00,-12361.75,82929
0.00,7.50,-0.44,7.00,3.61,43.00,-12356.71,82938
0.00,7.09,-0.41,7.00,-5.85,-44.00,-12351.68,82947
0.58,6.61,-0.48,7.00,-19.20,-56.00,-12346.64,82956
0.00,6.28,-0.33,7.00,-24.48,-60.00,-12342.45,82965
0.53,5.84,-0.44,7.00,-37.71,-71.00,-12338.25,82973
0.05,5.35,-0.49,7.00,-51.07,-83.00,-12334.89,82982
0.14,4.61,-0.75,7.00,-14.95,-52.00,-12332.37,82992
0.00,3.42,-1.19,7.00,-22.65,-59.00,-12329.85,83001
0.00,3.40,-0.02,7.00,-18.09,-55.00,-12327.34,83009
0.00,3.55,0.15,7.00,-16.68,-53.00,-12325.66,83018
0.00,3.01,-0.53,7.00,-22.08,-58.00,-12324.82,83026
0.00,3.03,0.01,7.00,-19.82,-56.00,-12323.98,83036
0.00,3.00,-0.03,7.00,-20.14,-56.00,-12323.98,83045
0.00,2.91,-0.09,7.00,-20.82,-57.00,-12323.98,83053
0.00,3.07,0.16,7.00,-19.00,-56.00,-12323.98,83062
0.00,3.20,0.13,7.00,-18.44,-55.00,-12323.98,83072
0.39,3.10,-0.10,7.00,-19.91,-56.00,-12323.98,83080
0.78,3.01,-0.09,7.00,-20.34,-57.00,-12323.98,83089
0.00,3.02,0.02,7.00,-19.82,-56.00,-12324.82,83098
0.00,2.89,-0.14,7.00,-21.11,-57.00,-12324.82,83106
0.00,2.92,0.03,7.00,-20.27,-57.00,-12324.82,83116
0.39,2.83,-0.09,7.00,-21.24,-57.00,-12324.82,83125
0.10,2.62,-0.21,7.00,-22.77,-59.00,-12325.66,83133
0.19,2.31,-0.31,7.00,-24.69,-60.00,-12325.66,83142
0.10,1.98,-0.33,7.00,-26.39,-62.00,-12326.50,83151
0.78,1.66,-0.32,7.00,-27.99,-63.00,-12326.50,83160
0.05,1.31,-0.35,7.00,-29.85,-65.00,-12327.34,83169
0.05,0.97,-0.34,7.00,-31.55,-66.00,-12328.17,83178
0.00,0.66,-0.30,7.00,-32.91,-67.00,-12329.01,83186
0.10,0.26,-0.40,7.00,-35.30,-69.00,-12330.69,83195
0.00,-0.14,-0.40,7.00,-37.34,-71.00,-12331.53,83205
0.00,-0.52,-0.38,7.00,-39.11,-72.00,-12332.37,83214
0.43,-0.95,-0.43,7.00,-41.49,-74.00,-12334.05,83222
0.73,-1.34,-0.39,7.00,-43.29,-76.00,-12335.73,83231
0.39,-1.79,-0.45,7.00,-45.74,-78.00,-12337.41,83240
0.00,-2.26,-0.47,7.00,-48.18,-80.00,-12339.93,83249
0.00,-2.78,-0.52,7.00,-51.02,-83.00,-12341.60,83258
0.00,-3.27,-0.49,7.00,-53.29,-84.00,-12344.12,83267
0.19,-3.66,-0.39,7.00,-54.83,-86.00,-12345.80,83275
0.58,-4.17,-0.52,7.00,-57.93,-88.00,-12348.32,83284
0.05,-4.73,-0.56,7.00,-60.88,-91.00,-12350.84,83294
0.63,-5.20,-0.47,7.00,-314.27,-304.00,-12354.20,83303
0.84,-5.68,-0.49,7.00,-326.78,-315.00,-12357.55,83312
0.05,-6.13,-0.45,7.00,-337.20,-324.00,-12361.75,83320
2.36,-6.55,-0.42,7.00,-347.16,-332.00,-12365.95,83330
2.71,-6.79,-0.24,7.00,-349.50,-334.00,-12370.98,83339
2.83,-6.73,0.06,7.00,-342.19,-328.00,-12376.02,83348
0.05,-7.08,-0.34,7.00,-358.76,-342.00,-12381.05,83357
0.05,-7.32,-0.25,7.00,-363.07,-346.00,-12386.93,83365
0.14,-7.57,-0.24,7.00,-368.99,-351.00,-12393.64,83375
0.05,-7.93,-0.37,7.00,-380.65,-360.00,-12400.36,83384
0.05,-8.10,-0.17,7.00,-380.80,-361.00,-12407.07,83393
0.05,-8.14,-0.04,7.00,-379.17,-359.00,-12414.63,83402
0.05,-8.06,0.07,7.00,-375.12,-356.00,-12421.34,83411
0.78,-8.20,-0.13,7.00,-382.54,-362.00,-12429.73,83420
0.10,-8.33,-0.13,7.00,-385.75,-365.00,-12437.29,83429
0.14,-8.59,-0.27,7.00,-395.17,-373.00,-12445.68,83438
0.89,-8.66,-0.07,7.00,-392.84,-371.00,-12454.07,83447
0.53,-8.96,-0.30,7.00,-405.17,-381.00,-12462.47,83457
0.05,-8.96,0.01,7.00,-398.74,-376.00,-12470.86,83466
0.05,-9.13,-0.18,7.00,-406.82,-382.00,-12480.10,83475
0.05,-8.98,0.15,7.00,-396.64,-374.00,-12489.33,83483
0.78,-9.04,-0.06,7.00,-402.19,-379.00,-12498.56,83492
0.34,-8.84,0.20,7.00,-392.16,-370.00,-12507.79,83502
0.89,-8.95,-0.11,7.00,-400.95,-378.00,-12517.87,83511
0.73,-8.68,0.28,7.00,-386.37,-365.00,-12527.10,83520
0.73,-8.59,0.09,7.00,-388.06,-367.00,-12537.17,83529
0.89,-8.42,0.17,7.00,-381.90,-361.00,-12548.08,83538
0.58,-8.39,0.03,7.00,-384.26,-363.00,-12558.15,83547
0.05,-8.33,0.06,7.00,-382.19,-362.00,-12568.23,83556
0.05,-8.21,0.12,7.00,-377.92,-358.00,-12579.14,83565
0.05,-8.02,0.19,7.00,-371.73,-353.00,-12589.21,83574
0.53,-7.92,0.10,7.00,-370.86,-352.00,-12600.12,83584
0.58,-7.83,0.09,7.00,-368.85,-350.00,-12611.03,83593
0.58,-7.79,0.04,7.00,-368.94,-351.00,-12621.94,83602
0.89,-7.45,0.34,7.00,-354.62,-338.00,-12632.85,83610
0.48,-7.48,-0.02,7.00,-362.45,-345.00,-12643.77,83619
0.10,-7.21,0.27,7.00,-349.91,-335.00,-12655.52,83629
0.10,-7.22,-0.01,7.00,-355.75,-339.00,-12666.43,83638
0.05,-7.17,0.05,7.00,-353.37,-337.00,-12678.18,83647
0.05,-6.97,0.20,7.00,-345.38,-331.00,-12689.93,83656
0.05,-6.88,0.10,7.00,-345.04,-330.00,-12700.84,83665
0.05,-6.75,0.13,7.00,-340.99,-327.00,-12712.59,83675
0.34,-6.80,-0.06,7.00,-346.16,-331.00,-12724.34,83683
0.94,-7.10,-0.30,7.00,-358.52,-342.00,-12735.25,83692
0.05,-6.98,0.13,7.00,-346.86,-332.00,-12747.00,83701
0.05,-6.76,0.22,7.00,-339.54,-326.00,-12758.75,83710
0.19,-6.44,0.31,7.00,-329.88,-318.00,-12770.51,83720
0.05,-6.42,0.03,7.00,-334.90,-322.00,-12782.26,83729
0.05,-6.22,0.19,7.00,-326.70,-315.00,-12794.01,83738
0.29,-6.02,0.20,7.00,-321.55,-311.00,-12804.92,83746
0.19,-5.67,0.36,7.00,-309.48,-300.00,-12816.67,83756
0.73,-5.19,0.48,7.00,-295.25,-288.00,-12828.42,83765
0.10,-5.06,0.13,7.00,-298.75,-291.00,-12840.17,83774
0.24,-4.90,0.16,7.00,-58.88,-89.00,-12851.92,83783
0.00,-4.57,0.33,7.00,-56.57,-87.00,-12863.67,83792
0.00,-4.01,0.56,7.00,-52.82,-84.00,-12874.58,83801
0.89,-3.52,0.49,7.00,-50.64,-82.00,-12885.49,83810
0.00,-3.06,0.47,7.00,-48.41,-80.00,-12896.41,83819
0.00,-2.88,0.18,7.00,-48.67,-80.00,-12906.48,83827
0.00,-2.55,0.33,7.00,-46.40,-79.00,-12916.55,83836
0.00,-2.27,0.28,7.00,-45.25,-78.00,-12926.62,83846
0.00,-1.50,0.77,7.00,-39.43,-73.00,-12935.85,83855
0.00,-1.08,0.42,7.00,-38.74,-72.00,-12945.93,83863
0.05,-0.87,0.21,7.00,-38.53,-72.00,-12955.16,83872
0.73,-0.53,0.34,7.00,-36.32,-70.00,-12964.39,83881
0.00,-0.07,0.46,7.00,-33.50,-68.00,-12972.79,83891
0.19,0.39,0.47,7.00,-31.17,-66.00,-12981.18,83899
0.10,0.90,0.51,7.00,-28.47,-63.00,-12990.41,83908
0.43,1.30,0.40,7.00,-26.89,-62.00,-12997.97,83917
0.05,2.04,0.74,7.00,-21.83,-58.00,-13006.36,83927
0.34,2.52,0.48,7.00,-20.48,-57.00,-13013.91,83935
0.00,3.20,0.68,7.00,-16.26,-53.00,-13021.47,83944
0.00,3.51,0.30,7.00,-16.25,-53.00,-13029.02,83953
0.00,4.36,0.86,7.00,-9.77,-48.00,-13035.74,83961
0.00,4.80,0.44,7.00,-9.27,-47.00,-13042.45,83971
0.00,5.29,0.49,7.00,-33.13,-67.00,-13049.16,83980
0.00,6.11,0.83,7.00,-5.72,-44.00,-13055.88,83988
0.00,6.45,0.34,7.00,-6.83,-45.00,-13061.76,83997
0.89,6.91,0.46,7.00,6.87,45.00,-13067.63,84005
0.00,7.25,0.34,7.00,12.89,50.00,-13073.51,84015
0.00,7.36,0.12,7.00,11.47,49.00,-13078.54,84024
0.05,7.76,0.40,7.00,27.01,62.00,-13082.74,84032
0.00,8.01,0.25,7.00,30.22,65.00,-13086.10,84041
0.05,8.18,0.17,7.00,32.76,67.00,-13089.45,84050
0.24,8.36,0.18,7.00,37.74,71.00,-13091.97,84059
0.05,8.40,0.04,7.00,35.95,70.00,-13093.65,84068
0.14,8.41,0.01,7.00,35.53,69.00,-13095.33,84077
0.43,8.50,0.08,7.00,39.05,72.00,-13096.17,84085
0.00,8.55,0.05,7.00,39.73,73.00,-13096.17,84094
0.00,8.56,0.01,7.00,39.23,73.00,-13096.17,84103
0.05,8.57,0.01,7.00,39.23,73.00,-13096.17,84112
0.00,8.52,-0.04,7.00,37.18,71.00,-13095.33,84121
0.58,8.55,0.03,7.00,39.34,73.00,-13094.49,84129
1.20,8.50,-0.05,7.00,36.58,70.00,-13092.81,84139
0.00,8.47,-0.03,7.00,36.00,70.00,-13091.97,84148
0.00,8.41,-0.06,7.00,33.99,68.00,-13090.29,84156
0.00,8.36,-0.04,7.00,33.26,67.00,-13088.62,84165
0.00,8.37,0.00,7.00,34.23,68.00,-13086.94,84173
0.00,8.29,-0.08,7.00,30.80,65.00,-13085.26,84183
0.05,8.27,-0.02,7.00,31.34,66.00,-13083.58,84192
0.34,8.06,-0.21,7.00,22.50,58.00,-13081.06,84200
0.78,8.12,0.06,7.00,29.12,64.00,-13078.54,84209
0.43,8.05,-0.07,7.00,24.90,60.00,-13076.02,84218
0.14,8.19,0.14,7.00,32.65,67.00,-13073.51,84227
0.10,8.18,-0.01,7.00,29.30,64.00,-13070.99,84236
0.48,8.22,0.04,7.00,31.44,66.00,-13068.47,84245
0.00,8.28,0.06,7.00,33.17,67.00,-13065.95,84253
0.00,8.35,0.07,7.00,35.02,69.00,-13062.59,84262
0.00,8.46,0.11,7.00,38.61,72.00,-13060.08,84272
0.00,8.59,0.13,7.00,42.27,75.00,-13056.72,84280
0.00,8.46,-0.12,7.00,34.13,68.00,-13053.36,84289
0.00,8.79,0.32,7.00,51.21,83.00,-13050.00,84297
0.00,8.69,-0.10,7.00,40.11,73.00,-13046.65,84306
0.00,8.94,0.25,7.00,53.54,85.00,-13043.29,84316
0.10,8.93,-0.01,7.00,48.13,80.00,-13039.93,84324
0.05,9.15,0.22,7.00,58.14,88.00,-13036.57,84333
0.00,9.14,-0.01,7.00,53.18,84.00,-13032.38,84342
0.39,9.36,0.22,7.00,63.43,93.00,-13028.18,84350
0.00,9.41,0.05,7.00,61.41,91.00,-13023.99,84360
0.58,9.65,0.24,7.00,71.01,99.00,-13019.79,84369
0.00,9.70,0.05,7.00,68.46,97.00,-13015.59,84377
0.58,9.88,0.18,7.00,75.61,103.00,-13011.39,84386
0.05,10.02,0.14,7.00,78.47,106.00,-13006.36,84396
0.24,10.29,0.27,7.00,87.59,113.00,-13001.32,84404
0.00,10.37,0.08,7.00,86.03,112.00,-12996.29,84413
0.05,10.71,0.33,7.00,99.37,123.00,-12992.09,84422
0.00,10.76,0.06,7.00,95.26,120.00,-12987.05,84431
0.00,10.87,0.10,7.00,98.63,123.00,-12982.86,84440
0.00,11.04,0.17,7.00,104.29,127.00,-12977.82,84449
0.00,11.47,0.44,7.00,120.66,141.00,-12972.79,84458
0.05,11.32,-0.15,7.00,105.12,128.00,-12968.59,84467
0.00,11.55,0.23,7.00,118.29,139.00,-12963.55,84475
0.00,11.44,-0.11,7.00,108.84,131.00,-12958.52,84485
0.73,11.29,-0.15,7.00,104.25,127.00,-12954.32,84494
0.43,11.59,0.30,7.00,120.58,141.00,-12949.28,84503
0.84,11.49,-0.09,7.00,110.48,133.00,-12944.25,84512
0.53,11.48,-0.01,7.00,111.72,134.00,-12940.05,84521
0.89,11.45,-0.03,7.00,110.61,133.00,-12935.02,84530
0.78,11.87,0.42,7.00,130.13,149.00,-12930.82,84539
0.39,11.51,-0.36,7.00,105.75,129.00,-12925.78,84548
0.39,11.78,0.27,7.00,124.89,145.00,-12920.75,84557
0.10,11.84,0.06,7.00,122.04,142.00,-12916.55,84567
0.24,11.84,-0.00,7.00,120.86,141.00,-12911.51,84575
0.05,11.94,0.10,7.00,125.57,145.00,-12906.48,84584
0.19,11.56,-0.38,7.00,106.34,129.00,-12902.28,84593
0.05,11.65,0.09,7.00,118.09,139.00,-12897.25,84602
0.14,11.44,-0.21,7.00,106.88,130.00,-12892.21,84612
0.05,11.14,-0.30,7.00,97.67,122.00,-12888.01,84621
0.00,10.94,-0.20,7.00,94.48,119.00,-12882.98,84629
0.05,10.68,-0.26,7.00,86.64,113.00,-12878.78,84638
0.00,10.35,-0.32,7.00,77.40,105.00,-12873.74,84647
0.00,10.09,-0.26,7.00,72.09,100.00,-12869.55,84656
0.43,10.13,0.03,7.00,78.86,106.00,-12865.35,84665
0.00,9.38,-0.75,7.00,44.60,77.00,-12860.32,84674
0.73,9.45,0.07,7.00,62.73,92.00,-12856.12,84683
0.05,8.80,-0.65,7.00,32.12,67.00,-12851.92,84691
0.00,8.51,-0.29,7.00,31.90,66.00,-12847.72,84701
0.19,8.35,-0.16,7.00,30.47,65.00,-12843.53,84709
0.00,8.01,-0.34,7.00,18.45,55.00,-12839.33,84718
0.10,7.58,-0.43,7.00,5.83,44.00,-12835.13,84727
0.48,7.17,-0.40,7.00,-3.74,-43.00,-12830.94,84736
0.14,6.82,-0.35,7.00,-11.58,-49.00,-12827.58,84745
0.00,6.52,-0.30,7.00,-17.94,-55.00,-12824.22,84754
0.00,6.10,-0.42,7.00,-31.00,-66.00,-12821.70,84762
0.00,5.80,-0.29,7.00,-35.75,-70.00,-12819.19,84771
0.73,5.20,-0.60,7.00,-56.96,-87.00,-12817.51,84781
0.00,4.61,-0.60,7.00,-14.36,-52.00,-12815.83,84789
0.00,3.99,-0.62,7.00,-17.54,-54.00,-12814.99,84798
0.34,3.95,-0.04,7.00,-15.42,-52.00,-12814.99,84807
0.73,4.14,0.19,7.00,-13.56,-51.00,-12814.99,84815
0.05,4.02,-0.11,7.00,-15.33,-52.00,-12814.99,84825
0.00,4.26,0.23,7.00,-12.77,-50.00,-12814.99,84834
0.00,3.63,-0.63,7.00,-19.35,-56.00,-12814.99,84842
0.00,3.45,-0.18,7.00,-18.44,-55.00,-12814.99,84851
0.00,3.60,0.15,7.00,-16.42,-53.00,-12815.83,84860
0.29,3.24,-0.36,7.00,-20.24,-57.00,-12815.83,84869
0.53,3.26,0.02,7.00,-18.60,-55.00,-12816.67,84878
0.00,3.08,-0.18,7.00,-20.31,-57.00,-12817.51,84886
0.00,2.84,-0.24,7.00,-21.73,-58.00,-12817.51,84895
0.05,3.03,0.19,7.00,-19.10,-56.00,-12818.35,84904
0.14,2.82,-0.21,7.00,-21.71,-58.00,-12819.19,84914
0.00,2.85,0.02,7.00,-20.68,-57.00,-12820.03,84922
0.05,2.88,0.03,7.00,-20.47,-57.00,-12820.03,84931
0.00,3.06,0.18,7.00,-19.01,-56.00,-12820.87,84939
0.00,2.97,-0.09,7.00,-20.53,-57.00,-12821.70,84948
0.00,2.95,-0.02,7.00,-20.32,-57.00,-12822.54,84958
0.00,3.08,0.13,7.00,-19.09,-56.00,-12823.38,84966
0.73,2.97,-0.11,7.00,-20.58,-57.00,-12824.22,84975
0.00,3.22,0.25,7.00,-17.92,-55.00,-12825.90,84984
0.00,3.16,-0.05,7.00,-19.40,-56.00,-12826.74,84993
0.00,3.14,-0.03,7.00,-19.41,-56.00,-12827.58,85002
0.19,3.30,0.16,7.00,-17.85,-55.00,-12828.42,85011
0.00,2.99,-0.31,7.00,-21.30,-57.00,-12829.26,85019
0.10,2.99,0.01,7.00,-20.01,-56.00,-12830.10,85028
0.39,3.01,0.01,7.00,-19.91,-56.00,-12830.94,85038
0.19,3.05,0.04,7.00,-19.61,-56.00,-12831.78,85046
0.05,2.95,-0.09,7.00,-20.60,-57.00,-12833.46,85055
0.00,2.84,-0.12,7.00,-21.27,-57.00,-12834.30,85064
0.05,3.01,0.17,7.00,-19.25,-56.00,-12835.13,85072
0.00,2.83,-0.19,7.00,-21.61,-58.00,-12835.97,85082
0.00,2.55,-0.27,7.00,-23.32,-59.00,-12836.81,85091
0.84,2.50,-0.06,7.00,-22.75,-59.00,-12838.49,85100
0.24,2.53,0.03,7.00,-22.22,-58.00,-12839.33,85108
0.14,2.44,-0.09,7.00,-23.13,-59.00,-12840.17,85117
0.89,2.48,0.04,7.00,-22.43,-58.00,-12841.01,85127
0.00,2.36,-0.12,7.00,-23.70,-59.00,-12842.69,85135
0.00,2.36,0.01,7.00,-23.16,-59.00,-12844.37,85144
0.00,2.39,0.03,7.00,-22.95,-59.00,-12845.21,85152
0.00,2.12,-0.27,7.00,-25.48,-61.00,-12846.88,85161
0.63,2.33,0.21,7.00,-22.49,-58.00,-12847.72,85171
0.00,2.35,0.01,7.00,-23.20,-59.00,-12849.40,85179
0.19,2.37,0.02,7.00,-23.09,-59.00,-12851.08,85188
0.00,2.27,-0.10,7.00,-24.06,-60.00,-12851.92,85197
0.14,2.21,-0.05,7.00,-24.15,-60.00,-12853.60,85206
0.43,2.25,0.04,7.00,-23.62,-59.00,-12855.28,85215
0.14,2.17,-0.08,7.00,-24.49,-60.00,-12856.96,85224
0.00,2.27,0.10,7.00,-23.22,-59.00,-12858.64,85233
0.05,2.47,0.20,7.00,-21.83,-58.00,-12860.32,85241
0.00,2.40,-0.07,7.00,-23.28,-59.00,-12861.99,85251
0.00,2.34,-0.06,7.00,-23.50,-59.00,-12863.67,85259
0.19,2.33,-0.02,7.00,-23.43,-59.00,-12865.35,85268
0.05,2.49,0.16,7.00,-21.89,-58.00,-12867.03,85277
0.00,2.78,0.29,7.00,-19.90,-56.00,-12869.55,85286
0.48,2.74,-0.04,7.00,-21.46,-58.00,-12871.23,85295
0.00,2.87,0.12,7.00,-20.18,-56.00,-12872.90,85304
0.00,3.02,0.16,7.00,-19.25,-56.00,-12874.58,85313
0.00,3.14,0.12,7.00,-18.82,-55.00,-12877.10,85321
0.05,3.34,0.20,7.00,-17.50,-54.00,-12878.78,85330
0.39,3.35,0.01,7.00,-18.17,-55.00,-12881.30,85340
0.00,3.44,0.09,7.00,-17.46,-54.00,-12882.98,85348
0.24,3.67,0.23,7.00,-15.77,-53.00,-12884.66,85357
0.29,3.92,0.26,7.00,-14.35,-52.00,-12887.17,85366
0.00,3.98,0.05,7.00,-14.90,-52.00,-12888.85,85374
0.00,4.15,0.18,7.00,-13.52,-51.00,-12890.53,85384
0.10,4.18,0.03,7.00,-14.00,-51.00,-12893.05,85393
0.00,4.34,0.16,7.00,-12.62,-50.00,-12894.73,85401
0.00,4.74,0.39,7.00,-9.73,-48.00,-12896.41,85410
0.10,4.76,0.02,7.00,-11.11,-49.00,-12898.08,85419
0.00,5.08,0.32,7.00,-41.46,-74.00,-12899.76,85428
0.00,5.26,0.18,7.00,-39.80,-73.00,-12901.44,85437
0.58,5.59,0.33,7.00,-28.65,-64.00,-12903.12,85445
0.00,5.81,0.22,7.00,-25.24,-61.00,-12904.80,85454
0.00,6.10,0.29,7.00,-16.75,-54.00,-12906.48,85464
0.00,6.36,0.26,7.00,-10.70,-49.00,-12908.16,85472
0.00,6.67,0.31,7.00,-2.19,-41.00,-12909.84,85481
0.78,6.97,0.30,7.00,5.07,44.00,-12911.51,85489
0.24,7.32,0.36,7.00,15.14,52.00,-12912.35,85498
0.89,7.55,0.23,7.00,18.17,55.00,-12914.03,85508
0.48,7.85,0.31,7.00,27.44,63.00,-12914.03,85516
0.84,8.37,0.52,7.00,44.66,77.00,-12914.03,85525
0.14,8.91,0.54,7.00,58.70,89.00,-12914.03,85534
0.10,9.69,0.78,7.00,82.79,109.00,-12913.19,85542
0.19,10.16,0.47,7.00,88.51,114.00,-12913.19,85552
0.05,10.58,0.41,7.00,97.73,122.00,-12913.19,85561
0.29,11.12,0.54,7.00,113.69,135.00,-12912.35,85570
0.00,11.76,0.64,7.00,131.69,150.00,-12911.51,85578
0.05,12.28,0.53,7.00,142.56,160.00,-12910.67,85587
0.48,12.82,0.54,7.00,156.24,171.00,-12909.00,85597
0.00,13.29,0.47,7.00,166.49,180.00,-12907.32,85606
0.05,13.84,0.55,7.00,181.99,193.00,-12905.64,85614
0.00,14.40,0.56,7.00,196.10,205.00,-12903.12,85623
0.05,14.78,0.38,7.00,202.02,210.00,-12900.60,85633
0.00,15.12,0.34,7.00,209.94,216.00,-12898.08,85642
0.10,15.57,0.44,7.00,222.99,227.00,-12894.73,85650
0.68,15.89,0.33,7.00,228.88,232.00,-12891.37,85659
0.00,16.05,0.16,7.00,229.55,233.00,-12887.17,85668
0.34,16.43,0.38,7.00,243.41,245.00,-12883.82,85678
0.48,16.42,-0.01,7.00,235.46,238.00,-12879.62,85687
0.10,16.57,0.14,7.00,242.13,244.00,-12874.58,85696
0.24,16.48,-0.09,7.00,235.40,238.00,-12870.39,85704
0.05,16.55,0.06,7.00,239.88,242.00,-12865.35,85713
0.05,16.31,-0.23,7.00,228.22,232.00,-12860.32,85723
0.19,16.39,0.07,7.00,236.21,239.00,-12854.44,85732
0.05,16.13,-0.26,7.00,222.93,227.00,-12849.40,85741
0.05,15.88,-0.24,7.00,217.22,223.00,-12843.53,85749
0.05,16.04,0.16,7.00,229.15,233.00,-12837.65,85758
0.05,15.62,-0.42,7.00,207.28,214.00,-12831.78,85768
0.05,15.14,-0.48,7.00,193.95,203.00,-12825.90,85777
0.00,15.29,0.14,7.00,210.09,217.00,-12819.19,85786
0.05,15.02,-0.27,7.00,194.94,204.00,-12813.31,85795
0.89,14.80,-0.22,7.00,190.55,200.00,-12806.60,85804
0.00,14.75,-0.04,7.00,192.95,202.00,-12800.72,85813
0.05,14.51,-0.24,7.00,182.96,194.00,-12794.01,85822
0.24,14.10,-0.41,7.00,169.42,182.00,-12787.29,85831
0.24,14.23,0.13,7.00,183.27,194.00,-12780.58,85840
0.10,14.08,-0.15,7.00,173.79,186.00,-12773.86,85850
0.73,13.84,-0.23,7.00,166.48,180.00,-12767.15,85858
0.39,13.48,-0.36,7.00,154.90,170.00,-12760.43,85867
0.00,13.70,0.21,7.00,171.70,184.00,-12753.72,85876
0.10,13.11,-0.58,7.00,141.19,158.00,-12747.00,85885
0.00,12.94,-0.18,7.00,144.93,162.00,-12740.29,85895
0.05,12.89,-0.04,7.00,146.44,163.00,-12733.57,85903
0.00,12.63,-0.26,7.00,135.53,154.00,-12726.86,85912
0.14,12.20,-0.43,7.00,121.57,142.00,-12720.15,85921
0.53,11.84,-0.36,7.00,113.87,135.00,-12713.43,85931
0.63,11.62,-0.22,7.00,111.02,133.00,-12706.72,85940
0.05,11.46,-0.16,7.00,108.41,131.00,-12700.84,85949
0.84,11.03,-0.43,7.00,92.15,117.00,-12694.12,85957
0.10,10.69,-0.34,7.00,85.26,111.00,-12687.41,85966
0.24,10.40,-0.29,7.00,79.21,106.00,-12680.70,85976
0.05,10.65,0.25,7.00,96.12,121.00,-12673.98,85985
0.24,10.08,-0.57,7.00,65.47,95.00,-12668.11,85993
1.52,9.89,-0.18,7.00,68.70,97.00,-12661.39,86002
0.48,9.56,-0.33,7.00,57.50,88.00,-12654.68,86011
0.00,9.65,0.08,7.00,67.79,97.00,-12648.80,86020
0.05,9.24,-0.41,7.00,47.71,80.00,-12642.93,86029
0.05,8.90,-0.34,7.00,40.79,74.00,-12636.21,86038
0.00,8.56,-0.34,7.00,32.36,67.00,-12630.34,86047
0.39,8.49,-0.08,7.00,35.56,69.00,-12624.46,86055
0.00,8.21,-0.28,7.00,24.65,60.00,-12618.59,86065
0.00,8.00,-0.21,7.00,20.72,57.00,-12612.71,86073
0.00,7.88,-0.12,7.00,19.55,56.00,-12607.67,86082
0.00,7.62,-0.26,7.00,10.17,48.00,-12601.80,86091
0.78,7.29,-0.33,7.00,0.54,40.00,-12596.76,86099
0.99,7.25,-0.04,7.00,5.33,44.00,-12591.73,86109
0.00,7.08,-0.16,7.00,-1.25,-41.00,-12586.69,86118
0.00,6.87,-0.21,7.00,-7.37,-46.00,-12581.65,86126
0.48,6.59,-0.28,7.00,-15.98,-53.00,-12577.46,86135
0.53,6.53,-0.05,7.00,-12.71,-50.00,-12574.10,86145
0.48,6.39,-0.14,7.00,-17.94,-55.00,-12569.90,86153
1.25,5.75,-0.65,7.00,-44.31,-77.00,-12567.39,86162
1.90,5.11,-0.64,7.00,-59.95,-90.00,-12564.87,86171
0.89,5.76,0.65,7.00,-18.14,-55.00,-12562.35,86179
1.79,5.81,0.05,7.00,-28.81,-64.00,-12561.51,86189
0.19,5.70,-0.11,7.00,-34.68,-69.00,-12559.83,86198
0.00,5.70,0.00,7.00,-32.41,-67.00,-12559.83,86206
0.10,5.94,0.24,7.00,-21.77,-58.00,-12559.83,86215
0.00,5.96,0.02,7.00,-25.48,-61.00,-12559.83,86224
0.00,6.12,0.15,7.00,-19.05,-56.00,-12559.83,86233
0.10,6.15,0.04,7.00,-20.51,-57.00,-12559.83,86242
0.10,6.20,0.05,7.00,-19.09,-56.00,-12559.83,86251
0.00,6.54,0.35,7.00,-4.50,-43.00,-12560.67,86259
0.05,6.58,0.04,7.00,-9.67,-48.00,-12560.67,86268
0.00,6.84,0.26,7.00,1.11,40.00,-12561.51,86277
0.00,7.00,0.16,7.00,3.12,42.00,-12561.51,86286
0.58,7.41,0.41,7.00,18.28,55.00,-12561.51,86294
0.05,7.59,0.19,7.00,18.57,55.00,-12561.51,86303
0.00,7.61,0.02,7.00,15.74,53.00,-12560.67,86312
0.05,7.94,0.33,7.00,30.17,65.00,-12560.67,86321
0.19,8.05,0.10,7.00,28.27,63.00,-12559.83,86330
0.00,8.47,0.43,7.00,45.41,78.00,-12559.83,86339
0.00,8.70,0.22,7.00,46.92,79.00,-12559.83,86347
0.05,8.47,-0.23,7.00,32.20,67.00,-12559.83,86356
0.19,8.50,0.03,7.00,38.03,72.00,-12559.83,86365
0.00,8.66,0.16,7.00,44.78,77.00,-12559.83,86374
0.00,8.80,0.14,7.00,47.84,80.00,-12558.99,86383
0.00,8.95,0.15,7.00,51.71,83.00,-12558.99,86391
0.00,8.78,-0.17,7.00,41.17,74.00,-12558.99,86401
0.05,8.72,-0.06,7.00,41.75,75.00,-12558.99,86409
0.00,8.75,0.03,7.00,44.36,77.00,-12558.99,86418
0.00,8.74,-0.01,7.00,43.43,76.00,-12558.15,86427
0.05,8.64,-0.10,7.00,38.95,72.00,-12558.15,86435
0.00,8.50,-0.14,7.00,34.69,69.00,-12558.15,86445
0.00,8.39,-0.11,7.00,32.64,67.00,-12558.15,86454
0.39,8.28,-0.11,7.00,29.85,65.00,-12557.31,86462
0.00,8.19,-0.09,7.00,28.00,63.00,-12557.31,86471
0.14,8.06,-0.13,7.00,24.08,60.00,-12557.31,86479
0.14,7.85,-0.22,7.00,16.76,54.00,-12556.47,86489
0.84,7.64,-0.20,7.00,12.09,50.00,-12556.47,86498
0.63,7.50,-0.14,7.00,9.74,48.00,-12556.47,86506
0.84,7.36,-0.14,7.00,6.22,45.00,-12556.47,86515
0.58,7.13,-0.23,7.00,-1.39,-41.00,-12555.63,86524
0.84,6.81,-0.32,7.00,-11.03,-49.00,-12555.63,86533
0.68,6.40,-0.42,7.00,-23.46,-59.00,-12555.63,86542
0.05,6.27,-0.13,7.00,-20.77,-57.00,-12555.63,86551
0.39,6.05,-0.21,7.00,-27.92,-63.00,-12555.63,86559
0.00,5.82,-0.23,7.00,-34.07,-68.00,-12556.47,86568
0.00,5.61,-0.21,7.00,-39.06,-72.00,-12557.31,86578
0.29,5.38,-0.23,7.00,-44.93,-77.00,-12557.31,86586
0.00,5.20,-0.18,7.00,-48.64,-80.00,-12558.15,86595
0.00,4.78,-0.42,7.00,-12.81,-50.00,-12559.83,86604
0.48,4.75,-0.02,7.00,-11.32,-49.00,-12560.67,86612
0.00,4.28,-0.47,7.00,-15.48,-52.00,-12560.67,86622
0.58,4.59,0.30,7.00,-10.85,-49.00,-12561.51,86631
0.05,4.67,0.08,7.00,-11.31,-49.00,-12561.51,86639
0.39,4.41,-0.26,7.00,-13.99,-51.00,-12562.35,86648
0.73,4.60,0.19,7.00,-11.26,-49.00,-12562.35,86658
0.00,4.20,-0.40,7.00,-15.59,-53.00,-12563.19,86666
0.00,4.36,0.16,7.00,-12.58,-50.00,-12564.03,86675
0.29,4.35,-0.01,7.00,-13.26,-51.00,-12564.87,86683
0.84,4.10,-0.25,7.00,-15.53,-53.00,-12565.71,86692
0.00,4.14,0.04,7.00,-14.12,-51.00,-12566.55,86702
0.00,4.23,0.09,7.00,-13.48,-51.00,-12567.39,86710
0.48,4.15,-0.08,7.00,-14.59,-52.00,-12567.39,86719
0.00,4.17,0.03,7.00,-14.02,-51.00,-12568.23,86728
0.00,4.07,-0.10,7.00,-15.04,-52.00,-12569.07,86736
0.00,4.01,-0.07,7.00,-15.24,-52.00,-12569.07,86746
0.00,4.20,0.19,7.00,-13.27,-51.00,-12569.90,86755
0.00,4.09,-0.10,7.00,-14.94,-52.00,-12570.74,86763
0.19,4.04,-0.05,7.00,-15.00,-52.00,-12571.58,86772
0.00,4.08,0.04,7.00,-14.45,-52.00,-12572.42,86781
0.05,3.81,-0.27,7.00,-17.00,-54.00,-12573.26,86790
0.24,3.81,-0.00,7.00,-15.94,-53.00,-12574.10,86799
0.53,3.93,0.11,7.00,-14.92,-52.00,-12574.94,86808
0.05,3.85,-0.07,7.00,-16.04,-53.00,-12574.94,86816
0.24,4.12,0.27,7.00,-13.33,-51.00,-12575.78,86825
0.00,4.26,0.14,7.00,-13.15,-51.00,-12576.62,86835
0.43,4.19,-0.07,7.00,-14.36,-52.00,-12577.46,86844
0.05,4.16,-0.03,7.00,-14.34,-52.00,-12578.30,86852
0.00,4.15,-0.01,7.00,-14.29,-51.00,-12579.14,86861
0.00,4.13,-0.02,7.00,-14.46,-52.00,-12579.98,86871
0.00,4.15,0.02,7.00,-14.20,-51.00,-12580.82,86879
0.00,4.25,0.11,7.00,-13.31,-51.00,-12581.65,86888
0.00,4.30,0.05,7.00,-13.27,-51.00,-12582.49,86896
0.00,4.37,0.06,7.00,-12.91,-50.00,-12583.33,86905
0.00,4.55,0.18,7.00,-11.51,-49.00,-12583.33,86915
0.24,4.78,0.23,7.00,-10.18,-48.00,-12584.17,86923
0.00,4.90,0.12,7.00,-10.03,-48.00,-12585.01,86932
0.00,4.88,-0.02,7.00,-10.65,-48.00,-12585.85,86941
0.00,4.95,0.07,7.00,-9.98,-48.00,-12586.69,86949
0.00,5.11,0.16,7.00,-43.91,-77.00,-12587.53,86959
0.14,5.24,0.13,7.00,-41.51,-74.00,-12588.37,86968
0.05,5.24,-0.00,7.00,-44.16,-77.00,-12589.21,86976
0.10,5.36,0.13,7.00,-38.41,-72.00,-12590.05,86985
0.00,5.47,0.11,7.00,-36.09,-70.00,-12590.89,86994
0.00,5.35,-0.12,7.00,-43.81,-76.00,-12591.73,87003
0.00,5.55,0.21,7.00,-31.98,-66.00,-12592.57,87012
0.05,5.86,0.31,7.00,-22.40,-58.00,-12593.41,87021
0.00,5.84,-0.02,7.00,-29.51,-64.00,-12594.25,87029
0.00,6.07,0.24,7.00,-18.47,-55.00,-12594.25,87038
0.63,6.31,0.23,7.00,-12.69,-50.00,-12595.92,87047
0.78,6.43,0.12,7.00,-11.90,-49.00,-12596.76,87056
0.34,6.41,-0.02,7.00,-15.18,-52.00,-12597.60,87065
0.00,6.62,0.21,7.00,-5.43,-44.00,-12598.44,87073
0.00,6.70,0.08,7.00,-5.93,-44.00,-12599.28,87083
0.00,6.79,0.09,7.00,-3.51,-42.00,-12600.12,87091
0.19,6.98,0.19,7.00,3.19,42.00,-12600.96,87100
0.00,6.97,-0.00,7.00,-0.70,-40.00,-12601.80,87109
0.14,7.17,0.20,7.00,8.37,46.00,-12602.64,87117
0.00,7.20,0.03,7.00,5.66,44.00,-12602.64,87127
0.14,7.16,-0.05,7.00,3.04,42.00,-12602.64,87135
0.00,7.19,0.03,7.00,5.41,44.00,-12602.64,87144
0.00,7.04,-0.15,7.00,-1.95,-41.00,-12602.64,87152
0.00,7.14,0.09,7.00,5.26,44.00,-12602.64,87161
0.19,7.21,0.08,7.00,6.86,45.00,-12602.64,87171
0.00,7.13,-0.09,7.00,1.44,41.00,-12602.64,87179
0.00,7.01,-0.12,7.00,-2.23,-41.00,-12602.64,87188
0.00,6.58,-0.42,7.00,-18.88,-55.00,-12602.64,87196
0.00,6.44,-0.15,7.00,-17.06,-54.00,-12602.64,87205
0.00,6.32,-0.12,7.00,-19.38,-56.00,-12603.48,87215
0.19,6.16,-0.16,7.00,-24.36,-60.00,-12603.48,87223
0.00,6.21,0.06,7.00,-18.48,-55.00,-12604.32,87232
0.00,5.88,-0.33,7.00,-34.72,-69.00,-12604.32,87240
0.24,5.79,-0.08,7.00,-31.82,-66.00,-12605.16,87249
0.05,5.54,-0.26,7.00,-41.70,-75.00,-12605.16,87259
0.43,5.77,0.23,7.00,-26.16,-62.00,-12605.16,87267
0.05,5.99,0.22,7.00,-20.74,-57.00,-12605.16,87276
0.14,5.87,-0.12,7.00,-30.65,-65.00,-12605.16,87285
0.19,6.00,0.13,7.00,-22.28,-58.00,-12605.16,87293
0.00,5.90,-0.11,7.00,-29.67,-64.00,-12606.00,87303
0.00,5.83,-0.07,7.00,-30.71,-65.00,-12606.00,87312
0.34,5.75,-0.08,7.00,-32.71,-67.00,-12606.00,87320
0.00,5.63,-0.12,7.00,-36.62,-70.00,-12606.83,87329
0.00,5.74,0.11,7.00,-29.17,-64.00,-12606.83,87339
0.00,5.68,-0.07,7.00,-34.39,-68.00,-12607.67,87347
0.00,5.65,-0.02,7.00,-34.14,-68.00,-12607.67,87356
0.00,5.52,-0.13,7.00,-39.70,-73.00,-12608.51,87364
0.39,5.62,0.10,7.00,-32.41,-67.00,-12608.51,87373
0.05,5.62,-0.00,7.00,-34.61,-69.00,-12609.35,87383
0.00,5.55,-0.07,7.00,-37.54,-71.00,-12609.35,87391
0.00,5.55,-0.01,7.00,-36.45,-70.00,-12610.19,87400
0.00,5.50,-0.05,7.00,-38.62,-72.00,-12610.19,87409
0.73,5.51,0.01,7.00,-37.15,-71.00,-12611.03,87417
0.48,5.51,0.00,7.00,-37.23,-71.00,-12611.87,87427
0.58,5.51,0.00,7.00,-37.16,-71.00,-12611.87,87436
0.53,5.52,0.01,7.00,-36.70,-70.00,-12612.71,87444
0.10,5.54,0.01,7.00,-36.29,-70.00,-12613.55,87453
0.19,5.57,0.03,7.00,-35.18,-69.00,-12614.39,87462
0.00,5.58,0.01,7.00,-35.19,-69.00,-12615.23,87471
0.00,5.64,0.05,7.00,-33.05,-67.00,-12616.07,87480
0.53,5.68,0.04,7.00,-32.29,-67.00,-12616.91,87489
0.78,5.82,0.15,7.00,-26.50,-62.00,-12617.75,87497
0.29,5.87,0.05,7.00,-27.30,-62.00,-12617.75,87506
0.84,5.92,0.05,7.00,-26.17,-62.00,-12618.59,87516
0.48,5.97,0.05,7.00,-24.81,-60.00,-12619.42,87524
0.14,6.18,0.21,7.00,-16.25,-53.00,-12620.26,87533
0.00,6.09,-0.09,7.00,-24.64,-60.00,-12621.10,87542
0.00,6.07,-0.02,7.00,-23.68,-59.00,-12621.94,87550
0.53,6.10,0.03,7.00,-21.94,-58.00,-12622.78,87560
0.48,6.04,-0.06,7.00,-25.22,-61.00,-12623.62,87568
0.00,6.11,0.07,7.00,-20.73,-57.00,-12624.46,87577
0.00,6.17,0.06,7.00,-19.43,-56.00,-12625.30,87586
0.24,6.25,0.08,7.00,-17.16,-54.00,-12626.98,87595
0.00,6.18,-0.07,7.00,-21.98,-58.00,-12627.82,87604
0.00,6.07,-0.11,7.00,-25.40,-61.00,-12628.66,87613
0.00,6.09,0.02,7.00,-22.14,-58.00,-12629.50,87621
0.00,6.10,0.01,7.00,-22.38,-58.00,-12630.34,87630
0.05,6.15,0.04,7.00,-20.48,-57.00,-12631.17,87640
0.00,6.21,0.06,7.00,-18.55,-55.00,-12632.02,87648
0.00,6.29,0.09,7.00,-15.96,-53.00,-12632.85,87657
0.24,6.35,0.06,7.00,-15.13,-52.00,-12634.53,87665
0.00,6.36,0.01,7.00,-15.60,-53.00,-12635.37,87674
0.00,6.36,-0.00,7.00,-15.93,-53.00,-12636.21,87684
0.24,6.32,-0.05,7.00,-18.06,-55.00,-12637.05,87692
0.00,6.29,-0.02,7.00,-18.17,-55.00,-12637.89,87701
0.00,6.32,0.02,7.00,-16.64,-53.00,-12638.73,87710
0.10,6.30,-0.01,7.00,-17.78,-54.00,-12639.57,87718
0.00,6.31,0.01,7.00,-16.84,-54.00,-12640.41,87728
0.24,6.27,-0.05,7.00,-19.31,-56.00,-12641.25,87737
0.05,6.25,-0.02,7.00,-19.14,-56.00,-12642.09,87745
0.29,6.25,0.01,7.00,-18.53,-55.00,-12642.93,87754
0.43,6.27,0.01,7.00,-18.09,-55.00,-12643.77,87763
0.10,6.20,-0.07,7.00,-21.29,-57.00,-12644.60,87772
0.19,6.21,0.01,7.00,-19.65,-56.00,-12645.45,87781
0.00,6.19,-0.02,7.00,-20.59,-57.00,-12646.28,87790
0.00,6.07,-0.12,7.00,-25.61,-61.00,-12647.12,87798
0.78,6.09,0.02,7.00,-22.27,-58.00,-12647.96,87808
0.34,6.11,0.02,7.00,-21.67,-58.00,-12648.80,87817
0.00,6.08,-0.03,7.00,-23.61,-59.00,-12649.64,87825
0.05,6.06,-0.02,7.00,-24.03,-60.00,-12650.48,87834
0.00,6.05,-0.01,7.00,-24.11,-60.00,-12651.32,87843
0.00,6.14,0.10,7.00,-19.44,-56.00,-12652.16,87852
0.00,6.05,-0.10,7.00,-25.79,-61.00,-12653.00,87861
0.39,5.92,-0.13,7.00,-29.67,-64.00,-12653.84,87869
0.00,5.82,-0.10,7.00,-31.61,-66.00,-12654.68,87878
0.68,5.81,-0.01,7.00,-30.06,-65.00,-12656.36,87887
0.00,5.77,-0.04,7.00,-31.63,-66.00,-12657.20,87896
0.05,5.76,-0.01,7.00,-31.16,-66.00,-12658.03,87905
0.43,5.74,-0.02,7.00,-31.98,-66.00,-12658.87,87914
0.00,5.73,-0.01,7.00,-31.98,-66.00,-12659.71,87922
0.05,5.73,-0.00,7.00,-31.90,-66.00,-12660.55,87931
0.00,5.72,-0.01,7.00,-32.18,-67.00,-12662.23,87941
0.00,5.70,-0.02,7.00,-32.92,-67.00,-12663.07,87949
0.39,5.65,-0.05,7.00,-34.90,-69.00,-12663.91,87958
0.00,5.60,-0.04,7.00,-35.79,-70.00,-12664.75,87967
0.00,5.64,0.03,7.00,-33.42,-68.00,-12665.59,87975
0.00,5.64,0.00,7.00,-33.95,-68.00,-12667.27,87985
0.00,5.65,0.01,7.00,-33.75,-68.00,-12668.11,87993
0.00,5.70,0.05,7.00,-31.60,-66.00,-12668.95,88002
0.00,5.77,0.07,7.00,-29.37,-64.00,-12670.62,88011
0.00,5.78,0.01,7.00,-30.25,-65.00,-12671.46,88019
0.00,5.81,0.03,7.00,-28.97,-64.00,-12672.30,88029
0.00,5.87,0.06,7.00,-26.99,-62.00,-12673.98,88037
0.00,5.90,0.03,7.00,-26.86,-62.00,-12674.82,88046
0.00,5.97,0.07,7.00,-24.40,-60.00,-12675.66,88055
0.00,6.01,0.04,7.00,-23.83,-60.00,-12677.34,88064
0.19,6.05,0.04,7.00,-22.94,-59.00,-12678.18,88073
0.19,6.12,0.07,7.00,-20.76,-57.00,-12679.02,88082
0.34,6.22,0.11,7.00,-17.33,-54.00,-12680.70,88090
0.00,6.23,0.01,7.00,-18.99,-55.00,-12681.54,88099
0.00,6.14,-0.09,7.00,-23.28,-59.00,-12682.37,88109
0.00,6.05,-0.09,7.00,-25.43,-61.00,-12684.05,88117
0.43,6.03,-0.02,7.00,-24.54,-60.00,-12684.89,88126
0.00,6.06,0.03,7.00,-22.92,-59.00,-12685.73,88134
0.05,6.04,-0.03,7.00,-24.61,-60.00,-12686.57,88143
0.05,5.98,-0.06,7.00,-26.60,-62.00,-12688.25,88153
0.00,6.06,0.08,7.00,-21.88,-58.00,-12689.09,88161
0.00,6.11,0.05,7.00,-21.06,-57.00,-12689.93,88170
0.00,6.18,0.06,7.00,-19.30,-56.00,-12690.77,88179
0.00,6.25,0.07,7.00,-17.49,-54.00,-12692.45,88187
0.00,6.33,0.09,7.00,-14.94,-52.00,-12693.29,88197
0.19,6.45,0.12,7.00,-11.36,-49.00,-12694.12,88206
0.05,6.66,0.21,7.00,-4.13,-43.00,-12694.96,88214
0.10,6.53,-0.13,7.00,-14.23,-51.00,-12695.80,88223
0.39,6.54,0.00,7.00,-11.53,-49.00,-12696.64,88231
0.00,6.56,0.02,7.00,-10.63,-48.00,-12697.48,88241
0.00,6.61,0.05,7.00,-8.81,-47.00,-12698.32,88250
0.00,6.80,0.19,7.00,-1.23,-41.00,-12699.16,88258
0.00,6.86,0.06,7.00,-2.39,-41.00,-12700.00,88267
0.00,6.86,0.00,7.00,-3.42,-42.00,-12700.84,88275
0.00,6.86,-0.00,7.00,-3.57,-42.00,-12701.68,88285
0.00,6.92,0.06,7.00,-0.64,-40.00,-12702.52,88293
0.00,6.98,0.06,7.00,0.83,40.00,-12703.36,88302
0.00,6.94,-0.05,7.00,-2.44,-42.00,-12703.36,88311
0.00,7.08,0.14,7.00,4.99,44.00,-12704.20,88320
0.63,7.05,-0.04,7.00,0.38,40.00,-12704.20,88329
0.48,7.04,-0.01,7.00,0.69,40.00,-12704.20,88337
0.68,6.99,-0.04,7.00,-1.02,-40.00,-12703.36,88346
0.39,7.00,0.01,7.00,0.18,40.00,-12703.36,88354
0.05,7.08,0.08,7.00,3.73,43.00,-12703.36,88364
0.34,7.14,0.06,7.00,4.76,43.00,-12703.36,88373
0.00,7.06,-0.08,7.00,-0.13,-40.00,-12703.36,88381
0.00,6.84,-0.22,7.00,-8.38,-46.00,-12703.36,88390
0.05,6.73,-0.12,7.00,-9.17,-47.00,-12703.36,88398
0.00,6.57,-0.16,7.00,-14.01,-51.00,-12703.36,88408
0.00,6.49,-0.08,7.00,-14.47,-52.00,-12703.36,88417
0.00,6.34,-0.14,7.00,-19.34,-56.00,-12703.36,88425
0.00,6.17,-0.18,7.00,-24.36,-60.00,-12704.20,88434
0.05,6.08,-0.09,7.00,-24.85,-60.00,-12704.20,88442
0.00,5.98,-0.09,7.00,-27.34,-63.00,-12704.20,88452
0.00,5.99,0.01,7.00,-25.16,-61.00,-12705.04,88461
0.00,6.00,0.01,7.00,-24.64,-60.00,-12705.04,88469
0.48,5.86,-0.14,7.00,-31.19,-66.00,-12705.88,88478
0.78,6.19,0.32,7.00,-13.85,-51.00,-12705.88,88487
0.63,6.21,0.02,7.00,-19.44,-56.00,-12705.88,88496
0.78,6.24,0.04,7.00,-18.13,-55.00,-12705.88,88505
0.68,6.40,0.16,7.00,-11.89,-49.00,-12706.72,88514
0.68,6.51,0.11,7.00,-10.06,-48.00,-12706.72,88522
0.78,6.52,0.01,7.00,-11.96,-50.00,-12707.55,88531
0.19,6.43,-0.09,7.00,-16.16,-53.00,-12707.55,88541
0.24,6.56,0.13,7.00,-8.46,-47.00,-12708.40,88549
0.00,6.64,0.09,7.00,-7.21,-46.00,-12708.40,88558
0.14,6.78,0.14,7.00,-2.71,-42.00,-12708.40,88566
0.00,6.91,0.13,7.00,0.18,40.00,-12709.23,88576
0.00,7.15,0.24,7.00,8.46,47.00,-12709.23,88585
0.78,7.38,0.23,7.00,14.02,51.00,-12709.23,88593
0.14,7.51,0.13,7.00,15.19,52.00,-12708.40,88602
0.00,7.69,0.19,7.00,21.10,57.00,-12708.40,88610
0.00,7.85,0.15,7.00,24.26,60.00,-12707.55,88620
0.00,8.00,0.15,7.00,28.11,63.00,-12707.55,88629
0.00,8.45,0.45,7.00,45.06,77.00,-12706.72,88637
0.00,8.79,0.34,7.00,51.64,83.00,-12706.72,88646
0.05,8.73,-0.06,7.00,41.96,75.00,-12706.72,88654
0.00,8.78,0.05,7.00,45.55,78.00,-12706.72,88664
0.00,9.06,0.28,7.00,57.01,88.00,-12705.88,88673
0.00,9.35,0.29,7.00,64.56,94.00,-12705.88,88681
0.63,9.56,0.21,7.00,68.05,97.00,-12705.04,88690
0.00,9.68,0.12,7.00,69.38,98.00,-12705.04,88698
0.48,9.88,0.20,7.00,76.16,104.00,-12704.20,88708
0.58,10.18,0.30,7.00,85.38,111.00,-12704.20,88717
0.53,10.31,0.13,7.00,85.35,111.00,-12703.36,88726
0.34,10.41,0.10,7.00,87.28,113.00,-12702.52,88734
0.10,10.65,0.24,7.00,95.86,120.00,-12702.52,88743
0.24,10.67,0.03,7.00,92.39,117.00,-12701.68,88753
0.10,10.73,0.06,7.00,94.46,119.00,-12700.84,88762
0.00,10.72,-0.02,7.00,92.59,117.00,-12700.00,88770
0.00,10.87,0.15,7.00,99.68,123.00,-12699.16,88779
0.05,10.90,0.04,7.00,98.31,122.00,-12698.32,88788
0.00,10.78,-0.12,7.00,92.10,117.00,-12697.48,88797
0.00,10.88,0.10,7.00,99.19,123.00,-12696.64,88806
0.05,10.93,0.05,7.00,99.33,123.00,-12694.96,88815
0.00,10.80,-0.13,7.00,92.53,117.00,-12694.12,88823
0.00,10.91,0.11,7.00,100.00,124.00,-12692.45,88833
0.29,10.97,0.06,7.00,100.37,124.00,-12691.61,88842
0.00,10.94,-0.03,7.00,97.94,122.00,-12689.93,88851
0.14,10.99,0.05,7.00,100.81,124.00,-12688.25,88859
0.48,11.10,0.11,7.00,104.63,128.00,-12686.57,88868
0.05,11.08,-0.01,7.00,101.81,125.00,-12684.89,88878
0.29,11.24,0.15,7.00,108.98,131.00,-12683.21,88887
0.00,11.36,0.12,7.00,111.39,133.00,-12681.54,88896
0.05,11.49,0.14,7.00,115.09,136.00,-12679.86,88904
0.00,11.56,0.06,7.00,115.19,137.00,-12678.18,88913
0.00,11.56,-0.00,7.00,113.91,136.00,-12675.66,88923
0.58,11.54,-0.01,7.00,113.31,135.00,-12673.98,88932
0.78,11.70,0.15,7.00,120.42,141.00,-12671.46,88941
0.05,11.79,0.10,7.00,121.66,142.00,-12669.79,88949
0.00,11.54,-0.25,7.00,108.33,131.00,-12667.27,88958
0.05,11.52,-0.02,7.00,112.59,134.00,-12664.75,88968
0.00,11.67,0.15,7.00,119.66,140.00,-12662.23,88977
0.00,11.59,-0.08,7.00,113.23,135.00,-12660.55,88985
0.05,11.27,-0.32,7.00,100.22,124.00,-12658.03,88994
0.58,11.07,-0.20,7.00,97.84,122.00,-12655.52,89004
0.89,10.96,-0.11,7.00,96.92,121.00,-12653.00,89013
0.00,10.72,-0.24,7.00,88.33,114.00,-12650.48,89021
0.00,10.53,-0.20,7.00,84.27,110.00,-12647.96,89030
0.05,10.70,0.17,7.00,95.88,120.00,-12645.45,89039
0.14,10.78,0.08,7.00,96.25,121.00,-12642.93,89049
0.10,10.51,-0.27,7.00,82.46,109.00,-12640.41,89057
0.00,10.50,-0.01,7.00,87.25,113.00,-12637.89,89066
0.00,10.55,0.05,7.00,89.75,115.00,-12635.37,89075
0.73,10.17,-0.38,7.00,71.54,100.00,-12632.02,89084
0.39,10.11,-0.06,7.00,76.38,104.00,-12629.50,89093
0.00,9.95,-0.16,7.00,70.51,99.00,-12626.98,89102
0.00,9.25,-0.70,7.00,42.33,75.00,-12623.62,89111
0.10,8.95,-0.30,7.00,42.94,76.00,-12621.10,89119
0.24,8.95,-0.00,7.00,48.74,81.00,-12618.59,89128
0.00,8.62,-0.33,7.00,34.02,68.00,-12615.23,89138
0.53,8.59,-0.03,7.00,39.28,73.00,-12612.71,89146
0.48,8.44,-0.16,7.00,32.82,67.00,-12610.19,89155
0.73,8.14,-0.30,7.00,22.58,58.00,-12607.67,89164
0.00,8.04,-0.10,7.00,24.17,60.00,-12605.16,89172
0.29,8.05,0.01,7.00,26.36,62.00,-12602.64,89182
0.00,7.67,-0.38,7.00,9.13,47.00,-12600.12,89190
0.73,7.50,-0.17,7.00,9.17,47.00,-12597.60,89199
0.00,7.45,-0.05,7.00,10.23,48.00,-12595.08,89208
0.00,6.99,-0.46,7.00,-9.27,-47.00,-12593.41,89217
0.00,6.86,-0.13,7.00,-6.14,-45.00,-12590.89,89226
0.00,6.73,-0.13,7.00,-9.20,-47.00,-12590.05,89234
0.00,6.44,-0.29,7.00,-19.66,-56.00,-12588.37,89243
0.05,6.32,-0.13,7.00,-19.61,-56.00,-12587.53,89252
0.00,5.63,-0.68,7.00,-47.87,-80.00,-12586.69,89261
0.00,5.10,-0.53,7.00,-58.10,-88.00,-12586.69,89270
0.00,4.23,-0.87,7.00,-17.35,-54.00,-12586.69,89279
0.00,4.40,0.17,7.00,-12.34,-50.00,-12586.69,89287
0.00,5.09,0.69,7.00,-33.98,-68.00,-12586.69,89296
0.00,5.26,0.17,7.00,-39.94,-73.00,-12586.69,89306
0.05,4.69,-0.57,7.00,-13.85,-51.00,-12586.69,89314
0.00,4.77,0.08,7.00,-10.81,-49.00,-12586.69,89323
0.00,4.29,-0.48,7.00,-15.44,-52.00,-12587.53,89332
0.00,4.22,-0.07,7.00,-14.20,-51.00,-12588.37,89340
0.00,4.05,-0.17,7.00,-15.46,-52.00,-12589.21,89350
0.10,4.02,-0.02,7.00,-14.97,-52.00,-12589.21,89358
0.43,4.28,0.25,7.00,-12.62,-50.00,-12590.05,89367
0.63,4.11,-0.16,7.00,-15.10,-52.00,-12590.05,89376
0.00,4.13,0.01,7.00,-14.32,-52.00,-12590.89,89385
0.00,4.03,-0.09,7.00,-15.22,-52.00,-12590.89,89394
0.00,4.11,0.08,7.00,-14.17,-51.00,-12591.73,89403
0.00,3.81,-0.30,7.00,-17.18,-54.00,-12591.73,89411
0.00,3.71,-0.09,7.00,-16.82,-54.00,-12592.57,89420
0.14,3.77,0.06,7.00,-15.94,-53.00,-12593.41,89430
0.00,3.68,-0.09,7.00,-16.94,-54.00,-12593.41,89439
0.43,3.73,0.05,7.00,-16.14,-53.00,-12594.25,89447
0.34,3.75,0.02,7.00,-16.18,-53.00,-12595.08,89456
0.05,3.97,0.22,7.00,-14.26,-51.00,-12595.08,89465
0.00,4.14,0.17,7.00,-13.60,-51.00,-12595.92,89474
0.00,4.02,-0.13,7.00,-15.42,-52.00,-12596.76,89483
0.00,3.89,-0.12,7.00,-16.02,-53.00,-12597.60,89492
0.00,4.18,0.29,7.00,-12.93,-50.00,-12598.44,89500
0.19,4.41,0.23,7.00,-11.99,-50.00,-12599.28,89509
0.00,4.56,0.15,7.00,-11.62,-49.00,-12599.28,89519
0.84,4.70,0.14,7.00,-10.90,-49.00,-12600.12,89527
0.48,4.94,0.24,7.00,-9.34,-47.00,-12600.96,89536
0.14,5.12,0.17,7.00,-43.59,-76.00,-12601.80,89545
0.43,5.09,-0.03,7.00,-48.43,-80.00,-12602.64,89553
0.05,5.12,0.03,7.00,-46.33,-79.00,-12603.48,89563
0.10,5.09,-0.03,7.00,-48.21,-80.00,-12604.32,89571
0.00,5.26,0.16,7.00,-40.34,-73.00,-12605.16,89580
0.00,5.38,0.13,7.00,-37.89,-71.00,-12606.83,89589
0.24,5.33,-0.05,7.00,-42.73,-76.00,-12607.67,89597
0.00,5.44,0.11,7.00,-36.66,-70.00,-12608.51,89607
0.00,5.71,0.26,7.00,-27.09,-62.00,-12609.35,89616
0.05,5.70,-0.00,7.00,-32.57,-67.00,-12610.19,89624
0.00,5.90,0.20,7.00,-23.62,-59.00,-12611.87,89633
0.73,6.19,0.29,7.00,-14.58,-52.00,-12612.71,89643
0.58,6.03,-0.16,7.00,-27.33,-63.00,-12614.39,89651
0.05,6.01,-0.02,7.00,-25.07,-61.00,-12615.23,89660
0.14,6.28,0.27,7.00,-12.67,-50.00,-12616.07,89669
0.05,6.43,0.15,7.00,-11.35,-49.00,-12617.75,89677
0.39,6.86,0.43,7.00,5.05,44.00,-12618.59,89687
0.10,6.93,0.07,7.00,-0.27,-40.00,-12619.42,89696
0.00,7.19,0.26,7.00,9.80,48.00,-12620.26,89704
0.00,7.36,0.17,7.00,12.48,50.00,-12621.10,89713
0.19,7.29,-0.07,7.00,6.05,45.00,-12621.94,89721
0.00,7.34,0.05,7.00,9.53,48.00,-12621.94,89731
0.00,7.63,0.28,7.00,21.27,57.00,-12621.94,89739
0.00,7.77,0.14,7.00,22.04,58.00,-12621.94,89748
0.00,8.10,0.33,7.00,34.00,68.00,-12621.94,89757
0.78,7.59,-0.50,7.00,4.81,44.00,-12621.94,89765
0.00,7.40,-0.19,7.00,6.11,45.00,-12621.94,89775
0.00,7.07,-0.33,7.00,-4.65,-43.00,-12621.94,89783
0.00,6.84,-0.23,7.00,-8.49,-47.00,-12621.94,89792
0.14,7.01,0.17,7.00,3.65,43.00,-12621.94,89800
0.00,6.95,-0.06,7.00,-2.48,-42.00,-12621.94,89809
0.00,6.85,-0.10,7.00,-5.91,-44.00,-12621.94,89819
0.00,6.81,-0.04,7.00,-5.70,-44.00,-12621.94,89827
0.00,6.68,-0.13,7.00,-10.53,-48.00,-12621.94,89836
0.43,6.60,-0.08,7.00,-11.43,-49.00,-12621.94,89844
0.10,6.48,-0.12,7.00,-15.35,-52.00,-12621.94,89853
0.43,6.25,-0.23,7.00,-23.31,-59.00,-12621.94,89863
0.10,6.23,-0.03,7.00,-19.91,-56.00,-12621.94,89871
0.00,6.19,-0.03,7.00,-20.92,-57.00,-12622.78,89880
0.10,6.11,-0.08,7.00,-23.65,-59.00,-12622.78,89889
0.00,6.15,0.03,7.00,-20.73,-57.00,-12622.78,89897
0.00,5.98,-0.17,7.00,-28.94,-64.00,-12622.78,89907
0.39,5.79,-0.19,7.00,-34.00,-68.00,-12622.78,89916
0.00,5.59,-0.20,7.00,-39.11,-72.00,-12622.78,89924
0.10,5.47,-0.12,7.00,-40.78,-74.00,-12623.62,89933
0.00,5.39,-0.08,7.00,-41.73,-75.00,-12623.62,89943
0.00,5.22,-0.17,7.00,-47.76,-80.00,-12624.46,89951
0.48,5.04,-0.18,7.00,-52.61,-84.00,-12625.30,89960
0.43,4.85,-0.20,7.00,-11.56,-49.00,-12626.14,89969
0.10,4.55,-0.29,7.00,-13.42,-51.00,-12626.14,89977
0.48,4.42,-0.13,7.00,-13.44,-51.00,-12626.98,89987
0.53,4.37,-0.05,7.00,-13.38,-51.00,-12626.98,89996
0.53,4.04,-0.33,7.00,-16.11,-53.00,-12627.82,90004
0.24,3.79,-0.25,7.00,-17.06,-54.00,-12627.82,90013
0.00,3.78,-0.01,7.00,-16.11,-53.00,-12628.66,90022
0.00,3.40,-0.38,7.00,-19.51,-56.00,-12629.50,90031
0.00,3.11,-0.29,7.00,-20.62,-57.00,-12630.34,90040
0.00,2.84,-0.27,7.00,-21.88,-58.00,-12630.34,90049
0.00,2.62,-0.22,7.00,-22.74,-59.00,-12631.17,90057
0.00,2.45,-0.17,7.00,-23.42,-59.00,-12631.17,90066
0.00,2.28,-0.18,7.00,-24.32,-60.00,-12632.02,90076
0.58,2.15,-0.12,7.00,-24.73,-60.00,-12632.85,90084
0.00,1.97,-0.18,7.00,-25.86,-61.00,-12632.85,90093
0.00,1.83,-0.14,7.00,-26.42,-62.00,-12633.69,90102
0.00,1.70,-0.13,7.00,-27.00,-62.00,-12634.53,90110
0.14,1.61,-0.10,7.00,-27.35,-63.00,-12635.37,90120
0.10,1.61,0.00,7.00,-26.95,-62.00,-12636.21,90129
0.10,1.65,0.05,7.00,-26.54,-62.00,-12636.21,90137
0.53,1.67,0.01,7.00,-26.61,-62.00,-12637.05,90146
0.78,1.72,0.05,7.00,-26.20,-62.00,-12637.89,90156
0.00,1.77,0.05,7.00,-25.92,-61.00,-12638.73,90164
0.00,1.87,0.09,7.00,-25.29,-61.00,-12639.57,90173
0.43,2.00,0.13,7.00,-24.50,-60.00,-12640.41,90182
0.00,2.16,0.16,7.00,-23.54,-59.00,-12641.25,90190
0.05,2.39,0.23,7.00,-22.13,-58.00,-12641.25,90200
0.24,2.59,0.19,7.00,-21.29,-57.00,-12642.09,90209
0.78,2.84,0.25,7.00,-19.78,-56.00,-12642.93,90217
0.00,3.11,0.27,7.00,-18.40,-55.00,-12643.77,90226
0.00,3.43,0.32,7.00,-16.57,-53.00,-12644.60,90235
0.00,3.74,0.31,7.00,-15.03,-52.00,-12645.45,90244
0.00,4.08,0.34,7.00,-13.24,-51.00,-12645.45,90253
0.00,4.37,0.29,7.00,-11.97,-50.00,-12646.28,90262
0.00,4.68,0.31,7.00,-10.36,-48.00,-12646.28,90270
0.00,5.01,0.33,7.00,-42.98,-76.00,-12647.12,90279
0.78,5.30,0.29,7.00,-36.71,-70.00,-12647.96,90289
0.00,5.54,0.24,7.00,-31.61,-66.00,-12647.96,90297
0.19,5.93,0.39,7.00,-18.99,-55.00,-12648.80,90306
0.14,6.20,0.27,7.00,-14.70,-52.00,-12649.64,90315
0.10,6.40,0.20,7.00,-10.88,-49.00,-12650.48,90323
0.43,6.72,0.32,7.00,-0.70,-40.00,-12650.48,90333
0.00,7.03,0.31,7.00,6.76,45.00,-12650.48,90341
0.00,7.18,0.16,7.00,7.79,46.00,-12651.32,90350
0.63,7.42,0.24,7.00,15.21,52.00,-12651.32,90359
0.84,7.58,0.16,7.00,17.78,54.00,-12651.32,90368
0.00,7.65,0.07,7.00,17.65,54.00,-12650.48,90377
0.00,7.87,0.22,7.00,26.24,62.00,-12650.48,90385
0.00,8.07,0.19,7.00,30.48,65.00,-12649.64,90394
0.58,8.27,0.21,7.00,36.05,70.00,-12648.80,90403
0.05,8.34,0.07,7.00,34.96,69.00,-12648.80,90412
0.00,8.21,-0.13,7.00,27.74,63.00,-12647.96,90421
0.14,8.10,-0.12,7.00,25.03,61.00,-12647.96,90430
0.00,8.12,0.02,7.00,28.31,63.00,-12647.12,90438
0.00,8.05,-0.07,7.00,24.79,60.00,-12646.28,90447
0.00,8.03,-0.02,7.00,25.40,61.00,-12645.45,90456
0.00,8.00,-0.03,7.00,24.29,60.00,-12644.60,90465
0.14,7.86,-0.14,7.00,18.58,55.00,-12644.60,90474
0.48,7.69,-0.17,7.00,13.79,51.00,-12643.77,90482
0.84,7.64,-0.05,7.00,15.04,52.00,-12642.93,90491
0.58,7.66,0.02,7.00,16.72,54.00,-12642.09,90500
0.89,7.53,-0.12,7.00,10.95,49.00,-12640.41,90509
0.68,7.50,-0.04,7.00,11.64,49.00,-12639.57,90518
0.53,7.51,0.02,7.00,13.17,51.00,-12638.73,90526
0.68,7.54,0.03,7.00,13.97,51.00,-12637.89,90535
0.00,7.55,0.01,7.00,14.10,51.00,-12637.05,90545
0.05,7.54,-0.01,7.00,13.44,51.00,-12636.21,90553
0.00,7.59,0.05,7.00,15.69,53.00,-12635.37,90562
0.00,7.67,0.07,7.00,18.13,55.00,-12634.53,90570
0.00,7.68,0.02,7.00,17.48,54.00,-12633.69,90579
0.00,7.64,-0.04,7.00,15.18,52.00,-12632.02,90589
0.00,7.74,0.09,7.00,20.31,57.00,-12631.17,90597
0.00,7.71,-0.02,7.00,17.40,54.00,-12630.34,90606
0.00,7.73,0.02,7.00,18.58,55.00,-12629.50,90614
0.14,7.81,0.08,7.00,21.83,58.00,-12628.66,90624
0.10,7.91,0.10,7.00,24.63,60.00,-12627.82,90633
0.39,7.88,-0.03,7.00,21.24,57.00,-12626.98,90641
0.89,7.93,0.05,7.00,24.24,60.00,-12626.14,90650
0.00,7.97,0.04,7.00,25.12,61.00,-12625.30,90659
0.00,8.05,0.08,7.00,28.06,63.00,-12624.46,90668
0.00,8.13,0.08,7.00,29.75,65.00,-12622.78,90677
0.00,8.15,0.02,7.00,29.18,64.00,-12621.94,90685
0.00,8.22,0.07,7.00,31.78,66.00,-12621.10,90694
0.00,8.25,0.03,7.00,32.00,66.00,-12620.26,90703
0.00,8.25,-0.00,7.00,31.30,66.00,-12619.42,90712
0.00,8.33,0.08,7.00,34.76,69.00,-12618.59,90721
0.63,8.29,-0.04,7.00,31.51,66.00,-12616.91,90729
0.78,8.26,-0.04,7.00,30.67,65.00,-12616.07,90738
0.00,8.23,-0.02,7.00,30.45,65.00,-12615.23,90747
0.00,8.16,-0.08,7.00,27.36,63.00,-12614.39,90756
0.00,8.11,-0.05,7.00,26.62,62.00,-12613.55,90765
0.00,8.06,-0.05,7.00,25.60,61.00,-12612.71,90773
0.00,8.03,-0.03,7.00,25.07,61.00,-12611.87,90782
0.00,8.07,0.04,7.00,27.48,63.00,-12611.03,90791
0.48,8.04,-0.03,7.00,25.56,61.00,-12610.19,90800
0.10,7.94,-0.10,7.00,21.35,57.00,-12609.35,90809
0.43,7.91,-0.03,7.00,22.25,58.00,-12607.67,90818
0.05,7.93,0.01,7.00,23.43,59.00,-12606.83,90826
0.43,7.75,-0.17,7.00,15.44,52.00,-12606.00,90835
0.00,7.73,-0.02,7.00,17.82,55.00,-12605.16,90844
0.00,7.64,-0.09,7.00,14.02,51.00,-12605.16,90853
0.00,7.52,-0.12,7.00,10.73,49.00,-12604.32,90862
0.00,7.44,-0.08,7.00,9.21,47.00,-12603.48,90870
0.00,7.29,-0.14,7.00,4.45,43.00,-12602.64,90880
0.00,7.08,-0.21,7.00,-2.25,-41.00,-12601.80,90888
0.78,6.83,-0.25,7.00,-9.17,-47.00,-12600.96,90897
0.78,6.63,-0.20,7.00,-13.16,-51.00,-12600.96,90906
0.00,6.54,-0.09,7.00,-13.41,-51.00,-12600.96,90914
0.05,6.38,-0.16,7.00,-18.70,-55.00,-12600.96,90924
0.05,6.13,-0.24,7.00,-26.53,-62.00,-12601.80,90933
0.14,6.03,-0.11,7.00,-26.54,-62.00,-12601.80,90941
0.43,6.14,0.12,7.00,-19.14,-56.00,-12601.80,90950
0.10,6.15,0.01,7.00,-20.93,-57.00,-12601.80,90959
0.84,6.43,0.28,7.00,-8.78,-47.00,-12601.80,90968
0.00,6.20,-0.23,7.00,-24.66,-60.00,-12601.80,90977
0.05,5.95,-0.25,7.00,-31.08,-66.00,-12601.80,90985
0.00,5.92,-0.03,7.00,-27.64,-63.00,-12602.64,90994
0.10,5.56,-0.37,7.00,-43.42,-76.00,-12602.64,91003
0.00,5.10,-0.45,7.00,-56.53,-87.00,-12603.48,91012
0.00,4.85,-0.25,7.00,-11.79,-49.00,-12604.32,91021
0.05,4.47,-0.38,7.00,-14.15,-51.00,-12604.32,91030
0.00,4.20,-0.28,7.00,-15.12,-52.00,-12605.16,91038
0.00,3.93,-0.26,7.00,-16.39,-53.00,-12606.00,91047
0.00,3.61,-0.32,7.00,-18.20,-55.00,-12606.00,91057
0.00,3.39,-0.23,7.00,-18.98,-55.00,-12606.83,91065
0.00,3.03,-0.35,7.00,-21.26,-57.00,-12606.83,91074
0.00,2.70,-0.33,7.00,-22.81,-59.00,-12607.67,91083
0.00,2.40,-0.31,7.00,-24.24,-60.00,-12607.67,91091
0.00,2.19,-0.21,7.00,-24.89,-60.00,-12608.51,91101
0.05,1.91,-0.28,7.00,-26.60,-62.00,-12609.35,91110
0.68,1.55,-0.36,7.00,-28.69,-64.00,-12609.35,91118
0.14,1.32,-0.23,7.00,-29.30,-64.00,-12610.19,91127
0.05,1.04,-0.28,7.00,-30.94,-66.00,-12611.03,91137
0.10,0.74,-0.30,7.00,-32.50,-67.00,-12611.87,91145
0.00,0.68,-0.06,7.00,-31.81,-66.00,-12612.71,91154
0.14,0.56,-0.12,7.00,-32.65,-67.00,-12613.55,91163
0.48,0.25,-0.31,7.00,-34.97,-69.00,-12614.39,91171
0.05,-0.21,-0.47,7.00,-37.95,-71.00,-12615.23,91181
0.00,-0.71,-0.50,7.00,-40.57,-74.00,-12616.07,91190
0.00,-1.22,-0.51,7.00,-43.12,-76.00,-12617.75,91198
0.00,-1.44,-0.22,7.00,-43.09,-76.00,-12618.59,91207
0.24,-1.70,-0.26,7.00,-44.55,-77.00,-12620.26,91216
0.00,-1.91,-0.21,7.00,-45.40,-78.00,-12621.10,91225
0.00,-1.80,0.12,7.00,-43.51,-76.00,-12622.78,91234
0.00,-1.74,0.06,7.00,-43.47,-76.00,-12624.46,91243
0.00,-1.74,-0.00,7.00,-43.70,-76.00,-12625.30,91251
0.00,-1.71,0.03,7.00,-43.46,-76.00,-12626.98,91260
0.53,-1.69,0.02,7.00,-43.37,-76.00,-12628.66,91270
0.53,-1.74,-0.05,7.00,-43.90,-76.00,-12629.50,91279
0.10,-1.78,-0.04,7.00,-44.04,-77.00,-12631.17,91287
0.14,-1.65,0.12,7.00,-42.78,-76.00,-12632.85,91296
0.34,-1.58,0.08,7.00,-42.57,-75.00,-12634.53,91305
0.43,-1.43,0.15,7.00,-41.57,-74.00,-12636.21,91314
0.00,-1.28,0.15,7.00,-40.82,-74.00,-12637.89,91323
0.00,-1.23,0.06,7.00,-40.91,-74.00,-12639.57,91332
0.00,-1.26,-0.03,7.00,-41.41,-74.00,-12641.25,91340
0.00,-1.37,-0.12,7.00,-42.34,-75.00,-12642.93,91350
0.39,-1.60,-0.23,7.00,-43.94,-77.00,-12644.60,91359
0.00,-1.77,-0.16,7.00,-44.49,-77.00,-12646.28,91367
0.00,-1.97,-0.20,7.00,-45.66,-78.00,-12648.80,91376
0.00,-2.18,-0.21,7.00,-46.70,-79.00,-12650.48,91385
0.43,-2.41,-0.24,7.00,-48.01,-80.00,-12652.16,91395
0.05,-2.58,-0.17,7.00,-48.58,-80.00,-12653.84,91403
0.63,-2.74,-0.15,7.00,-49.30,-81.00,-12656.36,91412
0.05,-2.86,-0.12,7.00,-49.75,-81.00,-12658.03,91421
0.05,-2.88,-0.02,7.00,-49.48,-81.00,-12660.55,91429
0.00,-2.89,-0.01,7.00,-49.50,-81.00,-12662.23,91439
0.10,-2.89,-0.00,7.00,-49.48,-81.00,-12664.75,91448
0.48,-2.88,0.01,7.00,-49.35,-81.00,-12666.43,91457
0.00,-2.86,0.02,7.00,-49.21,-81.00,-12668.95,91465
0.05,-2.87,-0.01,7.00,-49.37,-81.00,-12671.46,91474
0.63,-2.83,0.04,7.00,-48.99,-81.00,-12673.14,91484
0.73,-2.80,0.03,7.00,-48.85,-81.00,-12675.66,91492
0.24,-2.85,-0.05,7.00,-49.44,-81.00,-12678.18,91501
0.84,-2.76,0.09,7.00,-48.44,-80.00,-12680.70,91510
0.58,-2.68,0.08,7.00,-48.10,-80.00,-12682.37,91520
0.89,-2.81,-0.13,7.00,-49.58,-81.00,-12684.89,91528
0.68,-2.72,0.09,7.00,-48.21,-80.00,-12687.41,91537
0.05,-2.76,-0.04,7.00,-48.93,-81.00,-12689.93,91546
0.00,-2.82,-0.07,7.00,-49.39,-81.00,-12691.61,91554
0.78,-2.87,-0.04,7.00,-49.49,-81.00,-12694.12,91564
0.34,-3.02,-0.15,7.00,-50.70,-82.00,-12696.64,91573
0.10,-3.04,-0.02,7.00,-50.29,-82.00,-12699.16,91582
0.43,-3.05,-0.01,7.00,-50.26,-82.00,-12701.68,91590
0.05,-3.04,0.00,7.00,-50.21,-82.00,-12704.20,91599
0.00,-2.98,0.07,7.00,-49.61,-81.00,-12706.72,91609
0.00,-2.94,0.04,7.00,-49.51,-81.00,-12709.23,91617
0.00,-2.76,0.17,7.00,-48.13,-80.00,-12711.75,91626
0.24,-2.76,0.01,7.00,-48.77,-81.00,-12714.27,91635
0.89,-2.70,0.06,7.00,-48.24,-80.00,-12716.79,91643
0.00,-2.65,0.04,7.00,-48.08,-80.00,-12719.30,91653
0.00,-2.63,0.02,7.00,-48.09,-80.00,-12722.66,91662
0.05,-2.54,0.09,7.00,-47.37,-79.00,-12725.18,91671
0.68,-2.57,-0.03,7.00,-47.97,-80.00,-12727.70,91679
0.00,-2.62,-0.05,7.00,-48.29,-80.00,-12730.22,91688
0.00,-2.59,0.03,7.00,-47.85,-80.00,-12732.74,91698
0.29,-2.45,0.14,7.00,-46.68,-79.00,-12736.09,91706
0.94,-2.44,0.01,7.00,-47.15,-79.00,-12738.61,91715
0.10,-2.62,-0.18,7.00,-48.81,-81.00,-12741.97,91724
0.43,-2.41,0.21,7.00,-46.22,-78.00,-12744.49,91734
0.10,-2.41,0.00,7.00,-47.03,-79.00,-12747.84,91742
0.73,-2.29,0.12,7.00,-45.99,-78.00,-12750.36,91751
0.00,-2.13,0.16,7.00,-45.01,-77.00,-12753.72,91760
0.00,-2.08,0.05,7.00,-45.22,-78.00,-12756.24,91768
0.00,-1.87,0.21,7.00,-43.50,-76.00,-12759.59,91778
0.00,-1.73,0.14,7.00,-43.11,-76.00,-12762.11,91787
0.00,-1.59,0.14,7.00,-42.36,-75.00,-12765.47,91795
0.10,-1.71,-0.12,7.00,-44.01,-77.00,-12767.99,91804
0.00,-1.38,0.32,7.00,-40.62,-74.00,-12771.35,91813
0.00,-1.30,0.08,7.00,-41.20,-74.00,-12773.86,91822
0.39,-1.21,0.10,7.00,-40.66,-74.00,-12777.22,91831
0.00,-0.98,0.23,7.00,-38.96,-72.00,-12779.74,91840
0.00,-0.96,0.02,7.00,-39.73,-73.00,-12783.10,91849
0.00,-0.97,-0.01,7.00,-39.85,-73.00,-12786.45,91857
0.00,-0.57,0.39,7.00,-36.29,-70.00,-12788.97,91867
0.34,-0.90,-0.32,7.00,-40.78,-74.00,-12792.33,91876
0.68,-0.46,0.44,7.00,-35.54,-69.00,-12794.85,91884
0.05,-0.43,0.03,7.00,-37.07,-71.00,-12798.20,91893
0.48,-0.30,0.13,7.00,-36.01,-70.00,-12801.56,91902
0.05,0.20,0.50,7.00,-32.02,-66.00,-12804.08,91911
0.00,-0.03,-0.23,7.00,-36.06,-70.00,-12807.44,91920
0.00,0.32,0.35,7.00,-31.99,-66.00,-12809.95,91929
0.14,0.58,0.26,7.00,-31.09,-66.00,-12813.31,91937
0.84,0.61,0.03,7.00,-31.80,-66.00,-12815.83,91947
0.00,1.09,0.48,7.00,-27.61,-63.00,-12818.35,91956
0.14,1.13,0.04,7.00,-29.19,-64.00,-12821.70,91965
0.00,1.09,-0.05,7.00,-29.76,-65.00,-12824.22,91973
0.00,1.43,0.35,7.00,-26.47,-62.00,-12826.74,91982
0.05,1.48,0.04,7.00,-27.45,-63.00,-12830.10,91992
0.00,1.67,0.19,7.00,-25.88,-61.00,-12832.62,92000
0.24,1.81,0.14,7.00,-25.41,-61.00,-12835.13,92009
0.10,1.99,0.18,7.00,-24.32,-60.00,-12837.65,92018
0.00,2.10,0.11,7.00,-24.06,-60.00,-12840.17,92026
0.00,2.39,0.29,7.00,-21.87,-58.00,-12842.69,92036
0.48,2.63,0.24,7.00,-20.86,-57.00,-12845.21,92045
0.19,2.74,0.11,7.00,-20.86,-57.00,-12846.88,92053
0.05,3.13,0.38,7.00,-17.84,-55.00,-12849.40,92062
0.29,3.27,0.14,7.00,-18.10,-55.00,-12851.92,92071
0.00,3.49,0.22,7.00,-16.69,-53.00,-12853.60,92080
0.00,3.73,0.25,7.00,-15.34,-52.00,-12856.12,92089
0.00,3.90,0.17,7.00,-14.82,-52.00,-12857.80,92098
0.00,4.10,0.20,7.00,-13.71,-51.00,-12859.47,92106
0.00,4.23,0.13,7.00,-13.30,-51.00,-12861.15,92115
0.00,4.39,0.16,7.00,-12.43,-50.00,-12862.83,92125
0.00,4.58,0.19,7.00,-11.34,-49.00,-12864.51,92133
0.00,4.68,0.10,7.00,-11.22,-49.00,-12865.35,92142
0.00,4.84,0.17,7.00,-10.12,-48.00,-12867.03,92151
0.00,4.93,0.09,7.00,-10.00,-48.00,-12867.87,92160
0.00,5.00,0.07,7.00,-9.74,-48.00,-12869.55,92169
0.00,5.12,0.12,7.00,-44.57,-77.00,-12870.39,92177
0.00,5.23,0.11,7.00,-41.99,-75.00,-12871.23,92186
0.29,5.24,0.01,7.00,-43.63,-76.00,-12872.07,92195
0.00,5.34,0.10,7.00,-39.62,-73.00,-12872.90,92204
0.10,5.51,0.17,7.00,-33.72,-68.00,-12873.74,92213
0.84,5.62,0.11,7.00,-32.22,-67.00,-12874.58,92222
0.43,5.67,0.05,7.00,-32.32,-67.00,-12875.42,92230
0.00,5.67,0.00,7.00,-33.17,-67.00,-12875.42,92239
0.39,5.54,-0.13,7.00,-39.07,-72.00,-12876.26,92249
0.00,5.48,-0.06,7.00,-39.20,-73.00,-12877.10,92257
0.48,5.37,-0.11,7.00,-43.15,-76.00,-12877.10,92266
0.00,5.29,-0.07,7.00,-44.04,-77.00,-12877.94,92275
0.00,5.22,-0.08,7.00,-46.12,-78.00,-12877.94,92283
0.05,5.10,-0.11,7.00,-49.68,-81.00,-12877.94,92293
0.00,4.95,-0.15,7.00,-10.87,-49.00,-12878.78,92301
0.00,4.85,-0.09,7.00,-11.10,-49.00,-12879.62,92310
0.19,4.84,-0.02,7.00,-10.89,-49.00,-12879.62,92319
0.00,4.92,0.08,7.00,-10.08,-48.00,-12879.62,92327
0.00,5.01,0.10,7.00,-47.70,-80.00,-12880.46,92337
0.05,5.13,0.11,7.00,-44.55,-77.00,-12880.46,92346
0.00,5.27,0.14,7.00,-40.48,-74.00,-12881.30,92354
0.29,5.46,0.19,7.00,-34.66,-69.00,-12881.30,92363
0.05,5.68,0.22,7.00,-28.82,-64.00,-12882.14,92372
0.24,5.86,0.18,7.00,-24.90,-60.00,-12882.98,92381
0.29,6.06,0.20,7.00,-19.53,-56.00,-12882.98,92390
0.19,6.37,0.31,7.00,-9.39,-47.00,-12883.82,92399
0.00,6.63,0.26,7.00,-3.93,-43.00,-12883.82,92407
0.00,6.87,0.24,7.00,1.68,41.00,-12883.82,92417
0.00,7.11,0.24,7.00,7.49,46.00,-12883.82,92425
0.19,7.39,0.28,7.00,15.52,53.00,-12883.82,92434
0.00,7.65,0.26,7.00,21.41,58.00,-12883.82,92443
0.05,8.00,0.35,7.00,32.11,67.00,-12882.98,92451
0.84,8.28,0.28,7.00,37.53,71.00,-12882.14,92461
0.53,8.48,0.20,7.00,41.17,74.00,-12881.30,92470
0.05,8.80,0.32,7.00,51.50,83.00,-12880.46,92478
0.00,9.00,0.19,7.00,53.84,85.00,-12879.62,92487
0.00,9.27,0.27,7.00,62.02,92.00,-12877.94,92495
0.05,9.48,0.21,7.00,66.33,95.00,-12876.26,92505
0.73,9.62,0.13,7.00,68.06,97.00,-12874.58,92514
0.34,9.80,0.18,7.00,73.51,101.00,-12872.90,92522
0.84,9.85,0.06,7.00,72.47,101.00,-12870.39,92531
0.29,9.91,0.06,7.00,74.02,102.00,-12867.87,92540
0.53,10.14,0.23,7.00,83.09,109.00,-12865.35,92550
0.53,10.22,0.08,7.00,82.18,109.00,-12861.99,92558
0.53,10.26,0.04,7.00,82.20,109.00,-12859.47,92567
0.00,10.35,0.09,7.00,85.58,112.00,-12856.12,92576
0.68,10.30,-0.05,7.00,81.31,108.00,-12853.60,92585
0.00,10.43,0.14,7.00,88.64,114.00,-12850.24,92594
0.19,10.44,0.01,7.00,86.30,112.00,-12846.88,92603
0.00,10.47,0.03,7.00,87.40,113.00,-12842.69,92612
0.00,10.49,0.02,7.00,87.55,113.00,-12839.33,92620
0.00,10.34,-0.15,7.00,80.51,107.00,-12835.13,92630
0.00,10.21,-0.13,7.00,77.85,105.00,-12830.94,92639
0.00,10.36,0.15,7.00,86.91,113.00,-12826.74,92648
0.05,10.58,0.22,7.00,93.84,119.00,-12822.54,92656
0.00,10.25,-0.32,7.00,74.86,103.00,-12818.35,92665
0.05,9.85,-0.40,7.00,63.24,93.00,-12814.15,92675
0.58,9.98,0.13,7.00,77.19,105.00,-12809.95,92683
0.24,10.00,0.02,7.00,75.51,103.00,-12804.92,92692
0.05,9.71,-0.29,7.00,62.04,92.00,-12800.72,92701
0.05,9.44,-0.27,7.00,55.69,86.00,-12795.69,92710
0.00,9.28,-0.16,7.00,53.81,85.00,-12790.65,92719
0.00,9.00,-0.28,7.00,44.35,77.00,-12786.45,92728
0.00,9.02,0.02,7.00,51.04,83.00,-12781.42,92736
0.00,8.79,-0.23,7.00,40.19,73.00,-12776.38,92745
0.78,8.74,-0.05,7.00,42.51,75.00,-12771.35,92754
0.53,8.60,-0.14,7.00,37.38,71.00,-12767.15,92763
0.05,8.43,-0.18,7.00,32.09,66.00,-12762.11,92772
0.00,8.13,-0.30,7.00,22.22,58.00,-12757.08,92781
0.00,8.16,0.03,7.00,29.74,65.00,-12752.04,92789
0.00,8.07,-0.09,7.00,24.78,60.00,-12747.84,92798
0.00,7.81,-0.25,7.00,15.30,52.00,-12742.81,92808
0.00,7.08,-0.74,7.00,-12.78,-50.00,-12737.77,92816
0.00,6.69,-0.39,7.00,-15.40,-52.00,-12733.57,92825
0.34,6.48,-0.22,7.00,-17.40,-54.00,-12729.38,92834
0.73,6.32,-0.15,7.00,-19.92,-56.00,-12726.02,92843
0.00,5.82,-0.50,7.00,-39.57,-73.00,-12722.66,92852
0.00,5.25,-0.57,7.00,-55.05,-86.00,-12719.30,92861
0.00,4.97,-0.28,7.00,-11.27,-49.00,-12717.63,92869
0.48,4.70,-0.27,7.00,-12.58,-50.00,-12715.11,92878
0.39,4.49,-0.21,7.00,-13.42,-51.00,-12714.27,92888
0.00,4.27,-0.22,7.00,-14.56,-52.00,-12712.59,92896
0.68,4.15,-0.11,7.00,-14.68,-52.00,-12712.59,92905
0.73,4.01,-0.14,7.00,-15.52,-53.00,-12711.75,92914
0.00,3.97,-0.04,7.00,-15.31,-52.00,-12711.75,92922
0.00,3.92,-0.05,7.00,-15.56,-53.00,-12711.75,92932
0.00,3.98,0.05,7.00,-14.91,-52.00,-12711.75,92941
0.43,4.08,0.10,7.00,-14.23,-51.00,-12711.75,92949
0.00,4.21,0.13,7.00,-13.44,-51.00,-12711.75,92958
0.00,4.36,0.15,7.00,-12.58,-50.00,
F2t6ij.93,-48.00,-12711.75,92985
0.00,5.13,0.31,7.00,-40.72,-74.00,-12711.75,92993
0.53,5.46,0.33,7.00,-31.94,-66.00,-12711.75,93002
0.05,5.71,0.26,7.00,-27.03,-62.00,-12711.75,93011
0.34,6.14,0.42,7.00,-13.05,-50.00,-12711.75,93020
0.05,6.49,0.35,7.00,-5.60,-44.00,-12712.59,93029
0.00,6.83,0.34,7.00,2.44,42.00,-12712.59,93038
0.00,7.17,0.34,7.00,11.21,49.00,-12712.59,93046
0.05,7.48,0.30,7.00,18.05,55.00,-12712.59,93056
0.00,7.84,0.36,7.00,28.13,63.00,-12712.59,93064
0.00,8.03,0.20,7.00,29.75,65.00,-12711.75,93073
0.00,8.36,0.33,7.00,40.56,74.00,-12711.75,93082
0.00,8.63,0.27,7.00,45.97,78.00,-12710.91,93090
0.00,8.93,0.31,7.00,54.44,85.00,-12710.07,93100
0.00,9.35,0.41,7.00,66.90,96.00,-12709.23,93108
0.84,9.30,-0.05,7.00,56.43,87.00,-12708.40,93117
0.00,9.36,0.07,7.00,60.35,90.00,-12708.40,93126
0.00,9.54,0.18,7.00,66.99,96.00,-12707.55,93134
0.00,9.79,0.25,7.00,74.69,102.00,-12705.88,93144
0.00,9.98,0.19,7.00,78.36,106.00,-12705.04,93153
0.00,9.98,-0.00,7.00,74.39,102.00,-12704.20,93161
0.05,9.98,-0.00,7.00,74.38,102.00,-12703.36,93170
0.00,10.12,0.14,7.00,80.68,107.00,-12701.68,93179
0.00,10.08,-0.04,7.00,76.14,104.00,-12700.84,93188
0.39,10.01,-0.07,7.00,73.87,102.00,-12699.16,93197
0.05,9.95,-0.06,7.00,72.41,101.00,-12697.48,93206
0.19,9.94,-0.01,7.00,73.25,101.00,-12695.80,93215
0.05,9.78,-0.15,7.00,66.56,96.00,-12694.12,93223
0.43,9.69,-0.10,7.00,65.25,94.00,-12692.45,93233
0.39,9.63,-0.06,7.00,64.68,94.00,-12690.77,93242
0.00,9.57,-0.06,7.00,63.23,93.00,-12689.09,93250
0.00,9.13,-0.45,7.00,44.23,77.00,-12687.41,93259
0.05,9.17,0.04,7.00,55.18,86.00,-12685.73,93267
0.00,9.18,0.01,7.00,54.73,86.00,-12684.05,93277
0.00,9.11,-0.07,7.00,51.54,83.00,-12683.21,93286
0.00,8.91,-0.21,7.00,43.63,76.00,-12681.54,93294
0.00,8.63,-0.28,7.00,35.12,69.00,-12680.70,93303
0.89,8.59,-0.04,7.00,38.91,72.00,-12679.86,93313
0.10,8.58,-0.01,7.00,39.28,73.00,-12679.02,93321
0.34,8.54,-0.04,7.00,37.54,71.00,-12677.34,93330
0.00,8.42,-0.12,7.00,33.05,67.00,-12676.50,93339
0.43,8.15,-0.27,7.00,23.30,59.00,-12675.66,93347
0.00,7.97,-0.18,7.00,20.49,57.00,-12674.82,93357
0.24,7.81,-0.16,7.00,17.02,54.00,-12673.98,93365
0.00,7.59,-0.22,7.00,10.44,48.00,-12673.98,93374
0.00,7.45,-0.14,7.00,8.53,47.00,-12673.14,93383
0.00,7.36,-0.09,7.00,7.22,46.00,-12672.30,93391
0.00,7.21,-0.16,7.00,2.03,41.00,-12671.46,93401
0.00,7.07,-0.13,7.00,-0.82,-40.00,-12671.46,93409
0.00,6.95,-0.12,7.00,-3.51,-42.00,-12670.62,93418
0.00,6.94,-0.02,7.00,-1.84,-41.00,-12670.62,93426
0.78,6.84,-0.10,7.00,-5.85,-44.00,-12670.62,93435
0.39,6.84,0.00,7.00,-3.92,-43.00,-12670.62,93445
0.84,6.87,0.02,7.00,-2.91,-42.00,-12670.62,93453
0.53,6.72,-0.15,7.00,-10.08,-48.00,-12670.62,93462
0.10,6.84,0.13,7.00,-1.35,-41.00,-12670.62,93471
0.00,6.88,0.04,7.00,-2.15,-41.00,-12670.62,93479
0.89,6.89,0.01,7.00,-2.66,-42.00,-12670.62,93489
0.63,7.02,0.13,7.00,3.12,42.00,-12670.62,93497
0.53,7.11,0.09,7.00,4.40,43.00,-12670.62,93506
0.68,7.03,-0.08,7.00,-0.72,-40.00,-12670.62,93515
0.58,7.25,0.22,7.00,10.83,49.00,-12670.62,93523
0.68,7.26,0.00,7.00,6.40,45.00,-12670.62,93533
0.00,7.32,0.06,7.00,9.18,47.00,-12669.79,93541
0.43,7.40,0.08,7.00,11.69,49.00,-12669.79,93550
0.00,7.38,-0.02,7.00,9.19,47.00,-12669.79,93559
0.00,7.38,-0.00,7.00,9.50,48.00,-12668.95,93568
0.00,7.45,0.07,7.00,12.52,50.00,-12668.95,93577
0.00,7.25,-0.20,7.00,2.24,41.00,-12668.95,93585
0.00,6.98,-0.27,7.00,-5.79,-44.00,-12668.95,93594
0.00,6.66,-0.32,7.00,-14.81,-52.00,-12668.95,93602
0.00,6.68,0.02,7.00,-7.61,-46.00,-12668.95,93612
0.05,6.42,-0.26,7.00,-19.65,-56.00,-12669.79,93621
0.00,6.14,-0.28,7.00,-27.22,-62.00,-12669.79,93629
0.00,5.89,-0.25,7.00,-32.61,-67.00,-12669.79,93638
0.00,5.59,-0.30,7.00,-41.26,-74.00,-12670.62,93646
0.00,5.22,-0.37,7.00,-51.74,-83.00,-12671.46,93656
0.00,4.95,-0.28,7.00,-11.37,-49.00,-12671.46,93665
0.48,4.68,-0.27,7.00,-12.69,-50.00,-12672.30,93673
0.10,4.37,-0.31,7.00,-14.41,-52.00,-12672.30,93682
0.19,4.10,-0.27,7.00,-15.60,-53.00,-12673.14,93691
0.00,3.77,-0.33,7.00,-17.48,-54.00,-12673.14,93700
0.00,3.53,-0.24,7.00,-18.33,-55.00,-12673.14,93709
0.00,3.29,-0.24,7.00,-19.50,-56.00,-12673.98,93718
0.34,3.13,-0.15,7.00,-19.95,-56.00,-12674.82,93726
0.00,3.07,-0.06,7.00,-19.90,-56.00,-12674.82,93735
0.00,2.96,-0.11,7.00,-20.65,-57.00,-12675.66,93745
0.00,2.93,-0.03,7.00,-20.47,-57.00,-12676.50,93753
0.00,2.95,0.02,7.00,-20.15,-56.00,-12677.34,93762
0.00,3.01,0.06,7.00,-19.68,-56.00,-12678.18,93771
0.00,3.07,0.05,7.00,-19.44,-56.00,-12678.18,93779
0.00,3.15,0.08,7.00,-18.94,-55.00,-12679.02,93789
0.00,3.24,0.09,7.00,-18.47,-55.00,-12679.86,93798
0.73,3.34,0.10,7.00,-17.90,-55.00,-12680.70,93806
0.34,3.41,0.07,7.00,-17.68,-54.00,-12682.37,93815
0.00,3.50,0.09,7.00,-17.14,-54.00,-12683.21,93825
0.48,3.56,0.06,7.00,-16.92,-54.00,-12684.05,93833
0.48,3.59,0.03,7.00,-16.92,-54.00,-12684.89,93842
0.48,3.57,-0.03,7.00,-17.27,-54.00,-12685.73,93851
0.10,3.55,-0.02,7.00,-17.33,-54.00,-12686.57,93859
0.19,3.51,-0.03,7.00,-17.56,-54.00,-12687.41,93869
0.10,3.60,0.08,7.00,-16.70,-53.00,-12689.09,93878
0.00,3.50,-0.09,7.00,-17.86,-55.00,-12689.93,93886
0.00,3.50,-0.00,7.00,-17.50,-54.00,-12690.77,93895
0.00,3.50,-0.00,7.00,-17.53,-54.00,-12691.61,93904
0.00,3.45,-0.04,7.00,-17.90,-55.00,-12692.45,93913
0.19,3.44,-0.02,7.00,-17.87,-55.00,-12694.12,93922
0.00,3.42,-0.01,7.00,-17.94,-55.00,-12694.96,93931
0.00,3.40,-0.02,7.00,-18.10,-55.00,-12695.80,93939
0.00,3.40,-0.00,7.00,-18.01,-55.00,-12697.48,93948
0.05,3.35,-0.05,7.00,-18.46,-55.00,-12698.32,93958
0.00,3.35,-0.00,7.00,-18.26,-55.00,-12699.16,93966
0.00,3.35,-0.00,7.00,-18.27,-55.00,-12700.84,93975
0.05,3.34,-0.01,7.00,-18.35,-55.00,-12701.68,93984
0.24,3.33,-0.01,7.00,-18.38,-55.00,-12702.52,93992
0.00,3.30,-0.03,7.00,-18.61,-55.00,-12704.20,94002
0.14,3.25,-0.05,7.00,-18.98,-55.00,-12705.04,94011
0.00,3.19,-0.05,7.00,-19.24,-56.00,-12706.72,94019
0.19,3.16,-0.04,7.00,-19.35,-56.00,-12707.55,94028
0.00,3.14,-0.02,7.00,-19.36,-56.00,-12709.23,94038
0.53,3.11,-0.03,7.00,-19.53,-56.00,-12710.07,94047
0.00,3.13,0.02,7.00,-19.27,-56.00,-12710.91,94055
0.00,3.15,0.02,7.00,-19.18,-56.00,-12712.59,94064
0.00,3.15,0.00,7.00,-19.23,-56.00,-12713.43,94072
0.00,3.18,0.02,7.00,-19.02,-56.00,-12715.11,94082
0.14,3.25,0.07,7.00,-18.48,-55.00,-12715.95,94091
0.00,3.38,0.13,7.00,-17.57,-54.00,-12716.79,94099
0.00,3.54,0.16,7.00,-16.69,-53.00,-12718.47,94108
0.84,3.71,0.17,7.00,-15.78,-53.00,-12719.30,94117
0.05,3.86,0.15,7.00,-15.09,-52.00,-12720.15,94127
0.24,4.01,0.15,7.00,-14.32,-52.00,-12721.82,94135
0.00,4.16,0.15,7.00,-13.60,-51.00,-12722.66,94144
0.58,4.29,0.13,7.00,-13.03,-50.00,-12723.50,94153
0.00,4.38,0.09,7.00,-12.74,-50.00,-12725.18,94161
0.00,4.46,0.08,7.00,-12.40,-50.00,-12726.02,94171
0.00,4.54,0.09,7.00,-11.93,-50.00,-12726.86,94180
0.00,4.64,0.10,7.00,-11.41,-49.00,-12727.70,94188
0.00,4.73,0.09,7.00,-11.00,-49.00,-12729.38,94197
0.00,4.85,0.12,7.00,-10.24,-48.00,-12730.22,94205
0.00,4.97,0.12,7.00,-9.70,-48.00,-12731.06,94215
0.00,5.08,0.11,7.00,-45.73,-78.00,-12731.90,94224
0.48,5.21,0.13,7.00,-42.32,-75.00,-12732.74,94232
0.48,5.33,0.12,7.00,-39.38,-73.00,-12733.57,94241
0.00,5.52,0.19,7.00,-33.26,-67.00,-12734.41,94251
0.00,5.69,0.17,7.00,-29.34,-64.00,-12736.09,94259
0.63,5.92,0.23,7.00,-22.41,-58.00,-12736.93,94268
0.00,6.16,0.24,7.00,-16.18,-53.00,-12738.61,94277
0.00,6.38,0.22,7.00,-11.28,-49.00,-12739.45,94285
0.14,6.52,0.14,7.00,-9.23,-47.00,-12741.13,94295
0.00,6.66,0.14,7.00,-5.63,-44.00,-12741.97,94303
0.19,6.80,0.13,7.00,-2.42,-42.00,-12742.81,94312
0.00,6.89,0.10,7.00,-0.83,-40.00,-12744.49,94321
0.00,6.94,0.05,7.00,-0.53,-40.00,-12745.32,94329
0.00,6.98,0.04,7.00,0.33,40.00,-12746.16,94339
0.00,6.97,-0.01,7.00,-0.81,-40.00,-12747.00,94347
0.00,6.92,-0.06,7.00,-3.26,-42.00,-12747.84,94356
0.00,6.87,-0.05,7.00,-4.19,-43.00,-12748.68,94364
0.00,6.73,-0.14,7.00,-9.76,-48.00,-12748.68,94373
0.00,6.53,-0.19,7.00,-15.50,-53.00,-12749.52,94383
0.00,6.30,-0.24,7.00,-22.28,-58.00,-12750.36,94391
0.05,6.06,-0.24,7.00,-28.20,-63.00,-12750.36,94400
0.00,5.80,-0.26,7.00,-35.06,-69.00,-12751.20,94408
0.00,5.56,-0.24,7.00,-40.71,-74.00,-12752.04,94417
0.05,5.33,-0.24,7.00,-46.49,-79.00,-12752.88,94427
0.73,5.11,-0.21,7.00,-51.46,-83.00,-12754.56,94436
0.00,4.90,-0.21,7.00,-11.33,-49.00,-12755.40,94444
0.05,4.71,-0.20,7.00,-12.26,-50.00,-12756.24,94453
0.10,4.44,-0.27,7.00,-13.89,-51.00,-12757.91,94462
0.34,4.07,-0.37,7.00,-16.16,-53.00,-12758.75,94471
0.05,3.92,-0.14,7.00,-15.97,-53.00,-12760.43,94480
0.63,3.70,-0.23,7.00,-17.43,-54.00,-12761.27,94489
0.43,3.56,-0.14,7.00,-17.77,-54.00,-12762.95,94497
0.73,3.36,-0.20,7.00,-18.98,-55.00,-12763.79,94507
0.29,3.23,-0.13,7.00,-19.39,-56.00,-12765.47,94516
0.84,3.02,-0.21,7.00,-20.73,-57.00,-12766.31,94525
0.34,2.82,-0.20,7.00,-21.69,-58.00,-12767.99,94533
0.00,2.58,-0.24,7.00,-23.08,-59.00,-12769.67,94542
0.00,2.35,-0.23,7.00,-24.17,-60.00,-12770.51,94552
0.63,2.08,-0.27,7.00,-25.69,-61.00,-12772.18,94560
0.43,1.87,-0.21,7.00,-26.50,-62.00,-12773.86,94569
0.00,1.67,-0.20,7.00,-27.45,-63.00,-12775.54,94578
0.00,1.49,-0.18,7.00,-28.26,-63.00,-12777.22,94586
0.00,1.35,-0.14,7.00,-28.78,-64.00,-12778.90,94596
0.14,1.24,-0.11,7.00,-29.26,-64.00,-12780.58,94605
0.00,1.17,-0.07,7.00,-29.42,-64.00,-12782.26,94613
0.14,1.05,-0.12,7.00,-30.21,-65.00,-12783.93,94622
0.84,0.94,-0.11,7.00,-30.71,-65.00,-12786.45,94631
0.63,0.85,-0.10,7.00,-31.15,-66.00,-12788.13,94640
0.05,0.42,-0.43,7.00,-34.59,-69.00,-12788.97,94649
0.00,1.79,1.37,7.00,-20.57,-57.00,-12789.81,94658
0.00,0.37,-1.42,7.00,-38.83,-72.00,-12789.81,94667
0.00,-0.07,-0.44,7.00,-37.15,-71.00,-12790.65,94675
0.00,0.18,0.26,7.00,-33.05,-67.00,-12790.65,94685
0.00,0.05,-0.14,7.00,-35.32,-69.00,-12791.49,94693
0.00,-0.36,-0.41,7.00,-38.42,-72.00,-12792.33,94702
0.53,-0.66,-0.30,7.00,-39.51,-73.00,-12793.17,94711
0.94,-0.17,0.49,7.00,-33.92,-68.00,-12793.17,94721
0.68,-0.73,-0.56,7.00,-40.89,-74.00,-12793.17,94729
0.58,-0.86,-0.13,7.00,-39.81,-73.00,-12793.17,94738
0.78,-0.62,0.24,7.00,-37.16,-71.00,-12793.17,94747
0.34,-0.33,0.29,7.00,-35.47,-69.00,-12793.17,94755
0.00,-0.15,0.18,7.00,-35.02,-69.00,-12793.17,94765
0.00,-0.07,0.08,7.00,-35.01,-69.00,-12793.17,94774
0.53,0.36,0.42,7.00,-31.52,-66.00,-12793.17,94782
0.84,0.61,0.25,7.00,-30.93,-66.00,-12793.17,94791
0.58,0.70,0.09,7.00,-31.16,-66.00,-12793.17,94800
0.05,0.88,0.18,7.00,-29.88,-65.00,-12793.17,94809
0.53,1.04,0.16,7.00,-29.15,-64.00,-12793.17,94818
0.00,1.11,0.07,7.00,-29.20,-64.00,-12794.01,94827
0.00,1.11,0.00,7.00,-29.47,-64.00,-12794.01,94835
0.00,1.14,0.03,7.00,-29.18,-64.00,-12794.01,94844
0.00,1.18,0.04,7.00,-28.90,-64.00,-12794.85,94854
0.00,1.25,0.07,7.00,-28.44,-63.00,-12794.85,94862
0.24,1.20,-0.06,7.00,-29.26,-64.00,-12795.69,94871
0.00,1.22,0.02,7.00,-28.84,-64.00,-12795.69,94880
0.00,1.20,-0.01,7.00,-29.02,-64.00,-12796.52,94888
0.58,1.13,-0.07,7.00,-29.62,-64.00,-12797.37,94898
0.00,1.10,-0.03,7.00,-29.65,-64.00,-12798.20,94907
0.00,1.05,-0.05,7.00,-29.95,-65.00,-12798.20,94915
0.00,1.03,-0.02,7.00,-29.92,-65.00,-12799.04,94924
0.05,1.02,-0.01,7.00,-29.92,-65.00,-12799.88,94934
0.19,0.89,-0.14,7.00,-31.10,-66.00,-12800.72,94942
0.29,0.88,-0.01,7.00,-30.65,-65.00,-12801.56,94951
0.14,1.02,0.15,7.00,-29.30,-64.00,-12803.24,94960
0.00,1.09,0.07,7.00,-29.28,-64.00,-12804.08,94968
0.00,1.20,0.11,7.00,-28.57,-64.00,-12804.92,94978
0.00,1.34,0.14,7.00,-27.72,-63.00,-12805.76,94987
0.53,1.62,0.28,7.00,-25.77,-61.00,-12806.60,94995
0.00,1.84,0.22,7.00,-24.93,-60.00,-12808.27,95004
0.00,1.97,0.13,7.00,-24.65,-60.00,-12809.12,95013
0.29,2.21,0.24,7.00,-23.03,-59.00,-12810.79,95022
0.00,2.53,0.32,7.00,-21.09,-57.00,-12812.47,95031
0.00,2.80,0.27,7.00,-19.92,-56.00,-12813.31,95040
0.05,2.98,0.18,7.00,-19.37,-56.00,-12814.99,95048
0.00,3.23,0.25,7.00,-17.83,-55.00,-12816.67,95057
0.58,3.54,0.31,7.00,-16.05,-53.00,-12818.35,95067
0.63,3.80,0.26,7.00,-14.93,-52.00,-12820.03,95075
0.19,4.13,0.33,7.00,-13.03,-50.00,-12821.70,95084
0.43,4.48,0.34,7.00,-11.25,-49.00,-12823.38,95093
0.05,4.87,0.40,7.00,-9.04,-47.00,-12825.06,95101
0.53,5.23,0.35,7.00,-37.21,-71.00,-12826.74,95111
0.53,5.61,0.38,7.00,-27.10,-62.00,-12828.42,95120
0.00,5.90,0.29,7.00,-21.89,-58.00,-12830.10,95128
0.10,6.26,0.36,7.00,-11.41,-49.00,-12832.62,95137
0.10,6.56,0.30,7.00,-4.89,-44.00,-12834.30,95147
0.00,6.86,0.30,7.00,2.67,42.00,-12836.81,95155
0.00,7.21,0.35,7.00,12.29,50.00,-12838.49,95164
0.00,7.53,0.32,7.00,19.71,56.00,-12840.17,95172
0.00,7.87,0.34,7.00,28.46,63.00,-12841.01,95181
0.63,8.33,0.46,7.00,42.47,75.00,-12841.85,95191
0.00,9.17,0.84,7.00,71.08,99.00,-12841.85,95199
0.05,9.82,0.65,7.00,83.62,110.00,-12841.85,95208
0.00,10.29,0.47,7.00,91.51,117.00,-12841.85,95217
0.00,10.61,0.32,7.00,96.61,121.00,-12841.85,95225
0.00,10.58,-0.03,7.00,88.71,114.00,-12841.85,95235
0.24,10.49,-0.09,7.00,85.40,112.00,-12841.01,95244
0.34,10.49,0.00,7.00,87.24,113.00,-12841.01,95252
0.48,10.48,-0.00,7.00,87.00,113.00,-12840.17,95261
0.10,10.64,0.15,7.00,94.02,119.00,-12840.17,95270
0.43,10.40,-0.24,7.00,80.21,107.00,-12840.17,95280
0.00,10.20,-0.19,7.00,76.24,104.00,-12839.33,95288
0.00,10.23,0.02,7.00,81.14,108.00,-12839.33,95297
0.05,10.12,-0.11,7.00,75.65,103.00,-12839.33,95306
0.34,10.00,-0.12,7.00,72.66,101.00,-12838.49,95315
0.00,9.82,-0.18,7.00,66.87,96.00,-12838.49,95324
0.00,9.78,-0.04,7.00,68.62,97.00,-12838.49,95333
0.05,9.80,0.02,7.00,70.49,99.00,-12837.65,95341
0.05,9.71,-0.09,7.00,66.10,95.00,-12837.65,95350
0.00,9.64,-0.07,7.00,64.71,94.00,-12836.81,95360
0.00,9.59,-0.06,7.00,63.44,93.00,-12836.81,95368
0.00,9.53,-0.06,7.00,62.03,92.00,-12836.81,95377
0.00,9.45,-0.07,7.00,59.83,90.00,-12835.97,95385
0.78,9.31,-0.15,7.00,54.73,86.00,-12835.97,95394
0.24,9.22,-0.08,7.00,53.95,85.00,-12835.97,95404
0.00,9.12,-0.10,7.00,51.14,83.00,-12835.13,95412
0.19,8.99,-0.14,7.00,46.97,79.00,-12835.13,95421
0.05,8.73,-0.26,7.00,37.88,71.00,-12835.13,95430
0.00,8.59,-0.13,7.00,37.27,71.00,-12835.13,95438
0.00,8.53,-0.06,7.00,37.13,71.00,-12834.30,95448
0.05,8.50,-0.03,7.00,36.97,71.00,-12834.30,95456
0.00,8.45,-0.06,7.00,34.99,69.00,-12834.30,95465
0.00,8.36,-0.09,7.00,32.10,67.00,-12834.30,95474
0.84,8.22,-0.14,7.00,27.79,63.00,-12834.30,95482
0.63,8.06,-0.16,7.00,23.39,59.00,-12834.30,95492
0.48,7.89,-0.18,7.00,18.64,55.00,-12834.30,95501
0.63,7.73,-0.16,7.00,15.10,52.00,-12834.30,95509
0.63,7.56,-0.17,7.00,10.71,49.00,-12834.30,95518
0.73,7.40,-0.16,7.00,6.65,45.00,-12834.30,95526
0.34,7.27,-0.12,7.00,4.33,43.00,-12834.30,95536
0.78,7.15,-0.12,7.00,1.33,41.00,-12834.30,95545
0.00,7.05,-0.10,7.00,-0.84,-40.00,-12834.30,95553
0.05,6.95,-0.10,7.00,-3.37,-42.00,-12834.30,95562
0.00,6.77,-0.18,7.00,-9.45,-47.00,-12834.30,95570
0.05,6.63,-0.13,7.00,-11.77,-49.00,-12834.30,95580
0.14,6.54,-0.09,7.00,-13.36,-51.00,-12835.13,95589
0.14,6.39,-0.15,7.00,-18.06,-55.00,-12835.13,95597
0.48,6.35,-0.05,7.00,-17.23,-54.00,-12835.97,95606
0.84,6.33,-0.02,7.00,-17.01,-54.00,-12836.81,95616
0.00,6.22,-0.11,7.00,-21.56,-58.00,-12836.81,95624
0.84,6.30,0.08,7.00,-15.85,-53.00,-12837.65,95633
0.00,6.23,-0.07,7.00,-20.76,-57.00,-12837.65,95642
0.39,6.22,-0.01,7.00,-19.83,-56.00,-12837.65,95650
0.00,6.48,0.27,7.00,-7.59,-46.00,-12837.65,95660
0.00,6.26,-0.22,7.00,-22.77,-59.00,-12837.65,95668
0.10,6.36,0.10,7.00,-14.08,-51.00,-12838.49,95677
0.00,6.56,0.20,7.00,-6.99,-45.00,-12838.49,95686
0.00,6.51,-0.05,7.00,-13.41,-51.00,-12838.49,95694
0.00,6.59,0.09,7.00,-8.40,-47.00,-12838.49,95704
0.19,6.75,0.15,7.00,-3.35,-42.00,-12838.49,95712
0.00,6.90,0.15,7.00,0.42,40.00,-12838.49,95721
0.14,7.02,0.12,7.00,2.88,42.00,-12838.49,95729
0.00,7.22,0.20,7.00,9.57,48.00,-12837.65,95738
0.00,7.40,0.18,7.00,13.43,51.00,-12837.65,95748
0.00,7.60,0.21,7.00,19.20,56.00,-12836.81,95756
0.14,7.93,0.33,7.00,29.73,65.00,-12836.81,95765
0.00,8.20,0.27,7.00,35.36,69.00,-12835.97,95773
0.00,8.68,0.49,7.00,51.85,83.00,-12835.13,95782
0.05,9.21,0.52,7.00,65.71,95.00,-12834.30,95792
0.00,9.75,0.55,7.00,79.79,107.00,-12832.62,95800
0.00,10.27,0.51,7.00,91.86,117.00,-12830.94,95809
0.10,10.82,0.55,7.00,106.44,129.00,-12829.26,95818
0.00,11.33,0.52,7.00,118.68,139.00,-12827.58,95827
0.05,11.88,0.55,7.00,133.09,152.00,-12825.06,95836
0.84,12.40,0.52,7.00,145.41,162.00,-12822.54,95845
0.00,12.72,0.31,7.00,149.18,165.00,-12820.03,95854
0.05,12.68,-0.03,7.00,141.49,159.00,-12816.67,95863
0.43,12.90,0.22,7.00,152.00,168.00,-12814.15,95873
0.24,13.31,0.40,7.00,165.80,179.00,-12810.79,95881
0.29,13.53,0.22,7.00,167.73,181.00,-12807.44,95890
0.10,13.39,-0.14,7.00,156.88,172.00,-12803.24,95899
0.05,13.39,-0.00,7.00,159.63,174.00,-12799.88,95908
0.78,13.09,-0.30,7.00,146.12,163.00,-12795.69,95918
0.05,12.57,-0.51,7.00,129.07,148.00,-12791.49,95926
0.00,12.33,-0.25,7.00,128.27,148.00,-12788.13,95935
0.05,11.70,-0.63,7.00,104.99,128.00,-12783.93,95944
0.00,11.39,-0.31,7.00,103.49,127.00,-12779.74,95953
0.00,10.50,-0.89,7.00,69.79,98.00,-12775.54,95962
0.05,10.37,-0.14,7.00,81.45,108.00,-12771.35,95971
0.00,9.97,-0.40,7.00,66.26,95.00,-12767.15,95980
0.00,9.68,-0.29,7.00,61.10,91.00,-12763.79,95989
0.00,9.25,-0.43,7.00,47.49,79.00,-12759.59,95997
0.00,9.29,0.04,7.00,58.10,88.00,-12756.24,96007
0.00,8.62,-0.67,7.00,27.16,62.00,-12752.04,96015
0.00,8.57,-0.05,7.00,38.30,72.00,-12748.68,96024
0.00,8.22,-0.35,7.00,23.50,59.00,-12745.32,96033
0.43,7.93,-0.29,7.00,17.52,54.00,-12741.97,96041
0.00,7.82,-0.11,7.00,18.18,55.00,-12739.45,96051
0.00,7.72,-0.10,7.00,16.11,53.00,-12736.09,96059
0.63,8.34,0.62,7.00,46.03,78.00,-12733.57,96068
0.48,8.63,0.29,7.00,46.65,79.00,-12731.06,96077
0.05,9.19,0.55,7.00,65.67,95.00,-12728.54,96086
0.19,10.01,0.83,7.00,91.80,117.00,-12726.02,96095
0.05,10.66,0.65,7.00,104.65,128.00,-12723.50,96104
0.14,11.45,0.78,7.00,126.80,146.00,-12720.15,96113
0.00,12.30,0.85,7.00,149.51,166.00,-12717.63,96121
0.00,13.16,0.86,7.00,171.24,184.00,-12715.11,96131
0.00,13.98,0.82,7.00,190.87,200.00,-12712.59,96140
0.05,14.91,0.93,7.00,216.53,222.00,-12709.23,96149
0.00,15.73,0.82,7.00,234.60,237.00,-12705.88,96158
0.05,16.55,0.82,7.00,255.25,255.00,-12702.52,96166
0.05,17.34,0.78,7.00,274.03,271.00,-12699.16,96176
0.05,17.91,0.57,7.00,284.20,279.00,-12695.80,96185
0.05,18.52,0.61,7.00,300.22,293.00,-12691.61,96194
0.05,18.77,0.25,7.00,299.41,292.00,-12688.25,96203
0.05,19.02,0.25,7.00,305.56,297.00,-12684.05,96211
0.05,19.32,0.30,7.00,313.97,304.00,-12679.86,96221
0.29,19.26,-0.06,7.00,305.35,297.00,-12676.50,96230
0.24,19.12,-0.14,7.00,300.10,293.00,-12672.30,96239
0.58,18.84,-0.28,7.00,290.26,284.00,-12668.11,96248
0.10,18.81,-0.02,7.00,294.95,288.00,-12663.91,96258
0.05,18.21,-0.61,7.00,267.95,265.00,-12658.87,96266
0.05,17.93,-0.28,7.00,267.55,265.00,-12654.68,96275
0.53,17.55,-0.38,7.00,256.08,255.00,-12650.48,96284
0.58,17.16,-0.38,7.00,246.43,247.00,-12645.45,96293
0.05,16.64,-0.53,7.00,230.37,234.00,-12640.41,96303
0.10,16.04,-0.60,7.00,214.08,220.00,-12636.21,96312
0.05,15.45,-0.59,7.00,199.43,208.00,-12631.17,96320
0.05,15.00,-0.45,7.00,191.17,201.00,-12626.14,96329
0.89,14.70,-0.30,7.00,186.50,197.00,-12621.10,96338
6.42,13.99,-0.71,7.00,160.55,175.00,-12616.91,96348
16.16,13.50,-0.50,7.00,151.94,168.00,-12611.87,96357
26.86,12.98,-0.52,7.00,137.67,156.00,-12607.67,96366
48.61,12.30,-0.68,7.00,114.21,136.00,-12602.64,96374
85.13,11.77,-0.53,7.00,93.93,119.00,-12598.44,96384
101.44,10.93,-0.83,7.00,61.11,91.00,-12594.25,96393
110.33,10.34,-0.59,7.00,47.42,79.00,-12590.89,96402
125.31,9.28,-1.06,7.00,4.32,43.00,-12588.37,96411
130.29,8.80,-0.48,7.00,1.55,41.00,-12586.69,96419
135.45,8.05,-0.75,7.00,0.00,40.00,-12585.85,96429
134.79,7.44,-0.61,7.00,0.00,40.00,-12585.01,96438
137.43,7.01,-0.43,7.00,0.00,40.00,-12584.17,96446
138.09,6.67,-0.34,7.00,0.00,40.00,-12582.49,96455
140.11,6.57,-0.11,7.00,0.00,40.00,-12582.49,96464
140.11,6.30,-0.27,7.00,0.00,40.00,-12581.65,96473
132.20,5.89,-0.41,7.00,-1.14,-40.00,-12581.65,96482
121.11,5.76,-0.13,7.00,-4.20,-43.00,-12581.65,96491
114.19,5.70,-0.06,7.00,-7.59,-46.00,-12581.65,96499
98.95,5.68,-0.02,7.00,-13.78,-51.00,-12581.65,96508
79.70,5.66,-0.02,7.00,-21.21,-57.00,-12581.65,96518
65.88,5.74,0.08,7.00,-21.02,-57.00,-12581.65,96527
56.54,5.81,0.07,7.00,-21.94,-58.00,-12581.65,96535
48.61,5.85,0.04,7.00,-23.08,-59.00,-12582.49,96544
46.52,5.80,-0.05,7.00,-26.69,-62.00,-12582.49,96553
43.77,5.79,-0.01,7.00,-26.43,-62.00,-12582.49,96562
42.80,5.64,-0.15,7.00,-33.37,-68.00,-12583.33,96571
41.38,5.33,-0.31,7.00,-44.64,-77.00,-12584.17,96580
45.00,5.03,-0.30,7.00,-51.07,-83.00,-12584.17,96589
52.45,5.24,0.20,7.00,-34.51,-69.00,-12585.85,96598
52.17,4.85,-0.39,7.00,-6.89,-45.00,-12586.69,96607
54.17,4.58,-0.27,7.00,-7.34,-46.00,-12588.37,96616
55.34,4.35,-0.23,7.00,-8.03,-46.00,-12589.21,96625
62.85,4.08,-0.27,7.00,-7.76,-46.00,-12590.89,96633
68.68,3.80,-0.28,7.00,-7.71,-46.00,-12591.73,96643
70.48,3.70,-0.10,7.00,-6.93,-45.00,-12593.41,96652
68.32,3.53,-0.17,7.00,-8.66,-47.00,-12594.25,96661
58.68,3.31,-0.22,7.00,-12.46,-50.00,-12595.08,96669
53.30,3.09,-0.22,7.00,-14.72,-52.00,-12596.76,96678
51.05,2.87,-0.22,7.00,-16.35,-53.00,-12597.60,96688
48.61,2.54,-0.33,7.00,-18.88,-55.00,-12599.28,96697
48.08,2.15,-0.39,7.00,-21.23,-57.00,-12600.96,96705
43.77,1.78,-0.36,7.00,-23.70,-59.00,-12601.80,96714
36.49,1.45,-0.33,7.00,-26.38,-62.00,-12603.48,96723
36.70,0.92,-0.54,7.00,-29.87,-65.00,-12605.16,96733
34.63,0.57,-0.34,7.00,-31.11,-66.00,-12606.83,96742
35.03,0.19,-0.38,7.00,-33.09,-67.00,-12608.51,96750
35.03,-0.21,-0.41,7.00,-35.23,-69.00,-12610.19,96759
33.82,-0.54,-0.33,7.00,-36.74,-70.00,-12612.71,96769
32.64,-1.01,-0.47,7.00,-39.82,-73.00,-12614.39,96778
29.83,-1.37,-0.36,7.00,-41.54,-74.00,-12616.91,96787
27.54,-1.70,-0.33,7.00,-43.31,-76.00,-12618.59,96795
24.74,-2.01,-0.31,7.00,-45.04,-77.00,-12621.10,96804
16.77,-2.33,-0.32,7.00,-47.37,-79.00,-12623.62,96814
11.77,-2.61,-0.28,7.00,-48.86,-81.00,-12626.98,96823
8.44,-2.94,-0.34,7.00,-50.93,-82.00,-12629.50,96832
4.83,-3.30,-0.36,7.00,-52.91,-84.00,-12632.85,96840
0.89,-3.65,-0.34,7.00,-54.59,-85.00,-12635.37,96849
0.58,-3.95,-0.30,7.00,-55.97,-87.00,-12638.73,96859
0.73,-4.32,-0.37,7.00,-58.12,-88.00,-12642.09,96867
0.00,-4.72,-0.40,7.00,-60.23,-90.00,-12645.45,96876
0.00,-4.94,-0.21,7.00,-60.52,-91.00,-12648.80,96885
0.00,-5.40,-0.46,7.00,-319.28,-309.00,-12652.16,96894
0.05,-5.69,-0.29,7.00,-323.21,-312.00,-12656.36,96903
0.05,-5.94,-0.25,7.00,-328.60,-317.00,-12660.55,96912
0.05,-6.41,-0.46,7.00,-344.48,-330.00,-12665.59,96921
0.05,-6.31,0.10,7.00,-330.82,-318.00,-12670.62,96930
0.24,-6.52,-0.20,7.00,-341.99,-328.00,-12676.50,96940
0.05,-6.66,-0.14,7.00,-344.32,-330.00,-12681.54,96949
0.05,-6.98,-0.32,7.00,-355.87,-339.00,-12687.41,96957
0.05,-6.85,0.13,7.00,-343.72,-329.00,-12693.29,96966
0.19,-6.99,-0.14,7.00,-352.72,-337.00,-12700.00,96975
0.05,-7.29,-0.30,7.00,-363.18,-346.00,-12705.88,96985
0.14,-7.22,0.07,7.00,-354.07,-338.00,-12712.59,96994
0.05,-7.19,0.03,7.00,-354.22,-338.00,-12719.30,97003
0.14,-7.02,0.18,7.00,-346.88,-332.00,-12726.86,97011
0.19,-7.03,-0.01,7.00,-350.82,-335.00,-12734.41,97020
0.39,-6.91,0.12,7.00,-345.39,-331.00,-12741.97,97030
0.10,-6.79,0.12,7.00,-342.51,-328.00,-12749.52,97039
0.05,-6.68,0.12,7.00,-339.60,-326.00,-12757.91,97048
0.05,-6.76,-0.08,7.00,-345.44,-331.00,-12766.31,97057
0.10,-6.70,0.05,7.00,-341.58,-327.00,-12774.70,97065
0.05,-6.62,0.08,7.00,-338.97,-325.00,-12783.93,97075
0.05,-6.51,0.12,7.00,-335.34,-322.00,-12792.33,97084
0.05,-6.22,0.29,7.00,-324.60,-313.00,-12801.56,97093
0.05,-5.92,0.30,7.00,-316.97,-307.00,-12810.79,97102
0.10,-5.90,0.02,7.00,-322.18,-311.00,-12820.03,97112
0.05,-5.92,-0.01,7.00,-323.18,-312.00,-12829.26,97121
0.05,-5.75,0.16,7.00,-315.47,-305.00,-12839.33,97129
0.19,-5.62,0.13,7.00,-312.81,-303.00,-12848.56,97138
0.05,-5.64,-0.02,7.00,-316.27,-306.00,-12858.64,97147
0.24,-5.56,0.07,7.00,-312.66,-303.00,-12868.71,97157
0.19,-5.42,0.14,7.00,-307.65,-299.00,-12878.78,97166
0.34,-5.32,0.10,7.00,-306.13,-298.00,-12888.85,97175
0.05,-4.92,0.40,7.00,-58.02,-88.00,-12898.92,97183
0.14,-4.81,0.11,7.00,-58.59,-89.00,-12909.00,97192
0.00,-4.76,0.05,7.00,-58.59,-89.00,-12918.23,97202
0.19,-3.71,1.05,7.00,-49.32,-81.00,-12927.46,97211
0.00,-3.68,0.03,7.00,-53.30,-84.00,-12936.69,97219
0.00,-3.07,0.61,7.00,-47.88,-80.00,-12945.93,97228
0.10,-2.70,0.37,7.00,-47.04,-79.00,-12954.32,97238
0.00,-2.49,0.22,7.00,-46.57,-79.00,-12963.55,97247
0.00,-1.94,0.55,7.00,-42.50,-75.00,-12971.95,97255
0.00,-1.57,0.36,7.00,-41.42,-74.00,-12980.34,97264
0.00,-1.06,0.52,7.00,-38.21,-72.00,-12987.89,97273
0.89,-0.60,0.45,7.00,-36.22,-70.00,-12996.29,97282
0.73,-0.16,0.44,7.00,-34.04,-68.00,-13003.84,97291
0.39,0.29,0.45,7.00,-31.78,-66.00,-13011.39,97300
0.84,0.90,0.62,7.00,-28.01,-63.00,-13018.95,97309
0.14,1.46,0.56,7.00,-25.44,-61.00,-13026.50,97317
0.34,2.15,0.69,7.00,-21.51,-58.00,-13034.06,97327
0.63,2.55,0.40,7.00,-20.65,-57.00,-13041.61,97336
0.48,3.16,0.61,7.00,-16.72,-54.00,-13048.33,97345
0.00,3.66,0.49,7.00,-14.75,-52.00,-13055.88,97353
0.00,4.31,0.66,7.00,-10.79,-49.00,-13062.59,97362
0.00,4.74,0.43,7.00,-9.59,-48.00,-13069.31,97372
0.00,5.23,0.49,7.00,-34.57,-69.00,-13076.02,97380
0.00,5.05,-0.18,7.00,-52.25,-84.00,-13081.90,97389
0.00,5.11,0.06,7.00,-46.03,-78.00,-13088.62,97397
0.43,4.55,-0.56,7.00,-14.52,-52.00,-13095.33,97406
0.14,3.82,-0.73,7.00,-18.79,-55.00,-13101.20,97416
0.00,4.02,0.20,7.00,-14.11,-51.00,-13107.92,97425
0.00,4.61,0.59,7.00,-9.59,-48.00,-13113.79,97433
0.00,4.76,0.15,7.00,-10.56,-48.00,-13119.67,97442
0.00,4.93,0.17,7.00,-9.66,-48.00,-13125.54,97452
0.00,5.06,0.13,7.00,-45.91,-78.00,-13131.42,97460
0.24,5.13,0.07,7.00,-45.17,-78.00,-13137.29,97469
0.05,5.60,0.47,7.00,-25.65,-61.00,-13142.33,97478
0.89,5.48,-0.13,7.00,-40.60,-74.00,-13147.37,97486
0.53,5.87,0.40,7.00,-20.28,-57.00,-13151.57,97496
0.84,7.55,1.68,7.00,47.33,79.00,-13155.76,97505
0.68,6.17,-1.38,7.00,-48.55,-80.00,-13159.12,97513
0.58,6.32,0.16,7.00,-13.71,-51.00,-13162.48,97522
0.78,5.70,-0.62,7.00,-44.84,-77.00,-13165.83,97531
0.05,5.42,-0.29,7.00,-45.32,-78.00,-13168.35,97540
0.00,6.14,0.72,7.00,-7.22,-46.00,-13171.71,97549
0.29,6.24,0.10,7.00,-17.04,-54.00,-13175.07,97558
0.84,6.18,-0.06,7.00,-21.84,-58.00,-13178.42,97566
0.00,4.70,-1.47,7.00,-17.39,-54.00,-13180.10,97575
0.00,5.94,1.24,7.00,-1.52,-41.00,-13182.62,97585
0.00,5.76,-0.19,7.00,-34.78,-69.00,-13184.30,97593
0.00,5.21,-0.54,7.00,-55.52,-86.00,-13185.98,97602
0.78,5.04,-0.18,7.00,-52.56,-84.00,-13186.82,97611
0.05,4.94,-0.10,7.00,-10.72,-49.00,-13188.49,97619
0.39,5.01,0.07,7.00,-48.43,-80.00,-13189.33,97629
0.05,5.15,0.14,7.00,-43.32,-76.00,-13190.17,97638
0.24,5.31,0.16,7.00,-38.94,-72.00,-13191.01,97646
0.29,5.38,0.06,7.00,-39.29,-73.00,-13191.01,97655
0.00,5.36,-0.02,7.00,-41.35,-74.00,-13191.85,97665
0.53,5.54,0.18,7.00,-32.92,-67.00,-13191.85,97673
0.48,5.73,0.19,7.00,-27.87,-63.00,-13191.85,97682
0.84,5.89,0.15,7.00,-24.73,-60.00,-13191.85,97691
0.00,5.96,0.07,7.00,-24.53,-60.00,-13191.85,97699
0.05,6.84,0.88,7.00,13.77,51.00,-13191.85,97709
0.00,6.56,-0.28,7.00,-16.62,-53.00,-13191.85,97717
0.68,6.63,0.07,7.00,-7.79,-46.00,-13191.85,97726
0.00,7.10,0.47,7.00,11.95,50.00,-13191.85,97735
0.00,7.54,0.43,7.00,22.07,58.00,-13191.85,97743
0.00,7.55,0.01,7.00,13.91,51.00,-13191.01,97753
0.43,7.86,0.31,7.00,27.53,63.00,-13191.01,97761
0.00,8.12,0.26,7.00,33.08,67.00,-13190.17,97770
0.00,8.20,0.09,7.00,31.79,66.00,-13189.33,97779
0.00,8.25,0.05,7.00,32.30,67.00,-13188.49,97787
0.00,8.22,-0.03,7.00,29.95,65.00,-13187.66,97797
0.00,8.39,0.17,7.00,38.08,72.00,-13185.98,97805
0.10,8.71,0.33,7.00,49.38,81.00,-13185.14,97814
0.34,8.94,0.23,7.00,53.15,84.00,-13183.46,97823
0.10,9.21,0.27,7.00,60.68,91.00,-13182.62,97831
0.00,9.39,0.18,7.00,63.35,93.00,-13180.94,97841
0.68,9.65,0.26,7.00,71.28,100.00,-13180.10,97850
0.19,9.78,0.13,7.00,72.17,100.00,-13178.42,97858
0.00,9.82,0.04,7.00,71.39,100.00,-13176.74,97867
0.00,9.96,0.14,7.00,76.70,104.00,-13175.91,97876
0.05,9.86,-0.10,7.00,69.47,98.00,-13174.23,97885
0.00,9.59,-0.27,7.00,59.41,90.00,-13172.55,97894
0.00,9.59,-0.00,7.00,64.62,94.00,-13170.03,97903
0.14,9.44,-0.15,7.00,57.90,88.00,-13168.35,97911
0.00,9.55,0.11,7.00,65.85,95.00,-13166.67,97921
0.00,9.28,-0.27,7.00,51.50,83.00,-13164.15,97930
0.34,8.96,-0.31,7.00,42.88,76.00,-13162.48,97938
0.43,8.66,-0.31,7.00,35.37,69.00,-13159.96,97947
0.05,8.37,-0.29,7.00,28.43,63.00,-13157.44,97956
0.19,8.11,-0.26,7.00,22.44,58.00,-13155.76,97965
1.04,7.76,-0.35,7.00,12.00,50.00,-13153.24,97974
0.00,7.43,-0.33,7.00,4.17,43.00,-13150.72,97982
0.00,7.06,-0.37,7.00,-5.94,-44.00,-13149.05,97991
0.00,6.70,-0.36,7.00,-14.58,-52.00,-13147.37,98000
0.00,6.26,-0.44,7.00,-27.35,-63.00,-13145.69,98009
0.00,5.89,-0.37,7.00,-35.24,-69.00,-13144.85,98018
0.00,5.48,-0.41,7.00,-46.33,-79.00,-13144.01,98027
0.00,5.13,-0.35,7.00,-53.70,-85.00,-13144.01,98035
0.00,4.81,-0.32,7.00,-12.21,-50.00,-13144.01,98044
0.10,4.55,-0.26,7.00,-13.27,-51.00,-13144.01,98053
0.00,4.31,-0.24,7.00,-14.42,-52.00,-13144.85,98062
0.00,4.12,-0.19,7.00,-15.16,-52.00,-13144.85,98071
0.00,3.92,-0.20,7.00,-16.19,-53.00,-13145.69,98079
0.00,3.80,-0.12,7.00,-16.49,-53.00,-13146.53,98088
0.05,3.74,-0.06,7.00,-16.57,-53.00,-13147.37,98098
0.53,3.64,-0.10,7.00,-17.22,-54.00,-13148.21,98106
0.00,3.64,0.00,7.00,-16.81,-54.00,-13149.05,98115
0.24,3.64,0.00,7.00,-16.77,-54.00,-13149.89,98124
0.00,3.66,0.02,7.00,-16.65,-53.00,-13150.72,98132
0.00,3.64,-0.01,7.00,-16.84,-54.00,-13151.57,98142
0.00,3.62,-0.02,7.00,-16.96,-54.00,-13152.40,98151
0.10,3.55,-0.08,7.00,-17.57,-54.00,-13153.24,98159
0.00,3.52,-0.02,7.00,-17.47,-54.00,-13154.08,98168
0.00,3.41,-0.12,7.00,-18.44,-55.00,-13154.92,98178
0.29,3.39,-0.02,7.00,-18.13,-55.00,-13155.76,98186
0.00,3.39,0.00,7.00,-18.05,-55.00,-13156.60,98195
0.00,3.38,-0.01,7.00,-18.12,-55.00,-13158.28,98204
0.00,3.40,0.02,7.00,-17.95,-55.00,-13159.12,98212
0.00,3.37,-0.03,7.00,-18.29,-55.00,-13159.96,98222
0.00,3.42,0.05,7.00,-17.67,-54.00,-13160.80,98231
0.14,3.42,-0.00,7.00,-17.90,-55.00,-13162.48,98239
0.14,3.47,0.05,7.00,-17.45,-54.00,-13163.32,98248
0.00,3.55,0.08,7.00,-16.95,-54.00,-13164.15,98257
0.53,3.70,0.15,7.00,-15.91,-53.00,-13164.99,98266
0.24,3.87,0.17,7.00,-14.97,-52.00,-13166.67,98275
0.00,4.12,0.25,7.00,-13.43,-51.00,-13167.51,98284
0.43,4.34,0.23,7.00,-12.37,-50.00,-13168.35,98292
0.05,4.69,0.35,7.00,-10.14,-48.00,-13170.03,98301
0.00,5.61,0.91,7.00,-16.59,-53.00,-13170.87,98311
0.00,6.05,0.44,7.00,-15.09,-52.00,-13171.71,98319
27.88,5.68,-0.37,7.00,-38.92,-72.00,-13172.55,98328
11.47,6.34,0.66,7.00,-3.17,-42.00,-13173.39,98337
0.00,6.65,0.32,7.00,-2.25,-41.00,-13175.07,98345
0.00,6.86,0.20,7.00,0.41,40.00,-13175.91,98355
0.34,7.40,0.54,7.00,20.74,57.00,-13176.74,98363
0.89,7.56,0.17,7.00,17.40,54.00,-13176.74,98372
0.05,7.65,0.09,7.00,18.03,55.00,-13176.74,98381
0.05,7.76,0.11,7.00,21.36,57.00,-13176.74,98390
0.00,7.60,-0.17,7.00,11.57,49.00,-13175.91,98399
0.00,7.48,-0.12,7.00,9.48,47.00,-13175.91,98407
0.00,7.31,-0.17,7.00,4.45,43.00,-13175.07,98416
0.00,6.96,-0.35,7.00,-7.90,-46.00,-13174.23,98425
0.48,6.89,-0.07,7.00,-4.30,-43.00,-13174.23,98434
0.00,6.89,-0.00,7.00,-2.82,-42.00,-13174.23,98443
0.73,6.87,-0.02,7.00,-3.55,-42.00,-13174.23,98451
0.39,6.80,-0.07,7.00,-6.57,-45.00,-13174.23,98460
0.29,6.49,-0.30,7.00,-18.71,-55.00,-13175.07,98469
0.05,6.11,-0.38,7.00,-29.93,-65.00,-13175.07,98478
0.00,5.64,-0.47,7.00,-43.24,-76.00,-13175.07,98487
0.00,5.38,-0.26,7.00,-45.68,-78.00,-13175.91,98496
0.00,4.99,-0.39,7.00,-11.64,-49.00,-13176.74,98504
0.00,4.64,-0.35,7.00,-13.24,-51.00,-13177.58,98513
0.00,4.66,0.02,7.00,-11.63,-49.00,-13178.42,98522
0.63,4.88,0.22,7.00,-9.71,-48.00,-13179.26,98531
0.89,5.18,0.30,7.00,-39.38,-73.00,-13180.10,98540
0.00,5.76,0.58,7.00,-19.51,-56.00,-13180.10,98548
0.00,6.15,0.39,7.00,-13.57,-51.00,-13180.94,98557
0.00,6.49,0.35,7.00,-5.76,-44.00,-13181.78,98567
0.63,6.77,0.28,7.00,-0.17,-40.00,-13182.62,98575
0.73,7.03,0.26,7.00,5.81,44.00,-13183.46,98584
0.39,7.32,0.29,7.00,13.77,51.00,-13184.30,98592
0.78,7.43,0.11,7.00,12.96,50.00,-13184.30,98601
0.34,7.63,0.20,7.00,19.55,56.00,-13184.30,98611
0.84,7.75,0.13,7.00,21.26,57.00,-13184.30,98619
0.24,7.79,0.04,7.00,20.71,57.00,-13183.46,98628
0.10,7.74,-0.05,7.00,17.60,54.00,-13182.62,98637
0.48,7.55,-0.20,7.00,9.68,48.00,-13181.78,98646
0.84,7.22,-0.33,7.00,-1.23,-41.00,-13180.94,98655
0.63,6.80,-0.42,7.00,-13.45,-51.00,-13180.94,98664
0.89,6.41,-0.38,7.00,-22.38,-58.00,-13180.94,98672
0.63,5.90,-0.51,7.00,-37.69,-71.00,-13180.94,98681
0.63,5.74,-0.16,7.00,-34.55,-69.00,-13180.94,98691
0.73,5.60,-0.15,7.00,-38.08,-72.00,-13181.78,98699
0.34,5.68,0.08,7.00,-31.49,-66.00,-13182.62,98708
0.78,5.59,-0.09,7.00,-36.97,-71.00,-13183.46,98717
0.19,5.51,-0.08,7.00,-38.99,-72.00,-13184.30,98725
0.14,5.20,-0.31,7.00,-51.19,-83.00,-13185.14,98735
0.58,5.09,-0.11,7.00,-49.89,-81.00,-13185.98,98744
0.43,4.95,-0.14,7.00,-10.79,-49.00,-13187.66,98752
0.10,5.08,0.13,7.00,-45.48,-78.00,-13189.33,98761
0.43,5.07,-0.01,7.00,-48.60,-80.00,-13190.17,98770
0.68,5.12,0.05,7.00,-46.13,-78.00,-13191.85,98779
0.05,5.24,0.12,7.00,-41.61,-75.00,-13193.53,98788
0.19,5.27,0.03,7.00,-42.74,-76.00,-13195.21,98797
0.00,5.27,0.00,7.00,-43.22,-76.00,-13196.05,98805
0.00,5.17,-0.10,7.00,-47.69,-80.00,-13198.57,98814
0.84,4.83,-0.34,7.00,-12.18,-50.00,-13200.25,98824
0.53,4.65,-0.19,7.00,-12.50,-50.00,-13201.92,98832
0.84,4.94,0.29,7.00,-9.16,-47.00,-13203.60,98841
0.63,5.35,0.42,7.00,-32.83,-67.00,-13205.28,98850
0.53,5.93,0.58,7.00,-15.03,-52.00,-13206.96,98859
0.00,6.60,0.67,7.00,3.34,42.00,-13208.64,98868
0.00,7.35,0.74,7.00,23.53,59.00,-13210.32,98876
0.58,8.19,0.84,7.00,46.51,79.00,-13211.16,98885
0.84,8.97,0.78,7.00,64.75,94.00,-13211.16,98894
0.34,9.66,0.69,7.00,80.38,107.00,-13211.16,98903
0.78,10.20,0.54,7.00,90.92,116.00,-13210.32,98912
0.48,10.56,0.35,7.00,96.03,120.00,-13209.48,98921
0.43,10.92,0.36,7.00,105.17,128.00,-13208.64,98930
0.68,11.21,0.29,7.00,111.13,133.00,-13206.96,98938
0.53,11.47,0.25,7.00,116.71,138.00,-13205.28,98948
0.53,11.58,0.11,7.00,116.62,138.00,-13202.76,98957
0.53,11.79,0.22,7.00,124.11,144.00,-13200.25,98966
0.58,11.98,0.18,7.00,128.09,147.00,-13197.73,98975
0.53,12.30,0.32,7.00,138.89,157.00,-13195.21,98983
0.78,12.13,-0.17,7.00,124.83,145.00,-13191.85,98993
0.29,12.16,0.03,7.00,129.76,149.00,-13188.49,99002
0.84,12.31,0.15,7.00,135.82,154.00,-13184.30,99011
0.63,12.30,-0.02,7.00,132.04,151.00,-13180.10,99020
0.10,12.33,0.03,7.00,133.85,152.00,-13175.91,99030
0.00,12.41,0.08,7.00,136.93,155.00,-13171.71,99038
0.00,12.42,0.01,7.00,135.72,154.00,-13166.67,99047
0.00,12.56,0.14,7.00,141.81,159.00,-13162.48,99056
0.89,12.59,0.03,7.00,140.23,158.00,-13156.60,99065
0.78,12.57,-0.01,7.00,139.01,157.00,-13151.57,99075
0.34,12.57,-0.01,7.00,139.00,157.00,-13145.69,99083
0.89,12.20,-0.37,7.00,122.54,143.00,-13139.81,99092
1.25,12.43,0.23,7.00,140.37,158.00,-13133.94,99101
0.10,12.19,-0.24,7.00,124.91,145.00,-13128.06,99110
0.19,11.89,-0.30,7.00,116.35,138.00,-13121.35,99120
0.05,11.92,0.03,7.00,123.72,144.00,-13114.63,99128
0.53,11.54,-0.39,7.00,105.74,129.00,-13107.92,99137
0.78,11.58,0.05,7.00,115.53,137.00,-13101.20,99146
0.43,11.30,-0.29,7.00,101.72,125.00,-13093.65,99155
0.29,10.85,-0.45,7.00,87.28,113.00,-13086.94,99165
0.84,10.13,-0.72,7.00,63.98,93.00,-13080.22,99173
0.58,9.87,-0.26,7.00,66.60,96.00,-13072.67,99182
0.89,9.72,-0.15,7.00,65.09,94.00,-13065.95,99191
0.05,9.34,-0.38,7.00,51.06,83.00,-13059.24,99201
0.58,8.92,-0.43,7.00,39.40,73.00,-13052.52,99209
0.73,8.38,-0.53,7.00,23.89,60.00,-13044.97,99218
0.34,7.91,-0.48,7.00,13.13,51.00,-13039.09,99227
0.78,7.28,-0.62,7.00,-5.39,-44.00,-13032.38,99235
0.10,6.93,-0.36,7.00,-9.01,-47.00,-13025.66,99245
0.48,6.39,-0.54,7.00,-26.04,-61.00,-13020.63,99254
0.39,5.89,-0.50,7.00,-37.79,-71.00,-13015.59,99262
0.29,5.40,-0.48,7.00,-49.60,-81.00,-13010.55,99271
0.24,4.82,-0.59,7.00,-13.27,-51.00,-13006.36,99280
0.63,4.36,-0.46,7.00,-15.05,-52.00,-13003.84,99289
0.78,3.99,-0.37,7.00,-16.53,-53.00,-13000.48,99298
0.29,3.85,-0.14,7.00,-16.33,-53.00,-12997.97,99307
0.00,3.57,-0.28,7.00,-18.26,-55.00,-12996.29,99316
0.00,3.52,-0.05,7.00,-17.59,-54.00,-12994.61,99324
0.00,3.36,-0.16,7.00,-18.88,-55.00,-12992.93,99334
0.53,3.22,-0.14,7.00,-19.48,-56.00,-12992.93,99343
0.63,2.67,-0.55,7.00,-23.87,-60.00,-12992.09,99351
0.68,2.20,-0.46,7.00,-25.83,-61.00,-12992.09,99360
0.68,1.64,-0.56,7.00,-29.01,-64.00,-12992.09,99369
0.58,1.18,-0.47,7.00,-30.97,-66.00,-12992.09,99378
0.19,1.28,0.11,7.00,-28.15,-63.00,-12992.93,99387
0.00,1.77,0.49,7.00,-24.19,-60.00,-12993.77,99396
0.84,2.15,0.38,7.00,-22.71,-59.00,-12994.61,99404
0.53,1.41,-0.75,7.00,-30.94,-66.00,-12995.45,99414
0.89,1.34,-0.07,7.00,-28.55,-64.00,-12996.29,99423
0.14,0.92,-0.42,7.00,-32.10,-66.00,-12997.13,99432
0.00,0.73,-0.19,7.00,-32.14,-67.00,-12997.97,99440
0.24,0.95,0.22,7.00,-29.35,-64.00,-12999.64,99449
0.29,1.51,0.56,7.00,-25.19,-61.00,-13000.48,99459
0.99,1.90,0.39,7.00,-23.95,-60.00,-13002.16,99467
0.39,2.25,0.35,7.00,-22.36,-58.00,-13003.00,99476
0.84,2.52,0.27,7.00,-21.29,-57.00,-13004.68,99485
0.00,2.72,0.20,7.00,-20.63,-57.00,-13006.36,99493
0.00,2.83,0.11,7.00,-20.44,-57.00,-13008.04,99503
0.00,2.91,0.08,7.00,-20.14,-56.00,-13008.88,99512
0.00,3.05,0.15,7.00,-19.13,-56.00,-13010.55,99520
0.00,3.14,0.08,7.00,-18.98,-55.00,-13012.23,99529
0.73,3.28,0.14,7.00,-18.01,-55.00,-13013.91,99538
0.24,3.39,0.11,7.00,-17.58,-54.00,-13015.59,99547
0.14,3.56,0.17,7.00,-16.54,-53.00,-13017.27,99556
0.29,3.69,0.13,7.00,-16.03,-53.00,-13018.95,99565
0.10,3.98,0.29,7.00,-13.95,-51.00,-13020.63,99573
0.63,4.22,0.24,7.00,-12.91,-50.00,-13022.31,99582
0.78,4.56,0.33,7.00,-10.89,-49.00,-13024.82,99592
0.43,4.71,0.16,7.00,-10.81,-49.00,-13026.50,99601
0.34,5.00,0.28,7.00,-8.87,-47.00,-13028.18,99609
0.00,5.18,0.18,7.00,-41.79,-75.00,-13029.86,99618
0.00,5.22,0.03,7.00,-43.93,-77.00,-13031.54,99627
0.10,5.24,0.03,7.00,-43.36,-76.00,-13034.06,99636
0.00,5.27,0.03,7.00,-42.76,-76.00,-13035.74,99645
0.53,5.04,-0.23,7.00,-53.54,-85.00,-13038.25,99653
0.84,5.03,-0.01,7.00,-49.30,-81.00,-13040.77,99662
0.10,5.17,0.13,7.00,-43.13,-76.00,-13042.45,99672
0.43,5.32,0.16,7.00,-38.80,-72.00,-13045.81,99680
0.73,5.43,0.10,7.00,-37.23,-71.00,-13048.33,99689
0.39,5.59,0.17,7.00,-31.86,-66.00,-13050.84,99698
0.78,5.76,0.17,7.00,-27.67,-63.00,-13053.36,99707
0.19,5.91,0.15,7.00,-24.35,-60.00,-13056.72,99716
0.14,5.95,0.05,7.00,-25.26,-61.00,-13059.24,99725
0.48,5.74,-0.22,7.00,-35.90,-70.00,-13062.59,99734
0.89,5.62,-0.12,7.00,-37.02,-71.00,-13065.11,99742
0.63,5.32,-0.30,7.00,-47.97,-80.00,-13068.47,99751
0.43,5.23,-0.09,7.00,-46.17,-78.00,-13071.83,99761
0.53,4.99,-0.24,7.00,-11.01,-49.00,-13074.34,99769
0.05,4.59,-0.40,7.00,-13.65,-51.00,-13077.70,99778
0.00,4.40,-0.19,7.00,-13.78,-51.00,-13081.06,99787
0.00,4.06,-0.33,7.00,-16.01,-53.00,-13084.42,99795
0.39,4.19,0.13,7.00,-13.52,-51.00,-13086.94,99805
0.78,4.41,0.21,7.00,-12.10,-50.00,-13090.29,99814
0.63,4.48,0.07,7.00,-12.33,-50.00,-13093.65,99823
0.00,4.82,0.34,7.00,-9.55,-48.00,-13096.17,99831
0.00,5.18,0.36,7.00,-38.36,-72.00,-13098.69,99841
0.00,5.63,0.45,7.00,-25.25,-61.00,-13102.04,99849
0.73,6.21,0.58,7.00,-8.28,-46.00,-13104.56,99858
0.63,6.79,0.58,7.00,6.22,45.00,-13107.92,99867
0.78,7.60,0.81,7.00,31.17,66.00,-13110.44,99875
0.29,8.29,0.69,7.00,45.96,78.00,-13112.95,99885
0.78,8.75,0.46,7.00,53.00,84.00,-13114.63,99894
0.34,9.17,0.42,7.00,62.46,92.00,-13115.47,99902
0.10,9.23,0.06,7.00,56.93,87.00,-13116.31,99911
0.00,9.20,-0.03,7.00,54.53,85.00,-13116.31,99919
0.58,9.05,-0.15,7.00,48.23,80.00,-13116.31,99929
0.84,8.70,-0.35,7.00,35.29,69.00,-13115.47,99938
0.73,8.27,-0.42,7.00,23.33,59.00,-13115.47,99946
0.43,7.83,-0.44,7.00,12.02,50.00,-13113.79,99955
0.68,7.49,-0.34,7.00,5.49,44.00,-13112.95,99964
0.63,7.22,-0.27,7.00,0.23,40.00,-13112.95,99973
0.00,7.37,0.14,7.00,12.01,50.00,-13112.12,99982
0.00,7.58,0.22,7.00,18.97,55.00,-13111.28,99991
0.05,7.70,0.12,7.00,19.86,56.00,-13110.44,99999
0.00,7.75,0.05,7.00,19.77,56.00,-13109.60,100008
0.00,7.66,-0.09,7.00,14.84,52.00,-13108.76,100017
0.00,7.51,-0.15,7.00,9.68,48.00,-13107.92,100026
13.00,7.44,-0.07,7.00,9.08,47.00,-13107.08,100035
40.00,7.33,-0.10,7.00,3.08,42.00,-13106.24,100043
28.58,7.29,-0.04,7.00,4.88,44.00,-13105.40,100052
0.43,7.19,-0.11,7.00,2.54,42.00,-13104.56,100062
0.73,7.05,-0.14,7.00,-1.50,-41.00,-13103.72,100070
0.05,6.83,-0.22,7.00,-8.65,-47.00,-13102.88,100079
0.19,6.39,-0.44,7.00,-24.09,-60.00,-13102.04,100088
0.24,6.11,-0.28,7.00,-27.81,-63.00,-13102.04,100098
0.78,5.70,-0.41,7.00,-40.91,-74.00,-13102.04,100106
0.53,5.25,-0.44,7.00,-52.56,-84.00,-13102.04,100115
0.84,4.98,-0.27,7.00,-11.16,-49.00,-13102.88,100124
3.51,4.80,-0.18,7.00,-11.68,-49.00,-13103.72,100132
8.87,4.62,-0.18,7.00,-12.49,-50.00,-13104.56,100142
1.09,4.51,-0.11,7.00,-12.86,-50.00,-13105.40,100151
0.00,4.27,-0.24,7.00,-14.60,-52.00,-13106.24,100160
0.00,4.41,0.14,7.00,-12.42,-50.00,-13107.08,100168
0.53,4.28,-0.13,7.00,-14.10,-51.00,-13107.92,100177
0.84,4.19,-0.09,7.00,-14.41,-52.00,-13108.76,100187
0.68,4.08,-0.11,7.00,-14.99,-52.00,-13109.60,100196
0.05,3.93,-0.15,7.00,-15.95,-53.00,-13110.44,100204
0.14,3.83,-0.10,7.00,-16.27,-53.00,-13112.12,100213
0.00,3.72,-0.11,7.00,-16.87,-54.00,-13112.95,100222
0.48,3.56,-0.16,7.00,-17.83,-55.00,-13113.79,100232
0.58,3.57,0.01,7.00,-17.12,-54.00,-13114.63,100240
0.14,3.63,0.06,7.00,-16.59,-53.00,-13116.31,100249
0.73,3.56,-0.07,7.00,-17.51,-54.00,-13117.15,100258
0.29,3.41,-0.14,7.00,-18.52,-55.00,-13118.83,100268
0.78,3.45,0.03,7.00,-17.63,-54.00,-13119.67,100276
0.43,3.73,0.28,7.00,-15.23,-52.00,-13121.35,100285
0.84,3.76,0.03,7.00,-16.07,-53.00,-13122.19,100294
0.63,4.03,0.27,7.00,-13.77,-51.00,-13123.87,100303
0.05,4.37,0.34,7.00,-11.78,-49.00,-13125.54,100312
0.00,4.95,0.58,7.00,-7.92,-46.00,-13126.38,100321
0.24,5.44,0.48,7.00,-29.43,-64.00,-13128.06,100330
0.78,5.95,0.51,7.00,-16.13,-53.00,-13128.90,100338
0.48,6.23,0.28,7.00,-13.71,-51.00,-13130.58,100347
0.84,6.29,0.06,7.00,-16.50,-53.00,-13131.42,100357
0.05,6.24,-0.05,7.00,-19.79,-56.00,-13133.10,100365
0.68,6.09,-0.15,7.00,-25.76,-61.00,-13134.78,100374
0.05,5.83,-0.26,7.00,-34.34,-68.00,-13135.62,100383
0.19,5.38,-0.46,7.00,-49.76,-81.00,-13137.29,100392
0.19,4.64,-0.73,7.00,-14.72,-52.00,-13138.97,100401
0.78,3.99,-0.65,7.00,-17.67,-54.00,-13140.65,100410
0.58,3.58,-0.41,7.00,-18.74,-55.00,-13142.33,100419
0.05,3.07,-0.51,7.00,-21.65,-58.00,-13144.01,100428
0.00,2.91,-0.16,7.00,-21.11,-57.00,-13145.69,100436
0.34,2.93,0.02,7.00,-20.31,-57.00,-13147.37,100446
0.78,2.98,0.05,7.00,-19.90,-56.00,-13149.05,100455
0.34,2.95,-0.03,7.00,-20.36,-57.00,-13150.72,100464
0.78,3.30,0.35,7.00,-17.07,-54.00,-13152.40,100472
0.00,3.66,0.36,7.00,-15.24,-52.00,-13154.08,100482
0.00,4.39,0.72,7.00,-10.16,-48.00,-13155.76,100491
0.63,5.18,0.79,7.00,-29.73,-65.00,-13157.44,100499
0.84,5.77,0.59,7.00,-19.14,-56.00,-13158.28,100508
0.29,6.14,0.38,7.00,-13.82,-51.00,-13159.96,100517
0.84,6.27,0.12,7.00,-15.88,-53.00,-13161.64,100527
0.58,6.22,-0.05,7.00,-20.65,-57.00,-13163.32,100535
0.05,6.10,-0.12,7.00,-24.95,-60.00,-13164.99,100544
0.48,5.99,-0.11,7.00,-27.31,-63.00,-13166.67,100553
0.43,5.90,-0.10,7.00,-29.55,-64.00,-13168.35,100561
0.05,5.82,-0.07,7.00,-30.91,-66.00,-13170.03,100571
0.14,5.92,0.10,7.00,-24.84,-60.00,-13171.71,100580
0.05,6.21,0.28,7.00,-14.12,-51.00,-13172.55,100589
0.48,6.43,0.22,7.00,-9.77,-48.00,-13174.23,100597
0.00,6.91,0.48,7.00,7.27,46.00,-13175.91,100606
0.00,7.34,0.43,7.00,17.25,54.00,-13177.58,100616
0.53,7.75,0.41,7.00,27.07,62.00,-13178.42,100624
0.00,7.98,0.23,7.00,29.08,64.00,-13178.42,100633
0.00,7.98,-0.00,7.00,24.48,60.00,-13178.42,100641
0.58,8.37,0.39,7.00,42.17,75.00,-13177.58,100651
0.24,8.11,-0.26,7.00,22.70,59.00,-13177.58,100660
0.00,8.22,0.11,7.00,32.62,67.00,-13176.74,100668
0.29,8.07,-0.15,7.00,23.69,59.00,-13175.91,100677
0.78,7.94,-0.13,7.00,20.79,57.00,-13175.07,100686
0.53,7.93,-0.00,7.00,23.26,59.00,-13173.39,100696
0.84,7.59,-0.35,7.00,7.67,46.00,-13172.55,100704
0.58,7.41,-0.17,7.00,6.77,45.00,-13171.71,100713
0.48,6.69,-0.72,7.00,-22.23,-58.00,-13170.87,100722
0.39,6.11,-0.58,7.00,-33.74,-68.00,-13170.87,100730
0.00,5.31,-0.80,7.00,-58.40,-89.00,-13170.87,100740
0.24,4.87,-0.43,7.00,-12.36,-50.00,-13170.87,100749
0.00,4.50,-0.37,7.00,-14.00,-51.00,-13171.71,100757
0.00,4.45,-0.05,7.00,-12.96,-50.00,-13172.55,100766
0.00,4.41,-0.04,7.00,-13.12,-51.00,-13172.55,100775
0.00,4.30,-0.11,7.00,-13.91,-51.00,-13173.39,100784
0.00,4.15,-0.16,7.00,-14.90,-52.00,-13174.23,100793
0.63,4.18,0.04,7.00,-13.92,-51.00,-13175.07,100802
0.73,4.04,-0.15,7.00,-15.41,-52.00,-13175.91,100811
0.29,3.74,-0.30,7.00,-17.51,-54.00,-13176.74,100819
0.19,3.22,-0.51,7.00,-20.94,-57.00,-13177.58,100829
0.05,3.46,0.23,7.00,-16.77,-54.00,-13178.42,100838
0.63,2.77,-0.68,7.00,-23.86,-60.00,-13179.26,100847
0.58,2.60,-0.17,7.00,-22.66,-59.00,-13180.10,100855
0.78,2.03,-0.58,7.00,-27.19,-62.00,-13180.10,100865
0.29,1.53,-0.49,7.00,-29.29,-64.00,-13180.94,100874
0.78,1.12,-0.42,7.00,-31.08,-66.00,-13181.78,100883
0.39,0.60,-0.52,7.00,-34.10,-68.00,-13182.62,100891
0.00,0.56,-0.04,7.00,-32.34,-67.00,-13184.30,100900
0.10,0.47,-0.09,7.00,-32.99,-67.00,-13185.14,100910
0.58,0.53,0.06,7.00,-32.14,-67.00,-13185.98,100918
0.73,0.60,0.07,7.00,-31.69,-66.00,-13186.82,100927
0.24,0.69,0.09,7.00,-31.19,-66.00,-13187.66,100936
0.43,0.97,0.28,7.00,-29.02,-64.00,-13189.33,100945
0.00,0.92,-0.05,7.00,-30.62,-65.00,-13190.17,100954
0.00,1.05,0.13,7.00,-29.26,-64.00,-13191.85,100963
0.53,1.27,0.22,7.00,-27.77,-63.00,-13192.69,100972
0.78,1.05,-0.22,7.00,-30.66,-65.00,-13193.53,100981
0.29,1.04,-0.01,7.00,-29.84,-65.00,-13195.21,100989
0.84,0.70,-0.34,7.00,-32.85,-67.00,-13196.05,100999
0.34,0.71,0.01,7.00,-31.43,-66.00,-13197.73,101008
0.05,0.55,-0.16,7.00,-32.88,-67.00,-13199.41,101017
0.29,0.61,0.06,7.00,-31.68,-66.00,-13200.25,101025
0.00,0.65,0.04,7.00,-31.57,-66.00,-13201.92,101035
0.78,0.67,0.01,7.00,-31.62,-66.00,-13203.60,101044
0.05,0.78,0.11,7.00,-30.66,-65.00,-13204.44,101052
0.10,0.93,0.15,7.00,-29.74,-65.00,-13206.12,101061
0.58,1.33,0.40,7.00,-26.73,-62.00,-13207.80,101070
0.00,2.16,0.83,7.00,-20.88,-57.00,-13209.48,101080
0.00,2.49,0.33,7.00,-21.26,-57.00,-13211.16,101088
0.00,3.11,0.62,7.00,-16.95,-54.00,-13212.84,101097
0.00,3.58,0.47,7.00,-15.25,-52.00,-13214.51,101106
0.24,4.06,0.49,7.00,-12.74,-50.00,-13216.19,101115
0.29,4.51,0.44,7.00,-10.70,-48.00,-13217.87,101124
0.00,4.66,0.16,7.00,-11.07,-49.00,-13218.71,101133
0.00,5.20,0.53,7.00,-34.41,-69.00,-13220.39,101142
0.05,5.94,0.75,7.00,-11.46,-49.00,-13222.07,101150
0.00,6.41,0.47,7.00,-5.44,-44.00,-13223.75,101159
0.78,7.01,0.60,7.00,12.06,50.00,-13225.43,101169
0.34,7.14,0.13,7.00,6.04,45.00,-13226.27,101177
0.14,7.60,0.47,7.00,24.47,60.00,-13227.94,101186
0.19,8.28,0.68,7.00,45.57,78.00,-13227.94,101195
0.34,8.86,0.58,7.00,58.10,88.00,-13227.94,101203
0.05,9.43,0.57,7.00,72.16,100.00,-13227.94,101213
0.24,10.04,0.61,7.00,88.17,114.00,-13227.10,101222
0.05,10.77,0.73,7.00,109.05,131.00,-13226.27,101231
0.78,11.37,0.59,7.00,121.02,142.00,-13224.59,101240
0.48,12.10,0.73,7.00,141.95,159.00,-13222.91,101249
0.00,12.49,0.40,7.00,145.27,162.00,-13221.23,101258
0.53,12.69,0.20,7.00,146.42,163.00,-13218.71,101267
0.78,12.97,0.28,7.00,154.92,170.00,-13216.19,101276
0.19,13.38,0.41,7.00,167.63,181.00,-13212.84,101285
0.84,13.49,0.11,7.00,164.65,178.00,-13208.64,101295
0.10,13.68,0.19,7.00,170.80,183.00,-13204.44,101304
0.39,13.93,0.25,7.00,178.26,190.00,-13200.25,101312
0.84,14.24,0.31,7.00,187.07,197.00,-13195.21,101321
0.63,14.39,0.15,7.00,187.75,198.00,-13190.17,101330
0.63,14.47,0.08,7.00,188.25,198.00,-13185.14,101340
0.84,14.42,-0.05,7.00,184.47,195.00,-13179.26,101349
0.34,14.37,-0.05,7.00,183.26,194.00,-13172.55,101358
1.46,14.50,0.13,7.00,190.23,200.00,-13166.67,101367
0.00,14.45,-0.05,7.00,185.12,196.00,-13159.96,101376
0.00,14.15,-0.30,7.00,172.70,185.00,-13152.40,101385
0.48,13.88,-0.27,7.00,166.69,180.00,-13145.69,101394
0.89,13.65,-0.23,7.00,161.68,176.00,-13138.13,101403
0.58,13.35,-0.30,7.00,152.89,168.00,-13130.58,101412
0.00,13.20,-0.15,7.00,151.89,167.00,-13123.03,101422
0.00,12.78,-0.42,7.00,136.30,154.00,-13114.63,101431
0.68,12.43,-0.36,7.00,128.44,148.00,-13107.08,101440
0.43,12.07,-0.36,7.00,119.45,140.00,-13098.69,101448
0.84,11.73,-0.33,7.00,111.72,134.00,-13090.29,101457
0.63,11.45,-0.28,7.00,105.53,128.00,-13081.90,101467
0.63,11.26,-0.19,7.00,102.68,126.00,-13073.51,101476
0.19,10.84,-0.42,7.00,87.71,113.00,-13065.11,101485
0.29,10.56,-0.29,7.00,83.18,110.00,-13057.56,101494
0.05,10.17,-0.39,7.00,71.57,100.00,-13049.16,101504
0.53,10.34,0.17,7.00,87.10,113.00,-13040.77,101513
0.53,10.00,-0.34,7.00,68.13,97.00,-13032.38,101521
0.34,9.59,-0.41,7.00,56.58,87.00,-13024.82,101530
0.84,9.19,-0.40,7.00,46.57,79.00,-13016.43,101539
0.68,8.80,-0.38,7.00,37.40,71.00,-13008.88,101549
0.58,8.43,-0.37,7.00,28.24,63.00,-13000.48,101557
0.73,7.96,-0.47,7.00,14.61,52.00,-12992.93,101566
0.29,7.50,-0.46,7.00,3.38,42.00,-12986.21,101575
0.84,6.96,-0.54,7.00,-11.93,-50.00,-12978.66,101584
0.58,6.30,-0.66,7.00,-30.79,-65.00,-12971.95,101593
0.58,5.53,-0.77,7.00,-52.03,-83.00,-12965.23,101602
0.00,4.86,-0.67,7.00,-13.39,-51.00,-12960.20,101611
0.34,4.37,-0.49,7.00,-15.15,-52.00,-12955.16,101620
0.78,3.89,-0.48,7.00,-17.48,-54.00,-12950.96,101628
0.29,3.57,-0.31,7.00,-18.37,-55.00,-12947.61,101638
0.10,3.46,-0.11,7.00,-18.16,-55.00,-12944.25,101647
0.00,3.44,-0.02,7.00,-17.88,-55.00,-12941.73,101656
0.68,3.72,0.28,7.00,-15.30,-52.00,-12939.21,101664
0.34,4.05,0.33,7.00,-13.44,-51.00,-12938.37,101673
0.84,4.40,0.36,7.00,-11.56,-49.00,-12936.69,101683
0.19,4.67,0.27,7.00,-10.60,-48.00,-12936.69,101691
0.84,4.92,0.25,7.00,-9.40,-47.00,-12935.85,101700
0.00,5.13,0.22,7.00,-42.33,-75.00,-12935.85,101709
0.05,4.98,-0.15,7.00,-10.70,-48.00,-12935.85,101719
0.00,4.41,-0.57,7.00,-15.21,-52.00,-12935.85,101727
0.05,3.28,-1.13,7.00,-23.14,-59.00,-12935.85,101736
0.39,1.94,-1.33,7.00,-30.61,-65.00,-12935.85,101745
0.94,1.20,-0.74,7.00,-31.95,-66.00,-12936.69,101754
0.63,1.37,0.17,7.00,-27.45,-63.00,-12936.69,101763
0.14,-0.03,-1.41,7.00,-40.78,-74.00,-12936.69,101772
0.05,1.71,1.75,7.00,-19.44,-56.00,-12937.53,101781
0.43,-0.40,-2.12,7.00,-45.50,-78.00,-12937.53,101790
0.84,0.40,0.81,7.00,-29.77,-65.00,-12938.37,101798
0.29,-0.41,-0.81,7.00,-40.29,-73.00,-12938.37,101808
0.89,0.07,0.48,7.00,-32.75,-67.00,-12938.37,101817
0.58,-0.39,-0.46,7.00,-38.78,-72.00,-12938.37,101826
0.05,0.27,0.66,7.00,-30.99,-66.00,-12938.37,101834
0.24,0.75,0.48,7.00,-29.34,-64.00,-12938.37,101843
0.05,0.70,-0.05,7.00,-31.72,-66.00,-12938.37,101853
0.84,1.52,0.82,7.00,-24.15,-60.00,-12938.37,101862
0.58,1.09,-0.42,7.00,-31.22,-66.00,-12938.37,101870
0.00,1.83,0.74,7.00,-22.92,-59.00,-12938.37,101879
0.00,2.08,0.25,7.00,-23.62,-59.00,-12939.21,101889
0.00,2.44,0.36,7.00,-21.34,-57.00,-12939.21,101897
0.05,2.92,0.48,7.00,-18.51,-55.00,-12939.21,101906
0.00,3.07,0.15,7.00,-19.08,-56.00,-12940.05,101915
0.89,3.69,0.62,7.00,-14.09,-51.00,-12940.05,101923
0.14,3.86,0.17,7.00,-15.04,-52.00,-12940.89,101933
0.19,4.11,0.25,7.00,-13.45,-51.00,-12940.89,101942
0.58,4.39,0.28,7.00,-11.91,-50.00,-12941.73,101951
0.05,4.45,0.06,7.00,-12.54,-50.00,-12941.73,101959
0.24,4.67,0.22,7.00,-10.80,-49.00,-12941.73,101968
0.05,4.95,0.28,7.00,-9.11,-47.00,-12941.73,101978
0.89,4.79,-0.16,7.00,-11.72,-49.00,-12942.57,101987
0.53,4.86,0.07,7.00,-10.40,-48.00,-12943.41,101995
0.00,4.60,-0.26,7.00,-13.03,-50.00,-12943.41,102004
0.99,4.48,-0.12,7.00,-13.09,-50.00,-12944.25,102013
0.73,4.57,0.09,7.00,-11.76,-49.00,-12944.25,102022
0.34,4.48,-0.10,7.00,-12.99,-50.00,-12945.09,102031
0.89,4.46,-0.02,7.00,-12.75,-50.00,-12945.09,102040
0.00,4.42,-0.04,7.00,-13.08,-50.00,-12945.93,102049
0.00,4.63,0.21,7.00,-11.04,-49.00,-12946.77,102057
0.63,4.67,0.05,7.00,-11.45,-49.00,-12947.61,102067
0.89,4.94,0.27,7.00,-9.21,-47.00,-12948.44,102076
0.78,5.08,0.13,7.00,-45.40,-78.00,-12948.44,102084
0.73,5.40,0.33,7.00,-33.31,-68.00,-12949.28,102093
0.84,5.45,0.05,7.00,-37.67,-71.00,-12950.12,102103
0.10,5.57,0.11,7.00,-33.49,-68.00,-12950.96,102112
0.14,5.96,0.39,7.00,-18.02,-55.00,-12952.64,102120
0.48,6.05,0.09,7.00,-21.86,-58.00,-12953.48,102129
0.89,6.35,0.30,7.00,-10.18,-48.00,-12954.32,102138
0.73,6.81,0.45,7.00,4.17,43.00,-12955.16,102147
0.68,6.90,0.09,7.00,-0.72,-40.00,-12956.00,102156
0.43,7.30,0.41,7.00,15.67,53.00,-12956.84,102165
0.00,7.56,0.26,7.00,19.36,56.00,-12957.68,102173
0.05,7.81,0.24,7.00,25.04,61.00,-12957.68,102182
0.29,8.15,0.34,7.00,35.67,70.00,-12957.68,102192
0.84,8.47,0.32,7.00,43.13,76.00,-12957.68,102200
0.58,9.31,0.84,7.00,74.51,102.00,-12957.68,102209
0.94,9.11,-0.20,7.00,48.59,80.00,-12957.68,102218
0.10,8.83,-0.28,7.00,40.09,73.00,-12957.68,102227
0.43,8.93,0.10,7.00,50.26,82.00,-12956.84,102236
0.10,9.25,0.32,7.00,62.52,92.00,-12956.84,102245
0.29,9.66,0.42,7.00,74.92,103.00,-12956.00,102254
0.24,9.97,0.31,7.00,80.33,107.00,-12956.00,102262
0.89,9.95,-0.02,7.00,73.41,101.00,-12955.16,102272
0.53,9.99,0.04,7.00,75.54,103.00,-12955.16,102281
0.53,9.93,-0.06,7.00,72.22,100.00,-12954.32,102290
0.78,10.19,0.26,7.00,85.07,111.00,-12953.48,102298
0.39,10.38,0.19,7.00,88.19,114.00,-12953.48,102307
0.89,10.32,-0.06,7.00,82.01,109.00,-12952.64,102317
0.63,10.36,0.04,7.00,84.77,111.00,-12951.80,102326
0.00,10.34,-0.02,7.00,83.26,110.00,-12950.96,102335
0.05,10.57,0.22,7.00,93.58,118.00,-12950.96,102343
0.05,10.64,0.08,7.00,92.61,118.00,-12950.12,102352
0.00,10.58,-0.06,7.00,88.27,114.00,-12949.28,102362
0.05,10.51,-0.07,7.00,86.41,112.00,-12948.44,102371
0.00,10.57,0.06,7.00,90.61,116.00,-12947.61,102379
0.48,10.53,-0.04,7.00,87.45,113.00,-12946.77,102388
0.05,10.42,-0.11,7.00,83.39,110.00,-12946.77,102397
0.19,10.29,-0.13,7.00,79.79,107.00,-12945.93,102407
0.53,10.31,0.02,7.00,83.20,110.00,-12945.09,102416
0.89,10.34,0.03,7.00,84.16,110.00,-12944.25,102424
0.48,10.26,-0.09,7.00,79.63,107.00,-12943.41,102433
0.43,10.25,-0.01,7.00,81.09,108.00,-12942.57,102443
0.84,10.73,0.48,7.00,103.01,126.00,-12940.89,102452
0.53,10.94,0.20,7.00,102.50,126.00,-12940.05,102461
0.10,10.61,-0.32,7.00,83.93,110.00,-12939.21,102469
0.05,9.45,-1.16,7.00,38.06,72.00,-12938.37,102478
0.39,8.96,-0.49,7.00,39.23,73.00,-12937.53,102488
0.78,8.50,-0.46,7.00,28.37,63.00,-12937.53,102497
0.29,8.57,0.07,7.00,40.68,74.00,-12937.53,102505
0.89,8.61,0.04,7.00,40.96,74.00,-12937.53,102514
0.29,8.41,-0.20,7.00,31.27,66.00,-12936.69,102523
0.68,8.91,0.50,7.00,57.92,88.00,-12936.69,102532
0.00,9.17,0.26,7.00,59.38,89.00,-12936.69,102541
0.05,8.87,-0.30,7.00,40.89,74.00,-12936.69,102550
0.00,9.29,0.41,7.00,65.50,95.00,-12935.85,102558
0.00,9.27,-0.02,7.00,56.30,87.00,-12935.85,102567
0.48,9.13,-0.14,7.00,50.30,82.00,-12935.85,102577
0.34,9.09,-0.04,7.00,51.32,83.00,-12935.85,102585
0.84,9.01,-0.08,7.00,48.67,80.00,-12935.85,102594
0.43,8.97,-0.04,7.00,48.42,80.00,-12935.85,102603
0.89,8.89,-0.08,7.00,45.73,78.00,-12935.85,102611
0.63,8.91,0.02,7.00,48.19,80.00,-12935.85,102621
0.84,8.94,0.03,7.00,49.15,81.00,-12935.85,102630
0.34,8.97,0.03,7.00,49.91,82.00,-12935.85,102638
0.14,9.03,0.05,7.00,51.70,83.00,-12935.85,102647
0.10,9.00,-0.03,7.00,49.28,81.00,-12935.85,102657
0.00,9.03,0.03,7.00,51.22,83.00,-12935.85,102665
0.00,9.01,-0.01,7.00,50.04,82.00,-12935.85,102674
0.05,8.95,-0.06,7.00,47.39,79.00,-12935.85,102683
0.00,8.87,-0.07,7.00,45.36,78.00,-12935.85,102691
0.43,8.85,-0.03,7.00,45.65,78.00,-12935.85,102701
0.14,8.82,-0.02,7.00,45.18,78.00,-12935.85,102710
0.14,8.89,0.06,7.00,48.42,80.00,-12935.85,102718
0.68,8.92,0.03,7.00,48.69,80.00,-12935.85,102727
0.78,8.91,-0.01,7.00,47.60,80.00,-12935.85,102736
0.39,8.90,-0.01,7.00,47.31,79.00,-12935.85,102745
0.89,8.92,0.02,7.00,48.51,80.00,-12935.85,102754
0.00,8.92,-0.00,7.00,48.05,80.00,-12935.85,102763
0.89,8.93,0.01,7.00,48.49,80.00,-12935.85,102772
0.58,8.90,-0.03,7.00,46.96,79.00,-12935.85,102780
0.53,8.81,-0.10,7.00,43.20,76.00,-12935.85,102790
0.29,8.72,-0.09,7.00,41.11,74.00,-12935.85,102799
0.58,8.49,-0.22,7.00,32.81,67.00,-12935.85,102807
0.39,8.29,-0.20,7.00,28.40,63.00,-12935.85,102816
0.89,8.27,-0.02,7.00,31.27,66.00,-12935.85,102825
0.29,8.26,-0.01,7.00,31.26,66.00,-12935.85,102834
0.89,8.26,-0.00,7.00,31.38,66.00,-12935.85,102843
0.58,8.25,-0.01,7.00,31.04,66.00,-12935.85,102852
0.89,8.26,0.02,7.00,31.90,66.00,-12935.85,102860
0.10,8.28,0.02,7.00,32.37,67.00,-12935.85,102870
0.34,8.33,0.05,7.00,34.19,68.00,-12935.85,102879
0.05,8.40,0.07,7.00,36.33,70.00,-12935.85,102888
0.29,8.63,0.23,7.00,45.31,78.00,-12935.85,102896
0.29,8.80,0.17,7.00,48.31,80.00,-12935.85,102905
0.84,9.00,0.20,7.00,53.88,85.00,-12935.85,102915
0.39,9.15,0.15,7.00,56.81,87.00,-12935.85,102923
0.05,9.32,0.17,7.00,61.28,91.00,-12935.85,102932
0.05,9.50,0.18,7.00,66.20,95.00,-12935.85,102941
0.05,9.70,0.20,7.00,71.47,100.00,-12935.85,102949
0.05,9.91,0.22,7.00,77.18,105.00,-12935.85,102959
0.05,10.05,0.14,7.00,79.15,106.00,-12935.85,102968
0.89,10.27,0.22,7.00,86.16,112.00,-12935.85,102977
0.05,10.42,0.14,7.00,88.29,114.00,-12935.85,102986
0.05,10.56,0.14,7.00,91.83,117.00,-12935.85,102994
0.00,10.68,0.12,7.00,94.37,119.00,-12935.85,103004
0.00,10.70,0.02,7.00,92.81,118.00,-12935.02,103013
0.00,10.57,-0.13,7.00,86.48,112.00,-12935.02,103022
0.29,10.38,-0.18,7.00,80.83,108.00,-12935.02,103030
0.94,10.13,-0.25,7.00,73.27,101.00,-12935.02,103040
0.48,9.76,-0.37,7.00,61.56,91.00,-12935.02,103049
0.84,9.29,-0.47,7.00,48.02,80.00,-12935.02,103057
0.63,8.85,-0.44,7.00,37.35,71.00,-12935.02,103066
0.84,8.52,-0.33,7.00,31.60,66.00,-12935.02,103075
0.39,8.53,0.01,7.00,38.46,72.00,-12935.02,103085
0.24,8.68,0.14,7.00,44.76,77.00,-12935.02,103093
0.10,8.71,0.03,7.00,43.36,76.00,-12935.02,103102
0.99,8.76,0.05,7.00,45.10,78.00,-12935.02,103110
0.63,8.85,0.09,7.00,48.20,80.00,-12935.02,103119
0.89,8.95,0.10,7.00,50.63,82.00,-12935.02,103129
0.78,8.98,0.03,7.00,49.89,81.00,-12935.02,103137
0.68,8.96,-0.02,7.00,48.62,80.00,-12935.02,103146
0.84,8.92,-0.04,7.00,47.37,79.00,-12935.02,103155
0.05,8.95,0.03,7.00,49.35,81.00,-12935.02,103164
0.05,8.95,-0.00,7.00,48.70,80.00,-12935.02,103173
0.48,8.95,0.00,7.00,48.91,81.00,-12935.02,103182
0.94,8.99,0.03,7.00,50.33,82.00,-12935.02,103191
0.68,9.01,0.02,7.00,50.70,82.00,-12935.02,103199
1.20,9.05,0.04,7.00,51.99,83.00,-12935.02,103208
0.10,9.14,0.09,7.00,55.29,86.00,-12935.02,103218
0.63,9.23,0.09,7.00,57.42,88.00,-12935.02,103226
0.29,9.36,0.13,7.00,61.48,91.00,-12935.02,103235
0.05,9.51,0.15,7.00,65.71,95.00,-12935.02,103244
0.29,9.63,0.12,7.00,68.04,97.00,-12935.02,103252
0.94,9.71,0.08,7.00,69.28,98.00,-12935.02,103262
0.63,9.78,0.07,7.00,70.93,99.00,-12935.02,103271
0.05,9.88,0.10,7.00,73.94,102.00,-12935.02,103280
0.05,9.97,0.09,7.00,76.15,104.00,-12935.02,103288
0.68,10.04,0.07,7.00,77.26,105.00,-12935.02,103298
0.63,10.06,0.02,7.00,76.98,104.00,-12935.02,103307
0.29,10.20,0.14,7.00,82.91,109.00,-12935.02,103316
0.94,10.11,-0.09,7.00,75.80,103.00,-12935.02,103324
0.05,10.14,0.04,7.00,79.34,106.00,-12935.02,103333
0.00,10.20,0.06,7.00,81.11,108.00,-12935.02,103343
0.89,10.28,0.08,7.00,83.77,110.00,-12935.02,103352
0.39,10.42,0.14,7.00,88.39,114.00,-12935.02,103360
0.89,10.53,0.11,7.00,90.42,116.00,-12935.02,103369
0.68,10.64,0.11,7.00,93.16,118.00,-12934.18,103378
0.10,10.74,0.10,7.00,95.32,120.00,-12934.18,103388
0.58,10.86,0.12,7.00,98.99,123.00,-12934.18,103397
0.05,10.96,0.10,7.00,101.06,125.00,-12934.18,103405
0.14,11.08,0.12,7.00,104.48,128.00,-12934.18,103414
0.99,11.23,0.15,7.00,108.73,131.00,-12934.18,103424
0.78,11.34,0.11,7.00,110.86,133.00,-12934.18,103433
0.10,11.51,0.16,7.00,115.91,137.00,-12934.18,103442
0.00,11.60,0.09,7.00,116.85,138.00,-12934.18,103451
0.10,11.70,0.10,7.00,119.32,140.00,-12934.18,103459
0.53,11.79,0.09,7.00,121.59,142.00,-12934.18,103469
0.89,11.83,0.04,7.00,121.67,142.00,-12934.18,103478
0.34,11.90,0.06,7.00,123.70,144.00,-12934.18,103487
0.94,11.87,-0.03,7.00,121.12,142.00,-12934.18,103496
0.14,11.89,0.03,7.00,122.90,143.00,-12934.18,103505
0.43,11.90,0.01,7.00,122.67,143.00,-12934.18,103514
0.00,11.93,0.03,7.00,123.86,144.00,-12934.18,103523
0.14,11.99,0.06,7.00,125.93,146.00,-12934.18,103532
0.68,12.00,0.01,7.00,125.16,145.00,-12934.18,103541
0.53,12.10,0.10,7.00,129.45,149.00,-12934.18,103550
0.29,12.16,0.06,7.00,130.35,149.00,-12934.18,103559
0.05,12.23,0.06,7.00,131.97,151.00,-12933.34,103568
0.10,12.33,0.10,7.00,135.24,153.00,-12933.34,103577
0.63,12.41,0.08,7.00,136.98,155.00,-12933.34,103586
0.68,12.46,0.05,7.00,137.52,155.00,-12933.34,103596
0.89,12.48,0.01,7.00,137.20,155.00,-12933.34,103605
0.53,12.51,0.03,7.00,138.34,156.00,-12933.34,103613
0.00,12.59,0.08,7.00,141.50,159.00,-12933.34,103622
0.05,12.63,0.04,7.00,141.46,159.00,-12933.34,103631
0.00,12.64,0.01,7.00,141.37,159.00,-12933.34,103641
0.05,12.64,-0.00,7.00,140.86,158.00,-12933.34,103650
0.58,12.65,0.01,7.00,141.30,159.00,-12933.34,103658
0.89,12.70,0.05,7.00,143.37,160.00,-12933.34,103667
0.14,12.72,0.02,7.00,143.40,160.00,-12933.34,103676
0.10,12.73,0.01,7.00,143.31,160.00,-12933.34,103686
0.19,12.77,0.04,7.00,145.03,162.00,-12933.34,103695
0.53,12.77,-0.00,7.00,144.09,161.00,-12933.34,103704
0.84,12.79,0.03,7.00,145.32,162.00,-12933.34,103712
0.39,12.77,-0.02,7.00,143.86,161.00,-12933.34,103721
0.94,12.74,-0.03,7.00,143.10,160.00,-12933.34,103731
0.68,12.72,-0.03,7.00,142.37,159.00,-12933.34,103740
0.14,12.66,-0.05,7.00,140.47,158.00,-12933.34,103749
0.48,12.64,-0.03,7.00,140.42,158.00,-12933.34,103758
0.05,12.55,-0.08,7.00,137.16,155.00,-12933.34,103767
0.14,12.49,-0.07,7.00,135.88,154.00,-12933.34,103776
0.73,12.40,-0.09,7.00,133.15,152.00,-12933.34,103785
0.89,12.32,-0.08,7.00,131.44,150.00,-12933.34,103794
0.05,12.25,-0.07,7.00,129.81,149.00,-12933.34,103803
0.10,12.16,-0.09,7.00,127.21,147.00,-12933.34,103813
0.05,12.09,-0.07,7.00,125.74,145.00,-12933.34,103821
0.00,11.99,-0.10,7.00,122.64,143.00,-12933.34,103830
0.34,11.91,-0.08,7.00,121.21,142.00,-12932.50,103839
0.00,11.78,-0.13,7.00,117.08,138.00,-12932.50,103848
0.63,11.68,-0.10,7.00,114.88,136.00,-12932.50,103858
0.78,11.59,-0.09,7.00,112.84,135.00,-12932.50,103866
0.48,11.51,-0.08,7.00,111.25,133.00,-12932.50,103875
0.89,11.48,-0.03,7.00,111.31,133.00,-12932.50,103884
0.53,11.39,-0.08,7.00,108.14,131.00,-12932.50,103894
1.04,11.34,-0.05,7.00,107.45,130.00,-12932.50,103903
0.78,11.27,-0.07,7.00,105.33,128.00,-12932.50,103912
0.10,11.18,-0.09,7.00,102.71,126.00,-12932.50,103920
0.43,11.11,-0.07,7.00,101.30,125.00,-12932.50,103929
0.58,11.01,-0.10,7.00,98.28,122.00,-12932.50,103939
0.34,10.93,-0.08,7.00,96.59,121.00,-12932.50,103948
0.24,10.83,-0.10,7.00,93.69,118.00,-12932.50,103957
0.29,10.71,-0.12,7.00,90.44,116.00,-12932.50,103965
0.84,10.58,-0.13,7.00,86.98,113.00,-12932.50,103974
0.19,10.49,-0.09,7.00,85.46,112.00,-12932.50,103984
0.05,10.42,-0.07,7.00,84.26,110.00,-12932.50,103993
0.39,10.34,-0.09,7.00,81.63,108.00,-12932.50,104002
0.94,10.31,-0.03,7.00,82.21,109.00,-12932.50,104010
0.53,10.27,-0.04,7.00,80.99,108.00,-12932.50,104019
0.99,10.24,-0.03,7.00,80.56,107.00,-12932.50,104029
0.29,10.22,-0.02,7.00,80.22,107.00,-12932.50,104038
0.73,10.18,-0.04,7.00,78.76,106.00,-12932.50,104047
0.24,10.16,-0.02,7.00,78.52,106.00,-12932.50,104055
0.29,10.12,-0.04,7.00,77.02,104.00,-12932.50,104065
0.14,10.10,-0.02,7.00,77.18,105.00,-12932.50,104074
0.58,10.09,-0.01,7.00,77.11,105.00,-12932.50,104083
0.19,10.08,-0.01,7.00,76.66,104.00,-12932.50,104091
0.24,10.06,-0.01,7.00,76.33,104.00,-12932.50,104100
0.00,10.05,-0.01,7.00,75.97,103.00,-12932.50,104110
0.99,10.05,0.00,7.00,76.39,104.00,-12932.50,104119
0.73,10.04,-0.02,7.00,75.56,103.00,-12932.50,104128
0.68,10.02,-0.01,7.00,75.38,103.00,-12932.50,104136
0.84,10.01,-0.02,7.00,74.76,102.00,-12932.50,104145
0.19,9.98,-0.03,7.00,73.95,102.00,-12932.50,104155
0.05,9.99,0.01,7.00,75.07,103.00,-12932.50,104164
0.89,9.98,-0.01,7.00,74.14,102.00,-12932.50,104172
0.73,9.96,-0.02,7.00,73.62,102.00,-12932.50,104181
0.68,9.98,0.02,7.00,75.07,103.00,-12932.50,104190
0.84,10.03,0.04,7.00,76.48,104.00,-12932.50,104200
0.00,10.07,0.04,7.00,77.59,105.00,-12932.50,104208
0.14,10.14,0.07,7.00,79.80,107.00,-12932.50,104217
0.48,10.18,0.04,7.00,80.23,107.00,-12932.50,104226
0.10,10.26,0.08,7.00,83.02,109.00,-12932.50,104236
0.48,10.31,0.05,7.00,83.66,110.00,-12932.50,104244
1.20,10.37,0.07,7.00,85.70,112.00,-12932.50,104253
0.34,10.42,0.05,7.00,86.44,112.00,-12932.50,104262
0.14,10.44,0.01,7.00,86.18,112.00,-12932.50,104271
0.05,10.47,0.04,7.00,87.53,113.00,-12932.50,104281
0.00,10.47,-0.00,7.00,86.78,113.00,-12932.50,104289
0.63,10.48,0.01,7.00,87.22,113.00,-12932.50,104298
0.84,10.42,-0.06,7.00,84.46,111.00,-12931.66,104307
0.53,10.37,-0.05,7.00,83.23,110.00,-12931.66,104316
0.94,10.32,-0.05,7.00,82.04,109.00,-12931.66,104325
0.39,10.24,-0.08,7.00,79.51,107.00,-12931.66,104334
0.10,10.19,-0.06,7.00,78.49,106.00,-12931.66,104343
0.14,10.11,-0.08,7.00,76.09,104.00,-12931.66,104352
0.39,10.04,-0.07,7.00,74.67,102.00,-12931.66,104361
0.89,9.95,-0.09,7.00,72.07,100.00,-12931.66,104370
0.19,9.86,-0.09,7.00,69.62,98.00,-12931.66,104379
0.10,9.79,-0.07,7.00,68.53,97.00,-12931.66,104388
0.39,9.73,-0.06,7.00,67.07,96.00,-12931.66,104396
0.84,9.64,-0.09,7.00,64.16,94.00,-12931.66,104406
0.24,9.56,-0.08,7.00,62.29,92.0.11,-0.05,7.00,51.71,83.00,-12931.66,104459
0.00,9.07,-0.04,7.00,50.82,82.00,-12931.66,104468
0.00,9.01,-0.06,7.00,49.02,81.00,-12931.66,104477
0.05,8.97,-0.04,7.00,48.31,80.00,-12931.66,104485
0.24,8.94,-0.03,7.00,47.83,80.00,-12931.66,104495
0.10,8.88,-0.06,7.00,45.84,78.00,-12931.66,104504
0.43,8.86,-0.02,7.00,46.05,78.00,-12931.66,104512
0.63,8.83,-0.03,7.00,45.02,77.00,-12931.66,104521
0.48,8.79,-0.03,7.00,44.12,77.00,-12931.66,104530
0.73,8.74,-0.05,7.00,42.43,75.00,-12931.66,104539
0.43,8.74,0.00,7.00,43.57,76.00,-12931.66,104548
0.29,8.72,-0.02,7.00,42.76,76.00,-12931.66,104557
0.29,8.73,0.01,7.00,43.43,76.00,-12931.66,104566
0.00,8.72,-0.01,7.00,42.63,75.00,-12931.66,104574
0.00,8.75,0.03,7.00,44.30,77.00,-12931.66,104584
0.58,8.76,0.02,7.00,44.41,77.00,-12931.66,104592
0.89,8.78,0.01,7.00,44.75,77.00,-12931.66,104601
0.00,8.79,0.01,7.00,45.06,77.00,-12931.66,104610
0.00,8.83,0.04,7.00,46.60,79.00,-12931.66,104619
0.00,8.83,0.00,7.00,45.92,78.00,-12931.66,104628
0.00,8.86,0.03,7.00,47.07,79.00,-12931.66,104637
0.78,8.87,0.01,7.00,47.03,79.00,-12931.66,104645
0.34,8.91,0.03,7.00,48.36,80.00,-12931.66,104654
0.84,8.93,0.02,7.00,48.54,80.00,-12931.66,104664
0.19,8.99,0.07,7.00,51.18,83.00,-12931.66,104672
0.89,9.02,0.02,7.00,50.90,82.00,-12931.66,104681
0.63,9.08,0.07,7.00,53.39,84.00,-12931.66,104690
0.89,9.14,0.05,7.00,54.49,85.00,-12931.66,104698
0.73,9.21,0.07,7.00,56.63,87.00,-12931.66,104708
0.68,9.27,0.07,7.00,58.16,88.00,-12931.66,104717
0.84,9.32,0.05,7.00,58.99,89.00,-12931.66,104725
0.48,9.38,0.06,7.00,60.73,91.00,-12931.66,104734
0.19,9.46,0.08,7.00,63.13,93.00,-12931.66,104743
0.19,9.51,0.05,7.00,63.77,93.00,-12931.66,104753
0.14,9.56,0.05,7.00,65.05,94.00,-12931.66,104761
0.63,9.60,0.04,7.00,65.69,95.00,-12931.66,104770
0.89,9.63,0.03,7.00,66.22,95.00,-12931.66,104779
0.24,9.67,0.04,7.00,67.57,96.00,-12931.66,104787
0.05,9.68,0.01,7.00,67.14,96.00,-12931.66,104797
0.24,9.69,0.01,7.00,67.42,96.00,-12931.66,104806
0.39,9.73,0.04,7.00,68.92,98.00,-12931.66,104814
0.89,9.77,0.04,7.00,69.91,98.00,-12931.66,104823
0.63,9.80,0.03,7.00,70.49,99.00,-12931.66,104833
0.94,9.80,0.01,7.00,70.21,99.00,-12931.66,104841
0.63,9.82,0.01,7.00,70.62,99.00,-12931.66,104850
0.58,9.86,0.04,7.00,72.20,100.00,-12931.66,104859
0.78,9.86,0.01,7.00,71.75,100.00,-12931.66,104868
0.39,9.89,0.03,7.00,72.78,101.00,-12931.66,104877
0.89,9.92,0.03,7.00,73.71,102.00,-12931.66,104886
0.48,9.95,0.03,7.00,74.46,102.00,-12931.66,104895
0.48,9.94,-0.01,7.00,73.17,101.00,-12931.66,104904
0.63,9.94,-0.00,7.00,73.38,101.00,-12931.66,104912
0.05,9.90,-0.03,7.00,71.95,100.00,-12931.66,104922
0.29,9.90,-0.00,7.00,72.39,100.00,-12931.66,104931
0.39,9.87,-0.03,7.00,71.16,99.00,-12931.66,104939
0.89,9.85,-0.02,7.00,70.75,99.00,-12931.66,104948
0.39,9.86,0.01,7.00,71.84,100.00,-12931.66,104957
0.94,9.83,-0.03,7.00,70.00,99.00,-12931.66,104967
0.68,9.83,0.01,7.00,71.01,99.00,-12931.66,104975
0.78,9.80,-0.04,7.00,69.24,98.00,-12931.66,104984
0.73,9.77,-0.03,7.00,68.80,98.00,-12931.66,104993
0.78,9.74,-0.03,7.00,67.88,97.00,-12931.66,105001
0.84,9.73,-0.01,7.00,68.12,97.00,-12931.66,105011
0.34,9.69,-0.04,7.00,66.47,95.00,-12931.66,105020
0.94,9.66,-0.03,7.00,66.08,95.00,-12931.66,105028
0.58,9.61,-0.06,7.00,64.10,93.00,-12931.66,105037
0.14,9.57,-0.03,7.00,63.65,93.00,-12931.66,105047
0.63,9.52,-0.05,7.00,62.13,92.00,-12931.66,105055
0.10,9.51,-0.02,7.00,62.37,92.00,-12931.66,105064
0.43,9.45,-0.05,7.00,60.29,90.00,-12931.66,105073
0.68,9.45,-0.00,7.00,61.19,91.00,-12931.66,105081
0.24,9.41,-0.04,7.00,59.62,90.00,-12931.66,105091
0.05,9.41,-0.01,7.00,59.96,90.00,-12931.66,105100
0.05,9.39,-0.02,7.00,59.39,89.00,-12931.66,105109
0.39,9.37,-0.02,7.00,58.67,89.00,-12931.66,105117
0.05,9.35,-0.01,7.00,58.53,89.00,-12931.66,105126
0.73,9.32,-0.04,7.00,57.20,88.00,-12931.66,105136
0.78,9.27,-0.04,7.00,55.98,87.00,-12931.66,105144
0.73,9.26,-0.01,7.00,56.18,87.00,-12931.66,105153
0.84,9.24,-0.02,7.00,55.51,86.00,-12931.66,105162
0.34,9.21,-0.02,7.00,54.84,86.00,-12931.66,105170
0.89,9.19,-0.02,7.00,54.44,85.00,-12931.66,105180
0.53,9.15,-0.04,7.00,52.82,84.00,-12931.66,105189
0.19,9.13,-0.02,7.00,52.87,84.00,-12931.66,105198
0.53,9.08,-0.05,7.00,50.86,82.00,-12931.66,105206
0.73,9.02,-0.06,7.00,49.39,81.00,-12931.66,105216
0.78,8.95,-0.07,7.00,47.29,79.00,-12931.66,105225
0.84,8.88,-0.07,7.00,45.55,78.00,-12931.66,105233
0.34,8.81,-0.07,7.00,43.68,76.00,-12931.66,105242
0.94,8.76,-0.04,7.00,43.27,76.00,-12931.66,105251
0.39,8.68,-0.09,7.00,40.19,73.00,-12931.66,105260
0.00,8.62,-0.06,7.00,39.38,73.00,-12931.66,105269
0.05,8.56,-0.06,7.00,37.75,71.00,-12931.66,105278
0.73,8.49,-0.07,7.00,35.65,70.00,-12931.66,105286
0.73,8.43,-0.06,7.00,34.48,69.00,-12931.66,105295
0.84,8.40,-0.03,7.00,34.51,69.00,-12931.66,105305
0.00,8.35,-0.05,7.00,32.95,67.00,-12931.66,105313
0.05,8.35,-0.00,7.00,33.70,68.00,-12931.66,105322
0.00,8.33,-0.02,7.00,32.79,67.00,-12931.66,105331
0.43,8.31,-0.02,7.00,32.15,67.00,-12931.66,105339
0.58,8.30,-0.01,7.00,32.30,67.00,-12931.66,105349
0.58,8.26,-0.04,7.00,30.62,65.00,-12931.66,105358
0.58,8.21,-0.05,7.00,29.37,64.00,-12931.66,105367
0.68,8.21,-0.01,7.00,30.03,65.00,-12931.66,105375
0.84,8.18,-0.03,7.00,28.96,64.00,-12931.66,105384
0.39,8.16,-0.02,7.00,28.65,64.00,-12931.66,105394
0.89,8.15,-0.01,7.00,28.72,64.00,-12931.66,105402
0.53,8.13,-0.02,7.00,27.82,63.00,-12931.66,105411
0.94,8.12,-0.01,7.00,27.68,63.00,-12931.66,105420
0.63,8.07,-0.05,7.00,25.90,61.00,-12931.66,105430
0.05,8.05,-0.02,7.00,25.98,61.00,-12931.66,105438
0.48,8.03,-0.02,7.00,25.27,61.00,-12931.66,105447
0.84,8.01,-0.02,7.00,24.73,60.00,-12931.66,105456
0.63,7.99,-0.02,7.00,24.46,60.00,-12931.66,105464
0.89,8.01,0.02,7.00,25.60,61.00,-12931.66,105474
0.53,8.02,0.01,7.00,25.54,61.00,-12931.66,105483
0.53,8.06,0.04,7.00,27.19,62.00,-12931.66,105491
0.78,8.08,0.02,7.00,27.42,63.00,-12931.66,105500
0.05,8.11,0.03,7.00,28.23,63.00,-12931.66,105509
0.48,8.13,0.03,7.00,28.81,64.00,-12931.66,105519
0.43,8.12,-0.01,7.00,27.87,63.00,-12931.66,105527
0.84,8.14,0.02,7.00,28.98,64.00,-12931.66,105536
0.29,8.19,0.04,7.00,30.47,65.00,-12931.66,105545
0.19,8.22,0.03,7.00,31.08,66.00,-12931.66,105553
0.53,8.28,0.06,7.00,33.22,67.00,-12931.66,105563
0.63,8.33,0.05,7.00,34.10,68.00,-12931.66,105572
0.53,8.37,0.05,7.00,35.35,69.00,-12931.66,105580
0.84,8.45,0.08,7.00,37.93,71.00,-12931.66,105589
0.68,8.50,0.04,7.00,38.26,72.00,-12931.66,105598
0.00,8.53,0.04,7.00,39.04,72.00,-12931.66,105607
0.05,8.58,0.05,7.00,40.47,74.00,-12931.66,105616
0.24,8.64,0.06,7.00,42.04,75.00,-12931.66,105625
0.89,8.68,0.05,7.00,42.96,76.00,-12931.66,105633
0.63,8.76,0.08,7.00,45.57,78.00,-12931.66,105643
0.94,8.81,0.05,7.00,46.15,78.00,-12931.66,105652
0.73,8.90,0.09,7.00,49.33,81.00,-12931.66,105661
0.68,8.96,0.06,7.00,50.30,82.00,-12931.66,105669
0.43,9.03,0.07,7.00,52.22,84.00,-12931.66,105678
0.10,9.10,0.07,7.00,53.76,85.00,-12931.66,105688
0.34,9.18,0.08,7.00,56.04,87.00,-12931.66,105696
0.84,9.23,0.05,7.00,56.67,87.00,-12931.66,105705
0.58,9.31,0.09,7.00,59.53,90.00,-12931.66,105714
0.14,9.34,0.02,7.00,58.85,89.00,-12931.66,105722
0.53,9.38,0.04,7.00,60.38,90.00,-12931.66,105732
0.10,9.39,0.02,7.00,60.18,90.00,-12931.66,105741
0.78,9.42,0.03,7.00,61.14,91.00,-12931.66,105749
0.43,9.46,0.03,7.00,62.13,92.00,-12931.66,105758
0.89,9.48,0.02,7.00,62.43,92.00,-12931.66,105767
0.05,9.49,0.01,7.00,62.33,92.00,-12931.66,105776
0.05,9.45,-0.03,7.00,60.63,91.00,-12931.66,105785
0.05,9.50,1.66,105830
0.53,9.11,-0.02,7.00,52.42,84.00,-12931.66,105838
0.84,9.29,0.18,7.00,60.83,91.00,-12931.66,105847
0.29,9.29,-0.00,7.00,57.17,88.00,-12931.66,105857
0.89,9.35,0.06,7.00,59.87,90.00,-12931.66,105865
0.58,9.38,0.03,7.00,60.26,90.00,-12931.66,105874
0.94,9.47,0.09,7.00,63.59,93.00,-12931.66,105883
0.73,9.57,0.09,7.00,66.03,95.00,-12931.66,105891
0.48,9.63,0.06,7.00,67.02,96.00,-12931.66,105901
0.58,9.64,0.01,7.00,66.34,95.00,-12931.66,105910
0.05,9.67,0.03,7.00,67.39,96.00,-12931.66,105918
0.14,9.69,0.02,7.00,67.76,97.00,-12931.66,105927
0.05,9.74,0.05,7.00,69.43,98.00,-12931.66,105936
0.53,9.77,0.03,7.00,69.72,98.00,-12931.66,105945
0.00,9.78,0.01,7.00,69.82,98.00,-12931.66,105954
0.05,9.80,0.02,7.00,70.28,99.00,-12931.66,105963
0.73,9.86,0.06,7.00,72.67,101.00,-12931.66,105972
0.63,9.73,-0.13,7.00,65.50,95.00,-12931.66,105980
0.84,9.81,0.08,7.00,71.80,100.00,-12931.66,105990
0.34,9.78,-0.03,7.00,68.99,98.00,-12931.66,105999
0.10,9.69,-0.09,7.00,65.35,95.00,-12931.66,106007
0.89,9.74,0.05,7.00,69.32,98.00,-12931.66,106016
0.53,9.69,-0.04,7.00,66.40,95.00,-12931.66,106025
0.94,9.65,-0.04,7.00,65.30,94.00,-12931.66,106034
0.68,9.57,-0.08,7.00,62.57,92.00,-12930.82,106043
0.53,9.45,-0.12,7.00,58.70,89.00,-12930.82,106052
0.48,9.38,-0.06,7.00,58.27,89.00,-12930.82,106060
0.63,9.27,-0.11,7.00,54.58,85.00,-12930.82,106070
0.00,9.32,0.05,7.00,58.97,89.00,-12930.82,106079
0.14,9.29,-0.03,7.00,56.59,87.00,-12930.82,106088
0.48,9.32,0.03,7.00,58.79,89.00,-12930.82,106096
0.94,9.37,0.05,7.00,60.34,90.00,-12930.82,106105
0.63,9.45,0.07,7.00,62.57,92.00,-12930.82,106115
0.48,9.52,0.07,7.00,64.51,94.00,-12930.82,106123
0.48,9.59,0.07,7.00,66.19,95.00,-12930.82,106132
0.39,9.68,0.09,7.00,68.62,97.00,-12930.82,106141
0.78,9.77,0.10,7.00,71.31,100.00,-12930.82,106149
0.29,9.91,0.14,7.00,75.58,103.00,-12930.82,106159
0.89,10.05,0.14,7.00,79.04,106.00,-12930.82,106168
0.10,10.20,0.14,7.00,82.78,109.00,-12930.82,106177
0.19,10.35,0.16,7.00,87.04,113.00,-12930.82,106186
0.78,10.49,0.14,7.00,90.05,115.00,-12930.82,106194
0.34,10.62,0.13,7.00,93.19,118.00,-12930.82,106204
0.89,10.66,0.04,7.00,92.24,117.00,-12930.82,106213
0.73,10.73,0.07,7.00,94.83,119.00,-12930.82,106222
0.48,10.75,0.02,7.00,94.09,119.00,-12930.82,106230
0.84,10.75,0.00,7.00,93.83,119.00,-12930.82,106240
0.34,10.71,-0.04,7.00,92.04,117.00,-12930.82,106249
0.84,10.63,-0.08,7.00,89.16,115.00,-12930.82,106258
0.68,10.59,-0.04,7.00,88.92,114.00,-12930.82,106267
0.53,10.48,-0.11,7.00,84.85,111.00,-12930.82,106275
0.84,10.34,-0.14,7.00,80.52,107.00,-12930.82,106285
0.34,10.19,-0.15,7.00,76.63,104.00,-12930.82,106294
0.89,10.01,-0.18,7.00,71.72,100.00,-12930.82,106303
0.68,9.81,-0.20,7.00,66.04,95.00,-12930.82,106311
0.84,9.61,-0.19,7.00,61.43,91.00,-12930.82,106320
0.78,9.42,-0.19,7.00,56.86,87.00,-12930.82,106330
0.73,9.29,-0.14,7.00,54.53,85.00,-12930.82,106339
0.84,9.09,-0.20,7.00,48.11,80.00,-12930.82,106347
0.43,8.89,-0.19,7.00,43.42,76.00,-12930.82,106356
0.94,8.77,-0.12,7.00,41.74,75.00,-12930.82,106365
0.34,8.66,-0.11,7.00,39.46,73.00,-12930.82,106374
0.14,8.57,-0.09,7.00,37.46,71.00,-12930.82,106383
0.73,8.51,-0.06,7.00,36.55,70.00,-12930.82,106392
0.48,8.50,-0.01,7.00,37.45,71.00,-12930.82,106400
0.84,8.48,-0.03,7.00,36.34,70.00,-12930.82,106409
0.43,8.45,-0.02,7.00,35.77,70.00,-12930.82,106419
0.84,8.41,-0.04,7.00,34.38,68.00,-12930.82,106428
0.05,8.37,-0.04,7.00,33.51,68.00,-12930.82,106436
0.14,8.30,-0.07,7.00,31.18,66.00,-12930.82,106445
0.53,8.24,-0.06,7.00,29.77,65.00,-12930.82,106455
0.68,8.15,-0.09,7.00,26.96,62.00,-12930.82,106463
0.43,8.08,-0.07,7.00,25.69,61.00,-12930.82,106472
0.05,8.03,-0.06,7.00,24.51,60.00,-12930.82,106481
0.00,7.98,-0.05,7.00,23.48,59.00,-12930.82,106489
0.00,7.93,-0.05,7.00,22.28,58.00,-12930.82,106499
0.89,7.90,-0.03,7.00,21.70,58.00,-12930.82,106508
0.19,7.85,-0.04,7.00,20.49,57.00,-12930.82,106516
0.89,7.80,-0.05,7.00,18.89,55.00,-12930.82,106525
0.68,7.78,-0.02,7.00,19.06,56.00,-12930.82,106534
0.99,7.74,-0.03,7.00,17.94,55.00,-12930.82,106543
0.19,7.73,-0.02,7.00,17.75,54.00,-12930.82,106552
0.10,7.72,-0.00,7.00,17.96,55.00,-12930.82,106561
0.29,7.72,-0.00,7.00,17.83,55.00,-12930.82,106569
0.89,7.71,-0.01,7.00,17.52,54.00,-12930.82,106578
0.29,7.71,0.00,7.00,17.91,55.00,-12930.82,106588
0.14,7.68,-0.03,7.00,16.30,53.00,-12930.82,106597
0.05,7.66,-0.02,7.00,15.99,53.00,-12930.82,106605
0.00,7.63,-0.02,7.00,15.36,52.00,-12930.82,106614
0.00,7.62,-0.02,7.00,15.14,52.00,-12930.82,106624
0.58,7.60,-0.02,7.00,14.75,52.00,-12930.82,106632
0.58,7.58,-0.02,7.00,14.06,51.00,-12930.82,106641
0.53,7.53,-0.05,7.00,12.12,50.00,-12930.82,106650
0.84,7.47,-0.06,7.00,10.64,48.00,-12930.82,106658
0.05,7.37,-0.10,7.00,7.44,46.00,-12930.82,106668
0.14,7.30,-0.08,7.00,5.85,44.00,-12930.82,106677
0.24,7.18,-0.12,7.00,1.99,41.00,-12930.82,106685
0.14,7.06,-0.11,7.00,-0.72,-40.00,-12930.82,106694
0.68,6.97,-0.10,7.00,-2.74,-42.00,-12930.82,106703
0.10,6.84,-0.13,7.00,-6.62,-45.00,-12930.82,106712
0.24,6.68,-0.16,7.00,-11.18,-49.00,-12931.66,106721
0.05,6.54,-0.14,7.00,-14.41,-52.00,-12931.66,106730
0.29,6.34,-0.20,7.00,-20.48,-57.00,-12931.66,106738
0.00,6.18,-0.15,7.00,-23.48,-59.00,-12932.50,106747
0.84,5.94,-0.24,7.00,-31.30,-66.00,-12933.34,106757
0.29,5.68,-0.26,7.00,-38.12,-72.00,-12934.18,106765
0.63,5.34,-0.34,7.00,-48.45,-80.00,-12935.02,106774
0.10,5.17,-0.17,7.00,-49.27,-81.00,-12935.85,106783
0.19,4.48,-0.69,7.00,-15.39,-52.00,-12935.85,106792
0.05,4.49,0.01,7.00,-12.51,-50.00,-12936.69,106801
0.19,4.32,-0.17,7.00,-14.05,-51.00,-12936.69,106810
0.00,3.67,-0.65,7.00,-19.26,-56.00,-12937.53,106819
0.53,3.63,-0.04,7.00,-17.05,-54.00,-12937.53,106828
0.10,3.20,-0.43,7.00,-20.72,-57.00,-12938.37,106836
0.43,2.89,-0.31,7.00,-21.76,-58.00,-12939.21,106846
0.68,2.72,-0.17,7.00,-22.05,-58.00,-12940.05,106855
0.78,2.05,-0.67,7.00,-27.43,-63.00,-12940.89,106864
0.34,1.87,-0.18,7.00,-26.34,-62.00,-12940.89,106872
0.19,1.55,-0.32,7.00,-28.53,-64.00,-12941.73,106882
0.43,1.14,-0.41,7.00,-30.94,-66.00,-12942.57,106891
0.58,1.13,-0.01,7.00,-29.36,-64.00,-12943.41,106900
0.63,0.93,-0.20,7.00,-31.15,-66.00,-12943.41,106908
0.84,0.87,-0.06,7.00,-30.87,-65.00,-12944.25,106917
0.29,0.81,-0.06,7.00,-31.17,-66.00,-12945.09,106927
0.84,0.56,-0.25,7.00,-33.18,-67.00,-12945.93,106936
0.63,0.30,-0.26,7.00,-34.54,-69.00,-12946.77,106944
2.42,0.10,-0.21,7.00,-35.33,-69.00,-12947.61,106953
0.78,0.07,-0.03,7.00,-34.79,-69.00,-12948.44,106962
0.39,0.19,0.12,7.00,-33.58,-68.00,-12949.28,106972
0.78,0.35,0.16,7.00,-32.60,-67.00,-12950.12,106980
0.39,0.50,0.15,7.00,-31.91,-66.00,-12950.96,106989
0.89,0.65,0.15,7.00,-31.14,-66.00,-12951.80,106998
0.73,0.80,0.15,7.00,-30.43,-65.00,-12952.64,107008
0.63,1.02,0.23,7.00,-28.98,-64.00,-12953.48,107016
0.78,1.15,0.12,7.00,-28.76,-64.00,-12954.32,107025
0.34,1.31,0.16,7.00,-27.80,-63.00,-12955.16,107034
0.89,1.43,0.12,7.00,-27.39,-63.00,-12956.00,107043
0.63,1.51,0.08,7.00,-27.10,-62.00,-12956.84,107052
0.14,1.68,0.17,7.00,-25.88,-61.00,-12957.68,107061
0.34,1.99,0.31,7.00,-23.81,-60.00,-12959.36,107070
0.10,2.22,0.23,7.00,-22.98,-59.00,-12960.20,107079
0.34,2.49,0.27,7.00,-21.43,-58.00,-12961.04,107087
0.84,2.74,0.25,7.00,-20.29,-57.00,-12961.87,107097
0.58,2.95,0.21,7.00,-19.39,-56.00,-12962.71,107106
0.99,3.22,0.26,7.00,-17.87,-55.00,-12962.71,107115
0.39,3.37,0.15,7.00,-17.57,-54.00,-12963.55,107123
0.24,3.48,0.11,7.00,-17.14,-54.00,-12964.39,107132
0.78,3.52,0.04,7.00,-17.28,-54.00,-12965.23,107142
0.19,3.63,0.11,7.00,-16.40,-53.00,-12966.07,107150
0.89,3.51,-0.12,7.00,-17.92,-55.00,-12966.07,107159
0.73,3.37,-0.14,7.00,-18.70,-55.00,-12966.91,107168
0.48,3.36,-0.01,7.00,-18.22,-55.00,-12967.75,107177
0.19,3.31,-0.06,7.00,-18.70,-55.00,-12968.59,107186
0.05,3.33,0.02,7.00,-18.29,-55.00,-12969.43,107195
0.14,3.17,-0.16,7.00,-19.81,-56.00,-12970.27,107204
0.89,2.99,-0.17,7.00,-20.72,-57.00,-12971.11,107213
0.63,2.88,-0.12,7.00,-21.09,-57.00,-12971.95,107222
0.05,2.73,-0.14,7.00,-21.90,-58.00,-12972.79,107231
0.68,2.58,-0.15,7.00,-22.69,-59.00,-12973.62,107240
0.78,2.37,-0.22,7.00,-24.03,-60.00,-12974.46,107249
0.48,2.19,-0.17,7.00,-24.74,-60.00,-12975.30,107257
0.89,1.72,-0.47,7.00,-28.26,-63.00,-12976.14,107267
0.58,1.74,0.02,7.00,-26.19,-62.00,-12976.98,107276
0.78,1.57,-0.17,7.00,-27.81,-63.00,-12977.82,107285
0.10,1.50,-0.08,7.00,-27.81,-63.00,-12978.66,107293
0.24,1.64,0.14,7.00,-26.24,-62.00,-12980.34,107302
0.05,1.70,0.06,7.00,-26.25,-62.00,-12981.18,107312
0.10,1.91,0.21,7.00,-24.62,-60.00,-12982.02,107321
0.43,2.33,0.42,7.00,-21.66,-58.00,-12982.86,107329
0.78,2.79,0.46,7.00,-19.21,-56.00,-12983.70,107338
0.05,3.33,0.54,7.00,-16.18,-53.00,-12984.54,107347
0.48,3.71,0.38,7.00,-14.96,-52.00,-12986.21,107357
0.34,4.19,0.48,7.00,-12.12,-50.00,-12987.05,107365
0.89,4.69,0.50,7.00,-9.57,-48.00,-12987.89,107374
0.53,5.24,0.55,7.00,-33.07,-67.00,-12988.73,107383
0.89,5.79,0.55,7.00,-19.18,-56.00,-12989.57,107392
0.05,6.24,0.44,7.00,-10.22,-48.00,-12990.41,107401
0.63,6.61,0.38,7.00,-2.05,-41.00,-12991.25,107410
0.00,7.02,0.41,7.00,8.61,47.00,-12992.09,107418
0.24,7.38,0.36,7.00,16.56,53.00,-12992.93,107427
0.34,7.67,0.29,7.00,22.41,58.00,-12992.93,107437
0.78,7.75,0.08,7.00,20.46,57.00,-12992.09,107445
0.00,7.88,0.13,7.00,24.75,60.00,-12992.09,107454
0.14,7.96,0.07,7.00,25.33,61.00,-12992.09,107463
0.39,8.02,0.06,7.00,26.57,62.00,-12992.09,107471
0.89,8.00,-0.01,7.00,24.81,60.00,-12992.09,107481
0.68,7.71,-0.29,7.00,12.04,50.00,-12992.09,107490
0.53,7.54,-0.17,7.00,10.00,48.00,-12992.09,107498
0.78,7.49,-0.05,7.00,11.36,49.00,-12991.25,107507
0.05,7.32,-0.17,7.00,4.71,43.00,-12991.25,107516
0.24,7.19,-0.13,7.00,2.19,41.00,-12991.25,107525
0.34,7.03,-0.16,7.00,-2.35,-41.00,-12990.41,107534
0.84,7.12,0.08,7.00,4.57,43.00,-12990.41,107543
0.34,7.12,0.00,7.00,3.08,42.00,-12990.41,107551
0.89,7.06,-0.06,7.00,0.52,40.00,-12990.41,107560
0.58,7.28,0.21,7.00,11.12,49.00,-12990.41,107570
0.94,7.31,0.03,7.00,8.41,47.00,-12990.41,107578
0.73,7.37,0.06,7.00,10.42,48.00,-12990.41,107587
0.00,7.50,0.13,7.00,15.17,52.00,-12990.41,107596
0.68,7.72,0.22,7.00,22.43,58.00,-12990.41,107604
0.39,7.80,0.08,7.00,21.64,58.00,-12990.41,107614
0.78,8.11,0.31,7.00,33.91,68.00,-12990.41,107623
0.29,8.14,0.03,7.00,29.11,64.00,-12989.57,107631
0.89,8.17,0.03,7.00,29.83,65.00,-12989.57,107640
0.34,8.06,-0.11,7.00,24.20,60.00,-12989.57,107650
0.14,8.01,-0.05,7.00,24.30,60.00,-12988.73,107658
0.63,8.07,0.06,7.00,28.02,63.00,-12988.73,107667
0.00,8.19,0.12,7.00,31.98,66.00,-12987.89,107676
0.63,8.18,-0.00,7.00,29.49,64.00,-12987.05,107684
0.78,8.30,0.11,7.00,34.73,69.00,-12987.05,107694
0.10,8.44,0.15,7.00,38.99,72.00,-12986.21,107703
0.05,7.94,-0.51,7.00,13.29,51.00,-12985.37,107712
0.00,7.67,-0.26,7.00,11.51,49.00,-12984.54,107720
6.27,7.44,-0.23,7.00,6.49,45.00,-12983.70,107729
8.18,7.18,-0.26,7.00,-0.60,-40.00,-12982.86,107739
11.47,6.92,-0.26,7.00,-6.91,-45.00,-12982.02,107747
11.67,6.71,-0.22,7.00,-11.40,-49.00,-12982.02,107756
14.09,6.58,-0.13,7.00,-12.67,-50.00,-12982.02,107765
16.77,6.53,-0.05,7.00,-12.21,-50.00,-12982.86,107774
16.52,6.56,0.03,7.00,-9.72,-48.00,-12982.86,107783
17.26,6.68,0.12,7.00,-4.84,-44.00,-12982.86,107792
16.28,6.83,0.15,7.00,-0.75,-40.00,-12983.70,107801
15.57,7.03,0.20,7.00,4.23,43.00,-12983.70,107810
14.09,7.27,0.24,7.00,11.19,49.00,-12984.54,107819
14.20,7.53,0.26,7.00,17.93,55.00,-12984.54,107828
16.52,7.76,0.23,7.00,22.99,59.00,-12984.54,107837
21.13,7.97,0.21,7.00,27.66,63.00,-12984.54,107846
25.54,8.20,0.23,7.00,33.42,68.00,-12983.70,107854
34.83,8.64,0.43,7.00,47.12,79.00,-12982.86,107864
35.65,8.80,0.17,7.00,45.85,78.00,-12982.86,107873
37.99,8.98,0.17,7.00,49.99,82.00,-12982.02,107882
44.26,8.63,-0.35,7.00,29.80,65.00,-12980.34,107890
52.73,8.50,-0.13,7.00,29.46,64.00,-12979.50,107899
54.46,8.53,0.03,7.00,33.01,67.00,-12978.66,107909
68.68,8.51,-0.02,7.00,27.88,63.00,-12977.82,107918
81.76,8.39,-0.12,7.00,19.06,56.00,-12976.14,107927
86.87,8.43,0.03,7.00,21.21,57.00,-12975.30,107935
82.59,8.58,0.16,7.00,29.08,64.00,-12973.62,107944
81.34,8.76,0.18,7.00,34.35,68.00,-12972.79,107954
80.52,9.07,0.31,7.00,44.92,77.00,-12971.95,107963
69.75,9.45,0.38,7.00,59.09,89.00,-12970.27,107971
64.85,9.89,0.44,7.00,72.44,101.00,-12969.43,107980
50.50,10.33,0.45,7.00,87.08,113.00,-12967.75,107990
52.45,10.70,0.37,7.00,94.35,119.00,-12966.07,107999
55.05,11.02,0.32,7.00,100.91,125.00,-12964.39,108008
60.26,11.24,0.22,7.00,103.24,127.00,-12962.71,108017
64.18,11.32,0.08,7.00,101.45,125.00,-12960.20,108026
96.51,11.34,0.02,7.00,90.26,116.00,-12957.68,108036
99.44,11.38,0.04,7.00,90.48,116.00,-12955.16,108044
107.64,11.31,-0.07,7.00,82.96,109.00,-12951.80,108053
114.19,11.19,-0.11,7.00,76.47,104.00,-12949.28,108062
118.18,10.75,-0.45,7.00,56.81,87.00,-12945.93,108071
118.76,10.38,-0.37,7.00,48.89,81.00,-12942.57,108081
116.46,10.39,0.01,7.00,57.65,88.00,-12939.21,108090
116.46,10.21,-0.17,7.00,49.78,81.00,-12935.85,108099
114.75,10.07,-0.15,7.00,47.37,79.00,-12932.50,108108
109.25,10.02,-0.05,7.00,50.50,82.00,-12929.14,108118
90.89,9.47,-0.55,7.00,34.21,68.00,-12925.78,108126
80.93,9.20,-0.27,7.00,36.54,70.00,-12922.42,108135
72.32,9.22,0.02,7.00,45.45,78.00,-12919.07,108144
184.99,9.50,0.28,7.00,0.00,40.00,-12916.55,108153
89.98,8.32,-1.18,7.00,0.00,40.00,-12915.71,108162
81.76,9.12,0.80,7.00,55.45,86.00,-12914.87,108171
82.59,8.29,-0.82,7.00,2.21,41.00,-12914.03,108180
76.13,7.75,-0.54,7.00,0.00,40.00,-12913.19,108189
75.74,7.40,-0.35,7.00,0.00,40.00,-12912.35,108197
68.68,6.92,-0.48,7.00,-2.13,-41.00,-12911.51,108207
70.84,6.54,-0.38,7.00,-9.05,-47.00,-12910.67,108216
49.41,6.27,-0.28,7.00,-19.00,-55.00,-12910.67,108224
42.08,6.08,-0.19,7.00,-23.31,-59.00,-12909.84,108233
38.21,5.95,-0.12,7.00,-25.64,-61.00,-12909.84,108242
35.24,5.81,-0.14,7.00,-30.02,-65.00,-12909.84,108252
33.43,5.80,-0.02,7.00,-28.15,-63.00,-12910.67,108261
31.30,5.87,0.07,7.00,-24.79,-60.00,-12911.51,108269
25.70,6.01,0.14,7.00,-20.45,-57.00,-12911.51,108278
20.57,6.32,0.30,7.00,-10.25,-48.00,-12912.35,108288
20.43,6.69,0.38,7.00,0.00,40.00,-12913.19,108297
17.51,7.14,0.45,7.00,11.79,49.00,-12914.03,108305
17.39,7.71,0.57,7.00,28.45,63.00,-12914.03,108314
19.74,8.36,0.65,7.00,46.19,78.00,-12914.03,108323
20.71,9.04,0.68,7.00,63.89,93.00,-12913.19,108333
34.22,9.77,0.72,7.00,81.28,108.00,-12913.19,108342
39.77,10.29,0.52,7.00,89.50,115.00,-12913.19,108350
55.64,10.80,0.51,7.00,99.19,123.00,-12913.19,108359
70.11,11.24,0.44,7.00,104.88,128.00,-12913.19,108368
125.31,11.53,0.29,7.00,87.73,113.00,-12913.19,108378
174.72,11.87,0.34,7.00,67.64,96.00,-12913.19,108387
219.34,11.80,-0.07,7.00,22.35,58.00,-12912.35,108396
252.53,11.60,-0.20,7.00,0.00,40.00,-12912.35,108405
302.94,11.69,0.09,7.00,0.00,40.00,-12912.35,108413
301.54,11.37,-0.32,7.00,0.00,40.00,-12912.35,108423
335.53,11.03,-0.35,7.00,0.00,40.00,-12912.35,108432
361.35,10.77,-0.25,7.00,0.00,40.00,-12912.35,108440
381.96,10.61,-0.17,7.00,0.00,40.00,-12912.35,108449
398.17,9.98,-0.62,7.00,0.00,40.00,-12912.35,108459
405.58,9.60,-0.38,7.00,0.00,40.00,-12912.35,108467
411.23,9.41,-0.20,7.00,0.00,40.00,-12912.35,108476
385.50,9.19,-0.21,7.00,0.00,40.00,-12912.35,108485
392.69,9.00,-0.19,7.00,0.00,40.00,-12912.35,108493
428.65,8.78,-0.22,7.00,0.00,40.00,-12912.35,108503
432.62,8.59,-0.19,7.00,0.00,40.00,-12912.35,108512
438.63,8.41,-0.18,7.00,0.00,40.00,-12912.35,108520
403.72,8.26,-0.15,7.00,0.00,40.00,-12912.35,108529
436.62,8.10,-0.15,7.00,0.00,40.00,-12912.35,108537
405.58,7.97,-0.14,7.00,0.00,40.00,-12912.35,108547
452.99,7.90,-0.06,7.00,0.00,40.00,-12912.35,108556
426.68,7.94,0.03,7.00,0.00,40.00,-12912.35,108564
440.66,7.89,-0.05,7.00,0.00,40.00,-12912.35,108573
483.11,7.73,-0.16,7.00,0.00,40.00,-12912.35,108582
452.99,7.59,-0.15,7.00,0.00,40.00,-12912.35,108591
496.60,7.48,-0.11,7.00,0.00,40.00,-12912.35,108600
469.97,7.45,-0.03,7.00,0.00,40.00,-12912.35,108609
505.81,7.43,-0.02,7.00,0.00,40.00,-12912.35,108617
503.49,7.53,0.11,7.00,0.00,40.00,-12912.35,108626
510.47,7.76,0.22,7.00,0.00,40.00,-12912.35,108635
512.82,8.06,0.30,7.00,0.00,40.00,-12912.35,108644
510.47,8.91,0.85,7.00,0.00,40.00,-12912.35,108653
510.47,9.53,0.62,7.00,0.00,40.00,-12912.35,108661
512.82,9.83,0.31,7.00,0.00,40.00,-12912.35,108670
515.18,10.15,0.31,7.00,0.00,40.00,-12912.35,108680
478.69,10.43,0.28,7.00,0.00,40.00,-12912.35,108688
517.55,10.61,0.17,7.00,0.00,40.00,-12912.35,108697
476.49,10.71,0.11,7.00,0.00,40.00,-12912.35,108706
515.18,10.73,0.01,7.00,0.00,40.00,-12912.35,108715
489.81,10.65,-0.08,7.00,0.00,40.00,-12912.35,108724
522.31,10.49,-0.16,7.00,0.00,40.00,-12912.35,108733
472.13,10.27,-0.22,7.00,0.00,40.00,-12912.35,108742
508.13,9.95,-0.32,7.00,0.00,40.00,-12912.35,108750
517.55,9.56,-0.39,7.00,0.00,40.00,-12912.35,108760
474.31,9.15,-0.41,7.00,0.00,40.00,-12912.35,108768
480.89,8.64,-0.52,7.00,0.00,40.00,-12912.35,108777
480.89,8.04,-0.60,7.00,0.00,40.00,-12912.35,108786
469.97,7.21,-0.83,7.00,0.00,40.00,-12912.35,108794
469.97,7.00,-0.20,7.00,0.00,40.00,-12912.35,108804
426.68,6.87,-0.13,7.00,0.00,40.00,-12912.35,108813
390.88,7.13,0.26,7.00,0.00,40.00,-12912.35,108821
293.23,7.61,0.48,7.00,0.00,40.00,-12912.35,108830
161.09,8.51,0.90,7.00,3.71,43.00,-12912.35,108839
54.75,9.68,1.18,7.00,84.70,111.00,-12912.35,108849
38.21,10.92,1.24,7.00,119.77,140.00,-12912.35,108858
34.02,12.22,1.30,7.00,154.13,169.00,-12912.35,108866
46.01,13.39,1.17,7.00,178.77,190.00,-12910.67,108875
73.07,14.42,1.03,7.00,195.52,204.00,-12909.00,108884
124.10,15.27,0.85,7.00,192.98,202.00,-12906.48,108894
215.24,16.04,0.77,7.00,148.59,165.00,-12903.96,108903
282.50,16.06,0.02,7.00,67.36,96.00,-12900.60,108912
351.45,16.15,0.09,7.00,0.00,40.00,-12896.41,108921
374.96,16.10,-0.05,7.00,0.00,40.00,-12893.05,108931
387.29,14.98,-1.12,7.00,0.00,40.00,-12888.85,108939
387.29,13.89,-1.09,7.00,0.00,40.00,-12885.49,108948
373.24,12.77,-1.12,7.00,0.00,40.00,-12882.14,108957
351.45,11.90,-0.87,7.00,0.00,40.00,-12878.78,108966
356.36,10.92,-0.98,7.00,0.00,40.00,-12875.42,108975
385.50,9.69,-1.23,7.00,0.00,40.00,-12872.90,108984
373.24,8.78,-0.91,7.00,0.00,40.00,-12869.55,108993
318.84,7.94,-0.84,7.00,0.00,40.00,-12867.03,109001
286.48,7.21,-0.73,7.00,0.00,40.00,-12863.67,109010
304.36,6.60,-0.61,7.00,0.00,40.00,-12861.15,109020
270.88,6.08,-0.52,7.00,0.00,40.00,-12858.64,109028
294.60,5.56,-0.52,7.00,0.00,40.00,-12856.12,109037
269.62,5.14,-0.42,7.00,0.00,40.00,-12853.60,109046
259.72,4.76,-0.37,7.00,0.00,40.00,-12851.08,109054
258.51,4.48,-0.29,7.00,0.00,40.00,-12848.56,109064
223.51,4.25,-0.22,7.00,0.00,40.00,-12846.88,109073
184.11,4.23,-0.02,7.00,0.00,40.00,-12844.37,109081
142.85,4.29,0.05,7.00,0.00,40.00,-12842.69,109090
123.49,4.44,0.16,7.00,0.00,40.00,-12840.17,109100
104.50,4.65,0.20,7.00,0.00,40.00,-12838.49,109108
102.96,4.75,0.10,7.00,0.00,40.00,-12836.81,109117
108.17,4.90,0.16,7.00,0.00,40.00,-12835.13,109126
110.87,5.03,0.13,7.00,-22.09,-58.00,-12832.62,109135
128.40,5.27,0.23,7.00,-5.70,-44.00,-12831.78,109144
130.92,5.35,0.08,7.00,-5.30,-44.00,-12830.10,109153
143.54,5.43,0.09,7.00,0.00,40.00,-12830.10,109162
146.33,5.75,0.31,7.00,0.00,40.00,-12829.26,109170
154.28,5.85,0.11,7.00,0.00,40.00,-12828.42,109179
153.55,5.94,0.09,7.00,0.00,40.00,-12828.42,109189
170.60,5.89,-0.05,7.00,0.00,40.00,-12827.58,109197
181.50,6.00,0.10,7.00,0.00,40.00,-12827.58,109206
182.37,6.00,0.00,7.00,0.00,40.00,-12826.74,109215
191.24,6.23,0.23,7.00,0.00,40.00,-12825.90,109223
193.98,6.26,0.04,7.00,0.00,40.00,-12825.90,109233
193.98,6.25,-0.01,7.00,0.00,40.00,-12825.06,109242
196.76,6.15,-0.10,7.00,0.00,40.00,-12825.06,109250
188.54,6.13,-0.02,7.00,0.00,40.00,-12824.22,109259
183.24,6.08,-0.05,7.00,0.00,40.00,-12824.22,109267
163.42,5.86,-0.22,7.00,0.00,40.00,-12823.38,109277
131.56,5.92,0.06,7.00,0.00,40.00,-12823.38,109286
84.28,6.09,0.18,7.00,-4.86,-44.00,-12823.38,109294
55.94,6.03,-0.07,7.00,-19.45,-56.00,-12822.54,109303
39.32,6.41,0.38,7.00,-3.98,-43.00,-12822.54,109313
25.54,6.44,0.03,7.00,-12.21,-50.00,-12822.54,109322
15.33,6.43,-0.01,7.00,-13.87,-51.00,-12823.38,109331
0.05,6.52,0.09,7.00,-10.07,-48.00,-12823.38,109339
0.34,6.90,0.38,7.00,5.21,44.00,-12824.22,109348
0.19,7.17,0.26,7.00,9.46,47.00,-12824.22,109358
0.00,6.45,-0.72,7.00,-28.30,-63.00,-12825.06,109366
0.00,5.64,-0.81,7.00,-50.27,-82.00,-12825.06,109375
0.48,4.38,-1.26,7.00,-18.12,-55.00,-12825.06,109384
0.14,4.73,0.35,7.00,-9.95,-48.00,-12825.90,109392
0.05,4.00,-0.73,7.00,-17.95,-55.00,-12825.90,109402
0.05,5.05,1.06,7.00,-27.53,-63.00,-12826.74,109411
0.39,5.16,0.11,7.00,-43.92,-77.00,-12827.58,109419
0.10,3.25,-1.91,7.00,-26.35,-62.00,-12828.42,109428
0.05,3.49,0.23,7.00,-16.65,-53.00,-12830.10,109437
0.00,1.91,-1.57,7.00,-31.71,-66.00,-12830.94,109447
0.10,3.32,1.41,7.00,-12.77,-50.00,-12832.62,109455
0.53,3.19,-0.13,7.00,-19.57,-56.00,-12833.46,109464
0.19,2.94,-0.25,7.00,-21.28,-57.00,-12835.13,109473
0.24,4.09,1.15,7.00,-9.93,-48.00,-12836.81,109483
0.14,4.15,0.06,7.00,-14.01,-51.00,-12838.49,109491
0.63,4.38,0.22,7.00,-12.22,-50.00,-12840.17,109500
0.10,5.09,0.71,7.00,-33.67,-68.00,-12841.85,109509
0.68,4.75,-0.33,7.00,-12.58,-50.00,-12843.53,109518
0.94,4.93,0.18,7.00,-9.59,-48.00,-12844.37,109527
0.34,5.35,0.41,7.00,-33.05,-67.00,-12846.05,109536
0.29,5.63,0.28,7.00,-28.75,-64.00,-12847.72,109545
0.53,6.06,0.43,7.00,-15.01,-52.00,-12849.40,109554
0.00,6.30,0.24,7.00,-12.79,-50.00,-12850.24,109562
0.05,6.53,0.23,7.00,-7.22,-46.00,-12851.92,109572
0.14,6.80,0.27,7.00,0.35,40.00,-12852.76,109580
0.84,6.68,-0.12,7.00,-10.54,-48.00,-12854.44,109589
0.05,6.48,-0.19,7.00,-16.72,-54.00,-12855.28,109598
0.24,6.32,-0.16,7.00,-20.30,-57.00,-12856.12,109607
0.19,6.06,-0.26,7.00,-28.82,-64.00,-12857.80,109616
0.05,5.95,-0.11,7.00,-28.52,-64.00,-12858.64,109625
0.53,5.77,-0.18,7.00,-34.51,-69.00,-12860.32,109634
0.10,5.75,-0.02,7.00,-31.73,-66.00,-12861.15,109643
0.10,5.77,0.02,7.00,-30.38,-65.00,-12862.83,109651
0.34,5.83,0.06,7.00,-28.11,-63.00,-12864.51,109661
0.24,5.58,-0.24,7.00,-40.27,-73.00,-12866.19,109670
0.19,5.62,0.04,7.00,-33.63,-68.00,-12867.87,109678
0.24,5.67,0.05,7.00,-32.32,-67.00,-12869.55,109687
0.05,5.43,-0.24,7.00,-43.83,-76.00,-12871.23,109697
0.00,6.00,0.56,7.00,-13.72,-51.00,-12872.07,109705
0.73,5.72,-0.28,7.00,-37.81,-71.00,-12872.90,109714
0.00,5.94,0.23,7.00,-21.99,-58.00,-12874.58,109723
0.00,6.10,0.16,7.00,-19.38,-56.00,-12875.42,109732
0.05,6.17,0.07,7.00,-19.42,-56.00,-12877.10,109741
0.00,6.51,0.34,7.00,-5.53,-44.00,-12878.78,109750
0.00,6.62,0.11,7.00,-7.30,-46.00,-12880.46,109759
0.43,6.90,0.28,7.00,3.12,42.00,-12882.14,109767
0.05,7.03,0.14,7.00,3.58,42.00,-12883.82,109776
0.99,7.16,0.12,7.00,6.32,45.00,-12884.66,109786
0.78,7.23,0.08,7.00,7.35,46.00,-12885.49,109794
0.43,7.45,0.22,7.00,15.66,53.00,-12885.49,109803
0.10,8.12,0.67,7.00,41.55,74.00,-12885.49,109812
0.34,8.19,0.06,7.00,30.88,65.00,-12885.49,109820
0.10,8.07,-0.11,7.00,24.50,60.00,-12885.49,109830
0.05,8.00,-0.07,7.00,23.53,59.00,-12885.49,109839
0.05,7.41,-0.59,7.00,-1.44,-41.00,-12885.49,109847
0.24,7.80,0.39,7.00,27.74,63.00,-12885.49,109856
0.10,8.15,0.35,7.00,35.93,70.00,-12885.49,109865
0.05,8.28,0.12,7.00,34.47,69.00,-12884.66,109874
0.00,8.67,0.39,7.00,49.49,81.00,-12884.66,109883
0.05,8.90,0.23,7.00,52.01,83.00,-12883.82,109892
0.05,9.54,0.64,7.00,76.15,104.00,-12883.82,109900
0.05,9.76,0.22,7.00,73.45,101.00,-12883.82,109910
0.05,9.70,-0.06,7.00,66.14,95.00,-12883.82,109919
0.05,10.02,0.32,7.00,81.97,109.00,-12883.82,109928
0.05,10.10,0.08,7.00,79.31,106.00,-12882.98,109936
0.05,10.20,0.09,7.00,81.87,108.00,-12882.98,109945
0.10,10.14,-0.06,7.00,77.17,105.00,-12882.98,109955
0.05,9.89,-0.25,7.00,67.35,96.00,-12882.98,109964
0.19,9.68,-0.21,7.00,62.76,92.00,-12882.98,109972
0.24,9.41,-0.27,7.00,54.95,86.00,-12882.98,109981
0.53,9.06,-0.35,7.00,44.34,77.00,-12882.98,109990
0.05,8.71,-0.35,7.00,35.69,70.00,-12882.98,109999
0.10,8.22,-0.48,7.00,20.94,57.00,-12882.98,110008
0.05,7.69,-0.53,7.00,6.67,45.00,-12882.98,110017
3.01,7.16,-0.53,7.00,-6.66,-45.00,-12882.98,110025
0.10,6.44,-0.72,7.00,-28.51,-64.00,-12882.98,110034
0.05,5.77,-0.66,7.00,-43.90,-76.00,-12882.98,110044
0.05,5.03,-0.74,7.00,-64.09,-93.00,-12882.98,110052
0.05,4.29,-0.74,7.00,-16.53,-53.00,-12883.82,110061
0.05,3.74,-0.55,7.00,-18.52,-55.00,-12884.66,110070
0.00,3.06,-0.68,7.00,-22.41,-58.00,-12885.49,110080
0.05,2.34,-0.72,7.00,-26.14,-62.00,-12886.33,110088
0.89,2.22,-0.12,7.00,-24.36,-60.00,-12887.17,110097
0.43,2.15,-0.07,7.00,-24.51,-60.00,-12888.01,110106
0.34,1.94,-0.22,7.00,-26.17,-62.00,-12889.69,110115
0.10,2.00,0.07,7.00,-24.72,-60.00,-12890.53,110124
0.63,2.23,0.23,7.00,-22.90,-59.00,-12891.37,110133
0.10,2.84,0.61,7.00,-18.36,-55.00,-12893.05,110142
0.63,3.08,0.23,7.00,-18.68,-55.00,-12893.89,110150
0.00,3.35,0.27,7.00,-17.16,-54.00,-12895.57,110159
0.00,3.66,0.31,7.00,-15.42,-52.00,-12897.25,110169
0.29,3.97,0.31,7.00,-13.94,-51.00,-12898.92,110178
0.05,4.81,0.84,7.00,-7.62,-46.00,-12900.60,110186
0.14,5.79,0.99,7.00,-10.40,-48.00,-12902.28,110195
0.10,6.32,0.53,7.00,-6.42,-45.00,-12903.12,110204
0.00,6.96,0.64,7.00,11.63,49.00,-12904.80,110213
0.48,7.61,0.65,7.00,28.10,63.00,-12905.64,110222
0.29,8.40,0.80,7.00,51.11,83.00,-12906.48,110231
0.00,9.37,0.97,7.00,78.57,106.00,-12907.32,110239
0.10,10.38,1.01,7.00,104.52,128.00,-12907.32,110248
0.53,11.10,0.72,7.00,116.89,138.00,-12907.32,110258
0.29,11.81,0.72,7.00,134.69,153.00,-12907.32,110267
0.10,12.67,0.85,7.00,158.76,173.00,-12907.32,110276
0.24,13.59,0.92,7.00,183.11,194.00,-12906.48,110285
0.19,14.46,0.87,7.00,203.86,211.00,-12904.80,110294
0.05,15.17,0.72,7.00,218.66,224.00,-12903.96,110303
0.10,15.98,0.81,7.00,240.75,242.00,-12903.12,110312
0.05,16.73,0.75,7.00,258.11,257.00,-12901.44,110321
0.10,17.36,0.63,7.00,271.54,268.00,-12899.76,110330
0.63,17.97,0.61,7.00,286.46,281.00,-12898.08,110340
0.89,18.44,0.48,7.00,295.63,289.00,-12895.57,110348
0.10,19.00,0.56,7.00,311.11,302.00,-12893.89,110357
0.10,19.41,0.41,7.00,318.46,308.00,-12890.53,110366
0.14,19.82,0.41,7.00,328.59,316.00,-12888.01,110375
0.10,20.17,0.35,7.00,336.11,323.00,-12885.49,110385
0.10,20.16,-0.01,7.00,328.70,317.00,-12882.14,110394
0.10,20.16,0.01,7.00,329.21,317.00,-12879.62,110403
1.85,19.57,-0.59,7.00,302.59,295.00,-12877.10,110411
15.68,18.88,-0.70,7.00,282.55,278.00,-12873.74,110420
42.80,18.33,-0.55,7.00,268.41,266.00,-12871.23,110430
80.11,17.62,-0.71,7.00,238.41,241.00,-12869.55,110439
125.93,17.18,-0.43,7.00,214.16,220.00,-12867.87,110448
178.93,16.49,-0.70,7.00,159.16,174.00,-12866.19,110457
225.62,15.89,-0.60,7.00,108.49,131.00,-12865.35,110467
251.35,15.08,-0.80,7.00,59.66,90.00,-12864.51,110476
295.98,14.35,-0.73,7.00,0.00,40.00,-12864.51,110485
314.42,13.79,-0.56,7.00,0.00,40.00,-12864.51,110493
338.66,13.33,-0.46,7.00,0.00,40.00,-12864.51,110502
368.09,12.77,-0.56,7.00,0.00,40.00,-12864.51,110512
381.96,12.20,-0.57,7.00,0.00,40.00,-12864.51,110520
428.65,11.40,-0.79,7.00,0.00,40.00,-12864.51,110529
394.51,10.55,-0.85,7.00,0.00,40.00,-12864.51,110538
418.89,9.66,-0.89,7.00,0.00,40.00,-12864.51,110546
411.23,8.79,-0.87,7.00,0.00,40.00,-12864.51,110556
444.73,8.10,-0.69,7.00,0.00,40.00,-12864.51,110565
452.99,7.37,-0.74,7.00,0.00,40.00,-12864.51,110573
459.29,6.69,-0.67,7.00,0.00,40.00,-12864.51,110582
426.68,6.07,-0.63,7.00,0.00,40.00,-12864.51,110592
442.69,5.51,-0.56,7.00,0.00,40.00,-12864.51,110600
390.88,5.00,-0.51,7.00,0.00,40.00,-12864.51,110609
361.35,4.53,-0.46,7.00,0.00,40.00,-12864.51,110618
356.36,4.10,-0.43,7.00,0.00,40.00,-12864.51,110626
294.60,3.73,-0.36,7.00,0.00,40.00,-12864.51,110636
258.51,3.45,-0.29,7.00,0.00,40.00,-12864.51,110645
222.46,3.25,-0.20,7.00,0.00,40.00,-12864.51,110653
167.37,3.08,-0.17,7.00,0.00,40.00,-12864.51,110662
120.51,2.97,-0.11,7.00,0.00,40.00,-12864.51,110671
78.10,2.91,-0.06,7.00,-8.50,-47.00,-12864.51,110681
52.17,2.93,0.03,7.00,-14.79,-52.00,-12864.51,110689
27.03,2.99,0.06,7.00,-18.32,-55.00,-12864.51,110698
14.31,3.20,0.20,7.00,-17.79,-54.00,-12864.51,110707
4.55,3.59,0.39,7.00,-15.48,-52.00,-12864.51,110716
0.10,4.14,0.55,7.00,-12.11,-50.00,-12864.51,110725
0.43,4.87,0.73,7.00,-7.76,-46.00,-12864.51,110734
0.53,5.76,0.89,7.00,-13.23,-51.00,-12864.51,110743
0.00,6.72,0.97,7.00,12.38,50.00,-12864.51,110751
0.53,7.77,1.04,7.00,40.02,73.00,-12864.51,110760
0.84,8.88,1.11,7.00,69.31,98.00,-12864.51,110770
0.24,9.92,1.04,7.00,93.73,119.00,-12864.51,110779
0.05,11.12,1.20,7.00,127.10,147.00,-12864.51,110787
0.05,12.06,0.94,7.00,145.41,162.00,-12864.51,110796
0.10,12.97,0.91,7.00,167.59,181.00,-12864.51,110806
0.10,13.93,0.96,7.00,192.58,202.00,-12863.67,110815
0.10,14.86,0.93,7.00,215.16,221.00,-12863.67,110824
0.14,15.76,0.89,7.00,236.75,239.00,-12862.83,110833
0.05,16.53,0.78,7.00,253.85,253.00,-12861.15,110842
0.10,17.28,0.74,7.00,271.83,269.00,-12860.32,110851
0.29,17.96,0.68,7.00,287.57,282.00,-12858.64,110860
0.10,18.60,0.64,7.00,302.77,295.00,-12856.12,110869
0.10,19.16,0.57,7.00,315.41,305.00,-12854.44,110878
36.92,19.44,0.28,7.00,313.84,304.00,-12851.92,110887
61.22,19.58,0.13,7.00,309.59,300.00,-12849.40,110897
104.50,19.51,-0.07,7.00,289.45,284.00,-12846.05,110906
199.57,18.41,-1.09,7.00,183.87,194.00,-12843.53,110915
281.19,17.53,-0.89,7.00,87.29,113.00,-12840.17,110924
348.21,16.01,-1.52,7.00,0.00,40.00,-12837.65,110934
378.45,14.29,-1.71,7.00,0.00,40.00,-12835.13,110942
405.58,12.42,-1.87,7.00,0.00,40.00,-12833.46,110951
420.82,10.65,-1.78,7.00,0.00,40.00,-12830.94,110960
442.69,9.12,-1.53,7.00,0.00,40.00,-12829.26,110968
450.91,7.42,-1.70,7.00,0.00,40.00,-12827.58,110978
465.67,5.80,-1.62,7.00,0.00,40.00,-12825.90,110987
469.97,4.30,-1.51,7.00,0.00,40.00,-12825.06,110995
434.61,2.92,-1.38,7.00,0.00,40.00,-12824.22,111004
465.67,1.65,-1.27,7.00,0.00,40.00,-12823.38,111013
455.08,0.49,-1.16,7.00,0.00,40.00,-12822.54,111022
446.78,-0.55,-1.04,7.00,0.00,40.00,-12822.54,111031
413.13,-1.47,-0.93,7.00,0.00,40.00,-12821.70,111040
420.82,-2.29,-0.82,7.00,0.00,40.00,-12821.70,111048
400.01,-2.95,-0.66,7.00,0.00,40.00,-12821.70,111057
380.20,-3.47,-0.52,7.00,0.00,40.00,-12821.70,111067
333.98,-3.81,-0.34,7.00,0.00,40.00,-12821.70,111075
333.98,-4.02,-0.22,7.00,0.00,40.00,-12821.70,111084
308.63,-4.09,-0.06,7.00,0.00,40.00,-12821.70,111093
295.98,-3.85,0.24,7.00,0.00,40.00,-12821.70,111101
273.42,-3.69,0.16,7.00,0.00,40.00,-12821.70,111111
259.72,-3.40,0.29,7.00,0.00,40.00,-12821.70,111120
247.84,-3.17,0.23,7.00,0.00,40.00,-12821.70,111128
242.10,-2.82,0.36,7.00,0.00,40.00,-12821.70,111137
233.17,-2.56,0.25,7.00,0.00,40.00,-12821.70,111147
227.76,-2.26,0.30,7.00,0.00,40.00,-12821.70,111155
221.41,-1.99,0.27,7.00,0.00,40.00,-12821.70,111164
223.51,-1.73,0.26,7.00,0.00,40.00,-12821.70,111173
221.41,-1.51,0.23,7.00,0.00,40.00,-12821.70,111182
225.62,-1.36,0.14,7.00,0.00,40.00,-12821.70,111191
238.71,-1.26,0.11,7.00,0.00,40.00,-12821.70,111200
247.84,-1.21,0.05,7.00,0.00,40.00,-12821.70,111209
252.53,-1.23,-0.02,7.00,0.00,40.00,-12821.70,111217
283.82,-1.27,-0.04,7.00,0.00,40.00,-12821.70,111226
294.60,-1.40,-0.13,7.00,0.00,40.00,-12821.70,111236
281.19,-1.55,-0.15,7.00,0.00,40.00,-12821.70,111244
307.20,-1.72,-0.17,7.00,0.00,40.00,-12821.70,111253
302.94,-1.90,-0.18,7.00,0.00,40.00,-12821.70,111262
311.52,-2.10,-0.21,7.00,0.00,40.00,-12821.70,111270
308.63,-2.30,-0.20,7.00,0.00,40.00,-12821.70,111280
310.07,-2.52,-0.22,7.00,0.00,40.00,-12821.70,111289
317.36,-2.75,-0.24,7.00,0.00,40.00,-12821.70,111297
318.84,-2.96,-0.20,7.00,0.00,40.00,-12821.70,111306
323.31,-3.22,-0.26,7.00,0.00,40.00,-12821.70,111315
324.81,-3.43,-0.21,7.00,0.00,40.00,-12821.70,111324
329.37,-3.55,-0.12,7.00,0.00,40.00,-12821.70,111333
332.44,-3.60,-0.05,7.00,0.00,40.00,-12820.87,111342
335.53,-3.56,0.04,7.00,0.00,40.00,-12820.87,111351
337.09,-3.44,0.12,7.00,0.00,40.00,-12820.87,111360
338.66,-3.29,0.15,7.00,0.00,40.00,-12820.87,111369
337.09,-3.10,0.20,7.00,0.00,40.00,-12820.87,111378
333.98,-2.91,0.19,7.00,0.00,40.00,-12820.87,111386
310.07,-2.69,0.21,7.00,0.00,40.00,-12820.87,111395
324.81,-2.49,0.20,7.00,0.00,40.00,-12820.87,111405
297.36,-2.32,0.17,7.00,0.00,40.00,-12820.87,111413
317.36,-2.19,0.13,7.00,0.00,40.00,-12820.87,111422
310.07,-2.05,0.14,7.00,0.00,40.00,-12820.87,111431
305.78,-1.93,0.12,7.00,0.00,40.00,-12820.87,111439
298.74,-1.79,0.15,7.00,0.00,40.00,-12820.87,111449
289.16,-1.64,0.14,7.00,0.00,40.00,-12820.87,111458
268.36,-1.48,0.16,7.00,0.00,40.00,-12820.87,111466
239.84,-1.30,0.18,7.00,0.00,40.00,-12820.87,111475
217.28,-1.14,0.16,7.00,0.00,40.00,-12820.87,111484
191.24,-0.98,0.16,7.00,0.00,40.00,-12820.87,111493
160.32,-0.78,0.20,7.00,0.00,40.00,-12820.87,111502
126.54,-0.58,0.20,7.00,-5.04,-44.00,-12820.87,111511
93.67,-0.40,0.18,7.00,-18.72,-55.00,-12820.87,111520
49.41,-0.24,0.16,7.00,-30.69,-65.00,-12820.87,111529
23.49,-0.10,0.14,7.00,-33.85,-68.00,-12820.87,111538
8.10,-0.04,0.07,7.00,-34.78,-69.00,-12821.70,111547
5.18,-0.02,0.01,7.00,-35.00,-69.00,-12821.70,111556
0.53,-0.13,-0.11,7.00,-36.06,-70.00,-12822.54,111565
0.05,-0.23,-0.10,7.00,-36.52,-70.00,-12824.22,111574
0.05,-0.39,-0.16,7.00,-37.57,-71.00,-12825.06,111583
0.63,-0.57,-0.19,7.00,-38.62,-72.00,-12825.90,111592
0.58,-0.81,-0.24,7.00,-39.99,-73.00,-12827.58,111601
0.10,-0.93,-0.12,7.00,-40.11,-73.00,-12828.42,111609
0.05,-1.05,-0.12,7.00,-40.70,-74.00,-12830.10,111619
0.05,-1.14,-0.09,7.00,-41.06,-74.00,-12831.78,111628
0.05,-1.13,0.01,7.00,-40.64,-74.00,-12833.46,111637
0.00,-1.04,0.09,7.00,-39.84,-73.00,-12835.97,111645
0.10,-0.94,0.10,7.00,-39.30,-73.00,-12837.65,111654
0.05,-0.71,0.23,7.00,-37.59,-71.00,-12839.33,111664
0.00,-0.84,-0.14,7.00,-39.77,-73.00,-12841.85,111673
0.29,0.89,1.74,7.00,-23.58,-59.00,-12844.37,111681
0.14,1.54,0.64,7.00,-24.75,-60.00,-12846.88,111690
0.53,0.87,-0.67,7.00,-33.35,-68.00,-12849.40,111699
0.10,0.85,-0.02,7.00,-30.84,-65.00,-12851.92,111709
0.68,0.47,-0.38,7.00,-34.17,-68.00,-12853.60,111717
0.05,0.28,-0.18,7.00,-34.31,-68.00,-12856.96,111726
0.00,0.59,0.31,7.00,-30.82,-65.00,-12858.64,111735
0.34,1.52,0.93,7.00,-23.67,-59.00,-12861.15,111745
0.63,0.93,-0.59,7.00,-32.73,-67.00,-12863.67,111753
0.58,0.92,-0.01,7.00,-30.45,-65.00,-12866.19,111762
0.63,0.85,-0.07,7.00,-31.05,-66.00,-12868.71,111771
0.05,1.31,0.47,7.00,-26.56,-62.00,-12870.39,111780
0.89,1.08,-0.24,7.00,-30.57,-65.00,-12872.90,111789
0.05,0.50,-0.58,7.00,-34.82,-69.00,-12874.58,111798
0.00,1.40,0.90,7.00,-24.40,-60.00,-12876.26,111807
0.99,1.97,0.57,7.00,-22.87,-59.00,-12877.94,111815
0.19,2.67,0.70,7.00,-18.89,-55.00,-12878.78,111824
0.29,3.29,0.62,7.00,-16.09,-53.00,-12880.46,111834
0.29,3.74,0.45,7.00,-14.48,-52.00,-12882.14,111843
0.05,4.21,0.47,7.00,-12.05,-50.00,-12882.98,111851
0.19,4.65,0.44,7.00,-9.97,-48.00,-12884.66,111860
0.05,5.13,0.48,7.00,-37.05,-71.00,-12885.49,111869
0.00,5.68,0.54,7.00,-22.30,-58.00,-12886.33,111879
0.05,6.38,0.70,7.00,-1.43,-41.00,-12887.17,111887
0.63,6.92,0.54,7.00,8.62,47.00,-12888.01,111896
0.05,7.55,0.63,7.00,26.36,62.00,-12888.01,111904
0.05,8.26,0.71,7.00,45.78,78.00,-12888.85,111913
0.05,8.93,0.67,7.00,61.61,91.00,-12888.85,111923
0.05,9.39,0.46,7.00,68.91,98.00,-12888.01,111932
0.53,9.87,0.48,7.00,81.26,108.00,-12887.17,111940
0.00,10.60,0.73,7.00,104.49,128.00,-12887.17,111949
0.14,10.53,-0.07,7.00,86.81,113.00,-12887.17,111959
0.05,10.21,-0.32,7.00,73.67,102.00,-12887.17,111968
0.05,10.72,0.52,7.00,103.30,127.00,-12886.33,111977
0.05,11.13,0.41,7.00,111.38,133.00,-12885.49,111985
0.05,11.42,0.29,7.00,116.38,138.00,-12884.66,111994
0.05,11.55,0.13,7.00,116.21,137.00,-12882.98,112004
0.05,11.69,0.14,7.00,119.98,141.00,-12882.14,112013
0.24,11.94,0.25,7.00,128.36,148.00,-12881.30,112022
0.14,12.06,0.13,7.00,129.10,148.00,-12879.62,112031
0.34,12.27,0.21,7.00,136.03,154.00,-12877.94,112039
0.10,12.35,0.08,7.00,135.32,154.00,-12876.26,112049
0.05,12.69,0.34,7.00,148.89,165.00,-12874.58,112058
0.24,12.91,0.22,7.00,152.28,168.00,-12872.07,112067
0.10,13.15,0.24,7.00,158.40,173.00,-12869.55,112076
0.10,13.34,0.19,7.00,162.31,176.00,-12867.03,112086
0.05,13.71,0.37,7.00,175.02,187.00,-12864.51,112094
0.19,14.10,0.40,7.00,185.46,196.00,-12861.15,112103
0.05,14.23,0.12,7.00,183.17,194.00,-12857.80,112112
0.05,14.51,0.28,7.00,193.37,202.00,-12854.44,112121
0.10,14.97,0.46,7.00,208.64,215.00,-12851.08,112131
0.68,14.95,-0.02,7.00,198.34,207.00,-12847.72,112140
0.14,15.14,0.19,7.00,207.44,214.00,-12843.53,112149
0.34,15.16,0.01,7.00,204.10,212.00,-12839.33,112157
0.14,15.30,0.14,7.00,210.32,217.00,-12835.97,112166
0.10,15.10,-0.20,7.00,198.47,207.00,-12831.78,112176
0.84,15.02,-0.08,7.00,198.75,207.00,-12827.58,112185
0.43,14.71,-0.30,7.00,186.74,197.00,-12823.38,112194
0.10,14.90,0.19,7.00,201.27,209.00,-12819.19,112203
0.19,14.69,-0.21,7.00,187.85,198.00,-12814.15,112212
0.05,14.38,-0.30,7.00,178.57,190.00,-12809.95,112222
0.05,14.10,-0.29,7.00,171.69,184.00,-12805.76,112230
0.05,13.86,-0.24,7.00,166.56,180.00,-12801.56,112239
0.10,13.70,-0.16,7.00,164.32,178.00,-12798.20,112248
0.78,13.59,-0.10,7.00,162.77,177.00,-12794.01,112258
3.89,13.23,-0.36,7.00,148.57,165.00,-12790.65,112267
5.04,13.30,0.06,7.00,158.59,173.00,-12787.29,112276
7.12,12.54,-0.76,7.00,123.12,143.00,-12783.93,112285
14.65,12.20,-0.34,7.00,122.77,143.00,-12780.58,112294
24.74,11.55,-0.65,7.00,99.37,123.00,-12778.06,112303
29.47,11.05,-0.49,7.00,89.73,115.00,-12774.70,112312
45.75,10.71,-0.34,7.00,81.82,108.00,-12772.18,112321
63.84,10.17,-0.54,7.00,60.41,90.00,-12770.51,112330
70.48,9.66,-0.51,7.00,46.39,79.00,-12768.83,112339
83.01,9.29,-0.37,7.00,36.07,70.00,-12767.15,112349
86.43,8.90,-0.39,7.00,24.78,60.00,-12765.47,112357
93.20,8.61,-0.29,7.00,16.88,54.00,-12764.63,112366
102.96,8.31,-0.29,7.00,5.70,44.00,-12763.79,112375
101.94,8.06,-0.25,7.00,0.59,40.00,-12763.79,112385
101.44,7.79,-0.27,7.00,0.00,40.00,-12763.79,112393
97.00,7.70,-0.09,7.00,0.00,40.00,-12763.79,112402
92.73,7.68,-0.02,7.00,0.00,40.00,-12763.79,112411
99.94,7.76,0.08,7.00,0.51,40.00,-12763.79,112419
97.48,7.81,0.05,7.00,2.30,41.00,-12763.79,112429
98.46,7.78,-0.03,7.00,0.00,40.00,-12763.79,112438
89.53,7.72,-0.06,7.00,0.92,40.00,-12763.79,112446
86.43,7.66,-0.07,7.00,0.22,40.00,-12763.79,112455
83.01,7.66,-0.00,7.00,2.62,42.00,-12763.79,112464
83.85,7.64,-0.02,7.00,1.70,41.00,-12763.79,112474
79.30,7.66,0.02,7.00,4.41,43.00,-12763.79,112482
79.30,7.69,0.03,7.00,5.31,44.00,-12763.79,112491
70.48,7.70,0.01,7.00,7.83,46.00,-12763.79,112500
66.57,7.68,-0.02,7.00,7.61,46.00,-12763.79,112508
65.88,7.65,-0.03,7.00,7.12,45.00,-12763.79,112518
60.26,7.62,-0.03,7.00,7.68,46.00,-12763.79,112527
57.45,7.58,-0.04,7.00,7.20,45.00,-12763.79,112535
55.05,7.55,-0.04,7.00,6.92,45.00,-12763.79,112544
50.22,7.52,-0.03,7.00,7.37,46.00,-12763.79,112553
47.29,7.48,-0.04,7.00,6.93,45.00,-12763.79,112563
43.04,7.42,-0.06,7.00,5.65,44.00,-12763.79,112571
39.55,7.31,-0.11,7.00,2.57,42.00,-12763.79,112580
29.65,7.33,0.01,7.00,6.58,45.00,-12763.79,112589
27.20,7.23,-0.09,7.00,2.41,42.00,-12763.79,112598
23.80,7.17,-0.06,7.00,1.76,41.00,-12763.79,112607
20.43,7.24,0.07,7.00,6.63,45.00,-12763.79,112616
16.52,7.23,-0.01,7.00,5.18,44.00,-12763.79,112624
12.69,7.37,0.14,7.00,11.70,49.00,-12763.79,112633
3.70,7.53,0.16,7.00,16.56,53.00,-12763.79,112643
0.43,7.78,0.25,7.00,24.60,60.00,-12763.79,112652
0.94,8.16,0.37,7.00,36.38,70.00,-12763.79,112660
0.24,8.48,0.33,7.00,43.67,76.00,-12763.79,112669
[truncated: 12,522 more chars]
