# Supplementary material for: Lightweight and compact smart walking cane
Source: PeerJ Comput Sci. 2023 Nov 29;9:e1563. doi: 10.7717/peerj-cs.1563 (PMC10773566; doi:10.7717/peerj-cs.1563)
Supplement: Supplemental Information 7 — System signals during the test of elder user 3 with first robotic cane [file peerj-cs-09-1563-s007.txt]

=~=~=~=~=~=~=~=~=~=~=~= PuTTY log 2022.06.20 15:09:00 =~=~=~=~=~=~=~=~=~=~=~=
0.32,10.29,-0.20,7.00,78.36,106.20,24123
0.76,8.80,-0.07,7.00,43.52,76.00,-4852.20,24131
0.51,8.71,-0.09,7.00,41.12,74.00,-4852.20,24140
0.76,8.59,-0.12,7.00,37.27,71.00,-4852.20,24150
0.76,8.52,-0.07,7.00,36.71,70.00,-4852.20,24158
0.81,8.64,0.12,7.00,43.43,76.00,-4852.20,24167
0.37,8.97,0.33,7.00,55.83,87.00,-4852.20,24175
0.71,9.57,0.60,7.00,76.44,104.00,-4852.20,24184
0.51,10.20,0.63,7.00,92.56,117.00,-4852.20,24194
0.47,10.92,0.72,7.00,112.46,134.00,-4852.20,24202
0.51,11.53,0.61,7.00,125.52,145.00,-4851.37,24211
0.76,12.15,0.62,7.00,141.29,159.00,-4851.37,24220
0.90,12.68,0.52,7.00,152.34,168.00,-4850.53,24229
0.47,13.13,0.45,7.00,162.15,176.00,-4849.69,24238
0.66,13.63,0.51,7.00,175.97,188.00,-4848.85,24247
0.32,13.98,0.35,7.00,181.50,193.00,-4848.01,24256
0.47,14.26,0.28,7.00,187.15,197.00,-4847.17,24265
0.56,14.39,0.12,7.00,187.17,197.00,-4846.33,24273
0.37,14.47,0.08,7.00,188.25,198.00,-4844.65,24283
0.47,14.58,0.12,7.00,191.91,201.00,-4843.81,24292
0.32,14.67,0.09,7.00,193.58,203.00,-4842.13,24301
7.02,14.57,-0.10,7.00,187.03,197.00,-4841.29,24309
13.06,14.60,0.03,7.00,190.30,200.00,-4839.61,24318
19.17,14.38,-0.22,7.00,179.33,191.00,-4837.94,24328
33.60,14.09,-0.29,7.00,169.05,182.00,-4836.26,24337
56.31,13.59,-0.50,7.00,148.36,165.00,-4834.58,24346
76.11,12.95,-0.64,7.00,124.48,144.00,-4832.90,24354
91.26,12.21,-0.74,7.00,98.97,123.00,-4831.22,24364
122.07,11.46,-0.76,7.00,66.57,96.00,-4829.54,24373
135.82,10.58,-0.88,7.00,34.86,69.00,-4827.86,24382
146.70,9.76,-0.82,7.00,9.67,48.00,-4826.18,24390
166.15,8.92,-0.84,7.00,0.00,40.00,-4825.35,24399
178.45,8.45,-0.47,7.00,0.00,40.00,-4824.51,24409
199.00,8.01,-0.44,7.00,0.00,40.00,-4824.51,24417
220.75,7.35,-0.66,7.00,0.00,40.00,-4823.67,24426
262.53,6.84,-0.51,7.00,0.00,40.00,-4823.67,24434
284.19,6.52,-0.32,7.00,0.00,40.00,-4823.67,24443
314.80,6.18,-0.34,7.00,0.00,40.00,-4823.67,24452
337.47,5.83,-0.35,7.00,0.00,40.00,-4823.67,24461
361.72,5.09,-0.74,7.00,0.00,40.00,-4823.67,24469
366.77,4.48,-0.62,7.00,0.00,40.00,-4823.67,24478
389.45,3.72,-0.76,7.00,0.00,40.00,-4823.67,24487
394.88,2.83,-0.89,7.00,0.00,40.00,-4823.67,24496
393.06,2.28,-0.54,7.00,0.00,40.00,-4823.67,24505
394.88,1.23,-1.05,7.00,0.00,40.00,-4823.67,24513
385.88,0.63,-0.60,7.00,0.00,40.00,-4823.67,24522
389.45,0.11,-0.51,7.00,0.00,40.00,-4823.67,24531
387.66,-0.50,-0.62,7.00,0.00,40.00,-4823.67,24540
378.82,-0.99,-0.48,7.00,0.00,40.00,-4823.67,24549
389.45,-1.43,-0.44,7.00,0.00,40.00,-4823.67,24557
360.05,-1.70,-0.27,7.00,0.00,40.00,-4823.67,24566
385.88,-1.93,-0.23,7.00,0.00,40.00,-4823.67,24574
355.09,-2.03,-0.10,7.00,0.00,40.00,-4823.67,24584
380.57,-2.08,-0.05,7.00,0.00,40.00,-4823.67,24593
345.37,-2.06,0.02,7.00,0.00,40.00,-4823.67,24601
371.89,-2.00,0.06,7.00,0.00,40.00,-4823.67,24610
337.47,-1.97,0.03,7.00,0.00,40.00,-4823.67,24619
365.08,-1.93,0.04,7.00,0.00,40.00,-4823.67,24628
334.35,-1.84,0.09,7.00,0.00,40.00,-4823.67,24637
361.72,-1.85,-0.01,7.00,0.00,40.00,-4823.67,24645
360.05,-1.72,0.13,7.00,0.00,40.00,-4823.67,24654
366.77,-1.71,0.01,7.00,0.00,40.00,-4823.67,24663
370.17,-1.88,-0.16,7.00,0.00,40.00,-4823.67,24672
373.61,-1.96,-0.08,7.00,0.00,40.00,-4823.67,24681
365.08,-2.64,-0.69,7.00,0.00,40.00,-4823.67,24689
375.34,-2.98,-0.34,7.00,0.00,40.00,-4823.67,24698
361.72,-3.15,-0.17,7.00,0.00,40.00,-4823.67,24707
377.07,-3.38,-0.23,7.00,0.00,40.00,-4823.67,24716
378.82,-3.60,-0.22,7.00,0.00,40.00,-4823.67,24724
377.07,-3.86,-0.26,7.00,0.00,40.00,-4823.67,24733
377.07,-4.04,-0.18,7.00,0.00,40.00,-4823.67,24742
375.34,-4.18,-0.13,7.00,0.00,40.00,-4823.67,24751
377.07,-4.30,-0.12,7.00,0.00,40.00,-4823.67,24760
378.82,-4.54,-0.24,7.00,0.00,40.00,-4823.67,24768
378.82,-4.78,-0.25,7.00,0.00,40.00,-4823.67,24777
384.10,-4.84,-0.06,7.00,0.00,40.00,-4823.67,24786
384.10,-5.14,-0.30,7.00,-14.59,-52.00,-4823.67,24795
356.74,-5.09,0.06,7.00,-46.46,-79.00,-4823.67,24804
394.88,-5.31,-0.22,7.00,-0.26,-40.00,-4823.67,24813
387.66,-5.31,0.00,7.00,-7.10,-45.00,-4823.67,24821
396.70,-5.55,-0.25,7.00,-4.06,-43.00,-4823.67,24830
387.66,-5.39,0.17,7.00,-5.78,-44.00,-4823.67,24840
405.95,-5.54,-0.15,7.00,0.00,40.00,-4823.67,24849
411.60,-5.46,0.08,7.00,0.00,40.00,-4823.67,24857
413.51,-6.06,-0.60,7.00,0.00,40.00,-4823.67,24866
417.33,-6.29,-0.23,7.00,0.00,40.00,-4823.67,24875
417.33,-6.20,0.09,7.00,0.00,40.00,-4823.67,24884
419.26,-6.25,-0.05,7.00,0.00,40.00,-4823.67,24892
427.05,-6.05,0.20,7.00,0.00,40.00,-4823.67,24901
434.98,-6.26,-0.20,7.00,0.00,40.00,-4823.67,24909
434.98,-6.63,-0.37,7.00,0.00,40.00,-4823.67,24919
441.03,-6.72,-0.09,7.00,0.00,40.00,-4823.67,24927
449.22,-6.84,-0.13,7.00,0.00,40.00,-4823.67,24936
457.55,-7.04,-0.19,7.00,0.00,40.00,-4823.67,24945
457.55,-7.14,-0.11,7.00,0.00,40.00,-4823.67,24953
457.55,-7.30,-0.16,7.00,0.00,40.00,-4823.67,24963
459.66,-7.39,-0.08,7.00,0.00,40.00,-4823.67,24971
459.66,-7.58,-0.19,7.00,0.00,40.00,-4823.67,24980
461.78,-7.56,0.03,7.00,0.00,40.00,-4823.67,24988
461.78,-7.77,-0.21,7.00,0.00,40.00,-4823.67,24997
461.78,-7.78,-0.01,7.00,0.00,40.00,-4823.67,25006
459.66,-7.90,-0.12,7.00,0.00,40.00,-4823.67,25015
459.66,-7.94,-0.04,7.00,0.00,40.00,-4823.67,25024
457.55,-8.08,-0.15,7.00,0.00,40.00,-4823.67,25032
455.45,-8.05,0.03,7.00,0.00,40.00,-4823.67,25041
453.37,-8.12,-0.07,7.00,0.00,40.00,-4823.67,25050
451.29,-8.18,-0.06,7.00,0.00,40.00,-4823.67,25059
447.16,-8.40,-0.22,7.00,0.00,40.00,-4823.67,25067
445.10,-8.31,0.08,7.00,0.00,40.00,-4823.67,25076
432.99,-8.47,-0.16,7.00,-15.10,-52.00,-4823.67,25085
419.26,-8.40,0.07,7.00,-32.13,-67.00,-4823.67,25094
398.54,-8.46,-0.06,7.00,-69.98,-98.00,-4823.67,25103
375.34,-8.32,0.14,7.00,-98.53,-123.00,-4824.51,25112
346.97,-8.27,0.05,7.00,-140.15,-158.00,-4824.51,25121
332.81,-8.26,0.02,7.00,-159.58,-174.00,-4826.18,25131
299.12,-8.17,0.09,7.00,-198.46,-207.00,-4827.86,25139
268.73,-8.13,0.04,7.00,-232.89,-236.00,-4830.38,25148
245.90,-8.19,-0.06,7.00,-260.13,-259.00,-4833.74,25157
225.99,-8.06,0.13,7.00,-271.80,-269.00,-4837.10,25166
207.64,-8.14,-0.08,7.00,-293.92,-287.00,-4842.13,25176
182.74,-8.07,0.07,7.00,-308.38,-299.00,-4848.01,25185
154.66,-8.14,-0.07,7.00,-3 0 \L \uX@0x>2hH h@P0 at
O

$\""
zeyl$qP1


z^


@Pa9}
1&1=t9,8.36,0.43,7.00,0.00,40.00,-5187.94,25856
447.16,8.74,0.38,7.00,0.00,40.00,-5187.94,25864
447.16,9.08,0.34,7.00,0.00,40.00,-5187.94,25873
451.29,9.36,0.29,7.00,0.00,40.00,-5187.94,25881
439.00,9.61,0.25,7.00,0.00,40.00,-5187.94,25890
409.71,9.77,0.16,7.00,0.00,40.00,-5187.94,25899
431.00,9.89,0.12,7.00,0.00,40.00,-5187.94,25908
394.88,10.00,0.11,7.00,0.00,40.00,-5187.94,25916
409.71,10.10,0.10,7.00,0.00,40.00,-5187.94,25925
402.23,10.06,-0.05,7.00,0.00,40.00,-5187.94,25933
387.66,10.08,0.03,7.00,0.00,40.00,-5187.94,25943
351.82,10.10,0.01,7.00,0.00,40.00,-5187.94,25952
350.20,10.08,-0.02,7.00,0.00,40.00,-5187.94,25960
314.80,9.75,-0.33,7.00,0.00,40.00,-5187.94,25969
244.75,9.58,-0.17,7.00,0.00,40.00,-5187.94,25977
228.13,9.41,-0.16,7.00,0.00,40.00,-5187.94,25987
213.59,8.92,-0.50,7.00,0.00,40.00,-5187.94,25995
221.79,8.65,-0.27,7.00,0.00,40.00,-5187.94,26004
200.89,8.25,-0.41,7.00,0.00,40.00,-5187.94,26013
194.35,7.57,-0.68,7.00,0.00,40.00,-5187.94,26021
211.59,6.94,-0.64,7.00,0.00,40.00,-5187.94,26031
206.66,6.32,-0.62,7.00,0.00,40.00,-5187.94,26039
220.75,5.60,-0.72,7.00,0.00,40.00,-5187.94,26048
249.38,4.98,-0.62,7.00,0.00,40.00,-5187.94,26056
252.90,4.54,-0.45,7.00,0.00,40.00,-5187.94,26065
281.56,3.85,-0.69,7.00,0.00,40.00,-5187.94,26074
325.18,3.48,-0.37,7.00,0.00,40.00,-5187.94,26083
332.81,3.23,-0.24,7.00,0.00,40.00,-5187.94,26092
385.88,2.99,-0.24,7.00,0.00,40.00,-5187.94,26100
375.34,2.73,-0.27,7.00,0.00,40.00,-5187.94,26109
431.00,2.54,-0.19,7.00,0.00,40.00,-5187.94,26118
409.71,2.36,-0.18,7.00,0.00,40.00,-5187.94,26127
455.45,1.86,-0.50,7.00,0.00,40.00,-5187.94,26136
423.14,1.61,-0.25,7.00,0.00,40.00,-5187.94,26144
432.99,1.16,-0.44,7.00,0.00,40.00,-5187.94,26153
445.10,0.78,-0.39,7.00,0.00,40.00,-5187.94,26162
494.70,0.33,-0.45,7.00,0.00,40.00,-5187.94,26171
506.18,-0.11,-0.44,7.00,0.00,40.00,-5187.94,26179
517.92,-0.62,-0.51,7.00,0.00,40.00,-5187.94,26188
499.26,-1.04,-0.42,7.00,0.00,40.00,-5187.94,26198
499.26,-1.55,-0.51,7.00,0.00,40.00,-5187.94,26206
499.26,-2.13,-0.58,7.00,0.00,40.00,-5187.94,26215
501.56,-2.63,-0.50,7.00,0.00,40.00,-5187.94,26223
537.26,-3.24,-0.61,7.00,0.00,40.00,-5187.94,26232
537.26,-3.74,-0.50,7.00,0.00,40.00,-5187.94,26242
501.56,-4.19,-0.45,7.00,0.00,40.00,-5187.94,26250
542.20,-4.57,-0.38,7.00,0.00,40.00,-5187.94,26259
539.72,-4.92,-0.35,7.00,0.00,40.00,-5187.94,26267
537.26,-5.22,-0.30,7.00,0.00,40.00,-5187.94,26276
534.80,-5.46,-0.24,7.00,0.00,40.00,-5187.94,26285
532.36,-5.64,-0.19,7.00,0.00,40.00,-5187.94,26294
490.18,-5.81,-0.17,7.00,0.00,40.00,-5187.94,26303
522.69,-5.95,-0.14,7.00,0.00,40.00,-5187.94,26311
476.87,-5.99,-0.04,7.00,0.00,40.00,-5187.94,26320
508.50,-6.05,-0.07,7.00,0.00,40.00,-5187.94,26329
503.86,-6.11,-0.05,7.00,0.00,40.00,-5187.94,26338
483.48,-6.15,-0.04,7.00,0.00,40.00,-5187.94,26346
466.04,-6.16,-0.02,7.00,0.00,40.00,-5187.94,26355
453.37,-6.13,0.03,7.00,0.00,40.00,-5187.94,26364
443.06,-6.12,0.01,7.00,0.00,40.00,-5187.94,26373
407.83,-6.05,0.07,7.00,0.00,40.00,-5187.94,26382
415.41,-5.87,0.18,7.00,0.00,40.00,-5187.94,26390
382.33,-5.67,0.20,7.00,-20.36,-57.00,-5187.94,26399
353.45,-5.43,0.24,7.00,-56.21,-87.00,-5187.94,26408
366.77,-5.16,0.27,7.00,-29.56,-64.00,-5187.94,26417
328.21,-4.88,0.28,7.00,0.00,40.00,-5187.94,26426
332.81,-4.56,0.32,7.00,0.00,40.00,-5187.94,26435
322.18,-4.25,0.31,7.00,0.00,40.00,-5187.94,26443
343.77,-3.82,0.43,7.00,0.00,40.00,-5187.94,26452
346.97,-3.58,0.24,7.00,0.00,40.00,-5187.94,26461
339.03,-2.96,0.61,7.00,0.00,40.00,-5187.94,26470
334.35,-2.76,0.20,7.00,0.00,40.00,-5187.94,26479
303.32,-2.26,0.50,7.00,0.00,40.00,-5187.94,26487
323.68,-2.04,0.22,7.00,0.00,40.00,-5187.94,26497
306.15,-1.51,0.53,7.00,0.00,40.00,-5187.94,26505
320.69,-1.43,0.08,7.00,0.00,40.00,-5187.94,26514
339.03,-0.84,0.59,7.00,0.00,40.00,-5187.94,26523
317.73,-0.90,-0.06,7.00,0.00,40.00,-5187.94,26531
356.74,-0.27,0.63,7.00,0.00,40.00,-5187.94,26541
345.37,-0.39,-0.12,7.00,0.00,40.00,-5187.94,26549
394.88,0.32,0.71,7.00,0.00,40.00,-5187.94,26558
404.09,-0.18,-0.50,7.00,0.00,40.00,-5187.94,26566
413.51,0.63,0.81,7.00,0.00,40.00,-5187.94,26575
429.02,-0.02,-0.64,7.00,0.00,40.00,-5187.94,26585
409.71,0.74,0.76,7.00,0.00,40.00,-5187.94,26593
449.22,0.42,-0.32,7.00,0.00,40.00,-5187.94,26602
417.33,1.27,0.85,7.00,0.00,40.00,-5187.94,26610
455.45,0.67,-0.60,7.00,0.00,40.00,-5187.94,26619
407.83,1.32,0.65,7.00,0.00,40.00,-5187.94,26628
417.33,1.25,-0.07,7.00,0.00,40.00,-5187.94,26637
441.03,1.75,0.50,7.00,0.00,40.00,-5187.94,26646
407.83,1.46,-0.29,7.00,0.00,40.00,-5187.94,26654
389.45,1.57,0.11,7.00,0.00,40.00,-5187.94,26663
427.05,1.66,0.09,7.00,0.00,40.00,-5187.94,26672
371.89,1.71,0.05,7.00,0.00,40.00,-5187.94,26681
394.88,1.78,0.07,7.00,0.00,40.00,-5187.94,26689
339.03,1.75,-0.03,7.00,0.00,40.00,-5187.94,26698
348.58,2.08,0.33,7.00,0.00,40.00,-5187.94,26707
332.81,2.10,0.02,7.00,0.00,40.00,-5187.94,26716
328.21,2.28,0.18,7.00,0.00,40.00,-5187.94,26725
301.91,2.37,0.09,7.00,0.00,40.00,-5187.94,26733
299.12,2.66,0.29,7.00,0.00,40.00,-5187.94,26742
300.51,2.74,0.08,7.00,0.00,40.00,-5187.94,26750
301.91,3.12,0.38,7.00,0.00,40.00,-5187.94,26760
269.99,3.07,-0.05,7.00,0.00,40.00,-5187.94,26769
288.19,3.72,0.65,7.00,0.00,40.00,-5187.94,26777
260.09,3.72,0.00,7.00,0.00,40.00,-5187.94,26786
273.79,4.44,0.73,7.00,0.00,40.00,-5187.94,26795
249.38,4.59,0.15,7.00,0.00,40.00,-5187.94,26804
242.47,5.22,0.63,7.00,0.00,40.00,-5187.94,26812
255.28,5.75,0.53,7.00,0.00,40.00,-5187.94,26821
209.60,5.93,0.18,7.00,0.00,40.00,-5187.94,26829
245.90,6.62,0.68,7.00,0.00,40.00,-5187.94,26839
216.63,6.64,0.03,7.00,0.00,40.00,-5187.94,26848
251.72,7.23,0.59,7.00,0.00,40.00,-5187.94,26856
271.25,7.00,-0.23,7.00,0.00,40.00,-5187.94,26865
300.51,7.53,0.52,7.00,0.00,40.00,-5187.94,26873
334.35,7.22,-0.31,7.00,0.00,40.00,-5187.94,26883
353.45,7.58,0.36,7.00,0.00,40.00,-5187.94,26891
400.38,7.41,-0.18,7.00,0.00,40.00,-5187.94,26900
425.09,7.50,0.10,7.00,0.00,40.00,-5187.94,26908
461.78,7.07,-0.44,7.00,0.00,40.00,-5187.94,26917
472.51,7.10,0.04,7.00,0.00,40.00,-5187.94,26926
501.56,6.84,-0.26,7.00,0.00,40.00,-5187.94,26935
508.50,6.32,-0.52,7.00,0.00,40.00,-5187.94,26943
525.09,5.99,-0.33,7.00,0.00,40.00,-5187.94,26952
483.48,5.82,-0.17,7.00,0.00,40.00,-5187.94,26961
537.26,5.66,-0.15,7.00,0.00,40.00,-5187.94,26970
539.72,5.02,-0.64,7.00,0.00,40.00,-5187.94,26979
544.69,4.58,-0.44,7.00,0.00,40.00,-5187.94,26987
534.80,3.68,-0.90,7.00,0.00,40.00,-5187.94,26996
529.92,3.25,-0.42,7.00,0.00,40.00,-5187.94,27004
501.56,2.58,-0.67,7.00,0.00,40.00,-5187.94,27014
547.19,2.18,-0.40,7.00,0.00,40.00,-5187.94,27023
532.36,1.50,-0.68,7.00,0.00,40.00,-5187.94,27031
506.18,1.23,-0.27,7.00,0.00,40.00,-5187.94,27040
513.19,0.61,-0.62,7.00,0.00,40.00,-5187.94,27048
525.09,0.80,0.19,7.00,0.00,40.00,-5187.94,27058
449.22,0.42,-0.37,7.00,0.00,40.00,-5187.94,27066
481.26,0.72,0.30,7.00,0.00,40.00,-5187.94,27075
457.55,0.37,-0.35,7.00,0.00,40.00,-5187.94,27084
453.37,0.86,0.49,7.00,0.00,40.00,-5187.94,27092
431.00,0.65,-0.21,7.00,0.00,40.00,-5187.94,27102
421.19,1.12,0.47,7.00,0.00,40.00,-5187.94,27110
377.07,1.00,-0.12,7.00,0.00,40.00,-5187.94,27119
400.38,1.44,0.44,7.00,0.00,40.00,-5187.94,27127
370.17,1.33,-0.11,7.00,0.00,40.00,-5187.94,27137
394.88,1.66,0.33,7.00,0.00,40.00,-5187.94,27146
393.06,1.57,-0.09,7.00,0.00,40.00,-5187.94,27154
394.88,1.77,0.20,7.00,0.00,40.00,-5187.94,27163
385.88,1.59,-0.18,7.00,0.00,40.00,-5187.94,27171
398.54,1.64,0.05,7.00,0.00,40.00,-5187.94,27181
417.33,1.38,-0.26,7.00,0.00,40.00,-5187.94,27189
391.25,1.22,-0.16,7.00,0.00,40.00,-5187.94,27198
417.33,0.83,-0.39,7.00,0.00,40.00,-5187.94,27207
394.88,0.52,-0.32,7.00,0.00,40.00,-5187.94,27215
423.14,0.09,-0.43,7.00,0.00,40.00,-5187.94,27225
396.70,-0.27,-0.36,7.00,0.00,40.00,-5187.94,27233
400.38,-0.60,-0.33,7.00,0.00,40.00,-5187.94,27242
436.99,-0.86,-0.26,7.00,0.00,40.00,-5187.94,27251
402.23,-1.10,-0.24,7.00,0.00,40.00,-5187.94,27259
439.00,-1.28,-0.18,7.00,0.00,40.00,-5187.94,27269
404.09,-1.44,-0.16,7.00,0.00,40.00,-5187.94,27277
443.06,-1.54,-0.10,7.00,0.00,40.00,-5187.94,27286
413.51,-1.61,-0.07,7.00,0.00,40.00,-5187.94,27294
447.16,-1.65,-0.04,7.00,0.00,40.00,-5187.94,27303
431.00,-1.68,-0.03,7.00,0.00,40.00,-5187.94,27313
449.22,-1.69,-0.01,7.00,0.00,40.00,-5187.94,27321
461.78,-1.72,-0.02,7.00,0.00,40.00,-5187.94,27330
455.45,-1.77,-0.05,7.00,0.00,40.00,-5187.94,27338
459.66,-1.81,-0.04,7.00,0.00,40.00,-5187.94,27347
439.00,-1.82,-0.01,7.00,0.00,40.00,-5187.94,27356
423.14,-1.84,-0.01,7.00,0.00,40.00,-5187.94,27365
455.45,-1.85,-0.01,7.00,0.00,40.00,-5187.94,27374
421.19,-1.83,0.02,7.00,0.00,40.00,-5187.94,27382
427.05,-1.81,0.02,7.00,0.00,40.00,-5187.94,27392
417.33,-1.79,0.02,7.00,0.00,40.00,-5187.94,27400
425.09,-1.77,0.02,7.00,0.00,40.00,-5187.94,27409
417.33,-1.75,0.02,7.00,0.00,40.00,-5187.94,27417
427.05,-1.75,0.00,7.00,0.00,40.00,-5187.94,27426
457.55,-1.75,-0.00,7.00,0.00,40.00,-5187.94,27436
449.22,-1.78,-0.03,7.00,0.00,40.00,-5187.94,27444
449.22,-1.83,-0.05,7.00,0.00,40.00,-5187.94,27453
447.16,-1.90,-0.07,7.00,0.00,40.00,-5187.94,27461
447.16,-1.97,-0.06,7.00,0.00,40.00,-5187.94,27470
445.10,-2.06,-0.09,7.00,0.00,40.00,-5187.94,27480
445.10,-2.13,-0.08,7.00,0.00,40.00,-5187.94,27488
445.10,-2.22,-0.09,7.00,0.00,40.00,-5187.94,27497
445.10,-2.32,-0.10,7.00,0.00,40.00,-5187.94,27505
447.16,-2.48,-0.16,7.00,0.00,40.00,-5187.94,27514
449.22,-2.60,-0.12,7.00,0.00,40.00,-5187.94,27524
455.45,-2.77,-0.16,7.00,0.00,40.00,-5187.94,27532
429.02,-2.93,-0.17,7.00,0.00,40.00,-5187.94,27541
431.00,-3.12,-0.19,7.00,0.00,40.00,-5187.94,27549
468.18,-3.30,-0.18,7.00,0.00,40.00,-5187.94,27558
431.00,-3.48,-0.18,7.00,0.00,40.00,-5187.94,27567
468.18,-3.63,-0.15,7.00,0.00,40.00,-5187.94,27576
427.05,-3.74,-0.12,7.00,0.00,40.00,-5187.94,27585
459.66,-3.83,-0.09,7.00,0.00,40.00,-5187.94,27593
447.16,-3.91,-0.08,7.00,0.00,40.00,-5187.94,27602
394.88,-3.94,-0.04,7.00,0.00,40.00,-5187.94,27611
415.41,-3.94,0.01,7.00,0.00,40.00,-5187.94,27620
404.09,-3.86,0.07,7.00,0.00,40.00,-5187.94,27629
391.25,-3.81,0.05,7.00,0.00,40.00,-5187.94,27637
389.45,-3.70,0.12,7.00,0.00,40.00,-5187.94,27646
385.88,-3.57,0.13,7.00,0.00,40.00,-5187.94,27655
380.57,-3.42,0.15,7.00,0.00,40.00,-5187.94,27664
353.45,-3.29,0.13,7.00,0.00,40.00,-5187.94,27672
375.34,-3.17,0.12,7.00,0.00,40.00,-5187.94,27681
363.39,-3.06,0.11,7.00,0.00,40.00,-5187.94,27691
380.57,-2.95,0.10,7.00,0.00,40.00,-5187.94,27699
350.20,-2.88,0.07,7.00,0.00,40.00,-5187.94,27708
375.34,-2.82,0.06,7.00,0.00,40.00,-5187.94,27716
346.97,-2.74,0.08,7.00,0.00,40.00,-5187.94,27725
366.77,-2.66,0.08,7.00,0.00,40.00,-5187.94,27735
334.35,-2.55,0.11,7.00,0.00,40.00,-5187.94,27743
348.58,-2.44,0.12,7.00,0.00,40.00,-5187.94,27752
335.91,-2.29,0.14,7.00,0.00,40.00,-5187.94,27760
340.61,-2.07,0.22,7.00,0.00,40.00,-5187.94,27769
370.17,-1.12,0.96,7.00,0.00,40.00,-5187.94,27778
326.70,-1.10,0.01,7.00,0.00,40.00,-5187.94,27787
345.37,-0.68,0.42,7.00,0.00,40.00,-5187.94,27796
322.18,-0.87,-0.19,7.00,0.00,40.00,-5187.94,27804
337.47,-0.31,0.57,7.00,0.00,40.00,-5187.94,27813
311.89,-0.33,-0.02,7.00,0.00,40.00,-5187.94,27822
319.21,0.14,0.47,7.00,0.00,40.00,-5187.94,27831
297.73,0.18,0.04,7.00,0.00,40.00,-5187.94,27839
310.44,0.59,0.41,7.00,0.00,40.00,-5187.94,27848
288.19,0.59,-0.00,7.00,0.00,40.00,-5187.94,27857
300.51,1.05,0.46,7.00,0.00,40.00,-5187.94,27866
317.73,1.06,0.01,7.00,0.00,40.00,-5187.94,27875
286.85,1.42,0.36,7.00,0.00,40.00,-5187.94,27883
306.15,1.23,-0.19,7.00,0.00,40.00,-5187.94,27892
249.38,1.47,0.23,7.00,0.00,40.00,-5187.94,27900
260.09,1.48,0.02,7.00,0.00,40.00,-5187.94,27910
216.63,1.71,0.23,7.00,0.00,40.00,-5187.94,27919
218.68,1.93,0.22,7.00,0.00,40.00,-5187.94,27927
188.91,2.29,0.36,7.00,0.00,40.00,-5187.94,27936
193.43,2.65,0.36,7.00,0.00,40.00,-5187.94,27944
164.58,3.07,0.42,7.00,0.00,40.00,-5187.94,27954
148.83,3.59,0.52,7.00,0.00,40.00,-5187.94,27962
130.66,4.07,0.47,7.00,0.00,40.00,-5187.94,27971
115.69,4.65,0.58,7.00,0.00,40.00,-5187.94,27980
93.57,5.14,0.49,7.00,-19.31,-56.00,-5187.94,27988
79.67,5.69,0.55,7.00,-9.23,-47.00,-5187.94,27998
60.31,6.20,0.52,7.00,-2.26,-41.00,-5187.94,28007
40.14,6.72,0.52,7.00,0.32,40.00,-5188.78,28015
28.60,7.24,0.52,7.00,14.73,52.00,-5188.78,28024
18.78,7.75,0.51,7.00,28.21,63.00,-5188.78,28034
13.59,8.23,0.48,7.00,40.09,73.00,-5188.78,28042
18.26,8.44,0.21,7.00,39.49,73.00,-5188.78,28051
29.48,9.33,0.89,7.00,74.21,102.00,-5188.78,28060
10.04,8.21,-1.11,7.00,7.88,46.00,-5188.78,28068
11.64,8.51,0.30,7.00,43.49,76.00,-5187.94,28078
14.57,8.27,-0.24,7.00,26.63,62.00,-5187.94,28087
10.04,7.27,-1.00,7.00,-12.92,-50.00,-5187.94,28095
13.27,7.98,0.71,7.00,38.33,72.00,-5187.94,28104
17.26,9.35,1.37,7.00,85.56,112.00,-5187.94,28113
10.22,8.24,-1.11,7.00,8.62,47.00,-5187.10,28122
13.91,8.36,0.11,7.00,35.78,70.00,-5187.10,28131
21.36,9.66,1.31,7.00,91.88,117.00,-5187.10,28140
10.04,8.72,-0.94,7.00,24.00,60.00,-5186.26,28148
18.52,8.29,-0.43,7.00,23.00,59.00,-5186.26,28157
22.08,9.38,1.09,7.00,80.33,107.00,-5186.26,28167
11.26,8.42,-0.97,7.00,15.84,53.00,-5186.26,28175
20.80,8.28,-0.13,7.00,28.52,64.00,-5185.42,28184
14.46,5.84,-2.44,7.00,-77.38,-105.00,-5185.42,28193
13.70,5.80,-0.04,7.00,-30.52,-65.00,-5185.42,28203
25.43,5.26,-0.54,7.00,-52.97,-84.00,-5185.42,28211
13.91,4.37,-0.89,7.00,-16.31,-53.00,-5186.26,28220
14.13,4.76,0.39,7.00,-9.21,-47.00,-5186.26,28229
14.57,3.68,-1.08,7.00,-20.49,-57.00,-5187.10,28237
13.59,3.46,-0.22,7.00,-18.19,-55.00,-5187.94,28247
14.68,3.69,0.23,7.00,-15.21,-52.00,-5188.78,28256
15.70,3.86,0.17,7.00,-14.54,-52.00,-5189.62,28265
14.79,3.51,-0.35,7.00,-18.40,-55.00,-5190.46,28273
15.59,3.72,0.21,7.00,-15.04,-52.00,-5191.30,28282
18.65,3.91,0.18,7.00,-14.06,-51.00,-5192.14,28292
28.43,4.04,0.13,7.00,-12.65,-50.00,-5192.97,28300
33.40,3.96,-0.08,7.00,-13.27,-51.00,-5193.81,28309
35.41,4.34,0.38,7.00,-9.24,-47.00,-5194.65,28318
54.83,4.85,0.50,7.00,-2.75,-42.00,-5195.49,28326
51.98,5.27,0.42,7.00,-29.53,-64.00,-5197.17,28336
71.95,5.57,0.30,7.00,-19.40,-56.00,-5198.01,28345
78.07,6.00,0.43,7.00,-4.19,-43.00,-5198.85,28354
82.96,6.36,0.36,7.00,0.00,40.00,-5199.69,28362
81.30,6.62,0.25,7.00,0.00,40.00,-5200.53,28371
87.68,6.91,0.29,7.00,0.00,40.00,-5200.53,28380
83.38,7.07,0.16,7.00,0.00,40.00,-5200.53,28389
82.13,7.19,0.12,7.00,0.00,40.00,-5200.53,28397
89.46,7.27,0.08,7.00,0.00,40.00,-5200.53,28406
84.22,7.14,-0.13,7.00,0.00,40.00,-5200.53,28414
96.89,7.16,0.02,7.00,0.00,40.00,-5200.53,28424
101.81,6.63,-0.53,7.00,0.00,40.00,-5200.53,28432
122.07,6.68,0.05,7.00,0.00,40.00,-5200.53,28441
123.87,5.89,-0.79,7.00,-12.77,-50.00,-5200.53,28449
148.12,5.65,-0.24,7.00,0.00,40.00,-5200.53,28459
147.41,5.14,-0.51,7.00,-13.28,-51.00,-5200.53,28468
162.23,4.73,-0.41,7.00,0.00,40.00,-5200.53,28477
168.55,4.29,-0.44,7.00,0.00,40.00,-5200.53,28485
179.30,3.99,-0.30,7.00,0.00,40.00,-5200.53,28494
181.01,3.70,-0.29,7.00,0.00,40.00,-5200.53,28503
196.20,3.45,-0.26,7.00,0.00,40.00,-5200.53,28512
205.69,3.27,-0.18,7.00,0.00,40.00,-5200.53,28520
191.61,3.13,-0.14,7.00,0.00,40.00,-5200.53,28529
197.13,3.05,-0.07,7.00,0.00,40.00,-5200.53,28538
193.43,3.03,-0.02,7.00,0.00,40.00,-5200.53,28547
184.48,3.07,0.03,7.00,0.00,40.00,-5200.53,28556
176.77,3.11,0.05,7.00,0.00,40.00,-5200.53,28564
168.55,3.14,0.03,7.00,0.00,40.00,-5200.53,28573
156.14,3.20,0.06,7.00,0.00,40.00,-5200.53,28581
152.45,3.25,0.05,7.00,0.00,40.00,-5200.53,28591
136.47,3.26,0.01,7.00,0.00,40.00,-5200.53,28600
133.86,3.25,-0.01,7.00,0.00,40.00,-5200.53,28608
122.07,3.24,-0.01,7.00,0.00,40.00,-5200.53,28617
112.34,3.21,-0.03,7.00,0.00,40.00,-5200.53,28625
102.82,3.19,-0.02,7.00,0.00,40.00,-5200.53,28635
95.45,3.17,-0.02,7.00,-1.05,-40.00,-5200.53,28644
83.80,3.14,-0.02,7.00,-5.32,-44.00,-5200.53,28652
66.94,3.12,-0.02,7.00,-10.53,-48.00,-5200.53,28661
60.63,3.09,-0.03,7.00,-12.35,-50.00,-5200.53,28670
51.98,3.09,0.01,7.00,-14.11,-51.00,-5200.53,28679
45.37,3.10,0.01,7.00,-15.36,-52.00,-5200.53,28688
41.29,3.11,0.01,7.00,-16.04,-53.00,-5201.37,28697
36.65,3.10,-0.00,7.00,-16.80,-54.00,-5201.37,28705
30.75,3.10,-0.00,7.00,-17.61,-54.00,-5201.37,28715
28.43,3.12,0.02,7.00,-17.69,-54.00,-5201.37,28724
23.41,3.11,-0.01,7.00,-18.38,-55.00,-5201.37,28733
23.71,3.07,-0.05,7.00,-18.73,-55.00,-5202.21,28741
22.51,3.07,0.01,7.00,-18.60,-55.00,-5202.21,28750
19.17,3.02,-0.05,7.00,-19.33,-56.00,-5203.05,28760
21.50,2.97,-0.05,7.00,-19.44,-56.00,-5203.89,28768
23.41,2.89,-0.08,7.00,-19.76,-56.00,-5204.73,28777
23.11,2.80,-0.09,7.00,-20.29,-57.00,-5205.57,28786
25.27,2.70,-0.10,7.00,-20.60,-57.00,-5206.40,28795
26.40,2.58,-0.12,7.00,-21.19,-57.00,-5208.08,28804
31.12,2.47,-0.11,7.00,-21.13,-57.00,-5208.92,28813
33.40,2.36,-0.12,7.00,-21.46,-58.00,-5209.76,28822
33.80,2.37,0.01,7.00,-20.80,-57.00,-5211.44,28831
33.60,2.18,-0.19,7.00,-22.59,-58.00,-5212.28,28839
34.80,2.11,-0.07,7.00,-22.30,-58.00,-5213.12,28849
32.44,2.02,-0.09,7.00,-23.19,-59.00,-5214.80,28858
34.39,1.91,-0.10,7.00,-23.49,-59.00,-5216.48,28866
35.41,1.78,-0.13,7.00,-24.09,-60.00,-5217.32,28875
37.72,1.66,-0.12,7.00,-24.36,-60.00,-5219.00,28884
39.47,1.62,-0.04,7.00,-23.95,-60.00,-5220.67,28894
41.52,1.52,-0.10,7.00,-24.33,-60.00,-5222.35,28902
46.63,1.69,0.16,7.00,-21.56,-58.00,-5224.03,28911
48.98,1.75,0.06,7.00,-21.18,-57.00,-5225.71,28920
56.31,1.76,0.01,7.00,-19.79,-56.00,-5227.39,28930
57.82,1.92,0.16,7.00,-18.06,-55.00,-5229.07,28938
68.34,2.00,0.07,7.00,-15.38,-52.00,-5230.75,28947
95.45,2.01,0.02,7.00,-6.65,-45.00,-5233.26,28956
119.13,2.06,0.05,7.00,0.00,40.00,-5234.94,28964
148.83,2.15,0.08,7.00,0.00,40.00,-5236.62,28974
179.30,2.14,-0.01,7.00,0.00,40.00,-5237.46,28982
210.59,2.13,-0.01,7.00,0.00,40.00,-5239.14,28991
242.47,2.77,0.64,7.00,0.00,40.00,-5239.98,29000
297.73,2.34,-0.43,7.00,0.00,40.00,-5239.98,29008
307.57,3.01,0.67,7.00,0.00,40.00,-5239.98,29018
371.89,2.85,-0.16,7.00,0.00,40.00,-5239.98,29026
391.25,3.19,0.34,7.00,0.00,40.00,-5239.98,29035
385.88,3.15,-0.04,7.00,0.00,40.00,-5239.98,29043
423.14,3.04,-0.11,7.00,0.00,40.00,-5239.98,29052
400.38,2.97,-0.07,7.00,0.00,40.00,-5239.98,29062
432.99,2.91,-0.06,7.00,0.00,40.00,-5239.98,29070
436.99,2.86,-0.05,7.00,0.00,40.00,-5239.98,29079
404.09,2.88,0.03,7.00,0.00,40.00,-5239.98,29087
432.99,2.82,-0.06,7.00,0.00,40.00,-5239.98,29096
387.66,2.77,-0.05,7.00,0.00,40.00,-5239.98,29105
413.51,2.72,-0.05,7.00,0.00,40.00,-5239.98,29114
380.57,2.70,-0.02,7.00,0.00,40.00,-5239.98,29123
361.72,2.66,-0.04,7.00,0.00,40.00,-5239.98,29131
370.17,2.63,-0.03,7.00,0.00,40.00,-5239.98,29140
343.77,2.56,-0.07,7.00,0.00,40.00,-5239.98,29149
286.85,2.47,-0.09,7.00,0.00,40.00,-5239.98,29158
260.09,2.34,-0.13,7.00,0.00,40.00,-5239.98,29166
234.64,2.18,-0.16,7.00,0.00,40.00,-5239.98,29175
202.80,1.99,-0.19,7.00,0.00,40.00,-5239.98,29185
188.02,1.76,-0.23,7.00,0.00,40.00,-5239.98,29193
169.35,1.51,-0.25,7.00,0.00,40.00,-5239.98,29202
152.45,1.22,-0.29,7.00,0.00,40.00,-5239.98,29210
153.18,0.82,-0.39,7.00,0.00,40.00,-5239.98,29219
159.16,0.38,-0.44,7.00,0.00,40.00,-5239.98,29229
159.93,-0.06,-0.44,7.00,0.00,40.00,-5239.98,29237
170.97,-0.48,-0.43,7.00,0.00,40.00,-5239.98,29246
164.58,-0.90,-0.41,7.00,0.00,40.00,-5239.98,29254
189.81,-1.27,-0.37,7.00,0.00,40.00,-5239.98,29263
196.20,-1.62,-0.35,7.00,0.00,40.00,-5239.98,29273
203.76,-1.93,-0.31,7.00,0.00,40.00,-5239.98,29281
222.83,-2.14,-0.21,7.00,0.00,40.00,-5239.98,29290
232.45,-2.30,-0.16,7.00,0.00,40.00,-5239.98,29298
263.76,-2.41,-0.12,7.00,0.00,40.00,-5239.98,29307
280.25,-2.48,-0.06,7.00,0.00,40.00,-5239.98,29316
282.87,-2.51,-0.03,7.00,0.00,40.00,-5239.98,29325
319.21,-2.50,0.01,7.00,0.00,40.00,-5239.98,29334
309.00,-2.53,-0.03,7.00,0.00,40.00,-5239.98,29342
343.77,-2.57,-0.05,7.00,0.00,40.00,-5239.98,29351
329.74,-2.64,-0.07,7.00,0.00,40.00,-5239.98,29360
361.72,-2.74,-0.10,7.00,0.00,40.00,-5239.98,29369
345.37,-2.93,-0.19,7.00,0.00,40.00,-5239.98,29378
380.57,-3.17,-0.24,7.00,0.00,40.00,-5239.98,29386
365.08,-3.43,-0.26,7.00,0.00,40.00,-5239.98,29395
382.33,-3.74,-0.31,7.00,0.00,40.00,-5239.98,29404
380.57,-4.07,-0.33,7.00,0.00,40.00,-5239.98,29413
373.61,-4.45,-0.38,7.00,0.00,40.00,-5239.98,29422
380.57,-4.81,-0.36,7.00,0.00,40.00,-5239.98,29430
361.72,-5.19,-0.38,7.00,-50.71,-82.00,-5239.98,29440
380.57,-5.60,-0.41,7.00,-33.55,-68.00,-5239.98,29449
355.09,-5.99,-0.39,7.00,-80.42,-107.00,-5239.98,29458
351.82,-6.35,-0.36,7.00,-93.45,-118.00,-5239.98,29466
370.17,-6.65,-0.30,7.00,-73.35,-101.00,-5240.82,29475
339.03,-6.95,-0.30,7.00,-124.81,-145.00,-5241.66,29485
348.58,-7.17,-0.22,7.00,-115.68,-137.00,-5243.34,29494
339.03,-7.37,-0.20,7.00,-133.24,-152.00,-5245.01,29503
316.26,-7.56,-0.19,7.00,-167.93,-181.00,-5247.53,29512
323.68,-7.67,-0.11,7.00,-159.32,-174.00,-5250.89,29521
304.73,-7.79,-0.12,7.00,-186.45,-197.00,-5254.25,29530
297.73,-7.87,-0.08,7.00,-195.91,-205.00,-5258.44,29539
313.34,-7.69,0.18,7.00,-167.40,-181.00,-5261.80,29548
313.34,-7.53,0.16,7.00,-163.69,-177.00,-5266.00,29557
301.91,-7.53,0.00,7.00,-180.88,-192.00,-5271.03,29566
278.95,-7.62,-0.09,7.00,-211.61,-218.00,-5275.23,29576
288.19,-7.52,0.10,7.00,-195.02,-204.00,-5280.27,29585
272.52,-7.46,0.06,7.00,-211.81,-218.00,-5286.14,29593
281.56,-7.29,0.17,7.00,-195.46,-204.00,-5292.02,29602
278.95,-7.14,0.15,7.00,-194.94,-204.00,-5298.73,29612
261.31,-6.97,0.17,7.00,-209.37,-216.00,-5305.45,29621
266.24,-6.76,0.22,7.00,-197.84,-206.00,-5313.00,29630
267.48,-6.62,0.13,7.00,-194.77,-204.00,-5320.55,29639
261.31,-6.21,0.41,7.00,-185.34,-196.00,-5328.11,29648
261.31,-6.19,0.01,7.00,-193.00,-202.00,-5336.50,29658
257.67,-5.91,0.28,7.00,-184.27,-195.00,-5344.89,29667
241.34,-5.79,0.12,7.00,-200.88,-209.00,-5353.29,29676
244.75,-5.62,0.17,7.00,-192.31,-202.00,-5362.52,29684
242.47,-5.57,0.05,7.00,-195.66,-204.00,-5371.75,29693
236.85,-5.52,0.05,7.00,-199.91,-208.00,-5380.99,29703
252.90,-5.57,-0.04,7.00,-187.15,-197.00,-5391.06,29712
249.38,-5.49,0.08,7.00,-186.30,-196.00,-5400.29,29721
245.90,-5.47,0.02,7.00,-190.57,-200.00,-5410.36,29730
240.21,-5.63,-0.16,7.00,-203.45,-211.00,-5420.43,29740
233.54,-5.39,0.24,7.00,-196.01,-205.00,-5431.35,29749
232.45,-5.53,-0.14,7.00,-207.91,-215.00,-5441.42,29758
212.59,-5.45,0.08,7.00,-219.13,-224.00,-5452.33,29767
213.59,-5.40,0.05,7.00,-217.67,-223.00,-5463.24,29775
180.16,-5.53,-0.13,7.00,-250.89,-251.00,-5474.15,29785
163.79,-5.38,0.15,7.00,-252.96,-253.00,-5485.06,29794
142.53,-5.44,-0.06,7.00,-271.63,-268.00,-5496.81,29803
131.93,-5.44,0.01,7.00,-275.93,-272.00,-5508.57,29812
103.84,-5.49,-0.06,7.00,-291.83,-286.00,-5520.32,29821
89.91,-5.45,0.05,7.00,-294.08,-287.00,-5532.07,29831
80.48,-5.40,0.05,7.00,-295.91,-289.00,-5543.82,29840
77.28,-5.11,0.28,7.00,-285.32,-280.00,-5556.41,29849
60.95,-5.06,0.06,7.00,-292.87,-286.00,-5568.16,29858
56.31,-4.82,0.23,7.00,-51.85,-83.00,-5580.75,29868
51.42,-4.68,0.14,7.00,-52.58,-84.00,-5593.34,29876
42.46,-4.41,0.28,7.00,-52.33,-84.00,-5605.09,29885
40.83,-4.36,0.05,7.00,-53.25,-84.00,-5616.84,29894
35.82,-4.05,0.31,7.00,-51.44,-83.00,-5628.59,29903
32.63,-3.77,0.28,7.00,-50.62,-82.00,-5640.34,29913
28.77,-3.42,0.35,7.00,-49.02,-81.00,-5651.25,29921
26.73,-3.06,0.36,7.00,-47.45,-79.00,-5663.00,29930
21.64,-2.95,0.11,7.00,-48.40,-80.00,-5673.91,29939
17.51,-2.66,0.29,7.00,-46.50,-79.00,-5684.83,29948
18.01,-2.52,0.14,7.00,-46.40,-79.00,-5695.74,29958
17.38,-2.38,0.14,7.00,-45.70,-78.00,-5705.81,29966
17.63,-1.91,0.47,7.00,-42.06,-75.00,-5716.72,29975
15.82,-1.92,-0.01,7.00,-44.14,-77.00,-5726.79,29984
16.65,-1.96,-0.04,7.00,-44.42,-77.00,-5736.87,29993
16.41,-2.19,-0.23,7.00,-46.35,-79.00,-5747.78,30003
17.26,-2.26,-0.07,7.00,-45.97,-78.00,-5757.85,30011
14.57,-2.42,-0.16,7.00,-47.34,-79.00,-5767.92,30020
13.59,-2.90,-0.48,7.00,-51.07,-83.00,-5777.15,30029
12.85,-3.30,-0.40,7.00,-52.79,-84.00,-5787.22,30039
10.97,-3.40,-0.10,7.00,-52.17,-83.00,-5796.46,30048
4.86,-3.58,-0.18,7.00,-53.58,-85.00,-5806.53,30056
1.36,-3.84,-0.26,7.00,-55.21,-86.00,-5815.76,30065
0.37,-4.03,-0.19,7.00,-55.88,-87.00,-5825.00,30074
0.56,-4.13,-0.11,7.00,-56.09,-87.00,-5834.23,30084
0.86,-4.10,0.03,7.00,-55.40,-86.00,-5843.46,30092
1.06,-4.10,0.01,7.00,-55.45,-86.00,-5852.69,30101
0.28,-3.95,0.15,7.00,-54.12,-85.00,-5861.93,30110
0.37,-3.72,0.23,7.00,-52.66,-84.00,-5871.16,30118
0.61,-3.47,0.25,7.00,-51.33,-83.00,-5879.55,30128
0.32,-3.11,0.35,7.00,-49.14,-81.00,-5887.95,30137
0.90,-2.70,0.42,7.00,-46.81,-79.00,-5897.18,30146
0.86,-2.24,0.46,7.00,-44.36,-77.00,-5905.57,30154
1.00,-1.74,0.50,7.00,-41.67,-75.00,-5913.97,30163
0.56,-1.20,0.53,7.00,-38.88,-72.00,-5922.36,30173
0.37,-0.43,0.77,7.00,-34.05,-68.00,-5929.91,30181
0.71,0.22,0.65,7.00,-31.29,-66.00,-5938.31,30190
0.71,0.70,0.47,7.00,-29.62,-64.00,-5945.86,30199
0.32,0.84,0.15,7.00,-30.18,-65.00,-5953.41,30209
0.95,1.30,0.45,7.00,-26.70,-62.00,-5960.97,30217
0.86,1.61,0.31,7.00,-25.69,-61.00,-5968.52,30226
0.47,1.96,0.35,7.00,-23.83,-60.00,-5976.08,30235
0.28,2.24,0.28,7.00,-22.70,-59.00,-5982.79,30243
0.42,2.49,0.25,7.00,-21.55,-58.00,-5989.51,30253
1.06,2.67,0.18,7.00,-20.91,-57.00,-5997.06,30262
0.81,2.81,0.14,7.00,-20.42,-57.00,-6003.77,30270
1.16,2.78,-0.03,7.00,-21.20,-57.00,-6010.49,30279
0.90,3.02,0.23,7.00,-18.98,-55.00,-6016.36,30288
0.32,3.20,0.19,7.00,-18.23,-55.00,-6023.08,30297
0.47,3.43,0.23,7.00,-16.93,-54.00,-6028.95,30306
0.56,3.44,0.01,7.00,-17.76,-54.00,-6035.67,30315
1.06,3.54,0.10,7.00,-16.86,-54.00,-6041.54,30323
0.42,3.65,0.10,7.00,-16.36,-53.00,-6047.42,30332
1.11,3.87,0.22,7.00,-14.79,-52.00,-6053.29,30342
0.90,4.00,0.13,7.00,-14.48,-52.00,-6058.33,30351
1.11,4.07,0.07,7.00,-14.35,-52.00,-6064.21,30359
0.00,4.15,0.08,7.00,-13.93,-51.00,-6069.24,30368
0.51,4.11,-0.04,7.00,-14.60,-52.00,-6075.12,30376
0.95,4.20,0.09,7.00,-13.64,-51.00,-6080.15,30386
0.81,4.18,-0.02,7.00,-14.14,-51.00,-6085.19,30395
1.06,4.16,-0.03,7.00,-14.32,-52.00,-6091.07,30403
0.28,4.26,0.10,7.00,-13.27,-51.00,-6096.10,30412
0.42,4.24,-0.02,7.00,-13.86,-51.00,-6101.14,30422
0.51,4.35,0.10,7.00,-12.84,-50.00,-6105.33,30430
0.76,4.33,-0.02,7.00,-13.40,-51.00,-6110.37,30439
1.11,4.29,-0.04,7.00,-13.70,-51.00,-6115.41,30448
0.86,4.42,0.13,7.00,-12.38,-50.00,-6119.60,30456
0.66,4.29,-0.13,7.00,-14.07,-51.00,-6124.64,30466
0.95,4.35,0.06,7.00,-13.03,-50.00,-6128.83,30475
0.32,4.51,0.16,7.00,-11.84,-49.00,-6133.03,30483
0.47,4.57,0.06,7.00,-11.93,-50.00,-6138.07,30492
0.28,4.78,0.22,7.00,-10.23,-48.00,-6142.27,30501
0.42,4.72,-0.07,7.00,-11.68,-49.00,-6146.46,30511
0.71,4.85,0.13,7.00,-10.22,-48.00,-6150.66,30519
0.66,5.00,0.15,7.00,-9.44,-47.00,-6154.02,30528
0.37,5.11,0.11,7.00,-45.08,-77.00,-6158.21,30536
0.71,5.36,0.25,7.00,-36.01,-70.00,-6162.41,30545
0.76,5.52,0.16,7.00,-33.73,-68.00,-6166.61,30555
0.71,5.65,0.13,7.00,-31.10,-66.00,-6170.80,30563
1.00,5.72,0.07,7.00,-30.62,-65.00,-6175.00,30572
0.86,5.71,-0.01,7.00,-32.27,-67.00,-6178.36,30581
0.51,5.72,0.00,7.00,-32.02,-66.00,-6182.55,30589
0.37,5.51,-0.21,7.00,-41.32,-74.00,-6186.75,30599
0.42,5.51,0.00,7.00,-37.12,-71.00,-6190.95,30608
4.01,5.27,-0.24,7.00,-47.95,-80.00,-6195.14,30616
6.12,5.17,-0.10,7.00,-47.66,-80.00,-6199.34,30625
6.87,4.89,-0.29,7.00,-11.62,-49.00,-6203.54,30635
7.10,4.93,0.05,7.00,-10.06,-48.00,-6207.73,30643
7.65,4.74,-0.19,7.00,-11.94,-50.00,-6211.93,30652
7.57,4.83,0.09,7.00,-10.39,-48.00,-6216.13,30661
7.26,4.72,-0.11,7.00,-11.72,-49.00,-6219.48,30669
7.98,4.88,0.16,7.00,-9.87,-48.00,-6223.68,30679
6.05,4.89,0.01,7.00,-10.44,-48.00,-6227.88,30688
4.07,5.09,0.21,7.00,-43.48,-76.00,-6231.23,30696
3.75,5.30,0.21,7.00,-38.35,-72.00,-6235.43,30705
3.02,5.51,0.21,7.00,-33.08,-67.00,-6238.79,30714
3.69,5.72,0.21,7.00,-27.85,-63.00,-6242.15,30723
3.82,5.99,0.27,7.00,-19.78,-56.00,-6246.34,30732
5.48,6.07,0.08,7.00,-21.39,-57.00,-6249.70,30740
6.87,6.36,0.29,7.00,-10.06,-48.00,-6253.06,30749
9.07,6.45,0.08,7.00,-12.03,-50.00,-6256.41,30758
11.35,6.66,0.22,7.00,-3.80,-43.00,-6259.77,30767
14.46,6.76,0.09,7.00,-3.86,-43.00,-6262.29,30776
21.64,6.94,0.18,7.00,1.14,40.00,-6265.65,30785
29.66,7.06,0.12,7.00,1.97,41.00,-6268.17,30793
42.22,7.17,0.12,7.00,3.15,42.00,-6270.68,30802
51.14,7.25,0.08,7.00,2.54,42.00,-6273.20,30812
53.96,7.21,-0.04,7.00,0.00,40.00,-6274.88,30820
61.59,7.02,-0.19,7.00,0.00,40.00,-6276.56,30829
66.25,6.97,-0.05,7.00,0.00,40.00,-6277.40,30837
74.57,6.94,-0.03,7.00,0.00,40.00,-6278.24,30846
87.24,6.89,-0.06,7.00,0.00,40.00,-6278.24,30855
87.68,6.85,-0.03,7.00,0.00,40.00,-6278.24,30864
93.10,6.67,-0.18,7.00,0.00,40.00,-6278.24,30872
95.45,6.55,-0.12,7.00,0.00,40.00,-6278.24,30881
103.33,6.38,-0.18,7.00,0.00,40.00,-6278.24,30889
114.00,6.24,-0.14,7.00,0.00,40.00,-6278.24,30899
120.30,6.11,-0.12,7.00,0.00,40.00,-6278.24,30907
116.83,5.89,-0.22,7.00,-4.92,-44.00,-6278.24,30916
127.53,5.69,-0.20,7.00,-4.10,-43.00,-6278.24,30925
134.51,5.49,-0.21,7.00,-5.77,-44.00,-6278.24,30934
134.51,5.27,-0.22,7.00,-11.41,-49.00,-6278.24,30943
139.14,5.06,-0.21,7.00,-14.18,-51.00,-6278.24,30952
143.22,4.84,-0.22,7.00,0.00,40.00,-6278.24,30961
163.01,4.66,-0.18,7.00,0.00,40.00,-6278.24,30969
164.58,4.45,-0.21,7.00,0.00,40.00,-6278.24,30979
188.91,4.09,-0.36,7.00,0.00,40.00,-6278.24,30987
187.13,3.81,-0.28,7.00,0.00,40.00,-6278.24,30996
200.89,3.57,-0.25,7.00,0.00,40.00,-6278.24,31005
201.84,3.25,-0.32,7.00,0.00,40.00,-6278.24,31013
222.83,3.02,-0.24,7.00,0.00,40.00,-6278.24,31023
209.60,2.70,-0.32,7.00,0.00,40.00,-6278.24,31031
233.54,2.46,-0.24,7.00,0.00,40.00,-6278.24,31040
244.75,2.01,-0.45,7.00,0.00,40.00,-6278.24,31048
249.38,1.65,-0.36,7.00,0.00,40.00,-6278.24,31057
252.90,1.32,-0.33,7.00,0.00,40.00,-6278.24,31067
250.55,0.99,-0.33,7.00,0.00,40.00,-6278.24,31075
233.54,0.61,-0.37,7.00,0.00,40.00,-6278.24,31084
250.55,0.23,-0.39,7.00,0.00,40.00,-6278.24,31092
243.61,-0.14,-0.36,7.00,0.00,40.00,-6278.24,31101
241.34,-0.51,-0.38,7.00,0.00,40.00,-6278.24,31111
239.08,-0.88,-0.37,7.00,0.00,40.00,-6278.24,31119
232.45,-1.25,-0.37,7.00,0.00,40.00,-6278.24,31128
218.68,-1.61,-0.36,7.00,0.00,40.00,-6278.24,31136
213.59,-1.96,-0.35,7.00,0.00,40.00,-6278.24,31145
205.69,-2.27,-0.31,7.00,0.00,40.00,-6278.24,31154
199.94,-2.51,-0.23,7.00,0.00,40.00,-6278.24,31163
197.13,-2.71,-0.20,7.00,0.00,40.00,-6278.24,31172
203.76,-2.83,-0.13,7.00,0.00,40.00,-6278.24,31180
182.74,-2.92,-0.08,7.00,0.00,40.00,-6278.24,31190
188.02,-2.99,-0.08,7.00,0.00,40.00,-6278.24,31198
170.97,-3.07,-0.08,7.00,0.00,40.00,-6278.24,31207
159.93,-3.14,-0.06,7.00,0.00,40.00,-6278.24,31216
164.58,-3.19,-0.05,7.00,0.00,40.00,-6278.24,31224
148.12,-3.23,-0.04,7.00,-7.46,-46.00,-6278.24,31234
131.93,-3.29,-0.05,7.00,-16.84,-54.00,-6278.24,31243
125.08,-3.37,-0.09,7.00,-20.92,-57.00,-6278.24,31251
105.91,-3.48,-0.11,7.00,-30.42,-65.00,-6278.24,31260
88.56,-3.62,-0.14,7.00,-38.00,-72.00,-6278.24,31269
82.54,-3.77,-0.14,7.00,-40.78,-74.00,-6278.24,31279
74.95,-3.94,-0.17,7.00,-44.12,-77.00,-6279.08,31287
69.40,-4.07,-0.13,7.00,-46.23,-78.00,-6279.08,31296
63.55,-4.17,-0.10,7.00,-48.14,-80.00,-6279.92,31305
54.25,-4.22,-0.05,7.00,-50.43,-82.00,-6280.76,31314
54.25,-4.38,-0.16,7.00,-51.68,-83.00,-6282.43,31323
53.39,-4.24,0.14,7.00,-49.93,-82.00,-6283.27,31332
46.89,-4.14,0.10,7.00,-50.95,-82.00,-6284.11,31341
48.19,-4.03,0.11,7.00,-50.07,-82.00,-6284.95,31350
48.45,-4.02,0.01,7.00,-50.38,-82.00,-6285.79,31358
50.32,-3.60,0.43,7.00,-46.20,-78.00,-6286.63,31368
58.13,-3.62,-0.03,7.00,-46.48,-79.00,-6287.47,31377
62.24,-3.43,0.20,7.00,-43.60,-76.00,-6289.15,31385
67.29,-3.41,0.02,7.00,-42.91,-76.00,-6290.83,31394
74.19,-3.25,0.16,7.00,-39.59,-73.00,-6292.51,31404
87.68,-3.23,0.02,7.00,-35.72,-70.00,-6295.02,31413
94.51,-3.17,0.07,7.00,-32.71,-67.00,-6296.70,31421
104.35,-3.23,-0.06,7.00,-29.59,-64.00,-6299.22,31430
107.48,-3.27,-0.05,7.00,-28.45,-63.00,-6301.74,31439
113.45,-3.37,-0.10,7.00,-26.54,-62.00,-6304.26,31449
126.91,-3.48,-0.10,7.00,-20.58,-57.00,-6306.77,31458
120.89,-3.58,-0.10,7.00,-24.09,-60.00,-6309.29,31466
130.03,-3.69,-0.11,7.00,-20.08,-56.00,-6311.81,31475
130.03,-3.81,-0.12,7.00,-20.71,-57.00,-6315.17,31484
132.57,-3.87,-0.06,7.00,-19.44,-56.00,-6317.69,31494
149.55,-3.92,-0.05,7.00,-10.07,-48.00,-6320.20,31502
143.91,-3.93,-0.01,7.00,-13.25,-51.00,-6322.72,31511
156.14,-3.87,0.05,7.00,-5.40,-44.00,-6325.24,31520
164.58,-3.80,0.08,7.00,0.00,40.00,-6327.76,31529
158.40,-3.76,0.04,7.00,-3.46,-42.00,-6330.28,31538
159.93,-3.67,0.09,7.00,-1.87,-41.00,-6331.95,31547
167.75,-3.72,-0.04,7.00,0.00,40.00,-6334.47,31556
166.15,-3.69,0.03,7.00,0.00,40.00,-6336.15,31564
172.61,-3.67,0.01,7.00,0.00,40.00,-6336.99,31574
172.61,-3.58,0.09,7.00,0.00,40.00,-6337.83,31583
181.88,-3.56,0.02,7.00,0.00,40.00,-6338.67,31591
190.71,-3.52,0.04,7.00,0.00,40.00,-6338.67,31600
196.20,-3.58,-0.06,7.00,0.00,40.00,-6338.67,31608
219.71,-3.66,-0.09,7.00,0.00,40.00,-6338.67,31618
207.64,-3.77,-0.10,7.00,0.00,40.00,-6338.67,31627
224.94,-3.86,-0.10,7.00,0.00,40.00,-6338.67,31635
233.54,-4.09,-0.23,7.00,0.00,40.00,-6338.67,31644
235.75,-4.26,-0.16,7.00,0.00,40.00,-6338.67,31652
236.85,-4.46,-0.20,7.00,0.00,40.00,-6338.67,31662
240.21,-4.70,-0.24,7.00,0.00,40.00,-6338.67,31670
225.99,-4.96,-0.26,7.00,0.00,40.00,-6338.67,31679
243.61,-5.24,-0.28,7.00,-193.11,-202.00,-6338.67,31688
237.97,-5.56,-0.31,7.00,-206.95,-214.00,-6339.51,31697
261.31,-5.93,-0.38,7.00,-194.31,-203.00,-6340.35,31707
243.61,-6.42,-0.48,7.00,-226.34,-230.00,-6342.03,31715
272.52,-7.02,-0.60,7.00,-213.99,-220.00,-6345.38,31724
265.00,-7.46,-0.44,7.00,-229.95,-233.00,-6348.74,31733
281.56,-7.84,-0.38,7.00,-220.09,-225.00,-6352.94,31742
286.85,-8.40,-0.56,7.00,-231.76,-235.00,-6357.14,31752
280.25,-7.97,0.43,7.00,-208.72,-215.00,-6361.33,31761
277.65,-8.30,-0.33,7.00,-234.90,-237.00,-6364.69,31770
252.90,-8.37,-0.06,7.00,-257.49,-257.00,-6368.89,31778
268.73,-8.44,-0.07,7.00,-243.06,-244.00,-6373.92,31788
233.54,-8.37,0.07,7.00,-273.84,-270.00,-6379.80,31797
237.97,-8.17,0.20,7.00,-261.87,-260.00,-6385.67,31806
214.60,-7.82,0.34,7.00,-271.65,-268.00,-6392.39,31815
191.61,-7.61,0.21,7.00,-287.65,-282.00,-6399.10,31824
167.75,-7.80,-0.19,7.00,-317.56,-307.00,-6405.82,31834
145.30,-7.45,0.35,7.00,-311.97,-302.00,-6413.37,31843
126.30,-7.08,0.37,7.00,-312.80,-303.00,-6420.92,31852
89.01,-6.52,0.56,7.00,-310.92,-302.00,-6428.48,31861
71.21,-6.16,0.36,7.00,-311.57,-302.00,-6436.87,31869
54.25,-5.50,0.66,7.00,-293.48,-287.00,-6445.27,31879
44.14,-5.17,0.33,7.00,-293.92,-287.00,-6454.50,31888
31.68,-4.43,0.74,7.00,-52.18,-83.00,-6462.89,31897
28.08,-3.86,0.57,7.00,-50.42,-82.00,-6472.12,31906
20.52,-3.14,0.72,7.00,-46.98,-79.00,-6480.52,31915
17.76,-2.41,0.73,7.00,-43.48,-76.00,-6488.91,31924
12.85,-1.59,0.82,7.00,-39.34,-73.00,-6497.30,31933
11.64,-1.04,0.55,7.00,-37.71,-71.00,-6505.70,31942
12.54,-0.25,0.79,7.00,-32.74,-67.00,-6514.09,31951
11.26,0.32,0.56,7.00,-30.91,-66.00,-6521.64,31960
12.14,0.95,0.64,7.00,-27.38,-63.00,-6530.04,31969
12.14,1.41,0.45,7.00,-25.88,-61.00,-6537.59,31978
12.54,1.80,0.39,7.00,-24.12,-60.00,-6545.99,31987
14.24,2.16,0.36,7.00,-22.33,-58.00,-6553.54,31996
15.59,2.24,0.08,7.00,-22.97,-59.00,-6561.09,32005
15.59,2.43,0.18,7.00,-21.66,-58.00,-6568.65,32014
15.02,2.40,-0.02,7.00,-22.63,-59.00,-6576.20,32023
12.96,2.42,0.01,7.00,-22.53,-58.00,-6582.92,32032
12.24,2.42,0.01,7.00,-22.56,-58.00,-6590.47,32040
16.17,2.66,0.24,7.00,-20.24,-57.00,-6597.18,32050
12.75,2.39,-0.27,7.00,-23.77,-59.00,-6604.74,32059
9.59,2.31,-0.08,7.00,-23.60,-59.00,-6611.45,32068
6.72,1.99,-0.32,7.00,-26.21,-62.00,-6618.17,32076
3.94,1.94,-0.05,7.00,-25.49,-61.00,-6624.88,32086
1.31,2.02,0.08,7.00,-24.57,-60.00,-6631.60,32095
0.61,2.15,0.13,7.00,-23.69,-59.00,-6638.31,32103
0.32,2.21,0.05,7.00,-23.75,-59.00,-6645.03,32112
0.76,2.23,0.02,7.00,-23.76,-59.00,-6651.74,32121
0.28,2.34,0.11,7.00,-22.87,-59.00,-6657.62,32130
0.95,2.67,0.33,7.00,-20.29,-57.00,-6664.33,32139
1.00,2.85,0.18,7.00,-20.03,-56.00,-6670.21,32148
0.28,3.27,0.42,7.00,-16.99,-54.00,-6676.92,32156
0.47,3.67,0.40,7.00,-15.05,-52.00,-6682.80,32165
0.56,4.23,0.56,7.00,-11.60,-49.00,-6688.67,32175
0.32,4.64,0.41,7.00,-10.14,-48.00,-6695.39,32184
0.76,4.98,0.33,7.00,-8.78,-47.00,-6701.26,32192
0.32,5.32,0.34,7.00,-35.28,-69.00,-6707.14,32201
0.42,5.81,0.49,7.00,-20.06,-56.00,-6713.01,32209
0.95,6.15,0.34,7.00,-14.46,-52.00,-6718.89,32219
0.81,6.44,0.30,7.00,-7.97,-46.00,-6724.76,32228
1.00,6.75,0.30,7.00,-0.17,-40.00,-6729.80,32236
0.81,6.96,0.21,7.00,3.32,42.00,-6735.68,32245
1.00,7.17,0.21,7.00,8.59,47.00,-6740.71,32253
0.28,7.51,0.34,7.00,19.44,56.00,-6745.75,32263
0.51,7.79,0.29,7.00,25.57,61.00,-6750.78,32272
0.42,7.90,0.11,7.00,24.66,60.00,-6754.14,32280
0.47,7.98,0.08,7.00,26.22,62.00,-6757.50,32289
1.16,8.21,0.23,7.00,34.84,69.00,-6760.86,32299
0.71,8.32,0.11,7.00,35.18,69.00,-6763.37,32307
3.14,7.89,-0.43,7.00,13.48,51.00,-6765.05,32316
0.56,8.17,0.28,7.00,34.93,69.00,-6765.89,32324
0.37,8.32,0.15,7.00,36.02,70.00,-6766.73,32333
0.81,8.18,-0.14,7.00,26.85,62.00,-6767.57,32343
1.06,8.31,0.13,7.00,35.49,69.00,-6767.57,32351
0.86,8.32,0.01,7.00,33.24,67.00,-6767.57,32360
1.16,8.19,-0.14,7.00,26.99,62.00,-6767.57,32368
0.71,8.18,-0.01,7.00,29.19,64.00,-6767.57,32377
0.90,8.00,-0.18,7.00,21.32,57.00,-6767.57,32387
0.47,7.73,-0.27,7.00,12.79,50.00,-6767.57,32395
0.28,7.36,-0.37,7.00,1.53,41.00,-6767.57,32404
0.47,7.08,-0.28,7.00,-3.49,-42.00,-6767.57,32412
0.32,6.87,-0.21,7.00,-7.32,-46.00,-6767.57,32421
0.56,6.37,-0.51,7.00,-25.96,-61.00,-6767.57,32430
0.86,5.97,-0.40,7.00,-33.79,-68.00,-6768.41,32439
0.95,5.63,-0.34,7.00,-40.95,-74.00,-6768.41,32448
0.32,5.20,-0.43,7.00,-53.58,-85.00,-6769.25,32456
0.71,4.85,-0.35,7.00,-12.13,-50.00,-6769.25,32465
1.00,4.35,-0.50,7.00,-15.28,-52.00,-6770.09,32475
0.47,4.06,-0.29,7.00,-15.89,-53.00,-6770.93,32483
0.47,3.48,-0.57,7.00,-19.86,-56.00,-6770.93,32492
0.51,3.32,-0.17,7.00,-19.07,-56.00,-6771.77,32500
1.06,3.05,-0.27,7.00,-20.82,-57.00,-6771.77,32509
0.81,2.44,-0.61,7.00,-25.22,-61.00,-6771.77,32519
1.11,2.25,-0.19,7.00,-24.48,-60.00,-6771.77,32527
0.86,1.95,-0.30,7.00,-26.46,-62.00,-6772.61,32536
0.71,1.60,-0.35,7.00,-28.41,-63.00,-6772.61,32545
0.95,1.48,-0.12,7.00,-28.04,-63.00,-6772.61,32553
0.86,1.16,-0.32,7.00,-30.49,-65.00,-6773.45,32563
0.47,1.06,-0.10,7.00,-30.13,-65.00,-6773.45,32572
0.28,1.08,0.03,7.00,-29.48,-64.00,-6773.45,32580
0.47,0.88,-0.20,7.00,-31.41,-66.00,-6773.45,32589
1.06,0.82,-0.06,7.00,-31.14,-66.00,-6773.45,32599
0.42,0.75,-0.07,7.00,-31.50,-66.00,-6773.45,32607
0.56,0.70,-0.05,7.00,-31.67,-66.00,-6773.45,32616
0.37,0.68,-0.03,7.00,-31.74,-66.00,-6773.45,32625
1.06,0.65,-0.03,7.00,-31.89,-66.00,-6774.29,32633
0.86,0.64,-0.00,7.00,-31.80,-66.00,-6774.29,32643
0.71,0.67,0.03,7.00,-31.55,-66.00,-6774.29,32651
0.95,0.74,0.07,7.00,-31.03,-66.00,-6775.12,32660
0.81,0.94,0.20,7.00,-29.52,-64.00,-6775.96,32669
1.06,1.13,0.19,7.00,-28.59,-64.00,-6776.80,32677
0.81,1.35,0.22,7.00,-27.34,-63.00,-6777.64,32687
1.00,1.56,0.21,7.00,-26.36,-62.00,-6778.48,32696
0.61,1.77,0.21,7.00,-25.30,-61.00,-6779.32,32704
1.06,1.92,0.15,7.00,-24.76,-60.00,-6780.16,32713
0.76,2.05,0.13,7.00,-24.25,-60.00,-6781.84,32722
1.11,2.09,0.04,7.00,-24.35,-60.00,-6782.68,32731
0.81,2.11,0.01,7.00,-24.41,-60.00,-6784.36,32740
0.37,2.03,-0.07,7.00,-25.13,-61.00,-6785.20,32749
0.90,1.92,-0.12,7.00,-25.88,-61.00,-6786.88,32757
0.76,1.73,-0.19,7.00,-27.13,-62.00,-6788.55,32766
0.90,1.44,-0.29,7.00,-28.94,-64.00,-6790.23,32776
0.61,1.12,-0.33,7.00,-30.72,-65.00,-6791.91,32784
1.00,0.81,-0.30,7.00,-32.13,-67.00,-6793.59,32793
0.37,0.44,-0.38,7.00,-34.33,-
26i6j7.00,-37.72,-71.00,-6799.46,32820
0.37,-0.54,-0.30,7.00,-38.91,-72.00,-6801.14,32829
1.11,-0.75,-0.21,7.00,-39.62,-73.00,-6803.66,32837
0.90,-0.99,-0.23,7.00,-40.87,-74.00,-6805.34,32846
0.32,-1.17,-0.18,7.00,-41.54,-74.00,-6807.86,32856
0.32,-1.36,-0.19,7.00,-42.56,-75.00,-6810.38,32864
0.42,-1.59,-0.23,7.00,-43.85,-76.00,-6812.89,32873
0.32,-1.72,-0.13,7.00,-44.15,-77.00,-6816.25,32882
0.37,-1.78,-0.06,7.00,-44.16,-77.00,-6818.77,32890
0.51,-1.93,-0.15,7.00,-45.23,-78.00,-6821.29,32900
0.81,-2.01,-0.08,7.00,-45.39,-78.00,-6824.64,32909
0.71,-2.15,-0.14,7.00,-46.32,-79.00,-6828.00,32917
0.32,-2.22,-0.07,7.00,-46.39,-79.00,-6830.52,32926
0.42,-2.21,0.01,7.00,-46.04,-78.00,-6833.88,32935
0.28,-2.42,-0.20,7.00,-47.91,-80.00,-6837.24,32944
0.86,-2.39,0.03,7.00,-46.85,-79.00,-6840.59,32953
1.06,-2.45,-0.06,7.00,-47.47,-79.00,-6844.79,32962
0.23,-2.26,0.19,7.00,-45.51,-78.00,-6848.15,32971
0.42,-2.36,-0.11,7.00,-47.24,-79.00,-6851.50,32979
0.66,-2.32,0.04,7.00,-46.46,-79.00,-6855.70,32989
0.32,-2.27,0.06,7.00,-46.12,-78.00,-6859.06,32998
0.71,-2.15,0.12,7.00,-45.30,-78.00,-6863.25,33006
0.90,-2.04,0.11,7.00,-44.74,-77.00,-6866.61,33015
5.90,-2.04,-0.00,7.00,-45.16,-78.00,-6870.81,33025
8.47,-1.94,0.10,7.00,-44.18,-77.00,-6875.01,33033
12.54,-2.06,-0.12,7.00,-45.49,-78.00,-6878.36,33042
13.80,-1.94,0.13,7.00,-43.82,-76.00,-6882.56,33051
14.79,-2.01,-0.07,7.00,-44.88,-77.00,-6886.76,33060
11.35,-2.00,0.01,7.00,-44.70,-77.00,-6890.95,33069
10.69,-1.85,0.15,7.00,-43.42,-76.00,-6895.15,33078
10.97,-1.78,0.07,7.00,-43.37,-76.00,-6899.35,33087
4.86,-1.78,0.00,7.00,-43.84,-76.00,-6903.54,33095
3.20,-1.56,0.22,7.00,-41.91,-75.00,-6907.74,33104
3.02,-1.48,0.08,7.00,-42.05,-75.00,-6911.94,33114
2.00,-1.31,0.16,7.00,-40.91,-74.00,-6916.13,33122
2.56,-1.15,0.16,7.00,-40.11,-73.00,-6920.33,33131
0.95,-1.05,0.10,7.00,-39.85,-73.00,-6924.53,33140
3.14,-0.95,0.10,7.00,-39.36,-73.00,-6928.72,33148
4.59,-0.89,0.06,7.00,-39.18,-72.00,-6932.92,33158
5.55,-0.84,0.05,7.00,-38.91,-72.00,-6937.12,33167
6.79,-0.71,0.13,7.00,-37.97,-71.00,-6941.31,33176
6.87,-0.62,0.10,7.00,-37.62,-71.00,-6945.51,33184
8.22,-0.49,0.13,7.00,-36.77,-70.00,-6949.71,33193
9.86,-0.34,0.15,7.00,-35.90,-70.00,-6953.90,33202
7.73,-0.29,0.04,7.00,-36.17,-70.00,-6957.26,33211
7.02,-0.16,0.14,7.00,-35.15,-69.00,-6961.46,33220
7.81,-0.15,0.01,7.00,-35.60,-69.00,-6965.65,33228
9.33,-0.00,0.15,7.00,-34.23,-68.00,-6969.01,33238
6.95,0.10,0.10,7.00,-33.99,-68.00,-6973.21,33247
9.07,0.26,0.15,7.00,-32.94,-67.00,-6976.57,33255
10.50,0.43,0.18,7.00,-31.92,-66.00,-6980.76,33264
9.95,0.58,0.15,7.00,-31.27,-66.00,-6984.12,33273
11.06,0.70,0.11,7.00,-30.80,-65.00,-6988.32,33283
9.15,0.78,0.08,7.00,-30.64,-65.00,-6991.67,33291
6.72,0.89,0.11,7.00,-30.00,-65.00,-6995.87,33300
1.11,1.01,0.12,7.00,-29.46,-64.00,-6999.23,33309
0.28,1.08,0.07,7.00,-29.29,-64.00,-7003.42,33317
0.28,1.21,0.13,7.00,-28.42,-63.00,-7006.78,33327
0.28,1.28,0.07,7.00,-28.30,-63.00,-7010.14,33336
0.23,1.36,0.08,7.00,-27.87,-63.00,-7014.34,33344
0.56,1.44,0.08,7.00,-27.45,-63.00,-7017.69,33353
1.00,1.49,0.04,7.00,-27.40,-63.00,-7021.89,33362
0.23,1.61,0.12,7.00,-26.46,-62.00,-7025.25,33371
0.71,1.61,0.00,7.00,-26.94,-62.00,-7029.44,33380
0.37,1.70,0.09,7.00,-26.12,-62.00,-7032.80,33389
0.81,1.75,0.05,7.00,-26.02,-61.00,-7036.16,33397
0.28,1.88,0.13,7.00,-25.09,-61.00,-7040.35,33406
0.61,1.93,0.04,7.00,-25.19,-61.00,-7043.71,33416
1.00,1.98,0.06,7.00,-24.84,-60.00,-7047.91,33424
0.32,2.02,0.03,7.00,-24.78,-60.00,-7051.27,33433
0.47,2.07,0.05,7.00,-24.45,-60.00,-7055.46,33442
0.32,2.08,0.01,7.00,-24.52,-60.00,-7058.82,33451
0.37,2.05,-0.03,7.00,-24.87,-60.00,-7063.02,33460
0.28,2.03,-0.03,7.00,-24.97,-60.00,-7066.37,33469
0.76,1.92,-0.11,7.00,-25.87,-61.00,-7070.57,33477
0.37,1.88,-0.04,7.00,-25.74,-61.00,-7073.93,33486
0.28,1.75,-0.13,7.00,-26.77,-62.00,-7078.13,33495
0.28,1.73,-0.02,7.00,-26.44,-62.00,-7081.48,33504
0.51,1.62,-0.11,7.00,-27.33,-63.00,-7085.68,33513
0.23,1.53,-0.10,7.00,-27.75,-63.00,-7089.04,33522
0.28,1.59,0.06,7.00,-26.82,-62.00,-7092.39,33530
0.28,1.52,-0.06,7.00,-27.62,-63.00,-7096.59,33540
0.28,1.47,-0.05,7.00,-27.84,-63.00,-7099.95,33549
0.28,1.51,0.04,7.00,-27.26,-62.00,-7104.14,33557
0.32,1.58,0.06,7.00,-26.87,-62.00,-7107.50,33566
0.28,1.51,-0.07,7.00,-27.73,-63.00,-7110.86,33575
0.86,1.53,0.02,7.00,-27.27,-62.00,-7115.06,33584
1.06,1.56,0.03,7.00,-27.09,-62.00,-7118.41,33593
0.61,1.46,-0.09,7.00,-28.05,-63.00,-7122.61,33601
0.28,1.46,-0.01,7.00,-27.76,-63.00,-7125.97,33610
0.42,1.36,-0.09,7.00,-28.55,-64.00,-7129.32,33619
0.61,1.37,0.01,7.00,-28.11,-63.00,-7133.52,33628
1.00,1.26,-0.11,7.00,-29.14,-64.00,-7136.88,33637
0.47,1.28,0.02,7.00,-28.48,-63.00,-7140.24,33646
1.11,1.29,0.01,7.00,-28.50,-63.00,-7144.43,33654
0.76,1.33,0.04,7.00,-28.19,-63.00,-7147.79,33664
0.23,1.28,-0.05,7.00,-28.83,-64.00,-7151.15,33673
1.16,1.34,0.06,7.00,-28.05,-63.00,-7154.50,33681
0.90,1.38,0.04,7.00,-27.96,-63.00,-7158.70,33690
0.66,1.40,0.02,7.00,-27.91,-63.00,-7162.06,33699
0.95,1.51,0.11,7.00,-26.98,-62.00,-7165.42,33708
0.95,1.43,-0.08,7.00,-28.14,-63.00,-7168.77,33717
0.47,1.55,0.12,7.00,-26.75,-62.00,-7172.13,33726
0.28,1.62,0.07,7.00,-26.60,-62.00,-7175.49,33734
0.37,1.60,-0.03,7.00,-27.12,-62.00,-7178.85,33743
1.06,1.66,0.07,7.00,-26.42,-62.00,-7182.20,33753
0.81,1.63,-0.04,7.00,-27.00,-62.00,-7184.72,33761
1.06,1.54,-0.09,7.00,-27.68,-63.00,-7188.08,33770
0.86,1.56,0.02,7.00,-27.11,-62.00,-7191.44,33779
0.32,1.56,0.00,7.00,-27.19,-62.00,-7193.95,33787
0.28,1.60,0.04,7.00,-26.81,-62.00,-7197.31,33797
0.90,1.53,-0.07,7.00,-27.62,-63.00,-7199.83,33806
0.32,1.63,0.10,7.00,-26.48,-62.00,-7203.19,33814
0.28,1.61,-0.01,7.00,-26.99,-62.00,-7206.54,33823
0.23,1.64,0.03,7.00,-26.67,-62.00,-7209.06,33832
0.28,1.60,-0.04,7.00,-27.16,-62.00,-7211.58,33841
0.23,1.52,-0.08,7.00,-27.73,-63.00,-7214.94,33850
0.28,1.43,-0.09,7.00,-28.25,-63.00,-7217.45,33859
0.28,1.33,-0.10,7.00,-28.78,-64.00,-7220.81,33867
0.66,1.22,-0.10,7.00,-29.30,-64.00,-7223.33,33876
0.37,1.16,-0.06,7.00,-29.41,-64.00,-7225.85,33886
0.23,1.13,-0.03,7.00,-29.46,-64.00,-7229.21,33894
0.32,1.03,-0.11,7.00,-30.30,-65.00,-7231.72,33903
0.47,1.01,-0.02,7.00,-30.05,-65.00,-7235.08,33912
0.28,0.95,-0.05,7.00,-30.47,-65.00,-7237.60,33921
0.23,0.88,-0.07,7.00,-30.86,-65.00,-7240.96,33930
0.28,0.86,-0.02,7.00,-30.78,-65.00,-7243.47,33939
1.06,0.80,-0.06,7.00,-31.21,-66.00,-7246.83,33947
0.28,0.78,-0.02,7.00,-31.18,-66.00,-7250.19,33956
0.28,0.84,0.06,7.00,-30.55,-65.00,-7252.71,33966
0.23,0.87,0.03,7.00,-30.49,-65.00,-7256.06,33974
0.23,0.95,0.07,7.00,-29.96,-65.00,-7259.42,33983
0.28,1.10,0.15,7.00,-28.89,-64.00,-7262.78,33992
0.28,1.13,0.03,7.00,-29.24,-64.00,-7265.30,34000
0.37,1.25,0.12,7.00,-28.24,-63.00,-7268.65,34010
0.28,1.31,0.06,7.00,-28.22,-63.00,-7272.01,34019
0.28,1.34,0.03,7.00,-28.15,-63.00,-7275.37,34027
0.42,1.35,0.01,7.00,-28.21,-63.00,-7278.73,34036
0.66,1.35,0.00,7.00,-28.24,-63.00,-7282.08,34045
0.32,1.32,-0.04,7.00,-28.56,-64.00,-7285.44,34054
0.71,1.35,0.03,7.00,-28.15,-63.00,-7288.80,34063
0.28,1.44,0.10,7.00,-27.40,-63.00,-7292.16,34072
0.23,1.48,0.04,7.00,-27.47,-63.00,-7296.35,34080
0.28,1.54,0.06,7.00,-27.04,-62.00,-7299.71,34089
0.28,1.57,0.03,7.00,-27.04,-62.00,-7303.07,34099
0.23,1.66,0.09,7.00,-26.31,-62.00,-7306.42,34107
0.28,1.67,0.01,7.00,-26.60,-62.00,-7309.78,34116
0.47,1.74,0.07,7.00,-25.99,-61.00,-7313.14,34125
0.28,1.83,0.09,7.00,-25.49,-61.00,-7316.50,34134
0.28,1.93,0.09,7.00,-24.99,-60.00,-7320.69,34143
0.86,1.90,-0.03,7.00,-25.61,-61.00,-7324.05,34151
0.23,1.93,0.03,7.00,-25.25,-61.00,-7327.41,34160
0.28,1.96,0.04,7.00,-25.04,-61.00,-7330.77,34169
0.32,1.94,-0.02,7.00,-25.35,-61.00,-7334.12,34178
0.28,2.01,0.06,7.00,-24.70,-60.00,-7337.48,34187
0.81,1.93,-0.07,7.00,-25.63,-61.00,-7341.68,34196
0.42,1.99,0.06,7.00,-24.83,-60.00,-7345.03,34204
0.23,1.97,-0.02,7.00,-25.26,-61.00,-7348.39,34213
0.28,2.03,0.06,7.00,-24.62,-60.00,-7351.75,34223
0.42,2.02,-0.00,7.00,-24.91,-60.00,-7355.11,34231
0.18,1.97,-0.05,7.00,-25.34,-61.00,-7358.46,34240
0.37,2.00,0.03,7.00,-24.89,-60.00,-7361.82,34249
0.81,1.98,-0.02,7.00,-25.16,-61.00,-7365.18,34257
0.28,2.07,0.08,7.00,-24.33,-60.00,-7368.54,34267
0.32,2.01,-0.06,7.00,-25.22,-61.00,-7371.89,34276
0.28,1.87,-0.14,7.00,-26.22,-62.00,-7375.25,34284
0.28,1.87,0.00,7.00,-25.65,-61.00,-7378.61,34293
0.28,1.65,-0.21,7.00,-27.59,-63.00,-7381.96,34302
0.28,1.68,0.03,7.00,-26.48,-62.00,-7385.32,34311
0.47,1.41,-0.27,7.00,-28.99,-64.00,-7388.68,34320
0.28,1.39,-0.03,7.00,-28.16,-63.00,-7392.04,34329
0.23,1.31,-0.08,7.00,-28.80,-64.00,-7395.39,34337
0.86,1.18,-0.13,7.00,-29.60,-64.00,-7398.75,34347
0.32,1.13,-0.05,7.00,-29.56,-64.00,-7401.27,34356
0.42,0.99,-0.14,7.00,-30.65,-65.00,-7404.63,34364
0.32,0.94,-0.04,7.00,-30.45,-65.00,-7407.98,34373
0.28,0.88,-0.06,7.00,-30.82,-65.00,-7410.50,34382
0.71,0.86,-0.02,7.00,-30.80,-65.00,-7413.86,34391
0.76,0.85,-0.01,7.00,-30.77,-65.00,-7416.38,34400
0.47,0.85,-0.00,7.00,-30.78,-65.00,-7419.74,34409
0.23,0.83,-0.02,7.00,-30.92,-66.00,-7422.25,34417
0.61,0.83,0.00,7.00,-30.82,-65.00,-7425.61,34426
0.23,0.96,0.12,7.00,-29.74,-65.00,-7428.13,34436
0.37,1.02,0.06,7.00,-29.68,-64.00,-7430.65,34444
0.28,1.21,0.20,7.00,-28.13,-63.00,-7434.00,34453
0.23,1.38,0.17,7.00,-27.40,-63.00,-7436.52,34462
0.28,1.61,0.22,7.00,-26.09,-61.00,-7439.04,34470
0.47,1.78,0.18,7.00,-25.39,-61.00,-7442.40,34480
0.51,1.96,0.18,7.00,-24.46,-60.00,-7444.91,34489
0.28,2.16,0.19,7.00,-23.44,-59.00,-7447.43,34497
0.51,2.32,0.17,7.00,-22.70,-59.00,-7450.79,34506
0.23,2.52,0.20,7.00,-21.61,-58.00,-7453.31,34515
0.28,2.50,-0.02,7.00,-22.59,-58.00,-7455.83,34524
0.28,2.66,0.16,7.00,-21.05,-57.00,-7458.34,34533
0.23,2.85,0.19,7.00,-20.02,-56.00,-7461.70,34542
0.28,2.82,-0.03,7.00,-21.02,-57.00,-7464.22,34550
0.95,2.81,-0.01,7.00,-20.95,-57.00,-7466.74,34560
0.61,2.84,0.03,7.00,-20.66,-57.00,-7469.26,34569
1.00,2.85,0.00,7.00,-20.76,-57.00,-7472.61,34577
0.51,2.84,-0.01,7.00,-20.84,-57.00,-7475.13,34586
1.00,2.77,-0.07,7.00,-21.42,-58.00,-7477.65,34595
0.61,2.73,-0.04,7.00,-21.48,-58.00,-7480.17,34604
1.06,2.67,-0.06,7.00,-21.90,-58.00,-7483.52,34613
0.76,2.62,-0.05,7.00,-22.11,-58.00,-7486.04,34622
0.32,2.56,-0.06,7.00,-22.47,-58.00,-7488.56,34630
0.32,2.48,-0.07,7.00,-22.87,-59.00,-7491.08,34639
0.28,2.47,-0.02,7.00,-22.72,-59.00,-7494.44,34649
0.28,2.43,-0.03,7.00,-22.96,-59.00,-7496.95,34657
0.28,2.32,-0.12,7.00,-23.90,-60.00,-7500.31,34666
0.28,2.28,-0.04,7.00,-23.77,-59.00,-7502.83,34675
0.47,2.14,-0.14,7.00,-24.87,-60.00,-7505.35,34683
0.37,1.93,-0.21,7.00,-26.19,-62.00,-7508.70,34693
0.66,1.77,-0.16,7.00,-26.81,-62.00,-7511.22,34702
0.37,1.58,-0.18,7.00,-27.82,-63.00,-7514.58,34710
0.86,1.48,-0.10,7.00,-27.98,-63.00,-7517.94,34719
0.28,1.32,-0.16,7.00,-29.02,-64.00,-7520.46,34728
0.28,1.09,-0.24,7.00,-30.50,-65.00,-7523.81,34737
0.28,0.96,-0.12,7.00,-30.67,-65.00,-7527.17,34746
1.00,0.80,-0.16,7.00,-31.65,-66.00,-7529.69,34755
0.56,0.70,-0.10,7.00,-31.91,-66.00,-7533.05,34763
0.23,0.67,-0.03,7.00,-31.74,-66.00,-7536.40,34772
0.28,0.64,-0.03,7.00,-31.89,-66.00,-7539.76,34782
0.28,0.66,0.01,7.00,-31.67,-66.00,-7543.12,34790
0.28,0.73,0.07,7.00,-31.06,-66.00,-7546.47,34799
0.28,0.70,-0.03,7.00,-31.66,-66.00,-7549.83,34807
0.28,0.77,0.08,7.00,-30.81,-65.00,-7553.19,34817
0.32,0.90,0.13,7.00,-29.98,-65.00,-7556.55,34826
0.66,1.04,0.14,7.00,-29.22,-64.00,-7559.90,34834
0.28,1.19,0.15,7.00,-28.47,-63.00,-7563.26,34843
0.51,1.35,0.16,7.00,-27.61,-63.00,-7566.62,34852
0.28,1.52,0.17,7.00,-26.69,-62.00,-7569.98,34861
0.42,1.70,0.17,7.00,-25.83,-61.00,-7573.33,34870
1.06,1.83,0.14,7.00,-25.27,-61.00,-7576.69,34879
0.28,1.99,0.16,7.00,-24.42,-60.00,-7580.89,34887
0.28,2.03,0.04,7.00,-24.72,-60.00,-7584.25,34896
0.28,2.11,0.08,7.00,-24.11,-60.00,-7587.60,34906
0.23,2.04,-0.08,7.00,-25.13,-61.00,-7590.96,34915
0.23,2.07,0.04,7.00,-24.50,-60.00,-7594.32,34923
0.28,1.89,-0.18,7.00,-26.30,-62.00,-7597.67,34932
0.28,1.77,-0.12,7.00,-26.61,-62.00,-7601.03,34940
0.23,1.57,-0.20,7.00,-27.93,-63.00,-7604.39,34950
0.28,1.48,-0.09,7.00,-27.94,-63.00,-7607.75,34959
0.28,1.35,-0.14,7.00,-28.82,-64.00,-7611.10,34967
1.06,1.18,-0.17,7.00,-29.80,-65.00,-7614.46,34976
0.47,1.09,-0.09,7.00,-29.90,-65.00,-7617.82,34985
0.32,0.91,-0.18,7.00,-31.18,-66.00,-7621.18,34994
0.28,0.75,-0.16,7.00,-31.87,-66.00,-7624.53,35003
0.28,0.61,-0.14,7.00,-32.52,-67.00,-7627.89,35012
0.56,0.47,-0.14,7.00,-33.23,-67.00,-7630.41,35020
1.06,0.28,-0.19,7.00,-34.35,-68.00,-7633.77,35030
0.28,0.16,-0.12,7.00,-34.68,-69.00,-7637.12,35039
0.51,0.03,-0.13,7.00,-35.38,-69.00,-7640.48,35047
0.28,-0.09,-0.12,7.00,-35.89,-70.00,-7643.00,35056
0.28,-0.27,-0.18,7.00,-37.09,-71.00,-7646.36,35065
0.28,-0.34,-0.07,7.00,-36.99,-71.00,-7649.71,35074
0.28,-0.37,-0.03,7.00,-36.99,-71.00,-7652.23,35083
0.28,-0.44,-0.07,7.00,-37.47,-71.00,-7655.59,35092
0.56,-0.36,0.07,7.00,-36.52,-70.00,-7658.11,35100
0.28,0.68,1.04,7.00,-27.43,-63.00,-7660.62,35109
0.28,0.55,-0.13,7.00,-32.80,-67.00,-7663.14,35119
0.28,0.07,-0.48,7.00,-36.57,-70.00,-7664.82,35127
0.28,-0.05,-0.12,7.00,-35.76,-70.00,-7667.34,35136
0.28,0.50,0.55,7.00,-30.33,-65.00,-7669.86,35145
0.42,0.21,-0.29,7.00,-35.11,-69.00,-7671.54,35153
0.28,0.37,0.17,7.00,-32.47,-67.00,-7674.05,35163
0.28,0.48,0.11,7.00,-32.17,-67.00,-7675.73,35172
0.66,0.59,0.11,7.00,-31.64,-66.00,-7677.41,35180
0.86,0.51,-0.07,7.00,-32.72,-67.00,-7679.93,35189
0.66,0.63,0.12,7.00,-31.35,-66.00,-7681.61,35198
0.42,0.68,0.05,7.00,-31.40,-66.00,-7684.13,35207
0.28,0.76,0.08,7.00,-30.86,-65.00,-7686.64,35216
0.28,0.82,0.06,7.00,-30.63,-65.00,-7689.16,35225
0.05,0.85,0.02,7.00,-30.66,-65.00,-7691.68,35233
1.06,1.05,0.20,7.00,-28.91,-64.00,-7694.20,35243
0.51,1.02,-0.03,7.00,-30.00,-65.00,-7695.88,35252
0.71,1.20,0.18,7.00,-28.28,-63.00,-7698.39,35260
0.28,1.29,0.09,7.00,-28.16,-63.00,-7700.91,35269
0.32,1.42,0.13,7.00,-27.38,-63.00,-7703.43,35277
0.28,1.49,0.07,7.00,-27.25,-62.00,-7705.95,35287
0.28,1.70,0.21,7.00,-25.67,-61.00,-7708.47,35296
1.84,1.91,0.21,7.00,-24.58,-60.00,-7710.98,35304
0.28,2.15,0.24,7.00,-23.29,-59.00,-7713.50,35313
0.28,2.17,0.02,7.00,-24.10,-60.00,-7716.02,35322
0.23,2.38,0.21,7.00,-22.27,-58.00,-7718.54,35331
0.28,2.45,0.08,7.00,-22.43,-58.00,-7721.06,35340
0.42,2.65,0.20,7.00,-20.95,-57.00,-7723.57,35349
0.23,3.04,0.39,7.00,-18.26,-55.00,-7726.09,35357
0.23,3.15,0.11,7.00,-18.84,-55.00,-7728.61,35366
0.28,3.14,-0.00,7.00,-19.30,-56.00,-7731.13,35376
0.23,3.43,0.29,7.00,-16.66,-53.00,-7732.81,35384
0.28,3.50,0.07,7.00,-17.23,-54.00,-7735.33,35393
0.23,3.75,0.25,7.00,-15.23,-52.00,-7737.84,35402
0.23,3.89,0.14,7.00,-15.00,-52.00,-7740.36,35410
0.95,4.00,0.11,7.00,-14.55,-52.00,-7742.04,35420
0.32,4.11,0.11,7.00,-14.04,-51.00,-7744.56,35429
0.23,4.25,0.14,7.00,-13.20,-51.00,-7747.08,35437
0.28,4.47,0.23,7.00,-11.72,-49.00,-7748.76,35446
0.37,4.65,0.18,7.00,-11.03,-49.00,-7751.27,35456
0.23,4.90,0.25,7.00,-9.51,-48.00,-7752.95,35464
0.28,4.78,-0.12,7.00,-11.56,-49.00,-7755.47,35473
0.28,5.01,0.23,7.00,-45.11,-78.00,-7757.15,35482
1.11,5.21,0.19,7.00,-40.98,-74.00,-7758.83,35490
0.28,5.07,-0.14,7.00,-51.17,-83.00,-7761.35,35500
0.32,5.22,0.16,7.00,-41.38,-74.00,-7763.02,35508
0.32,5.30,0.08,7.00,-40.82,-74.00,-7765.54,35517
0.61,5.35,0.04,7.00,-40.47,-74.00,-7767.22,35526
0.32,5.34,-0.00,7.00,-41.48,-74.00,-7769.74,35534
0.42,5.43,0.09,7.00,-37.35,-71.00,-7771.42,35544
0.32,5.66,0.22,7.00,-29.12,-64.00,-7773.10,35553
0.51,5.74,0.08,7.00,-29.90,-65.00,-7774.77,35561
1.00,5.89,0.16,7.00,-24.56,-60.00,-7777.29,35570
0.42,6.01,0.12,7.00,-22.40,-58.00,-7778.97,35579
1.06,6.16,0.15,7.00,-17.86,-55.00,-7780.65,35588
0.00,6.43,0.27,7.00,-8.90,-47.00,-7782.33,35597
1.06,6.45,0.02,7.00,-13.45,-51.00,-7784.01,35605
0.71,6.41,-0.04,7.00,-15.64,-53.00,-7786.52,35614
0.23,6.55,0.15,7.00,-8.25,-46.00,-7788.20,35622
0.28,6.61,0.05,7.00,-8.75,-47.00,-7789.88,35632
0.32,6.64,0.04,7.00,-8.14,-46.00,-7790.72,35641
0.28,6.83,0.18,7.00,-0.73,-40.00,-7792.40,35649
0.86,6.80,-0.03,7.00,-5.57,-44.00,-7794.08,35658
0.71,6.88,0.08,7.00,-1.46,-41.00,-7795.76,35666
0.71,6.57,-0.31,7.00,-16.84,-54.00,-7797.44,35676
0.81,5.54,-1.03,7.00,-56.95,-87.00,-7799.11,35685
0.37,5.96,0.42,7.00,-17.71,-54.00,-7799.95,35693
0.51,5.44,-0.52,7.00,-49.55,-81.00,-7801.63,35702
0.42,5.23,-0.20,7.00,-48.30,-80.00,-7803.31,35710
0.71,5.60,0.37,7.00,-27.67,-63.00,-7804.99,35720
0.90,6.16,0.56,7.00,-9.70,-48.00,-7806.67,35729
0.28,6.75,0.59,7.00,5.43,44.00,-7808.35,35737
0.28,7.29,0.54,7.00,18.08,55.00,-7810.03,35746
0.28,7.84,0.55,7.00,32.03,66.00,-7810.87,35755
0.23,8.54,0.70,7.00,52.63,84.00,-7810.87,35764
0.47,9.27,0.73,7.00,71.26,100.00,-7810.87,35773
0.28,9.95,0.68,7.00,87.49,113.00,-7810.03,35781
0.28,10.31,0.36,7.00,89.83,115.00,-7810.03,35790
0.56,10.48,0.17,7.00,90.42,116.00,-7808.35,35800
0.28,10.78,0.30,7.00,100.29,124.00,-7807.51,35808
0.28,11.08,0.30,7.00,107.97,130.00,-7805.83,35817
0.28,11.26,0.18,7.00,110.21,132.00,-7804.15,35826
0.28,11.35,0.09,7.00,110.45,133.00,-7801.63,35835
0.47,11.38,0.03,7.00,109.95,132.00,-7799.11,35844
0.71,11.49,0.11,7.00,114.51,136.00,-7795.76,35853
1.11,11.52,0.03,7.00,113.39,135.00,-7792.40,35862
0.32,11.44,-0.08,7.00,109.47,132.00,-7789.04,35871
0.28,11.33,-0.11,7.00,106.19,129.00,-7784.85,35879
0.28,11.23,-0.10,7.00,103.86,127.00,-7780.65,35889
0.28,11.18,-0.05,7.00,103.64,127.00,-7776.45,35898
0.32,11.47,0.28,7.00,117.32,138.00,-7772.26,35907
0.28,11.70,0.23,7.00,122.06,142.00,-7768.06,35916
0.28,11.56,-0.13,7.00,111.39,133.00,-7764.70,35924
0.76,12.33,0.77,7.00,148.54,165.00,-7760.51,35934
0.28,12.39,0.06,7.00,135.99,154.00,-7757.15,35943
0.32,12.46,0.06,7.00,137.68,156.00,-7752.95,35952
0.32,12.65,0.20,7.00,145.25,162.00,-7750.43,35960
0.28,13.70,1.05,7.00,188.35,198.00,-7747.08,35970
0.86,14.34,0.64,7.00,196.43,205.00,-7743.72,35979
0.32,15.15,0.81,7.00,219.99,225.00,-7741.20,35988
0.47,14.86,-0.29,7.00,190.86,200.00,-7737.84,35996
0.56,15.54,0.68,7.00,227.23,231.00,-7733.65,36005
0.32,16.29,0.74,7.00,246.97,248.00,-7729.45,36015
0.32,15.65,-0.64,7.00,203.42,211.00,-7725.25,36024
0.28,15.62,-0.03,7.00,214.89,221.00,-7721.06,36032
0.32,15.19,-0.43,7.00,196.04,205.00,-7716.02,36041
0.37,15.41,0.23,7.00,214.86,221.00,-7710.98,36050
0.32,14.22,-1.19,7.00,156.64,172.00,-7705.95,36060
0.32,12.67,-1.55,7.00,110.80,133.00,-7700.91,36068
0.28,11.37,-1.30,7.00,83.39,110.00,-7695.04,36077
0.66,9.02,-2.35,7.00,3.61,43.00,-7690.00,36086
0.28,7.07,-1.96,7.00,-37.38,-71.00,-7684.97,36094
0.28,4.88,-2.19,7.00,-19.37,-56.00,-7680.77,36104
0.32,2.72,-2.16,7.00,-30.03,-65.00,-7676.57,36113
0.28,1.13,-1.59,7.00,-35.71,-70.00,-7672.37,36122
0.28,-0.49,-1.62,7.00,-43.95,-77.00,-7669.86,36130
0.37,-2.18,-1.69,7.00,-52.63,-84.00,-7667.34,36140
0.90,-3.23,-1.06,7.00,-55.39,-86.00,-7664.82,36149
0.23,-4.16,-0.93,7.00,-59.51,-90.00,-7663.98,36157
0.32,-5.39,-1.23,7.00,-334.16,-321.00,-7663.14,36166
0.37,-6.00,-0.61,7.00,-337.17,-324.00,-7662.30,36175
0.42,-7.49,-1.49,7.00,-392.15,-370.00,-7663.14,36185
0.61,-8.03,-0.53,7.00,-386.32,-365.00,-7664.82,36193
0.37,-9.18,-1.15,7.00,-427.39,-400.00,-7668.18,36202
0.32,-10.07,-0.89,7.00,-444.57,-414.00,-7671.54,36211
0.37,-10.37,-0.30,7.00,-440.34,-411.00,-7676.57,36220
0.32,-11.21,-0.83,7.00,-471.82,-437.00,-7681.61,36230
0.32,-11.69,-0.48,7.00,-476.78,-441.00,-7687.48,36238
0.32,-11.80,-0.12,7.00,-472.34,-438.00,-7694.20,36247
0.32,-12.06,-0.26,7.00,-481.63,-446.00,-7701.75,36256
0.32,-12.18,-0.12,7.00,-482.02,-446.00,-7710.15,36265
0.32,-12.03,0.15,7.00,-472.93,-438.00,-7718.54,36275
0.32,-12.20,-0.16,7.00,-483.22,-447.00,-7726.93,36284
1.06,-11.95,0.24,7.00,-468.99,-435.00,-7736.16,36292
0.56,-11.76,0.20,7.00,-465.01,-432.00,-7745.40,36301
0.32,-11.71,0.04,7.00,-466.93,-433.00,-7755.47,36311
0.42,-11.51,0.21,7.00,-458.50,-426.00,-7765.54,36320
0.71,-11.17,0.34,7.00,-447.49,-417.00,-7775.61,36329
0.32,-11.16,0.01,7.00,-453.89,-422.00,-7786.52,36338
0.32,-10.85,0.31,7.00,-440.12,-411.00,-7797.44,36347
0.32,-10.69,0.17,7.00,-438.79,-409.00,-7808.35,36357
0.86,-10.37,0.31,7.00,-428.08,-400.00,-7819.26,36365
0.32,-10.08,0.30,7.00,-420.98,-394.00,-7830.17,36374
0.28,-9.88,0.19,7.00,-418.25,-392.00,-7841.92,36383
0.32,-9.69,0.20,7.00,-413.28,-388.00,-7852.83,36392
0.32,-9.55,0.14,7.00,-411.05,-386.00,-7863.74,36402
0.32,-9.50,0.05,7.00,-411.66,-387.00,-7875.49,36410
0.32,-9.43,0.07,7.00,-409.28,-385.00,-7886.41,36419
0.32,-9.29,0.14,7.00,-404.31,-380.00,-7898.16,36428
0.32,-9.29,-0.00,7.00,-407.38,-383.00,-7909.91,36438
0.32,-9.29,0.00,7.00,-407.08,-383.00,-7920.82,36447
0.47,-9.53,-0.25,7.00,-418.20,-392.00,-7932.57,36456
0.71,-9.24,0.29,7.00,-400.28,-377.00,-7944.32,36464
0.37,-9.01,0.23,7.00,-395.62,-373.00,-7956.07,36473
0.76,-8.69,0.32,7.00,-385.87,-365.00,-7967.82,36483
0.37,-8.48,0.21,7.00,-382.99,-362.00,-7980.41,36492
0.32,-8.59,-0.10,7.00,-391.77,-370.00,-7992.16,36501
0.90,-8.27,0.32,7.00,-375.33,-356.00,-8003.91,36510
0.95,-7.94,0.33,7.00,-366.94,-349.00,-8013.99,36518
1.11,-7.53,0.41,7.00,-355.08,-339.00,-8024.90,36528
0.51,-6.98,0.55,7.00,-338.53,-325.00,-8034.97,36537
1.16,-8.61,-1.62,7.00,-422.63,-396.00,-8045.88,36546
0.37,-9.04,-0.43,7.00,-409.68,-385.00,-8056.79,36555
0.86,-9.04,0.00,7.00,-400.90,-377.00,-8067.70,36563
1.16,-8.95,0.08,7.00,-397.21,-374.00,-8078.61,36573
0.81,-8.29,0.67,7.00,-368.92,-351.00,-8089.53,36582
1.21,-7.77,0.52,7.00,-358.74,-342.00,-8100.44,36591
1.06,-7.19,0.58,7.00,-343.17,-329.00,-8109.67,36600
0.71,-5.57,1.62,7.00,-281.87,-277.00,-8118.90,36609
1.16,-6.63,-1.06,7.00,-362.12,-345.00,-8128.14,36618
0.32,-6.24,0.39,7.00,-323.30,-312.00,-8138.21,36627
1.06,-6.68,-0.44,7.00,-350.88,-335.00,-8147.44,36636
0.42,-5.34,1.34,7.00,-281.78,-277.00,-8155.83,36645
0.56,-3.88,1.46,7.00,-48.58,-80.00,-8165.07,36654
0.32,-5.16,-1.27,7.00,-329.44,-317.00,-8174.30,36663
0.32,-4.68,0.48,7.00,-56.48,-87.00,-8182.69,36672
0.28,-5.69,-1.01,7.00,-337.46,-324.00,-8191.92,36681
0.42,-5.56,0.13,7.00,-311.24,-302.00,-8201.16,36690
0.32,-3.32,2.24,7.00,-42.62,-75.00,-8210.39,36699
0.56,-2.59,0.73,7.00,-45.04,-77.00,-8219.62,36708
0.56,-2.23,0.35,7.00,-44.76,-77.00,-8228.86,36717
0.28,-1.31,0.92,7.00,-37.88,-71.00,-8238.09,36725
0.28,-0.89,0.42,7.00,-37.76,-71.00,-8247.32,36734
0.32,-0.37,0.52,7.00,-34.81,-69.00,-8256.55,36744
0.28,0.45,0.83,7.00,-29.42,-64.00,-8265.79,36753
0.32,0.84,0.38,7.00,-29.29,-64.00,-8274.18,36761
0.56,1.30,0.46,7.00,-26.66,-62.00,-8283.41,36770
0.32,2.05,0.75,7.00,-21.74,-58.00,-8291.81,36780
1.21,2.46,0.41,7.00,-21.08,-57.00,-8300.20,36788
0.61,2.70,0.24,7.00,-20.54,-57.00,-8308.59,36797
0.28,2.91,0.21,7.00,-19.63,-56.00,-8316.99,36806
0.28,4.10,1.20,7.00,-9.69,-48.00,-8324.54,36814
0.28,4.83,0.72,7.00,-7.97,-46.00,-8332.93,36824
0.28,4.68,-0.15,7.00,-12.22,-50.00,-8340.49,36833
0.28,5.80,1.12,7.00,-7.69,-46.00,-8348.04,36841
0.28,6.26,0.47,7.00,-9.11,-47.00,-8355.59,36850
0.28,6.20,-0.06,7.00,-21.30,-57.00,-8363.15,36858
0.28,7.19,0.99,7.00,24.58,60.00,-8370.70,36868
0.28,7.90,0.71,7.00,36.60,70.00,-8377.42,36877
0.56,8.07,0.17,7.00,30.09,65.00,-8384.13,36885
0.42,8.54,0.47,7.00,47.89,80.00,-8389.17,36894
0.28,9.69,1.15,7.00,90.33,116.00,-8395.04,36903
0.23,9.45,-0.24,7.00,56.52,87.00,-8399.24,36912
0.09,9.85,0.39,7.00,79.03,106.00,-8402.60,36921
0.47,10.19,0.34,7.00,86.54,112.00,-8405.12,36930
0.32,9.61,-0.57,7.00,53.91,85.00,-8407.63,36938
0.81,9.92,0.30,7.00,78.94,106.00,-8408.47,36947
0.76,10.00,0.08,7.00,76.63,104.00,-8409.31,36957
0.76,10.21,0.21,7.00,84.52,111.00,-8409.31,36965
0.37,10.30,0.09,7.00,84.38,111.00,-8409.31,36974
0.47,10.56,0.26,7.00,94.04,119.00,-8409.31,36983
0.28,10.54,-0.02,7.00,88.24,114.00,-8409.31,36992
0.61,10.51,-0.03,7.00,87.22,113.00,-8409.31,37001
0.28,10.64,0.13,7.00,93.77,119.00,-8409.31,37010
0.32,10.47,-0.18,7.00,83.06,109.00,-8409.31,37018
0.32,10.43,-0.03,7.00,85.11,111.00,-8409.31,37027
0.28,10.73,0.30,7.00,99.42,123.00,-8409.31,37037
0.32,10.63,-0.11,7.00,88.61,114.00,-8409.31,37045
0.32,10.14,-0.49,7.00,68.85,98.00,-8409.31,37054
0.28,10.57,0.43,7.00,97.93,122.00,-8408.47,37063
0.37,10.54,-0.04,7.00,87.62,113.00,-8408.47,37072
0.28,10.48,-0.06,7.00,85.77,112.00,-8407.63,37081
0.28,10.43,-0.05,7.00,84.60,111.00,-8406.79,37090
0.32,10.00,-0.42,7.00,66.64,96.00,-8405.96,37099
0.28,10.79,0.79,7.00,110.69,133.00,-8405.12,37107
0.32,10.67,-0.12,7.00,89.36,115.00,-8404.28,37116
0.66,10.79,0.11,7.00,96.95,121.00,-8404.28,37126
0.47,10.29,-0.50,7.00,72.21,100.00,-8403.44,37134
0.47,10.28,-0.01,7.00,81.72,108.00,-8402.60,37143
0.32,10.33,0.05,7.00,84.10,110.00,-8402.60,37152
0.28,10.20,-0.12,7.00,77.69,105.00,-8401.76,37160
0.37,9.98,-0.22,7.00,70.16,99.00,-8400.92,37170
0.90,9.32,-0.67,7.00,44.52,77.00,-8400.08,37179
0.37,8.47,-0.85,7.00,19.72,56.00,-8400.08,37187
0.47,7.66,-0.81,7.00,0.42,40.00,-8400.08,37196
0.32,6.88,-0.78,7.00,-18.70,-55.00,-8400.08,37204
0.47,6.75,-0.13,7.00,-8.71,-47.00,-8400.08,37214
0.00,5.99,-0.77,7.00,-40.63,-74.00,-8400.92,37222
0.28,5.57,-0.42,7.00,-44.10,-77.00,-8400.92,37231
0.32,5.44,-0.13,7.00,-41.57,-74.00,-8400.92,37240
0.28,5.70,0.26,7.00,-27.36,-63.00,-8400.92,37249
0.28,5.81,0.11,7.00,-27.61,-63.00,-8401.76,37258
0.66,5.69,-0.12,7.00,-35.06,-69.00,-8401.76,37266
0.47,5.67,-0.02,7.00,-33.77,-68.00,-8402.60,37275
0.32,5.70,0.03,7.00,-31.89,-66.00,-8402.60,37284
0.61,5.92,0.22,7.00,-22.49,-58.00,-8402.60,37293
0.42,4.87,-1.05,7.00,-14.82,-52.00,-8402.60,37302
0.32,4.68,-0.19,7.00,-12.37,-50.00,-8402.60,37311
0.32,4.46,-0.22,7.00,-13.58,-51.00,-8402.60,37319
0.28,4.20,-0.26,7.00,-15.01,-52.00,-8403.44,37328
0.28,3.92,-0.28,7.00,-16.49,-53.00,-8403.44,37338
0.23,3.82,-0.10,7.00,-16.29,-53.00,-8403.44,37346
0.28,3.33,-0.49,7.00,-20.29,-57.00,-8403.44,37355
0.86,3.18,-0.15,7.00,-19.71,-56.00,-8404.28,37363
0.28,2.94,-0.24,7.00,-21.29,-57.00,-8404.28,37372
0.23,2.70,-0.23,7.00,-22.43,-58.00,-8405.12,37382
0.28,2.73,0.03,7.00,-21.25,-57.00,-8405.12,37390
0.28,2.70,-0.03,7.00,-21.62,-58.00,-8405.96,37399
0.23,2.71,0.02,7.00,-21.37,-57.00,-8405.96,37408
0.56,2.83,0.12,7.00,-20.39,-57.00,-8405.96,37416
0.23,2.87,0.04,7.00,-20.50,-57.00,-8405.96,37426
0.37,3.02,0.15,7.00,-19.29,-56.00,-8405.96,37435
0.61,3.10,0.08,7.00,-19.15,-56.00,-8405.96,37443
0.28,3.24,0.13,7.00,-18.30,-55.00,-8405.96,37452
0.28,3.31,0.08,7.00,-18.13,-55.00,-8405.96,37462
0.28,3.28,-0.03,7.00,-18.74,-55.00,-8405.96,37470
0.32,3.16,-0.12,7.00,-19.67,-56.00,-8405.96,37479
0.81,2.99,-0.17,7.00,-20.73,-57.00,-8405.96,37487
0.32,2.83,-0.16,7.00,-21.53,-58.00,-8405.96,37496
0.28,2.76,-0.06,7.00,-21.45,-58.00,-8405.96,37506
0.28,2.52,-0.24,7.00,-23.37,-59.00,-8405.96,37514
0.32,2.41,-0.11,7.00,-23.38,-59.00,-8405.96,37523
0.28,2.16,-0.25,7.00,-25.19,-61.00,-8405.96,37532
0.37,2.02,-0.14,7.00,-25.45,-61.00,-8405.96,37540
0.32,1.81,-0.21,7.00,-26.77,-62.00,-8405.96,37550
0.28,1.64,-0.17,7.00,-27.48,-63.00,-8405.96,37559
0.95,1.43,-0.21,7.00,-28.69,-64.00,-8405.96,37567
1.00,1.21,-0.22,7.00,-29.85,-65.00,-8406.79,37576
0.95,0.92,-0.29,7.00,-31.59,-66.00,-8406.79,37585
0.90,0.63,-0.28,7.00,-32.96,-67.00,-8406.79,37594
1.06,0.33,-0.31,7.00,-34.58,-69.00,-8406.79,37603
0.66,0.12,-0.21,7.00,-35.23,-69.00,-8406.79,37612
1.16,-0.08,-0.20,7.00,-36.17,-70.00,-8406.79,37620
0.32,-0.25,-0.18,7.00,-36.99,-71.00,-8406.79,37629
0.32,-0.50,-0.25,7.00,-38.52,-72.00,-8406.79,37639
0.42,-0.47,0.04,7.00,-37.20,-71.00,-8406.79,37647
0.28,-0.75,-0.28,7.00,-39.85,-73.00,-8406.79,37656
0.28,-0.74,0.00,7.00,-38.70,-72.00,-8406.79,37664
0.32,-0.98,-0.23,7.00,-40.82,-74.00,-8406.79,37673
0.28,-1.01,-0.03,7.00,-40.17,-73.00,-8406.79,37683
0.28,-1.29,-0.28,7.00,-42.54,-75.00,-8406.79,37691
0.32,-1.00,0.29,7.00,-38.85,-72.00,-8406.79,37700
0.28,-1.40,-0.40,7.00,-43.64,-76.00,-8406.79,37709
0.23,-1.20,0.21,7.00,-40.17,-73.00,-8406.79,37718
0.32,-1.38,-0.19,7.00,-42.67,-75.00,-8406.79,37727
0.51,-1.43,-0.04,7.00,-42.30,-75.00,-8406.79,37736
0.28,-1.46,-0.03,7.00,-42.44,-75.00,-8406.79,37744
0.32,-1.42,0.04,7.00,-41.96,-75.00,-8406.79,37753
0.42,-1.40,0.02,7.00,-41.90,-75.00,-8406.79,37763
0.71,-1.24,0.16,7.00,-40.59,-74.00,-8406.79,37771
0.37,-1.16,0.08,7.00,-40.45,-74.00,-8406.79,37780
0.28,-0.95,0.20,7.00,-38.95,-72.00,-8406.79,37789
0.28,-0.70,0.25,7.00,-37.49,-71.00,-8406.79,37797
0.81,-0.10,0.60,7.00,-33.14,-67.00,-8406.79,37807
1.06,-0.16,-0.06,7.00,-36.04,-70.00,-8406.79,37816
0.56,-0.41,-0.25,7.00,-38.03,-72.00,-8406.79,37824
0.28,-0.32,0.09,7.00,-36.21,-70.00,-8406.79,37833
2.16,-0.10,0.22,7.00,-34.59,-69.00,-8407.63,37842
8.98,-0.37,-0.28,7.00,-37.82,-71.00,-8408.47,37851
11.26,-0.39,-0.02,7.00,-36.76,-70.00,-8409.31,37860
16.29,-0.56,-0.17,7.00,-37.94,-71.00,-8410.15,37869
23.41,-0.86,-0.30,7.00,-39.40,-73.00,-8410.99,37877
27.91,-0.45,0.41,7.00,-34.05,-68.00,-8411.83,37886
30.02,-0.63,-0.18,7.00,-37.08,-71.00,-8413.51,37896
33.80,-0.75,-0.12,7.00,-36.97,-71.00,-8414.35,37905
41.52,-0.89,-0.14,7.00,-36.55,-70.00,-8415.19,37913
53.96,-1.25,-0.36,7.00,-36.89,-71.00,-8416.03,37922
52.26,-1.43,-0.18,7.00,-37.42,-71.00,-8417.71,37932
54.25,-1.87,-0.44,7.00,-40.22,-73.00,-8418.54,37941
59.05,-2.23,-0.36,7.00,-40.65,-74.00,-8420.22,37949
61.91,-2.56,-0.32,7.00,-41.40,-74.00,-8421.90,37958
66.59,-2.94,-0.39,7.00,-42.41,-75.00,-8423.58,37967
70.12,-3.23,-0.29,7.00,-42.49,-75.00,-8426.10,37977
74.57,-3.61,-0.38,7.00,-43.43,-76.00,-8427.78,37985
73.81,-4.06,-0.45,7.00,-46.16,-78.00,-8430.30,37994
76.89,-4.62,-0.57,7.00,-48.58,-80.00,-8432.81,38003
75.72,-5.11,-0.48,7.00,-300.81,-293.00,-8435.33,38012
73.81,-5.65,-0.54,7.00,-316.27,-306.00,-8438.69,38022
82.13,-6.16,-0.51,7.00,-325.86,-314.00,-8442.89,38030
83.80,-6.85,-0.68,7.00,-345.71,-331.00,-8447.92,38039
89.01,-7.14,-0.29,7.00,-343.51,-329.00,-8453.80,38048
86.37,-7.70,-0.56,7.00,-363.88,-346.00,-8458.83,38057
89.01,-8.14,-0.44,7.00,-371.44,-353.00,-8463.87,38067
89.91,-8.91,-0.77,7.00,-397.06,-374.00,-8469.74,38076
85.94,-9.34,-0.42,7.00,-402.13,-379.00,-8475.62,38084
79.67,-10.06,-0.73,7.00,-428.39,-401.00,-8483.17,38093
81.30,-10.60,-0.54,7.00,-437.53,-408.00,-8489.89,38103
82.13,-11.24,-0.64,7.00,-455.12,-423.00,-8497.44,38112
80.89,-11.69,-0.46,7.00,-463.41,-430.00,-8505.84,38121
77.67,-12.44,-0.75,7.00,-488.95,-452.00,-8513.39,38130
75.34,-13.09,-0.64,7.00,-503.71,-464.00,-8521.78,38139
80.08,-13.28,-0.19,7.00,-497.82,-459.00,-8531.02,38149
79.27,-14.00,-0.72,7.00,-526.86,-484.00,-8540.25,38158
69.76,-14.48,-0.48,7.00,-536.74,-492.00,-8549.48,38167
75.72,-14.53,-0.05,7.00,-527.84,-485.00,-8559.55,38176
65.57,-15.31,-0.78,7.00,-564.86,-516.00,-8570.47,38185
59.37,-15.19,0.13,7.00,-545.10,-499.00,-8580.54,38195
64.22,-15.30,-0.12,7.00,-551.71,-505.00,-8591.45,38204
42.69,-15.89,-0.59,7.00,-580.31,-529.00,-8603.20,38212
45.12,-15.87,0.02,7.00,-567.26,-518.00,-8614.11,38221
34.00,-16.36,-0.49,7.00,-591.70,-538.00,-8625.86,38231
31.12,-16.09,0.28,7.00,-569.78,-520.00,-8637.61,38240
20.52,-16.70,-0.61,7.00,-603.93,-549.00,-8649.36,38249
20.80,-16.43,0.28,7.00,-579.25,-528.00,-8661.11,38258
19.84,-16.42,0.01,7.00,-584.42,-532.00,-8673.70,38267
14.02,-17.09,-0.68,7.00,-615.53,-558.00,-8685.45,38277
11.45,-17.07,0.02,7.00,-601.04,-546.00,-8698.04,38286
9.33,-17.13,-0.06,7.00,-604.32,-549.00,-8710.63,38295
7.26,-17.65,-0.51,7.00,-626.33,-568.00,-8723.23,38304
6.12,-17.86,-0.21,7.00,-625.70,-567.00,-8734.98,38313
1.94,-17.63,0.23,7.00,-611.08,-555.00,-8747.57,38323
0.42,-18.04,-0.41,7.00,-634.38,-574.00,-8760.16,38331
0.32,-18.07,-0.03,7.00,-627.46,-568.00,-8772.75,38340
0.32,-18.05,0.02,7.00,-625.80,-567.00,-8786.18,38349
0.37,-18.24,-0.19,7.00,-634.66,-575.00,-8798.76,38359
0.76,-18.02,0.22,7.00,-620.99,-563.00,-8811.35,38368
0.61,-18.03,-0.01,7.00,-626.05,-567.00,-8823.95,38377
0.37,-17.44,0.59,7.00,-599.10,-545.00,-8837.37,38386
0.47,-17.03,0.41,7.00,-592.56,-539.00,-8849.96,38395
0.32,-16.63,0.40,7.00,-582.59,-531.00,-8862.55,38404
0.32,-16.10,0.52,7.00,-567.15,-518.00,-8875.98,38413
0.51,-15.06,1.04,7.00,-530.64,-487.00,-8888.57,38422
0.32,-14.26,0.80,7.00,-515.51,-474.00,-8902.00,38431
0.32,-13.22,1.04,7.00,-484.58,-448.00,-8914.59,38440
0.32,-12.23,0.99,7.00,-461.09,-428.00,-8928.02,38450
0.32,-11.54,0.70,7.00,-449.52,-418.00,-8939.77,38459
0.32,-10.21,1.32,7.00,-403.93,-380.00,-8952.36,38468
0.51,-8.81,1.41,7.00,-367.06,-349.00,-8963.27,38476
0.32,-7.75,1.06,7.00,-347.58,-332.00,-8975.03,38486
0.61,-6.73,1.02,7.00,-322.67,-311.00,-8985.94,38495
1.16,-5.76,0.96,7.00,-299.82,-292.00,-8997.69,38504
0.42,-4.06,1.71,7.00,-48.45,-80.00,-9009.44,38512
0.51,-2.98,1.08,7.00,-45.59,-78.00,-9020.35,38521
0.37,-1.78,1.19,7.00,-39.15,-72.00,-9031.26,38531
0.47,-0.47,1.31,7.00,-32.11,-67.00,-9042.17,38540
0.32,0.83,1.30,7.00,-25.63,-61.00,-9053.08,38548
0.32,1.75,0.92,7.00,-22.54,-58.00,-9062.32,38557
0.56,2.82,1.07,7.00,-16.63,-53.00,-9071.55,38566
0.37,3.83,1.01,7.00,-11.81,-49.00,-9079.94,38575
1.06,4.56,0.73,7.00,-9.24,-47.00,-9088.34,38584
0.95,5.27,0.70,7.00,-29.28,-64.00,-9095.89,38593
0.90,6.36,1.09,7.00,5.83,44.00,-9102.60,38601
1.00,7.30,0.95,7.00,26.53,62.00,-9109.32,38610
0.86,7.90,0.59,7.00,34.26,68.00,-9114.36,38620
0.37,8.97,1.07,7.00,70.70,99.00,-9119.39,38628
0.32,9.96,0.99,7.00,94.02,119.00,-9121.91,38637
0.28,10.66,0.70,7.00,105.57,128.00,-9124.43,38646
0.32,11.44,0.78,7.00,126.68,146.00,-9126.11,38654
0.32,12.23,0.78,7.00,146.33,163.00,-9126.95,38664
0.47,12.97,0.75,7.00,164.27,178.00,-9126.95,38673
0.42,13.76,0.79,7.00,184.86,195.00,-9126.95,38681
0.66,14.13,0.37,7.00,185.60,196.00,-9126.95,38690
0.71,14.67,0.54,7.00,202.46,210.00,-9126.95,38700
0.37,15.20,0.53,7.00,215.73,221.00,-9126.95,38709
0.28,15.50,0.30,7.00,218.54,224.00,-9126.11,38717
0.32,16.08,0.57,7.00,238.39,240.00,-9125.27,38726
0.32,16.60,0.53,7.00,250.61,251.00,-9124.43,38735
0.71,17.14,0.54,7.00,264.32,262.00,-9123.59,38745
0.32,17.75,0.61,7.00,280.87,276.00,-9122.75,38753
0.28,18.34,0.59,7.00,295.49,289.00,-9121.07,38762
0.32,18.93,0.58,7.00,309.75,301.00,-9120.23,38771
0.32,19.50,0.58,7.00,324.18,313.00,-9118.55,38780
0.32,20.13,0.62,7.00,340.56,327.00,-9116.87,38789
0.32,20.79,0.67,7.00,358.14,341.00,-9115.20,38798
0.32,21.43,0.64,7.00,373.64,354.00,-9114.36,38807
0.66,22.04,0.60,7.00,388.04,367.00,-9112.68,38816
0.32,22.60,0.56,7.00,401.13,378.00,-9111.00,38824
0.32,23.06,0.46,7.00,410.79,386.00,-9109.32,38834
0.76,23.40,0.34,7.00,416.74,391.00,-9108.48,38843
0.37,23.72,0.32,7.00,424.22,397.00,-9106.80,38852
0.71,24.00,0.29,7.00,430.72,403.00,-9105.96,38860
0.37,24.25,0.25,7.00,436.11,407.00,-9105.12,38870
0.32,24.51,0.26,7.00,442.81,413.00,-9103.44,38879
0.32,24.71,0.20,7.00,446.87,416.00,-9102.60,38888
0.32,24.82,0.11,7.00,447.84,417.00,-9102.60,38896
0.32,24.93,0.10,7.00,450.27,419.00,-9101.77,38905
0.42,24.83,-0.10,7.00,443.80,414.00,-9101.77,38915
0.37,24.79,-0.04,7.00,443.78,414.00,-9101.77,38924
0.32,24.74,-0.04,7.00,442.77,413.00,-9101.77,38932
0.76,24.64,-0.11,7.00,438.72,409.00,-9101.77,38941
0.76,24.50,-0.13,7.00,434.93,406.00,-9101.77,38950
0.32,24.28,-0.22,7.00,427.63,400.00,-9101.77,38960
1.68,24.10,-0.18,7.00,423.84,397.00,-9101.77,38968
5.90,23.91,-0.19,7.00,418.87,393.00,-9101.77,38977
14.02,23.73,-0.18,7.00,414.13,389.00,-9101.77,38986
19.84,23.51,-0.22,7.00,407.48,383.00,-9101.77,38995
32.82,23.29,-0.21,7.00,400.85,377.00,-9101.77,39005
34.19,23.07,-0.22,7.00,395.02,373.00,-9101.77,39013
39.02,22.87,-0.20,7.00,389.89,368.00,-9101.77,39022
43.41,22.76,-0.11,7.00,387.95,367.00,-9101.77,39031
59.05,22.73,-0.04,7.00,385.45,364.00,-9101.77,39041
72.32,22.78,0.05,7.00,385.11,364.00,-9101.77,39050
86.81,22.84,0.06,7.00,382.30,362.00,-9101.77,39059
103.33,22.91,0.06,7.00,377.51,358.00,-9101.77,39067
113.45,22.93,0.03,7.00,373.04,354.00,-9101.77,39076
120.30,22.89,-0.04,7.00,367.51,349.00,-9101.77,39086
130.03,22.82,-0.07,7.00,360.28,343.00,-9101.77,39095
128.77,22.69,-0.13,7.00,356.61,340.00,-9101.77,39104
136.47,22.42,-0.28,7.00,342.61,328.00,-9101.77,39113
140.48,22.21,-0.20,7.00,336.85,323.00,-9101.77,39122
148.12,21.90,-0.32,7.00,322.17,311.00,-9101.77,39132
150.27,21.62,-0.28,7.00,314.78,305.00,-9101.77,39140
155.40,21.36,-0.26,7.00,305.67,297.00,-9101.77,39149
166.15,21.12,-0.25,7.00,292.78,286.00,-9101.77,39158
161.46,20.88,-0.24,7.00,290.13,284.00,-9101.77,39168
164.58,20.62,-0.26,7.00,281.10,277.00,-9101.77,39177
163.01,20.26,-0.36,7.00,271.06,268.00,-9101.77,39186
169.35,19.83,-0.43,7.00,254.88,254.00,-9101.77,39195
170.97,19.35,-0.48,7.00,240.88,243.00,-9101.77,39204
170.97,18.87,-0.48,7.00,228.61,232.00,-9101.77,39213
170.16,18.41,-0.46,7.00,218.24,223.00,-9101.77,39222
185.36,18.03,-0.38,7.00,199.47,208.00,-9101.77,39231
193.43,17.69,-0.34,7.00,185.55,196.00,-9101.77,39240
197.13,17.40,-0.29,7.00,176.51,188.00,-9101.77,39249
195.27,17.12,-0.28,7.00,171.17,184.00,-9101.77,39259
202.80,16.85,-0.27,7.00,158.75,173.00,-9101.77,39268
206.66,16.49,-0.37,7.00,144.44,161.00,-9101.77,39277
210.59,16.03,-0.46,7.00,127.89,147.00,-9101.77,39285
222.83,15.50,-0.53,7.00,102.60,126.00,-9101.77,39294
235.75,14.93,-0.57,7.00,75.67,103.00,-9101.77,39304
241.34,14.41,-0.52,7.00,58.23,89.00,-9101.77,39313
232.45,13.90,-0.50,7.00,54.38,85.00,-9101.77,39322
258.88,13.49,-0.41,7.00,19.89,56.00,-9101.77,39330
267.48,13.10,-0.39,7.00,1.45,41.00,-9101.77,39340
267.48,12.74,-0.35,7.00,0.00,40.00,-9101.77,39349
265.00,12.38,-0.36,7.00,0.00,40.00,-9101.77,39357
266.24,11.94,-0.44,7.00,0.00,40.00,-9101.77,39366
261.31,11.51,-0.43,7.00,0.00,40.00,-9101.77,39375
255.28,11.15,-0.36,7.00,0.00,40.00,-9101.77,39384
284.19,10.80,-0.34,7.00,0.00,40.00,-9101.77,39393
285.52,10.48,-0.32,7.00,0.00,40.00,-9101.77,39401
275.07,10.21,-0.27,7.00,0.00,40.00,-9101.77,39410
301.91,9.98,-0.22,7.00,0.00,40.00,-9101.77,39418
304.73,9.75,-0.23,7.00,0.00,40.00,-9101.77,39428
322.18,9.56,-0.20,7.00,0.00,40.00,-9101.77,39437
320.69,9.32,-0.23,7.00,0.00,40.00,-9101.77,39445
340.61,9.02,-0.30,7.00,0.00,40.00,-9101.77,39454
356.74,8.69,-0.33,7.00,0.00,40.00,-9101.77,39462
340.61,8.39,-0.31,7.00,0.00,40.00,-9101.77,39472
377.07,8.08,-0.31,7.00,0.00,40.00,-9101.77,39480
355.09,7.79,-0.28,7.00,0.00,40.00,-9101.77,39489
361.72,7.46,-0.33,7.00,0.00,40.00,-9101.77,39498
385.88,7.19,-0.27,7.00,0.00,40.00,-9101.77,39506
407.83,6.91,-0.29,7.00,0.00,40.00,-9101.77,39516
425.09,6.59,-0.31,7.00,0.00,40.00,-9101.77,39524
470.34,6.22,-0.37,7.00,0.00,40.00,-9101.77,39533
481.26,5.84,-0.38,7.00,0.00,40.00,-9101.77,39541
499.26,5.49,-0.35,7.00,0.00,40.00,-9101.77,39550
503.86,5.14,-0.35,7.00,0.00,40.00,-9101.77,39559
481.26,4.87,-0.28,7.00,0.00,40.00,-9101.77,39568
472.51,4.69,-0.18,7.00,0.00,40.00,-9101.77,39577
534.80,4.54,-0.15,7.00,0.00,40.00,-9101.77,39585
487.94,4.39,-0.16,7.00,0.00,40.00,-9101.77,39595
517.92,4.17,-0.21,7.00,0.00,40.00,-9101.77,39603
499.26,3.93,-0.24,7.00,0.00,40.00,-9101.77,39612
527.50,3.73,-0.20,7.00,0.00,40.00,-9101.77,39621
562.43,3.56,-0.18,7.00,0.00,40.00,-9101.77,39629
557.30,3.43,-0.12,7.00,0.00,40.00,-9101.77,39639
570.20,3.32,-0.11,7.00,0.00,40.00,-9101.77,39647
572.82,3.20,-0.12,7.00,0.00,40.00,-9101.77,39656
575.45,3.08,-0.13,7.00,0.00,40.00,-9101.77,39665
583.40,2.99,-0.09,7.00,0.00,40.00,-9101.77,39673
586.07,2.85,-0.14,7.00,0.00,40.00,-9101.77,39683
591.46,2.67,-0.19,7.00,0.00,40.00,-9101.77,39691
596.89,2.47,-0.20,7.00,0.00,40.00,-9101.77,39700
605.14,2.23,-0.24,7.00,0.00,40.00,-9101.77,39708
607.91,2.03,-0.20,7.00,0.00,40.00,-9101.77,39717
613.49,1.87,-0.16,7.00,0.00,40.00,-9101.77,39727
599.63,1.73,-0.15,7.00,0.00,40.00,-9101.77,39735
624.81,1.61,-0.12,7.00,0.00,40.00,-9101.77,39744
627.67,1.49,-0.12,7.00,0.00,40.00,-9101.77,39752
630.54,1.36,-0.13,7.00,0.00,40.00,-9101.77,39761
636.33,1.22,-0.14,7.00,0.00,40.00,-9101.77,39771
636.33,1.04,-0.18,7.00,0.00,40.00,-9101.77,39779
639.24,0.87,-0.16,7.00,0.00,40.00,-9101.77,39788
580.74,0.73,-0.15,7.00,0.00,40.00,-9101.77,39796
642.17,0.60,-0.12,7.00,0.00,40.00,-9101.77,39805
578.08,0.50,-0.10,7.00,0.00,40.00,-9101.77,39814
586.07,0.39,-0.11,7.00,0.00,40.00,-9101.77,39823
648.06,0.30,-0.09,7.00,0.00,40.00,-9101.77,39832
651.03,0.18,-0.12,7.00,0.00,40.00,-9101.77,39840
651.03,-0.02,-0.20,7.00,0.00,40.00,-9101.77,39849
654.01,-0.27,-0.26,7.00,0.00,40.00,-9102.60,39858
657.00,-0.48,-0.20,7.00,0.00,40.00,-9102.60,39867
657.00,-0.70,-0.22,7.00,0.00,40.00,-9102.60,39876
657.00,-0.91,-0.22,7.00,0.00,40.00,-9102.60,39884
660.01,-1.10,-0.19,7.00,0.00,40.00,-9102.60,39894
663.03,-1.34,-0.24,7.00,0.00,40.00,-9102.60,39902
663.03,-1.58,-0.25,7.00,0.00,40.00,-9102.60,39911
663.03,-1.80,-0.22,7.00,0.00,40.00,-9102.60,39920
666.06,-1.95,-0.15,7.00,0.00,40.00,-9102.60,39928
663.03,-2.05,-0.10,7.00,0.00,40.00,-9102.60,39938
666.06,-2.12,-0.07,7.00,0.00,40.00,-9102.60,39946
669.11,-2.19,-0.07,7.00,0.00,40.00,-9102.60,39955
672.17,-2.26,-0.07,7.00,0.00,40.00,-9102.60,39963
672.17,-2.35,-0.10,7.00,0.00,40.00,-9102.60,39972
675.24,-2.50,-0.15,7.00,0.00,40.00,-9102.60,39982
672.17,-2.70,-0.19,7.00,0.00,40.00,-9102.60,39990
672.17,-2.88,-0.18,7.00,0.00,40.00,-9102.60,39999
672.17,-2.99,-0.12,7.00,0.00,40.00,-9102.60,40007
675.24,-3.09,-0.10,7.00,0.00,40.00,-9102.60,40016
678.33,-3.19,-0.09,7.00,0.00,40.00,-9102.60,40026
675.24,-3.30,-0.12,7.00,0.00,40.00,-9102.60,40034
675.24,-3.44,-0.14,7.00,0.00,40.00,-9102.60,40043
675.24,-3.58,-0.14,7.00,0.00,40.00,-9102.60,40051
675.24,-3.74,-0.16,7.00,0.00,40.00,-9102.60,40060
675.24,-3.85,-0.11,7.00,0.00,40.00,-9102.60,40070
675.24,-3.91,-0.06,7.00,0.00,40.00,-9102.60,40078
675.24,-3.84,0.06,7.00,0.00,40.00,-9102.60,40087
678.33,-3.77,0.07,7.00,0.00,40.00,-9102.60,40095
645.11,-3.73,0.04,7.00,0.00,40.00,-9102.60,40104
684.55,-3.67,0.06,7.00,0.00,40.00,-9102.60,40114
645.11,-3.72,-0.05,7.00,0.00,40.00,-9102.60,40122
684.55,-3.83,-0.10,7.00,0.00,40.00,-9102.60,40131
681.43,-3.75,0.08,7.00,0.00,40.00,-9102.60,40139
605.14,-4.02,-0.27,7.00,0.00,40.00,-9102.60,40148
666.06,-4.25,-0.23,7.00,0.00,40.00,-9102.60,40158
660.01,-4.53,-0.28,7.00,0.00,40.00,-9102.60,40166
651.03,-4.91,-0.38,7.00,0.00,40.00,-9102.60,40175
651.03,-5.01,-0.11,7.00,0.00,40.00,-9102.60,40183
651.03,-5.33,-0.32,7.00,0.00,40.00,-9102.60,40193
645.11,-5.47,-0.14,7.00,0.00,40.00,-9102.60,40201
633.43,-5.59,-0.12,7.00,0.00,40.00,-9102.60,40210
624.81,-5.81,-0.22,7.00,0.00,40.00,-9102.60,40219
605.14,-6.00,-0.19,7.00,0.00,40.00,-9102.60,40227
580.74,-6.22,-0.22,7.00,0.00,40.00,-9102.60,40237
544.69,-6.53,-0.31,7.00,0.00,40.00,-9102.60,40245
441.03,-6.92,-0.40,7.00,0.00,40.00,-9102.60,40254
417.33,-7.27,-0.35,7.00,-15.52,-53.00,-9102.60,40263
351.82,-7.50,-0.23,7.00,-119.44,-140.00,-9102.60,40271
307.57,-7.63,-0.13,7.00,-179.33,-191.00,-9102.60,40281
225.99,-7.92,-0.29,7.00,-276.73,-273.00,-9103.44,40290
163.01,-7.52,0.40,7.00,-301.88,-294.00,-9105.12,40299
86.37,-7.50,0.02,7.00,-347.26,-332.00,-9107.64,40308
39.69,-9.02,-1.52,7.00,-427.82,-400.00,-9111.00,40317
19.04,-8.57,0.45,7.00,-379.52,-359.00,-9113.52,40326
0.32,-7.25,1.32,7.00,-329.69,-317.00,-9116.03,40335
0.32,-7.31,-0.07,7.00,-359.14,-342.00,-9117.71,40344
0.66,-6.32,0.99,7.00,-313.12,-303.00,-9121.07,40353
0.32,-5.47,0.85,7.00,-294.57,-288.00,-9124.43,40361
1.00,-4.51,0.96,7.00,-53.73,-85.00,-9128.62,40371
0.90,-2.99,1.52,7.00,-43.85,-76.00,-9131.98,40380
0.37,-1.70,1.28,7.00,-38.38,-72.00,-9134.50,40388
0.28,-0.32,1.38,7.00,-31.09,-66.00,-9137.86,40397
0.28,1.06,1.38,7.00,-24.15,-60.00,-9140.37,40407
0.56,2.51,1.45,7.00,-16.64,-53.00,-9143.73,40415
0.28,3.89,1.38,7.00,-10.01,-48.00,-9146.25,40424
0.32,5.28,1.39,7.00,-15.10,-52.00,-9149.61,40433
0.86,6.65,1.36,7.00,18.41,55.00,-9152.13,40441
0.47,8.06,1.42,7.00,54.93,86.00,-9153.80,40451
0.28,9.34,1.28,7.00,83.99,110.00,-9155.48,40460
0.32,10.62,1.28,7.00,116.17,137.00,-9156.32,40469
0.28,11.78,1.16,7.00,142.84,160.00,-9156.32,40477
0.28,12.81,1.03,7.00,165.91,179.00,-9156.32,40486
0.51,12.14,-0.67,7.00,114.98,136.00,-9155.48,40496
0.23,13.30,1.16,7.00,180.59,192.00,-9155.48,40505
0.32,13.11,-0.18,7.00,149.15,165.00,-9155.48,40513
0.32,13.75,0.64,7.00,181.57,193.00,-9155.48,40522
0.32,14.35,0.60,7.00,195.84,205.00,-9154.64,40531
0.32,14.76,0.41,7.00,202.15,210.00,-9153.80,40541
0.28,15.04,0.28,7.00,206.51,214.00,-9152.13,40549
0.32,14.96,-0.08,7.00,197.49,206.00,-9151.29,40558
1.06,14.88,-0.08,7.00,195.51,204.00,-9149.61,40567
1.00,14.54,-0.34,7.00,181.84,193.00,-9147.93,40577
0.66,14.00,-0.54,7.00,164.18,178.00,-9146.25,40585
1.11,13.54,-0.46,7.00,154.48,170.00,-9144.57,40594
0.71,13.02,-0.53,7.00,139.95,157.00,-9142.05,40603
1.16,12.56,-0.46,7.00,129.78,149.00,-9140.37,40612
0.86,11.72,-0.84,7.00,101.39,125.00,-9137.86,40621
0.32,10.47,-1.25,7.00,61.75,92.00,-9135.34,40630
0.71,9.40,-1.07,7.00,38.73,72.00,-9133.66,40639
0.66,8.48,-0.93,7.00,18.32,55.00,-9131.14,40647
0.28,7.37,-1.10,7.00,-12.76,-50.00,-9128.62,40656
0.28,6.40,-0.97,7.00,-34.56,-69.00,-9126.95,40665
0.37,5.33,-1.07,7.00,-63.02,-93.00,-9125.27,40674
0.32,4.16,-1.17,7.00,-18.88,-55.00,-9124.43,40683
1.06,3.16,-1.00,7.00,-23.20,-59.00,-9123.59,40691
0.76,2.46,-0.70,7.00,-25.47,-61.00,-9123.59,40700
0.32,0.68,-1.78,7.00,-38.70,-72.00,-9123.59,40710
0.28,0.53,-0.15,7.00,-32.92,-67.00,-9123.59,40718
0.23,-1.03,-1.56,7.00,-46.41,-79.00,-9123.59,40727
0.28,-1.80,-0.77,7.00,-47.08,-79.00,-9123.59,40736
0.32,-3.17,-1.37,7.00,-56.34,-87.00,-9123.59,40744
0.28,-4.82,-1.65,7.00,-65.72,-95.00,-9124.43,40754
0.37,-6.29,-1.47,7.00,-361.52,-344.00,-9124.43,40763
0.32,-7.66,-1.37,7.00,-394.06,-372.00,-9126.11,40771
0.42,-8.74,-1.07,7.00,-414.88,-389.00,-9128.62,40780
0.81,-10.33,-1.59,7.00,-465.14,-432.00,-9131.14,40790
0.81,-11.12,-0.79,7.00,-468.76,-435.00,-9133.66,40799
0.81,-12.41,-1.29,7.00,-511.09,-470.00,-9136.18,40808
0.56,-13.40,-0.99,7.00,-529.83,-486.00,-9139.54,40817
0.32,-14.59,-1.19,7.00,-563.60,-515.00,-9143.73,40825
0.32,-15.71,-1.11,7.00,-589.90,-537.00,-9147.93,40835
0.37,-16.35,-0.65,7.00,-596.79,-543.00,-9152.96,40844
0.32,-17.21,-0.86,7.00,-622.46,-564.00,-9158.00,40853
0.32,-18.23,-1.02,7.00,-651.00,-588.00,-9163.88,40862
0.32,-18.50,-0.27,7.00,-642.89,-581.00,-9169.75,40871
0.32,-19.05,-0.55,7.00,-662.26,-598.00,-9176.47,40880
0.61,-19.89,-0.84,7.00,-689.15,-621.00,-9183.18,40889
0.66,-20.24,-0.35,7.00,-688.12,-620.00,-9189.90,40898
0.42,-20.22,0.02,7.00,-680.13,-613.00,-9196.61,40907
0.95,-20.52,-0.29,7.00,-693.75,-624.00,-9204.16,40916
1.11,-20.53,-0.02,7.00,-688.73,-620.00,-9211.72,40926
0.61,-20.74,-0.21,7.00,-697.63,-628.00,-9220.11,40934
0.32,-21.07,-0.33,7.00,-708.51,-637.00,-9227.66,40943
0.32,-20.97,0.10,7.00,-697.37,-627.00,-9236.06,40952
0.37,-21.14,-0.17,7.00,-706.80,-635.00,-9244.45,40962
0.32,-20.90,0.24,7.00,-692.63,-623.00,-9252.85,40971
0.32,-21.43,-0.54,7.00,-721.58,-648.00,-9262.08,40980
0.32,-21.03,0.40,7.00,-692.77,-624.00,-9271.31,40988
0.32,-21.08,-0.05,7.00,-702.89,-632.00,-9280.54,40997
0.32,-21.35,-0.27,7.00,-714.08,-642.00,-9289.78,41007
0.42,-20.98,0.36,7.00,-692.31,-623.00,-9299.85,41016
0.32,-20.94,0.04,7.00,-697.70,-628.00,-9309.92,41025
0.66,-20.62,0.32,7.00,-684.03,-616.00,-9319.99,41034
0.42,-20.74,-0.12,7.00,-695.84,-626.00,-9330.07,41043
0.81,-20.59,0.15,7.00,-686.92,-619.00,-9340.98,41052
0.37,-20.78,-0.19,7.00,-698.22,-628.00,-9351.89,41061
0.51,-20.53,0.25,7.00,-683.35,-616.00,-9362.80,41070
0.32,-20.47,0.06,7.00,-685.64,-618.00,-9373.71,41079
0.32,-20.73,-0.25,7.00,-698.21,-628.00,-9384.62,41089
0.32,-20.53,0.19,7.00,-684.45,-617.00,-9396.37,41098
0.32,-20.57,-0.04,7.00,-690.06,-621.00,-9407.28,41107
0.32,-20.57,-0.00,7.00,-689.30,-621.00,-9418.20,41115
0.32,-20.49,0.08,7.00,-685.73,-618.00,-9429.95,41124
0.32,-20.12,0.38,7.00,-670.43,-605.00,-9440.86,41134
0.32,-20.23,-0.12,7.00,-683.12,-615.00,-9452.61,41143
0.32,-20.42,-0.19,7.00,-689.33,-621.00,-9464.36,41152
1.06,-20.27,0.16,7.00,-678.56,-612.00,-9476.11,41161
0.32,-19.59,0.68,7.00,-651.09,-588.00,-9487.86,41170
0.32,-19.59,0.00,7.00,-664.66,-600.00,-9499.61,41180
0.32,-19.45,0.14,7.00,-658.59,-595.00,-9511.36,41188
0.42,-19.21,0.24,7.00,-650.46,-588.00,-9523.11,41197
0.51,-18.53,0.68,7.00,-624.63,-566.00,-9534.86,41206
0.32,-18.55,-0.02,7.00,-638.95,-578.00,-9547.45,41216
0.37,-18.37,0.18,7.00,-630.75,-571.00,-9559.20,41225
0.42,-18.00,0.37,7.00,-617.71,-560.00,-9571.79,41234
0.32,-17.35,0.65,7.00,-595.69,-542.00,-9583.54,41243
0.32,-16.08,1.27,7.00,-551.63,-505.00,-9595.30,41252
0.37,-14.85,1.23,7.00,-521.47,-479.00,-9607.05,41261
0.32,-13.38,1.46,7.00,-480.29,-444.00,-9618.80,41270
0.32,-11.87,1.51,7.00,-441.59,-412.00,-9630.55,41279
0.32,-11.14,0.74,7.00,-438.70,-409.00,-9642.30,41288
0.32,-9.24,1.90,7.00,-368.10,-350.00,-9654.05,41297
1.06,-9.35,-0.11,7.00,-410.87,-386.00,-9665.80,41307
0.32,-7.75,1.60,7.00,-336.77,-323.00,-9676.71,41315
0.32,-6.54,1.21,7.00,-314.50,-305.00,-9688.46,41324
0.32,-5.39,1.16,7.00,-286.47,-281.00,-9699.37,41333
0.32,-4.17,1.22,7.00,-50.97,-82.00,-9711.12,41342
0.28,-2.59,1.57,7.00,-41.68,-75.00,-9722.04,41352
0.61,-1.54,1.06,7.00,-38.44,-72.00,-9732.11,41360
0.51,-0.38,1.16,7.00,-32.25,-67.00,-9742.18,41369
0.00,0.58,0.95,7.00,-28.30,-63.00,-9752.25,41378
0.81,1.70,1.12,7.00,-22.01,-58.00,-9760.65,41387
0.32,2.82,1.12,7.00,-16.41,-53.00,-9769.04,41396
0.32,4.06,1.24,7.00,-9.77,-48.00,-9776.59,41405
0.28,5.13,1.07,7.00,-25.52,-61.00,-9784.15,41413
0.28,6.42,1.29,7.00,11.25,49.00,-9790.86,41422
0.32,7.70,1.28,7.00,43.23,76.00,-9797.58,41432
0.28,8.99,1.29,7.00,75.65,103.00,-9803.45,41440
0.28,10.10,1.11,7.00,99.80,124.00,-9808.49,41449
0.23,11.18,1.08,7.00,126.04,146.00,-9812.68,41458
0.28,12.25,1.07,7.00,152.80,168.00,-9816.04,41467
0.28,13.17,0.91,7.00,172.42,185.00,-9818.56,41476
0.32,14.13,0.96,7.00,197.34,206.00,-9819.40,41485
0.32,15.29,1.16,7.00,230.49,234.00,-9819.40,41494
0.66,16.08,0.79,7.00,242.68,244.00,-9819.40,41503
0.37,16.81,0.74,7.00,260.11,259.00,-9819.40,41511
0.47,17.62,0.81,7.00,281.67,277.00,-9819.40,41521
0.76,18.08,0.46,7.00,286.32,281.00,-9819.40,41530
0.37,18.67,0.59,7.00,303.60,295.00,-9818.56,41538
0.32,19.13,0.46,7.00,312.32,303.00,-9817.72,41547
0.32,19.59,0.46,7.00,324.02,313.00,-9816.04,41556
0.47,20.02,0.43,7.00,334.04,321.00,-9814.36,41566
0.32,20.47,0.45,7.00,345.77,331.00,-9812.68,41574
0.32,20.94,0.47,7.00,357.80,341.00,-9811.00,41583
0.37,21.42,0.49,7.00,370.28,352.00,-9808.49,41592
1.00,21.86,0.44,7.00,380.26,360.00,-9805.97,41602
0.95,22.22,0.36,7.00,387.89,366.00,-9803.45,41610
0.32,22.58,0.36,7.00,396.60,374.00,-9800.09,41619
0.51,22.83,0.25,7.00,400.77,377.00,-9797.58,41628
0.32,23.02,0.19,7.00,404.24,380.00,-9795.06,41637
0.32,23.15,0.13,7.00,406.36,382.00,-9792.54,41646
0.32,23.34,0.19,7.00,412.50,387.00,-9790.02,41655
0.32,23.53,0.19,7.00,417.01,391.00,-9787.50,41664
0.32,23.81,0.28,7.00,425.83,399.00,-9784.99,41673
0.56,23.99,0.18,7.00,428.45,401.00,-9783.31,41681
0.76,24.27,0.28,7.00,437.38,408.00,-9781.63,41691
0.86,24.44,0.16,7.00,439.21,410.00,-9779.95,41700
0.61,24.59,0.16,7.00,443.03,413.00,-9778.27,41709
0.37,24.65,0.06,7.00,442.53,413.00,-9777.43,41717
0.32,24.80,0.15,7.00,448.05,417.00,-9777.43,41726
0.32,25.01,0.21,7.00,454.54,423.00,-9776.59,41736
0.47,25.28,0.26,7.00,462.13,429.00,-9776.59,41745
0.47,25.46,0.19,7.00,465.36,432.00,-9776.59,41753
0.32,25.74,0.27,7.00,473.95,439.00,-9776.59,41762
0.76,25.91,0.18,7.00,476.39,441.00,-9776.59,41772
0.32,26.11,0.20,7.00,481.83,446.00,-9776.59,41781
0.37,26.23,0.12,7.00,483.26,447.00,-9776.59,41789
0.66,26.36,0.12,7.00,486.47,450.00,-9776.59,41798
0.32,26.46,0.10,7.00,488.54,451.00,-9776.59,41807
0.32,26.53,0.07,7.00,489.63,452.00,-9776.59,41817
0.42,26.60,0.07,7.00,491.21,454.00,-9776.59,41825
1.78,26.60,0.01,7.00,490.16,453.00,-9776.59,41834
7.57,26.61,0.01,7.00,490.46,453.00,-9776.59,41843
14.79,26.58,-0.04,7.00,488.32,451.00,-9776.59,41852
21.22,26.48,-0.09,7.00,484.30,448.00,-9776.59,41861
27.91,26.44,-0.04,7.00,483.54,447.00,-9776.59,41870
39.47,26.40,-0.04,7.00,481.17,445.00,-9776.59,41879
51.70,26.38,-0.02,7.00,478.74,443.00,-9776.59,41888
68.34,26.39,0.01,7.00,475.63,440.00,-9776.59,41897
79.67,26.39,0.00,7.00,472.11,438.00,-9776.59,41907
90.81,26.41,0.01,7.00,468.91,435.00,-9776.59,41915
104.87,26.40,-0.01,7.00,462.86,430.00,-9776.59,41924
117.97,26.32,-0.08,7.00,453.64,422.00,-9776.59,41933
142.53,26.09,-0.23,7.00,431.86,404.00,-9776.59,41943
153.92,25.70,-0.39,7.00,412.25,387.00,-9776.59,41952
172.61,25.24,-0.46,7.00,387.15,366.00,-9776.59,41961
188.91,24.75,-0.48,7.00,362.77,345.00,-9776.59,41970
202.80,24.26,-0.50,7.00,339.20,325.00,-9776.59,41978
210.59,23.82,-0.44,7.00,323.05,312.00,-9776.59,41988
230.28,23.43,-0.39,7.00,297.01,290.00,-9776.59,41997
229.20,23.09,-0.34,7.00,290.45,284.00,-9776.59,42006
234.64,22.73,-0.36,7.00,276.05,272.00,-9776.59,42015
227.06,22.34,-0.39,7.00,272.60,269.00,-9776.59,42024
245.90,21.81,-0.53,7.00,238.54,241.00,-9776.59,42034
247.05,21.23,-0.57,7.00,222.30,227.00,-9776.59,42042
284.19,20.66,-0.57,7.00,168.69,182.00,-9776.59,42051
296.35,20.09,-0.58,7.00,140.07,158.00,-9776.59,42060
297.73,19.52,-0.57,7.00,124.24,144.00,-9776.59,42070
309.00,19.02,-0.50,7.00,99.37,123.00,-9776.59,42079
316.26,18.50,-0.51,7.00,77.28,105.00,-9776.59,42088
323.68,18.09,-0.41,7.00,59.38,89.00,-9776.59,42096
332.81,17.68,-0.40,7.00,37.53,71.00,-9776.59,42105
335.91,17.27,-0.42,7.00,22.61,59.00,-9776.59,42115
350.20,16.87,-0.40,7.00,0.00,40.00,-9776.59,42124
368.47,16.47,-0.40,7.00,0.00,40.00,-9776.59,42132
394.88,16.09,-0.39,7.00,0.00,40.00,-9776.59,42141
417.33,15.67,-0.41,7.00,0.00,40.00,-9776.59,42149
436.99,15.27,-0.41,7.00,0.00,40.00,-9776.59,42159
445.10,14.83,-0.43,7.00,0.00,40.00,-9776.59,42168
451.29,14.42,-0.41,7.00,0.00,40.00,-9776.59,42176
431.00,13.97,-0.45,7.00,0.00,40.00,-9776.59,42185
461.78,13.55,-0.43,7.00,0.00,40.00,-9776.59,42193
485.70,13.13,-0.42,7.00,0.00,40.00,-9776.59,42203
472.51,12.64,-0.48,7.00,0.00,40.00,-9776.59,42212
517.92,12.13,-0.51,7.00,0.00,40.00,-9776.59,42220
529.92,11.57,-0.56,7.00,0.00,40.00,-9776.59,42229
542.20,11.00,-0.57,7.00,0.00,40.00,-9776.59,42237
499.26,10.42,-0.58,7.00,0.00,40.00,-9776.59,42247
554.76,9.88,-0.54,7.00,0.00,40.00,-9776.59,42255
559.86,9.45,-0.43,7.00,0.00,40.00,-9776.59,42264
572.82,9.04,-0.41,7.00,0.00,40.00,-9776.59,42273
583.40,8.65,-0.39,7.00,0.00,40.00,-9776.59,42281
588.76,8.24,-0.40,7.00,0.00,40.00,-9776.59,42291
594.17,7.79,-0.46,7.00,0.00,40.00,-9776.59,42299
602.38,7.24,-0.55,7.00,0.00,40.00,-9776.59,42308
610.69,6.71,-0.53,7.00,0.00,40.00,-9776.59,42316
616.30,6.24,-0.47,7.00,0.00,40.00,-9776.59,42326
621.96,5.78,-0.46,7.00,0.00,40.00,-9776.59,42334
627.67,5.35,-0.43,7.00,0.00,40.00,-9776.59,42343
633.43,4.95,-0.40,7.00,0.00,40.00,-9776.59,42352
642.17,4.57,-0.38,7.00,0.00,40.00,-9776.59,42360
645.11,4.22,-0.35,7.00,0.00,40.00,-9776.59,42370
588.76,3.90,-0.32,7.00,0.00,40.00,-9776.59,42378
660.01,3.57,-0.32,7.00,0.00,40.00,-9776.59,42387
663.03,3.23,-0.34,7.00,0.00,40.00,-9776.59,42395
672.17,2.92,-0.31,7.00,0.00,40.00,-9776.59,42404
678.33,2.61,-0.31,7.00,0.00,40.00,-9776.59,42414
681.43,2.32,-0.29,7.00,0.00,40.00,-9776.59,42422
684.55,2.10,-0.22,7.00,0.00,40.00,-9776.59,42431
684.55,1.97,-0.14,7.00,0.00,40.00,-9776.59,42439
690.82,1.91,-0.06,7.00,0.00,40.00,-9776.59,42448
619.12,1.94,0.03,7.00,0.00,40.00,-9776.59,42458
627.67,2.03,0.09,7.00,0.00,40.00,-9776.59,42466
697.15,2.11,0.08,7.00,0.00,40.00,-9776.59,42475
636.33,2.09,-0.02,7.00,0.00,40.00,-9776.59,42483
703.54,2.06,-0.03,7.00,0.00,40.00,-9776.59,42492
639.24,1.97,-0.08,7.00,0.00,40.00,-9776.59,42501
706.76,1.93,-0.04,7.00,0.00,40.00,-9776.59,42510
709.99,1.94,0.00,7.00,0.00,40.00,-9776.59,42519
713.23,2.05,0.11,7.00,0.00,40.00,-9776.59,42527
713.23,2.14,0.09,7.00,0.00,40.00,-9776.59,42536
716.49,2.23,0.10,7.00,0.00,40.00,-9776.59,42545
719.77,2.28,0.05,7.00,0.00,40.00,-9776.59,42554
723.06,2.32,0.03,7.00,0.00,40.00,-9776.59,42562
723.06,2.28,-0.03,7.00,0.00,40.00,-9776.59,42571
726.36,2.26,-0.02,7.00,0.00,40.00,-9776.59,42580
726.36,2.20,-0.06,7.00,0.00,40.00,-9776.59,42589
657.00,2.12,-0.08,7.00,0.00,40.00,-9776.59,42598
687.68,2.08,-0.04,7.00,0.00,40.00,-9776.59,42606
693.98,1.99,-0.09,7.00,0.00,40.00,-9776.59,42615
663.03,1.87,-0.11,7.00,0.00,40.00,-9776.59,42624
743.11,1.68,-0.19,7.00,0.00,40.00,-9776.59,42633
746.50,1.45,-0.24,7.00,0.00,40.00,-9776.59,42642
749.91,1.21,-0.23,7.00,0.00,40.00,-9776.59,42650
749.91,0.88,-0.33,7.00,0.00,40.00,-9776.59,42659
753.33,0.59,-0.29,7.00,0.00,40.00,-9776.59,42668
678.33,0.28,-0.30,7.00,0.00,40.00,-9776.59,42677
756.78,-0.02,-0.30,7.00,0.00,40.00,-9776.59,42686
763.70,-0.35,-0.33,7.00,0.00,40.00,-9776.59,42694
763.70,-0.65,-0.31,7.00,0.00,40.00,-9776.59,42703
767.19,-0.98,-0.33,7.00,0.00,40.00,-9776.59,42712
770.69,-1.31,-0.33,7.00,0.00,40.00,-9776.59,42721
770.69,-1.64,-0.33,7.00,0.00,40.00,-9776.59,42730
703.54,-1.87,-0.22,7.00,0.00,40.00,-9776.59,42738
700.34,-2.10,-0.23,7.00,0.00,40.00,-9776.59,42747
774.21,-2.21,-0.12,7.00,0.00,40.00,-9776.59,42756
777.75,-2.30,-0.09,7.00,0.00,40.00,-9776.59,42765
777.75,-2.37,-0.07,7.00,0.00,40.00,-9776.59,42774
777.75,-2.47,-0.10,7.00,0.00,40.00,-9776.59,42782
693.98,-2.56,-0.09,7.00,0.00,40.00,-9776.59,42791
713.23,-2.67,-0.12,7.00,0.00,40.00,-9776.59,42800
781.30,-2.77,-0.10,7.00,0.00,40.00,-9776.59,42809
792.04,-2.88,-0.11,7.00,0.00,40.00,-9776.59,42817
781.30,-2.99,-0.11,7.00,0.00,40.00,-9776.59,42826
781.30,-3.07,-0.08,7.00,0.00,40.00,-9776.59,42835
781.30,-3.16,-0.09,7.00,0.00,40.00,-9776.59,42844
736.36,-3.33,-0.18,7.00,0.00,40.00,-9776.59,42853
781.30,-3.58,-0.25,7.00,0.00,40.00,-9776.59,42861
784.86,-3.86,-0.28,7.00,0.00,40.00,-9776.59,42870
781.30,-4.19,-0.33,7.00,0.00,40.00,-9776.59,42880
781.30,-4.83,-0.64,7.00,0.00,40.00,-9776.59,42888
781.30,-5.15,-0.32,7.00,0.00,40.00,-9776.59,42897
781.30,-5.20,-0.05,7.00,0.00,40.00,-9776.59,42905
781.30,-5.34,-0.14,7.00,0.00,40.00,-9776.59,42914
781.30,-5.63,-0.29,7.00,0.00,40.00,-9776.59,42923
781.30,-5.76,-0.14,7.00,0.00,40.00,-9776.59,42932
777.75,-5.96,-0.19,7.00,0.00,40.00,-9776.59,42941
774.21,-6.10,-0.14,7.00,0.00,40.00,-9776.59,42949
774.21,-6.24,-0.13,7.00,0.00,40.00,-9776.59,42958
770.69,-6.31,-0.08,7.00,0.00,40.00,-9776.59,42967
770.69,-6.32,-0.01,7.00,0.00,40.00,-9776.59,42976
767.19,-6.24,0.08,7.00,0.00,40.00,-9776.59,42984
763.70,-6.17,0.07,7.00,0.00,40.00,-9775.75,42993
760.23,-6.08,0.09,7.00,0.00,40.00,-9775.75,43001
756.78,-6.02,0.06,7.00,0.00,40.00,-9775.75,43011
746.50,-5.98,0.04,7.00,0.00,40.00,-9775.75,43020
739.73,-5.94,0.04,7.00,0.00,40.00,-9775.75,43028
726.36,-5.92,0.02,7.00,0.00,40.00,-9774.91,43037
706.76,-5.95,-0.03,7.00,0.00,40.00,-9774.91,43045
684.55,-5.97,-0.02,7.00,0.00,40.00,-9774.91,43055
657.00,-5.94,0.03,7.00,0.00,40.00,-9774.91,43063
636.33,-5.85,0.09,7.00,0.00,40.00,-9774.91,43072
610.69,-5.74,0.11,7.00,0.00,40.00,-9774.91,43081
583.40,-5.65,0.09,7.00,0.00,40.00,-9774.91,43089
539.72,-5.46,0.19,7.00,0.00,40.00,-9774.91,43099
494.70,-5.19,0.27,7.00,0.00,40.00,-9774.91,43107
391.25,-4.88,0.31,7.00,0.00,40.00,-9774.91,43116
370.17,-4.53,0.35,7.00,0.00,40.00,-9774.91,43124
296.35,-3.99,0.54,7.00,0.00,40.00,-9774.07,43133
206.66,-3.54,0.44,7.00,0.00,40.00,-9774.07,43143
150.27,-2.99,0.55,7.00,-2.57,-42.00,-9774.07,43151
116.83,-2.44,0.55,7.00,-17.72,-54.00,-9774.07,43160
102.31,-1.97,0.47,7.00,-22.07,-58.00,-9774.07,43169
76.50,-1.50,0.47,7.00,-28.91,-64.00,-9774.07,43177
54.25,-1.03,0.47,7.00,-32.42,-67.00,-9774.07,43187
39.92,-0.69,0.35,7.00,-33.86,-68.00,-9774.07,43196
27.40,-0.48,0.21,7.00,-35.04,-69.00,-9774.91,43205
10.69,-0.33,0.15,7.00,-35.84,-70.00,-9774.91,43213
3.20,-0.27,0.06,7.00,-36.07,-70.00,-9774.91,43223
1.16,-0.30,-0.03,7.00,-36.58,-70.00,-9775.75,43232
0.28,-0.37,-0.08,7.00,-37.19,-71.00,-9775.75,43240
0.32,-0.35,0.02,7.00,-36.67,-70.00,-9776.59,43249
0.28,-0.79,-0.44,7.00,-40.73,-74.00,-9776.59,43258
0.28,-1.27,-0.47,7.00,-43.22,-76.00,-9776.59,43267
0.32,-1.71,-0.45,7.00,-45.37,-78.00,-9777.43,43276
0.42,-2.24,-0.52,7.00,-48.26,-80.00,-9778.27,43285
0.51,-2.94,-0.71,7.00,-52.56,-84.00,-9779.11,43293
0.81,-3.94,-0.99,7.00,-58.65,-89.00,-9779.95,43302
0.28,-4.82,-0.89,7.00,-62.66,-92.00,-9780.79,43312
0.32,-5.55,-0.73,7.00,-328.43,-316.00,-9782.47,43320
0.32,-6.35,-0.79,7.00,-349.49,-334.00,-9784.15,43329
0.32,-7.01,-0.67,7.00,-363.60,-346.00,-9786.66,43338
0.81,-7.86,-0.85,7.00,-388.68,-367.00,-9789.18,43347
0.81,-8.05,-0.18,7.00,-379.91,-360.00,-9791.70,43356
1.21,-8.78,-0.73,7.00,-409.00,-384.00,-9795.06,43365
1.16,-9.78,-1.00,7.00,-439.49,-410.00,-9799.25,43374
1.31,-10.25,-0.47,7.00,-440.74,-411.00,-9803.45,43383
0.95,-11.17,-0.92,7.00,-472.55,-438.00,-9807.65,43393
0.32,-11.68,-0.51,7.00,-477.16,-442.00,-9812.68,43401
0.32,-12.49,-0.81,7.00,-503.54,-464.00,-9817.72,43410
0.32,-13.39,-0.89,7.00,-527.54,-484.00,-9823.60,43419
0.51,-13.81,-0.42,7.00,-528.62,-485.00,-9829.47,43428
0.86,-14.79,-0.98,7.00,-564.35,-515.00,-9836.18,43438
2.85,-15.25,-0.47,7.00,-565.64,-516.00,-9842.90,43447
3.26,-15.66,-0.41,7.00,-574.57,-524.00,-9849.61,43455
0.86,-16.27,-0.61,7.00,-594.11,-540.00,-9857.17,43464
1.78,-16.78,-0.51,7.00,-604.67,-549.00,-9865.56,43473
1.84,-17.23,-0.45,7.00,-614.94,-558.00,-9873.95,43483
0.95,-17.45,-0.22,7.00,-615.57,-558.00,-9882.35,43492
2.00,-18.03,-0.58,7.00,-637.47,-577.00,-9890.74,43501
1.73,-17.93,0.11,7.00,-621.09,-563.00,-9899.97,43509
1.94,-18.18,-0.25,7.00,-634.37,-574.00,-9909.21,43518
2.05,-18.41,-0.23,7.00,-639.92,-579.00,-9918.44,43528
1.89,-18.71,-0.30,7.00,-648.75,-586.00,-9928.51,43537
1.94,-18.85,-0.14,7.00,-648.90,-587.00,-9938.58,43546
2.00,-18.54,0.31,7.00,-632.38,-573.00,-9948.66,43555
0.32,-19.05,-0.51,7.00,-661.29,-597.00,-9958.73,43564
1.00,-19.03,0.01,7.00,-650.58,-588.00,-9969.64,43573
0.66,-19.22,-0.18,7.00,-659.08,-595.00,-9980.55,43582
1.16,-19.54,-0.32,7.00,-669.90,-604.00,-9991.46,43591
0.90,-19.92,-0.38,7.00,-680.42,-613.00,-10002.37,43600
0.90,-19.60,0.32,7.00,-658.60,-595.00,-10013.29,43610
0.61,-19.49,0.11,7.00,-660.21,-596.00,-10025.04,43619
0.42,-20.47,-0.98,7.00,-706.42,-635.00,-10035.95,43628
0.71,-20.19,0.28,7.00,-674.06,-608.00,-10047.70,43637
0.37,-19.84,0.35,7.00,-663.83,-599.00,-10059.45,43646
0.32,-20.54,-0.70,7.00,-702.51,-632.00,-10071.20,43656
0.32,-20.16,0.38,7.00,-671.49,-606.00,-10082.95,43664
0.32,-20.04,0.12,7.00,-673.43,-607.00,-10094.70,43673
0.32,-20.38,-0.34,7.00,-691.32,-622.00,-10107.29,43682
0.47,-19.86,0.51,7.00,-661.31,-597.00,-10119.04,43692
0.32,-19.64,0.22,7.00,-661.73,-597.00,-10131.63,43701
0.32,-19.56,0.09,7.00,-662.14,-598.00,-10143.38,43710
0.37,-19.68,-0.12,7.00,-669.25,-604.00,-10155.97,43719
0.71,-19.29,0.38,7.00,-649.57,-587.00,-10167.72,43728
0.37,-18.88,0.41,7.00,-638.63,-578.00,-10180.31,43738
0.42,-18.36,0.51,7.00,-623.78,-565.00,-10192.06,43747
0.37,-18.00,0.36,7.00,-617.75,-560.00,-10204.65,43756
0.37,-17.48,0.52,7.00,-601.45,-547.00,-10217.24,43765
0.32,-17.49,-0.01,7.00,-612.42,-556.00,-10228.99,43774
0.32,-17.18,0.31,7.00,-598.29,-544.00,-10241.58,43783
0.66,-16.83,0.35,7.00,-588.85,-536.00,-10254.17,43792
0.32,-16.22,0.61,7.00,-568.24,-519.00,-10265.93,43801
0.37,-15.25,0.97,7.00,-536.71,-492.00,-10278.52,43810
0.32,-14.72,0.53,7.00,-532.24,-488.00,-10290.27,43820
0.32,-13.71,1.01,7.00,-497.47,-459.00,-10302.86,43829
0.42,-12.52,1.18,7.00,-464.48,-431.00,-10315.45,43838
0.32,-11.95,0.57,7.00,-462.26,-429.00,-10328.04,43847
0.32,-11.06,0.89,7.00,-433.84,-405.00,-10339.79,43856
0.32,-10.05,1.02,7.00,-405.85,-382.00,-10352.38,43866
0.32,-9.82,0.23,7.00,-415.99,-390.00,-10364.13,43875
0.56,-8.80,1.02,7.00,-374.44,-355.00,-10375.88,43884
1.16,-7.77,1.02,7.00,-348.80,-334.00,-10387.63,43892
0.37,-7.10,0.67,7.00,-339.17,-325.00,-10399.38,43901
0.76,-6.16,0.94,7.00,-310.05,-301.00,-10411.13,43911
0.32,-5.44,0.72,7.00,-296.44,-289.00,-10422.04,43920
0.32,-4.70,0.74,7.00,-55.52,-86.00,-10433.79,43929
0.28,-2.95,1.75,7.00,-42.75,-76.00,-10444.70,43938
0.32,-2.20,0.75,7.00,-42.99,-76.00,-10455.62,43947
0.61,-1.30,0.90,7.00,-37.93,-71.00,-10466.53,43956
0.32,-0.37,0.94,7.00,-33.08,-67.00,-10476.60,43965
0.28,0.50,0.87,7.00,-29.00,-64.00,-10486.67,43974
0.28,1.45,0.95,7.00,-23.95,-60.00,-10495.90,43982
0.28,2.18,0.73,7.00,-21.19,-57.00,-10505.14,43992
0.28,3.35,1.17,7.00,-13.53,-51.00,-10514.37,44001
0.42,4.63,1.27,7.00,-6.77,-45.00,-10522.76,44010
0.28,5.82,1.19,7.00,-5.63,-44.00,-10531.16,44018
0.28,6.86,1.04,7.00,17.50,54.00,-10539.55,44027
0.71,7.97,1.10,7.00,46.24,78.00,-10547.94,44037
0.37,8.81,0.84,7.00,61.90,92.00,-10554.66,44045
0.71,9.62,0.81,7.00,81.64,108.00,-10561.37,44054
0.37,10.66,1.05,7.00,112.45,134.00,-10566.41,44063
0.32,11.44,0.78,7.00,126.60,146.00,-10570.60,44072
1.06,12.32,0.87,7.00,150.38,166.00,-10573.12,44081
0.32,12.94,0.63,7.00,161.05,175.00,-10574.80,44090
0.32,13.71,0.77,7.00,183.11,194.00,-10575.64,44099
1.00,14.55,0.84,7.00,205.62,213.00,-10575.64,44108
0.86,15.11,0.56,7.00,213.82,220.00,-10575.64,44118
0.32,15.75,0.65,7.00,231.77,235.00,-10575.64,44126
0.37,16.35,0.59,7.00,245.55,246.00,-10575.64,44135
0.32,16.77,0.42,7.00,252.59,252.00,-10575.64,44144
0.32,17.36,0.60,7.00,271.07,268.00,-10574.80,44153
0.32,17.82,0.45,7.00,279.39,275.00,-10573.96,44162
0.32,18.25,0.43,7.00,289.87,284.00,-10573.12,44171
0.32,18.66,0.41,7.00,299.71,292.00,-10571.44,44180
0.32,19.01,0.35,7.00,307.09,298.00,-10569.77,44189
0.32,19.32,0.31,7.00,314.18,304.00,-10568.09,44198
1.06,19.63,0.31,7.00,321.85,311.00,-10566.41,44207
0.61,19.94,0.31,7.00,329.80,317.00,-10564.73,44216
1.16,20.23,0.28,7.00,336.31,323.00,-10563.05,44225
0.90,20.54,0.31,7.00,344.74,330.00,-10561.37,44234
0.42,20.84,0.30,7.00,351.90,336.00,-10559.69,44243
0.76,21.20,0.36,7.00,362.25,345.00,-10558.01,44252
0.37,21.44,0.24,7.00,365.87,348.00,-10556.34,44261
0.32,21.64,0.20,7.00,370.05,351.00,-10554.66,44270
0.37,21.81,0.17,7.00,373.80,355.00,-10552.98,44279
0.37,21.99,0.18,7.00,378.26,358.00,-10552.14,44289
0.32,22.08,0.09,7.00,378.69,359.00,-10550.46,44297
0.32,22.18,0.11,7.00,381.75,361.00,-10549.62,44306
0.32,22.24,0.06,7.00,382.30,362.00,-10549.62,44315
1.16,22.28,0.04,7.00,382.80,362.00,-10548.78,44324
1.00,22.24,-0.04,7.00,380.06,360.00,-10548.78,44334
0.32,22.19,-0.05,7.00,378.89,359.00,-10548.78,44342
2.11,22.08,-0.11,7.00,374.64,355.00,-10548.78,44351
4.59,21.96,-0.12,7.00,371.56,353.00,-10548.78,44360
15.59,21.72,-0.23,7.00,362.96,345.00,-10548.78,44369
24.17,21.39,-0.33,7.00,352.01,336.00,-10548.78,44379
31.87,20.99,-0.40,7.00,339.59,326.00,-10548.78,44388
37.93,20.55,-0.43,7.00,327.29,315.00,-10548.78,44397
44.38,20.19,-0.36,7.00,318.61,308.00,-10548.78,44405
66.94,19.95,-0.24,7.00,310.17,301.00,-10548.78,44414
74.57,19.78,-0.17,7.00,304.88,296.00,-10548.78,44424
94.04,19.59,-0.19,7.00,293.32,287.00,-10548.78,44433
113.45,19.43,-0.17,7.00,281.59,277.00,-10548.78,44442
150.27,19.25,-0.18,7.00,257.35,256.00,-10548.78,44451
174.26,19.15,-0.09,7.00,241.19,243.00,-10548.78,44461
204.72,19.12,-0.03,7.00,218.45,224.00,-10548.78,44470
234.64,19.12,-0.00,7.00,192.77,202.00,-10548.78,44479
275.07,19.11,-0.00,7.00,151.40,167.00,-10548.78,44488
293.60,19.03,-0.08,7.00,126.67,146.00,-10548.78,44496
328.21,18.86,-0.17,7.00,77.61,105.00,-10548.78,44506
363.39,18.50,-0.36,7.00,16.12,53.00,-10548.78,44515
366.77,18.13,-0.37,7.00,1.97,41.00,-10548.78,44524
425.09,17.74,-0.39,7.00,0.00,40.00,-10548.78,44533
443.06,17.39,-0.35,7.00,0.00,40.00,-10548.78,44541
461.78,17.10,-0.29,7.00,0.00,40.00,-10548.78,44551
453.37,16.80,-0.30,7.00,0.00,40.00,-10548.78,44560
510.84,16.48,-0.32,7.00,0.00,40.00,-10548.78,44568
529.92,16.09,-0.39,7.00,0.00,40.00,-10548.78,44577
547.19,15.67,-0.42,7.00,0.00,40.00,-10548.78,44587
515.55,15.22,-0.45,7.00,0.00,40.00,-10548.78,44595
570.20,14.86,-0.36,7.00,0.00,40.00,-10548.78,44604
599.63,14.53,-0.33,7.00,0.00,40.00,-10548.78,44612
613.49,14.23,-0.30,7.00,0.00,40.00,-10548.78,44621
588.76,13.98,-0.25,7.00,0.00,40.00,-10548.78,44631
596.89,13.71,-0.26,7.00,0.00,40.00,-10548.78,44639
636.33,13.30,-0.41,7.00,0.00,40.00,-10548.78,44648
583.40,12.86,-0.45,7.00,0.00,40.00,-10548.78,44657
616.30,12.32,-0.54,7.00,0.00,40.00,-10548.78,44665
660.01,11.71,-0.61,7.00,0.00,40.00,-10548.78,44675
669.11,11.16,-0.55,7.00,0.00,40.00,-10548.78,44684
675.24,10.62,-0.54,7.00,0.00,40.00,-10548.78,44692
684.55,10.12,-0.50,7.00,0.00,40.00,-10548.78,44701
690.82,9.60,-0.52,7.00,0.00,40.00,-10548.78,44710
697.15,9.01,-0.59,7.00,0.00,40.00,-10548.78,44719
645.11,8.35,-0.67,7.00,0.00,40.00,-10548.78,44728
706.76,7.80,-0.55,7.00,0.00,40.00,-10548.78,44736
706.76,7.28,-0.52,7.00,0.00,40.00,-10548.78,44745
713.23,6.66,-0.62,7.00,0.00,40.00,-10548.78,44754
719.77,6.25,-0.41,7.00,0.00,40.00,-10548.78,44763
723.06,5.93,-0.31,7.00,0.00,40.00,-10548.78,44772
697.15,5.64,-0.29,7.00,0.00,40.00,-10548.78,44780
660.01,5.38,-0.26,7.00,0.00,40.00,-10548.78,44789
733.01,5.13,-0.26,7.00,0.00,40.00,-10548.78,44798
736.36,4.82,-0.30,7.00,0.00,40.00,-10548.78,44807
739.73,4.44,-0.38,7.00,0.00,40.00,-10548.78,44816
739.73,3.93,-0.51,7.00,0.00,40.00,-10548.78,44825
743.11,3.50,-0.44,7.00,0.00,40.00,-10548.78,44833
746.50,3.21,-0.29,7.00,0.00,40.00,-10548.78,44843
746.50,2.90,-0.30,7.00,0.00,40.00,-10548.78,44851
753.33,2.58,-0.32,7.00,0.00,40.00,-10548.78,44860
749.91,2.20,-0.38,7.00,0.00,40.00,-10548.78,44869
753.33,1.74,-0.46,7.00,0.00,40.00,-10548.78,44877
753.33,1.17,-0.56,7.00,0.00,40.00,-10548.78,44887
756.78,0.78,-0.39,7.00,0.00,40.00,-10548.78,44896
756.78,0.53,-0.26,7.00,0.00,40.00,-10548.78,44904
726.36,0.37,-0.16,7.00,0.00,40.00,-10548.78,44913
756.78,0.24,-0.13,7.00,0.00,40.00,-10548.78,44922
760.23,0.07,-0.17,7.00,0.00,40.00,-10548.78,44931
760.23,-0.18,-0.25,7.00,0.00,40.00,-10548.78,44940
760.23,-0.45,-0.28,7.00,0.00,40.00,-10548.78,44948
760.23,-0.78,-0.33,7.00,0.00,40.00,-10548.78,44957
760.23,-1.09,-0.31,7.00,0.00,40.00,-10548.78,44966
760.23,-1.39,-0.29,7.00,0.00,40.00,-10548.78,44975
763.70,-1.51,-0.12,7.00,0.00,40.00,-10548.78,44984
763.70,-1.62,-0.11,7.00,0.00,40.00,-10548.78,44993
763.70,-1.68,-0.06,7.00,0.00,40.00,-10548.78,45001
697.15,-1.80,-0.12,7.00,0.00,40.00,-10548.78,45010
763.70,-2.03,-0.23,7.00,0.00,40.00,-10548.78,45020
690.82,-2.34,-0.31,7.00,0.00,40.00,-10548.78,45028
767.19,-2.68,-0.35,7.00,0.00,40.00,-10548.78,45037
767.19,-3.06,-0.38,7.00,0.00,40.00,-10548.78,45045
770.69,-3.30,-0.24,7.00,0.00,40.00,-10548.78,45054
767.19,-3.39,-0.10,7.00,0.00,40.00,-10548.78,45064
770.69,-3.36,0.04,7.00,0.00,40.00,-10548.78,45072
770.69,-3.34,0.02,7.00,0.00,40.00,-10548.78,45081
770.69,-3.35,-0.01,7.00,0.00,40.00,-10548.78,45090
690.82,-3.43,-0.08,7.00,0.00,40.00,-10548.78,45099
770.69,-3.52,-0.09,7.00,0.00,40.00,-10548.78,45108
770.69,-3.62,-0.11,7.00,0.00,40.00,-10548.78,45117
770.69,-3.76,-0.14,7.00,0.00,40.00,-10548.78,45125
774.21,-3.78,-0.02,7.00,0.00,40.00,-10548.78,45134
770.69,-3.75,0.03,7.00,0.00,40.00,-10548.78,45144
774.21,-3.71,0.04,7.00,0.00,40.00,-10548.78,45152
774.21,-3.75,-0.04,7.00,0.00,40.00,-10548.78,45161
729.68,-3.88,-0.13,7.00,0.00,40.00,-10548.78,45169
726.36,-4.07,-0.19,7.00,0.00,40.00,-10548.78,45178
774.21,-4.29,-0.22,7.00,0.00,40.00,-10548.78,45188
774.21,-4.56,-0.26,7.00,0.00,40.00,-10548.78,45196
770.69,-4.80,-0.25,7.00,0.00,40.00,-10548.78,45205
770.69,-4.90,-0.10,7.00,0.00,40.00,-10548.78,45214
713.23,-4.96,-0.05,7.00,0.00,40.00,-10548.78,45222
774.21,-4.91,0.04,7.00,0.00,40.00,-10548.78,45232
774.21,-4.89,0.02,7.00,0.00,40.00,-10548.78,45241
774.21,-4.92,-0.03,7.00,0.00,40.00,-10548.78,45249
770.69,-4.99,-0.07,7.00,0.00,40.00,-10548.78,45258
767.19,-5.13,-0.14,7.00,0.00,40.00,-10548.78,45266
770.69,-5.31,-0.18,7.00,0.00,40.00,-10548.78,45276
767.19,-5.36,-0.06,7.00,0.00,40.00,-10548.78,45285
770.69,-5.26,0.10,7.00,0.00,40.00,-10548.78,45293
726.36,-5.17,0.08,7.00,0.00,40.00,-10547.94,45302
767.19,-5.11,0.06,7.00,0.00,40.00,-10547.94,45310
767.19,-5.13,-0.02,7.00,0.00,40.00,-10547.94,45320
767.19,-5.23,-0.10,7.00,0.00,40.00,-10547.94,45329
767.19,-5.40,-0.17,7.00,0.00,40.00,-10547.10,45337
763.70,-5.68,-0.29,7.00,0.00,40.00,-10547.10,45346
760.23,-6.07,-0.38,7.00,0.00,40.00,-10547.10,45356
760.23,-6.55,-0.49,7.00,0.00,40.00,-10546.26,45364
756.78,-6.93,-0.38,7.00,0.00,40.00,-10546.26,45373
756.78,-7.08,-0.15,7.00,0.00,40.00,-10546.26,45381
753.33,-7.16,-0.08,7.00,0.00,40.00,-10545.42,45390
753.33,-7.23,-0.07,7.00,0.00,40.00,-10545.42,45400
749.91,-7.28,-0.05,7.00,0.00,40.00,-10544.58,45408
678.33,-7.38,-0.10,7.00,0.00,40.00,-10544.58,45417
743.11,-7.53,-0.15,7.00,0.00,40.00,-10543.75,45425
736.36,-7.76,-0.23,7.00,0.00,40.00,-10543.75,45434
733.01,-8.13,-0.37,7.00,0.00,40.00,-10542.91,45444
684.55,-8.55,-0.42,7.00,0.00,40.00,-10542.07,45452
681.43,-8.99,-0.43,7.00,0.00,40.00,-10542.07,45461
719.77,-9.11,-0.13,7.00,0.00,40.00,-10541.23,45470
716.49,-9.26,-0.14,7.00,0.00,40.00,-10540.39,45478
713.23,-9.31,-0.06,7.00,0.00,40.00,-10539.55,45488
709.99,-9.36,-0.05,7.00,0.00,40.00,-10539.55,45497
633.43,-9.42,-0.06,7.00,0.00,40.00,-10538.71,45505
697.15,-9.53,-0.11,7.00,0.00,40.00,-10537.87,45514
687.68,-9.66,-0.13,7.00,0.00,40.00,-10537.03,45522
672.17,-9.54,0.12,7.00,0.00,40.00,-10537.03,45532
591.46,-9.62,-0.08,7.00,0.00,40.00,-10536.19,45541
636.33,-9.64,-0.02,7.00,0.00,40.00,-10535.35,45549
613.49,-9.70,-0.06,7.00,0.00,40.00,-10533.67,45558
559.86,-9.72,-0.02,7.00,0.00,40.00,-10532.83,45566
510.84,-9.71,0.02,7.00,0.00,40.00,-10531.99,45576
522.69,-9.65,0.05,7.00,0.00,40.00,-10531.16,45585
439.00,-9.58,0.07,7.00,-27.81,-63.00,-10529.48,45593
436.99,-9.42,0.16,7.00,-25.49,-61.00,-10528.64,45602
363.39,-9.17,0.26,7.00,-134.84,-153.00,-10527.80,45612
351.82,-9.27,-0.10,7.00,-161.10,-175.00,-10526.96,45621
316.26,-8.34,0.93,7.00,-164.88,-178.00,-10526.96,45630
256.47,-8.63,-0.29,7.00,-264.89,-263.00,-10526.96,45639
215.61,-8.25,0.38,7.00,-280.67,-276.00,-10526.96,45648
194.35,-7.41,0.84,7.00,-268.03,-265.00,-10526.96,45658
199.00,-7.04,0.38,7.00,-264.13,-262.00,-10526.96,45666
200.89,-6.80,0.24,7.00,-259.53,-258.00,-10527.80,45675
189.81,-6.30,0.50,7.00,-250.57,-251.00,-10528.64,45684
188.02,-5.70,0.60,7.00,-234.84,-237.00,-10529.48,45693
189.81,-5.51,0.19,7.00,-236.80,-239.00,-10530.32,45703
178.45,-5.12,0.39,7.00,-231.64,-235.00,-10531.16,45712
173.43,-4.80,0.33,7.00,0.00,40.00,-10531.99,45721
162.23,-4.70,0.09,7.00,-5.51,-44.00,-10531.99,45729
148.83,-4.46,0.24,7.00,-12.05,-50.00,-10531.99,45739
134.51,-4.71,-0.25,7.00,-23.37,-59.00,-10532.83,45748
131.29,-4.83,-0.12,7.00,-25.15,-61.00,-10532.83,45757
123.26,-4.85,-0.02,7.00,-28.94,-64.00,-10532.83,45766
132.57,-5.03,-0.18,7.00,-269.19,-266.00,-10532.83,45775
121.48,-4.95,0.08,7.00,-29.89,-65.00,-10532.83,45784
117.97,-5.04,-0.10,7.00,-275.23,-272.00,-10532.83,45793
111.79,-5.09,-0.04,7.00,-278.03,-274.00,-10533.67,45802
102.31,-5.46,-0.38,7.00,-298.20,-291.00,-10533.67,45811
101.31,-5.76,-0.29,7.00,-304.34,-296.00,-10533.67,45820
86.81,-5.83,-0.07,7.00,-307.00,-298.00,-10534.51,45830
85.08,-6.02,-0.19,7.00,-314.77,-305.00,-10535.35,45839
74.95,-6.19,-0.17,7.00,-321.76,-311.00,-10535.35,45848
65.91,-6.28,-0.09,7.00,-325.19,-314.00,-10536.19,45856
58.43,-6.43,-0.15,7.00,-332.06,-319.00,-10537.03,45865
52.54,-6.57,-0.14,7.00,-336.60,-323.00,-10537.87,45875
47.15,-6.63,-0.05,7.00,-337.29,-324.00,-10538.71,45884
45.37,-6.70,-0.08,7.00,-339.95,-326.00,-10539.55,45893
44.87,-6.73,-0.02,7.00,-339.65,-326.00,-10541.23,45902
41.98,-6.80,-0.07,7.00,-343.02,-329.00,-10542.07,45912
38.80,-6.65,0.15,7.00,-335.20,-322.00,-10543.75,45920
32.44,-6.63,0.02,7.00,-338.10,-325.00,-10544.58,45929
26.24,-6.66,-0.03,7.00,-340.64,-327.00,-10546.26,45938
22.51,-6.61,0.05,7.00,-338.14,-325.00,-10547.94,45947
14.13,-6.47,0.14,7.00,-333.46,-321.00,-10549.62,45957
11.45,-6.52,-0.05,7.00,-338.73,-325.00,-10551.30,45966
10.22,-6.72,-0.20,7.00,-346.95,-332.00,-10552.98,45975
9.86,-6.58,0.14,7.00,-336.48,-323.00,-10554.66,45983
9.33,-6.66,-0.08,7.00,-342.73,-328.00,-10557.18,45992
9.77,-6.70,-0.04,7.00,-342.98,-329.00,-10558.85,46002
10.13,-6.90,-0.21,7.00,-351.43,-336.00,-10561.37,46011
10.87,-7.34,-0.44,7.00,-367.15,-349.00,-10563.89,46020
16.77,-7.43,-0.09,7.00,-362.02,-345.00,-10566.41,46029
21.50,-7.76,-0.32,7.00,-374.45,-355.00,-10569.77,46039
31.30,-8.30,-0.54,7.00,-391.36,-369.00,-10572.28,46047
44.14,-8.82,-0.52,7.00,-401.82,-378.00,-10575.64,46056
60.95,-9.28,-0.46,7.00,-408.79,-384.00,-10579.00,46065
71.58,-9.89,-0.61,7.00,-424.12,-397.00,-10583.19,46074
74.57,-9.90,-0.01,7.00,-411.41,-386.00,-10586.55,46084
87.68,-10.42,-0.52,7.00,-430.49,-402.00,-10590.75,46093
98.83,-10.67,-0.26,7.00,-427.40,-400.00,-10594.95,46102
112.34,-11.39,-0.71,7.00,-448.64,-418.00,-10599.14,46111
123.87,-11.38,0.01,7.00,-428.52,-401.00,-10604.18,46120
131.93,-12.04,-0.66,7.00,-454.43,-423.00,-10609.21,46130
134.51,-12.36,-0.32,7.00,-454.09,-422.00,-10615.09,46139
134.51,-12.95,-0.60,7.00,-474.59,-440.00,-10620.12,46148
133.86,-13.55,-0.60,7.00,-490.03,-453.00,-10626.84,46157
133.86,-13.57,-0.01,7.00,-478.57,-443.00,-10632.72,46167
135.16,-14.05,-0.48,7.00,-499.23,-460.00,-10639.43,46176
129.40,-14.76,-0.72,7.00,-524.94,-482.00,-10646.14,46185
129.40,-15.14,-0.38,7.00,-527.58,-484.00,-10652.86,46194
125.69,-15.26,-0.12,7.00,-527.16,-484.00,-10660.41,46203
123.87,-15.67,-0.42,7.00,-544.49,-499.00,-10667.97,46213
122.07,-15.74,-0.06,7.00,-539.86,-495.00,-10676.36,46222
129.40,-16.14,-0.41,7.00,-553.30,-506.00,-10683.91,46231
125.69,-16.43,-0.29,7.00,-560.02,-512.00,-10692.31,46240
129.40,-16.39,0.04,7.00,-550.46,-504.00,-10701.54,46249
129.40,-16.75,-0.36,7.00,-567.31,-518.00,-10710.77,46259
125.08,-16.78,-0.03,7.00,-563.89,-515.00,-10720.01,46268
127.53,-17.02,-0.24,7.00,-572.75,-522.00,-10730.08,46277
119.13,-17.43,-0.41,7.00,-590.71,-538.00,-10740.15,46286
130.03,-17.01,0.43,7.00,-557.78,-510.00,-10750.22,46296
115.69,-17.87,-0.87,7.00,-612.44,-556.00,-10760.29,46305
113.45,-18.06,-0.19,7.00,-604.51,-549.00,-10770.37,46314
127.53,-18.13,-0.06,7.00,-596.90,-543.00,-10781.28,46323
110.70,-18.48,-0.35,7.00,-619.52,-562.00,-10792.19,46332
96.41,-18.54,-0.06,7.00,-621.24,-563.00,-10803.10,46342
95.45,-18.87,-0.32,7.00,-634.93,-575.00,-10814.01,46351
94.98,-18.81,0.06,7.00,-626.04,-567.00,-10824.92,46360
86.81,-18.81,-0.00,7.00,-630.21,-571.00,-10835.83,46369
69.76,-19.17,-0.36,7.00,-651.77,-589.00,-10847.59,46379
56.91,-19.40,-0.23,7.00,-658.16,-594.00,-10859.34,46388
60.31,-19.42,-0.02,7.00,-653.69,-591.00,-10871.09,46397
56.91,-19.39,0.03,7.00,-652.84,-590.00,-10882.84,46406
51.42,-19.22,0.18,7.00,-646.61,-585.00,-10894.59,46415
50.59,-19.24,-0.02,7.00,-651.41,-589.00,-10907.18,46425
48.98,-19.29,-0.05,7.00,-653.58,-590.00,-10918.93,46434
46.63,-19.29,-0.00,7.00,-653.00,-590.00,-10931.52,46443
41.06,-19.16,0.14,7.00,-647.86,-586.00,-10943.27,46452
39.02,-19.15,0.01,7.00,-650.44,-588.00,-10955.86,46461
38.15,-19.27,-0.12,7.00,-656.26,-593.00,-10968.45,46471
32.82,-19.22,0.05,7.00,-652.51,-590.00,-10981.04,46480
32.82,-19.16,0.06,7.00,-650.68,-588.00,-10993.63,46489
30.02,-19.42,-0.26,7.00,-663.74,-599.00,-11006.22,46498
24.48,-19.08,0.33,7.00,-644.22,-583.00,-11018.81,46508
11.84,-19.40,-0.32,7.00,-666.07,-601.00,-11032.24,46517
10.13,-19.30,0.10,7.00,-655.12,-592.00,-11044.83,46526
10.13,-19.35,-0.06,7.00,-659.76,-596.00,-11057.42,46535
8.81,-19.37,-0.02,7.00,-659.48,-595.00,-11070.85,46543
6.95,-19.36,0.02,7.00,-658.50,-595.00,-11083.44,46553
6.49,-19.41,-0.05,7.00,-661.12,-597.00,-11096.03,46562
2.05,-19.26,0.14,7.00,-653.72,-591.00,-11109.46,46571
0.37,-19.18,0.09,7.00,-652.72,-590.00,-11122.05,46580
0.51,-18.91,0.27,7.00,-642.42,-581.00,-11135.48,46589
1.21,-18.72,0.19,7.00,-639.13,-578.00,-11148.07,46599
1.06,-18.56,0.16,7.00,-635.68,-575.00,-11161.50,46608
0.56,-18.53,0.02,7.00,-637.86,-577.00,-11174.09,46617
0.32,-18.44,0.09,7.00,-634.34,-574.00,-11187.52,46626
0.32,-18.10,0.35,7.00,-620.48,-563.00,-11200.11,46636
0.32,-17.78,0.31,7.00,-613.25,-557.00,-11213.54,46645
0.32,-17.50,0.28,7.00,-606.84,-551.00,-11226.96,46654
0.37,-17.34,0.16,7.00,-605.11,-550.00,-11239.55,46663
0.56,-17.01,0.33,7.00,-593.54,-540.00,-11252.99,46671
0.71,-16.52,0.48,7.00,-578.48,-527.00,-11265.57,46681
0.42,-15.91,0.61,7.00,-560.65,-512.00,-11279.00,46690
0.51,-15.10,0.81,7.00,-536.37,-492.00,-11291.59,46699
0.32,-14.56,0.55,7.00,-527.99,-485.00,-11304.18,46708
0.32,-14.55,0.01,7.00,-538.52,-494.00,-11316.77,46717
0.32,-13.56,0.98,7.00,-494.45,-456.00,-11329.37,46727
0.37,-12.26,1.30,7.00,-455.61,-424.00,-11341.95,46736
0.32,-11.39,0.87,7.00,-442.28,-412.00,-11354.54,46745
0.32,-10.56,0.83,7.00,-422.60,-396.00,-11366.30,46754
0.56,-9.40,1.16,7.00,-386.74,-366.00,-11378.05,46764
1.16,-8.25,1.15,7.00,-358.09,-341.00,-11389.80,46772
1.00,-7.01,1.23,7.00,-325.62,-314.00,-11400.71,46781
0.32,-5.38,1.63,7.00,-276.84,-273.00,-11412.46,46790
0.32,-4.13,1.25,7.00,-50.69,-82.00,-11423.37,46799
0.32,-2.67,1.46,7.00,-42.51,-75.00,-11434.28,46809
0.28,-1.25,1.42,7.00,-35.55,-69.00,-11444.35,46818
0.61,0.23,1.48,7.00,-27.92,-63.00,-11454.43,46826
0.37,1.75,1.52,7.00,-20.15,-56.00,-11463.66,46835
0.42,3.28,1.53,7.00,-12.49,-50.00,-11472.89,46844
0.28,4.89,1.61,7.00,-4.07,-43.00,-11481.28,46854
0.81,6.16,1.26,7.00,4.23,43.00,-11489.68,46862
0.28,7.55,1.40,7.00,41.76,75.00,-11498.07,46871
0.23,8.81,1.26,7.00,70.38,99.00,-11504.79,46880
0.32,9.63,0.82,7.00,82.25,109.00,-11510.66,46888
0.23,10.71,1.08,7.00,114.43,136.00,-11514.86,46898
0.37,11.39,0.68,7.00,123.31,143.00,-11518.21,46907
0.28,11.91,0.52,7.00,133.15,152.00,-11520.73,46916
0.28,12.33,0.42,7.00,141.86,159.00,-11521.57,46925
0.42,13.01,0.68,7.00,163.94,178.00,-11522.41,46934
0.28,13.43,0.42,7.00,169.28,182.00,-11522.41,46943
0.28,13.98,0.54,7.00,185.29,196.00,-11522.41,46952
0.28,14.44,0.46,7.00,195.03,204.00,-11522.41,46961
0.32,14.73,0.29,7.00,198.96,207.00,-11522.41,46969
0.32,15.03,0.30,7.00,206.86,214.00,-11522.41,46979
0.32,14.97,-0.06,7.00,197.92,206.00,-11522.41,46988
0.37,14.87,-0.10,7.00,194.76,204.00,-11521.57,46997
0.51,14.75,-0.12,7.00,191.41,201.00,-11521.57,47006
0.37,14.57,-0.18,7.00,185.65,196.00,-11521.57,47014
0.32,14.43,-0.14,7.00,183.13,194.00,-11520.73,47024
0.28,14.13,-0.31,7.00,172.04,185.00,-11520.73,47033
0.32,13.68,-0.45,7.00,157.91,173.00,-11520.73,47042
0.28,13.23,-0.44,7.00,147.00,163.00,-11520.73,47051
0.32,12.90,-0.34,7.00,140.65,158.00,-11520.73,47059
0.28,12.75,-0.15,7.00,140.86,158.00,-11520.73,47069
0.28,12.65,-0.10,7.00,139.22,157.00,-11520.73,47078
0.61,12.67,0.02,7.00,142.18,159.00,-11520.73,47087
0.28,12.69,0.02,7.00,142.67,160.00,-11520.73,47096
0.42,12.66,-0.03,7.00,140.71,158.00,-11520.73,47105
0.28,12.63,-0.03,7.00,140.17,158.00,-11520.73,47114
0.32,12.60,-0.03,7.00,139.52,157.00,-11520.73,47123
0.56,12.72,0.12,7.00,145.29,162.00,-11520.73,47132
0.76,12.89,0.17,7.00,150.68,166.00,-11520.73,47141
2.22,13.10,0.21,7.00,156.62,172.00,-11520.73,47150
7.34,13.35,0.25,7.00,163.75,178.00,-11520.73,47159
14.57,13.56,0.21,7.00,167.76,181.00,-11520.73,47168
26.73,13.83,0.27,7.00,174.89,187.00,-11520.73,47177
35.41,14.09,0.25,7.00,179.72,191.00,-11520.73,47186
44.14,14.21,0.13,7.00,178.94,190.00,-11520.73,47196
54.83,14.32,0.11,7.00,179.08,190.00,-11520.73,47204
57.21,14.45,0.13,7.00,182.19,193.00,-11520.73,47213
75.34,14.55,0.10,7.00,179.40,191.00,-11520.73,47222
81.30,14.71,0.16,7.00,182.61,193.00,-11520.73,47232
92.18,14.88,0.17,7.00,183.27,194.00,-11520.73,47241
116.26,15.02,0.14,7.00,176.25,188.00,-11520.73,47250
137.80,15.21,0.19,7.00,171.03,184.00,-11520.73,47259
156.14,15.36,0.15,7.00,163.35,177.00,-11520.73,47268
163.79,15.47,0.11,7.00,160.19,174.00,-11520.73,47278
175.93,15.48,0.01,7.00,150.26,166.00,-11520.73,47286
193.43,15.35,-0.12,7.00,131.56,150.00,-11520.73,47295
207.64,15.14,-0.21,7.00,113.14,135.00,-11520.73,47304
219.71,14.97,-0.18,7.00,99.06,123.00,-11520.73,47313
235.75,14.97,0.01,7.00,88.29,114.00,-11520.73,47323
244.75,14.91,-0.06,7.00,76.71,104.00,-11520.73,47332
275.07,14.96,0.05,7.00,48.53,80.00,-11520.73,47341
309.00,14.96,0.01,7.00,8.25,46.00,-11520.73,47349
329.74,15.05,0.09,7.00,0.00,40.00,-11520.73,47358
335.91,15.11,0.07,7.00,0.00,40.00,-11520.73,47368
343.77,15.18,0.06,7.00,0.00,40.00,-11520.73,47376
363.39,15.16,-0.01,7.00,0.00,40.00,-11520.73,47385
380.57,15.15,-0.01,7.00,0.00,40.00,-11520.73,47394
415.41,15.13,-0.02,7.00,0.00,40.00,-11520.73,47403
411.60,15.11,-0.02,7.00,0.00,40.00,-11520.73,47412
481.26,15.08,-0.03,7.00,0.00,40.00,-11520.73,47421
501.56,15.05,-0.03,7.00,0.00,40.00,-11520.73,47429
517.92,14.96,-0.09,7.00,0.00,40.00,-11520.73,47438
534.80,14.87,-0.09,7.00,0.00,40.00,-11520.73,47448
552.22,14.75,-0.12,7.00,0.00,40.00,-11520.73,47456
565.01,14.47,-0.28,7.00,0.00,40.00,-11520.73,47465
583.40,14.09,-0.38,7.00,0.00,40.00,-11520.73,47473
602.38,13.62,-0.47,7.00,0.00,40.00,-11520.73,47482
619.12,13.11,-0.52,7.00,0.00,40.00,-11520.73,47492
630.54,12.58,-0.53,7.00,0.00,40.00,-11520.73,47500
642.17,12.11,-0.47,7.00,0.00,40.00,-11520.73,47509
645.11,11.68,-0.43,7.00,0.00,40.00,-11520.73,47518
648.06,11.35,-0.32,7.00,0.00,40.00,-11520.73,47526
654.01,11.10,-0.26,7.00,0.00,40.00,-11520.73,47536
654.01,10.92,-0.18,7.00,0.00,40.00,-11520.73,47545
657.00,10.81,-0.11,7.00,0.00,40.00,-11520.73,47553
660.01,10.79,-0.03,7.00,0.00,40.00,-11520.73,47562
663.03,10.71,-0.08,7.00,0.00,40.00,-11520.73,47571
663.03,10.57,-0.14,7.00,0.00,40.00,-11520.73,47580
666.06,10.44,-0.14,7.00,0.00,40.00,-11520.73,47589
669.11,10.35,-0.09,7.00,0.00,40.00,-11520.73,47598
605.14,10.28,-0.07,7.00,0.00,40.00,-11520.73,47606
639.24,10.32,0.04,7.00,0.00,40.00,-11520.73,47616
678.33,10.35,0.03,7.00,0.00,40.00,-11520.73,47624
684.55,10.43,0.08,7.00,0.00,40.00,-11520.73,47633
690.82,10.48,0.05,7.00,0.00,40.00,-11520.73,47642
697.15,10.47,-0.01,7.00,0.00,40.00,-11520.73,47650
697.15,10.39,-0.08,7.00,0.00,40.00,-11520.73,47660
697.15,10.21,-0.18,7.00,0.00,40.00,-11520.73,47669
697.15,9.91,-0.30,7.00,0.00,40.00,-11520.73,47677
693.98,9.54,-0.38,7.00,0.00,40.00,-11520.73,47686
693.98,9.19,-0.34,7.00,0.00,40.00,-11520.73,47695
697.15,8.90,-0.29,7.00,0.00,40.00,-11520.73,47704
697.15,8.61,-0.29,7.00,0.00,40.00,-11520.73,47713
697.15,8.27,-0.34,7.00,0.00,40.00,-11520.73,47721
693.98,7.81,-0.46,7.00,0.00,40.00,-11520.73,47730
690.82,7.28,-0.53,7.00,0.00,40.00,-11520.73,47739
687.68,6.69,-0.59,7.00,0.00,40.00,-11520.73,47748
678.33,6.00,-0.68,7.00,0.00,40.00,-11520.73,47757
663.03,5.32,-0.69,7.00,0.00,40.00,-11520.73,47765
657.00,4.59,-0.73,7.00,0.00,40.00,-11520.73,47774
651.03,3.93,-0.66,7.00,0.00,40.00,-11520.73,47783
648.06,3.32,-0.61,7.00,0.00,40.00,-11520.73,47792
636.33,2.85,-0.47,7.00,0.00,40.00,-11520.73,47801
575.45,2.46,-0.39,7.00,0.00,40.00,-11520.73,47810
621.96,2.11,-0.34,7.00,0.00,40.00,-11520.73,47818
607.91,1.80,-0.32,7.00,0.00,40.00,-11520.73,47827
596.89,1.49,-0.31,7.00,0.00,40.00,-11520.73,47837
534.80,1.18,-0.32,7.00,0.00,40.00,-11520.73,47845
567.60,0.86,-0.31,7.00,0.00,40.00,-11520.73,47854
554.76,0.49,-0.37,7.00,0.00,40.00,-11520.73,47862
539.72,0.05,-0.45,7.00,0.00,40.00,-11520.73,47872
532.36,-0.41,-0.45,7.00,0.00,40.00,-11520.73,47881
515.55,-0.74,-0.34,7.00,0.00,40.00,-11520.73,47889
501.56,-1.03,-0.28,7.00,0.00,40.00,-11520.73,47898
485.70,-1.27,-0.24,7.00,0.00,40.00,-11520.73,47907
476.87,-1.52,-0.25,7.00,0.00,40.00,-11520.73,47916
451.29,-1.80,-0.27,7.00,0.00,40.00,-11520.73,47925
441.03,-2.09,-0.29,7.00,0.00,40.00,-11520.73,47934
391.25,-2.36,-0.27,7.00,0.00,40.00,-11520.73,47942
373.61,-2.73,-0.37,7.00,0.00,40.00,-11520.73,47951
375.34,-2.96,-0.23,7.00,0.00,40.00,-11520.73,47960
343.77,-3.62,-0.66,7.00,0.00,40.00,-11520.73,47969
346.97,-4.03,-0.40,7.00,0.00,40.00,-11520.73,47978
323.68,-4.62,-0.59,7.00,0.00,40.00,-11520.73,47986
292.24,-5.12,-0.51,7.00,-142.44,-160.00,-11520.73,47995
289.53,-5.62,-0.49,7.00,-157.57,-172.00,-11520.73,48005
263.76,-6.30,-0.69,7.00,-207.27,-214.00,-11521.57,48014
248.21,-6.49,-0.18,7.00,-217.68,-223.00,-11523.25,48023
239.08,-7.26,-0.77,7.00,-257.61,-257.00,-11525.77,48032
227.06,-7.73,-0.47,7.00,-274.36,-271.00,-11527.45,48041
199.00,-7.32,0.41,7.00,-270.71,-268.00,-11529.13,48051
200.89,-7.30,0.02,7.00,-276.33,-272.00,-11530.80,48060
180.16,-7.95,-0.65,7.00,-321.75,-311.00,-11533.32,48068
160.69,-8.43,-0.48,7.00,-343.56,-329.00,-11536.68,48077
157.65,-8.49,-0.06,7.00,-338.69,-325.00,-11540.04,48087
151.72,-8.23,0.26,7.00,-329.63,-317.00,-11544.23,48096
128.77,-8.55,-0.32,7.00,-361.84,-345.00,-11548.43,48105
114.56,-9.14,-0.59,7.00,-389.12,-368.00,-11552.63,48114
90.81,-8.83,0.31,7.00,-373.19,-354.00,-11557.66,48123
66.25,-9.15,-0.32,7.00,-401.24,-378.00,-11563.54,48133
38.58,-9.83,-0.68,7.00,-431.52,-403.00,-11569.41,48142
20.52,-9.64,0.19,7.00,-411.29,-386.00,-11575.29,48151
11.45,-9.73,-0.09,7.00,-419.63,-393.00,-11582.00,48160
2.28,-10.67,-0.94,7.00,-460.67,-428.00,-11589.56,48168
0.32,-11.09,-0.42,7.00,-460.55,-428.00,-11596.27,48178
0.32,-11.29,-0.20,7.00,-461.28,-428.00,-11603.83,48187
0.32,-11.48,-0.19,7.00,-466.02,-432.00,-11612.22,48196
0.32,-11.01,0.47,7.00,-440.82,-411.00,-11619.77,48205
0.81,-11.00,0.01,7.00,-449.99,-419.00,-11628.17,48215
0.37,-11.92,-0.91,7.00,-491.12,-454.00,-11637.40,48224
0.42,-12.14,-0.22,7.00,-482.99,-447.00,-11645.79,48233
0.51,-12.33,-0.19,7.00,-486.83,-450.00,-11655.03,48242
0.32,-12.87,-0.54,7.00,-507.59,-467.00,-11664.26,48250
0.37,-12.32,0.55,7.00,-471.83,-437.00,-11673.49,48260
0.71,-11.97,0.34,7.00,-467.51,-434.00,-11682.73,48269
0.32,-9.97,2.00,7.00,-384.40,-364.00,-11691.96,48278
0.32,-9.33,0.64,7.00,-395.52,-373.00,-11702.03,48287
0.32,-8.27,1.07,7.00,-360.31,-343.00,-11712.10,48296
0.47,-6.64,1.63,7.00,-308.42,-300.00,-11722.17,48306
0.32,-4.95,1.68,7.00,-53.03,-84.00,-11732.25,48315
0.32,-3.26,1.70,7.00,-44.52,-77.00,-11743.16,48323
0.28,-1.45,1.81,7.00,-35.05,-69.00,-11753.23,48332
0.28,0.39,1.84,7.00,-25.67,-61.00,-11763.30,48342
0.32,2.29,1.90,7.00,-15.94,-53.00,-11773.37,48351
0.28,4.07,1.78,7.00,-7.57,-46.00,-11782.61,48359
0.28,5.86,1.80,7.00,7.49,46.00,-11792.68,48368
0.56,7.34,1.48,7.00,38.18,72.00,-11801.07,48377
0.42,8.83,1.49,7.00,75.56,103.00,-11809.46,48387
0.71,10.08,1.25,7.00,102.04,126.00,-11817.02,48395
0.90,11.07,0.99,7.00,121.57,142.00,-11823.73,48404
0.51,11.93,0.86,7.00,140.39,158.00,-11828.77,48413
0.32,12.68,0.75,7.00,157.09,172.00,-11832.97,48422
0.32,13.17,0.49,7.00,164.06,178.00,-11836.32,48432
0.28,12.92,-0.25,7.00,143.11,160.00,-11838.84,48440
1.06,12.07,-0.86,7.00,109.50,132.00,-11839.68,48449
0.28,11.24,-0.82,7.00,89.60,115.00,-11839.68,48458
0.71,10.51,-0.73,7.00,73.17,101.00,-11838.84,48467
0.76,9.88,-0.63,7.00,59.41,90.00,-11838.00,48476
0.76,9.36,-0.52,7.00,48.76,81.00,-11837.16,48485
0.32,9.06,-0.30,7.00,45.60,78.00,-11835.48,48494
0.32,9.53,0.46,7.00,72.41,101.00,-11834.65,48502
0.28,9.67,0.15,7.00,69.75,98.00,-11832.97,48512
3.08,9.97,0.29,7.00,80.06,107.00,-11831.29,48521
8.72,10.13,0.16,7.00,81.37,108.00,-11829.61,48529
13.17,10.34,0.21,7.00,87.45,113.00,-11827.93,48538
25.27,10.48,0.13,7.00,88.36,114.00,-11826.25,48547
31.68,10.28,-0.20,7.00,75.93,103.00,-11823.73,48557
40.14,9.95,-0.32,7.00,64.13,94.00,-11821.22,48566
61.91,9.45,-0.51,7.00,43.36,76.00,-11818.70,48574
91.72,8.90,-0.55,7.00,19.78,56.00,-11816.18,48583
132.57,8.53,-0.37,7.00,0.00,40.00,-11813.66,48592
153.18,8.22,-0.31,7.00,0.00,40.00,-11811.14,48601
201.84,7.82,-0.40,7.00,0.00,40.00,-11809.46,48610
242.47,7.44,-0.38,7.00,0.00,40.00,-11806.95,48619
277.65,7.08,-0.36,7.00,0.00,40.00,-11805.27,48627
342.19,6.67,-0.41,7.00,0.00,40.00,-11803.59,48636
434.98,0.00,-1.58,-1.58,7.00,-49.22,-81.00,0.00,109
0.05,-1.57,0.01,7.00,-42.79,-76.00,0.00,117
0.09,-1.56,0.01,7.00,-42.74,-76.00,0.00,126
0.00,-1.55,0.01,7.00,-42.68,-75.00,-0.84,135
0.05,-1.53,0.01,7.00,-42.63,-75.00,-1.68,143
0.05,-1.52,0.01,7.00,-42.56,-75.00,-2.52,152
0.05,-1.52,0.01,7.00,-42.55,-75.00,-3.36,160
0.05,-1.50,0.01,7.00,-42.45,-75.00,-4.20,169
0.05,-1.49,0.01,7.00,-42.39,-75.00,-5.88,178
0.00,-1.47,0.02,7.00,-42.30,-75.00,-6.71,186
0.33,-1.46,0.01,7.00,-42.25,-75.00,-8.39,195
0.05,-1.45,0.01,7.00,-42.18,-75.00,-10.07,203
0.14,-1.43,0.01,7.00,-42.11,-75.00,-11.75,212
0.05,-1.42,0.01,7.00,-42.04,-75.00,-13.43,221
0.14,-1.41,0.01,7.00,-41.97,-75.00,-15.11,230
0.05,-1.39,0.01,7.00,-41.93,-75.00,-16.79,238
1.82,-1.37,0.02,7.00,-41.78,-75.00,-18.47,247
0.05,-1.36,0.02,7.00,-41.73,-75.00,-20.14,256
0.09,-1.34,0.02,7.00,-41.64,-75.00,-21.82,264
0.09,-1.33,0.01,7.00,-41.62,-75.00,-23.50,273
0.14,-1.33,-0.00,7.00,-41.66,-75.00,-26.02,281
0.05,-1.34,-0.01,7.00,-41.72,-75.00,-27.70,290
0.09,-1.36,-0.02,7.00,-41.91,-75.00,-30.22,299
0.19,-1.40,-0.04,7.00,-42.14,-75.00,-31.89,308
0.05,-1.43,-0.03,7.00,-42.30,-75.00,-34.41,316
0.05,-1.46,-0.03,7.00,-42.42,-75.00,-36.09,325
0.28,-1.49,-0.03,7.00,-42.57,-75.00,-38.61,333
0.09,-1.51,-0.02,7.00,-42.59,-75.00,-41.13,343
0.19,-1.53,-0.02,7.00,-42.74,-76.00,-42.81,351
0.09,-1.58,-0.05,7.00,-43.08,-76.00,-45.32,360
0.09,-1.64,-0.07,7.00,-43.48,-76.00,-47.84,368
0.05,-1.75,-0.11,7.00,-44.21,-77.00,-50.36,377
0.62,-1.86,-0.11,7.00,-44.76,-77.00,-52.88,386
0.82,-2.00,-0.14,7.00,-45.57,-78.00,-55.40,395
0.67,-2.13,-0.12,7.00,-46.13,-78.00,-58.75,403
0.72,-2.25,-0.12,7.00,-46.75,-79.00,-61.27,412
0.14,-2.35,-0.10,7.00,-47.15,-79.00,-63.79,420
0.09,-2.44,-0.09,7.00,-47.59,-80.00,-67.15,430
0.67,-2.55,-0.10,7.00,-48.14,-80.00,-70.50,438
0.05,-2.68,-0.14,7.00,-48.95,-81.00,-73.02,447
0.05,-2.84,-0.16,7.00,-49.83,-81.00,-76.38,455
0.09,-3.00,-0.16,7.00,-50.64,-82.00,-79.74,464
0.05,-3.09,-0.09,7.00,-50.83,-82.00,-83.09,473
0.33,-3.16,-0.06,7.00,-51.03,-83.00,-86.45,482
0.19,-3.22,-0.07,7.00,-51.40,-83.00,-90.65,490
0.09,-3.24,-0.02,7.00,-51.27,-83.00,-94.01,499
0.09,-3.28,-0.04,7.00,-51.59,-83.00,-97.36,507
0.05,-3.33,-0.05,7.00,-51.85,-83.00,-101.56,517
0.05,-3.40,-0.06,7.00,-52.23,-84.00,-104.92,525
0.28,-3.52,-0.12,7.00,-53.08,-84.00,-109.11,534
0.05,-3.62,-0.10,7.00,-53.50,-85.00,-113.31,542
0.05,-3.65,-0.03,7.00,-53.34,-84.00,-117.51,551
0.09,-3.71,-0.07,7.00,-53.83,-85.00,-121.70,560
0.05,-3.78,-0.07,7.00,-54.17,-85.00,-125.90,569
0.05,-3.96,-0.18,7.00,-55.50,-86.00,-130.10,577
0.09,-4.06,-0.10,7.00,-55.68,-86.00,-135.13,586
0.05,-4.14,-0.08,7.00,-56.03,-87.00,-139.33,594
0.05,-4.30,-0.16,7.00,-57.17,-88.00,-143.53,604
0.05,-4.19,0.12,7.00,-55.47,-86.00,-148.56,612
0.09,-4.11,0.08,7.00,-55.26,-86.00,-152.76,621
0.43,-4.14,-0.02,7.00,-55.77,-86.00,-157.80,630
0.05,-4.16,-0.03,7.00,-55.91,-87.00,-161.99,638
0.28,-4.16,0.00,7.00,-55.77,-86.00,-167.03,648
0.09,-4.04,0.12,7.00,-54.74,-86.00,-172.06,656
0.28,-4.04,0.00,7.00,-55.17,-86.00,-176.26,665
0.09,-3.87,0.17,7.00,-53.69,-85.00,-181.30,673
0.09,-3.86,0.01,7.00,-54.22,-85.00,-186.33,683
0.05,-3.84,0.01,7.00,-54.16,-85.00,-191.37,691
0.19,-3.80,0.04,7.00,-53.83,-85.00,-196.40,700
0.09,-3.57,0.23,7.00,-51.92,-83.00,-200.60,708
0.24,-3.49,0.08,7.00,-52.14,-83.00,-205.64,717
0.58,-3.39,0.10,7.00,-51.51,-83.00,-210.67,727
1.45,-3.48,-0.09,7.00,-52.77,-84.00,-215.71,735
1.50,-3.63,-0.15,7.00,-53.73,-85.00,-220.75,744
0.77,-3.69,-0.06,7.00,-53.66,-85.00,-225.78,752
0.05,-3.85,-0.16,7.00,-54.88,-86.00,-230.82,761
1.34,-4.20,-0.35,7.00,-57.39,-88.00,-235.01,770
0.09,-4.38,-0.19,7.00,-57.66,-88.00,-240.05,779
0.05,-4.46,-0.08,7.00,-57.62,-88.00,-245.09,787
0.05,-4.70,-0.24,7.00,-59.46,-90.00,-250.12,796
0.09,-4.91,-0.21,7.00,-60.38,-90.00,-255.16,804
0.48,-5.28,-0.37,7.00,-314.24,-304.00,-260.19,814
0.14,-5.15,0.12,7.00,-301.38,-294.00,-265.23,823
0.33,-4.93,0.22,7.00,-58.78,-89.00,-271.11,831
0.58,-4.69,0.25,7.00,-57.44,-88.00,-276.98,840
0.53,-3.88,0.80,7.00,-51.21,-83.00,-283.70,848
0.14,-3.80,0.08,7.00,-53.69,-85.00,-289.57,858
0.09,-3.74,0.06,7.00,-53.46,-85.00,-296.29,866
0.14,-4.15,-0.41,7.00,-57.39,-88.00,-302.16,875
0.05,-3.57,0.58,7.00,-50.55,-82.00,-308.04,884
0.14,-3.28,0.29,7.00,-50.21,-82.00,-313.91,892
0.05,-2.88,0.40,7.00,-47.79,-80.00,-320.63,902
0.05,-2.70,0.18,7.00,-47.75,-80.00,-326.50,910
0.00,-2.36,0.33,7.00,-45.49,-78.00,-332.38,919
0.09,-2.17,0.20,7.00,-45.05,-77.00,-338.25,927
0.05,-1.88,0.28,7.00,-43.28,-76.00,-344.97,936
0.09,-1.72,0.17,7.00,-42.92,-76.00,-350.84,945
0.05,-1.51,0.21,7.00,-41.71,-75.00,-356.72,954
0.05,-1.29,0.22,7.00,-40.55,-74.00,-362.59,962
0.05,-1.19,0.10,7.00,-40.55,-74.00,-368.47,971
0.09,-1.16,0.03,7.00,-40.67,-74.00,-374.34,980
0.05,-1.07,0.09,7.00,-40.02,-73.00,-380.22,989
0.28,-1.09,-0.01,7.00,-40.48,-74.00,-386.09,998
0.09,-1.07,0.02,7.00,-40.28,-73.00,-391.97,1006
0.24,-1.03,0.04,7.00,-39.97,-73.00,-397.85,1015
0.09,-1.03,-0.01,7.00,-40.19,-73.00,-402.88,1024
0.05,-0.99,0.04,7.00,-39.79,-73.00,-408.76,1033
0.05,-0.89,0.10,7.00,-39.02,-72.00,-414.63,1042
0.05,-0.59,0.30,7.00,-36.76,-70.00,-420.51,1050
0.05,-0.34,0.25,7.00,-35.70,-70.00,-425.54,1059
0.09,-0.07,0.27,7.00,-34.29,-68.00,-431.42,1068
0.38,-0.12,-0.05,7.00,-35.78,-70.00,-436.45,1077
0.05,-0.11,0.00,7.00,-35.55,-69.00,-442.33,1086
0.48,-0.14,-0.03,7.00,-35.85,-70.00,-447.37,1094
0.05,-0.10,0.04,7.00,-35.33,-69.00,-452.40,1103
0.05,-0.09,0.01,7.00,-35.37,-69.00,-457.44,1112
0.00,-0.08,0.01,7.00,-35.37,-69.00,-462.47,1121
0.09,-0.00,0.08,7.00,-34.69,-69.00,-467.51,1129
0.48,0.03,0.03,7.00,-34.76,-69.00,-472.55,1138
0.14,0.14,0.12,7.00,-33.82,-68.00,-477.58,1146
0.58,0.47,0.32,7.00,-31.38,-66.00,-482.62,1156
0.05,0.90,0.43,7.00,-28.77,-64.00,-486.82,1165
0.67,1.29,0.39,7.00,-27.01,-62.00,-491.85,1173
0.98,1.66,0.37,7.00,-25.20,-61.00,-496.05,1182
0.05,2.09,0.43,7.00,-22.82,-59.00,-501.08,1190
0.05,2.37,0.28,7.00,-22.06,-58.00,-505.28,1200
0.05,2.82,0.46,7.00,-19.05,-56.00,-509.48,1208
0.05,3.04,0.21,7.00,-18.98,-55.00,-513.67,1217
0.19,3.61,0.57,7.00,-14.66,-52.00,-517.87,1226
0.05,3.93,0.32,7.00,-14.04,-51.00,-522.07,1234
0.09,4.49,0.55,7.00,-10.35,-48.00,-526.26,1244
0.28,4.92,0.43,7.00,-8.67,-47.00,-530.46,1252
0.05,5.40,0.48,7.00,-30.50,-65.00,-534.66,1261
0.00,5.82,0.42,7.00,-21.23,-57.00,-538.85,1269
0.14,6.25,0.43,7.00,-10.10,-48.00,-542.21,1278
0.05,6.43,0.18,7.00,-10.69,-48.00,-546.41,1287
0.72,6.74,0.31,7.00,-0.25,-40.00,-549.77,1296
0.62,6.85,0.11,7.00,-1.46,-41.00,-553.96,1304
0.58,7.10,0.25,7.00,7.38,46.00,-557.32,1313
0.14,7.45,0.35,7.00,18.27,55.00,-560.68,1321
0.48,7.75,0.30,7.00,24.88,60.00,-564.03,1331
0.05,8.26,0.50,7.00,41.47,74.00,-566.55,1339
0.09,8.46,0.21,7.00,40.75,74.00,-568.23,1348
0.05,8.80,0.33,7.00,51.64,83.00,-569.91,1356
0.05,8.94,0.14,7.00,51.26,83.00,-571.59,1366
0.09,9.25,0.31,7.00,62.51,92.00,-571.59,1374
0.09,9.39,0.14,7.00,62.52,92.00,-571.59,1383
0.87,9.69,0.30,7.00,73.31,101.00,-571.59,1391
0.00,9.95,0.25,7.00,78.75,106.00,-570.75,1400
0.87,10.20,0.26,7.00,85.29,111.00,-569.91,1410
0.28,10.49,0.28,7.00,92.73,118.00,-568.23,1418
0.28,10.56,0.08,7.00,90.51,116.00,-567.39,1427
0.09,10.60,0.04,7.00,91.01,116.00,-565.71,1435
0.05,10.54,-0.06,7.00,87.22,113.00,-564.03,1444
0.09,10.40,-0.14,7.00,82.12,109.00,-561.52,1454
0.28,10.27,-0.12,7.00,79.37,106.00,-559.00,1462
0.05,10.05,-0.23,7.00,71.67,100.00,-556.48,1471
0.62,9.87,-0.18,7.00,68.09,97.00,-553.12,1479
0.19,9.70,-0.17,7.00,64.15,94.00,-550.60,1488
0.48,9.67,-0.03,7.00,65.93,95.00,-547.25,1497
0.09,9.58,-0.08,7.00,62.95,93.00,-543.89,1506
0.62,9.49,-0.09,7.00,60.58,91.00,-541.37,1514
0.05,9.39,-0.10,7.00,57.88,88.00,-537.18,1523
0.05,9.30,-0.09,7.00,55.80,87.00,-533.82,1531
0.05,9.05,-0.25,7.00,46.18,78.00,-530.46,1541
0.09,8.94,-0.11,7.00,46.14,78.00,-527.10,1549
0.28,8.67,-0.27,7.00,36.20,70.00,-523.75,1558
0.05,8.63,-0.03,7.00,40.08,73.00,-519.55,1566
0.05,8.44,-0.19,7.00,32.22,67.00,-516.19,1575
0.09,8.32,-0.12,7.00,30.51,65.00,-512.83,1584
0.05,8.30,-0.02,7.00,32.25,67.00,-508.64,1593
0.05,8.19,-0.11,7.00,27.60,63.00,-505.28,1601
0.09,8.13,-0.07,7.00,26.80,62.00,-501.92,1610
0.05,8.04,-0.09,7.00,24.30,60.00,-498.57,1619
0.05,8.00,-0.04,7.00,24.19,60.00,-495.21,1628
0.05,8.00,-0.00,7.00,24.96,60.00,-491.85,1637
0.09,7.74,-0.26,7.00,13.17,51.00,-488.49,1645
0.33,7.49,-0.24,7.00,7.52,46.00,-485.98,1654
0.09,7.38,-0.11,7.00,7.43,46.00,-482.62,1662
0.43,7.33,-0.05,7.00,7.25,46.00,-480.10,1671
0.67,7.37,0.04,7.00,9.95,48.00,-477.58,1680
0.05,7.27,-0.10,7.00,4.84,44.00,-475.06,1688
0.05,7.30,0.03,7.00,8.00,46.00,-472.55,1697
0.53,7.16,-0.14,7.00,1.09,40.00,-470.03,1705
0.09,7.10,-0.06,7.00,1.30,41.00,-468.35,1715
0.05,6.98,-0.12,7.00,-2.85,-42.00,-465.83,1723
0.53,6.99,0.00,7.00,-0.27,-40.00,-464.15,1732
0.05,7.01,0.03,7.00,0.80,40.00,-463.31,1740
0.05,6.86,-0.16,7.00,-6.69,-45.00,-461.64,1750
0.05,6.88,0.02,7.00,-2.57,-42.00,-460.80,1758
0.05,6.98,0.10,7.00,1.66,41.00,-460.80,1766
0.05,6.99,0.01,7.00,0.08,40.00,-460.80,1775
0.09,7.08,0.09,7.00,3.92,43.00,-460.80,1783
0.09,7.13,0.05,7.00,4.25,43.00,-460.80,1793
0.48,7.20,0.07,7.00,6.31,45.00,-460.80,1801
0.05,7.23,0.04,7.00,6.56,45.00,-460.80,1810
0.33,7.26,0.03,7.00,7.00,45.00,-460.80,1818
0.14,7.34,0.08,7.00,9.96,48.00,-460.80,1826
0.33,7.25,-0.09,7.00,4.58,43.00,-460.80,1836
0.19,7.23,-0.02,7.00,5.45,44.00,-460.80,1844
0.05,7.17,-0.06,7.00,3.00,42.00,-460.80,1853
0.09,7.14,-0.03,7.00,2.96,42.00,-460.80,1861
0.05,7.18,0.04,7.00,5.22,44.00,-460.80,1870
0.05,7.15,-0.03,7.00,3.33,42.00,-460.80,1879
0.05,7.13,-0.02,7.00,2.76,42.00,-460.80,1887
0.62,7.08,-0.05,7.00,1.18,40.00,-460.80,1896
0.05,7.03,-0.06,7.00,-0.39,-40.00,-460.80,1904
0.05,6.95,-0.08,7.00,-2.89,-42.00,-460.80,1913
0.05,6.87,-0.08,7.00,-5.02,-44.00,-460.80,1922
0.09,6.78,-0.08,7.00,-7.02,-45.00,-460.80,1931
0.05,6.74,-0.04,7.00,-7.27,-46.00,-461.64,1939
0.24,6.69,-0.05,7.00,-8.70,-47.00,-461.64,1948
0.87,6.67,-0.02,7.00,-8.63,-47.00,-461.64,1956
0.05,6.69,0.01,7.00,-7.60,-46.00,-462.47,1966
0.09,6.66,-0.02,7.00,-8.88,-47.00,-462.47,1974
0.05,6.58,-0.08,7.00,-12.08,-50.00,-463.31,1983
0.05,6.48,-0.11,7.00,-15.22,-52.00,-464.15,1991
0.58,6.34,-0.14,7.00,-19.40,-56.00,-464.15,2000
0.09,6.30,-0.04,7.00,-18.43,-55.00,-464.99,2009
0.43,6.07,-0.23,7.00,-27.75,-63.00,-465.83,2018
0.09,5.84,-0.23,7.00,-33.53,-68.00,-466.67,2026
0.05,5.62,-0.23,7.00,-39.12,-72.00,-467.51,2035
0.05,5.34,-0.28,7.00,-47.21,-79.00,-468.35,2043
0.38,5.10,-0.24,7.00,-52.25,-84.00,-469.19,2053
0.14,4.88,-0.22,7.00,-11.52,-49.00,-470.03,2061
0.05,4.68,-0.20,7.00,-12.43,-50.00,-471.71,2070
0.05,4.49,-0.18,7.00,-13.29,-51.00,-472.55,2078
0.05,4.40,-0.09,7.00,-13.38,-51.00,-473.39,2087
0.53,4.36,-0.04,7.00,-13.38,-51.00,-475.06,2096
0.05,4.30,-0.05,7.00,-13.70,-51.00,-475.90,2105
0.33,4.27,-0.03,7.00,-13.79,-51.00,-476.74,2114
0.58,4.27,0.00,7.00,-13.64,-51.00,-477.58,2122
0.58,4.32,0.05,7.00,-13.22,-51.00,-478.42,2131
0.05,4.37,0.06,7.00,-12.91,-50.00,-479.26,2140
0.09,4.49,0.11,7.00,-12.13,-50.00,-480.10,2149
0.24,4.60,0.11,7.00,-11.57,-49.00,-480.94,2157
0.33,4.90,0.31,7.00,-9.26,-47.00,-482.62,2166
0.14,5.65,0.74,7.00,-18.99,-55.00,-483.46,2174
0.93,6.57,0.92,7.00,7.59,46.00,-484.30,2184
0.62,6.60,0.03,7.00,-9.40,-47.00,-484.30,2192
0.05,7.38,0.78,7.00,25.01,61.00,-485.14,2201
0.05,7.69,0.32,7.00,23.64,59.00,-485.14,2209
0.00,7.72,0.02,7.00,18.41,55.00,-485.14,2219
0.09,7.76,0.04,7.00,19.63,56.00,-485.14,2227
0.05,7.57,-0.18,7.00,10.70,49.00,-484.30,2235
0.09,7.50,-0.07,7.00,11.03,49.00,-484.30,2244
0.09,7.32,-0.18,7.00,4.25,43.00,-483.46,2252
0.05,6.99,-0.33,7.00,-6.75,-45.00,-482.62,2262
0.00,-8.59,-8.59,7.00,-561.34,-513.00,0.00,109
0.09,-8.70,-0.12,7.00,-394.82,-372.00,0.00,118
0.24,-8.82,-0.12,7.00,-397.72,-375.00,-1.68,126
0.05,-8.96,-0.14,7.00,-401.66,-378.00,-4.20,136
0.05,-9.16,-0.21,7.00,-408.13,-384.00,-5.88,144
0.09,-9.06,0.10,7.00,-399.40,-376.00,-6.71,152
0.68,-9.05,0.01,7.00,-400.87,-377.00,-8.39,161
0.05,-9.13,-0.09,7.00,-405.07,-381.00,-10.07,169
0.43,-9.20,-0.07,7.00,-406.45,-382.00,-13.43,179
0.05,-9.23,-0.02,7.00,-406.17,-382.00,-15.95,188
0.09,-9.13,0.10,7.00,-401.22,-378.00,-18.47,196
0.78,-9.12,0.01,7.00,-402.74,-379.00,-21.82,205
0.05,-9.07,0.05,7.00,-400.92,-378.00,-25.18,214
0.05,-8.93,0.14,7.00,-395.43,-373.00,-29.38,223
0.05,-8.87,0.06,7.00,-395.49,-373.00,-33.57,231
0.09,-8.67,0.19,7.00,-387.95,-367.00,-37.77,240
0.05,-8.60,0.07,7.00,-388.54,-367.00,-41.97,248
0.09,-8.38,0.22,7.00,-380.28,-360.00,-47.00,258
0.05,-8.26,0.12,7.00,-379.06,-359.00,-52.04,267
0.05,-8.01,0.25,7.00,-370.05,-351.00,-57.07,275
0.05,-7.75,0.25,7.00,-363.84,-346.00,-62.95,284
0.09,-7.57,0.18,7.00,-360.72,-344.00,-67.99,292
0.83,-7.24,0.34,7.00,-349.11,-334.00,-74.70,302
0.05,-7.01,0.22,7.00,-345.79,-331.00,-80.58,310
0.29,-6.73,0.28,7.00,-337.69,-324.00,-86.45,319
0.88,-6.42,0.31,7.00,-329.38,-317.00,-93.17,328
0.09,-6.14,0.29,7.00,-322.73,-312.00,-99.88,336
0.24,-5.84,0.29,7.00,-315.16,-305.00,-106.60,346
0.05,-5.37,0.47,7.00,-299.80,-292.00,-114.15,354
0.09,-5.04,0.33,7.00,-294.36,-288.00,-120.86,363
0.05,-4.77,0.27,7.00,-57.78,-88.00,-128.42,372
0.19,-4.58,0.19,7.00,-57.11,-88.00,-135.97,380
0.00,-4.13,0.45,7.00,-53.85,-85.00,-142.69,390
0.00,-3.83,0.30,7.00,-52.94,-84.00,-150.24,398
0.05,-3.49,0.34,7.00,-51.08,-83.00,-156.96,407
0.05,-3.16,0.33,7.00,-49.46,-81.00,-163.67,415
0.19,-2.83,0.33,7.00,-47.81,-80.00,-170.39,424
0.00,-2.41,0.42,7.00,-45.36,-78.00,-177.94,433
0.00,-2.08,0.33,7.00,-44.06,-77.00,-184.65,442
0.43,-1.80,0.28,7.00,-42.88,-76.00,-191.37,451
0.00,-1.60,0.20,7.00,-42.18,-75.00,-198.08,459
0.24,-1.18,0.42,7.00,-39.19,-72.00,-204.80,468
0.14,-1.13,0.04,7.00,-40.48,-74.00,-211.51,477
0.24,-0.80,0.33,7.00,-37.66,-71.00,-218.23,486
0.24,-0.44,0.36,7.00,-35.79,-70.00,-224.94,494
0.00,-0.26,0.18,7.00,-35.61,-70.00,-231.66,503
0.00,-0.27,-0.00,7.00,-36.36,-70.00,-238.37,512
6.37,0.08,0.34,7.00,-33.16,-67.00,-245.09,521
12.06,0.35,0.27,7.00,-31.89,-66.00,-250.96,529
19.16,0.50,0.15,7.00,-31.17,-66.00,-257.68,538
29.02,0.79,0.29,7.00,-28.22,-63.00,-264.39,547
36.80,1.08,0.29,7.00,-25.74,-61.00,-271.11,556
35.96,1.39,0.32,7.00,-24.19,-60.00,-276.98,565
47.13,1.56,0.17,7.00,-22.10,-58.00,-282.86,574
51.70,1.79,0.24,7.00,-19.74,-56.00,-289.57,582
59.09,1.94,0.15,7.00,-17.70,-54.00,-295.45,591
63.94,2.22,0.28,7.00,-14.59,-52.00,-301.32,600
69.13,2.49,0.27,7.00,-11.89,-49.00,-306.36,609
74.29,2.80,0.30,7.00,-8.78,-47.00,-312.23,618
81.02,3.00,0.20,7.00,-6.08,-45.00,-318.11,626
78.59,3.20,0.21,7.00,-5.79,-44.00,-323.14,635
77.40,3.66,0.45,7.00,-2.94,-42.00,-328.18,644
74.68,3.64,-0.02,7.00,-5.71,-44.00,-333.22,653
77.00,3.84,0.20,7.00,-3.12,-42.00,-339.09,661
73.91,4.07,0.23,7.00,-2.79,-42.00,-343.29,670
67.71,4.20,0.13,7.00,-4.29,-43.00,-348.32,679
62.94,4.42,0.22,7.00,-4.11,-43.00,-353.36,688
60.03,4.69,0.27,7.00,-3.30,-42.00,-357.56,697
54.85,5.02,0.33,7.00,-36.86,-71.00,-361.75,705
55.44,5.31,0.30,7.00,-30.06,-65.00,-366.79,714
51.14,5.73,0.42,7.00,-18.18,-55.00,-370.99,722
56.93,6.07,0.34,7.00,-9.91,-48.00,-375.18,732
57.54,6.50,0.42,7.00,0.00,40.00,-379.38,740
63.27,6.84,0.34,7.00,0.00,40.00,-383.58,749
73.16,7.21,0.37,7.00,1.96,41.00,-386.93,757
79.39,7.71,0.50,7.00,15.17,52.00,-390.29,766
89.63,8.20,0.49,7.00,23.90,60.00,-392.81,775
101.03,8.65,0.45,7.00,29.84,65.00,-395.33,784
151.44,9.08,0.43,7.00,14.65,52.00,-397.01,793
184.21,9.42,0.34,7.00,0.00,40.00,-397.85,801
244.47,9.83,0.40,7.00,0.00,40.00,-398.68,809
270.98,10.20,0.37,7.00,0.00,40.00,-399.52,819
279.97,10.56,0.36,7.00,0.00,40.00,-399.52,827
338.75,10.51,-0.05,7.00,0.00,40.00,-399.52,836
361.44,10.67,0.16,7.00,0.00,40.00,-399.52,844
353.17,10.66,-0.00,7.00,0.00,40.00,-399.52,854
368.19,10.81,0.15,7.00,0.00,40.00,-399.52,862
375.06,10.88,0.07,7.00,0.00,40.00,-399.52,871
401.95,11.05,0.17,7.00,0.00,40.00,-399.52,879
400.10,11.19,0.14,7.00,0.00,40.00,-399.52,888
400.10,11.36,0.17,7.00,0.00,40.00,-399.52,897
390.98,11.54,0.19,7.00,0.00,40.00,-399.52,905
398.26,11.73,0.19,7.00,0.00,40.00,-399.52,914
400.10,11.93,0.20,7.00,0.00,40.00,-399.52,922
405.68,11.97,0.03,7.00,0.00,40.00,-399.52,931
413.23,11.84,-0.12,7.00,0.00,40.00,-399.52,940
418.98,11.89,0.05,7.00,0.00,40.00,-399.52,949
424.81,12.01,0.12,7.00,0.00,40.00,-399.52,957
426.77,12.13,0.12,7.00,0.00,40.00,-399.52,966
428.74,12.28,0.15,7.00,0.00,40.00,-399.52,974
430.72,12.38,0.10,7.00,0.00,40.00,-399.52,984
428.74,12.52,0.14,7.00,0.00,40.00,-399.52,992
430.72,12.62,0.10,7.00,0.00,40.00,-399.52,1000
428.74,12.78,0.16,7.00,0.00,40.00,-399.52,1009
432.71,12.93,0.16,7.00,0.00,40.00,-399.52,1017
432.71,13.12,0.19,7.00,0.00,40.00,-399.52,1027
434.71,13.34,0.22,7.00,0.00,40.00,-399.52,1035
434.71,13.58,0.24,7.00,0.00,40.00,-399.52,1044
436.71,13.86,0.28,7.00,0.00,40.00,-399.52,1052
434.71,14.13,0.27,7.00,0.00,40.00,-399.52,1061
440.75,14.44,0.31,7.00,0.00,40.00,-399.52,1070
438.73,14.73,0.29,7.00,0.00,40.00,-399.52,1079
440.75,15.13,0.40,7.00,0.00,40.00,-399.52,1087
434.71,15.10,-0.02,7.00,0.00,40.00,-399.52,1096
400.10,15.25,0.14,7.00,0.00,40.00,-399.52,1104
453.09,15.49,0.24,7.00,0.00,40.00,-399.52,1114
417.05,15.69,0.20,7.00,0.00,40.00,-399.52,1122
463.63,15.89,0.20,7.00,0.00,40.00,-399.52,1131
474.40,16.22,0.33,7.00,0.00,40.00,-399.52,1139
472.23,16.30,0.07,7.00,0.00,40.00,-399.52,1148
480.99,16.27,-0.03,7.00,0.00,40.00,-399.52,1157
487.66,16.36,0.09,7.00,0.00,40.00,-399.52,1166
496.70,16.45,0.09,7.00,0.00,40.00,-399.52,1174
503.58,16.60,0.15,7.00,0.00,40.00,-399.52,1183
510.56,16.68,0.08,7.00,0.00,40.00,-399.52,1191
515.27,16.68,0.01,7.00,0.00,40.00,-399.52,1201
527.22,16.96,0.27,7.00,0.00,40.00,-399.52,1209
541.92,16.65,-0.31,7.00,0.00,40.00,-399.52,1218
559.58,16.41,-0.23,7.00,0.00,40.00,-399.52,1226
536.98,16.28,-0.13,7.00,0.00,40.00,-399.52,1235
577.81,16.52,0.25,7.00,0.00,40.00,-399.52,1244
585.80,16.67,0.14,7.00,0.00,40.00,-399.52,1253
588.48,16.95,0.28,7.00,0.00,40.00,-399.52,1261
593.89,16.94,-0.01,7.00,0.00,40.00,-399.52,1270
599.35,17.25,0.31,7.00,0.00,40.00,-399.52,1278
539.45,17.13,-0.11,7.00,0.00,40.00,-399.52,1288
585.80,16.98,-0.15,7.00,0.00,40.00,-399.52,1296
559.58,16.86,-0.12,7.00,0.00,40.00,-399.52,1305
522.41,16.77,-0.10,7.00,0.00,40.00,-399.52,1313
451.01,16.72,-0.04,7.00,0.00,40.00,-399.52,1323
326.42,16.70,-0.03,7.00,28.79,64.00,-399.52,1331
190.43,16.73,0.03,7.00,171.44,184.00,-399.52,1340
118.85,16.69,-0.04,7.00,213.31,219.00,-399.52,1349
56.03,16.70,0.01,7.00,236.47,239.00,-399.52,1358
35.75,16.59,-0.11,7.00,235.07,238.00,-399.52,1367
29.56,16.41,-0.18,7.00,229.84,233.00,-399.52,1376
25.15,15.95,-0.46,7.00,213.38,219.00,-399.52,1385
24.20,15.44,-0.52,7.00,199.42,208.00,-398.68,1393
20.52,15.24,-0.19,7.00,201.33,209.00,-397.85,1402
21.22,14.62,-0.63,7.00,177.02,189.00,-397.85,1412
24.36,13.98,-0.63,7.00,160.72,175.00,-397.01,1421
24.52,13.47,-0.52,7.00,150.16,166.00,-396.17,1429
28.15,12.96,-0.51,7.00,137.12,155.00,-396.17,1438
29.74,12.32,-0.64,7.00,118.56,139.00,-395.33,1447
32.35,11.78,-0.54,7.00,106.71,129.00,-395.33,1457
35.96,11.28,-0.50,7.00,94.29,119.00,-395.33,1465
35.54,10.78,-0.50,7.00,81.91,109.00,-395.33,1474
43.37,10.43,-0.34,7.00,75.23,103.00,-395.33,1483
59.40,9.99,-0.44,7.00,58.94,89.00,-395.33,1491
78.19,9.60,-0.39,7.00,44.88,77.00,-395.33,1501
97.09,9.24,-0.36,7.00,30.04,65.00,-395.33,1509
108.80,8.90,-0.34,7.00,16.99,54.00,-395.33,1518
115.41,8.65,-0.25,7.00,9.59,48.00,-395.33,1527
115.98,8.47,-0.18,7.00,6.27,45.00,-395.33,1536
120.61,8.24,-0.23,7.00,0.00,40.00,-395.33,1545
124.19,8.04,-0.20,7.00,0.00,40.00,-395.33,1553
120.02,7.87,-0.17,7.00,0.00,40.00,-395.33,1562
142.94,7.69,-0.18,7.00,0.00,40.00,-395.33,1570
147.13,7.48,-0.21,7.00,0.00,40.00,-395.33,1579
166.67,7.29,-0.19,7.00,0.00,40.00,-395.33,1588
168.27,7.14,-0.15,7.00,0.00,40.00,-395.33,1596
194.07,6.88,-0.27,7.00,0.00,40.00,-395.33,1605
207.36,6.54,-0.33,7.00,0.00,40.00,-395.33,1613
215.34,6.22,-0.32,7.00,0.00,40.00,-395.33,1623
233.27,5.88,-0.34,7.00,0.00,40.00,-395.33,1631
235.47,5.54,-0.34,7.00,0.00,40.00,-395.33,1640
261.03,5.21,-0.33,7.00,0.00,40.00,-395.33,1648
265.96,4.85,-0.36,7.00,0.00,40.00,-395.33,1657
272.24,4.55,-0.30,7.00,0.00,40.00,-395.33,1666
278.67,4.25,-0.30,7.00,0.00,40.00,-395.33,1675
274.80,3.96,-0.29,7.00,0.00,40.00,-395.33,1683
272.24,3.69,-0.27,7.00,0.00,40.00,-395.33,1691
272.24,3.46,-0.24,7.00,0.00,40.00,-395.33,1700
265.96,3.24,-0.21,7.00,0.00,40.00,-395.33,1709
252.62,3.04,-0.20,7.00,0.00,40.00,-395.33,1718
239.93,2.88,-0.17,7.00,0.00,40.00,-395.33,1726
244.47,2.75,-0.13,7.00,0.00,40.00,-395.33,1735
234.37,2.64,-0.10,7.00,0.00,40.00,-395.33,1743
230.00,2.58,-0.06,7.00,0.00,40.00,-395.33,1753
211.31,2.54,-0.04,7.00,0.00,40.00,-395.33,1761
220.47,2.52,-0.02,7.00,0.00,40.00,-395.33,1770
204.44,2.52,-0.01,7.00,0.00,40.00,-395.33,1778
195.00,2.53,0.01,7.00,0.00,40.00,-395.33,1787
168.27,2.56,0.02,7.00,0.00,40.00,-395.33,1796
147.13,2.62,0.06,7.00,0.00,40.00,-395.33,1805
133.58,2.70,0.08,7.00,0.00,40.00,-395.33,1813
109.34,2.79,0.09,7.00,0.00,40.00,-395.33,1822
100.03,2.90,0.11,7.00,-0.05,-40.00,-395.33,1830
81.44,3.04,0.14,7.00,-6.01,-45.00,-395.33,1840
50.87,3.18,0.14,7.00,-13.39,-51.00,-395.33,1849
30.84,3.31,0.14,7.00,-15.97,-53.00,-395.33,1857
22.09,3.48,0.17,7.00,-15.96,-53.00,-395.33,1866
21.37,3.71,0.23,7.00,-14.63,-52.00,-396.17,1874
20.66,3.88,0.17,7.00,-14.07,-51.00,-396.17,1884
20.80,4.02,0.14,7.00,-13.49,-51.00,-397.01,1893
2}
]Hc2"i7j.01,7.00,-11.92,-50.00,-398.68,1918
49.23,4.38,0.12,7.00,-7.76,-46.00,-398.68,1928
82.27,4.46,0.08,7.00,0.00,40.00,-399.52,1937
104.59,4.75,0.29,7.00,0.00,40.00,-399.52,1945
140.88,4.86,0.11,7.00,0.00,40.00,-399.52,1954
165.88,4.99,0.13,7.00,0.00,40.00,-398.68,1963
195.00,4.99,0.01,7.00,0.00,40.00,-398.68,1972
237.69,5.19,0.19,7.00,0.00,40.00,-398.68,1980
255.00,4.87,-0.32,7.00,0.00,40.00,-398.68,1988
289.26,4.84,-0.03,7.00,0.00,40.00,-398.68,1997
301.63,4.98,0.14,7.00,0.00,40.00,-398.68,2006
332.53,4.65,-0.33,7.00,0.00,40.00,-398.68,2015
343.50,5.31,0.66,7.00,0.00,40.00,-398.68,2023
358.11,5.03,-0.28,7.00,0.00,40.00,-398.68,2032
375.06,4.64,-0.39,7.00,0.00,40.00,-398.68,2040
378.54,4.81,0.18,7.00,0.00,40.00,-398.68,2050
373.33,3.93,-0.88,7.00,0.00,40.00,-398.68,2058
366.49,4.09,0.16,7.00,0.00,40.00,-398.68,2067
369.89,3.62,-0.48,7.00,0.00,40.00,-398.68,2075
364.80,2.93,-0.69,7.00,0.00,40.00,-398.68,2084
345.09,2.73,-0.20,7.00,0.00,40.00,-398.68,2093
396.43,2.06,-0.67,7.00,0.00,40.00,-398.68,2102
411.33,1.91,-0.15,7.00,0.00,40.00,-398.68,2110
426.77,1.53,-0.37,7.00,0.00,40.00,-398.68,2119
442.78,1.34,-0.19,7.00,0.00,40.00,-398.68,2127
418.98,1.58,0.24,7.00,0.00,40.00,-398.68,2137
428.74,1.18,-0.40,7.00,0.00,40.00,-398.68,2145
428.74,1.30,0.12,7.00,0.00,40.00,-398.68,2154
453.09,1.02,-0.28,7.00,0.00,40.00,-398.68,2162
453.09,0.76,-0.26,7.00,0.00,40.00,-398.68,2170
457.27,0.60,-0.16,7.00,0.00,40.00,-398.68,2180
463.63,0.07,-0.53,7.00,0.00,40.00,-398.68,2188
463.63,-0.06,-0.13,7.00,0.00,40.00,-398.68,2197
459.38,-0.29,-0.23,7.00,0.00,40.00,-398.68,2205
459.38,-0.52,-0.23,7.00,0.00,40.00,-398.68,2214
461.50,-0.92,-0.40,7.00,0.00,40.00,-398.68,2223
461.50,-0.94,-0.02,7.00,0.00,40.00,-398.68,2232
459.38,-1.14,-0.20,7.00,0.00,40.00,-398.68,2240
459.38,-1.08,0.06,7.00,0.00,40.00,-398.68,2249
457.27,-1.14,-0.06,7.00,0.00,40.00,-398.68,2257
455.18,-1.05,0.09,7.00,0.00,40.00,-398.68,2267
455.18,-0.98,0.08,7.00,0.00,40.00,-398.68,2275
457.27,-0.90,0.08,7.00,0.00,40.00,-398.68,2284
459.38,-0.75,0.15,7.00,0.00,40.00,-398.68,2292
418.98,-0.51,0.25,7.00,0.00,40.00,-398.68,2301
420.92,-0.45,0.06,7.00,0.00,40.00,-398.68,2310
457.27,-0.10,0.35,7.00,0.00,40.00,-398.68,2319
463.63,0.08,0.18,7.00,0.00,40.00,-398.68,2327
467.91,0.55,0.47,7.00,0.00,40.00,-398.68,2336
467.91,0.68,0.13,7.00,0.00,40.00,-398.68,2344
463.63,1.04,0.35,7.00,0.00,40.00,-398.68,2354
472.23,1.33,0.30,7.00,0.00,40.00,-398.68,2362
474.40,1.48,0.14,7.00,0.00,40.00,-398.68,2370
485.43,1.72,0.24,7.00,0.00,40.00,-398.68,2379
487.66,2.05,0.33,7.00,0.00,40.00,-398.68,2387
496.70,2.33,0.28,7.00,0.00,40.00,-398.68,2397
503.58,2.58,0.25,7.00,0.00,40.00,-398.68,2405
520.02,2.28,-0.30,7.00,0.00,40.00,-398.68,2414
532.08,2.59,0.30,7.00,0.00,40.00,-398.68,2422
541.92,2.22,-0.37,7.00,0.00,40.00,-398.68,2432
541.92,1.69,-0.53,7.00,0.00,40.00,-398.68,2440
539.45,1.67,-0.02,7.00,0.00,40.00,-398.68,2449
546.91,1.18,-0.49,7.00,0.00,40.00,-398.68,2457
544.41,1.12,-0.06,7.00,0.00,40.00,-398.68,2466
544.41,0.83,-0.29,7.00,0.00,40.00,-398.68,2475
541.92,0.72,-0.11,7.00,0.00,40.00,-398.68,2484
534.52,0.44,-0.28,7.00,0.00,40.00,-398.68,2492
529.64,0.42,-0.02,7.00,0.00,40.00,-398.68,2501
527.22,0.44,0.02,7.00,0.00,40.00,-398.68,2509
517.64,0.36,-0.08,7.00,0.00,40.00,-398.68,2519
505.90,0.35,-0.01,7.00,0.00,40.00,-398.68,2527
503.58,0.45,0.10,7.00,0.00,40.00,-398.68,2536
467.91,0.66,0.21,7.00,0.00,40.00,-398.68,2544
438.73,0.63,-0.04,7.00,0.00,40.00,-398.68,2553
480.99,0.70,0.07,7.00,0.00,40.00,-398.68,2562
428.74,0.88,0.19,7.00,0.00,40.00,-398.68,2570
426.77,1.01,0.13,7.00,0.00,40.00,-398.68,2579
430.72,1.15,0.14,7.00,0.00,40.00,-398.68,2587
428.74,1.30,0.15,7.00,0.00,40.00,-398.68,2596
436.71,1.50,0.20,7.00,0.00,40.00,-398.68,2605
483.20,1.68,0.18,7.00,0.00,40.00,-397.85,2614
485.43,1.82,0.14,7.00,0.00,40.00,-397.85,2622
489.90,1.93,0.11,7.00,0.00,40.00,-397.85,2631
492.16,2.00,0.07,7.00,0.00,40.00,-397.85,2639
492.16,2.01,0.01,7.00,0.00,40.00,-397.85,2649
494.42,1.99,-0.02,7.00,0.00,40.00,-397.85,2657
494.42,1.93,-0.07,7.00,0.00,40.00,-397.85,2666
489.90,1.86,-0.07,7.00,0.00,40.00,-397.85,2674
457.27,1.79,-0.06,7.00,0.00,40.00,-397.85,2683
476.59,1.84,0.05,7.00,0.00,40.00,-397.85,2692
470.06,1.93,0.09,7.00,0.00,40.00,-397.85,2701
459.38,2.08,0.15,7.00,0.00,40.00,-397.85,2709
411.33,2.28,0.20,7.00,0.00,40.00,-397.85,2718
444.83,2.53,0.25,7.00,0.00,40.00,-397.85,2726
436.71,2.84,0.31,7.00,0.00,40.00,-397.85,2736
428.74,3.16,0.32,7.00,0.00,40.00,-397.85,2744
407.55,3.48,0.32,7.00,0.00,40.00,-397.85,2752
382.05,3.79,0.31,7.00,0.00,40.00,-397.85,2761
349.92,4.08,0.30,7.00,0.00,40.00,-397.85,2769
303.04,4.27,0.19,7.00,0.00,40.00,-397.85,2779
233.27,4.40,0.13,7.00,0.00,40.00,-397.85,2787
145.02,4.50,0.10,7.00,0.00,40.00,-397.85,2796
78.99,4.69,0.19,7.00,0.00,40.00,-397.85,2804
87.84,4.78,0.09,7.00,0.00,40.00,-397.85,2813
155.87,6.03,1.24,7.00,0.00,40.00,-397.85,2822
49.77,4.76,-1.26,7.00,-11.29,-49.00,-397.85,2831
26.95,6.02,1.26,7.00,0.00,40.00,-397.85,2839
10.88,7.22,1.20,7.00,29.23,64.00,-397.85,2848
0.05,7.48,0.26,7.00,17.00,54.00,-397.85,2856
0.00,8.01,0.54,7.00,36.10,70.00,-397.85,2866
0.00,6.24,-1.77,7.00,-54.28,-85.00,-397.85,2874
0.00,7.19,0.95,7.00,23.81,60.00,-398.68,2883
0.05,7.74,0.55,7.00,29.53,64.00,-398.68,2891
0.00,8.63,0.88,7.00,58.32,89.00,-398.68,2900
0.00,9.18,0.55,7.00,65.57,95.00,-398.68,2909
0.00,9.66,0.48,7.00,75.98,103.00,-398.68,2918
0.05,10.35,0.70,7.00,97.77,122.00,-398.68,2926
0.38,10.24,-0.11,7.00,78.94,106.00,-398.68,2935
0.00,10.64,0.40,7.00,98.92,123.00,-398.68,2944
0.05,11.00,0.36,7.00,107.36,130.00,-398.68,2953
0.88,11.01,0.01,7.00,100.34,124.00,-398.68,2962
0.58,11.39,0.38,7.00,117.35,138.00,-398.68,2970
0.68,11.31,-0.08,7.00,106.01,129.00,-398.68,2979
0.09,11.46,0.15,7.00,114.50,136.00,-398.68,2988
0.29,11.40,-0.06,7.00,108.65,131.00,-398.68,2997
0.09,11.55,0.16,7.00,116.97,138.00,-398.68,3006
0.78,11.75,0.20,7.00,122.64,143.00,-398.68,3014
0.05,11.63,-0.12,7.00,113.17,135.00,-398.68,3023
0.24,11.98,0.35,7.00,131.54,150.00,-398.68,3033
0.05,11.58,-0.40,7.00,106.36,129.00,-398.68,3041
0.00,11.93,0.35,7.00,130.18,149.00,-398.68,3050
6.67,11.42,-0.50,7.00,100.48,124.00,-398.68,3059
35.33,11.08,-0.34,7.00,92.62,118.00,-398.68,3067
59.09,10.88,-0.20,7.00,86.05,112.00,-398.68,3077
145.72,10.14,-0.74,7.00,21.15,57.00,-398.68,3086
263.49,9.51,-0.63,7.00,0.00,40.00,-398.68,3094
332.53,8.90,-0.60,7.00,0.00,40.00,-398.68,3103
383.82,8.44,-0.47,7.00,0.00,40.00,-398.68,3111
465.76,8.03,-0.41,7.00,0.00,40.00,-398.68,3120
498.98,7.49,-0.54,7.00,0.00,40.00,-398.68,3129
534.52,7.24,-0.26,7.00,0.00,40.00,-398.68,3137
544.41,6.94,-0.30,7.00,0.00,40.00,-398.68,3146
551.95,6.61,-0.33,7.00,0.00,40.00,-398.68,3154
554.48,6.32,-0.28,7.00,0.00,40.00,-398.68,3164
557.03,6.05,-0.27,7.00,0.00,40.00,-398.68,3172
554.48,5.85,-0.21,7.00,0.00,40.00,-398.68,3181
498.98,5.70,-0.15,7.00,0.00,40.00,-398.68,3189
544.41,5.65,-0.04,7.00,0.00,40.00,-398.68,3198
532.08,5.69,0.04,7.00,0.00,40.00,-398.68,3207
510.56,5.84,0.14,7.00,0.00,40.00,-398.68,3216
489.90,6.05,0.22,7.00,0.00,40.00,-398.68,3224
459.38,6.37,0.32,7.00,0.00,40.00,-398.68,3232
415.14,6.74,0.37,7.00,0.00,40.00,-398.68,3241
351.54,7.20,0.45,7.00,0.00,40.00,-398.68,3250
268.46,7.71,0.51,7.00,0.00,40.00,-398.68,3259
142.94,8.23,0.52,7.00,0.28,40.00,-398.68,3267
92.36,8.78,0.55,7.00,38.51,72.00,-398.68,3276
64.95,9.33,0.54,7.00,60.58,91.00,-398.68,3284
47.13,9.87,0.54,7.00,78.13,105.00,-398.68,3294
26.29,10.39,0.53,7.00,93.99,119.00,-398.68,3303
14.97,10.89,0.50,7.00,106.83,130.00,-398.68,3311
11.66,11.39,0.49,7.00,119.23,140.00,-398.68,3320
5.63,11.79,0.40,7.00,127.68,147.00,-397.85,3330
0.14,12.07,0.29,7.00,132.59,151.00,-397.85,3338
0.48,12.28,0.21,7.00,136.30,154.00,-397.01,3347
0.00,12.40,0.11,7.00,137.15,155.00,-397.01,3356
0.05,12.37,-0.03,7.00,133.55,152.00,-396.17,3364
0.05,12.35,-0.02,7.00,133.21,152.00,-395.33,3374
0.00,12.15,-0.19,7.00,125.02,145.00,-395.33,3382
0.05,11.97,-0.18,7.00,120.66,141.00,-394.49,3391
0.05,11.67,-0.31,7.00,110.51,133.00,-393.65,3400
0.05,11.31,-0.36,7.00,100.44,124.00,-393.65,3408
0.53,10.98,-0.33,7.00,92.86,118.00,-393.65,3418
0.53,10.44,-0.54,7.00,75.20,103.00,-392.81,3427
0.38,10.01,-0.43,7.00,66.82,96.00,-392.81,3435
0.00,9.48,-0.53,7.00,51.51,83.00,-392.81,3444
0.05,9.07,-0.41,7.00,43.43,76.00,-392.81,3452
0.00,8.60,-0.46,7.00,30.82,65.00,-392.81,3462
0.78,8.16,-0.45,7.00,20.08,56.00,-392.81,3470
0.14,7.64,-0.52,7.00,5.65,44.00,-392.81,3479
0.05,7.21,-0.44,7.00,-3.57,-42.00,-392.81,3487
0.19,6.80,-0.40,7.00,-13.04,-50.00,-392.81,3496
0.05,6.48,-0.32,7.00,-19.47,-56.00,-392.81,3505
0.05,6.18,-0.30,7.00,-26.61,-62.00,-392.81,3514
0.38,5.92,-0.26,7.00,-32.18,-67.00,-392.81,3522
0.00,5.72,-0.20,7.00,-35.85,-70.00,-393.65,3531
0.00,5.66,-0.06,7.00,-34.67,-69.00,-393.65,3539
0.73,5.54,-0.13,7.00,-39.15,-72.00,-394.49,3549
0.78,5.54,0.00,7.00,-36.50,-70.00,-395.33,3557
0.63,5.51,-0.02,7.00,-37.60,-71.00,-396.17,3566
0.73,5.60,0.09,7.00,-33.20,-67.00,-397.01,3574
0.63,5.59,-0.01,7.00,-35.60,-69.00,-398.68,3584
0.73,5.63,0.05,7.00,-33.21,-67.00,-400.36,3592
0.58,5.59,-0.04,7.00,-36.09,-70.00,-401.20,3601
0.05,5.73,0.14,7.00,-28.78,-64.00,-402.88,3609
0.00,5.73,-0.01,7.00,-31.97,-66.00,-404.56,3618
0.00,6.01,0.28,7.00,-19.24,-56.00,-405.40,3627
0.00,6.12,0.12,7.00,-19.55,-56.00,-407.08,3636
0.05,6.42,0.29,7.00,-8.75,-47.00,-408.76,3644
0.00,6.63,0.22,7.00,-4.91,-44.00,-410.44,3653
0.14,6.98,0.35,7.00,6.34,45.00,-411.27,3661
0.24,7.40,0.42,7.00,18.35,55.00,-412.95,3671
0.14,7.78,0.38,7.00,27.21,62.00,-413.79,3679
0.00,8.33,0.55,7.00,44.15,77.00,-414.63,3688
0.00,9.16,0.83,7.00,70.68,99.00,-414.63,3696
0.00,9.54,0.38,7.00,70.93,99.00,-414.63,3704
0.09,9.79,0.25,7.00,74.68,102.00,-414.63,3714
15.31,9.99,0.21,7.00,78.48,106.00,-414.63,3723
38.97,9.85,-0.15,7.00,65.21,94.00,-413.79,3731
61.63,9.67,-0.18,7.00,55.67,86.00,-413.79,3740
89.18,9.33,-0.34,7.00,35.60,70.00,-412.95,3748
118.85,8.79,-0.54,7.00,5.60,44.00,-412.95,3758
152.90,8.04,-0.75,7.00,0.00,40.00,-412.95,3766
219.43,7.44,-0.60,7.00,0.00,40.00,-412.95,3775
286.57,6.31,-1.13,7.00,0.00,40.00,-412.95,3783
326.42,5.33,-0.99,7.00,0.00,40.00,-412.95,3792
341.91,4.33,-1.00,7.00,0.00,40.00,-412.95,3801
359.77,3.29,-1.04,7.00,0.00,40.00,-412.95,3810
378.54,2.48,-0.81,7.00,0.00,40.00,-412.95,3818
383.82,1.58,-0.90,7.00,0.00,40.00,-412.95,3827
376.80,0.86,-0.72,7.00,0.00,40.00,-412.95,3835
341.91,0.16,-0.70,7.00,0.00,40.00,-412.95,3845
359.77,-0.36,-0.52,7.00,0.00,40.00,-412.95,3853
349.92,-0.77,-0.41,7.00,0.00,40.00,-412.95,3862
334.08,-1.01,-0.23,7.00,0.00,40.00,-412.95,3870
313.06,-1.12,-0.11,7.00,0.00,40.00,-412.95,3879
272.24,-1.10,0.02,7.00,0.00,40.00,-412.95,3888
273.52,-1.02,0.08,7.00,0.00,40.00,-412.95,3897
258.60,-0.86,0.17,7.00,0.00,40.00,-412.95,3905
249.10,-0.65,0.20,7.00,0.00,40.00,-412.95,3913
233.27,-0.41,0.24,7.00,0.00,40.00,-412.95,3922
215.34,-0.17,0.24,7.00,0.00,40.00,-412.95,3931
206.38,0.06,0.23,7.00,0.00,40.00,-412.11,3940
207.36,0.30,0.23,7.00,0.00,40.00,-412.11,3948
223.60,0.54,0.24,7.00,0.00,40.00,-412.11,3957
231.09,0.74,0.21,7.00,0.00,40.00,-412.11,3965
242.19,0.95,0.21,7.00,0.00,40.00,-412.11,3975
250.27,1.16,0.21,7.00,0.00,40.00,-412.11,3983
243.33,1.28,0.13,7.00,0.00,40.00,-411.27,3992
269.71,1.47,0.19,7.00,0.00,40.00,-411.27,4000
276.08,1.51,0.04,7.00,0.00,40.00,-411.27,4009
264.72,1.61,0.10,7.00,0.00,40.00,-411.27,4018
273.52,1.36,-0.25,7.00,0.00,40.00,-411.27,4026
285.24,1.70,0.34,7.00,0.00,40.00,-411.27,4035
283.92,1.92,0.22,7.00,0.00,40.00,-411.27,4043
285.24,1.91,-0.01,7.00,0.00,40.00,-411.27,4052
358.11,1.93,0.01,7.00,0.00,40.00,-411.27,4061
366.49,2.32,0.39,7.00,0.00,40.00,-412.11,4070
351.54,2.13,-0.19,7.00,0.00,40.00,-412.11,4078
403.81,1.08,-1.04,7.00,0.00,40.00,-412.11,4087
389.18,1.20,0.12,7.00,0.00,40.00,-412.11,4096
426.77,1.24,0.03,7.00,0.00,40.00,-412.11,4105
407.55,0.68,-0.56,7.00,0.00,40.00,-412.11,4113
432.71,0.86,0.18,7.00,0.00,40.00,-412.11,4122
428.74,0.58,-0.28,7.00,0.00,40.00,-412.11,4130
448.94,0.87,0.29,7.00,0.00,40.00,-412.95,4140
442.78,0.17,-0.70,7.00,0.00,40.00,-412.95,4148
413.23,0.45,0.28,7.00,0.00,40.00,-412.95,4157
442.78,-0.30,-0.75,7.00,0.00,40.00,-412.95,4165
442.78,-0.12,0.17,7.00,0.00,40.00,-412.95,4174
440.75,-0.51,-0.39,7.00,0.00,40.00,-412.95,4183
446.88,0.01,0.52,7.00,0.00,40.00,-412.95,4192
438.73,-0.40,-0.41,7.00,0.00,40.00,-412.95,4200
436.71,-0.01,0.39,7.00,0.00,40.00,-412.95,4209
424.81,-0.10,-0.09,7.00,0.00,40.00,-412.95,4217
415.14,0.33,0.43,7.00,0.00,40.00,-412.95,4227
400.10,0.47,0.14,7.00,0.00,40.00,-412.95,4235
376.80,0.98,0.51,7.00,0.00,40.00,-412.95,4243
366.49,1.28,0.30,7.00,0.00,40.00,-412.95,4252
332.53,1.82,0.54,7.00,0.00,40.00,-412.95,4260
318.93,2.29,0.47,7.00,0.00,40.00,-412.95,4270
286.57,2.87,0.57,7.00,0.00,40.00,-412.95,4278
270.98,3.41,0.54,7.00,0.00,40.00,-412.95,4287
261.03,3.99,0.58,7.00,0.00,40.00,-412.95,4295
262.26,4.67,0.68,7.00,0.00,40.00,-412.95,4304
249.10,5.09,0.42,7.00,0.00,40.00,-412.95,4313
251.44,5.68,0.59,7.00,0.00,40.00,-412.95,4322
247.93,6.11,0.43,7.00,0.00,40.00,-412.95,4330
259.82,6.65,0.54,7.00,0.00,40.00,-412.95,4339
265.96,6.99,0.34,7.00,0.00,40.00,-412.95,4347
247.93,7.23,0.23,7.00,0.00,40.00,-412.95,4357
232.17,7.43,0.20,7.00,0.00,40.00,-412.95,4365
202.52,7.67,0.24,7.00,0.00,40.00,-412.95,4373
170.70,7.74,0.08,7.00,0.00,40.00,-412.95,4382
167.47,8.02,0.28,7.00,0.00,40.00,-412.95,4390
140.21,8.17,0.15,7.00,0.00,40.00,-412.95,4400
122.39,8.31,0.14,7.00,5.62,44.00,-412.95,4408
134.23,8.56,0.25,7.00,7.84,46.00,-412.95,4417
126.63,8.72,0.16,7.00,14.18,51.00,-412.95,4425
156.62,9.07,0.35,7.00,9.50,47.00,-412.95,4434
162.73,9.25,0.18,7.00,6.84,45.00,-412.95,4444
173.16,9.56,0.31,7.00,10.18,48.00,-412.95,4452
189.53,9.76,0.20,7.00,1.21,41.00,-412.95,4461
216.35,10.02,0.26,7.00,0.00,40.00,-412.95,4469
255.00,10.36,0.33,7.00,0.00,40.00,-412.95,4478
272.24,10.52,0.16,7.00,0.00,40.00,-412.95,4487
315.98,10.82,0.30,7.00,0.00,40.00,-412.95,4496
332.53,10.70,-0.12,7.00,0.00,40.00,-412.95,4504
348.30,10.93,0.23,7.00,0.00,40.00,-412.95,4513
351.54,10.66,-0.28,7.00,0.00,40.00,-412.95,4521
392.79,10.85,0.20,7.00,0.00,40.00,-412.95,4531
457.27,11.26,0.40,7.00,0.00,40.00,-412.95,4539
489.90,11.32,0.06,7.00,0.00,40.00,-412.95,4548
510.56,10.81,-0.51,7.00,0.00,40.00,-412.95,4556
539.45,10.72,-0.09,7.00,0.00,40.00,-412.95,4566
517.64,10.17,-0.55,7.00,0.00,40.00,-412.95,4574
515.27,10.28,0.11,7.00,0.00,40.00,-412.95,4583
585.80,9.93,-0.35,7.00,0.00,40.00,-412.95,4591
532.08,9.68,-0.26,7.00,0.00,40.00,-412.95,4600
607.63,9.51,-0.17,7.00,0.00,40.00,-412.95,4609
610.42,9.02,-0.49,7.00,0.00,40.00,-412.95,4618
618.85,9.07,0.05,7.00,0.00,40.00,-412.95,4626
621.68,8.20,-0.87,7.00,0.00,40.00,-412.95,4635
636.05,8.43,0.23,7.00,0.00,40.00,-412.95,4643
638.97,7.38,-1.05,7.00,0.00,40.00,-412.95,4652
593.89,7.21,-0.17,7.00,0.00,40.00,-412.95,4661
647.78,6.61,-0.60,7.00,0.00,40.00,-412.95,4669
588.48,6.49,-0.12,7.00,0.00,40.00,-412.95,4678
647.78,5.96,-0.53,7.00,0.00,40.00,-412.95,4686
607.63,5.70,-0.26,7.00,0.00,40.00,-412.95,4696
602.10,5.32,-0.38,7.00,0.00,40.00,-412.95,4704
593.89,4.90,-0.42,7.00,0.00,40.00,-412.95,4713
551.95,4.41,-0.49,7.00,0.00,40.00,-412.95,4721
596.61,3.97,-0.44,7.00,0.00,40.00,-412.95,4730
567.32,3.57,-0.40,7.00,0.00,40.00,-412.95,4739
527.22,3.28,-0.29,7.00,0.00,40.00,-412.95,4748
480.99,3.08,-0.19,7.00,0.00,40.00,-412.95,4756
387.38,3.05,-0.04,7.00,0.00,40.00,-412.95,4765
349.92,3.12,0.07,7.00,0.00,40.00,-412.95,4773
243.33,3.36,0.24,7.00,0.00,40.00,-412.95,4783
170.70,3.78,0.42,7.00,0.00,40.00,-412.95,4791
101.53,4.38,0.60,7.00,0.00,40.00,-412.95,4800
77.79,5.11,0.73,7.00,-20.70,-57.00,-412.95,4808
64.61,5.89,0.78,7.00,-3.88,-43.00,-412.95,4817
51.14,6.72,0.83,7.00,4.35,43.00,-412.95,4826
41.47,7.58,0.87,7.00,28.51,64.00,-412.95,4835
29.56,8.46,0.87,7.00,52.13,83.00,-412.95,4843
17.48,9.28,0.83,7.00,73.05,101.00,-412.95,4852
15.66,10.04,0.75,7.00,90.50,116.00,-412.95,4860
11.96,10.66,0.62,7.00,103.63,127.00,-412.95,4870
7.78,11.23,0.57,7.00,117.21,138.00,-412.95,4879
0.05,11.58,0.35,7.00,121.43,142.00,-412.95,4887
0.00,11.87,0.29,7.00,127.75,147.00,-412.95,4896
0.05,12.04,0.16,7.00,129.09,148.00,-412.95,4905
0.05,11.93,-0.10,7.00,121.32,142.00,-412.95,4914
0.00,11.68,-0.26,7.00,111.86,134.00,-412.95,4923
0.00,11.35,-0.33,7.00,101.98,125.00,-412.95,4931
0.05,10.81,-0.53,7.00,84.67,111.00,-412.95,4940
0.00,10.12,-0.70,7.00,63.96,93.00,-412.95,4950
0.00,9.60,-0.51,7.00,54.84,86.00,-412.95,4958
0.05,9.14,-0.47,7.00,44.12,77.00,-412.95,4966
0.00,8.61,-0.53,7.00,29.58,64.00,-412.95,4975
0.00,8.20,-0.41,7.00,21.63,58.00,-412.95,4983
0.00,7.77,-0.43,7.00,10.74,49.00,-412.95,4993
0.38,7.49,-0.28,7.00,6.63,45.00,-412.95,5001
0.09,7.27,-0.22,7.00,2.30,41.00,-412.95,5010
0.58,7.12,-0.14,7.00,0.19,40.00,-412.95,5018
0.48,7.02,-0.10,7.00,-1.45,-41.00,-412.95,5027
0.00,7.01,-0.01,7.00,0.20,40.00,-412.95,5036
0.00,7.02,0.01,7.00,0.83,40.00,-412.95,5044
0.78,7.06,0.04,7.00,2.34,41.00,-412.95,5053
0.33,6.98,-0.08,7.00,-2.17,-41.00,-412.95,5061
0.00,6.99,0.01,7.00,-0.22,-40.00,-412.95,5070
0.00,7.21,0.22,7.00,9.59,48.00,-412.95,5079
0.00,7.32,0.12,7.00,10.36,48.00,-412.95,5087
0.00,7.42,0.10,7.00,12.64,50.00,-412.95,5096
0.24,7.68,0.26,7.00,22.24,58.00,-412.95,5104
0.05,7.38,-0.31,7.00,3.24,42.00,-412.95,5113
0.00,7.71,0.33,7.00,24.39,60.00,-412.95,5122
0.00,7.56,-0.15,7.00,11.02,49.00,-412.95,5131
0.00,7.70,0.14,7.00,20.10,56.00,-412.95,5139
0.05,7.75,0.05,7.00,19.83,56.00,-412.95,5148
0.00,7.68,-0.07,7.00,15.67,53.00,-412.95,5156
0.00,7.50,-0.18,7.00,8.77,47.00,-412.95,5166
0.29,7.65,0.15,7.00,19.30,56.00,-412.95,5174
0.09,7.51,-0.14,7.00,9.73,48.00,-412.95,5182
0.38,7.46,-0.04,7.00,10.81,49.00,-412.95,5191
0.05,7.37,-0.09,7.00,7.53,46.00,-412.95,5199
0.00,7.31,-0.06,7.00,6.63,45.00,-412.95,5209
0.00,7.25,-0.06,7.00,5.05,44.00,-412.95,5217
0.05,7.15,-0.10,7.00,1.71,41.00,-412.95,5226
0.00,7.14,-0.01,7.00,3.36,42.00,-412.95,5234
0.00,7.09,-0.05,7.00,1.41,41.00,-412.95,5242
0.05,7.10,0.00,7.00,2.55,42.00,-412.95,5252
0.00,7.08,-0.01,7.00,1.79,41.00,-412.95,5260
0.00,7.14,0.06,7.00,4.84,44.00,-412.95,5269
0.43,7.20,0.05,7.00,5.89,44.00,-412.95,5277
0.68,7.29,0.09,7.00,9.05,47.00,-412.95,5285
0.05,7.40,0.11,7.00,12.08,50.00,-412.95,5295
0.00,7.46,0.06,7.00,12.83,50.00,-412.95,5303
0.09,7.50,0.04,7.00,13.19,51.00,-412.95,5312
0.00,7.47,-0.03,7.00,11.00,49.00,-412.95,5320
0.00,7.46,-0.00,7.00,11.43,49.00,-412.95,5329
0.05,7.39,-0.07,7.00,8.52,47.00,-412.95,5338
0.05,7.32,-0.07,7.00,6.61,45.00,-412.95,5347
0.29,7.21,-0.12,7.00,2.87,42.00,-412.95,5355
0.00,7.09,-0.12,7.00,-0.15,-40.00,-412.95,5363
0.00,6.95,-0.13,7.00,-3.83,-43.00,-412.95,5372
0.00,6.77,-0.18,7.00,-9.22,-47.00,-412.95,5381
0.00,6.58,-0.20,7.00,-14.42,-52.00,-412.95,5390
0.00,6.38,-0.20,7.00,-19.41,-56.00,-412.95,5398
0.05,6.20,-0.18,7.00,-23.43,-59.00,-413.79,5407
0.00,6.06,-0.14,7.00,-26.28,-62.00,-413.79,5415
0.05,5.91,-0.15,7.00,-30.37,-65.00,-414.63,5425
0.00,5.72,-0.19,7.00,-35.75,-70.00,-414.63,5433
0.05,5.30,-0.42,7.00,-50.97,-82.00,-415.47,5442
5.20,5.28,-0.02,7.00,-43.54,-76.00,-416.31,5450
14.85,4.90,-0.37,7.00,-11.54,-49.00,-417.15,5459
28.32,4.94,0.04,7.00,-8.55,-47.00,-417.15,5468
34.72,4.41,-0.53,7.00,-12.69,-50.00,-417.15,5477
41.94,4.48,0.08,7.00,-8.78,-47.00,-417.99,5486
46.61,4.06,-0.42,7.00,-12.05,-50.00,-417.99,5494
58.16,4.10,0.04,7.00,-7.61,-46.00,-418.83,5504
73.16,3.84,-0.26,7.00,-6.13,-45.00,-419.67,5512
89.18,3.80,-0.04,7.00,-0.22,-40.00,-420.51,5521
99.04,3.57,-0.23,7.00,0.00,40.00,-421.35,5530
154.38,3.07,-0.50,7.00,0.00,40.00,-422.19,5538
188.63,2.60,-0.47,7.00,0.00,40.00,-422.19,5547
201.56,2.13,-0.47,7.00,0.00,40.00,-422.19,5556
214.32,1.43,-0.70,7.00,0.00,40.00,-422.19,5564
204.44,0.63,-0.80,7.00,0.00,40.00,-422.19,5573
199.67,0.01,-0.62,7.00,0.00,40.00,-422.19,5581
201.56,-0.85,-0.86,7.00,0.00,40.00,-422.19,5591
167.47,-1.52,-0.67,7.00,0.00,40.00,-422.19,5599
142.25,-2.15,-0.63,7.00,-7.79,-46.00,-422.19,5608
104.59,-2.64,-0.49,7.00,-28.28,-63.00,-422.19,5617
80.61,-3.10,-0.46,7.00,-39.35,-73.00,-422.19,5625
71.67,-3.63,-0.53,7.00,-44.97,-77.00,-422.19,5635
60.67,-3.86,-0.23,7.00,-47.85,-80.00,-423.03,5644
49.77,-4.10,-0.24,7.00,-51.49,-83.00,-423.86,5652
47.13,-4.13,-0.03,7.00,-51.30,-83.00,-424.70,5661
43.13,-4.10,0.03,7.00,-51.68,-83.00,-425.54,5670
42.41,-4.09,0.01,7.00,-51.82,-83.00,-426.38,5679
44.84,-3.93,0.16,7.00,-50.03,-82.00,-428.06,5688
40.09,-3.78,0.16,7.00,-50.06,-82.00,-429.74,5696
39.19,-3.58,0.20,7.00,-49.06,-81.00,-430.58,5705
40.32,-3.41,0.17,7.00,-48.10,-80.00,-432.26,5714
40.78,-3.19,0.22,7.00,-46.74,-79.00,-433.94,5723
40.55,-3.06,0.12,7.00,-46.54,-79.00,-436.45,5732
40.09,-2.92,0.15,7.00,-45.80,-78.00,-438.13,5741
39.87,-2.83,0.09,7.00,-45.64,-78.00,-439.81,5749
40.32,-2.79,0.04,7.00,-45.54,-78.00,-441.49,5758
40.09,-2.78,0.01,7.00,-45.61,-78.00,-444.01,5768
40.09,-2.77,0.01,7.00,-45.61,-78.00,-445.69,5776
40.78,-2.82,-0.05,7.00,-45.97,-78.00,-448.21,5785
40.78,-2.86,-0.04,7.00,-46.18,-78.00,-450.72,5794
38.53,-2.94,-0.08,7.00,-47.07,-79.00,-452.40,5803
52.83,-2.62,0.33,7.00,-41.21,-74.00,-454.92,5812
50.04,-1.52,1.10,7.00,-33.22,-67.00,-457.44,5820
49.77,-2.56,-1.04,7.00,-47.00,-79.00,-459.96,5829
57.85,-2.23,0.33,7.00,-38.13,-72.00,-462.47,5838
63.94,-2.07,0.16,7.00,-36.50,-70.00,-464.99,5847
68.77,-2.22,-0.16,7.00,-37.27,-71.00,-467.51,5856
76.61,-2.42,-0.20,7.00,-36.17,-70.00,-470.87,5865
89.63,-2.05,0.37,7.00,-27.74,-63.00,-473.39,5873
99.53,-2.19,-0.14,7.00,-26.70,-62.00,-475.90,5882
100.03,-2.78,-0.59,7.00,-31.24,-66.00,-479.26,5892
118.85,-2.80,-0.02,7.00,-20.84,-57.00,-482.62,5900
129.75,-2.96,-0.16,7.00,-16.76,-54.00,-485.14,5909
134.88,-3.03,-0.07,7.00,-14.01,-51.00,-488.49,5918
137.52,-3.24,-0.22,7.00,-14.27,-51.00,-491.01,5926
132.94,-3.25,-0.01,7.00,-15.97,-53.00,-494.37,5936
132.29,-3.10,0.15,7.00,-14.91,-52.00,-496.89,5945
124.19,-3.08,0.02,7.00,-19.49,-56.00,-500.24,5954
115.41,-2.95,0.14,7.00,-22.53,-58.00,-502.76,5962
113.73,-2.61,0.33,7.00,-20.84,-57.00,-506.12,5971
108.27,-2.33,0.28,7.00,-22.12,-58.00,-508.64,5981
104.59,-2.06,0.28,7.00,-22.31,-58.00,-512.00,5989
104.59,-1.64,0.42,7.00,-19.63,-56.00,-514.51,5998
102.03,-1.20,0.43,7.00,-18.46,-55.00,-517.87,6007
95.17,-0.67,0.53,7.00,-18.12,-55.00,-520.39,6016
92.83,-0.16,0.52,7.00,-16.48,-53.00,-523.75,6025
87.84,0.42,0.57,7.00,-15.18,-52.00,-527.10,6034
86.53,1.03,0.61,7.00,-12.44,-50.00,-530.46,6042
87.40,1.66,0.63,7.00,-8.89,-47.00,-532.98,6051
92.36,1.91,0.25,7.00,-7.37,-46.00,-536.34,6060
111.51,2.39,0.48,7.00,0.00,40.00,-539.69,6069
127.87,2.81,0.42,7.00,0.00,40.00,-542.21,6077
135.54,3.24,0.42,7.00,0.00,40.00,-544.73,6086
166.67,3.65,0.41,7.00,0.00,40.00,-546.41,6094
183.33,3.79,0.14,7.00,0.00,40.00,-548.93,6104
195.92,4.04,0.25,7.00,0.00,40.00,-549.77,6112
207.36,4.16,0.12,7.00,0.00,40.00,-550.60,6121
233.27,4.48,0.32,7.00,0.00,40.00,-551.44,6129
227.85,3.95,-0.53,7.00,0.00,40.00,-551.44,6138
244.47,3.76,-0.20,7.00,0.00,40.00,-551.44,6147
244.47,3.31,-0.45,7.00,0.00,40.00,-551.44,6156
231.09,3.27,-0.04,7.00,0.00,40.00,-551.44,6164
232.17,3.15,-0.12,7.00,0.00,40.00,-551.44,6173
205.41,2.82,-0.33,7.00,0.00,40.00,-551.44,6181
198.72,2.72,-0.10,7.00,0.00,40.00,-551.44,6191
170.70,2.64,-0.09,7.00,0.00,40.00,-551.44,6199
143.63,2.67,0.03,7.00,0.00,40.00,-551.44,6208
118.27,2.67,-0.01,7.00,0.00,40.00,-551.44,6216
98.55,2.87,0.20,7.00,-0.41,-40.00,-551.44,6225
79.80,3.02,0.15,7.00,-6.60,-45.00,-551.44,6234
67.01,3.36,0.34,7.00,-7.87,-46.00,-551.44,6243
56.63,3.68,0.33,7.00,-8.86,-47.00,-551.44,6252
43.86,4.23,0.55,7.00,-7.81,-46.00,-551.44,6260
36.80,4.52,0.29,7.00,-8.51,-47.00,-551.44,6269
34.32,5.03,0.51,7.00,-36.74,-70.00,-551.44,6278
24.36,5.55,0.52,7.00,-24.44,-60.00,-551.44,6287
16.25,5.98,0.42,7.00,-16.54,-53.00,-551.44,6295
8.28,6.47,0.49,7.00,-3.50,-42.00,-551.44,6304
0.00,6.65,0.19,7.00,-4.92,-44.00,-551.44,6312
0.00,7.23,0.57,7.00,17.13,54.00,-551.44,6322
0.43,6.92,-0.31,7.00,-8.08,-46.00,-551.44,6330
0.09,7.64,0.71,7.00,30.16,65.00,-551.44,6339
0.19,6.17,-1.47,7.00,-50.21,-82.00,-551.44,6347
0.68,6.98,0.82,7.00,15.93,53.00,-551.44,6356
0.00,4.30,-2.69,7.00,-24.26,-60.00,-551.44,6365
0.05,5.17,0.87,7.00,-28.20,-63.00,-551.44,6374
0.93,2.82,-2.35,7.00,-30.27,-65.00,-551.44,6382
0.05,4.07,1.25,7.00,-9.67,-48.00,-551.44,6391
0.00,3.17,-0.90,7.00,-22.71,-59.00,-551.44,6400
0.00,2.69,-0.49,7.00,-23.52,-59.00,-551.44,6409
0.00,2.99,0.30,7.00,-18.87,-55.00,-551.44,6417
0.00,2.00,-0.99,7.00,-28.98,-64.00,-551.44,6426
0.00,1.60,-0.39,7.00,-28.56,-64.00,-551.44,6434
0.14,1.23,-0.38,7.00,-30.38,-65.00,-551.44,6444
0.00,0.72,-0.51,7.00,-33.43,-68.00,-552.28,6452
0.00,0.27,-0.45,7.00,-35.44,-69.00,-552.28,6461
0.09,-0.15,-0.42,7.00,-37.40,-71.00,-553.12,6469
0.05,-0.52,-0.38,7.00,-39.12,-72.00,-553.96,6478
0.00,-0.90,-0.38,7.00,-41.04,-74.00,-555.64,6488
0.43,-1.23,-0.32,7.00,-42.43,-75.00,-556.48,6496
0.14,-1.57,-0.34,7.00,-44.19,-77.00,-558.16,6505
0.38,-1.84,-0.27,7.00,-45.26,-78.00,-559.00,6513
0.83,-1.96,-0.13,7.00,-45.33,-78.00,-560.68,6522
0.05,-2.22,-0.26,7.00,-47.12,-79.00,-562.36,6531
0.00,-2.24,-0.02,7.00,-46.30,-78.00,-564.03,6540
0.83,-2.32,-0.07,7.00,-46.88,-79.00,-564.87,6549
0.63,-2.11,0.20,7.00,-44.76,-77.00,-566.55,6557
0.88,-2.04,0.08,7.00,-44.89,-77.00,-569.07,6566
0.58,-2.00,0.03,7.00,-44.88,-77.00,-570.75,6575
0.88,-1.83,0.18,7.00,-43.43,-76.00,-573.27,6584
0.63,-1.93,-0.11,7.00,-45.09,-77.00,-574.95,6592
0.93,-1.62,0.31,7.00,-41.87,-75.00,-577.46,6601
0.00,-1.44,0.18,7.00,-41.48,-74.00,-579.98,6610
0.05,-1.06,0.38,7.00,-38.75,-72.00,-582.50,6619
0.00,-0.84,0.22,7.00,-38.29,-72.00,-585.02,6628
0.00,-0.66,0.18,7.00,-37.59,-71.00,-587.54,6636
0.00,-0.20,0.46,7.00,-34.15,-68.00,-590.05,6645
0.00,0.13,0.33,7.00,-33.04,-67.00,-592.57,6653
0.14,0.52,0.39,7.00,-30.88,-65.00,-595.93,6663
0.48,0.86,0.34,7.00,-29.37,-64.00,-598.45,6671
0.09,1.10,0.24,7.00,-28.52,-64.00,-601.80,6680
0.48,1.46,0.36,7.00,-26.30,-62.00,-604.32,6688
0.00,1.86,0.41,7.00,-24.06,-60.00,-606.84,6697
0.05,2.12,0.26,7.00,-23.34,-59.00,-610.20,6707
0.58,2.48,0.36,7.00,-21.18,-57.00,-612.72,6715
0.00,2.78,0.30,7.00,-19.89,-56.00,-616.07,6724
0.00,3.13,0.35,7.00,-17.98,-55.00,-619.43,6732
0.48,3.38,0.26,7.00,-17.06,-54.00,-621.95,6742
0.00,3.69,0.30,7.00,-15.36,-52.00,-625.31,6750
0.00,3.91,0.22,7.00,-14.59,-52.00,-628.66,6759
0.05,4.20,0.29,7.00,-12.83,-50.00,-631.18,6767
0.00,4.46,0.26,7.00,-11.62,-49.00,-634.54,6776
0.00,4.78,0.31,7.00,-9.86,-48.00,-637.90,6785
0.33,5.08,0.30,7.00,-42.14,-75.00,-640.41,6794
0.05,5.34,0.26,7.00,-36.25,-70.00,-643.77,6802
0.83,5.57,0.24,7.00,-30.93,-66.00,-647.13,6811
0.53,5.79,0.21,7.00,-26.13,-62.00,-650.49,6820
0.05,6.02,0.24,7.00,-19.64,-56.00,-653.84,6829
0.53,6.26,0.23,7.00,-13.94,-51.00,-657.20,6838
0.83,6.48,0.22,7.00,-8.69,-47.00,-660.56,6846
0.53,6.78,0.30,7.00,0.35,40.00,-663.92,6855
0.14,7.03,0.25,7.00,5.70,44.00,-667.27,6863
0.00,7.28,0.25,7.00,12.06,50.00,-669.79,6872
0.14,7.32,0.04,7.00,8.70,47.00,-672.31,6881
0.05,7.93,0.61,7.00,35.31,69.00,-673.99,6889
0.00,7.92,-0.01,7.00,22.73,59.00,-675.67,6898
26.29,8.60,0.68,7.00,52.35,84.00,-676.51,6906
51.70,9.01,0.41,7.00,53.26,84.00,-676.51,6916
84.80,9.53,0.52,7.00,59.17,89.00,-676.51,6925
112.06,9.60,0.07,7.00,41.07,74.00,-676.51,6933
148.56,9.77,0.18,7.00,28.68,64.00,-676.51,6942
173.16,9.61,-0.16,7.00,2.19,41.00,-676.51,6950
208.34,9.52,-0.09,7.00,0.00,40.00,-676.51,6960
247.93,9.57,0.05,7.00,0.00,40.00,-676.51,6968
270.98,9.46,-0.12,7.00,0.00,40.00,-676.51,6977
298.84,9.33,-0.12,7.00,0.00,40.00,-676.51,6985
303.04,9.27,-0.07,7.00,0.00,40.00,-676.51,6994
305.87,9.24,-0.03,7.00,0.00,40.00,-676.51,7003
300.23,9.31,0.07,7.00,0.00,40.00,-676.51,7012
290.61,9.43,0.12,7.00,0.00,40.00,-676.51,7020
281.28,9.64,0.21,7.00,0.00,40.00,-676.51,7029
268.46,9.89,0.25,7.00,0.00,40.00,-676.51,7037
241.06,10.19,0.31,7.00,0.00,40.00,-676.51,7047
249.10,10.56,0.37,7.00,0.00,40.00,-676.51,7055
241.06,10.96,0.40,7.00,0.00,40.00,-676.51,7064
231.09,11.38,0.41,7.00,10.89,49.00,-676.51,7072
230.00,11.80,0.43,7.00,22.90,59.00,-676.51,7081
224.66,12.36,0.55,7.00,44.13,77.00,-676.51,7090
214.32,12.78,0.42,7.00,60.87,91.00,-676.51,7099
250.27,13.11,0.34,7.00,34.35,68.00,-676.51,7108
256.20,13.27,0.16,7.00,28.59,64.00,-676.51,7116
258.60,13.42,0.15,7.00,29.60,64.00,-676.51,7126
262.26,13.00,-0.42,7.00,4.17,43.00,-676.51,7135
259.82,12.79,-0.21,7.00,5.44,44.00,-676.51,7143
255.00,12.46,-0.33,7.00,0.00,40.00,-676.51,7152
259.82,12.28,-0.17,7.00,0.00,40.00,-676.51,7160
265.96,11.78,-0.51,7.00,0.00,40.00,-676.51,7170
259.82,10.93,-0.85,7.00,0.00,40.00,-676.51,7178
289.26,10.08,-0.85,7.00,0.00,40.00,-676.51,7187
304.45,9.14,-0.93,7.00,0.00,40.00,-676.51,7195
327.94,8.17,-0.98,7.00,0.00,40.00,-676.51,7204
353.17,7.22,-0.94,7.00,0.00,40.00,-676.51,7213
371.61,6.23,-0.99,7.00,0.00,40.00,-676.51,7222
373.33,5.31,-0.92,7.00,0.00,40.00,-676.51,7230
383.82,4.46,-0.85,7.00,0.00,40.00,-676.51,7239
396.43,3.70,-0.77,7.00,0.00,40.00,-676.51,7247
385.60,3.03,-0.66,7.00,0.00,40.00,-676.51,7257
385.60,2.48,-0.55,7.00,0.00,40.00,-676.51,7265
392.79,2.29,-0.19,7.00,0.00,40.00,-676.51,7274
417.05,1.62,-0.66,7.00,0.00,40.00,-676.51,7282
420.92,1.26,-0.36,7.00,0.00,40.00,-676.51,7291
417.05,1.07,-0.19,7.00,0.00,40.00,-676.51,7300
409.44,0.88,-0.19,7.00,0.00,40.00,-676.51,7309
403.81,0.65,-0.23,7.00,0.00,40.00,-676.51,7317
394.60,0.37,-0.28,7.00,0.00,40.00,-676.51,7326
389.18,0.07,-0.30,7.00,0.00,40.00,-676.51,7334
382.05,-0.27,-0.34,7.00,0.00,40.00,-676.51,7344
378.54,-0.65,-0.38,7.00,0.00,40.00,-676.51,7352
378.54,-1.02,-0.37,7.00,0.00,40.00,-676.51,7361
385.60,-1.34,-0.32,7.00,0.00,40.00,-676.51,7369
380.29,-1.67,-0.33,7.00,0.00,40.00,-676.51,7378
380.29,-1.98,-0.31,7.00,0.00,40.00,-676.51,7387
385.60,-2.30,-0.32,7.00,0.00,40.00,-676.51,7396
394.60,-2.64,-0.34,7.00,0.00,40.00,-676.51,7404
401.95,-2.97,-0.32,7.00,0.00,40.00,-676.51,7413
415.14,-3.30,-0.33,7.00,0.00,40.00,-676.51,7421
426.77,-3.68,-0.38,7.00,0.00,40.00,-676.51,7431
432.71,-3.81,-0.13,7.00,0.00,40.00,-676.51,7439
442.78,-4.16,-0.35,7.00,0.00,40.00,-676.51,7448
448.94,-4.53,-0.37,7.00,0.00,40.00,-676.51,7456
451.01,-4.93,-0.40,7.00,0.00,40.00,-676.51,7465
415.14,-5.34,-0.40,7.00,0.00,40.00,-676.51,7474
403.81,-5.71,-0.37,7.00,0.00,40.00,-676.51,7483
432.71,-6.03,-0.33,7.00,0.00,40.00,-676.51,7491
385.60,-6.29,-0.26,7.00,-40.00,-73.00,-676.51,7500
376.80,-6.46,-0.17,7.00,-55.94,-87.00,-676.51,7508
334.08,-6.58,-0.12,7.00,-118.73,-140.00,-676.51,7518
307.29,-6.61,-0.03,7.00,-152.00,-168.00,-676.51,7527
264.72,-6.54,0.07,7.00,-196.92,-206.00,-677.34,7536
215.34,-6.49,0.05,7.00,-243.33,-245.00,-679.02,7544
184.21,-6.32,0.16,7.00,-261.96,-260.00,-681.54,7554
142.94,-6.22,0.10,7.00,-287.55,-282.00,-685.74,7563
113.17,-5.62,0.60,7.00,-277.94,-274.00,-689.10,7572
109.34,-5.67,-0.05,7.00,-293.80,-287.00,-694.13,7580
94.23,-5.21,0.46,7.00,-278.39,-274.00,-700.01,7589
94.70,-5.07,0.14,7.00,-281.13,-277.00,-705.88,7599
84.80,-4.83,0.24,7.00,-43.83,-76.00,-712.60,7608
90.53,-4.76,0.07,7.00,-42.14,-75.00,-720.15,7616
82.68,-4.66,0.10,7.00,-44.22,-77.00,-726.87,7625
85.23,-4.57,0.09,7.00,-42.96,-76.00,-733.58,7634
90.99,-4.38,0.19,7.00,-39.56,-73.00,-740.29,7643
98.06,-3.96,0.42,7.00,-33.89,-68.00,-747.01,7652
88.73,-3.79,0.17,7.00,-37.52,-71.00,-753.72,7661
87.84,-4.09,-0.30,7.00,-41.26,-74.00,-760.44,7669
83.95,-3.84,0.25,7.00,-39.12,-72.00,-767.99,7678
85.23,-3.87,-0.02,7.00,-39.89,-73.00,-774.71,7688
85.23,-3.57,0.29,7.00,-37.15,-71.00,-780.58,7696
91.90,-3.17,0.40,7.00,-32.34,-67.00,-787.30,7705
104.59,-2.93,0.24,7.00,-26.84,-62.00,-794.01,7714
106.15,-2.54,0.39,7.00,-23.62,-59.00,-800.73,7724
115.41,-2.37,0.18,7.00,-19.48,-56.00,-807.44,7732
121.20,-2.46,-0.10,7.00,-18.33,-55.00,-814.16,7741
145.02,-1.94,0.53,7.00,-0.52,-40.00,-820.03,7750
149.27,-1.81,0.12,7.00,0.00,40.00,-826.75,7758
152.90,-1.47,0.34,7.00,0.00,40.00,-832.62,7768
151.44,-1.02,0.46,7.00,0.00,40.00,-837.66,7776
140.88,-1.02,0.00,7.00,-0.38,-40.00,-842.69,7785
149.99,-0.58,0.44,7.00,0.00,40.00,-847.73,7793
141.57,-0.25,0.33,7.00,0.00,40.00,-851.93,7802
145.72,-0.12,0.13,7.00,0.00,40.00,-856.12,7812
142.94,-0.06,0.06,7.00,0.00,40.00,-859.48,7820
143.63,0.03,0.09,7.00,0.00,40.00,-862.84,7828
156.62,0.29,0.26,7.00,0.00,40.00,-865.36,7837
168.27,0.46,0.17,7.00,0.00,40.00,-867.87,7845
172.33,0.50,0.04,7.00,0.00,40.00,-870.39,7855
181.60,0.58,0.08,7.00,0.00,40.00,-871.23,7863
177.33,0.50,-0.09,7.00,0.00,40.00,-872.91,7872
171.51,0.23,-0.27,7.00,0.00,40.00,-873.75,7880
169.08,0.31,0.08,7.00,0.00,40.00,-873.75,7889
145.02,0.04,-0.26,7.00,0.00,40.00,-873.75,7898
137.52,0.31,0.27,7.00,0.00,40.00,-873.75,7907
111.51,0.06,-0.26,7.00,-10.89,-49.00,-873.75,7915
104.59,0.39,0.34,7.00,-9.82,-48.00,-873.75,7924
96.61,0.23,-0.16,7.00,-15.82,-53.00,-873.75,7933
85.23,0.57,0.34,7.00,-16.27,-53.00,-873.75,7942
88.29,0.79,0.22,7.00,-14.62,-52.00,-873.75,7951
86.53,1.19,0.40,7.00,-12.48,-50.00,-873.75,7960
90.08,1.44,0.25,7.00,-10.59,-48.00,-873.75,7968
93.29,1.82,0.38,7.00,-6.95,-45.00,-873.75,7977
104.08,2.17,0.35,7.00,-1.12,-40.00,-873.75,7986
107.21,2.48,0.32,7.00,0.00,40.00,-873.75,7995
133.58,2.94,0.46,7.00,0.00,40.00,-873.75,8003
156.62,3.25,0.31,7.00,0.00,40.00,-873.75,8012
195.92,3.53,0.28,7.00,0.00,40.00,-873.75,8020
235.47,3.63,0.10,7.00,0.00,40.00,-873.75,8030
276.08,3.79,0.16,7.00,0.00,40.00,-873.75,8038
296.07,3.66,-0.13,7.00,0.00,40.00,-873.75,8047
310.16,3.19,-0.47,7.00,0.00,40.00,-873.75,8055
318.93,3.15,-0.04,7.00,0.00,40.00,-873.75,8065
314.52,2.96,-0.19,7.00,0.00,40.00,-873.75,8073
313.06,2.74,-0.22,7.00,0.00,40.00,-873.75,8082
290.61,2.29,-0.44,7.00,0.00,40.00,-873.75,8090
278.67,2.12,-0.17,7.00,0.00,40.00,-873.75,8099
235.47,1.72,-0.41,7.00,0.00,40.00,-873.75,8108
206.38,1.69,-0.03,7.00,0.00,40.00,-873.75,8117
176.49,1.63,-0.05,7.00,0.00,40.00,-873.75,8125
142.94,1.78,0.15,7.00,0.00,40.00,-873.75,8134
109.88,1.95,0.17,7.00,-0.46,-40.00,-873.75,8142
97.57,2.21,0.26,7.00,-3.90,-43.00,-873.75,8152
92.36,2.52,0.31,7.00,-4.11,-43.00,-873.75,8161
85.66,2.93,0.41,7.00,-4.06,-43.00,-873.75,8169
79.39,3.30,0.37,7.00,-4.39,-43.00,-873.75,8178
81.85,3.74,0.44,7.00,-1.16,-40.00,-873.75,8186
78.99,4.10,0.36,7.00,-0.58,-40.00,-873.75,8196
78.59,4.54,0.44,7.00,0.00,40.00,-873.75,8204
81.02,4.88,0.34,7.00,0.00,40.00,-873.75,8213
90.08,5.21,0.34,7.00,-21.60,-58.00,-873.75,8221
97.09,5.43,0.22,7.00,-16.00,-53.00,-873.75,8230
103.05,5.63,0.19,7.00,-9.22,-47.00,-873.75,8240
112.06,5.73,0.10,7.00,-4.68,-43.00,-873.75,8248
124.19,5.80,0.07,7.00,0.00,40.00,-873.75,8257
139.53,5.75,-0.05,7.00,0.00,40.00,-873.75,8265
169.88,5.68,-0.07,7.00,0.00,40.00,-873.75,8274
208.34,5.52,-0.17,7.00,0.00,40.00,-873.75,8283
224.66,5.14,-0.38,7.00,0.00,40.00,-873.75,8292
239.93,4.78,-0.36,7.00,0.00,40.00,-873.75,8300
273.52,4.36,-0.42,7.00,0.00,40.00,-873.75,8309
283.92,3.96,-0.40,7.00,0.00,40.00,-873.75,8317
293.33,3.58,-0.39,7.00,0.00,40.00,-873.75,8326
305.87,3.23,-0.35,7.00,0.00,40.00,-873.75,8335
310.16,2.87,-0.36,7.00,0.00,40.00,-873.75,8343
314.52,2.55,-0.32,7.00,0.00,40.00,-873.7
2X,ij70
313.06,1.86,-0.17,7.00,0.00,40.00,-873.75,8378
298.84,1.74,-0.12,7.00,0.00,40.00,-873.75,8387
285.24,1.69,-0.05,7.00,0.00,40.00,-873.75,8395
270.98,1.66,-0.03,7.00,0.00,40.00,-873.75,8404
256.20,1.65,-0.01,7.00,0.00,40.00,-873.75,8413
245.62,1.64,-0.01,7.00,0.00,40.00,-873.75,8422
219.43,1.65,0.01,7.00,0.00,40.00,-873.75,8430
214.32,1.65,0.01,7.00,0.00,40.00,-873.75,8439
209.33,1.63,-0.02,7.00,0.00,40.00,-873.75,8448
213.31,1.56,-0.07,7.00,0.00,40.00,-873.75,8457
219.43,1.44,-0.12,7.00,0.00,40.00,-873.75,8465
234.37,1.28,-0.17,7.00,0.00,40.00,-873.75,8474
250.27,1.05,-0.23,7.00,0.00,40.00,-873.75,8482
272.24,0.76,-0.29,7.00,0.00,40.00,-873.75,8492
291.96,0.42,-0.34,7.00,0.00,40.00,-873.75,8500
320.41,0.07,-0.36,7.00,0.00,40.00,-873.75,8509
338.75,-0.31,-0.38,7.00,0.00,40.00,-873.75,8517
353.17,-0.67,-0.36,7.00,0.00,40.00,-873.75,8526
345.09,-1.05,-0.38,7.00,0.00,40.00,-873.75,8535
353.17,-1.45,-0.40,7.00,0.00,40.00,-873.75,8544
361.44,-1.83,-0.38,7.00,0.00,40.00,-873.75,8552
361.44,-2.23,-0.39,7.00,0.00,40.00,-873.75,8561
346.69,-2.62,-0.40,7.00,0.00,40.00,-873.75,8569
364.80,-3.01,-0.38,7.00,0.00,40.00,-873.75,8579
337.19,-3.35,-0.34,7.00,0.00,40.00,-873.75,8587
371.61,-3.66,-0.31,7.00,0.00,40.00,-873.75,8596
330.99,-3.92,-0.26,7.00,0.00,40.00,-873.75,8604
358.11,-4.16,-0.23,7.00,0.00,40.00,-873.75,8613
358.11,-4.35,-0.20,7.00,0.00,40.00,-873.75,8622
358.11,-4.51,-0.16,7.00,0.00,40.00,-873.75,8631
363.12,-4.67,-0.16,7.00,0.00,40.00,-873.75,8639
338.75,-4.82,-0.15,7.00,0.00,40.00,-873.75,8648
371.61,-4.96,-0.15,7.00,0.00,40.00,-873.75,8656
349.92,-5.12,-0.15,7.00,-61.09,-91.00,-873.75,8666
356.46,-5.27,-0.16,7.00,-55.78,-86.00,-873.75,8674
401.95,-5.41,-0.14,7.00,0.00,40.00,-874.59,8683
407.55,-5.60,-0.19,7.00,0.00,40.00,-874.59,8692
418.98,-5.65,-0.05,7.00,0.00,40.00,-874.59,8700
424.81,-5.82,-0.18,7.00,0.00,40.00,-874.59,8709
432.71,-5.73,0.10,7.00,0.00,40.00,-874.59,8718
438.73,-5.88,-0.15,7.00,0.00,40.00,-874.59,8726
440.75,-6.08,-0.20,7.00,0.00,40.00,-874.59,8735
442.78,-6.32,-0.23,7.00,0.00,40.00,-874.59,8743
442.78,-6.44,-0.12,7.00,0.00,40.00,-874.59,8753
444.83,-6.85,-0.42,7.00,0.00,40.00,-874.59,8761
442.78,-6.89,-0.04,7.00,0.00,40.00,-874.59,8770
438.73,-7.01,-0.11,7.00,0.00,40.00,-874.59,8778
432.71,-7.00,0.00,7.00,0.00,40.00,-874.59,8787
390.98,-6.98,0.02,7.00,-43.27,-76.00,-874.59,8796
401.95,-6.89,0.09,7.00,-22.21,-58.00,-874.59,8805
396.43,-6.79,0.10,7.00,-28.53,-64.00,-874.59,8813
413.23,-6.67,0.12,7.00,0.00,40.00,-874.59,8822
403.81,-6.58,0.09,7.00,-11.58,-49.00,-874.59,8832
400.10,-6.51,0.07,7.00,-16.21,-53.00,-874.59,8840
390.98,-6.42,0.09,7.00,-27.98,-63.00,-874.59,8849
389.18,-6.40,0.02,7.00,-31.67,-66.00,-874.59,8858
390.98,-6.39,0.01,7.00,-28.98,-64.00,-874.59,8866
387.38,-6.41,-0.02,7.00,-35.46,-69.00,-875.43,8876
389.18,-6.47,-0.06,7.00,-35.01,-69.00,-875.43,8885
359.77,-6.57,-0.10,7.00,-82.28,-109.00,-875.43,8893
398.26,-6.69,-0.13,7.00,-27.63,-63.00,-875.43,8902
394.60,-6.82,-0.13,7.00,-36.66,-70.00,-876.27,8911
373.33,-6.96,-0.14,7.00,-73.01,-101.00,-877.11,8920
418.98,-7.07,-0.11,7.00,-2.87,-42.00,-877.95,8929
424.81,-7.14,-0.07,7.00,0.00,40.00,-878.79,8937
426.77,-7.23,-0.09,7.00,0.00,40.00,-879.62,8946
428.74,-7.26,-0.03,7.00,0.00,40.00,-879.62,8954
428.74,-7.28,-0.02,7.00,0.00,40.00,-879.62,8964
434.71,-7.32,-0.04,7.00,0.00,40.00,-879.62,8972
434.71,-7.38,-0.06,7.00,0.00,40.00,-879.62,8981
430.72,-7.49,-0.12,7.00,0.00,40.00,-879.62,8989
417.05,-7.61,-0.11,7.00,-19.61,-56.00,-879.62,8998
428.74,-7.72,-0.11,7.00,-2.61,-42.00,-879.62,9008
420.92,-7.81,-0.09,7.00,-17.91,-55.00,-880.46,9016
415.14,-7.90,-0.09,7.00,-29.59,-64.00,-880.46,9025
407.55,-7.94,-0.03,7.00,-41.90,-75.00,-880.46,9033
401.95,-7.96,-0.03,7.00,-51.46,-83.00,-880.46,9042
398.26,-7.90,0.06,7.00,-54.08,-85.00,-881.30,9052
400.10,-7.87,0.03,7.00,-50.95,-82.00,-881.30,9060
398.26,-7.88,-0.01,7.00,-54.92,-86.00,-882.14,9069
398.26,-7.84,0.04,7.00,-52.84,-84.00,-882.98,9078
369.89,-7.78,0.05,7.00,-94.84,-119.00,-884.66,9086
403.81,-7.71,0.07,7.00,-40.15,-73.00,-886.34,9096
403.81,-7.62,0.08,7.00,-37.79,-71.00,-888.02,9105
409.44,-7.56,0.06,7.00,-27.44,-63.00,-889.70,9113
411.33,-7.43,0.13,7.00,-19.80,-56.00,-892.21,9122
415.14,-7.38,0.05,7.00,-13.88,-51.00,-893.89,9132
418.98,-7.26,0.12,7.00,-3.09,-42.00,-896.41,9140
422.86,-7.23,0.03,7.00,0.00,40.00,-898.09,9149
428.74,-7.16,0.07,7.00,0.00,40.00,-899.77,9157
430.72,-7.12,0.04,7.00,0.00,40.00,-901.45,9166
432.71,-7.05,0.07,7.00,0.00,40.00,-902.29,9175
436.71,-7.06,-0.01,7.00,0.00,40.00,-903.13,9184
418.98,-7.04,0.02,7.00,0.00,40.00,-903.13,9192
442.78,-7.14,-0.10,7.00,0.00,40.00,-903.13,9201
436.71,-7.24,-0.09,7.00,0.00,40.00,-903.13,9209
440.75,-7.37,-0.13,7.00,0.00,40.00,-903.13,9219
442.78,-7.44,-0.07,7.00,0.00,40.00,-903.13,9227
442.78,-7.54,-0.10,7.00,0.00,40.00,-903.13,9236
409.44,-7.65,-0.12,7.00,-33.46,-68.00,-903.13,9244
444.83,-7.74,-0.09,7.00,0.00,40.00,-903.13,9253
442.78,-7.82,-0.08,7.00,0.00,40.00,-903.13,9262
442.78,-7.87,-0.05,7.00,0.00,40.00,-903.13,9271
438.73,-7.93,-0.06,7.00,0.00,40.00,-903.13,9279
400.10,-7.99,-0.06,7.00,-55.67,-86.00,-903.13,9288
428.74,-8.06,-0.07,7.00,-10.17,-48.00,-903.13,9296
418.98,-8.19,-0.13,7.00,-31.24,-66.00,-903.13,9306
407.55,-8.34,-0.15,7.00,-54.23,-85.00,-903.97,9315
396.43,-8.49,-0.15,7.00,-75.94,-103.00,-903.97,9324
383.82,-8.61,-0.12,7.00,-97.85,-122.00,-904.80,9332
369.89,-8.68,-0.07,7.00,-119.81,-141.00,-905.64,9341
356.46,-8.77,-0.09,7.00,-141.73,-159.00,-906.48,9351
345.09,-8.94,-0.17,7.00,-163.67,-177.00,-909.00,9359
330.99,-8.98,-0.05,7.00,-181.38,-192.00,-910.68,9368
315.98,-8.95,0.04,7.00,-198.29,-207.00,-914.04,9377
303.04,-8.82,0.13,7.00,-209.14,-216.00,-918.23,9387
289.26,-8.59,0.22,7.00,-218.08,-223.00,-922.43,9396
249.10,-8.38,0.22,7.00,-256.05,-255.00,-927.47,9404
236.58,-8.21,0.17,7.00,-264.84,-263.00,-933.34,9413
244.47,-7.94,0.26,7.00,-248.83,-249.00,-940.06,9422
224.66,-7.68,0.27,7.00,-260.66,-259.00,-947.61,9432
218.40,-7.30,0.38,7.00,-254.54,-254.00,-955.17,9441
196.85,-7.06,0.24,7.00,-269.08,-266.00,-964.40,9449
184.21,-6.85,0.20,7.00,-274.42,-271.00,-972.79,9458
178.18,-6.63,0.22,7.00,-272.86,-270.00,-982.02,9467
159.65,-6.23,0.40,7.00,-271.75,-269.00,-991.26,9477
153.64,-6.02,0.21,7.00,-274.22,-271.00,-1000.49,9486
140.21,-5.83,0.19,7.00,-277.57,-273.00,-1010.56,9494
139.53,-5.62,0.21,7.00,-272.37,-269.00,-1019.79,9503
132.29,-5.15,0.47,7.00,-259.33,-258.00,-1029.87,9512
122.39,-4.90,0.25,7.00,-28.57,-64.00,-1040.78,9522
111.51,-4.77,0.14,7.00,-33.40,-68.00,-1050.85,9531
109.34,-4.40,0.37,7.00,-31.63,-66.00,-1060.92,9540
100.53,-4.11,0.29,7.00,-34.22,-68.00,-1070.99,9548
94.70,-3.97,0.15,7.00,-36.31,-70.00,-1081.07,9558
87.84,-3.87,0.10,7.00,-38.52,-72.00,-1091.14,9567
83.10,-3.52,0.35,7.00,-37.41,-71.00,-1100.37,9576
70.57,-3.34,0.18,7.00,-41.03,-74.00,-1110.44,9584
68.06,-3.17,0.17,7.00,-40.90,-74.00,-1119.67,9593
61.63,-3.29,-0.12,7.00,-44.34,-77.00,-1128.91,9603
60.03,-3.26,0.03,7.00,-44.01,-77.00,-1138.14,9612
55.14,-3.05,0.21,7.00,-43.34,-76.00,-1147.37,9620
50.87,-2.66,0.39,7.00,-41.58,-74.00,-1156.61,9629
38.97,-2.45,0.21,7.00,-43.38,-76.00,-1165.00,9638
37.44,-2.10,0.35,7.00,-41.31,-74.00,-1174.23,9648
33.13,-1.55,0.55,7.00,-38.35,-72.00,-1182.63,9656
31.21,-1.11,0.44,7.00,-36.88,-71.00,-1191.86,9665
27.63,-0.88,0.23,7.00,-36.97,-71.00,-1200.25,9674
22.98,-0.42,0.46,7.00,-34.18,-68.00,-1208.64,9683
23.89,-0.10,0.31,7.00,-33.12,-67.00,-1217.04,9692
21.80,0.33,0.44,7.00,-30.63,-65.00,-1225.43,9701
22.98,0.87,0.53,7.00,-27.49,-63.00,-1233.82,9710
16.13,1.10,0.24,7.00,-28.01,-63.00,-1241.38,9718
11.47,1.54,0.44,7.00,-25.26,-61.00,-1249.77,9728
8.45,1.81,0.27,7.00,-24.71,-60.00,-1257.33,9737
6.67,2.06,0.25,7.00,-23.62,-59.00,-1264.88,9745
6.67,2.54,0.48,7.00,-20.32,-57.00,-1271.59,9754
8.53,2.64,0.10,7.00,-21.23,-57.00,-1279.15,9763
10.13,2.89,0.25,7.00,-19.38,-56.00,-1285.86,9772
13.42,2.95,0.06,7.00,-19.65,-56.00,-1293.42,9781
17.36,2.85,-0.10,7.00,-20.56,-57.00,-1300.13,9790
32.16,2.80,-0.04,7.00,-19.09,-56.00,-1306.85,9799
36.80,2.69,-0.11,7.00,-19.30,-56.00,-1313.56,9807
43.62,2.18,-0.51,7.00,-22.35,-58.00,-1320.28,9817
56.03,1.76,-0.41,7.00,-21.55,-58.00,-1326.99,9826
60.03,1.02,-0.74,7.00,-25.66,-61.00,-1333.71,9835
66.66,0.37,-0.65,7.00,-26.83,-62.00,-1340.42,9843
76.22,-0.23,-0.61,7.00,-26.98,-62.00,-1346.30,9852
83.10,-0.86,-0.63,7.00,-28.02,-63.00,-1353.01,9862
86.53,-1.78,-0.92,7.00,-32.58,-67.00,-1358.89,9870
89.18,-2.39,-0.61,7.00,-33.45,-68.00,-1364.76,9879
88.73,-2.79,-0.41,7.00,-34.83,-69.00,-1371.48,9888
82.68,-3.19,-0.40,7.00,-38.89,-72.00,-1377.35,9897
66.66,-3.68,-0.49,7.00,-46.44,-79.00,-1383.23,9906
59.09,-4.09,-0.41,7.00,-50.09,-82.00,-1389.10,9915
53.40,-4.20,-0.12,7.00,-50.79,-82.00,-1394.98,9924
43.13,-4.39,-0.18,7.00,-53.96,-85.00,-1401.69,9932
37.01,-4.48,-0.09,7.00,-55.04,-86.00,-1407.57,9942
32.93,-4.47,0.02,7.00,-55.09,-86.00,-1414.28,9951
31.02,-4.34,0.12,7.00,-54.29,-85.00,-1420.16,9960
29.02,-4.30,0.05,7.00,-54.61,-86.00,-1426.87,9968
27.29,-4.14,0.15,7.00,-53.63,-85.00,-1432.75,9977
23.28,-4.04,0.10,7.00,-53.71,-85.00,-1439.46,9987
19.43,-3.83,0.21,7.00,-52.52,-84.00,-1446.18,9995
16.86,-3.55,0.28,7.00,-51.07,-83.00,-1452.89,10004
18.12,-3.38,0.17,7.00,-50.58,-82.00,-1458.77,10013
15.43,-3.22,0.16,7.00,-50.01,-82.00,-1465.48,10022
10.32,-3.07,0.16,7.00,-49.51,-81.00,-1472.20,10032
6.59,-2.93,0.14,7.00,-49.02,-81.00,-1478.91,10040
5.92,-2.95,-0.02,7.00,-49.75,-81.00,-1485.63,10049
5.27,-2.74,0.21,7.00,-47.80,-80.00,-1492.34,10058
4.38,-2.53,0.21,7.00,-46.75,-79.00,-1499.06,10066
0.83,-2.30,0.22,7.00,-45.63,-78.00,-1505.77,10076
2.45,-2.16,0.14,7.00,-45.20,-78.00,-1512.48,10085
0.53,-2.00,0.16,7.00,-44.39,-77.00,-1519.20,10093
0.05,-1.85,0.16,7.00,-43.59,-76.00,-1526.75,10102
0.09,-1.68,0.16,7.00,-42.76,-76.00,-1533.47,10112
0.19,-1.49,0.20,7.00,-41.65,-75.00,-1540.18,10120
0.05,-1.25,0.24,7.00,-40.28,-73.00,-1546.90,10129
0.05,-1.02,0.23,7.00,-39.15,-72.00,-1552.77,10138
0.05,-0.74,0.27,7.00,-37.64,-71.00,-1559.49,10147
0.19,-0.50,0.24,7.00,-36.55,-70.00,-1566.20,10156
0.00,-0.25,0.25,7.00,-35.27,-69.00,-1572.92,10165
0.00,-0.01,0.24,7.00,-34.08,-68.00,-1578.79,10173
0.00,0.36,0.37,7.00,-31.70,-66.00,-1584.67,10182
0.00,0.57,0.20,7.00,-31.35,-66.00,-1590.54,10191
0.00,0.87,0.30,7.00,-29.45,-64.00,-1597.26,10200
0.00,1.14,0.27,7.00,-28.22,-63.00,-1602.29,10209
0.05,1.50,0.36,7.00,-26.09,-61.00,-1608.17,10218
0.00,1.77,0.27,7.00,-25.08,-61.00,-1614.04,10226
0.00,2.21,0.44,7.00,-22.20,-58.00,-1619.92,10235
0.19,2.34,0.14,7.00,-22.73,-59.00,-1624.96,10245
0.05,2.46,0.11,7.00,-22.28,-58.00,-1630.83,10253
0.00,2.60,0.15,7.00,-21.39,-57.00,-1635.87,10262
0.05,2.84,0.24,7.00,-19.85,-56.00,-1641.74,10271
0.05,2.96,0.12,7.00,-19.73,-56.00,-1646.78,10279
0.05,3.08,0.12,7.00,-19.12,-56.00,-1651.81,10289
6.14,3.23,0.15,7.00,-18.16,-55.00,-1656.85,10298
11.08,3.22,-0.01,7.00,-18.72,-55.00,-1662.73,10306
25.31,3.33,0.12,7.00,-16.59,-53.00,-1667.76,10315
31.97,3.33,-0.01,7.00,-16.35,-53.00,-1672.80,10324
37.22,3.34,0.02,7.00,-15.44,-52.00,-1677.83,10334
41.01,3.46,0.12,7.00,-13.84,-51.00,-1682.87,10342
50.59,3.38,-0.09,7.00,-13.33,-51.00,-1687.91,10351
69.48,3.35,-0.03,7.00,-8.73,-47.00,-1692.94,10360
85.23,3.40,0.06,7.00,-3.22,-42.00,-1697.14,10370
103.05,3.26,-0.14,7.00,0.00,40.00,-1702.17,10378
104.59,3.20,-0.07,7.00,0.00,40.00,-1706.37,10387
118.27,2.98,-0.22,7.00,0.00,40.00,-1709.73,10395
122.39,2.78,-0.20,7.00,0.00,40.00,-1713.09,10404
119.44,2.49,-0.30,7.00,0.00,40.00,-1715.60,10414
121.79,2.08,-0.41,7.00,0.00,40.00,-1718.12,10422
116.55,1.65,-0.43,7.00,-1.34,-41.00,-1720.64,10431
123.59,1.32,-0.33,7.00,0.00,40.00,-1722.32,10440
124.80,1.06,-0.26,7.00,0.00,40.00,-1724.00,10448
125.41,0.87,-0.18,7.00,0.00,40.00,-1724.84,10458
126.63,0.69,-0.18,7.00,-0.18,-40.00,-1724.84,10466
122.39,0.54,-0.16,7.00,-2.98,-42.00,-1725.68,10475
122.99,0.40,-0.14,7.00,-3.33,-42.00,-1725.68,10484
121.20,0.22,-0.17,7.00,-5.21,-44.00,-1726.52,10493
117.70,0.04,-0.19,7.00,-7.86,-46.00,-1726.52,10502
123.59,-0.17,-0.20,7.00,-6.09,-45.00,-1726.52,10511
122.39,-0.36,-0.20,7.00,-7.66,-46.00,-1726.52,10520
122.99,-0.55,-0.18,7.00,-8.23,-46.00,-1727.35,10528
124.80,-0.72,-0.17,7.00,-8.14,-46.00,-1727.35,10537
119.44,-0.92,-0.20,7.00,-11.89,-49.00,-1727.35,10547
127.87,-1.09,-0.17,7.00,-8.44,-47.00,-1727.35,10555
118.85,-1.27,-0.18,7.00,-13.83,-51.00,-1728.19,10564
115.41,-1.50,-0.22,7.00,-16.73,-54.00,-1728.19,10573
110.42,-1.70,-0.21,7.00,-19.97,-56.00,-1729.03,10583
102.54,-1.91,-0.20,7.00,-24.30,-60.00,-1729.87,10592
93.76,-2.01,-0.10,7.00,-27.88,-63.00,-1729.87,10600
90.08,-2.12,-0.12,7.00,-29.86,-65.00,-1730.71,10609
80.61,-2.19,-0.06,7.00,-33.17,-67.00,-1731.55,10618
70.57,-2.18,0.01,7.00,-35.92,-70.00,-1733.23,10628
56.63,-2.12,0.06,7.00,-38.95,-72.00,-1734.07,10636
50.87,-2.02,0.10,7.00,-39.57,-73.00,-1735.75,10645
46.10,-1.91,0.12,7.00,-39.82,-73.00,-1737.43,10654
41.94,-1.74,0.16,7.00,-39.54,-73.00,-1739.11,10662
39.87,-1.71,0.03,7.00,-40.26,-73.00,-1740.78,10672
37.22,-1.42,0.29,7.00,-38.15,-72.00,-1742.46,10681
31.40,-1.16,0.26,7.00,-37.77,-71.00,-1744.14,10690
31.40,-0.83,0.33,7.00,-35.87,-70.00,-1745.82,10698
29.92,-0.56,0.27,7.00,-34.89,-69.00,-1746.66,10707
27.63,-0.10,0.46,7.00,-32.15,-67.00,-1749.18,10717
27.46,0.14,0.24,7.00,-31.79,-66.00,-1750.86,10726
27.46,0.54,0.40,7.00,-29.21,-64.00,-1752.53,10734
26.29,0.75,0.21,7.00,-29.02,-64.00,-1755.05,10743
29.38,1.09,0.33,7.00,-26.51,-62.00,-1756.73,10753
27.12,1.17,0.08,7.00,-27.35,-63.00,-1759.25,10762
29.20,1.49,0.32,7.00,-24.59,-60.00,-1761.77,10770
29.38,1.59,0.10,7.00,-24.93,-60.00,-1764.29,10779
29.74,1.76,0.17,7.00,-23.72,-59.00,-1766.80,10788
29.56,1.85,0.09,7.00,-23.62,-59.00,-1769.32,10798
29.92,1.95,0.10,7.00,-23.07,-59.00,-1771.84,10806
29.92,2.01,0.06,7.00,-22.94,-59.00,-1774.36,10815
29.38,2.04,0.03,7.00,-22.97,-59.00,-1776.88,10824
29.20,2.03,-0.00,7.00,-23.14,-59.00,-1779.39,10832
30.10,2.04,0.01,7.00,-22.95,-59.00,-1782.75,10842
29.56,2.05,0.01,7.00,-22.99,-59.00,-1785.27,10851
29.92,2.05,-0.00,7.00,-22.99,-59.00,-1787.79,10860
29.38,1.99,-0.05,7.00,-23.51,-59.00,-1791.14,10868
29.74,1.93,-0.06,7.00,-23.84,-60.00,-1793.66,10877
29.02,1.86,-0.07,7.00,-24.31,-60.00,-1797.02,10887
29.20,1.77,-0.09,7.00,-24.79,-60.00,-1800.38,10896
29.74,1.70,-0.07,7.00,-24.97,-60.00,-1803.73,10904
28.32,1.61,-0.09,7.00,-25.71,-61.00,-1806.25,10913
26.62,1.47,-0.14,7.00,-26.78,-62.00,-1809.61,10923
25.31,1.39,-0.08,7.00,-27.10,-62.00,-1812.97,10932
24.83,1.26,-0.12,7.00,-27.94,-63.00,-1816.32,10940
23.74,1.28,0.02,7.00,-27.41,-63.00,-1819.68,10949
24.36,1.22,-0.06,7.00,-27.95,-63.00,-1823.04,10958
22.83,1.12,-0.11,7.00,-28.80,-64.00,-1826.40,10968
23.13,0.95,-0.17,7.00,-29.85,-65.00,-1830.59,10976
21.08,0.76,-0.19,7.00,-31.07,-66.00,-1833.95,10985
21.94,0.52,-0.24,7.00,-32.36,-67.00,-1837.31,10994
20.11,0.24,-0.29,7.00,-34.14,-68.00,-1841.50,11003
18.37,0.04,-0.20,7.00,-34.95,-69.00,-1844.86,11012
19.43,-0.21,-0.24,7.00,-36.24,-70.00,-1849.06,11021
19.56,-0.31,-0.11,7.00,-36.22,-70.00,-1853.26,11030
21.22,-0.39,-0.07,7.00,-36.32,-70.00,-1856.61,11039
25.31,-0.43,-0.04,7.00,-36.02,-70.00,-1860.81,11047
25.96,-0.52,-0.09,7.00,-36.60,-70.00,-1865.01,11057
26.45,-0.66,-0.14,7.00,-37.49,-71.00,-1869.20,11066
25.79,-0.80,-0.13,7.00,-38.18,-72.00,-1874.24,11074
25.63,-0.91,-0.11,7.00,-38.65,-72.00,-1878.44,11083
25.63,-0.90,0.01,7.00,-38.17,-72.00,-1882.63,11092
26.29,-0.92,-0.02,7.00,-38.31,-72.00,-1887.67,11102
27.12,-0.97,-0.05,7.00,-38.57,-72.00,-1891.86,11110
27.63,-0.96,0.01,7.00,-38.24,-72.00,-1896.90,11119
26.45,-1.12,-0.16,7.00,-39.82,-73.00,-1901.10,11128
27.12,-1.11,0.01,7.00,-39.03,-72.00,-1906.13,11138
27.29,-1.38,-0.27,7.00,-41.50,-74.00,-1911.17,11146
27.12,-1.45,-0.07,7.00,-41.09,-74.00,-1915.37,11155
27.46,-1.76,-0.30,7.00,-43.49,-76.00,-1920.40,11164
27.63,-1.99,-0.23,7.00,-44.36,-77.00,-1925.44,11173
27.12,-2.15,-0.15,7.00,-44.88,-77.00,-1930.47,11182
26.95,-2.40,-0.26,7.00,-46.61,-79.00,-1935.51,11191
26.78,-2.55,-0.14,7.00,-46.87,-79.00,-1940.55,11200
27.46,-2.59,-0.04,7.00,-46.62,-79.00,-1945.58,11209
27.80,-2.73,-0.14,7.00,-47.69,-80.00,-1950.62,11217
27.63,-2.72,0.01,7.00,-47.06,-79.00,-1956.49,11227
27.80,-3.00,-0.28,7.00,-49.57,-81.00,-1961.53,11236
28.32,-3.11,-0.11,7.00,-49.37,-81.00,-1966.57,11245
29.56,-3.15,-0.04,7.00,-49.20,-81.00,-1972.44,11253
28.50,-3.48,-0.33,7.00,-52.09,-83.00,-1978.32,11262
28.85,-3.60,-0.12,7.00,-51.82,-83.00,-1983.35,11272
25.63,-3.74,-0.14,7.00,-52.93,-84.00,-1989.23,11281
25.63,-4.17,-0.43,7.00,-56.28,-87.00,-1995.10,11290
26.12,-4.34,-0.17,7.00,-56.02,-87.00,-2000.14,11298
26.45,-4.48,-0.13,7.00,-56.52,-87.00,-2006.01,11308
27.12,-4.85,-0.38,7.00,-59.31,-89.00,-2011.89,11317
27.80,-5.06,-0.21,7.00,-304.12,-296.00,-2018.60,11326
28.50,-4.98,0.08,7.00,-57.99,-88.00,-2024.48,11334
26.78,-5.11,-0.13,7.00,-303.91,-296.00,-2031.19,11343
23.74,-5.25,-0.14,7.00,-308.08,-299.00,-2038.75,11353
18.90,-5.30,-0.05,7.00,-307.79,-299.00,-2046.30,11362
14.63,-5.29,0.01,7.00,-306.74,-298.00,-2053.86,11371
13.31,-5.27,0.02,7.00,-305.98,-297.00,-2061.41,11380
10.79,-5.36,-0.09,7.00,-310.49,-301.00,-2068.96,11389
6.59,-4.75,0.61,7.00,-56.21,-87.00,-2077.36,11398
4.65,-4.90,-0.15,7.00,-60.05,-90.00,-2084.91,11407
2.05,-4.52,0.37,7.00,-56.12,-87.00,-2092.47,11416
0.63,-4.42,0.10,7.00,-56.72,-87.00,-2100.02,11424
0.05,-4.05,0.37,7.00,-53.78,-85.00,-2107.57,11433
0.00,-3.73,0.32,7.00,-52.37,-84.00,-2115.97,11443
0.38,-3.36,0.37,7.00,-50.36,-82.00,-2123.52,11451
0.68,-2.95,0.42,7.00,-48.07,-80.00,-2131.08,11460
0.00,-2.71,0.23,7.00,-47.63,-80.00,-2138.63,11469
0.05,-2.38,0.34,7.00,-45.53,-78.00,-2146.18,11479
0.00,-1.90,0.47,7.00,-42.61,-75.00,-2153.74,11487
0.00,-1.52,0.38,7.00,-41.06,-74.00,-2161.29,11496
0.05,-0.91,0.61,7.00,-37.09,-71.00,-2168.85,11505
0.09,-0.46,0.44,7.00,-35.55,-69.00,-2176.40,11513
0.58,-0.01,0.46,7.00,-33.21,-67.00,-2183.95,11523
0.43,0.57,0.57,7.00,-29.88,-65.00,-2191.51,11532
0.00,1.12,0.56,7.00,-27.17,-62.00,-2198.22,11540
0.05,1.57,0.45,7.00,-25.36,-61.00,-2205.78,11549
0.00,1.95,0.38,7.00,-23.76,-59.00,-2213.33,11558
0.00,2.36,0.41,7.00,-21.58,-58.00,-2220.04,11567
0.00,2.73,0.37,7.00,-19.87,-56.00,-2227.60,11576
0.33,3.02,0.29,7.00,-18.73,-55.00,-2234.31,11585
0.83,3.27,0.25,7.00,-17.69,-54.00,-2241.03,11593
0.63,3.48,0.22,7.00,-16.73,-54.00,-2247.74,11602
0.73,3.43,-0.05,7.00,-18.06,-55.00,-2254.46,11612
0.00,3.38,-0.05,7.00,-18.29,-55.00,-2260.33,11620
0.00,3.50,0.12,7.00,-17.00,-54.00,-2266.21,11629
0.43,3.42,-0.08,7.00,-18.24,-55.00,-2272.08,11638
0.00,3.40,-0.02,7.00,-18.10,-55.00,-2277.96,11646
0.33,3.38,-0.02,7.00,-18.19,-55.00,-2283.83,11656
0.83,3.47,0.09,7.00,-17.31,-54.00,-2289.71,11665
0.09,3.41,-0.06,7.00,-18.19,-55.00,-2295.59,11673
0.09,3.49,0.08,7.00,-17.24,-54.00,-2301.46,11682
0.38,3.55,0.06,7.00,-17.01,-54.00,-2307.34,11692
0.14,3.68,0.13,7.00,-16.07,-53.00,-2312.37,11700
0.00,3.77,0.09,7.00,-15.79,-53.00,-2318.25,11709
0.00,3.72,-0.05,7.00,-16.59,-53.00,-2324.12,11718
0.29,3.99,0.27,7.00,-14.00,-51.00,-2329.16,11726
0.05,3.97,-0.01,7.00,-15.18,-52.00,-2334.19,11736
0.00,4.16,0.18,7.00,-13.47,-51.00,-2339.23,11745
0.05,4.34,0.19,7.00,-12.54,-50.00,-2343.43,11753
0.00,4.36,0.02,7.00,-13.14,-51.00,-2348.46,11762
0.00,4.64,0.28,7.00,-10.70,-49.00,-2353.50,11771
0.88,4.90,0.26,7.00,-9.49,-47.00,-2357.70,11780
0.00,5.15,0.26,7.00,-41.12,-74.00,-2362.73,11789
0.00,5.20,0.05,7.00,-43.99,-77.00,-2366.93,11797
0.43,5.53,0.33,7.00,-30.11,-65.00,-2371.96,11806
0.00,5.68,0.15,7.00,-29.86,-65.00,-2376.16,11815
0.00,6.18,0.50,7.00,-10.42,-48.00,-2381.20,11824
0.05,6.59,0.41,7.00,-2.00,-41.00,-2385.39,11833
0.05,6.52,-0.07,7.00,-13.54,-51.00,-2389.59,11841
0.14,7.14,0.62,7.00,15.86,53.00,-2393.79,11850
0.68,7.23,0.09,7.00,7.65,46.00,-2397.98,11859
0.05,7.65,0.42,7.00,24.55,60.00,-2401.34,11868
0.00,7.79,0.14,7.00,22.50,58.00,-2403.86,11877
0.00,8.00,0.21,7.00,29.34,64.00,-2407.22,11885
0.00,8.68,0.68,7.00,55.65,86.00,-2408.90,11894
0.09,7.88,-0.80,7.00,6.06,45.00,-2410.57,11902
0.00,8.49,0.61,7.00,49.33,81.00,-2411.41,11912
0.09,8.34,-0.15,7.00,30.58,65.00,-2411.41,11921
0.00,8.77,0.43,7.00,52.81,84.00,-2411.41,11929
0.00,8.73,-0.04,7.00,42.58,75.00,-2411.41,11938
0.00,8.99,0.25,7.00,54.69,86.00,-2411.41,11947
0.63,8.79,-0.20,7.00,40.84,74.00,-2411.41,11956
0.73,8.75,-0.04,7.00,42.81,76.00,-2411.41,11964
0.33,8.67,-0.07,7.00,40.36,73.00,-2411.41,11973
0.83,8.50,-0.17,7.00,33.98,68.00,-2411.41,11982
0.29,8.55,0.05,7.00,39.93,73.00,-2410.57,11991
0.05,8.35,-0.20,7.00,29.77,65.00,-2410.57,12000
0.24,8.16,-0.19,7.00,25.27,61.00,-2410.57,12008
0.05,7.94,-0.22,7.00,19.14,56.00,-2410.57,12017
0.78,7.72,-0.22,7.00,13.66,51.00,-2410.57,12026
0.05,7.16,-0.57,7.00,-7.40,-46.00,-2410.57,12035
0.00,6.28,-0.87,7.00,-35.44,-69.00,-2410.57,12044
0.05,5.57,-0.71,7.00,-49.97,-82.00,-2410.57,12052
0.00,4.83,-0.74,7.00,-13.84,-51.00,-2411.41,12061
0.00,4.04,-0.79,7.00,-17.95,-55.00,-2411.41,12069
0.00,3.47,-0.57,7.00,-19.92,-56.00,-2412.25,12079
0.00,2.73,-0.74,7.00,-24.31,-60.00,-2413.09,12088
0.00,2.15,-0.58,7.00,-26.60,-62.00,-2413.93,12096
0.58,1.53,-0.62,7.00,-29.80,-65.00,-2414.77,12105
0.05,1.04,-0.49,7.00,-31.79,-66.00,-2415.61,12113
0.05,0.46,-0.57,7.00,-34.99,-69.00,-2416.45,12123
0.00,0.19,-0.27,7.00,-35.16,-69.00,-2418.13,12132
0.00,-0.27,-0.45,7.00,-38.15,-72.00,-2418.97,12140
0.63,-0.55,-0.29,7.00,-38.93,-72.00,-2419.81,12149
0.00,-0.92,-0.37,7.00,-41.07,-74.00,-2421.49,12158
0.24,-1.27,-0.35,7.00,-42.76,-76.00,-2422.33,12167
0.33,-1.51,-0.23,7.00,-43.46,-76.00,-2424.00,12176
0.14,-1.85,-0.34,7.00,-45.62,-78.00,-2425.68,12185
0.19,-1.88,-0.04,7.00,-44.56,-77.00,-2427.36,12193
0.00,-2.08,-0.19,7.00,-46.16,-78.00,-2429.04,12203
0.00,-2.04,0.04,7.00,-45.07,-77.00,-2430.72,12212
0.14,-2.05,-0.01,7.00,-45.31,-78.00,-2432.40,12220
0.05,-1.92,0.14,7.00,-44.05,-77.00,-2434.92,12229
0.00,-1.86,0.05,7.00,-44.10,-77.00,-2436.59,12238
0.00,-1.72,0.15,7.00,-43.01,-76.00,-2438.27,12247
0.05,-1.40,0.32,7.00,-40.74,-74.00,-2439.95,12256
0.00,-1.18,0.22,7.00,-40.06,-73.00,-2441.63,12264
0.00,-0.89,0.30,7.00,-38.23,-72.00,-2443.31,12273
0.00,-0.76,0.12,7.00,-38.32,-72.00,-2444.99,12282
0.00,-0.41,0.35,7.00,-35.62,-70.00,-2446.67,12291
0.00,-0.15,0.26,7.00,-34.70,-69.00,-2448.34,12300
0.19,0.20,0.35,7.00,-32.61,-67.00,-2449.18,12309
0.05,0.51,0.31,7.00,-31.23,-66.00,-2450.86,12317
0.14,0.83,0.32,7.00,-29.59,-64.00,-2451.70,12326
0.43,1.15,0.33,7.00,-27.93,-63.00,-2453.38,12335
0.83,1.50,0.34,7.00,-26.14,-62.00,-2454.22,12344
0.00,2.00,0.50,7.00,-23.03,-59.00,-2455.06,12353
0.00,2.45,0.46,7.00,-20.92,-57.00,-2455.90,12361
0.38,2.84,0.39,7.00,-19.24,-56.00,-2456.74,12370
0.48,3.27,0.43,7.00,-16.95,-54.00,-2457.58,12380
0.53,3.66,0.40,7.00,-15.09,-52.00,-2458.42,12388
0.14,4.04,0.38,7.00,-13.28,-51.00,-2458.42,12397
0.00,4.39,0.35,7.00,-11.66,-49.00,-2459.26,12405
0.05,4.72,0.33,7.00,-10.11,-48.00,-2459.26,12414
0.33,4.97,0.26,7.00,-9.09,-47.00,-2460.10,12424
0.78,5.04,0.07,7.00,-47.63,-80.00,-2460.10,12432
0.05,5.12,0.07,7.00,-45.59,-78.00,-2460.10,12441
0.00,5.14,0.02,7.00,-46.20,-78.00,-2460.93,12449
0.00,5.24,0.11,7.00,-41.70,-75.00,-2460.93,12459
0.05,5.32,0.08,7.00,-40.41,-74.00,-2460.93,12468
0.05,5.45,0.13,7.00,-36.25,-70.00,-2461.77,12476
0.00,5.59,0.14,7.00,-32.54,-67.00,-2461.77,12485
0.24,5.67,0.09,7.00,-31.44,-66.00,-2461.77,12493
0.33,5.75,0.08,7.00,-29.67,-64.00,-2462.61,12503
0.09,5.84,0.09,7.00,-27.29,-62.00,-2462.61,12512
0.00,6.04,0.20,7.00,-19.82,-56.00,-2463.45,12520
0.00,6.06,0.02,7.00,-22.99,-59.00,-2464.29,12529
0.00,6.16,0.10,7.00,-18.93,-55.00,-2465.13,12537
0.58,6.24,0.08,7.00,-17.30,-54.00,-2465.97,12547
0.00,6.40,0.16,7.00,-11.89,-49.00,-2466.81,12555
0.00,6.50,0.10,7.00,-10.43,-48.00,-2467.65,12564
0.05,6.63,0.13,7.00,-6.56,-45.00,-2468.49,12573
0.00,6.73,0.09,7.00,-4.96,-44.00,-2469.33,12581
0.00,6.78,0.05,7.00,-4.37,-43.00,-2470.17,12591
0.63,6.79,0.00,7.00,-5.25,-44.00,-2471.01,12599
0.05,6.75,-0.04,7.00,-7.09,-45.00,-2471.85,12608
0.00,6.68,-0.06,7.00,-9.18,-47.00,-2472.69,12616
0.00,6.57,-0.11,7.00,-12.89,-50.00,-2473.52,12625
0.00,6.39,-0.19,7.00,-19.06,-56.00,-2474.36,12634
0.88,6.15,-0.23,7.00,-25.86,-61.00,-2475.20,12643
0.68,5.89,-0.27,7.00,-33.21,-67.00,-2476.04,12652
0.19,5.66,-0.22,7.00,-37.84,-71.00,-2476.88,12660
0.09,5.52,-0.14,7.00,-39.80,-73.00,-2477.72,12669
0.48,5.54,0.02,7.00,-36.10,-70.00,-2479.40,12679
0.05,5.64,0.10,7.00,-31.99,-66.00,-2480.24,12687
0.05,5.48,-0.16,7.00,-41.02,-74.00,-2481.92,12696
0.00,5.73,0.25,7.00,-26.72,-62.00,-2482.76,12704
0.05,5.78,0.05,7.00,-29.51,-64.00,-2484.44,12713
0.05,6.09,0.31,7.00,-16.40,-53.00,-2486.11,12723
0.00,6.23,0.13,7.00,-16.62,-53.00,-2487.79,12731
0.05,6.75,0.52,7.00,4.11,43.00,-2489.47,12740
0.00,6.52,-0.22,7.00,-16.37,-53.00,-2490.31,12748
0.05,6.82,0.30,7.00,1.54,41.00,-2491.99,12758
0.00,7.25,0.42,7.00,14.68,52.00,-2492.83,12766
0.00,7.10,-0.14,7.00,-0.25,-40.00,-2492.83,12775
0.00,7.50,0.39,7.00,20.35,57.00,-2493.67,12783
0.00,7.71,0.21,7.00,22.10,58.00,-2493.67,12792
0.05,7.58,-0.13,7.00,11.81,49.00,-2493.67,12802
0.19,7.97,0.39,7.00,32.00,66.00,-2493.67,12810
0.00,7.97,-0.00,7.00,24.10,60.00,-2493.67,12819
0.14,8.00,0.03,7.00,25.50,61.00,-2492.83,12827
0.05,8.11,0.12,7.00,30.17,65.00,-2491.99,12836
0.00,8.12,0.00,7.00,28.03,63.00,-2491.15,12845
0.00,8.04,-0.07,7.00,24.58,60.00,-2491.15,12854
0.00,8.11,0.06,7.00,28.98,64.00,-2490.31,12862
0.05,7.91,-0.20,7.00,18.86,55.00,-2489.47,12871
0.83,7.94,0.03,7.00,24.22,60.00,-2487.79,12880
0.00,7.89,-0.05,7.00,21.32,57.00,-2486.95,12889
0.05,7.83,-0.06,7.00,19.49,56.00,-2486.11,12898
0.05,7.79,-0.04,7.00,18.81,55.00,-2485.28,12906
0.00,7.77,-0.02,7.00,18.95,55.00,-2484.44,12915
0.00,7.79,0.02,7.00,20.28,57.00,-2483.60,12923
0.05,7.92,0.12,7.00,25.41,61.00,-2482.76,12933
0.00,8.07,0.15,7.00,29.73,65.00,-2481.08,12942
0.78,8.27,0.20,7.00,35.76,70.00,-2480.24,12950
0.05,8.51,0.24,7.00,42.66,75.00,-2479.40,12959
0.43,8.80,0.29,7.00,50.69,82.00,-2477.72,12967
0.09,9.08,0.28,7.00,57.47,88.00,-2476.88,12977
0.78,9.33,0.25,7.00,63.37,93.00,-2475.20,12985
0.09,9.57,0.24,7.00,69.22,98.00,-2473.52,12994
0.58,9.82,0.25,7.00,75.42,103.00,-2471.85,13003
0.05,10.04,0.22,7.00,80.53,107.00,-2470.17,13011
0.05,9.95,-0.09,7.00,71.83,100.00,-2467.65,13021
0.00,11.17,1.23,7.00,128.89,148.00,-2465.13,13030
0.05,11.26,0.08,7.00,108.17,131.00,-2462.61,13039
0.24,11.14,-0.12,7.00,100.98,125.00,-2459.26,13047
0.05,11.07,-0.07,7.00,100.36,.00,11.11,0.06,7.00,104.14,127.00,-2434.92,13102
0.38,11.18,0.07,7.00,105.91,129.00,-2430.72,13111
0.93,11.08,-0.10,7.00,99.94,124.00,-2425.68,13119
0.05,10.88,-0.20,7.00,93.07,118.00,-2420.65,13128
0.05,11.07,0.19,7.00,105.66,129.00,-2415.61,13137
0.05,11.04,-0.03,7.00,100.27,124.00,-2410.57,13147
0.05,11.20,0.16,7.00,108.01,131.00,-2404.70,13155
0.00,11.42,0.22,7.00,114.79,136.00,-2399.66,13164
0.14,11.52,0.10,7.00,115.00,136.00,-2393.79,13173
0.33,11.70,0.19,7.00,121.36,142.00,-2387.91,13182
0.05,11.79,0.09,7.00,121.63,142.00,-2382.04,13191
0.53,11.87,0.08,7.00,123.28,143.00,-2376.16,13200
0.19,11.85,-0.02,7.00,120.86,141.00,-2369.45,13209
0.05,11.88,0.03,7.00,122.44,143.00,-2363.57,13218
0.05,11.82,-0.06,7.00,119.16,140.00,-2356.86,13227
0.05,11.79,-0.03,7.00,119.19,140.00,-2350.14,13236
0.88,11.75,-0.04,7.00,118.09,139.00,-2343.43,13245
0.38,11.80,0.05,7.00,120.92,141.00,-2336.71,13254
0.05,11.78,-0.02,7.00,119.27,140.00,-2330.00,13263
0.05,11.79,0.01,7.00,120.08,141.00,-2322.44,13272
0.05,11.73,-0.06,7.00,117.14,138.00,-2315.73,13281
0.05,11.72,-0.01,7.00,117.92,139.00,-2309.85,13290
0.00,12.50,0.78,7.00,153.00,168.00,-2303.98,13299
0.05,13.08,0.58,7.00,163.71,178.00,-2299.78,13307
0.24,12.65,-0.44,7.00,132.46,151.00,-2294.75,13317
0.00,12.73,0.08,7.00,144.77,162.00,-2289.71,13326
0.43,12.92,0.19,7.00,151.84,167.00,-2285.51,13335
0.05,12.70,-0.22,7.00,137.98,156.00,-2281.32,13343
0.19,12.65,-0.05,7.00,140.22,158.00,-2277.12,13352
0.00,12.45,-0.20,7.00,132.29,151.00,-2272.92,13362
0.05,12.18,-0.27,7.00,123.95,144.00,-2269.57,13371
0.00,12.05,-0.13,7.00,123.65,144.00,-2266.21,13379
0.05,11.73,-0.32,7.00,111.67,134.00,-2262.85,13388
0.05,11.76,0.03,7.00,119.63,140.00,-2259.49,13398
0.05,11.16,-0.60,7.00,92.05,117.00,-2256.14,13407
0.83,10.82,-0.34,7.00,88.62,114.00,-2252.78,13415
1.94,10.29,-0.53,7.00,71.67,100.00,-2249.42,13424
3.60,10.06,-0.23,7.00,71.68,100.00,-2246.06,13433
4.38,9.85,-0.20,7.00,67.13,96.00,-2243.55,13442
3.05,9.85,0.00,7.00,71.39,100.00,-2240.19,13451
5.06,9.71,-0.14,7.00,65.04,94.00,-2237.67,13460
3.73,9.70,-0.02,7.00,67.16,96.00,-2234.31,13468
3.29,9.50,-0.20,7.00,58.69,89.00,-2231.80,13477
3.60,9.50,-0.01,7.00,62.31,92.00,-2229.28,13486
2.69,9.43,-0.06,7.00,59.53,90.00,-2226.76,13495
0.05,9.36,-0.07,7.00,57.70,88.00,-2224.24,13504
0.19,9.28,-0.08,7.00,55.45,86.00,-2221.72,13512
0.00,9.10,-0.18,7.00,49.04,81.00,-2219.21,13521
0.05,8.88,-0.23,7.00,42.47,75.00,-2217.53,13530
0.05,8.78,-0.10,7.00,42.48,75.00,-2215.01,13539
0.09,8.58,-0.20,7.00,35.53,69.00,-2212.49,13548
0.33,8.49,-0.09,7.00,35.48,69.00,-2210.81,13556
0.53,8.33,-0.17,7.00,29.82,65.00,-2208.29,13565
0.88,8.14,-0.18,7.00,24.91,60.00,-2206.62,13575
0.63,8.04,-0.10,7.00,23.99,60.00,-2204.10,13583
0.93,8.01,-0.03,7.00,24.49,60.00,-2202.42,13592
0.68,7.91,-0.10,7.00,20.78,57.00,-2200.74,13600
0.00,7.78,-0.13,7.00,16.88,54.00,-2198.22,13609
0.00,7.87,0.09,7.00,23.59,59.00,-2196.54,13618
0.00,8.00,0.12,7.00,27.38,63.00,-2194.87,13627
0.00,8.10,0.10,7.00,29.46,64.00,-2193.19,13635
0.05,8.28,0.18,7.00,35.52,69.00,-2191.51,13644
0.00,8.53,0.25,7.00,43.17,76.00,-2189.83,13654
0.48,8.85,0.33,7.00,52.86,84.00,-2187.31,13662
0.14,9.19,0.33,7.00,61.30,91.00,-2185.63,13671
0.14,9.39,0.20,7.00,63.79,93.00,-2183.95,13680
0.53,9.60,0.21,7.00,69.07,98.00,-2182.28,13688
0.05,9.84,0.24,7.00,75.90,103.00,-2179.76,13698
0.24,10.12,0.28,7.00,83.56,110.00,-2178.08,13706
0.05,10.22,0.10,7.00,82.50,109.00,-2175.56,13715
0.33,10.51,0.29,7.00,93.39,118.00,-2173.04,13724
0.88,10.66,0.15,7.00,94.55,119.00,-2170.52,13733
0.09,11.01,0.35,7.00,107.28,130.00,-2168.01,13742
0.05,11.22,0.21,7.00,109.59,132.00,-2165.49,13751
0.00,11.51,0.30,7.00,118.79,140.00,-2162.97,13760
0.05,11.88,0.37,7.00,129.29,148.00,-2159.61,13769
0.05,11.89,0.01,7.00,122.55,143.00,-2157.09,13777
0.05,12.44,0.55,7.00,146.95,163.00,-2153.74,13787
0.14,12.91,0.47,7.00,157.14,172.00,-2150.38,13796
0.05,13.33,0.42,7.00,166.74,180.00,-2147.02,13805
0.05,13.73,0.40,7.00,176.12,188.00,-2142.83,13813
0.29,14.15,0.43,7.00,187.39,197.00,-2138.63,13822
0.00,14.45,0.30,7.00,192.18,201.00,-2135.27,13832
0.14,14.75,0.30,7.00,199.55,208.00,-2130.24,13841
0.53,15.20,0.45,7.00,213.94,220.00,-2126.04,13849
0.05,15.46,0.26,7.00,216.77,222.00,-2121.00,13858
0.09,15.75,0.29,7.00,224.62,229.00,-2116.81,13868
0.05,15.97,0.22,7.00,228.71,232.00,-2110.93,13877
0.05,16.38,0.40,7.00,242.52,244.00,-2105.90,13885
0.05,16.54,0.17,7.00,241.92,243.00,-2100.86,13894
0.05,16.63,0.09,7.00,242.50,244.00,-2095.82,13903
0.09,16.71,0.07,7.00,244.12,245.00,-2089.95,13913
0.05,16.58,-0.12,7.00,237.03,239.00,-2084.07,13921
0.24,16.49,-0.09,7.00,235.52,238.00,-2079.04,13930
0.09,15.97,-0.52,7.00,213.75,220.00,-2073.16,13939
0.05,15.42,-0.55,7.00,199.67,208.00,-2067.29,13948
0.24,14.87,-0.55,7.00,185.72,196.00,-2061.41,13958
0.68,14.55,-0.32,7.00,182.22,193.00,-2056.37,13966
0.05,14.05,-0.50,7.00,166.14,180.00,-2050.50,13975
0.05,13.05,-1.00,7.00,131.29,150.00,-2044.62,13984
0.48,12.63,-0.42,7.00,132.27,151.00,-2039.59,13993
0.09,11.72,-0.91,7.00,99.87,124.00,-2033.71,14002
0.63,11.20,-0.52,7.00,94.72,119.00,-2028.68,14011
0.05,10.60,-0.60,7.00,77.97,105.00,-2023.64,14020
0.00,9.98,-0.63,7.00,61.88,92.00,-2017.76,14028
0.00,9.39,-0.59,7.00,47.94,80.00,-2012.73,14038
0.05,9.08,-0.31,7.00,45.69,78.00,-2007.69,14047
0.00,8.66,-0.41,7.00,33.25,67.00,-2002.66,14055
0.00,8.57,-0.10,7.00,37.25,71.00,-1998.46,14064
0.05,8.17,-0.39,7.00,21.47,58.00,-1993.42,14072
0.00,7.67,-0.51,7.00,6.58,45.00,-1988.39,14082
0.00,7.57,-0.09,7.00,12.51,50.00,-1984.19,14091
0.05,7.46,-0.12,7.00,9.19,47.00,-1979.16,14099
0.05,7.54,0.08,7.00,15.27,52.00,-1974.96,14108
0.00,7.77,0.22,7.00,23.56,59.00,-1969.92,14116
0.09,8.06,0.30,7.00,32.54,67.00,-1965.73,14126
0.93,8.36,0.29,7.00,39.81,73.00,-1961.53,14135
0.00,8.77,0.42,7.00,52.64,84.00,-1957.33,14143
0.09,9.26,0.49,7.00,66.27,95.00,-1953.14,14152
0.24,9.74,0.48,7.00,78.03,105.00,-1948.10,14160
0.05,10.26,0.52,7.00,92.02,117.00,-1943.90,14170
0.48,10.66,0.40,7.00,99.40,123.00,-1940.55,14179
0.38,10.76,0.10,7.00,96.16,121.00,-1936.35,14188
0.83,10.81,0.05,7.00,96.11,121.00,-1932.15,14196
0.14,10.76,-0.05,7.00,93.09,118.00,-1928.80,14205
5.34,11.07,0.31,7.00,108.05,131.00,-1925.44,14215
36.16,11.47,0.40,7.00,117.02,138.00,-1922.08,14224
62.61,11.93,0.46,7.00,124.65,145.00,-1918.72,14232
81.44,12.28,0.34,7.00,125.52,145.00,-1916.21,14241
92.83,12.65,0.38,7.00,131.70,150.00,-1912.85,14251
98.06,12.53,-0.12,7.00,116.64,138.00,-1910.33,14260
113.73,12.65,0.12,7.00,117.66,139.00,-1907.81,14269
117.12,12.79,0.15,7.00,120.35,141.00,-1905.29,14278
115.98,12.86,0.07,7.00,121.04,142.00,-1903.62,14286
117.70,12.95,0.08,7.00,122.69,143.00,-1901.94,14296
119.44,13.07,0.12,7.00,125.77,145.00,-1900.26,14305
115.98,13.31,0.23,7.00,135.44,154.00,-1898.58,14314
117.12,13.51,0.20,7.00,139.20,157.00,-1897.74,14323
107.21,13.80,0.29,7.00,152.79,168.00,-1896.90,14332
115.41,14.15,0.35,7.00,158.97,173.00,-1896.06,14342
118.85,14.41,0.27,7.00,162.44,176.00,-1895.22,14350
111.51,14.77,0.36,7.00,176.48,188.00,-1895.22,14359
114.85,15.04,0.28,7.00,180.25,191.00,-1894.38,14368
107.74,15.37,0.32,7.00,192.44,202.00,-1894.38,14377
117.12,15.75,0.38,7.00,198.81,207.00,-1894.38,14387
120.61,16.12,0.38,7.00,206.46,214.00,-1894.38,14396
122.39,16.46,0.34,7.00,213.35,219.00,-1894.38,14405
138.86,16.72,0.26,7.00,209.58,216.00,-1894.38,14413
140.88,16.94,0.22,7.00,213.19,219.00,-1894.38,14423
168.27,17.17,0.23,7.00,202.29,210.00,-1894.38,14432
190.43,17.47,0.30,7.00,195.22,204.00,-1894.38,14441
221.51,17.55,0.07,7.00,166.99,180.00,-1894.38,14450
237.69,17.60,0.05,7.00,152.98,168.00,-1894.38,14459
261.03,17.61,0.01,7.00,129.29,148.00,-1894.38,14469
308.73,17.65,0.04,7.00,76.39,104.00,-1894.38,14477
317.45,17.64,-0.01,7.00,64.46,94.00,-1894.38,14486
326.42,17.60,-0.04,7.00,51.11,83.00,-1894.38,14495
390.98,17.12,-0.48,7.00,0.00,40.00,-1894.38,14504
415.14,16.81,-0.31,7.00,0.00,40.00,-1894.38,14513
440.75,16.54,-0.26,7.00,0.00,40.00,-1894.38,14522
463.63,16.16,-0.38,7.00,0.00,40.00,-1894.38,14530
478.78,15.73,-0.43,7.00,0.00,40.00,-1894.38,14539
489.90,15.20,-0.53,7.00,0.00,40.00,-1894.38,14548
496.70,14.59,-0.61,7.00,0.00,40.00,-1894.38,14557
498.98,13.97,-0.62,7.00,0.00,40.00,-1894.38,14566
455.18,13.30,-0.67,7.00,0.00,40.00,-1894.38,14574
451.01,12.67,-0.64,7.00,0.00,40.00,-1894.38,14583
448.94,12.08,-0.58,7.00,0.00,40.00,-1894.38,14593
463.63,11.58,-0.50,7.00,0.00,40.00,-1894.38,14601
448.94,11.22,-0.36,7.00,0.00,40.00,-1894.38,14610
418.98,10.99,-0.24,7.00,0.00,40.00,-1894.38,14618
376.80,10.93,-0.06,7.00,0.00,40.00,-1894.38,14627
323.40,00,-1894.38,14671
107.74,13.70,0.68,7.00,157.80,172.00,-1894.38,14681
90.53,14.40,0.70,7.00,182.63,193.00,-1894.38,14690
67.36,15.02,0.62,7.00,203.79,211.00,-1894.38,14699
60.99,15.69,0.68,7.00,223.45,228.00,-1894.38,14708
55.73,16.28,0.59,7.00,237.67,240.00,-1894.38,14717
51.70,16.88,0.59,7.00,253.50,253.00,-1894.38,14726
46.36,17.39,0.51,7.00,265.67,263.00,-1894.38,14735
35.13,17.86,0.47,7.00,278.46,274.00,-1894.38,14744
29.20,18.28,0.41,7.00,288.46,283.00,-1894.38,14753
24.52,18.64,0.36,7.00,297.03,290.00,-1894.38,14763
18.24,18.97,0.33,7.00,305.16,297.00,-1894.38,14771
5.41,19.30,0.33,7.00,314.00,304.00,-1894.38,14780
0.29,19.62,0.32,7.00,321.75,311.00,-1894.38,14789
0.05,19.93,0.31,7.00,329.34,317.00,-1894.38,14798
0.05,20.22,0.30,7.00,336.53,323.00,-1894.38,14807
0.19,20.44,0.22,7.00,340.56,327.00,-1894.38,14816
0.58,20.72,0.27,7.00,348.38,333.00,-1894.38,14825
0.09,20.90,0.18,7.00,350.94,335.00,-1894.38,14834
0.24,21.10,0.20,7.00,356.53,340.00,-1894.38,14842
0.09,21.26,0.16,7.00,359.75,343.00,-1894.38,14852
0.88,21.35,0.09,7.00,360.76,344.00,-1894.38,14861
0.05,21.48,0.12,7.00,364.45,347.00,-1894.38,14869
0.05,21.48,0.00,7.00,362.09,345.00,-1894.38,14878
0.09,21.36,-0.12,7.00,356.46,340.00,-1894.38,14887
0.05,21.13,-0.23,7.00,348.54,333.00,-1894.38,14897
0.05,20.77,-0.35,7.00,337.20,324.00,-1894.38,14905
0.05,20.26,-0.51,7.00,321.25,310.00,-1894.38,14914
0.05,19.62,-0.64,7.00,302.91,295.00,-1894.38,14923
0.05,18.92,-0.70,7.00,284.06,279.00,-1894.38,14932
0.53,18.18,-0.75,7.00,264.49,262.00,-1894.38,14941
0.53,17.43,-0.75,7.00,245.87,247.00,-1894.38,14950
0.14,16.70,-0.73,7.00,227.98,232.00,-1894.38,14959
0.19,16.01,-0.69,7.00,211.46,218.00,-1894.38,14968
0.05,15.39,-0.62,7.00,197.28,206.00,-1894.38,14977
0.00,14.91,-0.48,7.00,188.28,198.00,-1894.38,14986
0.48,14.59,-0.32,7.00,183.48,194.00,-1894.38,14995
0.24,14.60,0.00,7.00,190.07,200.00,-1894.38,15004
0.78,14.96,0.36,7.00,206.22,213.00,-1894.38,15012
0.05,15.59,0.63,7.00,227.27,231.00,-1894.38,15022
0.05,16.37,0.78,7.00,249.93,250.00,-1894.38,15031
0.09,17.19,0.81,7.00,270.92,268.00,-1894.38,15039
0.09,17.95,0.77,7.00,289.25,283.00,-1893.54,15048
0.05,18.58,0.62,7.00,301.80,294.00,-1892.70,15057
0.78,19.30,0.72,7.00,321.90,311.00,-1891.86,15067
0.73,19.83,0.53,7.00,331.32,319.00,-1891.03,15075
0.05,20.29,0.46,7.00,341.57,327.00,-1889.35,15084
14.63,20.57,0.27,7.00,344.17,330.00,-1887.67,15093
36.80,20.41,-0.16,7.00,329.41,317.00,-1886.83,15102
58.47,20.16,-0.25,7.00,317.14,307.00,-1884.31,15112
90.08,19.51,-0.65,7.00,283.72,279.00,-1882.63,15121
124.19,18.72,-0.80,7.00,246.23,247.00,-1880.95,15129
207.36,17.70,-1.02,7.00,161.00,175.00,-1879.27,15138
298.84,16.46,-1.24,7.00,32.94,67.00,-1877.60,15148
348.30,15.37,-1.09,7.00,0.00,40.00,-1875.92,15157
387.38,14.27,-1.10,7.00,0.00,40.00,-1875.08,15165
407.55,12.69,-1.58,7.00,0.00,40.00,-1875.08,15174
417.05,11.68,-1.00,7.00,0.00,40.00,-1874.24,15182
430.72,10.50,-1.18,7.00,0.00,40.00,-1874.24,15192
436.71,9.67,-0.83,7.00,0.00,40.00,-1874.24,15201
434.71,8.75,-0.92,7.00,0.00,40.00,-1874.24,15209
417.05,8.07,-0.69,7.00,0.00,40.00,-1874.24,15218
394.60,7.52,-0.55,7.00,0.00,40.00,-1874.24,15226
368.19,7.27,-0.24,7.00,0.00,40.00,-1874.24,15236
332.53,7.20,-0.08,7.00,0.00,40.00,-1874.24,15244
313.06,7.29,0.10,7.00,0.00,40.00,-1874.24,15253
274.80,7.48,0.19,7.00,0.00,40.00,-1874.24,15261
252.62,7.74,0.26,7.00,0.00,40.00,-1874.24,15270
247.93,8.02,0.28,7.00,0.00,40.00,-1874.24,15280
256.20,8.31,0.29,7.00,0.00,40.00,-1874.24,15288
269.71,8.52,0.21,7.00,0.00,40.00,-1874.24,15297
274.80,8.63,0.11,7.00,0.00,40.00,-1874.24,15305
320.41,8.63,0.01,7.00,0.00,40.00,-1874.24,15314
335.63,8.50,-0.14,7.00,0.00,40.00,-1874.24,15323
349.92,8.26,-0.23,7.00,0.00,40.00,-1874.24,15332
358.11,8.02,-0.24,7.00,0.00,40.00,-1874.24,15340
353.17,7.80,-0.23,7.00,0.00,40.00,-1874.24,15349
343.50,7.62,-0.18,7.00,0.00,40.00,-1874.24,15358
326.42,7.49,-0.13,7.00,0.00,40.00,-1874.24,15367
274.80,7.46,-0.03,7.00,0.00,40.00,-1874.24,15376
279.97,7.49,0.03,7.00,0.00,40.00,-1874.24,15384
247.93,7.54,0.05,7.00,0.00,40.00,-1874.24,15393
208.34,7.70,0.16,7.00,0.00,40.00,-1874.24,15401
167.47,7.96,0.25,7.00,0.00,40.00,-1874.24,15411
125.41,8.25,0.29,7.00,5.53,44.00,-1874.24,15419
103.56,8.60,0.36,7.00,25.81,61.00,-1874.24,15428
87.40,8.96,0.36,7.00,40.99,74.00,-1874.24,15437
68.41,9.34,0.38,7.00,56.67,87.00,-1874.24,15447
56.93,9.68,0.34,7.00,67.29,96.00,-1874.24,15455
38.97,9.97,0.29,7.00,76.93,104.00,-1873.40,15464
37.22,10.20,0.23,7.00,81.97,109.00,-1873.40,15473
37.22,10.38,0.18,7.00,85.37,111.00,-1872.56,15482
35.54,10.45,0.07,7.00,84.98,111.00,-1871.72,15491
35.54,10.45,0.00,7.00,83.82,110.00,-1870.04,15500
33.32,10.40,-0.05,7.00,81.89,108.00,-1869.20,15509
31.02,10.32,-0.08,7.00,79.42,106.00,-1867.52,15518
31.78,10.21,-0.11,7.00,75.85,103.00,-1865.01,15526
26.62,10.07,-0.13,7.00,72.67,101.00,-1863.33,15536
20.38,9.95,-0.12,7.00,70.63,99.00,-1861.65,15545
13.63,9.80,-0.15,7.00,66.59,96.00,-1859.13,15554
8.19,9.61,-0.19,7.00,61.45,91.00,-1856.61,15562
0.00,9.49,-0.12,7.00,59.81,90.00,-1854.09,15571
0.00,9.33,-0.16,7.00,54.96,86.00,-1851.58,15580
0.05,9.23,-0.09,7.00,53.97,85.00,-1849.06,15589
0.73,9.21,-0.02,7.00,54.84,86.00,-1846.54,15598
0.00,9.29,0.08,7.00,58.93,89.00,-1844.02,15606
0.05,9.39,0.10,7.00,61.91,92.00,-1841.50,15616
0.53,9.66,0.27,7.00,72.02,100.00,-1838.99,15624
0.00,10.02,0.35,7.00,82.500.00,9.24,9.24,7.00,240.83,243.00,0.00,109
2.37,9.35,0.11,7.00,60.85,91.00,0.00,117
2.37,9.47,0.12,7.00,64.09,93.00,0.84,126
0.00,9.65,0.18,7.00,69.98,98.00,0.84,135
9.54,9.70,0.05,7.00,68.43,97.00,0.84,143
11.95,9.88,0.18,7.00,75.22,103.00,0.84,152
16.81,9.98,0.10,7.00,75.82,103.00,0.84,160
11.95,10.13,0.15,7.00,80.88,108.00,0.84,169
14.37,10.22,0.09,7.00,81.91,109.00,0.84,178
11.95,10.36,0.14,7.00,86.41,112.00,0.84,187
7.14,10.48,0.12,7.00,89.24,115.00,0.84,195
0.00,10.57,0.10,7.00,91.27,116.00,0.84,203
0.00,10.70,0.12,7.00,94.93,120.00,0.84,212
0.00,10.83,0.14,7.00,98.57,123.00,0.84,221
0.00,11.02,0.19,7.00,104.20,127.00,0.84,230
0.00,11.16,0.14,7.00,106.80,129.00,0.84,238
0.00,11.40,0.24,7.00,114.61,136.00,0.84,247
0.00,11.52,0.12,7.00,115.50,137.00,0.84,256
0.00,11.81,0.29,7.00,126.16,146.00,0.84,265
0.00,11.99,0.17,7.00,128.09,147.00,0.84,273
0.00,12.24,0.25,7.00,135.92,154.00,0.84,281
0.00,12.49,0.26,7.00,142.54,160.00,0.84,290
0.00,12.68,0.19,7.00,145.91,163.00,0.84,299
0.00,12.97,0.28,7.00,154.80,170.00,0.84,308
0.00,13.06,0.09,7.00,153.23,169.00,0.84,316
0.00,13.29,0.23,7.00,161.86,176.00,0.84,325
0.00,13.36,0.07,7.00,160.35,175.00,0.84,333
0.00,13.52,0.17,7.00,166.42,180.00,0.84,343
0.00,13.52,-0.01,7.00,162.82,177.00,0.84,351
0.00,13.61,0.10,7.00,167.26,180.00,0.84,360
0.00,13.51,-0.10,7.00,160.73,175.00,0.84,368
0.00,13.34,-0.17,7.00,155.23,170.00,0.84,377
0.00,13.28,-0.07,7.00,155.59,171.00,0.84,386
0.00,12.91,-0.37,7.00,140.31,158.00,0.84,394
0.00,12.84,-0.06,7.00,144.85,162.00,0.84,403
0.00,12.46,-0.38,7.00,128.98,148.00,0.84,411
0.00,12.43,-0.03,7.00,135.09,153.00,0.84,420
0.00,12.10,-0.33,7.00,120.89,141.00,0.84,429
0.00,11.99,-0.11,7.00,122.35,143.00,0.84,438
0.00,11.76,-0.22,7.00,114.52,136.00,0.84,446
0.00,11.61,-0.15,7.00,112.06,134.00,0.84,455
0.00,11.49,-0.12,7.00,109.91,132.00,0.84,463
0.00,11.35,-0.14,7.00,106.08,129.00,0.84,473
0.00,11.27,-0.09,7.00,104.90,128.00,0.84,481
0.00,11.04,-0.23,7.00,96.39,121.00,0.84,490
0.00,10.95,-0.09,7.00,97.06,121.00,0.84,498
0.00,10.76,-0.19,7.00,90.29,116.00,0.84,506
0.00,10.72,-0.05,7.00,91.97,117.00,0.84,516
0.00,10.56,-0.16,7.00,85.74,112.00,0.84,524
0.00,10.53,-0.03,7.00,87.54,113.00,0.84,533
0.00,10.43,-0.10,7.00,83.74,110.00,0.84,541
0.00,10.43,-0.00,7.00,85.64,112.00,0.84,549
0.00,10.42,-0.01,7.00,85.15,111.00,0.84,559
0.00,10.40,-0.02,7.00,84.63,111.00,0.84,567
0.00,10.44,0.04,7.00,86.62,113.00,0.84,576
0.00,10.40,-0.04,7.00,84.12,110.00,0.84,584
0.00,10.47,0.08,7.00,88.43,114.00,0.84,592
0.00,10.59,0.11,7.00,91.93,117.00,0.84,602
0.00,10.58,-0.00,7.00,89.48,115.00,0.84,610
0.00,10.66,0.08,7.00,93.10,118.00,0.84,619
0.00,10.71,0.05,7.00,93.73,119.00,0.84,627
0.00,10.76,0.05,7.00,95.05,120.00,0.84,635
0.00,10.78,0.02,7.00,95.03,120.00,0.84,645
0.00,10.76,-0.02,7.00,93.60,118.00,0.84,653
0.00,10.73,-0.03,7.00,92.82,118.00,0.84,662
0.00,10.59,-0.14,7.00,87.07,113.00,0.84,670
0.00,10.47,-0.12,7.00,84.33,111.00,0.84,678
0.00,10.18,-0.29,7.00,73.53,101.00,0.84,688
0.00,10.01,-0.16,7.00,72.00,100.00,0.84,696
0.00,9.58,-0.43,7.00,55.89,87.00,0.84,705
0.00,9.25,-0.33,7.00,49.47,81.00,0.84,713
0.00,8.83,-0.41,7.00,37.50,71.00,0.84,721
0.00,8.47,-0.37,7.00,29.31,64.00,0.84,731
0.00,8.15,-0.32,7.00,22.41,58.00,0.84,739
0.00,7.84,-0.31,7.00,14.69,52.00,0.84,747
0.00,7.58,-0.26,7.00,9.37,47.00,0.84,755
0.00,7.35,-0.23,7.00,4.21,43.00,0.84,764
0.00,7.17,-0.18,7.00,0.63,40.00,0.84,773
0.00,7.04,-0.13,7.00,-1.67,-41.00,0.84,781
0.00,6.96,-0.08,7.00,-2.53,-42.00,0.84,790
0.00,6.94,-0.02,7.00,-2.02,-41.00,0.84,798
0.00,6.93,-0.00,7.00,-1.78,-41.00,0.84,806
0.00,6.95,0.02,7.00,-0.86,-40.00,0.84,815
0.00,6.98,0.03,7.00,0.29,40.00,0.84,824
0.00,7.03,0.05,7.00,1.70,41.00,0.84,832
0.00,7.10,0.07,7.00,3.76,43.00,0.84,840
0.00,7.17,0.07,7.00,5.78,44.00,0.84,848
0.00,7.25,0.07,7.00,7.66,46.00,0.84,858
0.00,7.32,0.08,7.00,9.65,48.00,0.84,866
0.00,7.32,-0.00,7.00,8.01,46.00,0.84,874
0.00,7.42,0.10,7.00,12.53,50.00,0.84,882
0.00,7.51,0.09,7.00,14.50,52.00,0.84,891
0.00,7.57,0.06,7.00,15.57,53.00,0.84,900
0.00,7.58,0.01,7.00,14.85,52.00,0.84,908
0.00,7.55,-0.03,7.00,13.09,50.00,0.84,916
0.00,7.55,0.00,7.00,13.94,51.00,0.84,925
0.00,7.48,-0.08,7.00,10.47,48.00,0.84,933
0.00,7.35,-0.13,7.00,6.13,45.00,0.84,942
0.00,7.17,-0.18,7.00,0.54,40.00,0.84,951
0.00,6.96,-0.20,7.00,-4.95,-44.00,0.84,959
0.00,6.71,-0.25,7.00,-12.13,-50.00,0.84,967
0.00,6.54,-0.18,7.00,-15.06,-52.00,0.84,975
0.00,6.33,-0.21,7.00,-21.04,-57.00,0.84,985
0.00,6.20,-0.13,7.00,-22.56,-58.00,0.00,993
0.00,6.08,-0.12,7.00,-25.55,-61.00,0.00,1001
0.00,6.06,-0.02,7.00,-24.03,-60.00,-0.84,1010
0.00,6.00,-0.05,7.00,-25.92,-61.00,-0.84,1018
0.00,6.03,0.03,7.00,-23.53,-59.00,-1.68,1027
0.00,6.01,-0.03,7.00,-25.37,-61.00,-2.52,1036
0.00,5.93,-0.08,7.00,-28.25,-63.00,-3.36,1044
0.00,6.00,0.07,7.00,-23.68,-59.00,-4.20,1053
0.00,5.98,-0.02,7.00,-26.05,-61.00,-5.04,1061
0.00,6.20,0.23,7.00,-15.38,-52.00,-5.04,1070
0.00,6.37,0.17,7.00,-12.31,-50.00,-5.88,1079
0.00,6.45,0.08,7.00,-12.09,-50.00,-6.71,1087
0.00,6.76,0.31,7.00,0.33,40.00,-6.71,1095
0.00,6.85,0.09,7.00,-1.88,-41.00,-7.55,1104
0.00,6.97,0.11,7.00,1.40,41.00,-8.39,1113
0.00,7.07,0.11,7.00,3.99,43.00,-8.39,1121
0.00,7.16,0.08,7.00,5.63,44.00,-8.39,1130
0.00,7.33,0.18,7.00,11.91,50.00,-8.39,1138
0.00,7.54,0.20,7.00,17.57,54.00,-8.39,1146
0.00,7.39,-0.15,7.00,6.68,45.00,-8.39,1156
0.00,7.36,-0.03,7.00,8.56,47.00,-8.39,1164
0.00,7.22,-0.14,7.00,2.56,42.00,-8.39,1172
0.00,6.95,-0.27,7.00,-6.53,-45.00,-8.39,1180
0.00,6.78,-0.17,7.00,-8.96,-47.00,-8.39,1189
0.00,6.54,-0.24,7.00,-16.38,-53.00,-8.39,1198
0.00,6.33,-0.21,7.00,-20.85,-57.00,-9.23,1207
0.00,6.02,-0.31,7.00,-30.68,-65.00,-9.23,1215
0.00,5.68,-0.34,7.00,-39.64,-73.00,-10.07,1223
0.00,5.34,-0.34,7.00,-48.16,-80.00,-10.07,1232
0.00,5.00,-0.34,7.00,-56.80,-87.00,-10.91,1241
0.00,4.72,-0.28,7.00,-12.54,-50.00,-11.75,1250
0.00,4.49,-0.23,7.00,-13.44,-51.00,-13.43,1258
0.00,4.29,-0.20,7.00,-14.32,-52.00,-14.27,1267
0.00,4.16,-0.13,7.00,-14.71,-52.00,-15.95,1275
0.00,4.05,-0.11,7.00,-15.19,-52.00,-17.63,1285
0.00,4.00,-0.05,7.00,-15.24,-52.00,-18.47,1293
0.00,3.92,-0.08,7.00,-15.74,-53.00,-20.14,1302
0.00,3.86,-0.06,7.00,-15.97,-53.00,-21.82,1310
0.00,3.82,-0.04,7.00,-16.08,-53.00,-23.50,1319
0.00,3.75,-0.07,7.00,-16.54,-53.00,-25.18,1328
0.00,3.83,0.08,7.00,-15.52,-53.00,-26.86,1337
0.00,3.52,-0.31,7.00,-18.67,-55.00,-28.54,1345
0.00,3.57,0.05,7.00,-16.94,-54.00,-31.06,1354
0.00,3.44,-0.13,7.00,-18.34,-55.00,-32.73,1362
0.00,3.36,-0.08,7.00,-18.52,-55.00,-34.41,1372
0.00,3.26,-0.10,7.00,-19.11,-56.00,-36.09,1380
0.00,3.19,-0.06,7.00,-19.29,-56.00,-38.61,1388
0.00,3.10,-0.10,7.00,-19.91,-56.00,-40.29,1397
0.00,2.99,-0.11,7.00,-20.51,-57.00,-41.97,1405
0.00,2.83,-0.15,7.00,-21.43,-58.00,-43.65,1415
0.00,2.67,-0.16,7.00,-22.31,-58.00,-46.16,1423
0.00,2.36,-0.31,7.00,-24.41,-60.00,-47.84,1432
0.00,2.01,-0.35,7.00,-26.32,-62.00,-50.36,1440
0.00,1.83,-0.19,7.00,-26.62,-62.00,-52.04,1449
0.00,1.49,-0.34,7.00,-28.92,-64.00,-53.72,1458
0.00,1.21,-0.27,7.00,-30.03,-65.00,-55.40,1467
0.00,0.85,-0.36,7.00,-32.20,-67.00,-57.91,1475
0.00,0.62,-0.23,7.00,-32.82,-67.00,-59.59,1484
0.00,0.34,-0.28,7.00,-34.40,-68.00,-62.11,1492
0.00,0.15,-0.20,7.00,-35.05,-69.00,-63.79,1502
0.00,0.04,-0.11,7.00,-35.24,-69.00,-66.31,1510
0.00,0.06,0.02,7.00,-34.63,-69.00,-68.83,1519
0.00,0.11,0.05,7.00,-34.23,-68.00,-71.34,1527
0.00,0.18,0.07,7.00,-33.78,-68.00,-73.02,1537
0.00,0.31,0.13,7.00,-32.91,-67.00,-75.54,1545
0.00,0.46,0.15,7.00,-32.10,-67.00,-78.06,1554
0.00,0.64,0.18,7.00,-31.05,-66.00,-81.42,1562
0.00,0.91,0.26,7.00,-29.42,-64.00,-83.93,1571
0.00,1.18,0.27,7.00,-28.04,-63.00,-86.45,1580
0.00,1.40,0.22,7.00,-27.14,-62.00,-88.97,1589
0.00,1.60,0.20,7.00,-26.21,-62.00,-92.33,1597
0.00,1.76,0.16,7.00,-25.59,-61.00,-94.85,1606
0.00,1.90,0.14,7.00,-24.93,-60.00,-97.36,1614
0.00,1.97,0.07,7.00,-24.83,-60.00,-100.72,1624
0.00,1.84,-0.14,7.00,-26.37,-62.00,-103.24,1632
0.00,1.76,-0.08,7.00,-26.52,-62.00,-106.60,1641
0.00,1.69,-0.07,7.00,-26.85,-62.00,-109.11,1649
0.00,1.56,-0.13,7.00,-27.73,-63.00,-111.63,1658
0.00,1.60,0.04,7.00,-26.85,-62.00,-114.99,1667
0.00,1.11,-0.49,7.00,-31.38,-66.00,-117.51,1676
0.00,0.63,-0.48,7.00,-33.77,-68.00,-120.03,1684
0.00,0.24,-0.40,7.00,-35.41,-69.00,-122.54,1693
0.00,-0.22,-0.46,7.00,-37.93,-71.00,-125.90,1701
0.00,-0.56,-0.34,7.00,-39.16,-72.00,-128.42,1711
0.00,-0.99,-0.43,7.00,-41.63,-75.00,-130.94,1720
0.00,-1.27,-0.29,7.00,-42.50,-75.00,-133.45,1728
0.00,-1.60,-0.33,7.00,-44.36,-77.00,-136.81,1737
0.00,-1.86,-0.25,7.00,-45.28,-78.00,-139.33,1745
0.00,-2.12,-0.26,7.00,-46.64,-79.00,-142.69,1755
0.00,-2.28,-0.16,7.00,-47.05,-79.00,-146.04,1763
0.00,-2.31,-0.03,7.00,-46.68,-79.00,-149.40,1772
0.00,-2.37,-0.06,7.00,-47.09,-79.00,-152.76,1780
0.00,-2.40,-0.03,7.00,-47.10,-79.00,-156.12,1789
0.00,-2.40,-0.00,7.00,-47.02,-79.00,-159.47,1799
0.00,-2.23,0.17,7.00,-45.49,-78.00,-162.83,1807
0.00,-2.01,0.22,7.00,-44.17,-77.00,-167.03,1816
0.00,-1.76,0.26,7.00,-42.75,-76.00,-170.39,1824
0.00,-1.40,0.35,7.00,-40.58,-74.00,-174.58,1833
0.00,-0.91,0.49,7.00,-37.61,-71.00,-178.78,1842
0.00,-0.47,0.45,7.00,-35.55,-69.00,-182.98,1851
0.00,-0.05,0.42,7.00,-33.58,-68.00,-186.33,1859
0.00,0.37,0.42,7.00,-31.46,-66.00,-190.53,1868
0.00,0.55,0.18,7.00,-31.50,-66.00,-194.73,1878
0.00,0.72,0.17,7.00,-30.71,-65.00,-198.92,1886
0.00,1.02,0.30,7.00,-28.71,-64.00,-203.12,1895
0.00,1.21,0.19,7.00,-28.17,-63.00,-207.32,1903
0.00,1.29,0.08,7.00,-28.26,-63.00,-211.51,1912
0.00,1.33,0.04,7.00,-28.22,-63.00,-215.71,1921
0.00,1.36,0.04,7.00,-28.04,-63.00,-219.91,1930
0.00,1.61,0.24,7.00,-26.00,-61.00,-224.10,1938
0.00,1.54,-0.06,7.00,-27.55,-63.00,-228.30,1947
0.00,1.52,-0.02,7.00,-27.47,-63.00,-232.50,1955
0.00,1.57,0.05,7.00,-26.97,-62.00,-236.69,1965
0.00,1.53,-0.04,7.00,-27.53,-63.00,-240.05,1973
0.00,1.53,-0.00,7.00,-27.38,-63.00,-244.25,1982
0.00,1.49,-0.04,7.00,-27.74,-63.00,-248.44,1990
0.00,1.59,0.10,7.00,-26.66,-62.00,-252.64,1999
0.00,1.84,0.25,7.00,-24.82,-60.00,-256.84,2009
0.00,1.99,0.16,7.00,-24.43,-60.00,-260.19,2017
0.00,2.19,0.20,7.00,-23.23,-59.00,-264.39,2026
0.00,2.33,0.13,7.00,-22.84,-59.00,-268.59,2034
0.00,2.58,0.26,7.00,-21.05,-57.00,-271.95,2043
0.00,2.80,0.21,7.00,-20.16,-56.00,-276.14,2052
0.00,3.21,0.41,7.00,-17.31,-54.00,-279.50,2061
0.00,3.44,0.23,7.00,-16.87,-54.00,-282.86,2069
0.00,3.76,0.32,7.00,-14.95,-52.00,-286.21,2078
0.00,4.00,0.24,7.00,-14.04,-51.00,-289.57,2086
0.00,4.29,0.29,7.00,-12.43,-50.00,-292.93,2096
0.00,4.53,0.24,7.00,-11.39,-49.00,-296.29,2105
0.00,4.70,0.17,7.00,-10.83,-49.00,-298.80,2113
0.00,4.86,0.16,7.00,-10.07,-48.00,-301.32,2122
0.00,4.93,0.07,7.00,-10.04,-48.00,-304.68,2130
0.00,5.00,0.06,7.00,-9.76,-48.00,-306.36,2140
0.00,4.97,-0.02,7.00,-10.22,-48.00,-308.88,2148
0.00,4.94,-0.03,7.00,-10.41,-48.00,-311.39,2157
0.00,4.80,-0.15,7.00,-11.62,-49.00,-313.91,2165
0.00,4.60,-0.20,7.00,-12.80,-50.00,-316.43,2174
0.00,4.40,-0.19,7.00,-13.75,-51.00,-318.11,2183
0.00,4.22,-0.19,7.00,-14.67,-52.00,-320.63,2192
0.00,4.14,-0.08,7.00,-14.60,-52.00,-322.31,2200
0.00,3.99,-0.15,7.00,-15.64,-53.00,-324.82,2209
0.00,3.84,-0.15,7.00,-16.44,-53.00,-327.34,2217
0.00,3.70,-0.14,7.00,-17.07,-54.00,-329.02,2227
0.00,3.67,-0.02,7.00,-16.74,-54.00,-331.54,2235
0.00,3.53,-0.14,7.00,-17.93,-55.00,-333.22,2244
0.00,3.60,0.08,7.00,-16.68,-53.00,-335.73,2253
0.00,3.57,-0.03,7.00,-17.26,-54.00,-337.41,2262
0.00,3.69,0.12,7.00,-16.07,-53.00,-339.93,2271
0.00,3.81,0.11,7.00,-15.52,-53.00,-341.61,2279
0.00,3.94,0.14,7.00,-14.72,-52.00,-344.13,2288
0.00,4.03,0.09,7.00,-14.49,-52.00,-346.65,2296
0.00,4.24,0.21,7.00,-12.93,-50.00,-348.32,2306
0.00,4.34,0.09,7.00,-12.95,-50.00,-350.84,2314
0.00,4.51,0.17,7.00,-11.80,-49.00,-353.36,2323
0.00,4.64,0.13,7.00,-11.27,-49.00,-355.04,2331
0.00,4.90,0.27,7.00,-9.42,-47.00,-357.56,2340
0.00,5.04,0.13,7.00,-46.36,-79.00,-360.08,2349
0.00,5.23,0.19,7.00,-40.44,-74.00,-361.75,2358
0.00,5.37,0.14,7.00,-37.87,-71.00,-364.27,2366
0.00,5.52,0.14,7.00,-34.22,-68.00,-366.79,2375
0.00,5.69,0.18,7.00,-29.21,-64.00,-370.15,2383
0.00,5.86,0.17,7.00,-25.11,-61.00,-372.67,2393
0.00,6.07,0.21,7.00,-19.17,-56.00,-375.18,2401
0.00,6.25,0.18,7.00,-15.06,-52.00,-378.54,2410
0.00,6.44,0.19,7.00,-10.20,-48.00,-381.06,2418
0.00,6.63,0.19,7.00,-5.65,-44.00,-384.42,2427
0.00,6.83,0.20,7.00,-0.33,-40.00,-386.93,2436
0.00,6.98,0.15,7.00,2.43,42.00,-390.29,2444
0.00,7.22,0.24,7.00,10.39,48.00,-392.81,2453
0.00,7.33,0.11,7.00,10.45,48.00,-394.49,2461
0.00,7.53,0.20,7.00,17.34,54.00,-396.17,2470
0.00,7.63,0.10,7.00,17.72,54.00,-397.85,2479
0.00,8.09,0.46,7.00,36.65,70.00,-398.68,2488
0.00,7.83,-0.26,7.00,15.60,53.00,-399.52,2496
0.00,8.23,0.40,7.00,38.85,72.00,-399.52,2505
0.00,8.12,-0.11,7.00,25.79,61.00,-399.52,2513
0.00,8.22,0.10,7.00,32.66,67.00,-399.52,2523
0.00,8.12,-0.10,7.00,26.09,61.00,-399.52,2531
0.00,8.00,-0.13,7.00,22.30,58.00,-399.52,2540
0.00,7.73,-0.26,7.00,13.03,50.00,-399.52,2548
0.00,7.39,-0.35,7.00,2.74,42.00,-399.52,2556
0.00,7.01,-0.38,7.00,-7.49,-46.00,-399.52,2566
0.00,6.62,-0.38,7.00,-17.08,-54.00,-399.52,2574
0.00,6.22,-0.41,7.00,-27.74,-63.00,-399.52,2583
0.00,5.87,-0.34,7.00,-35.11,-69.00,-399.52,2591
0.00,5.53,-0.34,7.00,-43.52,-76.00,-399.52,2600
0.00,5.22,-0.31,7.00,-50.66,-82.00,-400.36,2609
0.00,4.92,-0.30,7.00,-11.61,-49.00,-400.36,2618
0.00,4.66,-0.25,7.00,-12.69,-50.00,-401.20,2626
0.00,4.48,-0.19,7.00,-13.36,-51.00,-402.04,2635
0.00,4.23,-0.24,7.00,-14.81,-52.00,-402.88,2643
0.00,4.08,-0.16,7.00,-15.25,-52.00,-403.72,2653
0.00,3.97,-0.11,7.00,-15.57,-53.00,-405.40,2661
0.00,3.76,-0.21,7.00,-17.01,-54.00,-406.24,2670
0.00,3.61,-0.16,7.00,-17.58,-54.00,-407.08,2679
0.00,3.37,-0.24,7.00,-19.09,-56.00,-408.76,2688
0.00,3.15,-0.22,7.00,-20.16,-56.00,-409.60,2697
0.00,2.84,-0.31,7.00,-22.04,-58.00,-411.27,2705
0.00,2.57,-0.26,7.00,-23.19,-59.00,-412.95,2714
0.00,2.28,-0.30,7.00,-24.80,-60.00,-414.63,2722
0.00,2.01,-0.26,7.00,-26.00,-61.00,-416.31,2732
0.00,1.75,-0.26,7.00,-27.27,-62.00,-417.99,2740
0.00,1.54,-0.22,7.00,-28.18,-63.00,-419.67,2749
0.00,1.36,-0.18,7.00,-28.90,-64.00,-421.35,2757
0.00,1.14,-0.22,7.00,-30.15,-65.00,-423.86,2766
0.00,1.03,-0.12,7.00,-30.34,-65.00,-425.54,2775
0.00,0.85,-0.17,7.00,-31.44,-66.00,-428.06,2784
0.00,0.83,-0.02,7.00,-30.95,-66.00,-429.74,2792
0.00,0.71,-0.11,7.00,-31.89,-66.00,-432.26,2801
0.00,0.64,-0.07,7.00,-32.08,-66.00,-434.78,2810
0.00,0.53,-0.11,7.00,-32.81,-67.00,-437.29,2819
0.00,0.50,-0.03,7.00,-32.61,-67.00,-439.81,2828
0.00,0.24,-0.26,7.00,-34.81,-69.00,-442.33,2836
0.00,0.10,-0.15,7.00,-35.10,-69.00,-444.85,2845
0.00,-0.09,-0.18,7.00,-36.17,-70.00,-447.37,2853
0.00,-0.42,-0.33,7.00,-38.41,-72.00,-450.72,2863
0.00,-0.57,-0.15,7.00,-38.43,-72.00,-453.24,2871
0.00,-0.79,-0.22,7.00,-39.81,-73.00,-456.60,2880
0.00,-1.03,-0.24,7.00,-41.13,-74.00,-459.12,2888
0.00,-1.28,-0.24,7.00,-42.35,-75.00,-462.47,2897
0.00,-1.46,-0.18,7.00,-43.00,-76.00,-465.83,2907
0.00,-1.64,-0.19,7.00,-43.95,-77.00,-469.19,2915
0.00,-1.75,-0.11,7.00,-44.19,-77.00,-472.55,2924
0.00,-1.91,-0.16,7.00,-45.19,-78.00,-476.74,2932
0.00,-1.93,-0.02,7.00,-44.74,-77.00,-480.10,2941
0.00,-2.04,-0.11,7.00,-45.62,-78.00,-483.46,2950
0.00,-2.07,-0.04,7.00,-45.51,-78.00,-487.65,2959
0.00,-2.16,-0.09,7.00,-46.16,-78.00,-491.01,2967
0.00,-2.23,-0.06,7.00,-46.39,-79.00,-495.21,2976
0.00,-2.41,-0.19,7.00,-47.82,-80.00,-499.41,2985
0.00,-2.46,-0.05,7.00,-47.51,-80.00,-503.60,2994
0.00,-2.50,-0.04,7.00,-47.68,-80.00,-506.96,3003
0.00,-2.66,-0.15,7.00,-48.88,-81.00,-511.16,3011
0.00,-2.75,-0.10,7.00,-49.13,-81.00,-516.19,3020
0.00,-2.84,-0.09,7.00,-49.53,-81.00,-520.39,3028
0.00,-2.96,-0.12,7.00,-50.29,-82.00,-524.59,3038
0.00,-2.93,0.03,7.00,-49.49,-81.00,-528.78,3047
0.00,-2.94,-0.02,7.00,-49.78,-81.00,-533.82,3055
0.00,-3.00,-0.05,7.00,-50.20,-82.00,-538.01,3064
0.00,-3.19,-0.19,7.00,-51.71,-83.00,-543.05,3073
0.00,-3.29,-0.11,7.00,-51.90,-83.00,-547.25,3082
0.00,-3.43,-0.13,7.00,-52.68,-84.00,-552.28,3090
0.00,-3.60,-0.17,7.00,-53.67,-85.00,-557.32,3099
0.00,-3.81,-0.22,7.00,-54.94,-86.00,-562.36,3108
0.00,-3.97,-0.15,7.00,-55.44,-86.00,-566.55,3117
0.00,-4.07,-0.10,7.00,-55.72,-86.00,-571.59,3126
0.00,-4.12,-0.05,7.00,-55.81,-87.00,-576.62,3134
0.00,-4.46,-0.34,7.00,-58.66,-89.00,-581.66,3143
0.00,-4.52,-0.06,7.00,-57.86,-88.00,-586.70,3151
0.00,-4.64,-0.12,7.00,-58.65,-89.00,-591.73,3161
0.00,-4.78,-0.14,7.00,-59.44,-90.00,-597.61,3170
0.00,-4.97,-0.19,7.00,-60.64,-91.00,-602.64,3178
0.00,-5.07,-0.09,7.00,-303.53,-295.00,-607.68,3187
0.00,-5.17,-0.11,7.00,-306.39,-298.00,-613.56,3195
0.00,-5.25,-0.08,7.00,-307.99,-299.00,-619.43,3205
0.00,-5.09,0.16,7.00,-299.03,-292.00,-626.98,3214
0.00,-5.20,-0.11,7.00,-307.32,-299.00,-634.54,3223
0.00,-5.31,-0.11,7.00,-309.94,-301.00,-642.93,3231
0.00,-5.21,0.10,7.00,-303.07,-295.00,-650.49,3240
0.00,-5.37,-0.16,7.00,-312.31,-303.00,-658.88,3250
0.00,-5.32,0.05,7.00,-307.08,-298.00,-667.27,3258
0.00,-5.14,0.18,7.00,-299.97,-292.00,-675.67,3267
0.00,-4.96,0.18,7.00,-59.09,-89.00,-684.90,3275
0.00,-4.78,0.18,7.00,-58.20,-89.00,-693.29,3284
0.00,-4.33,0.45,7.00,-54.83,-86.00,-701.69,3294
0.00,-3.89,0.44,7.00,-52.69,-84.00,-710.08,3302
0.00,-3.82,0.07,7.00,-53.80,-85.00,-718.47,3311
0.00,-3.42,0.40,7.00,-50.51,-82.00,-726.87,3319
0.00,-3.26,0.16,7.00,-50.68,-82.00,-735.26,3329
0.00,-2.90,0.36,7.00,-48.08,-80.00,-743.65,3338
0.00,-2.88,0.03,7.00,-49.27,-81.00,-752.05,3346
0.00,-2.46,0.41,7.00,-45.67,-78.00,-760.44,3355
0.00,-2.22,0.25,7.00,-45.10,-78.00,-767.99,3363
0.00,-1.96,0.25,7.00,-43.81,-76.00,-776.39,3373
0.00,-1.71,0.25,7.00,-42.56,-75.00,-783.94,3382
0.00,-1.62,0.10,7.00,-42.71,-76.00,-792.33,3390
0.00,-1.77,-0.15,7.00,-44.46,-77.00,-799.89,3399
0.00,-1.65,0.12,7.00,-42.79,-76.00,-807.44,3407
0.00,-1.45,0.20,7.00,-41.42,-74.00,-815.00,3417
0.00,-1.19,0.26,7.00,-39.92,-73.00,-823.39,3425
0.00,-0.90,0.29,7.00,-38.38,-72.00,-830.94,3434
0.00,-0.55,0.35,7.00,-36.37,-70.00,-838.50,3443
0.00,-0.22,0.33,7.00,-34.77,-69.00,-846.05,3451
0.00,0.30,0.52,7.00,-31.40,-66.00,-853.61,3461
0.00,0.68,0.38,7.00,-30.11,-65.00,-860.32,3469
0.00,1.11,0.43,7.00,-27.74,-63.00,-867.87,3478
0.00,1.54,0.43,7.00,-25.60,-61.00,-875.43,3487
0.00,1.88,0.34,7.00,-24.27,-60.00,-882.98,3495
0.00,2.38,0.50,7.00,-21.12,-57.00,-889.70,3505
0.00,2.74,0.36,7.00,-19.86,-56.00,-897.25,3513
0.00,3.20,0.46,7.00,-17.15,-54.00,-903.97,3522
0.00,3.57,0.37,7.00,-15.65,-53.00,-910.68,3530
0.00,4.03,0.45,7.00,-13.05,-50.00,-917.39,3539
0.00,4.26,0.24,7.00,-12.74,-50.00,-924.11,3548
0.00,4.66,0.39,7.00,-10.14,-48.00,-930.82,3557
0.00,4.99,0.33,7.00,-8.72,-47.00,-937.54,3565
0.00,5.40,0.41,7.00,-31.67,-66.00,-944.25,3574
0.00,5.82,0.42,7.00,-20.97,-57.00,-950.13,3582
0.00,6.20,0.37,7.00,-12.61,-50.00,-956.84,3592
0.00,6.52,0.32,7.00,-5.66,-44.00,-962.72,3600
0.00,6.84,0.32,7.00,2.48,42.00,-969.43,3609
0.00,7.23,0.39,7.00,13.64,51.00,-975.31,3617
0.00,7.39,0.16,7.00,13.01,50.00,-981.18,3627
0.00,7.79,0.40,7.00,27.70,63.00,-986.22,3635
0.00,7.97,0.18,7.00,27.69,63.00,-990.42,3644
0.00,8.34,0.37,7.00,40.79,74.00,-994.61,3652
0.00,8.49,0.15,7.00,40.19,73.00,-997.97,3661
0.00,8.82,0.34,7.00,52.35,84.00,-1001.33,3670
0.00,8.98,0.16,7.00,52.65,84.00,-1003.85,3679
0.00,9.21,0.23,7.00,59.71,90.00,-1004.69,3687
0.00,9.33,0.12,7.00,60.52,91.00,-1006.36,3696
0.00,9.46,0.13,7.00,64.07,93.00,-1006.36,3704
0.00,9.49,0.03,7.00,62.78,92.00,-1006.36,3714
0.00,9.53,0.05,7.00,64.22,94.00,-1006.36,3722
0.00,9.43,-0.10,7.00,58.62,89.00,-1006.36,3731
0.00,9.35,-0.08,7.00,57.31,88.00,-1006.36,3739
0.00,9.14,-0.21,7.00,49.47,81.00,-1006.36,3748
0.00,8.98,-0.17,7.00,46.01,78.00,-1006.36,3757
0.00,8.80,-0.18,7.00,41.39,74.00,-1006.36,3766
0.00,8.63,-0.16,7.00,37.57,71.00,-1006.36,3774
0.00,8.48,-0.16,7.00,33.73,68.00,-1006.36,3783
0.00,8.29,-0.18,7.00,28.65,64.00,-1006.36,3791
0.00,8.09,-0.21,7.00,22.97,59.00,-1006.36,3801
0.00,7.79,-0.30,7.00,13.81,51.00,-1006.36,3809
0.00,7.46,-0.33,7.00,4.89,44.00,-1006.36,3818
0.00,7.15,-0.31,7.00,-2.30,-41.00,-1006.36,3826
0.00,6.99,-0.17,7.00,-3.63,-43.00,-1006.36,3835
0.00,6.77,-0.22,7.00,-10.29,-48.00,-1006.36,3844
0.00,6.64,-0.13,7.00,-11.62,-49.00,-1006.36,3853
0.00,6.48,-0.16,7.00,-16.21,-53.00,-1006.36,3861
0.00,6.40,-0.08,7.00,-16.71,-54.00,-1006.36,3870
0.00,6.35,-0.05,7.00,-17.21,-54.00,-1007.20,3878
0.00,6.37,0.02,7.00,-15.14,-52.00,-1007.20,3888
0.00,6.44,0.07,7.00,-12.59,-50.00,-1008.04,3896
0.00,6.63,0.19,7.00,-5.36,-44.00,-1008.04,3905
0.00,6.63,-0.01,7.00,-9.52,-48.00,-1008.88,3913
0.00,6.90,0.28,7.00,3.19,42.00,-1009.72,3922
0.00,7.12,0.21,7.00,7.28,46.00,-1009.72,3931
0.00,7.50,0.38,7.00,20.27,57.00,-1009.72,3940
0.00,7.89,0.39,7.00,30.15,65.00,-1008.88,3948
0.00,8.26,0.37,7.00,38.87,72.00,-1008.88,3957
0.00,8.59,0.33,7.00,46.38,79.00,-1008.04,3966
0.00,9.17,0.58,7.00,65.88,95.00,-1008.04,3975
0.00,9.35,0.18,7.00,62.22,92.00,-1008.04,3984
0.00,9.84,0.49,7.00,80.74,108.00,-1008.04,3992
0.00,10.10,0.26,7.00,82.73,109.00,-1008.04,4001
0.00,10.28,0.18,7.00,85.78,112.00,-1008.04,4009
0.00,10.43,0.14,7.00,88.52,114.00,-1007.20,4019
0.00,10.52,0.10,7.00,90.08,115.00,-1007.20,4028
0.00,10.58,0.06,7.00,90.67,116.00,-1007.20,4036
0.00,10.74,0.16,7.00,96.77,121.00,-1007.20,4045
0.00,10.66,-0.08,7.00,90.07,115.00,-1007.20,4054
0.00,10.53,-0.13,7.00,85.77,112.00,-1007.20,4063
0.00,10.35,-0.19,7.00,79.83,107.00,-1007.20,4072
0.00,10.12,-0.23,7.00,73.49,101.00,-1007.20,4080
0.00,9.89,-0.23,7.00,67.84,97.00,-1007.20,4089
0.00,9.62,-0.28,7.00,59.93,90.00,-1007.20,4098
0.00,9.38,-0.24,7.00,54.71,86.00,-1007.20,4107
0.00,9.13,-0.25,7.00,48.18,80.00,-1007.20,4115
0.00,8.87,-0.26,7.00,41.46,74.00,-1007.20,4124
0.00,8.66,-0.21,7.00,37.43,71.00,-1007.20,4132
0.00,8.56,-0.10,7.00,36.92,71.00,-1007.20,4142
0.00,8.37,-0.19,7.00,30.49,65.00,-1007.20,4150
0.00,8.23,-0.14,7.00,27.75,63.00,-1007.20,4159
0.00,8.06,-0.17,7.00,22.99,59.00,-1007.20,4167
0.00,7.82,-0.24,7.00,15.73,53.00,-1007.20,4176
0.00,7.61,-0.21,7.00,11.07,49.00,-1007.20,4185
0.00,7.45,-0.16,7.00,8.09,46.00,-1007.20,4194
0.00,7.26,-0.19,7.00,2.88,42.00,-1007.20,4202
0.00,7.10,-0.17,7.00,-0.89,-40.00,-1007.20,4211
0.00,6.96,-0.13,7.00,-3.55,-42.00,-1007.20,4219
0.00,6.84,-0.12,7.00,-6.31,-45.00,-1007.20,4229
0.00,6.74,-0.11,7.00,-8.64,-47.00,-1007.20,4237
0.00,6.69,-0.05,7.00,-8.71,-47.00,-1007.20,4246
0.00,6.66,-0.03,7.00,-9.13,-47.00,-1007.20,4254
0.00,6.63,-0.03,7.00,-9.86,-48.00,-1007.20,4263
0.00,6.58,-0.05,7.00,-11.38,-49.00,-1007.20,4272
0.00,6.62,0.04,7.00,-8.57,-47.00,-1007.20,4281
0.00,6.40,-0.22,7.00,-19.43,-56.00,-1007.20,4289
0.00,6.40,0.00,7.00,-14.84,-52.00,-1007.20,4298
0.00,6.28,-0.13,7.00,-20.56,-57.00,-1007.20,4306
0.00,6.37,0.10,7.00,-13.75,-51.00,-1007.20,4316
0.00,6.22,-0.16,7.00,-22.78,-59.00,-1007.20,4324
0.00,5.66,-0.56,7.00,-44.65,-77.00,-1007.20,4333
0.00,5.43,-0.23,7.00,-43.86,-76.00,-1007.20,4341
0.00,5.00,-0.43,7.00,-58.40,-89.00,-1008.04,4350
0.00,4.70,-0.31,7.00,-12.73,-50.00,-1008.04,4360
0.00,4.32,-0.38,7.00,-14.94,-52.00,-1008.88,4368
0.00,3.96,-0.35,7.00,-16.59,-53.00,-1008.88,4377
0.00,3.65,-0.32,7.00,-18.01,-55.00,-1009.72,4385
0.00,3.14,-0.51,7.00,-21.36,-57.00,-1010.56,4395
0.00,2.77,-0.37,7.00,-22.63,-59.00,-1010.56,4403
0.00,2.42,-0.35,7.00,-24.30,-60.00,-1011.40,4412
0.00,2.01,-0.41,7.00,-26.63,-62.00,-1012.24,4421
0.00,1.60,-0.40,7.00,-28.61,-64.00,-1013.08,4429
0.00,1.22,-0.38,7.00,-30.41,-65.00,-1013.92,4439
0.00,0.85,-0.37,7.00,-32.23,-67.00,-1015.60,4447
0.00,0.47,-0.38,7.00,-34.17,-68.00,-1016.44,4456
0.00,0.17,-0.30,7.00,-35.32,-69.00,-1018.12,4464
0.00,-0.04,-0.21,7.00,-36.06,-70.00,-1018.95,4473
0.00,-0.15,-0.11,7.00,-36.16,-70.00,-1020.63,4483
0.00,-0.20,-0.06,7.00,-36.24,-70.00,-1022.31,4491
0.00,-0.36,-0.15,7.00,-37.41,-71.00,-1023.99,4500
0.00,-0.21,0.15,7.00,-35.47,-69.00,-1026.51,4508
0.00,-0.21,-0.00,7.00,-36.06,-70.00,-1028.19,4517
0.00,-0.14,0.07,7.00,-35.46,-69.00,-1030.71,4527
0.00,-0.17,-0.03,7.00,-35.99,-70.00,-1032.38,4535
0.00,-0.04,0.13,7.00,-34.66,-69.00,-1034.90,4544
0.00,0.16,0.19,7.00,-33.45,-68.00,-1037.42,4552
0.00,1.15,0.99,7.00,-25.31,-61.00,-1039.94,4561
0.00,0.08,-1.07,7.00,-38.88,-72.00,-1042.46,4570
0.00,0.72,0.64,7.00,-28.85,-64.00,-1044.97,4579
0.00,0.46,-0.25,7.00,-33.70,-68.00,-1047.49,4588
0.00,0.80,0.34,7.00,-29.63,-64.00,-1050.01,4596
0.00,0.70,-0.10,7.00,-31.89,-66.00,-1053.37,4605
0.00,0.92,0.22,7.00,-29.50,-64.00,-1055.89,4614
0.00,0.95,0.03,7.00,-30.11,-65.00,-1059.24,4623
0.00,0.91,-0.04,7.00,-30.60,-65.00,-1061.76,4632
0.00,0.87,-0.04,7.00,-30.84,-65.00,-1065.12,4640
0.00,0.75,-0.12,7.00,-31.70,-66.00,-1067.64,4649
0.00,0.64,-0.11,7.00,-32.21,-67.00,-1070.99,4658
0.00,0.45,-0.19,7.00,-33.51,-68.00,-1074.35,4667
0.00,0.36,-0.10,7.00,-33.60,-68.00,-1076.87,4675
0.00,0.27,-0.09,7.00,-34.03,-68.00,-1080.23,4684
0.00,0.12,-0.15,7.00,-35.01,-69.00,-1083.58,4694
0.00,-0.03,-0.15,7.00,-35.77,-70.00,-1086.94,4702
0.00,-0.04,-0.01,7.00,-35.26,-69.00,-1089.46,4711
0.00,-0.07,-0.02,7.00,-35.43,-69.00,-1092.82,4719
0.00,-0.04,0.02,7.00,-35.12,-69.00,-1096.17,4728
0.00,-0.04,-0.00,7.00,-35.23,-69.00,-1099.53,4738
0.00,-0.03,0.01,7.00,-35.13,-69.00,-1102.89,4746
0.00,0.01,0.05,7.00,-34.75,-69.00,-1106.25,4755
0.00,-0.09,-0.10,7.00,-35.87,-70.00,-1109.60,4763
0.00,-0.17,-0.07,7.00,-36.12,-70.00,-1112.96,4772
0.00,-0.20,-0.03,7.00,-36.12,-70.00,-1116.32,4781
0.00,-0.38,-0.19,7.00,-37.67,-71.00,-1119.67,4790
0.00,-0.57,-0.18,7.00,-38.55,-72.00,-1123.87,4799
0.00,-0.80,-0.23,7.00,-39.94,-73.00,-1127.23,4807
0.00,-1.06,-0.26,7.00,-41.37,-74.00,-1130.59,4816
0.00,-1.34,-0.28,7.00,-42.82,-76.00,-1134.78,4825
0.00,-1.85,-0.51,7.00,-46.30,-78.00,-1138.14,4834
0.00,-2.16,-0.31,7.00,-47.06,-79.00,-1142.34,4843
0.00,-2.44,-0.27,7.00,-48.28,-80.00,-1146.53,4851
0.00,-2.57,-0.14,7.00,-48.42,-80.00,-1150.73,4860
0.00,-2.66,-0.08,7.00,-48.63,-80.00,-1154.93,4870
0.00,-2.62,0.04,7.00,-47.94,-80.00,-1159.12,4878
0.00,-2.51,0.11,7.00,-47.10,-79.00,-1163.32,4887
0.00,-2.26,0.25,7.00,-45.32,-78.00,-1168.36,4895
0.00,-2.04,0.22,7.00,-44.29,-77.00,-1172.55,4904
0.00,-1.61,0.42,7.00,-41.37,-74.00,-1177.59,4914
0.00,-1.16,0.45,7.00,-38.99,-72.00,-1182.63,4922
0.00,-0.49,0.67,7.00,-34.76,-69.00,-1186.82,4931
0.00,0.06,0.55,7.00,-32.53,-67.00,-1191.02,4939
0.00,0.96,0.90,7.00,-26.59,-62.00,-1195.22,4948
0.00,1.57,0.61,7.00,-24.68,-60.00,-1199.41,4957
0.00,2.40,0.83,7.00,-19.66,-56.00,-1202.77,4966
0.00,3.03,0.63,7.00,-17.34,-54.00,-1206.97,4975
0.00,3.93,0.90,7.00,-11.74,-49.00,-1211.16,4983
0.00,4.69,0.76,7.00,-8.50,-47.00,-1215.36,4993
0.00,5.47,0.78,7.00,-22.62,-59.00,-1218.72,5001
0.00,6.19,0.72,7.00,-5.67,-44.00,-1222.91,5010
0.00,6.90,0.70,7.00,11.42,49.00,-1227.11,5018
0.00,7.52,0.63,7.00,25.67,61.00,-1230.47,5027
0.00,8.15,0.62,7.00,41.21,74.00,-1233.82,5036
0.00,8.75,0.60,7.00,55.60,86.00,-1236.34,5045
0.00,9.19,0.45,7.00,63.85,93.00,-1238.86,5053
0.00,9.69,0.50,7.00,77.16,105.00,-1240.54,5062
0.00,10.35,0.66,7.00,97.10,121.00,-1241.38,5070
0.00,9.95,-0.40,7.00,65.71,95.00,-1241.38,5080
0.00,10.61,0.66,7.00,103.35,127.00,-1241.38,5088
0.00,10.79,0.18,7.00,98.18,122.00,-1241.38,5097
0.00,10.74,-0.05,7.00,92.43,117.00,-1241.38,5106
0.00,10.84,0.10,7.00,98.13,122.00,-1240.54,5114
0.00,10.60,-0.24,7.00,85.01,111.00,-1240.54,5124
0.00,10.05,-0.55,7.00,65.31,95.00,-1239.70,5132
0.00,9.50,-0.55,7.00,51.57,83.00,-1238.86,5141
0.00,8.80,-0.70,7.00,30.93,66.00,-1238.86,5149
0.00,8.03,-0.77,7.00,10.27,48.00,-1238.86,5158
0.00,7.48,-0.55,7.00,0.88,40.00,-1238.86,5167
0.00,6.81,-0.66,7.00,-17.89,-55.00,-1238.86,5176
0.00,6.26,-0.55,7.00,-29.45,-64.00,-1238.86,5184
0.00,5.54,-0.72,7.00,-51.01,-83.00,-1239.70,5193
0.00,4.97,-0.57,7.00,-12.45,-50.00,-1239.70,5202
0.00,4.30,-0.66,7.00,-16.14,-53.00,-1240.54,5211
0.00,3.71,-0.60,7.00,-18.86,-55.00,-1241.38,5220
0.00,3.12,-0.59,7.00,-21.78,-58.00,-1242.22,5228
0.00,2.43,-0.68,7.00,-25.55,-61.00,-1243.06,5237
0.00,1.85,-0.58,7.00,-28.09,-63.00,-1243.90,5245
0.00,1.33,-0.52,7.00,-30.44,-65.00,-1244.74,5255
0.00,0.76,-0.57,7.00,-33.48,-68.00,-1245.58,5264
0.00,0.17,-0.59,7.00,-36.52,-70.00,-1247.25,5272
0.00,-0.08,-0.25,7.00,-36.38,-70.00,-1248.93,5281
0.00,-0.55,-0.47,7.00,-39.64,-73.00,-1250.61,5289
0.00,-1.02,-0.47,7.00,-41.97,-75.00,-1252.29,5299
0.00,-1.47,-0.45,7.00,-44.14,-77.00,-1253.97,5308
0.00,-1.78,-0.31,7.00,-45.17,-78.00,-1255.65,5316
0.00,-2.14,-0.35,7.00,-47.11,-79.00,-1258.17,5325
0.00,-2.39,-0.25,7.00,-47.98,-80.00,-1260.68,5334
0.00,-2.57,-0.18,7.00,-48.56,-80.00,-1262.36,5343
0.00,-2.69,-0.12,7.00,-48.97,-81.00,-1264.88,5352
0.00,-2.86,-0.17,7.00,-49.96,-82.00,-1268.24,5360
0.00,-2.93,-0.07,7.00,-49.95,-82.00,-1270.76,5369
0.00,-2.98,-0.05,7.00,-50.12,-82.00,-1274.11,5378
0.00,-3.00,-0.01,7.00,-50.04,-82.00,-1276.63,5387
0.00,-2.91,0.09,7.00,-49.21,-81.00,-1279.99,5395
0.00,-2.83,0.08,7.00,-48.83,-81.00,-1283.35,5404
0.00,-2.73,0.10,7.00,-48.28,-80.00,-1287.54,5413
0.00,-2.55,0.18,7.00,-47.06,-79.00,-1290.90,5422
0.00,-2.51,0.05,7.00,-47.34,-79.00,-1294.26,5431
0.00,-2.33,0.18,7.00,-45.93,-78.00,-1298.45,5440
0.00,-2.27,0.06,7.00,-46.14,-78.00,-1302.65,5448
0.00,-2.09,0.18,7.00,-44.73,-77.00,-1306.85,5457
0.00,-2.02,0.07,7.00,-44.84,-77.00,-1311.04,5466
0.00,-1.74,0.28,7.00,-42.58,-75.00,-1315.24,5475
0.00,-1.74,-0.00,7.00,-43.72,-76.00,-1319.44,5484
0.00,-1.61,0.13,7.00,-42.56,-75.00,-1323.63,5492
0.00,-1.51,0.11,7.00,-42.11,-75.00,-1327.83,5501
0.00,-1.29,0.21,7.00,-40.61,-74.00,-1332.03,5510
0.00,-1.32,-0.03,7.00,-41.73,-75.00,-1336.22,5519
0.00,-1.37,-0.05,7.00,-42.08,-75.00,-1341.26,5528
0.00,-1.46,-0.09,7.00,-42.64,-75.00,-1345.46,5536
0.00,-1.46,-0.00,7.00,-42.31,-75.00,-1349.65,5545
0.00,-1.23,0.23,7.00,-40.25,-73.00,-1353.85,5554
0.00,-1.20,0.03,7.00,-40.89,-74.00,-1358.89,5563
0.00,-1.63,-0.43,7.00,-44.90,-77.00,-1363.08,5572
0.00,-1.76,-0.13,7.00,-44.32,-77.00,-1367.28,5580
0.00,-1.96,-0.19,7.00,-45.56,-78.00,-1372.32,5590
0.00,-2.07,-0.11,7.00,-45.79,-78.00,-1376.51,5599
0.00,-2.15,-0.08,7.00,-46.07,-78.00,-1381.55,5607
0.00,-2.20,-0.05,7.00,-46.17,-78.00,-1386.58,5616
0.00,-2.25,-0.06,7.00,-46.51,-79.00,-1390.78,5624
0.00,-2.31,-0.06,7.00,-46.79,-79.00,-1395.82,5634
0.00,-2.50,-0.19,7.00,-48.28,-80.00,-1400.85,5643
0.00,-2.60,-0.09,7.00,-48.35,-80.00,-1405.89,5651
0.00,-2.65,-0.06,7.00,-48.48,-80.00,-1410.92,5660
0.00,-2.59,0.06,7.00,-47.74,-80.00,-1415.96,5668
0.00,-2.41,0.19,7.00,-46.27,-78.00,-1421.00,5678
0.00,-2.19,0.21,7.00,-45.10,-78.00,-1426.03,5687
0.00,-1.83,0.36,7.00,-42.74,-76.00,-1431.91,5695
0.00,-1.75,0.09,7.00,-43.37,-76.00,-1436.94,5704
0.00,-1.67,0.08,7.00,-43.05,-76.00,-1441.98,5713
0.00,-1.32,0.35,7.00,-40.22,-73.00,-1447.86,5722
0.00,-1.12,0.20,7.00,-39.80,-73.00,-1452.89,5731
0.00,-0.57,0.55,7.00,-35.67,-70.00,-1458.77,5739
0.00,-0.40,0.17,7.00,-36.29,-70.00,-1463.80,5748
0.00,-0.16,0.24,7.00,-34.83,-69.00,-1469.68,5757
0.00,0.31,0.47,7.00,-31.59,-66.00,-1474.71,5766
0.00,0.59,0.28,7.00,-30.91,-66.00,-1479.75,5775
0.00,0.89,0.30,7.00,-29.38,-64.00,-1485.63,5783
0.00,1.20,0.31,7.00,-27.77,-63.00,-1490.66,5792
0.00,1.32,0.12,7.00,-27.94,-63.00,-1495.70,5801
0.00,1.76,0.44,7.00,-24.44,-60.00,-1500.73,5810
0.00,1.54,-0.22,7.00,-28.17,-63.00,-1505.77,5819
0.00,1.52,-0.03,7.00,-27.53,-63.00,-1510.81,5827
0.00,1.49,-0.03,7.00,-27.66,-63.00,-1515.84,5836
0.00,1.41,-0.08,7.00,-28.30,-63.00,-1520.88,5846
0.00,1.32,-0.09,7.00,-28.75,-64.00,-1525.91,5854
0.00,1.36,0.04,7.00,-28.07,-63.00,-1530.95,5863
0.00,1.17,-0.18,7.00,-29.86,-65.00,-1535.15,5871
0.00,1.21,0.03,7.00,-28.85,-64.00,-1540.18,5880
0.00,1.05,-0.15,7.00,-30.35,-65.00,-1545.22,5890
0.00,1.05,-0.00,7.00,-29.74,-65.00,-1550.25,5898
0.00,1.08,0.03,7.00,-29.49,-64.00,-1555.29,5907
0.00,1.25,0.17,7.00,-28.07,-63.00,-1559.49,5915
0.00,1.28,0.03,7.00,-28.47,-63.00,-1564.52,5924
0.00,1.39,0.11,7.00,-27.61,-63.00,-1569.56,5934
0.00,1.59,0.20,7.00,-26.28,-62.00,-1573.76,5942
0.00,1.48,-0.10,7.00,-27.98,-63.00,-1578.79,5951
0.00,1.99,0.51,7.00,-23.01,-59.00,-1582.99,5959
0.00,2.34,0.35,7.00,-21.91,-58.00,-1588.02,5968
0.00,2.73,0.39,7.00,-19.78,-56.00,-1592.22,5978
0.00,3.15,0.42,7.00,-17.59,-54.00,-1597.26,5986
0.00,3.30,0.15,7.00,-17.88,-55.00,-1601.45,5995
0.00,3.68,0.38,7.00,-15.10,-52.00,-1605.65,6003
0.00,3.94,0.26,7.00,-14.25,-51.00,-1609.85,6012
0.00,4.32,0.38,7.00,-11.90,-50.00,-1614.04,6021
0.00,4.54,0.23,7.00,-11.37,-49.00,-1618.24,6030
0.00,4.90,0.36,7.00,-9.07,-47.00,-1622.44,6039
0.00,5.24,0.34,7.00,-37.02,-71.00,-1625.79,6047
0.00,5.51,0.26,7.00,-32.06,-66.00,-1629.99,6056
0.00,5.52,0.02,7.00,-36.58,-70.00,-1633.35,6065
0.00,5.68,0.16,7.00,-29.86,-65.00,-1637.55,6074
0.00,5.72,0.04,7.00,-31.18,-66.00,-1641.74,6082
0.00,5.60,-0.12,7.00,-37.45,-71.00,-1645.10,6091
0.00,5.55,-0.05,7.00,-37.32,-71.00,-1649.30,6099
0.00,5.30,-0.24,7.00,-47.29,-79.00,-1653.49,6109
0.00,5.15,-0.15,7.00,-49.24,-81.00,-1657.69,6117
0.00,4.98,-0.17,7.00,-10.78,-49.00,-1661.89,6126
0.00,4.74,-0.24,7.00,-12.29,-50.00,-1666.08,6135
0.00,4.60,-0.13,7.00,-12.52,-50.00,-1670.28,6144
0.00,4.60,-0.00,7.00,-12.02,-50.00,-1674.48,6153
0.00,4.58,-0.02,7.00,-12.16,-50.00,-1678.67,6161
0.00,4.69,0.11,7.00,-11.08,-49.00,-1682.87,6170
0.00,4.84,0.15,7.00,-10.19,-48.00,-1687.07,6178
0.00,4.99,0.14,7.00,-9.49,-47.00,-1691.26,6188
0.00,5.22,0.23,7.00,-40.01,-73.00,-1694.62,6197
0.00,5.57,0.36,7.00,-28.57,-64.00,-1698.82,6205
0.00,5.89,0.31,7.00,-21.52,-58.00,-1703.01,6214
0.00,6.18,0.30,7.00,-14.51,-52.00,-1707.21,6222
0.00,6.55,0.37,7.00,-3.96,-43.00,-1711.41,6232
0.00,6.92,0.38,7.00,5.64,44.00,-1715.60,6240
0.00,7.29,0.36,7.00,14.52,52.00,-1718.96,6249
0.00,7.63,0.34,7.00,22.69,59.00,-1722.32,6257
0.00,7.93,0.30,7.00,29.23,64.00,-1725.68,6266
0.00,8.27,0.34,7.00,38.38,72.00,-1728.19,6275
0.00,8.74,0.48,7.00,53.07,84.00,-1729.87,6284
0.00,8.90,0.16,7.00,50.63,82.00,-1731.55,6292
0.00,9.33,0.43,7.00,66.65,96.00,-1732.39,6301
0.00,9.67,0.34,7.00,73.58,101.00,-1732.39,6309
0.00,9.83,0.16,7.00,73.87,102.00,-1732.39,6319
0.00,9.90,0.07,7.00,74.04,102.00,-1732.39,6327
0.00,9.82,-0.08,7.00,68.78,97.00,-1732.39,6336
0.00,9.72,-0.10,7.00,66.04,95.00,-1732.39,6344
0.00,9.21,-0.51,7.00,45.05,77.00,-1732.39,6353
0.00,8.95,-0.26,7.00,43.55,76.00,-1731.55,6362
0.00,8.40,-0.55,7.00,23.89,60.00,-1731.55,6371
0.00,8.00,-0.40,7.00,17.16,54.00,-1731.55,6379
0.00,7.58,-0.43,7.00,5.93,44.00,-1731.55,6388
0.00,7.30,-0.27,7.00,2.07,41.00,-1731.55,6396
0.00,6.70,-0.61,7.00,-19.68,-56.00,-1731.55,6406
0.00,6.11,-0.59,7.00,-34.17,-68.00,-1731.55,6414
0.00,5.77,-0.34,7.00,-37.58,-71.00,-1731.55,6423
0.00,5.03,-0.74,7.00,-64.15,-94.00,-1731.55,6431
0.00,4.66,-0.37,7.00,-13.17,-51.00,-1731.55,6440
0.00,3.92,-0.74,7.00,-18.40,-55.00,-1732.39,6449
0.00,3.37,-0.54,7.00,-20.30,-57.00,-1733.23,6458
0.00,2.87,-0.50,7.00,-22.65,-59.00,-1734.07,6467
0.00,2.42,-0.45,7.00,-24.71,-60.00,-1734.91,6475
0.00,2.24,-0.17,7.00,-24.48,-60.00,-1735.75,6484
0.00,2.09,-0.15,7.00,-25.16,-61.00,-1736.59,6493
0.00,2.09,-0.00,7.00,-24.56,-60.00,-1737.43,6502
0.00,2.14,0.05,7.00,-24.13,-60.00,-1739.11,6510
0.00,2.33,0.19,7.00,-22.60,-58.00,-1739.94,6519
0.00,2.58,0.25,7.00,-21.09,-57.00,-1741.62,6529
0.00,2.86,0.28,7.00,-19.57,-56.00,-1742.46,6537
0.00,3.24,0.38,7.00,-17.29,-54.00,-1744.14,6546
0.00,3.65,0.41,7.00,-15.09,-52.00,-1744.98,6554
0.00,4.04,0.39,7.00,-13.25,-51.00,-1746.66,6563
0.00,4.47,0.43,7.00,-10.94,-49.00,-1748.34,6572
0.00,4.80,0.33,7.00,-9.65,-48.00,-1749.18,6581
0.00,5.23,0.42,7.00,-35.84,-70.00,-1750.86,6590
0.00,5.53,0.30,7.00,-30.83,-65.00,-1752.53,6598
0.00,5.83,0.31,7.00,-23.10,-59.00,-1754.21,6607
0.00,6.13,0.29,7.00,-15.98,-53.00,-1755.89,6616
0.00,6.37,0.25,7.00,-10.77,-49.00,-1757.57,6625
0.00,6.64,0.27,7.00,-3.59,-42.00,-1759.25,6633
0.00,6.85,0.21,7.00,0.56,40.00,-1761.77,6642
0.00,7.12,0.27,7.00,8.48,47.00,-1763.45,6650
0.00,7.35,0.22,7.00,13.08,50.00,-1764.29,6660
0.00,7.71,0.37,7.00,25.07,61.00,-1765.96,6668
0.00,8.01,0.30,7.00,31.17,66.00,-1765.96,6677
0.00,8.30,0.29,7.00,38.17,72.00,-1765.96,6685
0.00,8.29,-0.01,7.00,32.16,67.00,-1765.96,6694
0.00,8.45,0.16,7.00,39.45,73.00,-1765.96,6703
0.00,8.47,0.02,7.00,37.36,71.00,-1765.96,6712
0.00,8.58,0.10,7.00,41.51,74.00,-1765.12,6720
0.00,8.42,-0.15,7.00,32.51,67.00,-1765.12,6729
0.00,8.44,0.01,7.00,36.12,70.00,-1764.29,6737
0.00,8.11,-0.33,7.00,21.17,57.00,-1764.29,6747
0.00,7.90,-0.21,7.00,18.12,55.00,-1764.29,6755
0.00,7.55,-0.34,7.00,7.00,45.00,-1764.29,6764
0.00,7.22,-0.33,7.00,-1.19,-40.00,-1764.29,6772
0.00,6.83,-0.39,7.00,-11.87,-49.00,-1764.29,6781
0.00,6.46,-0.37,7.00,-20.92,-57.00,-1765.12,6790
0.00,6.08,-0.38,7.00,-30.41,-65.00,-1765.12,6799
0.00,5.62,-0.46,7.00,-43.62,-76.00,-1765.12,6807
0.00,5.16,-0.47,7.00,-55.43,-86.00,-1765.96,6816
0.00,4.65,-0.51,7.00,-13.79,-51.00,-1766.80,6824
0.00,4.28,-0.37,7.00,-15.09,-52.00,-1767.64,6834
0.00,4.08,-0.20,7.00,-15.41,-52.00,-1768.48,6843
0.00,3.89,-0.19,7.00,-16.30,-53.00,-1770.16,6851
0.00,3.79,-0.10,7.00,-16.47,-53.00,-1771.00,6860
0.00,3.46,-0.33,7.00,-19.03,-56.00,-1771.84,6868
0.00,3.83,0.37,7.00,-14.37,-52.00,-1771.84,6878
0.00,3.35,-0.48,7.00,-20.17,-56.00,-1772.68,6886
0.00,3.41,0.06,7.00,-17.74,-54.00,-1772.68,6895
0.00,3.12,-0.29,7.00,-20.55,-57.00,-1773.52,6903
0.00,2.92,-0.20,7.00,-21.23,-57.00,-1774.36,6913
0.00,2.45,-0.46,7.00,-24.60,-60.00,-1775.20,6922
0.00,2.33,-0.12,7.00,-23.80,-59.00,-1776.04,6930
0.00,2.13,-0.21,7.00,-25.18,-61.00,-1776.88,6939
0.00,1.78,-0.35,7.00,-27.50,-63.00,-1777.71,6947
0.00,1.48,-0.30,7.00,-28.79,-64.00,-1779.39,6957
0.00,1.09,-0.39,7.00,-31.07,-66.00,-1780.23,6966
0.00,0.71,-0.38,7.00,-32.98,-67.00,-1781.91,6974
0.00,0.31,-0.40,7.00,-35.05,-69.00,-1782.75,6983
0.00,-0.01,-0.32,7.00,-36.31,-70.00,-1784.43,6991
0.00,-0.62,-0.61,7.00,-40.57,-74.00,-1786.11,7001
0.00,-0.98,-0.35,7.00,-41.30,-74.00,-1787.79,7010
0.00,-1.43,-0.45,7.00,-43.96,-77.00,-1789.47,7018
0.00,-1.77,-0.34,7.00,-45.24,-78.00,-1791.14,7027
0.00,-2.36,-0.59,7.00,-49.14,-81.00,-1793.66,7035
0.00,-3.03,-0.67,7.00,-52.84,-84.00,-1796.18,7045
0.00,-3.53,-0.50,7.00,-54.67,-86.00,-1797.86,7054
0.00,-4.15,-0.62,7.00,-58.21,-89.00,-1800.38,7062
0.00,-4.44,-0.29,7.00,-58.36,-89.00,-1803.73,7071
0.00,-4.60,-0.16,7.00,-58.67,-89.00,-1806.25,7079
0.00,-4.96,-0.36,7.00,-61.22,-91.00,-1808.77,7089
0.00,-5.09,-0.13,7.00,-304.75,-296.00,-1812.13,7098
0.00,-5.44,-0.35,7.00,-317.99,-308.00,-1815.48,7106
0.00,-5.60,-0.16,7.00,-318.34,-308.00,-1819.68,7115
0.00,-6.03,-0.43,7.00,-334.28,-321.00,-1823.88,7124
0.00,-5.88,0.15,7.00,-319.14,-309.00,-1828.07,7133
0.00,-6.18,-0.29,7.00,-335.26,-322.00,-1832.27,7142
0.00,-6.27,-0.09,7.00,-333.53,-321.00,-1837.31,7151
0.00,-6.32,-0.05,7.00,-334.12,-321.00,-1842.34,7160
0.00,-6.14,0.18,7.00,-324.82,-313.00,-1847.38,7169
0.00,-6.47,-0.33,7.00,-343.52,-329.00,-1853.26,7178
0.00,-6.03,0.44,7.00,-316.87,-307.00,-1859.13,7187
0.00,-6.29,-0.26,7.00,-337.61,-324.00,-1865.01,7195
0.00,-6.39,-0.10,7.00,-336.70,-323.00,-1870.88,7204
0.00,-6.06,0.33,7.00,-319.69,-309.00,-1876.76,7214
0.00,-6.36,-0.31,7.00,-340.14,-326.00,-1883.47,7222
0.00,-7.07,-0.70,7.00,-365.71,-348.00,-1890.19,7231
0.00,-7.15,-0.09,7.00,-355.65,-339.00,-1896.06,7240
0.00,-6.96,0.19,7.00,-345.09,-330.00,-1903.62,7249
0.00,-7.13,-0.17,7.00,-356.61,-340.00,-1910.33,7258
0.00,-7.29,-0.16,7.00,-360.34,-343.00,-1917.04,7267
0.00,-7.19,0.10,7.00,-352.67,-337.00,-1924.60,7276
0.00,-7.20,-0.02,7.00,-355.37,-339.00,-1932.15,7284
0.00,-7.26,-0.05,7.00,-357.47,-341.00,-1939.71,7293
0.00,-6.94,0.32,7.00,-342.12,-328.00,-1947.26,7303
0.00,-6.85,0.09,7.00,-344.31,-330.00,-1955.65,7312
0.00,-6.45,0.39,7.00,-328.48,-316.00,-1963.21,7320
0.00,-6.20,0.26,7.00,-324.80,-313.00,-1971.60,7329
0.00,-5.77,0.43,7.00,-310.62,-301.00,-1980.83,7339
0.00,-5.58,0.19,7.00,-310.68,-301.00,-1989.23,7348
0.00,-5.15,0.43,7.00,-294.95,-288.00,-1999.30,7356
0.00,-4.64,0.50,7.00,-56.19,-87.00,-2008.53,7365
0.00,-4.19,0.45,7.00,-54.17,-85.00,-2018.60,7374
0.00,-3.80,0.39,7.00,-52.42,-84.00,-2027.84,7383
0.00,-3.30,0.50,7.00,-49.48,-81.00,-2037.07,7392
0.00,-2.96,0.34,7.00,-48.44,-80.00,-2046.30,7400
0.00,-2.61,0.34,7.00,-46.70,-79.00,-2055.54,7409
0.00,-2.36,0.25,7.00,-45.79,-78.00,-2064.77,7418
0.00,-2.07,0.29,7.00,-44.18,-77.00,-2073.16,7427
0.00,-1.85,0.22,7.00,-43.33,-76.00,-2081.55,7436
0.00,-1.82,0.03,7.00,-43.97,-77.00,-2089.95,7445
0.00,-1.70,0.11,7.00,-43.07,-76.00,-2098.34,7453
0.00,-1.54,0.16,7.00,-42.06,-75.00,-2106.73,7462
0.00,-1.54,0.00,7.00,-42.67,-75.00,-2114.29,7471
0.00,-1.50,0.04,7.00,-42.35,-75.00,-2122.68,7480
0.00,-1.32,0.18,7.00,-40.88,-74.00,-2130.24,7489
0.00,-1.40,-0.08,7.00,-42.30,-75.00,-2137.79,7497
0.00,-1.28,0.12,7.00,-40.95,-74.00,-2145.34,7506
0.00,-1.20,0.08,7.00,-40.64,-74.00,-2152.90,7516
0.00,-1.01,0.18,7.00,-39.34,-73.00,-2159.61,7524
0.00,-0.91,0.10,7.00,-39.17,-72.00,-2167.17,7533
0.00,-0.55,0.36,7.00,-36.33,-70.00,-2174.72,7541
0.00,-0.28,0.27,7.00,-35.30,-69.00,-2181.44,7550
0.00,0.14,0.42,7.00,-32.62,-67.00,-2188.99,7560
0.00,0.57,0.43,7.00,-30.39,-65.00,-2195.70,7568
0.00,1.16,0.58,7.00,-26.90,-62.00,-2202.42,7577
0.00,1.78,0.63,7.00,-23.56,-59.00,-2209.13,7585
0.00,2.34,0.55,7.00,-21.09,-57.00,-2215.85,7595
0.00,2.94,0.60,7.00,-17.91,-55.00,-2222.56,7604
0.00,3.57,0.63,7.00,-14.63,-52.00,-2229.28,7612
0.00,4.15,0.58,7.00,-11.97,-50.00,-2235.99,7621
0.00,4.74,0.60,7.00,-8.90,-47.00,-2241.87,7629
0.00,5.44,0.70,7.00,-25.10,-61.00,-2247.74,7639
0.00,6.05,0.61,7.00,-11.40,-49.00,-2253.62,7647
0.00,6.55,0.50,7.00,-1.17,-40.00,-2259.49,7656
0.00,7.09,0.53,7.00,12.81,50.00,-2265.37,7665
0.00,7.59,0.50,7.00,24.64,60.00,-2271.24,7673
0.00,8.03,0.44,7.00,34.64,69.00,-2276.28,7683
0.00,8.39,0.36,7.00,41.84,75.00,-2280.48,7691
0.00,8.71,0.32,7.00,49.03,81.00,-2283.83,7700
0.00,8.86,0.15,7.00,49.38,81.00,-2287.19,7708
0.00,9.13,0.27,7.00,58.58,89.00,-2289.71,7717
0.00,9.25,0.13,7.00,58.88,89.00,-2292.23,7726
0.00,9.46,0.21,7.00,65.68,95.00,-2293.07,7735
0.00,9.68,0.22,7.00,71.52,100.00,-2293.91,7743
0.00,9.80,0.11,7.00,72.20,100.00,-2293.91,7752
0.00,9.84,0.05,7.00,72.07,100.00,-2293.91,7760
0.00,9.90,0.06,7.00,73.72,102.00,-2293.07,7770
0.00,9.89,-0.01,7.00,72.12,100.00,-2291.39,7779
0.00,9.88,-0.01,7.00,71.70,100.00,-2290.55,7787
0.00,9.90,0.02,7.00,72.88,101.00,-2288.87,7796
0.00,9.83,-0.07,7.00,69.25,98.00,-2287.19,7804
0.00,9.76,-0.07,7.00,67.44,96.00,-2285.51,7814
0.00,9.68,-0.07,7.00,65.61,95.00,-2283.83,7822
0.00,9.60,-0.09,7.00,63.23,93.00,-2281.32,7831
0.00,9.49,-0.11,7.00,59.94,90.00,-2279.64,7839
0.00,9.37,-0.12,7.00,56.94,87.00,-2277.12,7848
0.00,9.25,-0.12,7.00,53.65,85.00,-2274.60,7857
0.00,9.13,-0.11,7.00,51.16,83.00,-2272.08,7866
0.00,8.93,-0.21,7.00,43.97,77.00,-2269.57,7874
0.00,8.73,-0.20,7.00,39.30,73.00,-2267.05,7883
0.00,8.55,-0.18,7.00,35.09,69.00,-2264.53,7891
0.00,8.39,-0.16,7.00,31.60,66.00,-2261.17,7901
0.00,8.25,-0.14,7.00,28.65,64.00,-2258.65,7909
0.00,8.18,-0.08,7.00,27.87,63.00,-2256.14,7918
0.00,8.18,0.00,7.00,29.52,64.00,-2253.62,7926
0.00,8.13,-0.05,7.00,27.39,63.00,-2251.10,7936
0.00,8.00,-0.14,7.00,22.15,58.00,-2247.74,7945
0.00,7.90,-0.09,7.00,20.71,57.00,-2245.23,7953
0.00,7.75,-0.15,7.00,15.79,53.00,-2242.71,7962
0.00,7.63,-0.13,7.00,13.17,51.00,-2240.19,7970
0.00,7.48,-0.15,7.00,9.07,47.00,-2237.67,7980
0.00,7.37,-0.11,7.00,6.92,45.00,-2235.15,7988
0.00,7.19,-0.18,7.00,1.05,40.00,-2232.63,7997
0.00,6.97,-0.21,7.00,-4.97,-44.00,-2230.12,8005
0.00,6.77,-0.20,7.00,-9.64,-48.00,-2227.60,8013
0.00,6.66,-0.12,7.00,-10.84,-49.00,-2225.92,8023
0.00,6.42,-0.23,7.00,-19.11,-56.00,-2224.24,8032
0.00,6.23,-0.19,7.00,-22.93,-59.00,-2222.56,8040
0.00,5.99,-0.25,7.00,-30.21,-65.00,-2221.72,8049
0.00,5.79,-0.20,7.00,-34.20,-68.00,-2221.72,8057
0.00,5.68,-0.11,7.00,-35.24,-69.00,-2221.72,8067
0.00,5.55,-0.13,7.00,-38.82,-720.05,4.07,4.07,7.00,1.64,41.00,0.00,109
0.48,4.06,-0.01,7.00,-14.75,-52.00,0.00,117
0.05,4.05,-0.01,7.00,-14.80,-52.00,0.00,126
0.05,4.04,-0.01,7.00,-14.86,-52.00,0.00,135
0.43,4.03,-0.01,7.00,-14.91,-52.00,0.00,143
0.05,4.01,-0.01,7.00,-15.00,-52.00,-0.84,152
0.09,4.00,-0.01,7.00,-15.04,-52.00,-0.84,160
0.14,3.97,-0.03,7.00,-15.29,-52.00,-1.68,168
0.28,3.97,0.00,7.00,-15.15,-52.00,-2.52,178
0.05,3.94,-0.03,7.00,-15.44,-52.00,-2.52,186
0.09,3.97,0.03,7.00,-15.04,-52.00,-3.36,194
0.05,3.91,-0.06,7.00,-15.66,-53.00,-3.36,203
0.05,3.93,0.02,7.00,-15.27,-52.00,-3.36,211
0.48,3.90,-0.03,7.00,-15.61,-53.00,-3.36,220
0.05,3.91,0.01,7.00,-15.44,-52.00,-3.36,229
0.09,3.92,0.01,7.00,-15.34,-52.00,-4.20,237
0.05,3.90,-0.02,7.00,-15.54,-53.00,-4.20,246
0.09,3.91,0.00,7.00,-15.46,-52.00,-4.20,254
0.05,3.90,-0.01,7.00,-15.52,-53.00,-5.04,263
0.09,3.89,-0.01,7.00,-15.58,-53.00,-5.04,272
0.62,3.88,-0.01,7.00,-15.62,-53.00,-5.04,280
0.14,3.89,0.01,7.00,-15.53,-53.00,-5.88,289
0.19,3.91,0.02,7.00,-15.40,-52.00,-5.88,297
0.05,3.92,0.02,7.00,-15.31,-52.00,-5.88,306
0.05,3.96,0.03,7.00,-15.09,-52.00,-5.88,315
0.09,3.99,0.04,7.00,-14.87,-52.00,-6.71,323
0.05,4.02,0.03,7.00,-14.76,-52.00,-6.71,331
0.05,4.06,0.03,7.00,-14.58,-52.00,-6.71,340
0.48,4.10,0.04,7.00,-14.33,-52.00,-6.71,349
0.14,4.16,0.06,7.00,-14.00,-51.00,-6.71,358
0.09,4.20,0.05,7.00,-13.79,-51.00,-7.55,366
0.24,4.26,0.06,7.00,-13.47,-51.00,-7.55,374
0.05,4.34,0.08,7.00,-13.01,-50.00,-7.55,384
0.05,4.35,0.01,7.00,-13.19,-51.00,-7.55,392
0.09,4.38,0.03,7.00,-12.99,-50.00,-8.39,401
0.14,4.37,-0.01,7.00,-13.17,-51.00,-8.39,409
0.53,4.37,0.00,7.00,-13.11,-51.00,-8.39,417
0.58,4.37,-0.01,7.00,-13.18,-51.00,-9.23,427
0.14,4.36,-0.01,7.00,-13.21,-51.00,-9.23,435
0.09,4.31,-0.05,7.00,-13.63,-51.00,-9.23,444
0.09,4.28,-0.04,7.00,-13.75,-51.00,-9.23,452
0.09,4.22,-0.06,7.00,-14.13,-51.00,-10.07,460
0.05,4.17,-0.05,7.00,-14.37,-52.00,-10.07,470
0.09,4.02,-0.14,7.00,-15.46,-52.00,-10.07,478
0.28,3.92,-0.10,7.00,-15.81,-53.00,-10.91,487
0.05,3.92,-0.01,7.00,-15.44,-52.00,-10.91,495
0.09,3.94,0.03,7.00,-15.19,-52.00,-10.91,504
0.14,4.08,0.14,7.00,-14.02,-51.00,-11.75,513
0.93,4.19,0.11,7.00,-13.58,-51.00,-11.75,522
0.24,4.31,0.11,7.00,-13.00,-50.00,-12.59,530
0.09,4.38,0.07,7.00,-12.83,-50.00,-12.59,539
0.00,4.51,0.13,7.00,-11.93,-50.00,-13.43,547
0.09,4.58,0.08,7.00,-11.78,-49.00,-14.27,556
0.05,4.71,0.13,7.00,-10.91,-49.00,-14.27,565
0.53,4.88,0.16,7.00,-9.98,-48.00,-15.11,573
0.72,5.04,0.16,7.00,-45.69,-78.00,-15.95,582
0.28,5.19,0.15,7.00,-42.44,-75.00,-16.79,590
0.14,5.30,0.11,7.00,-40.44,-74.00,-17.63,600
0.48,5.40,0.10,7.00,-37.94,-71.00,-18.47,608
0.05,5.48,0.09,7.00,-36.19,-70.00,-19.30,616
0.09,5.57,0.09,7.00,-34.03,-68.00,-20.14,625
0.09,5.63,0.06,7.00,-33.16,-67.00,-21.82,633
0.05,5.68,0.06,7.00,-31.81,-66.00,-22.66,643
0.05,5.69,0.01,7.00,-32.67,-67.00,-23.50,651
0.05,5.71,0.02,7.00,-31.89,-66.00,-25.18,659
0.09,5.71,0.00,7.00,-32.11,-67.00,-26.02,668
0.05,5.66,-0.05,7.00,-34.46,-69.00,-27.70,676
0.05,5.63,-0.03,7.00,-35.01,-69.00,-29.38,686
0.62,5.57,-0.06,7.00,-37.04,-71.00,-31.06,694
0.09,5.50,-0.07,7.00,-38.84,-72.00,-31.89,703
0.09,5.46,-0.04,7.00,-39.25,-73.00,-33.57,711
0.24,5.46,-0.00,7.00,-38.51,-72.00,-35.25,719
0.05,5.55,0.09,7.00,-34.48,-69.00,-36.93,729
0.09,5.50,-0.05,7.00,-38.35,-72.00,-38.61,737
0.82,5.64,0.13,7.00,-31.42,-66.00,-41.13,746
0.48,5.71,0.07,7.00,-30.74,-65.00,-42.81,754
0.72,5.90,0.19,7.00,-23.72,-59.00,-44.48,763
0.93,6.04,0.14,7.00,-21.21,-57.00,-47.00,772
0.58,6.32,0.28,7.00,-11.19,-49.00,-48.68,780
0.93,6.61,0.29,7.00,-4.03,-43.00,-50.36,789
0.33,6.80,0.19,7.00,-1.31,-41.00,-52.88,797
0.33,7.06,0.27,7.00,6.92,45.00,-54.56,805
0.09,7.27,0.20,7.00,10.73,49.00,-56.24,815
0.28,7.49,0.22,7.00,16.75,54.00,-57.91,823
0.14,7.71,0.22,7.00,22.31,58.00,-58.75,832
0.05,8.14,0.43,7.00,37.03,71.00,-59.59,840
0.05,8.21,0.07,7.00,31.43,66.00,-59.59,848
0.14,8.44,0.24,7.00,40.72,74.00,-59.59,858
0.93,8.70,0.26,7.00,47.50,79.00,-59.59,866
0.09,8.83,0.14,7.00,48.61,80.00,-59.59,875
0.48,8.98,0.15,7.00,52.41,84.00,-59.59,883
0.05,9.10,0.12,7.00,54.91,86.00,-59.59,891
0.09,9.28,0.18,7.00,60.78,91.00,-58.75,901
0.14,9.17,-0.11,7.00,52.18,83.00,-57.91,909
0.05,9.32,0.15,7.00,60.89,91.00,-57.07,918
0.58,9.32,0.00,7.00,58.11,88.00,-57.07,926
0.58,9.07,-0.26,7.00,46.54,79.00,-57.07,934
0.58,9.08,0.01,7.00,52.16,83.00,-56.24,944
0.09,9.06,-0.01,7.00,51.28,83.00,-56.24,952
0.14,9.05,-0.02,7.00,50.80,82.00,-56.24,961
0.24,8.94,-0.11,7.00,46.30,78.00,-56.24,969
0.14,8.90,-0.03,7.00,46.89,79.00,-55.40,978
0.53,8.94,0.04,7.00,49.24,81.00,-55.40,987
0.05,9.00,0.06,7.00,51.04,83.00,-55.40,995
0.00,9.02,0.02,7.00,50.88,82.00,-55.40,1004
0.33,9.05,0.03,7.00,51.69,83.00,-55.40,1012
0.87,9.06,0.02,7.00,51.92,83.00,-55.40,1021
0.05,9.09,0.02,7.00,52.59,84.00,-55.40,1030
0.05,9.09,0.01,7.00,52.47,84.00,-55.40,1038
0.05,9.12,0.03,7.00,53.71,85.00,-55.40,1047
0.09,9.19,0.06,7.00,55.99,87.00,-55.40,1055
0.05,9.26,0.07,7.00,58.03,88.00,-55.40,1064
0.05,9.32,0.06,7.00,59.13,89.00,-55.40,1073
0.05,9.40,0.08,7.00,61.53,91.00,-55.40,1082
0.00,9.50,0.11,7.00,64.76,94.00,-55.40,1090
0.09,9.65,0.15,7.00,69.31,98.00,-55.40,1098
0.24,9.79,0.13,7.00,72.39,100.00,-55.40,1107
0.09,9.90,0.11,7.00,74.87,103.00,-55.40,1116
0.33,10.00,0.09,7.00,76.76,104.00,-55.40,1125
0.09,10.06,0.07,7.00,77.94,105.00,-55.40,1133
0.28,10.12,0.05,7.00,79.02,106.00,-55.40,1142
0.05,10.13,0.02,7.00,78.71,106.00,-55.40,1152
0.09,10.13,-0.00,7.00,78.30,106.00,-55.40,1160
0.09,10.12,-0.01,7.00,77.83,105.00,-55.40,1169
0.05,10.13,0.01,7.00,78.35,106.00,-55.40,1177
0.14,10.15,0.02,7.00,79.33,106.00,-55.40,1186
0.28,10.19,0.04,7.00,80.56,107.00,-55.40,1195
0.05,10.23,0.04,7.00,81.49,108.00,-55.40,1204
0.09,10.25,0.02,7.00,81.55,108.00,-55.40,1212
0.09,10.24,-0.00,7.00,80.99,108.00,-55.40,1221
0.09,10.23,-0.01,7.00,80.57,107.00,-55.40,1230
0.05,10.17,-0.06,7.00,78.22,105.00,-55.40,1239
0.33,10.10,-0.08,7.00,75.98,103.00,-55.40,1248
0.43,10.02,-0.08,7.00,73.78,102.00,-55.40,1256
0.05,9.93,-0.09,7.00,71.50,100.00,-55.40,1265
0.05,9.85,-0.08,7.00,69.61,98.00,-55.40,1273
0.09,9.77,-0.08,7.00,67.46,96.00,-54.56,1283
0.43,9.69,-0.07,7.00,65.93,95.00,-54.56,1291
0.09,9.59,-0.11,7.00,62.45,92.00,-54.56,1299
0.19,9.50,-0.08,7.00,61.01,91.00,-54.56,1308
0.09,9.44,-0.06,7.00,59.82,90.00,-54.56,1316
0.05,9.37,-0.07,7.00,57.77,88.00,-53.72,1326
0.09,9.32,-0.05,7.00,57.09,88.00,-53.72,1334
0.05,9.28,-0.04,7.00,56.22,87.00,-52.88,1343
0.09,9.24,-0.04,7.00,55.20,86.00,-52.88,1351
0.19,9.20,-0.04,7.00,54.17,85.00,-52.04,1360
0.05,9.20,-0.00,7.00,54.83,86.00,-52.04,1369
0.05,9.15,-0.05,7.00,52.62,84.00,-51.20,1378
0.14,9.04,-0.11,7.00,48.69,80.00,-50.36,1386
0.05,8.93,-0.10,7.00,46.24,78.00,-49.52,1394
0.09,8.81,-0.12,7.00,42.78,76.00,-47.84,1403
0.24,8.63,-0.18,7.00,37.33,71.00,-47.00,1412
0.09,8.51,-0.13,7.00,35.17,69.00,-45.32,1421
0.09,8.38,-0.13,7.00,31.80,66.00,-44.48,1429
0.09,8.24,-0.13,7.00,28.37,63.00,-42.81,1438
0.14,8.12,-0.12,7.00,25.47,61.00,-41.13,1446
0.38,8.08,-0.04,7.00,26.18,62.00,-39.45,1456
0.19,8.04,-0.04,7.00,25.03,61.00,-37.77,1464
0.00,7.97,-0.06,7.00,23.04,59.00,-36.09,1473
0.24,7.94,-0.03,7.00,22.79,59.00,-34.41,1481
0.09,7.87,-0.07,7.00,20.41,57.00,-32.73,1489
0.05,7.86,-0.01,7.00,21.32,57.00,-31.06,1499
0.05,7.79,-0.07,7.00,18.23,55.00,-29.38,1507
0.05,7.72,-0.07,7.00,16.67,53.00,-27.70,1516
0.14,7.63,-0.09,7.00,13.94,51.00,-26.02,1524
0.05,7.47,-0.16,7.00,8.51,47.00,-24.34,1533
0.05,7.23,-0.23,7.00,1.18,40.00,-21.82,1542
0.05,7.00,-0.24,7.00,-4.86,-44.00,-20.14,1551
0.09,6.69,-0.31,7.00,-13.96,-51.00,-18.47,1559
0.09,6.44,-0.25,7.00,-19.05,-56.00,-17.63,1567
0.09,6.21,-0.23,7.00,-24.50,-60.00,-16.79,1576
0.05,5.99,-0.22,7.00,-29.57,-64.00,-15.95,1585
0.05,5.81,-0.18,7.00,-33.36,-68.00,-15.95,1594
0.09,5.62,-0.19,7.00,-38.26,-72.00,-15.95,1602
0.05,5.43,-0.19,7.00,-43.10,-76.00,-15.95,1611
0.53,5.35,-0.08,7.00,-42.68,-75.00,-15.95,1619
0.09,5.24,-0.11,7.00,-46.10,-78.00,-16.79,1629
0.48,5.10,-0.14,7.00,-50.32,-82.00,-17.63,1637
0.77,4.93,-0.17,7.00,-11.00,-49.00,-18.47,1646
0.05,4.71,-0.23,7.00,-12.36,-50.00,-19.30,1654
0.28,4.37,-0.33,7.00,-14.47,-52.00,-20.14,1664
0.09,4.02,-0.35,7.00,-16.31,-53.00,-21.82,1672
0.05,3.71,-0.31,7.00,-17.68,-54.00,-22.66,1681
0.05,3.31,-0.40,7.00,-20.02,-56.00,-23.50,1689
0.09,2.96,-0.35,7.00,-21.61,-58.00,-25.18,1698
0.09,2.64,-0.32,7.00,-23.12,-59.00,-26.86,1707
0.05,2.35,-0.29,7.00,-24.41,-60.00,-27.70,1716
0.05,2.0.05,2.92,2.92,7.00,-8.69,-47.00,0.00,109
0.05,2.92,0.00,7.00,-20.38,-57.00,0.00,117
0.05,2.92,0.00,7.00,-20.38,-57.00,0.00,126
0.05,2.92,-0.00,7.00,-20.40,-57.00,0.00,135
0.05,2.92,0.00,7.00,-20.38,-57.00,0.00,143
0.05,2.93,0.01,7.00,-20.30,-57.00,-0.84,152
0.05,2.93,-0.00,7.00,-20.38,-57.00,-0.84,160
0.05,2.94,0.01,7.00,-20.28,-57.00,-1.68,168
0.05,2.94,-0.00,7.00,-20.32,-57.00,-2.52,178
0.67,2.95,0.01,7.00,-20.23,-57.00,-2.52,186
0.09,2.95,-0.00,7.00,-20.27,-57.00,-3.36,194
0.09,2.97,0.03,7.00,-20.03,-56.00,-4.20,203
0.53,2.99,0.02,7.00,-19.98,-56.00,-5.04,211
0.53,2.99,0.00,7.00,-20.04,-56.00,-5.88,220
0.19,3.03,0.04,7.00,-19.66,-56.00,-5.88,229
0.09,3.02,-0.01,7.00,-19.91,-56.00,-6.71,237
0.05,3.08,0.06,7.00,-19.37,-56.00,-7.55,246
0.09,3.09,0.00,7.00,-19.55,-56.00,-7.55,254
0.14,3.14,0.05,7.00,-19.12,-56.00,-8.39,263
0.05,3.15,0.02,7.00,-19.17,-56.00,-9.23,272
0.09,3.19,0.04,7.00,-18.87,-55.00,-10.07,280
0.09,3.22,0.02,7.00,-18.83,-55.00,-11.75,289
0.05,3.25,0.04,7.00,-18.59,-55.00,-12.59,297
0.05,3.29,0.04,7.00,-18.39,-55.00,-13.43,307
0.48,3.33,0.03,7.00,-18.24,-55.00,-14.27,315
0.28,3.35,0.03,7.00,-18.12,-55.00,-15.95,324
0.09,3.39,0.04,7.00,-17.91,-55.00,-16.79,332
0.48,3.42,0.03,7.00,-17.82,-55.00,-17.63,340
0.09,3.43,0.01,7.00,-17.79,-54.00,-18.47,350
0.09,3.45,0.02,7.00,-17.66,-54.00,-20.14,358
0.00,3.47,0.02,7.00,-17.54,-54.00,-20.98,367
0.05,3.51,0.04,7.00,-17.31,-54.00,-21.82,375
0.28,3.54,0.03,7.00,-17.17,-54.00,-23.50,385
0.14,3.61,0.07,7.00,-16.70,-54.00,-25.18,393
0.09,3.66,0.05,7.00,-16.50,-53.00,-26.02,401
0.05,3.73,0.07,7.00,-16.04,-53.00,-27.70,410
0.14,3.78,0.05,7.00,-15.91,-53.00,-29.38,418
0.05,3.85,0.06,7.00,-15.52,-53.00,-31.06,428
0.09,3.89,0.05,7.00,-15.33,-52.00,-32.73,436
0.05,3.95,0.06,7.00,-15.00,-52.00,-34.41,445
0.05,4.02,0.07,7.00,-14.62,-52.00,-36.09,453
0.05,4.08,0.06,7.00,-14.37,-52.00,-37.77,462
0.05,4.13,0.05,7.00,-14.19,-51.00,-39.45,471
0.05,4.20,0.08,7.00,-13.69,-51.00,-41.13,479
0.82,4.29,0.09,7.00,-13.19,-51.00,-42.81,488
0.43,4.36,0.07,7.00,-12.89,-50.00,-44.48,496
0.82,4.43,0.07,7.00,-12.59,-50.00,-46.16,505
0.53,4.49,0.06,7.00,-12.27,-50.00,-47.84,514
0.09,4.56,0.06,7.00,-11.96,-50.00,-49.52,523
0.14,4.61,0.05,7.00,-11.75,-49.00,-51.20,531
0.58,4.68,0.07,7.00,-11.28,-49.00,-52.88,540
0.05,4.73,0.04,7.00,-11.21,-49.00,-54.56,548
0.05,4.80,0.07,7.00,-10.73,-49.00,-56.24,558
0.09,4.86,0.06,7.00,-10.45,-48.00,-58.75,566
0.05,4.95,0.09,7.00,-9.89,-48.00,-60.43,574
0.05,5.03,0.08,7.00,-47.63,-80.00,-62.11,583
0.05,5.11,0.08,7.00,-45.51,-78.00,-63.79,591
0.05,5.23,0.12,7.00,-41.92,-75.00,-66.31,601
0.09,5.31,0.08,7.00,-40.49,-74.00,-68.83,609
0.05,5.32,0.01,7.00,-41.68,-75.00,-70.50,618
0.05,5.43,0.10,7.00,-37.34,-71.00,-73.02,626
0.05,5.43,0.00,7.00,-39.36,-73.00,-74.70,634
0.09,5.56,0.14,7.00,-33.27,-67.00,-77.22,644
0.09,5.59,0.03,7.00,-34.50,-69.00,-78.90,652
0.05,5.67,0.08,7.00,-31.67,-66.00,-80.58,661
0.05,5.79,0.12,7.00,-27.97,-63.00,-82.25,669
0.33,5.90,0.11,7.00,-25.45,-61.00,-84.77,678
0.28,6.00,0.10,7.00,-23.13,-59.00,-86.45,687
0.09,6.15,0.15,7.00,-18.33,-55.00,-88.13,695
0.62,6.14,-0.00,7.00,-21.42,-58.00,-89.81,704
0.72,6.49,0.35,7.00,-5.74,-44.00,-92.33,712
0.09,6.87,0.37,7.00,4.13,43.00,-94.01,720
0.09,7.12,0.25,7.00,7.96,46.00,-94.85,730
0.05,7.23,0.11,7.00,7.86,46.00,-96.52,738
0.09,7.42,0.19,7.00,14.39,52.00,-97.36,747
0.05,7.62,0.20,7.00,19.49,56.00,-97.36,755
0.09,7.82,0.20,7.00,24.35,60.00,-98.20,763
0.05,8.22,0.40,7.00,38.60,72.00,-98.20,773
0.05,8.24,0.02,7.00,31.51,66.00,-98.20,781
0.05,8.40,0.16,7.00,38.22,72.00,-98.20,790
0.14,8.37,-0.03,7.00,33.68,68.00,-98.20,798
0.09,8.41,0.04,7.00,36.06,70.00,-98.20,806
0.05,8.60,0.19,7.00,43.65,76.00,-97.36,816
0.09,8.67,0.07,7.00,43.24,76.00,-97.36,824
0.05,8.70,0.03,7.00,42.91,76.00,-96.52,832
0.14,8.69,-0.00,7.00,42.18,75.00,-95.68,841
0.48,8.70,0.01,7.00,42.76,76.00,-94.85,849
0.38,8.67,-0.03,7.00,41.02,74.00,-93.17,859
0.19,8.62,-0.05,7.00,39.55,73.00,-91.49,867
0.09,8.51,-0.11,7.00,35.74,70.00,-90.65,876
0.09,8.39,-0.13,7.00,32.17,67.00,-88.97,884
0.05,8.24,-0.15,7.00,27.85,63.00,-87.29,892
0.05,8.22,-0.02,7.00,30.05,65.00,-85.61,902
0.05,8.10,-0.12,7.00,24.95,60.00,-83.93,910
0.00,8.06,-0.04,7.00,25.79,61.00,-82.25,918
0.62,8.06,0.00,7.00,26.63,62.00,-80.58,927
0.87,8.00,-0.07,7.00,23.62,59.00,-78.90,935
0.05,7.96,-0.04,7.00,23.07,59.00,-77.22,945
0.05,7.91,-0.05,7.00,21.68,58.00,-75.54,953
0.09,7.79,-0.12,7.00,17.26,54.00,-73.86,961
0.09,7.75,-0.04,7.00,17.88,55.00,-72.18,970
0.05,7.76,0.02,7.00,19.45,56.00,-70.50,978
0.05,7.75,-0.02,7.00,18.41,55.00,-68.83,988
0.19,7.72,-0.03,7.00,17.40,54.00,-67.15,996
0.38,7.70,-0.02,7.00,17.25,54.00,-64.63,1005
0.14,7.68,-0.02,7.00,16.70,53.00,-62.95,1013
0.00,7.73,0.04,7.00,18.97,55.00,-61.27,1021
0.05,7.78,0.06,7.00,20.79,57.00,-59.59,1031
0.09,7.93,0.15,7.00,26.35,62.00,-57.91,1039
0.82,8.08,0.14,7.00,29.75,65.00,-56.24,1048
0.09,8.07,-0.00,7.00,26.81,62.00,-54.56,1056
0.05,8.08,0.00,7.00,27.07,62.00,-52.88,1065
0.09,8.12,0.04,7.00,28.87,64.00,-51.20,1074
0.09,8.09,-0.03,7.00,26.74,62.00,-49.52,1083
0.87,8.10,0.01,7.00,27.67,63.00,-47.84,1091
0.05,8.07,-0.04,7.00,25.92,61.00,-46.16,1099
0.19,8.14,0.07,7.00,29.78,65.00,-44.48,1108
0.05,8.18,0.04,7.00,30.25,65.00,-42.81,1117
0.05,8.29,0.12,7.00,34.71,69.00,-41.97,1126
0.05,8.26,-0.03,7.00,30.88,65.00,-40.29,1134
0.00,8.28,0.01,7.00,32.16,67.00,-38.61,1143
0.09,8.29,0.02,7.00,32.72,67.00,-37.77,1152
0.43,8.18,-0.11,7.00,27.23,62.00,-36.09,1161
0.14,8.10,-0.08,7.00,25.80,61.00,-35.25,1169
0.05,8.01,-0.09,7.00,23.51,59.00,-34.41,1177
0.67,7.96,-0.05,7.00,22.81,59.00,-32.73,1186
0.05,7.83,-0.12,7.00,18.37,55.00,-31.89,1195
0.05,7.63,-0.20,7.00,11.73,49.00,-31.06,1204
0.14,7.26,-0.37,7.00,-1.03,-40.00,-31.06,1212
0.19,6.84,-0.42,7.00,-12.35,-50.00,-30.22,1221
0.19,6.37,-0.47,7.00,-25.28,-61.00,-30.22,1229
0.05,5.97,-0.40,7.00,-33.63,-68.00,-30.22,1239
0.19,5.55,-0.42,7.00,-44.73,-77.00,-30.22,1247
5.53,5.19,-0.36,7.00,-52.21,-84.00,-31.06,1256
7.99,4.84,-0.35,7.00,-12.06,-50.00,-31.89,1264
7.99,4.69,-0.16,7.00,-12.08,-50.00,-32.73,1273
7.42,4.57,-0.11,7.00,-12.46,-50.00,-33.57,1282
7.03,4.51,-0.06,7.00,-12.57,-50.00,-34.41,1291
4.90,4.50,-0.01,7.00,-12.51,-50.00,-35.25,1299
0.05,4.42,-0.08,7.00,-13.23,-51.00,-36.09,1308
0.09,4.39,-0.03,7.00,-13.16,-51.00,-37.77,1316
0.09,4.38,-0.01,7.00,-13.14,-51.00,-38.61,1326
0.05,4.42,0.04,7.00,-12.74,-50.00,-40.29,1334
0.05,4.59,0.17,7.00,-11.34,-49.00,-41.13,1343
0.05,4.59,-0.00,7.00,-12.05,-50.00,-42.81,1351
0.09,4.76,0.17,7.00,-10.55,-48.00,-44.48,1360
0.05,4.93,0.17,7.00,-9.69,-48.00,-45.32,1369
0.14,5.06,0.13,7.00,-45.87,-78.00,-47.00,1378
0.48,5.28,0.22,7.00,-38.80,-72.00,-47.84,1386
0.19,5.37,0.10,7.00,-38.77,-72.00,-49.52,1394
0.28,5.50,0.13,7.00,-35.03,-69.00,-51.20,1403
0.05,5.43,-0.07,7.00,-40.60,-74.00,-52.88,1412
0.09,5.46,0.03,7.00,-38.06,-72.00,-55.40,1421
0.19,5.38,-0.08,7.00,-41.99,-75.00,-57.07,1429
0.14,5.41,0.03,7.00,-39.25,-73.00,-59.59,1438
0.05,5.37,-0.04,7.00,-41.39,-74.00,-61.27,1446
0.09,5.33,-0.04,7.00,-42.45,-75.00,-63.79,1456
0.05,5.29,-0.04,7.00,-43.67,-76.00,-67.15,1464
0.05,5.25,-0.04,7.00,-44.71,-77.00,-69.66,1473
0.67,5.25,0.00,7.00,-43.63,-76.00,-72.18,1481
0.58,5.27,0.02,7.00,-42.83,-76.00,-75.54,1490
0.53,5.27,0.00,7.00,-43.12,-76.00,-78.06,1499
0.53,5.30,0.03,7.00,-41.79,-75.00,-81.42,1508
0.67,5.36,0.06,7.00,-39.85,-73.00,-84.77,1516
0.53,5.46,0.10,7.00,-36.29,-70.00,-88.13,1525
0.14,5.58,0.11,7.00,-33.24,-67.00,-91.49,1533
0.38,5.72,0.14,7.00,-29.34,-64.00,-94.85,1543
0.24,5.87,0.15,7.00,-25.34,-61.00,-98.20,1551
0.09,6.02,0.15,7.00,-21.63,-58.00,-102.40,1560
0.05,6.15,0.13,7.00,-18.71,-55.00,-105.76,1568
0.05,6.35,0.20,7.00,-12.16,-50.00,-109.11,1577
0.09,6.53,0.18,7.00,-8.27,-46.00,-113.31,1586
0.05,6.74,0.21,7.00,-2.18,-41.00,-116.67,1595
0.82,6.97,0.22,7.00,3.62,43.00,-120.03,1603
0.00,7.37,0.40,7.00,17.12,54.00,-123.38,1612
0.09,7.84,0.47,7.00,30.39,65.00,-126.74,1620
0.05,8.27,0.44,7.00,40.57,74.00,-129.26,1630
0.05,8.60,0.32,7.00,46.31,79.00,-130.94,1638
0.09,9.13,0.53,7.00,63.84,93.00,-131.78,1647
0.09,9.17,0.04,7.00,55.08,86.00,-132.62,1655
0.09,9.58,0.41,7.00,72.50,101.00,-132.62,1665
0.05,9.67,0.09,7.00,68.48,97.00,-132.62,1673
0.05,9.93,0.27,7.00,78.59,106.00,-132.62,1682
0.43,9.91,-0.02,7.00,72.33,100.00,-132.62,1690
0.43,10.08,0.17,7.00,80.55,107.00,-132.62,1699
0.09,9.62,-0.46,7.00,56.17,87.00,-131.78,1708
0.43,9.79,0.18,7.00,73.37,101.00,-130.94,1717
0.14,9.13,-0.67,7.00,39.89,73.00,-130.94,1725
0.14,9.06,-0.07,7.00,50.10,82.00,-130.94,1734
0.05,8.83,-0.23,7.00,41.21,74.00,-130.94,1742
0.09,8.76,-0.07,7.00,42.55,75.00,-130.94,1752
0.05,8.64,-0.12,7.00,38.61,72.00,-130.94,1760
0.05,8.68,0.04,7.00,42.95,76.00,-130.94,1769
0.93,8.80,0.12,7.00,47.38,79.00,-130.94,1777
0.14,8.93,0.13,7.00,50.66,82.00,-130.94,1786
7.11,9.09,0.17,7.00,55.49,86.00,-130.94,1795
17.91,9.22,0.12,7.00,57.22,88.00,-130.94,1804
42.70,9.33,0.12,7.00,57.01,88.00,-130.94,1812
66.71,9.36,0.03,7.00,50.75,82.00,-130.94,1821
92.87,9.35,-0.01,7.00,41.21,74.00,-130.94,1830
138.23,9.24,-0.11,7.00,15.65,53.00,-130.94,1839
187.78,9.13,-0.11,7.00,0.00,40.00,-130.94,1848
238.85,8.94,-0.19,7.00,0.00,40.00,-130.94,1856
277.42,8.71,-0.22,7.00,0.00,40.00,-130.94,1865
317.50,8.56,-0.15,7.00,0.00,40.00,-130.94,1873
380.34,8.23,-0.33,7.00,0.00,40.00,-130.94,1883
409.48,8.17,-0.07,7.00,0.00,40.00,-130.94,1891
426.82,8.05,-0.12,7.00,0.00,40.00,-130.94,1899
434.75,7.81,-0.23,7.00,0.00,40.00,-130.94,1908
432.76,7.73,-0.09,7.00,0.00,40.00,-130.94,1916
430.77,7.75,0.02,7.00,0.00,40.00,-130.94,1926
415.18,7.81,0.06,7.00,0.00,40.00,-130.94,1934
400.15,7.98,0.17,7.00,0.00,40.00,-130.94,1943
349.97,8.20,0.22,7.00,0.00,40.00,-130.94,1951
358.16,8.46,0.26,7.00,0.00,40.00,-130.94,1960
327.98,8.72,0.26,7.00,0.00,40.00,-130.94,1969
292.01,8.99,0.27,7.00,0.00,40.00,-130.94,1977
297.50,9.28,0.29,7.00,0.00,40.00,-130.94,1986
281.33,9.49,0.20,7.00,0.00,40.00,-130.94,1994
257.44,9.67,0.19,7.00,0.00,40.00,-130.94,2003
249.15,9.85,0.18,7.00,0.00,40.00,-130.94,2012
242.24,10.01,0.16,7.00,0.00,40.00,-130.94,2021
227.90,10.10,0.09,7.00,0.00,40.00,-130.94,2029
214.37,10.11,0.01,7.00,0.00,40.00,-130.94,2038
218.45,10.09,-0.02,7.00,0.00,40.00,-130.94,2046
218.45,9.92,-0.17,7.00,0.00,40.00,-130.94,2056
219.48,9.77,-0.15,7.00,0.00,40.00,-130.94,2064
217.42,9.64,-0.13,7.00,0.00,40.00,-130.94,2073
234.41,9.46,-0.18,7.00,0.00,40.00,-130.94,2081
255.05,9.25,-0.21,7.00,0.00,40.00,-130.94,2089
269.76,8.89,-0.35,7.00,0.00,40.00,-130.94,2099
324.95,8.52,-0.38,7.00,0.00,40.00,-130.94,2107
353.22,8.26,-0.26,7.00,0.00,40.00,-130.94,2116
389.22,7.58,-0.67,7.00,0.00,40.00,-130.94,2124
400.15,7.24,-0.34,7.00,0.00,40.00,-130.94,2134
426.82,6.64,-0.61,7.00,0.00,40.00,-130.94,2142
436.76,6.27,-0.37,7.00,0.00,40.00,-130.94,2151
455.22,5.83,-0.44,7.00,0.00,40.00,-130.94,2159
463.67,5.64,-0.19,7.00,0.00,40.00,-130.94,2168
476.63,5.68,0.04,7.00,0.00,40.00,-130.94,2177
487.71,5.42,-0.27,7.00,0.00,40.00,-130.94,2185
492.21,5.47,0.05,7.00,0.00,40.00,-130.94,2194
499.03,5.01,-0.46,7.00,0.00,40.00,-130.94,2202
508.27,4.85,-0.16,7.00,0.00,40.00,-130.94,2211
485.47,4.50,-0.35,7.00,0.00,40.00,-130.94,2220
532.12,4.49,-0.01,7.00,0.00,40.00,-130.94,2229
539.49,4.11,-0.37,7.00,0.00,40.00,-130.94,2237
544.46,3.72,-0.39,7.00,0.00,40.00,-130.94,2246
554.53,3.17,-0.55,7.00,0.00,40.00,-130.94,2254
551.99,2.74,-0.43,7.00,0.00,40.00,-130.94,2264
554.53,2.31,-0.43,7.00,0.00,40.00,-130.94,2272
562.20,2.01,-0.30,7.00,0.00,40.00,-130.94,2281
567.37,1.78,-0.22,7.00,0.00,40.00,-130.94,2289
572.59,1.16,-0.63,7.00,0.00,40.00,-130.94,2298
577.85,0.89,-0.27,7.00,0.00,40.00,-130.94,2307
580.50,0.70,-0.19,7.00,0.00,40.00,-130.94,2316
588.53,0.20,-0.50,7.00,0.00,40.00,-130.94,2324
588.53,-0.11,-0.31,7.00,0.00,40.00,-130.94,2332
591.23,-0.26,-0.15,7.00,0.00,40.00,-130.94,2341
539.49,-0.44,-0.19,7.00,0.00,40.00,-130.94,2350
544.46,-0.57,-0.12,7.00,0.00,40.00,-130.94,2359
539.49,-0.62,-0.05,7.00,0.00,40.00,-130.94,2367
593.94,-0.76,-0.13,7.00,0.00,40.00,-130.94,2376
596.66,-0.94,-0.18,7.00,0.00,40.00,-130.94,2384
593.94,-1.14,-0.20,7.00,0.00,40.00,-130.94,2394
599.40,-1.45,-0.31,7.00,0.00,40.00,-130.94,2402
596.66,-1.04,0.40,7.00,0.00,40.00,-130.94,2411
602.14,-1.33,-0.28,7.00,0.00,40.00,-130.94,2419
604.90,-1.67,-0.35,7.00,0.00,40.00,-130.94,2428
604.90,-1.88,-0.20,7.00,0.00,40.00,-130.94,2437
607.68,-2.34,-0.46,7.00,0.00,40.00,-130.94,2446
610.46,-2.71,-0.37,7.00,0.00,40.00,-130.94,2454
613.26,-2.92,-0.21,7.00,0.00,40.00,-130.94,2463
580.50,-3.13,-0.21,7.00,0.00,40.00,-130.94,2471
554.53,-3.34,-0.21,7.00,0.00,40.00,-130.94,2481
551.99,-3.47,-0.13,7.00,0.00,40.00,-130.94,2489
559.63,-3.60,-0.13,7.00,0.00,40.00,-130.94,2498
554.53,-3.83,-0.23,7.00,0.00,40.00,-130.94,2506
559.63,-3.97,-0.14,7.00,0.00,40.00,-130.94,2515
559.63,-4.11,-0.14,7.00,0.00,40.00,-130.94,2524
607.68,-4.20,-0.09,7.00,0.00,40.00,-130.94,2533
572.59,-4.25,-0.05,7.00,0.00,40.00,-130.94,2541
602.14,-4.22,0.03,7.00,0.00,40.00,-130.94,2550
596.66,-4.13,0.08,7.00,0.00,40.00,-130.94,2558
588.53,-4.00,0.13,7.00,0.00,40.00,-130.94,2567
583.17,-3.80,0.20,7.00,0.00,40.00,-130.94,2576
524.86,-3.54,0.27,7.00,0.00,40.00,-130.94,2584
575.22,-3.23,0.31,7.00,0.00,40.00,-130.94,2593
569.97,-2.93,0.29,7.00,0.00,40.00,-130.94,2601
562.20,-2.59,0.34,7.00,0.00,40.00,-130.94,2611
557.07,-2.22,0.37,7.00,0.00,40.00,-130.94,2619
554.53,-1.82,0.40,7.00,0.00,40.00,-130.94,2628
551.99,-1.45,0.38,7.00,0.00,40.00,-130.94,2636
492.21,-1.15,0.30,7.00,0.00,40.00,-130.94,2646
529.69,-0.95,0.20,7.00,0.00,40.00,-130.94,2654
512.96,-0.78,0.17,7.00,0.00,40.00,-130.94,2663
489.95,-0.65,0.13,7.00,0.00,40.00,-130.94,2671
467.95,-0.59,0.06,7.00,0.00,40.00,-130.94,2680
444.87,-0.70,-0.12,7.00,0.00,40.00,-130.94,2689
420.96,-0.94,-0.24,7.00,0.00,40.00,-130.94,2698
364.85,-1.28,-0.34,7.00,0.00,40.00,-130.94,2706
307.34,-1.64,-0.36,7.00,0.00,40.00,-130.94,2715
242.24,-2.04,-0.40,7.00,0.00,40.00,-130.94,2723
158.93,-2.49,-0.44,7.00,0.00,40.00,-130.94,2733
98.11,-2.93,-0.45,7.00,-32.22,-67.00,-130.94,2741
63.32,-3.28,-0.34,7.00,-44.72,-77.00,-130.94,2750
43.91,-3.50,-0.23,7.00,-49.57,-81.00,-130.94,2758
28.37,-3.63,-0.13,7.00,-52.08,-83.00,-131.78,2767
12.73,-3.66,-0.03,7.00,-53.11,-84.00,-132.62,2777
0.72,-3.51,0.16,7.00,-51.90,-83.00,-133.45,2785
0.38,-3.07,0.44,7.00,-48.60,-80.00,-134.29,2794
0.87,-2.51,0.56,7.00,-45.28,-78.00,-135.97,2802
0.05,-1.89,0.62,7.00,-41.96,-75.00,-137.65,2811
0.09,-1.18,0.70,7.00,-38.11,-72.00,-139.33,2820
0.09,-0.40,0.79,7.00,-33.84,-68.00,-141.01,2829
0.05,0.47,0.87,7.00,-29.19,-64.00,-142.69,2838
0.05,1.30,0.83,7.00,-25.17,-61.00,-144.37,2846
0.09,2.14,0.84,7.00,-20.94,-57.00,-146.88,2855
0.19,2.95,0.81,7.00,-17.01,-54.00,-148.56,2864
0.33,3.80,0.85,7.00,-12.63,-50.00,-150.24,2873
0.19,4.70,0.91,7.00,-7.85,-46.00,-152.76,2881
0.33,5.57,0.87,7.00,-18.37,-55.00,-154.44,2890
0.05,6.43,0.85,7.00,2.73,42.00,-156.96,2898
0.00,7.19,0.76,7.00,19.87,56.00,-158.63,2908
0.05,8.46,1.27,7.00,61.86,92.00,-160.31,2916
0.09,9.18,0.73,7.00,69.16,98.00,-161.15,2925
0.05,9.87,0.68,7.00,85.44,112.00,-161.99,2933
0.09,10.44,0.57,7.00,97.52,122.00,-161.99,2942
0.09,11.18,0.74,7.00,119.28,140.00,-161.99,2951
0.05,11.78,0.60,7.00,131.29,150.00,-160.31,2960
0.09,12.64,0.86,7.00,158.23,173.00,-159.47,2969
0.14,13.46,0.83,7.00,178.12,190.00,-157.80,2977
0.93,14.21,0.74,7.00,195.05,204.00,-155.28,2987
0.09,14.93,0.72,7.00,212.80,219.00,-151.92,2996
0.09,15.65,0.72,7.00,230.50,234.00,-148.56,3004
0.09,16.28,0.63,7.00,244.76,246.00,-144.37,3013
0.09,16.90,0.62,7.00,259.79,258.00,-139.33,3022
0.19,17.43,0.53,7.00,271.44,268.00,-134.29,3031
0.48,18.00,0.56,7.00,286.20,281.00,-127.58,3040
0.14,18.36,0.36,7.00,291.24,285.00,-120.86,3049
0.43,18.72,0.36,7.00,300.12,293.00,-114.15,3057
0.09,19.09,0.37,7.00,309.71,301.00,-106.60,3066
0.09,19.50,0.41,7.00,320.74,310.00,-98.20,3076
0.09,19.70,0.20,7.00,321.55,311.00,-89.81,3084
0.09,19.82,0.12,7.00,322.82,312.00,-81.42,3093
0.09,19.95,0.13,7.00,326.26,315.00,-72.18,3101
0.09,19.59,-0.35,7.00,307.78,299.00,-62.95,3110
0.09,19.59,-0.00,7.00,314.80,305.00,-53.72,3120
0.09,19.46,-0.13,7.00,308.91,300.00,-44.48,3128
50.15,-9.38,-9.38,7.00,-592.00,-539.00,0.00,109
55.68,-9.43,-0.05,7.00,-405.72,-382.00,0.00,118
58.47,-9.50,-0.07,7.00,-407.02,-383.00,-0.84,126
61.27,-9.60,-0.10,7.00,-409.48,-385.00,-3.36,136
61.27,-9.66,-0.06,7.00,-410.33,-385.00,-5.88,144
61.27,-9.70,-0.03,7.00,-410.58,-386.00,-10.07,153
50.15,-9.73,-0.03,7.00,-413.81,-388.00,-14.27,162
52.91,-9.65,0.08,7.00,-409.17,-384.00,-18.47,171
44.67,-9.60,0.05,7.00,-409.86,-385.00,-22.66,180
36.54,-9.55,0.05,7.00,-410.22,-385.00,-27.70,188
23.22,-9.44,0.11,7.00,-407.68,-383.00,-33.57,197
10.21,-9.34,0.10,7.00,-406.44,-382.00,-39.45,206
2.53,-9.16,0.18,7.00,-400.47,-377.00,-46.16,215
0.00,-9.02,0.14,7.00,-397.62,-375.00,-53.72,224
0.00,-8.82,0.20,7.00,-391.42,-370.00,-62.11,232
0.00,-8.65,0.17,7.00,-387.98,-367.00,-69.66,241
0.00,-8.43,0.22,7.00,-381.22,-361.00,-78.90,250
0.00,-8.22,0.20,7.00,-376.53,-357.00,-87.29,259
0.00,-8.04,0.19,7.00,-372.25,-353.00,-96.52,268
0.00,-7.81,0.23,7.00,-365.64,-348.00,-105.76,276
0.00,-7.60,0.21,7.00,-360.79,-344.00,-115.83,285
0.00,-7.35,0.25,7.00,-353.67,-338.00,-125.06,294
0.00,-7.07,0.27,7.00,-346.37,-331.00,-135.97,303
0.00,-6.81,0.26,7.00,-340.13,-326.00,-146.04,312
0.00,-6.51,0.30,7.00,-331.86,-319.00,-156.96,321
0.00,-6.25,0.27,7.00,-325.79,-314.00,-167.03,329
0.00,-5.99,0.25,7.00,-319.71,-309.00,-177.94,338
0.00,-5.63,0.36,7.00,-308.46,-300.00,-188.85,347
0.00,-5.28,0.35,7.00,-300.06,-292.00,-200.60,356
0.00,-5.02,0.26,7.00,-295.20,-288.00,-211.51,365
0.00,-4.70,0.32,7.00,-57.25,-88.00,-223.26,373
0.00,-4.36,0.34,7.00,-55.47,-86.00,-234.17,382
0.00,-4.04,0.33,7.00,-53.88,-85.00,-245.09,391
0.00,-3.62,0.41,7.00,-51.47,-83.00,-255.16,400
0.00,-3.23,0.39,7.00,-49.58,-81.00,-266.07,408
0.00,-2.82,0.41,7.00,-47.42,-79.00,-276.14,417
0.00,-2.35,0.47,7.00,-44.85,-77.00,-286.21,427
0.00,-1.89,0.45,7.00,-42.64,-75.00,-295.45,435
0.00,-1.46,0.44,7.00,-40.53,-74.00,-305.52,444
0.00,-0.95,0.51,7.00,-37.69,-71.00,-314.75,452
0.00,-0.43,0.52,7.00,-35.08,-69.00,-323.98,461
0.00,0.10,0.53,7.00,-32.41,-67.00,-333.22,470
0.00,0.57,0.47,7.00,-30.25,-65.00,-341.61,479
0.00,1.10,0.53,7.00,-27.41,-63.00,-350.84,487
0.00,1.62,0.52,7.00,-24.83,-60.00,-359.24,496
0.00,2.15,0.53,7.00,-22.10,-58.00,-367.63,504
0.00,2.64,0.49,7.00,-19.84,-56.00,-376.02,514
0.00,3.13,0.49,7.00,-17.38,-54.00,-384.42,522
0.00,3.58,0.45,7.00,-15.28,-52.00,-391.97,531
0.00,4.01,0.43,7.00,-13.23,-51.00,-400.36,539
0.00,4.43,0.42,7.00,-11.18,-49.00,-407.92,548
0.00,4.86,0.43,7.00,-8.95,-47.00,-415.47,557
0.00,5.29,0.42,7.00,-34.43,-69.00,-422.19,566
0.00,5.70,0.42,7.00,-24.14,-60.00,-429.74,574
0.00,6.08,0.38,7.00,-15.30,-52.00,-436.45,583
0.00,6.46,0.38,7.00,-5.90,-44.00,-444.01,591
0.00,6.80,0.34,7.00,1.75,41.00,-450.72,601
0.00,7.16,0.36,7.00,11.10,49.00,-456.60,609
0.00,7.55,0.39,7.00,21.43,58.00,-462.47,617
0.00,7.98,0.44,7.00,33.25,67.00,-468.35,626
0.00,8.34,0.36,7.00,40.63,74.00,-473.39,634
0.00,8.72,0.38,7.00,50.63,82.00,-477.58,644
0.00,9.07,0.35,7.00,58.74,89.00,-480.94,652
0.00,9.31,0.24,7.00,62.49,92.00,-484.30,661
0.00,9.65,0.34,7.00,72.89,101.00,-485.98,669
0.00,9.94,0.30,7.00,79.56,107.00,-488.49,678
0.00,10.24,0.30,7.00,86.89,113.00,-489.33,687
0.00,10.54,0.30,7.00,94.69,119.00,-489.33,696
0.00,10.79,0.25,7.00,99.84,124.00,-489.33,704
0.00,11.03,0.24,7.00,105.68,129.00,-488.49,713
0.00,11.31,0.28,7.00,113.28,135.00,-486.82,721
0.00,11.56,0.25,7.00,118.84,140.00,-485.98,731
0.00,11.80,0.24,7.00,124.89,145.00,-484.30,739
0.00,12.06,0.26,7.00,131.79,151.00,-481.78,748
0.00,12.30,0.24,7.00,137.20,155.00,-479.26,756
0.00,12.49,0.19,7.00,141.15,158.00,-476.74,765
0.00,12.67,0.18,7.00,145.35,162.00,-473.39,774
0.00,12.47,-0.20,7.00,132.96,152.00,-470.87,783
0.00,13.72,1.24,7.00,192.77,202.00,-469.19,792
0.00,12.13,-1.59,7.00,96.56,121.00,-467.51,800
0.00,12.24,0.11,7.00,133.04,152.00,-464.99,809
0.00,12.58,0.35,7.00,146.48,163.00,-463.31,818
0.00,12.46,-0.12,7.00,134.00,152.00,-460.80,827
0.00,12.51,0.05,7.00,138.75,156.00,-459.12,835
0.00,12.76,0.25,7.00,148.85,165.00,-456.60,844
0.00,12.92,0.17,7.00,151.35,167.00,-454.92,854
0.00,12.99,0.07,7.00,151.10,167.00,-453.24,862
0.00,12.88,-0.11,7.00,144.76,162.00,-451.56,871
0.00,12.61,-0.27,7.00,134.75,153.00,-449.88,879
0.00,12.34,-0.27,7.00,127.98,147.00,-449.05,888
0.00,12.02,-0.32,7.00,119.12,140.00,-448.21,897
0.00,11.66,-0.36,7.00,109.20,131.00,-448.21,906
0.00,11.42,-0.24,7.00,105.70,129.00,-448.21,915
0.00,11.40,-0.02,7.00,109.58,132.00,-448.21,923
0.00,11.31,-0.09,7.00,105.96,129.00,-448.21,932
5.08,11.28,-0.03,7.00,106.35,129.00,-448.21,941
28.51,11.22,-0.06,7.00,102.65,126.00,-448.21,950
41.95,11.03,-0.19,7.00,93.35,118.00,-448.21,959
50.15,10.71,-0.32,7.00,81.39,108.00,-448.21,967
58.47,10.33,-0.38,7.00,68.67,97.00,-448.21,976
66.90,9.99,-0.33,7.00,59.26,89.00,-448.21,986
72.58,9.64,-0.36,7.00,48.19,80.00,-448.21,994
78.32,9.29,-0.34,7.00,38.20,72.00,-448.21,1003
81.21,8.96,-0.33,7.00,29.34,64.00,-448.21,1011
84.11,8.73,-0.23,7.00,24.44,60.00,-448.21,1020
81.21,8.58,-0.15,7.00,23.24,59.00,-448.21,1029
81.21,8.51,-0.07,7.00,23.12,59.00,-448.21,1038
75.44,8.48,-0.03,7.00,25.01,61.00,-448.21,1047
36.54,8.55,0.07,7.00,37.55,71.00,-448.21,1055
61.27,8.71,0.16,7.00,38.44,72.00,-448.21,1064
55.68,8.81,0.10,7.00,41.03,74.00,-448.21,1073
44.67,8.97,0.16,7.00,48.68,80.00,-448.21,1082
33.85,9.15,0.17,7.00,54.78,86.00,-448.21,1090
23.22,9.27,0.13,7.00,58.30,89.00,-448.21,1099
7.64,9.35,0.08,7.00,60.25,90.00,-448.21,1107
0.00,9.40,0.05,7.00,61.09,91.00,-448.21,1117
0.00,9.44,0.04,7.00,61.65,91.00,-448.21,1125
0.00,9.47,0.04,7.00,62.56,92.00,-448.21,1134
0.00,9.46,-0.02,7.00,61.09,91.00,-448.21,1142
0.00,9.43,-0.02,7.00,60.34,90.00,-448.21,1152
0.00,9.39,-0.04,7.00,59.06,89.00,-448.21,1160
0.00,9.32,-0.07,7.00,56.73,87.00,-448.21,1169
0.00,9.24,-0.08,7.00,54.34,85.00,-448.21,1177
0.00,9.08,-0.16,7.00,48.80,81.00,-448.21,1186
0.00,8.96,-0.12,7.00,46.62,79.00,-448.21,1195
0.00,8.80,-0.16,7.00,41.77,75.00,-448.21,1204
0.00,8.62,-0.18,7.00,36.75,70.00,-448.21,1212
0.00,8.42,-0.20,7.00,31.60,66.00,-448.21,1221
0.00,8.23,-0.19,7.00,26.87,62.00,-448.21,1229
0.00,8.02,-0.21,7.00,21.11,57.00,-448.21,1239
0.00,7.82,-0.19,7.00,16.78,54.00,-448.21,1247
0.00,7.66,-0.16,7.00,13.18,51.00,-448.21,1256
0.00,7.50,-0.16,7.00,9.29,47.00,-448.21,1264
0.00,7.34,-0.16,7.00,5.31,44.00,-448.21,1272
0.00,7.17,-0.17,7.00,0.92,40.00,-448.21,1282
0.00,6.96,-0.21,7.00,-5.05,-44.00,-448.21,1290
0.00,6.57,-0.39,7.00,-18.66,-55.00,-448.21,1299
0.00,6.53,-0.04,7.00,-12.54,-50.00,-448.21,1307
0.00,6.42,-0.11,7.00,-16.76,-54.00,-448.21,1316
0.00,6.28,-0.14,7.00,-20.93,-57.00,-448.21,1325
0.00,6.15,-0.12,7.00,-23.61,-59.00,-448.21,1334
0.00,6.02,-0.14,7.00,-27.26,-62.00,-448.21,1342
0.00,5.88,-0.14,7.00,-30.82,-65.00,-448.21,1351
0.00,5.77,-0.11,7.00,-32.87,-67.00,-448.21,1359
0.00,5.65,-0.12,7.00,-36.22,-70.00,-448.21,1369
0.00,5.55,-0.09,7.00,-38.04,-72.00,-448.21,1377
0.00,5.46,-0.09,7.00,-40.38,-73.00,-448.21,1386
0.00,5.37,-0.09,7.00,-42.71,-76.00,-448.21,1394
0.00,5.29,-0.07,7.00,-44.06,-77.00,-448.21,1403
0.00,5.21,-0.09,7.00,-46.48,-79.00,-448.21,1412
0.00,5.12,-0.09,7.00,-48.63,-80.00,-449.05,1421
0.00,5.00,-0.12,7.00,-52.45,-84.00,-449.05,1429
0.00,4.87,-0.13,7.00,-11.17,-49.00,-449.05,1438
0.00,4.73,-0.14,7.00,-11.89,-49.00,-449.88,1446
0.00,4.63,-0.10,7.00,-12.27,-50.00,-449.88,1456
0.00,4.55,-0.08,7.00,-12.55,-50.00,-450.72,1464
0.00,4.44,-0.11,7.00,-13.27,-51.00,-450.72,1473
0.00,4.37,-0.07,7.00,-13.44,-51.00,-451.56,1481
0.00,4.23,-0.13,7.00,-14.36,-52.00,-451.56,1490
0.00,4.10,-0.14,7.00,-15.05,-52.00,-451.56,1499
0.00,3.96,-0.13,7.00,-15.71,-53.00,-452.40,1508
0.00,3.86,-0.10,7.00,-16.08,-53.00,-452.40,1516
0.00,3.69,-0.18,7.00,-17.29,-54.00,-452.40,1525
0.00,3.59,-0.10,7.00,-17.48,-54.00,-453.24,1533
0.00,3.41,-0.17,7.00,-18.63,-55.00,-453.24,1543
0.00,3.29,-0.13,7.00,-19.07,-56.00,-454.08,1551
0.00,3.15,-0.13,7.00,-19.77,-56.00,-454.92,1560
0.00,2.99,-0.17,7.00,-20.73,-57.00,-454.92,1569
0.00,2.89,-0.09,7.00,-20.92,-57.00,-455.76,1577
0.00,2.81,-0.08,7.00,-21.29,-57.00,-456.60,1587
0.00,2.73,-0.07,7.00,-21.63,-58.00,-458.28,1595
0.00,2.69,-0.04,7.00,-21.73,-58.00,-459.12,1604
0.00,2.65,-0.04,7.00,-21.88,-58.00,-459.96,1612
0.00,2.57,-0.09,7.00,-22.51,-58.00,-460.80,1622
0.00,2.50,-0.06,7.00,-22.73,-59.00,-462.47,1630
0.00,2.46,-0.04,7.00,-22.87,-59.00,-463.31,1639
0.00,2.45,-0.01,7.00,-22.83,-59.00,-464.15,1647
0.00,2.40,-0.05,7.00,-23.19,-59.00,-464.99,1656
0.00,2.35,-0.05,7.00,-23.48,-59.00,-465.83,1665
0.00,2.23,-0.12,7.00,-24.36,-60.00,-467.51,1674
0.00,2.16,-0.07,7.00,-24.50,-60.00,-468.35,1682
0.00,2.09,-0.07,7.00,-24.82,-60.00,-469.19,1691
0.00,2.01,-0.08,7.00,-25.26,-61.00,-470.87,1699
0.00,2.00,-0.01,7.00,-25.04,-61.00,-472.55,1709
0.00,1.91,-0.09,7.00,-25.84,-61.00,-473.39,1717
0.00,1.89,-0.02,7.00,-25.66,-61.00,-475.06,1726
0.00,1.88,-0.00,7.00,-25.59,-61.00,-476.74,1735
0.00,1.90,0.02,7.00,-25.40,-61.00,-478.42,1743
0.00,2.04,0.14,7.00,-24.27,-60.00,-480.10,1753
0.00,2.10,0.06,7.00,-24.25,-60.00,-481.78,1761
0.00,2.19,0.09,7.00,-23.65,-59.00,-483.46,1770
0.00,2.22,0.03,7.00,-23.79,-59.00,-485.14,1778
0.00,2.25,0.03,7.00,-23.64,-59.00,-486.82,1787
0.00,2.34,0.09,7.00,-22.97,-59.00,-489.33,1796
0.00,2.32,-0.02,7.00,-23.49,-59.00,-491.01,1805
0.00,2.40,0.08,7.00,-22.69,-59.00,-492.69,1813
0.00,2.37,-0.03,7.00,-23.29,-59.00,-495.21,1822
0.00,2.49,0.12,7.00,-22.07,-58.00,-496.89,1830
0.00,2.49,0.00,7.00,-22.52,-58.00,-499.41,1840
0.00,2.52,0.03,7.00,-22.31,-58.00,-501.92,1848
0.00,2.57,0.05,7.00,-21.92,-58.00,-503.60,1857
0.00,2.55,-0.02,7.00,-22.30,-58.00,-506.12,1865
0.00,2.58,0.03,7.00,-21.97,-58.00,-508.64,1874
0.00,2.39,-0.19,7.00,-23.82,-60.00,-511.16,1883
0.00,2.29,-0.10,7.00,-23.98,-60.00,-513.67,1892
0.00,2.10,-}
2"ij6.44,-62.00,-520.39,1917
0.00,1.75,-0.12,7.00,-26.71,-62.00,-522.91,1927
0.00,1.78,0.03,7.00,-25.98,-61.00,-525.42,1936
0.00,1.67,-0.11,7.00,-27.06,-62.00,-527.94,1944
0.00,1.74,0.07,7.00,-26.00,-61.00,-530.46,1953
0.00,1.74,-0.00,7.00,-26.32,-62.00,-532.98,1961
0.00,1.73,-0.01,7.00,-26.42,-62.00,-536.34,1971
0.00,1.75,0.03,7.00,-26.12,-62.00,-538.85,1979
0.00,1.72,-0.03,7.00,-26.50,-62.00,-541.37,1988
0.00,1.74,0.01,7.00,-26.26,-62.00,-544.73,1996
0.00,1.84,0.10,7.00,-25.43,-61.00,-547.25,2006
0.00,1.92,0.09,7.00,-25.02,-61.00,-549.77,2014
0.00,1.83,-0.10,7.00,-26.25,-62.00,-553.12,2023
0.00,1.94,0.11,7.00,-24.85,-60.00,-555.64,2031
0.00,1.92,-0.02,7.00,-25.48,-61.00,-558.16,2040
0.00,1.82,-0.10,7.00,-26.28,-62.00,-561.52,2049
0.00,1.74,-0.09,7.00,-26.66,-62.00,-564.03,2058
0.00,1.72,-0.02,7.00,-26.47,-62.00,-566.55,2067
0.00,1.73,0.01,7.00,-26.35,-62.00,-569.91,2075
0.00,1.72,-0.00,7.00,-26.39,-62.00,-572.43,2084
0.00,1.81,0.09,7.00,-25.60,-61.00,-574.95,2093
0.00,1.84,0.03,7.00,-25.70,-61.00,-578.30,2102
0.00,1.81,-0.03,7.00,-26.08,-61.00,-580.82,2110
0.00,1.93,0.12,7.00,-24.84,-60.00,-583.34,2119
0.00,2.00,0.07,7.00,-24.70,-60.00,-586.70,2127
0.00,2.12,0.12,7.00,-23.92,-60.00,-589.21,2137
0.00,2.33,0.20,7.00,-22.55,-58.00,-591.73,2145
0.00,2.36,0.04,7.00,-23.04,-59.00,-595.09,2154
0.00,2.37,0.00,7.00,-23.16,-59.00,-597.61,2162
0.00,2.54,0.17,7.00,-21.60,-58.00,-600.96,2171
0.00,2.57,0.03,7.00,-22.04,-58.00,-603.48,2180
0.00,2.68,0.11,7.00,-21.18,-57.00,-606.84,2189
0.00,2.80,0.13,7.00,-20.47,-57.00,-609.36,2197
0.00,2.89,0.08,7.00,-20.23,-57.00,-612.72,2206
0.00,2.94,0.05,7.00,-20.10,-56.00,-615.23,2214
0.00,2.98,0.04,7.00,-19.96,-56.00,-617.75,2224
0.00,2.86,-0.11,7.00,-21.13,-57.00,-621.11,2233
0.00,2.72,-0.15,7.00,-22.02,-58.00,-624.47,2241
0.00,2.86,0.14,7.00,-20.12,-56.00,-626.98,2250
0.00,2.76,-0.10,7.00,-21.57,-58.00,-629.50,2258
0.00,2.79,0.03,7.00,-20.92,-57.00,-632.86,2268
0.00,2.78,-0.01,7.00,-21.16,-57.00,-635.38,2276
0.00,2.72,-0.06,7.00,-21.63,-58.00,-638.74,2285
0.00,2.77,0.05,7.00,-20.94,-57.00,-641.25,2293
0.00,2.73,-0.04,7.00,-21.53,-58.00,-644.61,2302
0.00,2.75,0.02,7.00,-21.18,-57.00,-647.13,2311
0.00,2.88,0.13,7.00,-20.11,-56.00,-650.49,2320
0.00,2.89,0.01,7.00,-20.49,-57.00,-653.00,2329
0.00,2.98,0.09,7.00,-19.70,-56.00,-656.36,2337
0.00,3.16,0.17,7.00,-18.53,-55.00,-658.88,2347
0.00,3.31,0.15,7.00,-17.84,-55.00,-661.40,2355
0.00,3.53,0.22,7.00,-16.49,-53.00,-664.75,2364
0.00,3.77,0.24,7.00,-15.19,-52.00,-667.27,2372
0.00,3.92,0.15,7.00,-14.76,-52.00,-669.79,2381
0.00,4.22,0.30,7.00,-12.71,-50.00,-672.31,2390
0.00,4.49,0.27,7.00,-11.43,-49.00,-675.67,2399
0.00,4.73,0.24,7.00,-10.37,-48.00,-678.18,2407
0.00,5.12,0.39,7.00,-39.10,-72.00,-680.70,2416
0.00,5.51,0.38,7.00,-29.60,-64.00,-683.22,2424
0.00,5.83,0.32,7.00,-22.66,-59.00,-685.74,2434
0.00,6.18,0.35,7.00,-13.50,-51.00,-688.26,2442
0.00,6.63,0.45,7.00,-0.22,-40.00,-690.77,2451
0.00,7.06,0.43,7.00,10.10,48.00,-693.29,2459
0.00,7.48,0.42,7.00,20.24,57.00,-695.81,2468
0.00,7.86,0.39,7.00,29.27,64.00,-697.49,2477
0.00,8.23,0.37,7.00,38.32,72.00,-699.17,2486
0.00,8.47,0.23,7.00,41.28,74.00,-700.01,2494
0.00,8.65,0.19,7.00,45.05,77.00,-700.01,2502
0.00,8.93,0.28,7.00,53.75,85.00,-700.01,2511
0.00,8.87,-0.06,7.00,45.46,78.00,-700.01,2520
0.00,9.02,0.15,7.00,53.39,84.00,-700.01,2529
0.00,9.04,0.03,7.00,51.66,83.00,-700.01,2537
0.00,9.04,-0.01,7.00,50.83,82.00,-700.01,2546
0.00,9.15,0.11,7.00,55.96,87.00,-700.01,2554
0.00,9.08,-0.07,7.00,50.63,82.00,-700.01,2564
0.00,9.11,0.03,7.00,53.16,84.00,-700.01,2572
0.00,9.04,-0.07,7.00,49.50,81.00,-700.01,2581
0.00,8.90,-0.13,7.00,44.86,77.00,-700.01,2589
0.00,8.79,-0.11,7.00,42.66,75.00,-700.01,2598
0.00,8.70,-0.10,7.00,40.45,74.00,-700.01,2607
0.00,8.62,-0.07,7.00,39.19,72.00,-700.01,2615
0.00,8.58,-0.04,7.00,38.60,72.00,-700.01,2624
0.00,8.58,0.00,7.00,39.66,73.00,-700.01,2632
0.00,8.56,-0.02,7.00,38.50,72.00,-700.01,2641
0.00,8.57,0.01,7.00,39.59,73.00,-700.01,2650
0.00,8.75,0.17,7.00,47.09,79.00,-700.01,2659
0.00,8.86,0.11,7.00,48.74,81.00,-700.01,2667
0.00,8.94,0.08,7.00,50.00,82.00,-700.01,2676
0.00,9.04,0.10,7.00,53.12,84.00,-700.01,2684
0.00,9.14,0.10,7.00,55.57,86.00,-700.01,2694
0.00,9.34,0.19,7.00,62.24,92.00,-700.01,2702
0.00,9.51,0.18,7.00,66.46,95.00,-700.01,2711
0.00,9.66,0.14,7.00,69.32,98.00,-700.01,2719
0.00,9.79,0.13,7.00,72.19,100.00,-700.01,2728
0.00,9.89,0.11,7.00,74.45,102.00,-700.01,2737
0.00,10.01,0.11,7.00,77.39,105.00,-700.01,2746
0.00,10.04,0.04,7.00,76.82,104.00,-700.01,2754
0.00,10.10,0.06,7.00,78.63,106.00,-700.01,2763
0.00,10.12,0.02,7.00,78.31,106.00,-700.01,2771
0.00,10.11,-0.01,7.00,77.58,105.00,-700.01,2781
0.00,10.06,-0.05,7.00,75.67,103.00,-700.01,2789
0.00,10.07,0.00,7.00,76.74,104.00,-700.01,2798
0.00,10.04,-0.02,7.00,75.68,103.00,-700.01,2806
0.00,9.97,-0.07,7.00,72.79,101.00,-700.01,2816
0.00,9.84,-0.14,7.00,68.17,97.00,-700.01,2824
0.00,9.69,-0.14,7.00,64.41,94.00,-700.01,2833
0.00,9.57,-0.13,7.00,61.60,91.00,-700.01,2841
0.00,9.41,-0.15,7.00,57.27,88.00,-700.01,2850
0.00,9.26,-0.16,7.00,53.29,84.00,-700.01,2859
0.00,9.08,-0.17,7.00,48.66,80.00,-700.01,2867
0.00,8.91,-0.17,7.00,44.35,77.00,-700.01,2876
0.00,8.79,-0.13,7.00,42.10,75.00,-700.01,2884
0.00,8.67,-0.11,7.00,39.66,73.00,-700.01,2893
0.00,8.56,-0.11,7.00,36.89,71.00,-700.01,2902
0.00,8.58,0.02,7.00,39.87,73.00,-700.01,2911
0.00,8.58,-0.00,7.00,39.42,73.00,-700.01,2919
0.00,8.62,0.04,7.00,41.48,74.00,-700.01,2928
0.00,8.71,0.08,7.00,44.26,77.00,-700.01,2936
0.00,8.90,0.19,7.00,51.35,83.00,-700.01,2945
0.00,9.07,0.17,7.00,54.97,86.00,-700.01,2954
0.00,9.27,0.21,7.00,60.97,91.00,-700.01,2962
0.00,9.48,0.20,7.00,65.93,95.00,-700.01,2971
0.00,9.73,0.25,7.00,73.29,101.00,-700.01,2979
0.00,9.95,0.22,7.00,77.98,105.00,-700.01,2989
0.00,10.12,0.18,7.00,81.64,108.00,-700.01,2997
0.00,10.31,0.19,7.00,86.60,113.00,-700.01,3006
0.00,10.56,0.25,7.00,93.93,119.00,-700.01,3015
0.00,10.73,0.17,7.00,96.50,121.00,-700.01,3023
0.00,10.84,0.12,7.00,98.48,122.00,-700.01,3033
0.00,10.99,0.14,7.00,102.54,126.00,-700.01,3041
0.00,11.13,0.14,7.00,105.88,129.00,-700.01,3050
0.00,11.29,0.16,7.00,110.54,133.00,-700.01,3058
0.00,11.43,0.14,7.00,113.76,135.00,-700.01,3067
0.00,11.53,0.10,7.00,115.15,137.00,-700.01,3077
0.00,11.59,0.06,7.00,115.83,137.00,-700.01,3085
0.00,11.72,0.13,7.00,120.53,141.00,-699.17,3094
0.00,11.83,0.12,7.00,123.16,143.00,-698.33,3102
0.00,11.94,0.11,7.00,125.72,145.00,-698.33,3111
0.00,12.03,0.09,7.00,127.41,147.00,-697.49,3121
0.00,12.18,0.15,7.00,132.36,151.00,-695.81,3129
0.00,12.31,0.13,7.00,135.29,153.00,-694.97,3138
0.00,12.46,0.16,7.00,139.70,157.00,-693.29,3146
0.00,12.55,0.08,7.00,140.33,158.00,-691.61,3155
0.00,12.71,0.17,7.00,146.13,163.00,-689.93,3165
0.00,12.83,0.12,7.00,148.18,164.00,-687.42,3173
0.00,12.97,0.14,7.00,152.13,168.00,-685.74,3182
0.00,13.08,0.10,7.00,153.99,169.00,-682.38,3191
0.00,13.03,-0.05,7.00,149.78,166.00,-679.86,3200
0.00,13.06,0.03,7.00,151.94,168.00,-676.51,3209
0.00,12.91,-0.14,7.00,144.88,162.00,-673.15,3217
0.00,12.72,-0.19,7.00,139.35,157.00,-669.79,3226
0.00,12.65,-0.07,7.00,139.83,157.00,-665.59,3235
0.00,12.28,-0.37,7.00,124.74,145.00,-661.40,3244
0.00,12.30,0.01,7.00,132.68,151.00,-657.20,3253
0.00,11.74,-0.56,7.00,107.28,130.00,-653.00,3262
0.00,11.74,0.01,7.00,118.68,139.00,-648.81,3270
0.00,11.28,-0.47,7.00,97.64,122.00,-643.77,3279
0.00,11.24,-0.04,7.00,105.11,128.00,-639.57,3288
0.00,10.70,-0.54,7.00,81.75,108.00,-634.54,3297
0.00,10.53,-0.17,7.00,84.66,111.00,-629.50,3306
0.00,10.20,-0.33,7.00,73.39,101.00,-624.47,3314
0.00,9.88,-0.32,7.00,65.51,95.00,-619.43,3323
0.00,9.68,-0.19,7.00,63.24,93.00,-614.39,3332
0.00,9.25,-0.43,7.00,47.55,80.00,-609.36,3341
0.00,9.07,-0.17,7.00,48.37,80.00,-603.48,3349
0.00,8.69,-0.39,7.00,34.44,69.00,-598.45,3358
0.00,8.62,-0.06,7.00,39.34,73.00,-593.41,3366
0.00,8.45,-0.18,7.00,32.67,67.00,-587.54,3376
0.00,7.96,-0.49,7.00,14.17,51.00,-582.50,3384
0.00,7.83,-0.12,7.00,18.39,55.00,-577.46,3393
0.00,7.49,-0.35,7.00,5.16,44.00,-572.43,3401
0.00,7.59,0.10,7.00,16.77,54.00,-567.39,3410
0.00,7.41,-0.17,7.00,6.85,45.00,-563.19,3419
0.00,7.16,-0.26,7.00,-1.22,-41.00,-558.16,3427
0.00,6.78,-0.38,7.00,-13.05,-50.00,-553.96,3436
0.00,6.73,-0.05,7.00,-7.95,-46.00,-549.77,3444
0.00,6.45,-0.27,7.00,-19.11,-56.00,-545.57,3453
0.00,6.27,-0.18,7.00,-21.78,-58.00,-542.21,3462
0.00,5.72,-0.55,7.00,-43.08,-76.00,-538.85,3471
0.00,5.53,-0.19,7.00,-40.51,-74.00,-536.34,3479
0.00,5.18,-0.35,7.00,-52.38,-84.00,-534.66,3488
0.00,4.79,-0.40,7.00,-12.65,-50.00,-532.98,3496
0.00,5.02,0.23,7.00,-44.75,-77.00,-532.14,3506
0.00,4.32,-0.70,7.00,-16.18,-53.00,-531.30,3514
0.00,4.12,-0.21,7.00,-15.25,-52.00,-531.30,3523
0.00,3.99,-0.12,7.00,-15.53,-53.00,-531.30,3531
0.00,3.86,-0.13,7.00,-16.20,-53.00,-531.30,3540
0.00,3.67,-0.19,7.00,-17.38,-54.00,-531.30,3549
0.00,3.57,-0.11,7.00,-17.58,-54.00,-532.14,3558
0.00,3.56,-0.01,7.00,-17.25,-54.00,-532.14,3566
0.00,3.38,-0.17,7.00,-18.78,-55.00,-532.14,3575
0.00,3.18,-0.21,7.00,-19.94,-56.00,-532.14,3584
0.00,3.06,-0.12,7.00,-20.21,-57.00,-532.98,3593
0.00,2.83,-0.23,7.00,-21.77,-58.00,-532.98,3601
0.00,2.65,-0.18,7.00,-22.45,-58.00,-532.98,3610
0.00,2.30,-0.35,7.00,-24.87,-60.00,-532.98,3618
0.00,2.00,-0.30,7.00,-26.19,-62.00,-533.82,3628
0.00,1.95,-0.05,7.00,-25.47,-61.00,-533.82,3636
0.00,1.86,-0.09,7.00,-26.06,-61.00,-533.82,3645
0.00,1.71,-0.15,7.00,-27.03,-62.00,-534.66,3653
0.00,1.76,0.05,7.00,-26.01,-61.00,-534.66,3662
0.00,1.74,-0.02,7.00,-26.38,-62.00,-535.50,3671
0.00,1.87,0.13,7.00,-25.17,-61.00,-535.50,3680
0.00,1.76,-0.10,7.00,-26.59,-62.00,-536.34,3688
0.00,2.14,0.38,7.00,-22.79,-59.00,-536.34,3697
0.00,2.15,0.00,7.00,-24.26,-60.00,-536.34,3705
0.00,2.26,0.12,7.00,-23.20,-59.00,-537.18,3715
0.00,2.37,0.10,7.00,-22.75,-59.00,-537.18,3723
0.00,2.47,0.10,7.00,-22.26,-58.00,-537.18,3732
0.00,2.63,0.16,7.00,-21.18,-57.00,-538.01,3740
0.00,2.70,0.07,7.00,-21.25,-57.00,-538.01,3749
0.00,2.79,0.09,7.00,-20.67,-57.00,-538.01,3758
0.00,2.82,0.03,7.00,-20.77,-57.00,-538.01,3767
0.00,2.95,0.13,7.00,-19.76,-56.00,-538.01,3775
0.00,2.97,0.02,7.00,-20.04,-56.00,-538.01,3784
0.00,3.00,0.02,7.00,-19.93,-56.00,-538.01,3792
0.00,3.08,0.09,7.00,-19.23,-56.00,-538.01,3802
0.00,3.07,-0.02,7.00,-19.75,-56.00,-538.01,3810
0.00,3.11,0.05,7.00,-19.24,-56.00,-538.01,3819
0.00,3.13,0.01,7.00,-19.32,-56.00,-538.01,3827
0.00,3.16,0.04,7.00,-19.02,-56.00,-538.01,3836
0.00,3.22,0.06,7.00,-18.68,-55.00,-538.01,3845
0.00,3.30,0.08,7.00,-18.16,-55.00,-538.01,3854
0.00,3.39,0.09,7.00,-17.71,-54.00,-538.01,3862
0.00,3.44,0.05,7.00,-17.62,-54.00,-538.01,3871
0.00,3.48,0.05,7.00,-17.39,-54.00,-538.01,3879
0.00,3.53,0.04,7.00,-17.19,-54.00,-538.01,3889
0.00,3.53,-0.00,7.00,-17.37,-54.00,-538.01,3897
0.00,3.54,0.01,7.00,-17.25,-54.00,-538.01,3906
0.00,3.51,-0.03,7.00,-17.55,-54.00,-538.01,3914
0.00,3.51,-0.00,7.00,-17.48,-54.00,-538.01,3923
0.00,3.52,0.02,7.00,-17.33,-54.00,-538.01,3932
0.00,3.54,0.02,7.00,-17.20,-54.00,-538.01,3941
0.00,3.54,-0.00,7.00,-17.31,-54.00,-538.01,3949
0.00,3.57,0.03,7.00,-17.06,-54.00,-538.01,3958
0.00,3.63,0.06,7.00,-16.64,-53.00,-538.01,3966
0.00,3.69,0.07,7.00,-16.28,-53.00,-538.01,3976
0.00,3.77,0.08,7.00,-15.83,-53.00,-538.01,3984
0.00,3.86,0.09,7.00,-15.36,-52.00,-538.01,3993
0.00,3.96,0.10,7.00,-14.81,-52.00,-538.01,4001
0.00,4.04,0.09,7.00,-14.44,-52.00,-538.01,4011
0.00,4.12,0.08,7.00,-14.07,-51.00,-538.01,4019
0.00,4.17,0.05,7.00,-13.97,-51.00,-538.01,4028
0.00,4.17,0.00,7.00,-14.14,-51.00,-538.01,4036
0.00,4.14,-0.03,7.00,-14.39,-52.00,-538.01,4045
0.00,4.10,-0.04,7.00,-14.64,-52.00,-538.01,4054
0.00,4.02,-0.08,7.00,-15.19,-52.00,-538.01,4063
0.00,3.88,-0.15,7.00,-16.20,-53.00,-538.01,4071
0.00,3.75,-0.13,7.00,-16.78,-54.00,-538.85,4080
0.00,3.55,-0.20,7.00,-18.07,-55.00,-538.85,4088
0.00,3.36,-0.19,7.00,-18.98,-55.00,-538.85,4098
0.00,3.13,-0.23,7.00,-20.25,-57.00,-538.85,4106
0.00,2.94,-0.19,7.00,-21.08,-57.00,-538.85,4115
0.00,2.72,-0.22,7.00,-22.31,-58.00,-539.69,4123
0.00,2.54,-0.18,7.00,-23.01,-59.00,-539.69,4132
0.00,2.38,-0.16,7.00,-23.75,-59.00,-540.53,4141
0.00,2.20,-0.18,7.00,-24.69,-60.00,-541.37,4150
0.00,2.06,-0.14,7.00,-25.23,-61.00,-541.37,4158
0.00,1.97,-0.10,7.00,-25.55,-61.00,-542.21,4167
0.00,1.93,-0.03,7.00,-25.48,-61.00,-543.05,4175
0.00,1.97,0.03,7.00,-25.04,-61.00,-543.89,4185
0.00,2.04,0.08,7.00,-24.49,-60.00,-544.73,4193
0.00,2.13,0.09,7.00,-23.99,-60.00,-545.57,4202
0.00,2.23,0.10,7.00,-23.44,-59.00,-546.41,4210
0.00,2.32,0.08,7.00,-23.08,-59.00,-547.25,4219
0.00,2.34,0.02,7.00,-23.20,-59.00,-548.93,4228
0.00,2.34,-0.00,7.00,-23.31,-59.00,-549.77,4237
0.00,2.30,-0.04,7.00,-23.69,-59.00,-550.60,4245
0.00,2.26,-0.04,7.00,-23.87,-60.00,-552.28,4254
0.00,2.43,0.17,7.00,-22.18,-58.00,-553.96,4262
0.00,2.79,0.36,7.00,-19.59,-56.00,-554.80,4272
0.00,3.11,0.32,7.00,-18.20,-55.00,-556.48,4280
0.00,3.13,0.02,7.00,-19.30,-56.00,-557.32,4289
0.00,3.09,-0.04,7.00,-19.72,-56.00,-559.00,4297
0.00,3.04,-0.05,7.00,-20.01,-56.00,-560.68,4306
0.00,3.03,-0.01,7.00,-19.89,-56.00,-562.36,4315
0.00,3.01,-0.02,7.00,-20.04,-56.00,-563.19,4324
0.00,2.97,-0.04,7.00,-20.28,-57.00,-564.87,4332
0.00,2.90,-0.08,7.00,-20.81,-57.00,-566.55,4341
0.00,2.84,-0.05,7.00,-21.01,-57.00,-568.23,4349
0.00,2.75,-0.10,7.00,-21.66,-58.00,-569.91,4359
0.00,2.72,-0.03,7.00,-21.51,-58.00,-571.59,4367
0.00,2.67,-0.05,7.00,-21.81,-58.00,-573.27,4376
0.00,2.63,-0.04,7.00,-22.00,-58.00,-574.95,4384
0.00,2.62,-0.02,7.00,-21.98,-58.00,-576.62,4393
0.00,2.56,-0.05,7.00,-22.40,-58.00,-579.14,4402
0.00,2.55,-0.01,7.00,-22.29,-58.00,-580.82,4411
0.00,2.53,-0.02,7.00,-22.40,-58.00,-582.50,4419
0.00,2.45,-0.08,7.00,-23.08,-59.00,-584.18,4428
0.00,2.33,-0.12,7.00,-23.81,-60.00,-586.70,4436
0.00,2.20,-0.13,7.00,-24.52,-60.00,-588.37,4446
0.00,2.14,-0.06,7.00,-24.57,-60.00,-590.89,4454
0.00,1.86,-0.28,7.00,-26.84,-62.00,-592.57,4463
0.00,1.72,-0.14,7.00,-26.95,-62.00,-595.09,4471
0.00,1.49,-0.22,7.00,-28.42,-63.00,-596.77,4481
0.00,1.34,-0.16,7.00,-28.94,-64.00,-599.29,4489
0.00,1.12,-0.22,7.00,-30.26,-65.00,-601.80,4498
0.00,0.99,-0.13,7.00,-30.55,-65.00,-603.48,4506
0.00,0.82,-0.17,7.00,-31.61,-66.00,-606.00,4515
0.00,0.67,-0.14,7.00,-32.20,-67.00,-608.52,4524
0.00,0.52,-0.15,7.00,-33.02,-67.00,-611.04,4533
0.00,0.55,0.03,7.00,-32.11,-67.00,-613.56,4541
0.00,0.41,-0.15,7.00,-33.56,-68.00,-616.07,4550
0.00,0.32,-0.08,7.00,-33.72,-68.00,-618.59,4558
0.00,0.26,-0.07,7.00,-33.98,-68.00,-621.95,4568
0.00,0.24,-0.02,7.00,-33.89,-68.00,-624.47,4576
0.00,0.17,-0.07,7.00,-34.40,-69.00,-626.98,4585
0.00,0.15,-0.02,7.00,-34.34,-68.00,-630.34,4593
0.00,0.11,-0.04,7.00,-34.61,-69.00,-632.86,4602
0.00,0.06,-0.04,7.00,-34.85,-69.00,-636.22,4611
0.00,0.02,-0.04,7.00,-35.07,-69.00,-638.74,4620
0.00,-0.11,-0.13,7.00,-36.08,-70.00,-642.09,4628
0.00,-0.29,-0.18,7.00,-37.17,-71.00,-645.45,4637
0.00,-0.35,-0.06,7.00,-36.96,-71.00,-648.81,4645
0.00,-0.66,-0.31,7.00,-39.51,-73.00,-651.33,4655
0.00,-0.67,-0.01,7.00,-38.36,-72.00,-654.68,4663
0.00,-0.99,-0.32,7.00,-41.25,-74.00,-658.04,4672
0.00,-1.16,-0.17,7.00,-41.50,-74.00,-661.40,4680
0.00,-1.32,-0.16,7.00,-42.26,-75.00,-664.75,4689
0.00,-1.47,-0.14,7.00,-42.92,-76.00,-668.11,4698
0.00,-1.84,-0.37,7.00,-45.68,-78.00,-671.47,4707
0.00,-1.91,-0.07,7.00,-44.83,-77.00,-674.83,4716
0.00,-2.32,-0.41,7.00,-48.28,-80.00,-678.18,4724
0.00,-2.42,-0.09,7.00,-47.46,-79.00,-681.54,4733
0.00,-2.77,-0.36,7.00,-50.30,-82.00,-684.90,4742
0.00,-2.95,-0.17,7.00,-50.42,-82.00,-689.10,4751
0.00,-3.19,-0.25,7.00,-51.95,-83.00,-692.45,4759
0.00,-3.42,-0.23,7.00,-53.02,-84.00,-695.81,4768
0.00,-3.64,-0.22,7.00,-54.05,-85.00,-700.01,4776
0.00,-3.77,-0.13,7.00,-54.35,-85.00,-703.36,4786
0.00,-3.91,-0.14,7.00,-55.08,-86.00,-707.56,4795
0.00,-4.01,-0.11,7.00,-55.51,-86.00,-710.92,4803
0.00,-4.13,-0.12,7.00,-56.14,-87.00,-715.11,4812
0.00,-4.20,-0.07,7.00,-56.28,-87.00,-718.47,4820
0.00,-4.46,-0.26,7.00,-58.38,-89.00,-722.67,4830
0.00,3.40,3.40,7.00,-4.44,-43.00,0.00,109
0.00,3.51,0.11,7.00,-17.00,-54.00,0.00,117
0.00,3.63,0.12,7.00,-16.39,-53.00,0.00,126
0.00,3.75,0.12,7.00,-15.75,-53.00,0.00,135
0.00,3.86,0.11,7.00,-15.22,-52.00,0.00,143
0.00,3.99,0.13,7.00,-14.51,-52.00,0.00,151
0.00,4.12,0.12,7.00,-13.92,-51.00,0.00,160
0.00,4.24,0.12,7.00,-13.32,-51.00,0.00,168
0.00,4.37,0.13,7.00,-12.65,-50.00,0.00,177
0.00,4.49,0.12,7.00,-12.09,-50.00,0.00,186
0.00,4.59,0.11,7.00,-11.60,-49.00,0.00,194
0.00,4.71,0.12,7.00,-10.98,-49.00,0.00,202
0.00,4.80,0.09,7.00,-10.61,-48.00,0.00,210
0.00,4.89,0.09,7.00,-10.19,-48.00,0.00,220
0.00,4.99,0.10,7.00,-9.64,-48.00,0.00,228
0.00,5.02,0.03,7.00,-48.90,-81.00,0.00,236
4.77,5.11,0.09,7.00,-45.41,-78.00,-0.84,245
0.00,5.15,0.04,7.00,-45.59,-78.00,-0.84,253
0.00,5.20,0.05,7.00,-43.91,-77.00,-0.84,262
19.34,5.22,0.02,7.00,-43.32,-76.00,-0.84,271
19.34,5.29,0.07,7.00,-40.58,-74.00,-0.84,279
0.00,5.32,0.03,7.00,-41.33,-74.00,-0.84,287
19.34,5.36,0.03,7.00,-39.65,-73.00,-0.84,296
16.88,5.40,0.04,7.00,-38.76,-72.00,-0.84,305
7.17,5.47,0.08,7.00,-36.61,-70.00,-0.84,314
0.00,5.55,0.08,7.00,-34.79,-69.00,-0.84,322
0.00,5.61,0.06,7.00,-33.54,-68.00,-0.84,330
0.00,5.72,0.11,7.00,-29.66,-64.00,-0.84,339
0.00,5.85,0.12,7.00,-26.31,-62.00,-0.84,348
0.00,6.03,0.19,7.00,-20.38,-57.00,-1.68,356
0.00,6.23,0.20,7.00,-15.35,-52.00,-1.68,365
0.00,6.47,0.24,7.00,-8.60,-47.00,-2.52,373
0.00,6.72,0.25,7.00,-2.02,-41.00,-3.36,381
0.00,7.00,0.28,7.00,5.43,44.00,-4.20,391
0.00,7.27,0.28,7.00,12.34,50.00,-5.04,399
0.00,7.57,0.29,7.00,20.03,56.00,-5.04,407
0.00,7.86,0.29,7.00,27.36,63.00,-5.04,416
0.00,8.23,0.37,7.00,38.33,72.00,-5.04,424
0.00,8.60,0.37,7.00,47.41,79.00,-5.04,433
0.00,8.86,0.26,7.00,51.68,83.00,-5.04,442
0.00,9.10,0.24,7.00,57.33,88.00,-5.04,450
0.00,9.35,0.25,7.00,63.72,93.00,-5.04,458
0.00,9.54,0.19,7.00,67.32,96.00,-5.04,467
0.00,9.73,0.19,7.00,72.07,100.00,-5.04,476
0.00,9.84,0.11,7.00,73.19,101.00,-5.04,484
0.00,10.01,0.17,7.00,78.66,106.00,-5.04,493
0.00,10.11,0.10,7.00,79.54,107.00,-5.04,501
0.00,10.20,0.10,7.00,82.07,109.00,-5.04,510
0.00,10.29,0.09,7.00,83.98,110.00,-5.04,519
0.00,10.37,0.08,7.00,85.73,112.00,-5.04,527
0.00,10.42,0.06,7.00,86.74,113.00,-5.04,536
0.00,10.48,0.05,7.00,87.98,114.00,-5.04,544
0.00,10.49,0.01,7.00,87.51,113.00,-5.04,553
0.00,10.53,0.04,7.00,88.97,114.00,-5.04,562
0.00,10.52,-0.01,7.00,87.81,114.00,-5.04,570
0.00,10.57,0.06,7.00,90.47,116.00,-5.04,579
0.00,10.52,-0.05,7.00,87.04,113.00,-5.04,587
0.00,10.55,0.03,7.00,89.20,115.00,-5.04,596
0.00,10.52,-0.03,7.00,87.35,113.00,-5.04,605
0.00,10.50,-0.02,7.00,87.27,113.00,-5.04,613
0.00,10.49,-0.01,7.00,87.12,113.00,-5.04,622
0.00,10.46,-0.03,7.00,85.86,112.00,-5.04,630
9.58,10.47,0.01,7.00,86.86,113.00,-5.04,640
0.00,10.41,-0.06,7.00,84.12,110.00,-5.04,648
4.77,10.45,0.04,7.00,87.05,113.00,-5.04,657
4.77,10.39,-0.06,7.00,83.60,110.00,-5.04,665
14.44,10.50,0.11,7.00,89.18,115.00,-5.04,674
12.01,10.38,-0.12,7.00,81.76,108.00,-5.04,683
0.00,10.54,0.17,7.00,91.89,117.00,-5.04,692
19.34,10.41,-0.14,7.00,81.65,108.00,-5.04,700
0.00,10.55,0.14,7.00,91.57,117.00,-5.04,709
49.68,10.41,-0.14,7.00,77.33,105.00,-5.04,717
60.17,10.40,-0.01,7.00,77.45,105.00,-5.04,727
65.48,10.21,-0.19,7.00,67.82,97.00,-5.04,735
34.31,10.08,-0.13,7.00,72.08,100.00,-5.04,744
84.46,9.92,-0.16,7.00,55.56,86.00,-5.04,752
89.99,9.53,-0.39,7.00,39.12,72.00,-5.04,760
92.78,9.35,-0.18,7.00,38.06,72.00,-5.04,770
73.54,8.80,-0.55,7.00,23.06,59.00,-5.04,778
101.21,8.41,-0.39,7.00,6.90,45.00,-5.04,787
109.75,7.95,-0.46,7.00,0.00,40.00,-5.04,795
98.38,7.41,-0.53,7.00,0.00,40.00,-5.04,803
95.57,6.79,-0.62,7.00,0.00,40.00,-5.04,812
87.22,6.24,-0.55,7.00,-14.90,-52.00,-5.04,821
81.71,5.75,-0.49,7.00,-27.57,-63.00,-5.04,829
78.98,5.29,-0.46,7.00,-39.33,-73.00,-5.04,838
76.25,4.93,-0.36,7.00,-0.14,-40.00,-5.88,846
62.82,4.65,-0.28,7.00,-4.99,-44.00,-5.88,856
73.54,4.45,-0.20,7.00,-2.77,-42.00,-5.88,864
65.48,4.37,-0.08,7.00,-4.89,-44.00,-5.88,873
60.17,4.37,0.00,7.00,-5.88,-44.00,-5.88,881
52.29,4.43,0.06,7.00,-7.13,-45.00,-5.88,889
39.39,4.55,0.12,7.00,-8.66,-47.00,-5.88,899
21.81,4.69,0.14,7.00,-10.01,-48.00,-5.88,907
2.38,4.85,0.16,7.00,-10.10,-48.00,-5.88,916
0.00,5.04,0.19,7.00,-45.17,-78.00,-5.88,924
0.00,5.26,0.22,7.00,-39.28,-73.00,-5.88,932
0.00,5.51,0.25,7.00,-32.40,-67.00,-5.88,942
0.00,5.77,0.27,7.00,-25.34,-61.00,-5.88,950
0.00,6.04,0.27,7.00,-18.68,-55.00,-5.88,958
0.00,6.31,0.27,7.00,-11.83,-49.00,-5.88,967
0.00,6.61,0.30,7.00,-3.92,-43.00,-6.71,975
0.00,6.92,0.32,7.00,4.50,43.00,-6.71,984
0.00,7.30,0.37,7.00,14.97,52.00,-7.55,993
0.00,7.76,0.46,7.00,28.09,63.00,-7.55,1001
0.00,8.12,0.36,7.00,35.25,69.00,-7.55,1009
0.00,8.40,0.28,7.00,40.71,74.00,-7.55,1018
0.00,8.72,0.32,7.00,49.27,81.00,-7.55,1027
0.00,8.93,0.21,7.00,52.31,84.00,-7.55,1035
0.00,9.11,0.18,7.00,56.22,87.00,-7.55,1044
0.00,9.26,0.16,7.00,59.70,90.00,-7.55,1052
0.00,9.28,0.02,7.00,57.26,88.00,-7.55,1061
0.00,9.20,-0.08,7.00,53.55,85.00,-7.55,1070
0.00,9.01,-0.19,7.00,46.34,79.00,-7.55,1078
0.00,8.75,-0.26,7.00,38.53,72.00,-7.55,1087
0.00,8.50,-0.25,7.00,32.62,67.00,-7.55,1095
0.00,8.27,-0.23,7.00,27.10,62.00,-7.55,1103
0.00,8.02,-0.25,7.00,20.64,57.00,-7.55,1113
0.00,7.81,-0.21,7.00,16.05,53.00,-7.55,1121
0.00,7.62,-0.19,7.00,11.51,49.00,-7.55,1130
0.00,7.47,-0.15,7.00,8.84,47.00,-7.55,1138
0.00,7.32,-0.15,7.00,5.14,44.00,-7.55,1146
0.00,7.17,-0.15,7.00,1.18,40.00,-7.55,1156
0.00,7.03,-0.14,7.00,-1.95,-41.00,-7.55,1164
0.00,6.92,-0.11,7.00,-4.11,-43.00,-7.55,1172
0.00,6.81,-0.11,7.00,-6.91,-45.00,-7.55,1181
0.00,6.71,-0.10,7.00,-9.25,-47.00,-7.55,1189
0.00,6.64,-0.07,7.00,-10.40,-48.00,-7.55,1198
0.00,6.57,-0.07,7.00,-12.18,-50.00,-7.55,1207
0.00,6.50,-0.07,7.00,-13.75,-51.00,-7.55,1215
0.00,6.48,-0.02,7.00,-13.27,-51.00,-7.55,1223
0.00,6.50,0.02,7.00,-12.09,-50.00,-7.55,1232
0.00,6.52,0.02,7.00,-11.67,-49.00,-8.39,1241
0.00,6.58,0.06,7.00,-9.14,-47.00,-8.39,1250
0.00,6.64,0.05,7.00,-7.95,-46.00,-8.39,1258
0.00,6.68,0.04,7.00,-7.38,-46.00,-9.23,1266
0.00,6.74,0.06,7.00,-5.36,-44.00,-9.23,1275
0.00,6.81,0.07,7.00,-3.50,-42.00,-10.07,1284
0.00,6.77,-0.04,7.00,-6.46,-45.00,-10.07,1292
0.00,6.72,-0.05,7.00,-7.84,-46.00,-10.91,1301
0.00,6.45,-0.28,7.00,-19.42,-56.00,-10.91,1309
0.00,6.21,-0.23,7.00,-24.26,-60.00,-10.91,1318
0.00,5.70,-0.51,7.00,-42.79,-76.00,-10.91,1327
0.00,5.36,-0.34,7.00,-47.92,-80.00,-11.75,1336
0.00,4.67,-0.69,7.00,-14.40,-52.00,-11.75,1344
0.00,4.24,-0.43,7.00,-15.52,-53.00,-12.59,1352
0.00,3.31,-0.92,7.00,-22.12,-58.00,-13.43,1361
0.00,2.81,-0.51,7.00,-23.01,-59.00,-15.11,1370
0.00,2.07,-0.74,7.00,-27.60,-63.00,-15.95,1379
0.00,1.28,-0.79,7.00,-31.80,-66.00,-16.79,1387
4.77,0.70,-0.57,7.00,-33.73,-68.00,-18.47,1396
65.48,0.11,-0.59,7.00,-28.26,-63.00,-19.30,1405
78.98,-0.48,-0.59,7.00,-27.29,-62.00,-20.98,1414
89.99,-1.37,-0.89,7.00,-29.19,-64.00,-22.66,1423
95.57,-2.00,-0.63,7.00,-29.23,-64.00,-24.34,1431
95.57,-2.63,-0.63,7.00,-32.39,-67.00,-26.02,1440
98.38,-3.24,-0.61,7.00,-34.27,-68.00,-26.86,1448
98.38,-3.82,-0.58,7.00,-37.08,-71.00,-28.54,1458
44.51,-4.38,-0.56,7.00,-55.18,-86.00,-30.22,1467
89.99,-4.89,-0.51,7.00,-45.27,-78.00,-31.89,1475
34.31,-5.35,-0.46,7.00,-315.51,-306.00,-33.57,1484
24.28,-5.68,-0.34,7.00,-322.70,-311.00,-36.09,1494
73.54,-5.88,-0.19,7.00,-315.08,-305.00,-39.45,1502
29.27,-6.03,-0.15,7.00,-327.23,-315.00,-43.65,1511
52.29,-6.08,-0.04,7.00,-322.32,-311.00,-48.68,1520
41.94,-6.02,0.06,7.00,-320.73,-310.00,-54.56,1528
19.34,-5.78,0.24,7.00,-314.06,-304.00,-61.27,1538
19.34,-5.60,0.18,7.00,-310.54,-301.00,-67.99,1547
9.58,-5.24,0.36,7.00,-298.51,-291.00,-74.70,1555
0.00,-4.87,0.37,7.00,-57.89,-88.00,-81.42,1564
0.00,-4.72,0.15,7.00,-58.00,-88.00,-88.97,1572
0.00,-4.41,0.31,7.00,-55.83,-87.00,-95.68,1582
0.00,-3.90,0.51,7.00,-52.47,-84.00,-102.40,1590
0.00,-3.58,0.32,7.00,-51.65,-83.00,-109.95,1599
0.00,-3.26,0.32,7.00,-50.04,-82.00,-116.67,1608
0.00,-2.81,0.45,7.00,-47.23,-79.00,-123.38,1616
0.00,-2.45,0.36,7.00,-45.83,-78.00,-130.94,1626
0.00,-1.97,0.48,7.00,-42.90,-76.00,-137.65,1634
0.00,-1.71,0.26,7.00,-42.52,-75.00,-144.37,1643
0.00,-1.44,0.27,7.00,-41.11,-74.00,-151.92,1652
0.00,-1.29,0.15,7.00,-40.84,-74.00,-158.63,1660
0.00,-1.26,0.03,7.00,-41.17,-74.00,-165.35,1670
0.00,-1.06,0.19,7.00,-39.54,-73.00,-172.06,1678
0.00,-1.00,0.07,7.00,-39.73,-73.00,-177.94,1687
0.00,-1.05,-0.05,7.00,-40.47,-74.00,-184.65,1695
0.00,-1.07,-0.02,7.00,-40.45,-74.00,-191.37,1704
0.00,-1.15,-0.08,7.00,-41.09,-74.00,-198.08,1713
0.00,-1.17,-0.02,7.00,-40.94,-74.00,-203.96,1722
0.00,-1.37,-0.19,7.00,-42.61,-75.00,-210.67,1731
0.00,-1.53,-0.16,7.00,-43.28,-76.00,-216.55,1739
0.00,-1.61,-0.08,7.00,-43.40,-76.00,-223.26,1748
0.00,-1.91,-0.29,7.00,-45.70,-78.00,-229.14,1757
0.00,-1.88,0.03,7.00,-44.28,-77.00,-235.85,1766
0.00,-1.71,0.16,7.00,-42.92,-76.00,-241.73,1775
0.00,-1.53,0.18,7.00,-41.93,-75.00,-248.44,1783
0.00,-1.14,0.39,7.00,-39.13,-72.00,-254.32,1793
0.00,-0.89,0.25,7.00,-38.45,-72.00,-261.03,1801
0.00,-0.57,0.32,7.00,-36.58,-70.00,-266.91,1810
0.00,-0.21,0.36,7.00,-34.64,-69.00,-273.62,1818
0.00,0.60,0.81,7.00,-28.79,-64.00,-279.50,1827
0.00,0.84,0.25,7.00,-29.79,-65.00,-285.37,1837
0.00,1.33,0.48,7.00,-26.44,-62.00,-291.25,1845
0.00,1.55,0.23,7.00,-26.31,-62.00,-297.96,1854
0.00,2.15,0.60,7.00,-21.84,-58.00,-303.84,1862
0.00,2.67,0.51,7.00,-19.60,-56.00,-309.72,1871
0.00,3.18,0.51,7.00,-17.06,-54.00,-315.59,1880
0.00,3.44,0.26,7.00,-16.74,-54.00,-321.47,1889
0.00,3.89,0.45,7.00,-13.78,-51.00,-326.50,1897
0.00,4.26,0.37,7.00,-12.19,-50.00,-332.38,1906
0.00,4.55,0.28,7.00,-11.13,-49.00,-337.41,1915
0.00,4.74,0.19,7.00,-10.56,-48.00,-343.29,1924
0.00,4.84,0.11,7.00,-10.37,-48.00,-348.32,1933
0.00,4.78,-0.07,7.00,-11.39,-49.00,-353.36,1941
0.00,4.55,-0.23,7.00,-13.19,-51.00,-357.56,1950
0.00,4.48,-0.07,7.00,-12.90,-50.00,-362.59,1958
0.00,4.48,0.01,7.00,-12.54,-50.00,-367.63,1968
0.00,3.79,-0.70,7.00,-18.86,-55.00,-371.83,1976
0.00,3.50,-0.29,7.00,-18.69,-55.00,-376.02,1985
0.00,2.89,-0.61,7.00,-22.98,-59.00,-380.22,1994
0.00,2.30,-0.59,7.00,-25.85,-61.00,-384.42,2002
0.00,1.96,-0.35,7.00,-26.60,-62.00,-388.61,2012
0.00,1.49,-0.46,7.00,-29.39,-64.00,-392.81,2020
0.00,1.43,-0.07,7.00,-28.14,-63.00,-397.01,2029
0.00,0.93,-0.50,7.00,-32.35,-67.00,-401.20,2037
0.00,0.96,0.03,7.00,-30.10,-65.00,-405.40,2046
0.00,0.53,-0.43,7.00,-34.06,-68.00,-409.60,2055
0.00,0.60,0.07,7.00,-31.73,-66.00,-413.79,2064
0.00,0.64,0.04,7.00,-31.64,-66.00,-417.99,2072
0.00,0.64,-0.00,7.00,-31.82,-66.00,-422.19,2081
0.00,0.92,0.28,7.00,-29.31,-64.00,-426.38,2091
0.00,1.01,0.10,7.00,-29.56,-64.00,-430.58,2099
0.00,1.17,0.16,7.00,-28.50,-64.00,-433.94,2108
0.00,1.21,0.04,7.00,-28.79,-64.00,-438.13,2116
0.00,1.55,0.34,7.00,-25.89,-61.00,-441.49,2125
0.00,1.68,0.13,7.00,-26.07,-61.00,-445.69,2134
0.00,2.07,0.39,7.00,-23.07,-59.00,-449.88,2143
0.00,2.19,0.12,7.00,-23.57,-59.00,-453.24,2151
0.00,2.55,0.36,7.00,-20.85,-57.00,-457.44,2160
0.00,2.80,0.26,7.00,-19.94,-56.00,-460.80,2168
0.00,3.09,0.29,7.00,-18.38,-55.00,-464.99,2178
0.00,3.17,0.08,7.00,-18.81,-55.00,-468.35,2186
0.00,3.39,0.22,7.00,-17.18,-54.00,-472.55,2195
0.00,3.61,0.22,7.00,-16.09,-53.00,-475.90,2203
0.00,3.66,0.05,7.00,-16.47,-53.00,-479.26,2212
0.00,3.94,0.28,7.00,-14.16,-51.00,-482.62,2222
0.00,4.03,0.09,7.00,-14.48,-52.00,-485.98,2230
0.00,4.35,0.31,7.00,-12.01,-50.00,-489.33,2239
0.00,4.56,0.22,7.00,-11.32,-49.00,-492.69,2247
0.00,4.78,0.21,7.00,-10.27,-48.00,-496.05,2256
0.00,5.25,0.48,7.00,-34.21,-68.00,-499.41,2265
0.00,5.60,0.35,7.00,-27.91,-63.00,-502.76,2274
0.00,6.04,0.44,7.00,-15.13,-52.00,-505.28,2282
0.00,6.38,0.34,7.00,-8.64,-47.00,-508.64,2291
0.00,6.55,0.16,7.00,-8.03,-46.00,-512.00,2299
0.00,7.02,0.47,7.00,9.74,48.00,-515.35,2308
0.00,7.30,0.29,7.00,13.21,51.00,-517.87,2317
0.00,7.63,0.33,7.00,22.15,58.00,-520.39,2325
0.00,8.03,0.40,7.00,33.65,68.00,-522.91,2334
0.00,8.12,0.09,7.00,29.67,64.00,-523.75,2342
0.00,8.55,0.44,7.00,47.53,80.00,-524.59,2352
0.00,8.71,0.16,7.00,45.95,78.00,-524.59,2360
0.00,8.83,0.12,7.00,48.27,80.00,-524.59,2369
0.00,8.70,-0.13,7.00,39.99,73.00,-524.59,2377
0.00,8.62,-0.08,7.00,38.87,72.00,-524.59,2386
0.00,8.18,-0.44,7.00,20.78,57.00,-524.59,2395
0.00,7.88,-0.30,7.00,16.07,53.00,-523.75,2404
0.00,7.55,-0.33,7.00,7.07,45.00,-523.75,2412
0.00,7.17,-0.38,7.00,-3.36,-42.00,-523.75,2420
0.00,6.83,-0.34,7.00,-11.02,-49.00,-523.75,2429
0.00,6.43,-0.40,7.00,-22.41,-58.00,-523.75,2438
0.00,6.03,-0.40,7.00,-32.25,-67.00,-523.75,2447
0.00,5.62,-0.41,7.00,-42.52,-75.00,-523.75,2455
0.00,5.21,-0.42,7.00,-53.18,-84.00,-523.75,2464
0.00,4.79,-0.42,7.00,-12.71,-50.00,-523.75,2472
0.00,4.42,-0.38,7.00,-14.42,-52.00,-524.59,2482
0.00,4.11,-0.31,7.00,-15.69,-53.00,-524.59,2491
0.00,3.86,-0.25,7.00,-16.67,-53.00,-525.42,2499
0.00,3.65,-0.21,7.00,-17.58,-54.00,-525.42,2508
0.00,3.50,-0.15,7.00,-18.07,-55.00,-525.42,2516
0.00,3.47,-0.04,7.00,-17.82,-55.00,-526.26,2526
0.00,3.52,0.05,7.00,-17.18,-54.00,-527.10,2534
0.00,3.56,0.04,7.00,-17.00,-54.00,-527.10,2543
0.00,3.63,0.06,7.00,-16.61,-53.00,-527.94,2551
0.00,3.68,0.05,7.00,-16.41,-53.00,-528.78,2561
0.00,3.76,0.08,7.00,-15.86,-53.00,-529.62,2569
0.00,3.87,0.11,7.00,-15.25,-52.00,-530.46,2578
0.00,4.05,0.18,7.00,-14.03,-51.00,-532.14,2586
0.00,4.09,0.04,7.00,-14.42,-52.00,-532.98,2595
0.00,4.14,0.06,7.00,-14.07,-51.00,-533.82,2604
0.00,4.18,0.04,7.00,-13.96,-51.00,-534.66,2613
0.00,4.22,0.04,7.00,-13.71,-51.00,-536.34,2621
0.00,4.14,-0.08,7.00,-14.60,-52.00,-537.18,2630
0.00,3.99,-0.15,7.00,-15.63,-53.00,-538.01,2638
0.00,3.87,-0.12,7.00,-16.14,-53.00,-538.85,2648
0.00,3.63,-0.24,7.00,-17.80,-55.00,-539.69,2656
0.00,3.43,-0.20,7.00,-18.67,-55.00,-540.53,2665
0.00,3.19,-0.24,7.00,-20.04,-56.00,-541.37,2673
0.00,2.97,-0.21,7.00,-20.98,-57.00,-542.21,2682
0.00,2.83,-0.14,7.00,-21.40,-57.00,-543.05,2691
0.00,2.62,-0.21,7.00,-22.76,-59.00,-544.73,2700
0.00,2.54,-0.08,7.00,-22.59,-58.00,-546.41,2708
0.00,2.39,-0.15,7.00,-23.65,-59.00,-547.25,2717
0.00,2.22,-0.17,7.00,-24.60,-60.00,-548.93,2726
0.00,2.09,-0.12,7.00,-25.03,-61.00,-550.60,2735
0.00,2.02,-0.08,7.00,-25.23,-61.00,-552.28,2744
0.00,1.88,-0.13,7.00,-26.13,-62.00,-553.96,2752
0.00,1.73,-0.15,7.00,-26.92,-62.00,-555.64,2761
0.00,1.53,-0.21,7.00,-28.21,-63.00,-557.32,2769
0.00,1.21,-0.32,7.00,-30.24,-65.00,-559.00,2779
0.00,0.96,-0.24,7.00,-31.15,-66.00,-560.68,2787
0.00,0.69,-0.27,7.00,-32.65,-67.00,-563.19,2796
0.00,0.39,-0.30,7.00,-34.23,-68.00,-564.87,2804
0.00,0.11,-0.28,7.00,-35.55,-69.00,-567.39,2813
0.00,-0.12,-0.24,7.00,-36.57,-70.00,-569.07,2823
0.00,-0.48,-0.35,7.00,-38.79,-72.00,-571.59,2831
0.00,-0.84,-0.37,7.00,-40.67,-74.00,-574.11,2840
0.00,-1.04,-0.20,7.00,-41.00,-74.00,-576.62,2848
0.00,-1.45,-0.41,7.00,-43.90,-77.00,-579.14,2857
0.00,-1.73,-0.28,7.00,-44.73,-77.00,-581.66,2866
7.17,-1.90,-0.17,7.00,-45.07,-77.00,-584.18,2875
14.44,-1.96,-0.06,7.00,-44.60,-77.00,-586.70,2884
19.34,-1.81,0.15,7.00,-42.67,-75.00,-590.05,2892
26.77,-1.75,0.05,7.00,-42.12,-75.00,-592.57,2902
29.27,-1.81,-0.06,7.00,-42.56,-75.00,-595.93,2910
34.31,-1.75,0.06,7.00,-41.14,-74.00,-598.45,2919
34.31,-1.57,0.18,7.00,-39.80,-73.00,-601.80,2928
36.84,-1.42,0.15,7.00,-38.81,-72.00,-605.16,2936
41.94,-1.36,0.07,7.00,-37.99,-71.00,-608.52,2946
39.39,-1.39,-0.03,7.00,-38.95,-72.00,-611.04,2955
36.84,-1.40,-0.01,7.00,-39.30,-73.00,-614.39,2963
44.51,-1.47,-0.08,7.00,-38.70,-72.00,-617.75,2972
19.34,-1.61,-0.14,7.00,-42.88,-76.00,-621.11,2981
49.68,-1.70,-0.09,7.00,-38.90,-72.00,-624.47,2990
49.68,-1.79,-0.09,7.00,-39.37,-73.00,-628.66,2999
0.00,-1.92,-0.13,7.00,-45.13,-78.00,-632.02,3008
49.68,-2.09,-0.16,7.00,-41.15,-74.00,-635.38,3016
49.68,-2.07,0.01,7.00,-40.38,-73.00,-639.57,3025
52.29,-2.01,0.06,7.00,-39.33,-73.00,-642.93,3034
54.90,-1.98,0.03,7.00,-38.72,-72.00,-647.13,3043
54.90,-1.85,0.13,7.00,-37.67,-71.00,-650.49,3052
54.90,-1.99,-0.15,7.00,-39.53,-73.00,-654.68,3060
60.17,-2.04,-0.05,7.00,-38.14,-72.00,-658.04,3069
60.17,-2.08,-0.04,7.00,-38.30,-72.00,-662.24,3079
68.16,-1.88,0.20,7.00,-34.32,-68.00,-666.43,3087
36.84,-1.94,-0.06,7.00,-42.20,-75.00,-670.63,3096
70.84,-2.07,-0.13,7.00,-35.86,-70.00,-673.99,3105
73.54,-2.11,-0.03,7.00,-34.85,-69.00,-678.18,3113
73.54,-2.38,-0.28,7.00,-37.19,-71.00,-682.38,3123
73.54,-2.68,-0.30,7.00,-38.76,-72.00,-686.58,3132
73.54,-2.86,-0.19,7.00,-39.25,-73.00,-689.93,3140
73.54,-2.89,-0.03,7.00,-38.74,-72.00,-694.13,3149
70.84,-2.99,-0.10,7.00,-40.31,-73.00,-698.33,3159
68.16,-3.08,-0.09,7.00,-41.51,-74.00,-702.52,3167
34.31,-3.07,0.01,7.00,-47.98,-80.00,-706.72,3176
31.78,-3.04,0.03,7.00,-48.06,-80.00,-710.08,3185
57.53,-3.05,-0.01,7.00,-43.64,-76.00,-714.28,3193
52.29,-3.21,-0.17,7.00,-46.27,-78.00,-718.47,3203
0.00,-3.23,-0.02,7.00,-51.24,-83.00,-722.67,3211
41.94,-3.28,-0.04,7.00,-48.03,-80.00,-726.87,3220
36.84,-3.28,-0.00,7.00,-48.67,-80.00,-731.06,3229
26.77,-3.21,0.07,7.00,-49.36,-81.00,-735.26,3237
0.00,-3.19,0.02,7.00,-50.87,-82.00,-739.46,3247
0.00,-3.26,-0.07,7.00,-51.60,-83.00,-743.65,3256
12.01,-3.26,0.00,7.00,-51.02,-83.00,-748.69,3264
0.00,-3.32,-0.06,7.00,-51.81,-83.00,-752.88,3273
12.01,-3.40,-0.09,7.00,-52.08,-83.00,-757.08,3281
12.01,-3.49,-0.09,7.00,-52.51,-84.00,-762.12,3291
14.44,-3.57,-0.08,7.00,-52.72,-84.00,-766.31,3300
14.44,-3.59,-0.02,7.00,-52.63,-84.00,-771.35,3308
14.44,-3.66,-0.07,7.00,-53.21,-84.00,-775.55,3317
14.44,-3.97,-0.31,7.00,-55.67,-86.00,-780.58,3326
12.01,-4.09,-0.12,7.00,-55.67,-86.00,-785.62,3335
0.00,-4.21,-0.11,7.00,-56.48,-87.00,-790.66,3344
7.17,-4.21,-0.00,7.00,-55.97,-87.00,-794.85,3353
0.00,-4.42,-0.21,7.00,-57.98,-88.00,-799.89,3361
2.38,-4.63,-0.21,7.00,-59.00,-89.00,-804.92,3371
0.00,-4.71,-0.08,7.00,-58.90,-89.00,-809.96,3379
0.00,-4.66,0.05,7.00,-58.10,-88.00,-815.00,3388
0.00,-4.57,0.09,7.00,-57.47,-88.00,-820.87,3396
0.00,-4.33,0.23,7.00,-55.74,-86.00,-825.91,3405
0.00,-4.21,0.13,7.00,-55.53,-86.00,-830.94,3415
0.00,-3.82,0.39,7.00,-52.55,-84.00,-836.82,3423
0.00,-3.54,0.28,7.00,-51.56,-83.00,-841.85,3432
0.00,-3.54,-0.01,7.00,-52.74,-84.00,-847.73,3440
0.00,-3.18,0.36,7.00,-49.46,-81.00,-852.77,3449
0.00,-2.97,0.21,7.00,-48.98,-81.00,-858.64,3458
0.00,-2.61,0.36,7.00,-46.62,-79.00,-863.68,3467
0.00,-2.07,0.54,7.00,-43.16,-76.00,-869.55,3476
0.00,-1.79,0.27,7.00,-42.87,-76.00,-874.59,3484
0.00,-1.50,0.29,7.00,-41.36,-74.00,-880.46,3493
0.00,-1.31,0.19,7.00,-40.82,-74.00,-886.34,3502
0.00,-1.00,0.31,7.00,-38.77,-72.00,-891.38,3511
0.00,-0.89,0.11,7.00,-38.99,-72.00,-897.25,3520
0.00,-0.71,0.18,7.00,-37.83,-71.00,-902.29,3528
0.00,-0.62,0.09,7.00,-37.75,-71.00,-908.16,3537
0.00,-0.31,0.31,7.00,-35.29,-69.00,-913.20,3546
0.00,-0.27,0.04,7.00,-36.20,-70.00,-918.23,3555
0.00,-0.32,-0.05,7.00,-36.78,-70.00,-924.11,3563
0.00,-0.39,-0.07,7.00,-37.21,-71.00,-929.15,3572
0.00,-0.54,-0.15,7.00,-38.33,-72.00,-934.18,3581
0.00,-0.60,-0.05,7.00,-38.20,-72.00,-939.22,3590
0.00,-0.65,-0.06,7.00,-38.48,-72.00,-945.09,3599
0.00,-0.96,-0.31,7.00,-41.02,-74.00,-950.13,3607
0.00,-1.17,-0.21,7.00,-41.72,-75.00,-955.17,3616
0.00,-1.44,-0.27,7.00,-43.27,-76.00,-960.20,3624
0.00,-1.71,-0.27,7.00,-44.65,-77.00,-966.08,3634
0.00,-1.70,0.02,7.00,-43.41,-76.00,-971.11,3643
0.00,-2.12,-0.43,7.00,-47.33,-79.00,-976.15,3651
0.00,-2.46,-0.33,7.00,-48.61,-80.00,-982.02,3660
0.00,-2.50,-0.04,7.00,-47.64,-80.00,-987.06,3668
0.00,-2.70,-0.20,7.00,-49.28,-81.00,-992.10,3678
0.00,-2.87,-0.17,7.00,-50.02,-82.00,-997.97,3686
0.00,-3.03,-0.16,7.00,-50.81,-82.00,-1003.01,3695
0.00,-3.17,-0.14,7.00,-51.39,-83.00,-1008.88,3704
0.00,-3.16,0.01,7.00,-50.79,-82.00,-1013.92,3713
0.00,-3.11,0.05,7.00,-50.35,-82.00,-1019.79,3722
0.00,-3.22,-0.11,7.00,-51.52,-83.00,-1024.83,3730
0.00,-2.96,0.26,7.00,-48.77,-81.00,-1030.71,3739
0.00,-2.99,-0.03,7.00,-50.08,-82.00,-1036.58,3748
0.00,-2.96,0.04,7.00,-49.64,-81.00,-1041.62,3757
0.00,-2.58,0.38,7.00,-46.41,-79.00,-1047.49,3766
0.00,-2.35,0.23,7.00,-45.81,-78.00,-1053.37,3775
0.00,-2.11,0.24,7.00,-44.60,-77.00,-1059.24,3783
0.00,-1.75,0.36,7.00,-42.33,-75.00,-1064.28,3792
0.00,-1.31,0.44,7.00,-39.77,-73.00,-1070.15,3801
0.00,-1.32,-0.01,7.00,-41.67,-75.00,-1076.03,3810
0.00,-0.89,0.43,7.00,-37.72,-71.00,-1081.90,3819
0.00,-0.48,0.41,7.00,-35.73,-70.00,-1087.78,3827
0.00,-0.32,0.16,7.00,-35.93,-70.00,-1093.66,3836
0.00,0.03,0.34,7.00,-33.47,-68.00,-1099.53,3845
0.00,0.48,0.46,7.00,-30.75,-65.00,-1105.41,3854
0.00,0.78,0.29,7.00,-29.96,-65.00,-1110.44,3863
0.00,1.05,0.28,7.00,-28.61,-64.00,-1116.32,3871
0.00,1.36,0.31,7.00,-26.98,-62.00,-1122.19,3880
0.00,1.76,0.40,7.00,-24.59,-60.00,-1128.07,3889
0.00,2.23,0.47,7.00,-21.99,-58.00,-1133.94,3898
0.00,2.57,0.34,7.00,-20.80,-57.00,-1139.82,3907
0.00,2.97,0.41,7.00,-18.51,-55.00,-1144.85,3915
0.00,3.47,0.50,7.00,-15.67,-53.00,-1150.73,3924
0.00,3.90,0.43,7.00,-13.81,-51.00,-1156.61,3933
0.00,4.34,0.45,7.00,-11.49,-49.00,-1162.48,3942
0.00,4.76,0.42,7.00,-9.54,-48.00,-1167.52,3950
0.00,5.05,0.29,7.00,-42.93,-76.00,-1173.39,3959
0.00,5.56,0.51,7.00,-25.86,-61.00,-1178.43,3969
0.00,6.19,0.64,7.00,-7.42,-46.00,-1183.46,3977
0.00,6.48,0.28,7.00,-7.49,-46.00,-1188.50,3986
0.00,7.04,0.56,7.00,12.19,50.00,-1192.70,3994
0.00,7.41,0.38,7.00,17.83,55.00,-1197.73,4003
0.00,7.71,0.30,7.00,23.75,59.00,-1201.93,4012
0.00,8.10,0.39,7.00,35.16,69.00,-1205.29,4021
0.00,8.40,0.30,7.00,41.06,74.00,-1208.64,4029
0.00,8.72,0.32,7.00,49.39,81.00,-1211.16,4038
0.00,8.91,0.19,7.00,51.47,83.00,-1212.84,4046
0.00,9.38,0.47,7.00,68.95,98.00,-1213.68,4056
0.00,9.52,0.14,7.00,65.69,95.00,-1214.52,4064
0.00,9.94,0.43,7.00,82.10,109.00,-1214.52,4073
0.00,10.06,0.11,7.00,78.65,106.00,-1214.52,4081
0.00,10.38,0.33,7.00,91.20,116.00,-1214.52,4090
0.00,10.47,0.08,7.00,88.42,114.00,-1214.52,4100
0.00,10.73,0.26,7.00,98.33,122.00,-1214.52,4108
0.00,10.79,0.06,7.00,95.95,120.00,-1214.52,4117
0.00,10.87,0.09,7.00,98.55,123.00,-1214.52,4126
0.00,10.88,0.00,7.00,96.99,121.00,-1214.52,4134
0.00,10.72,-0.16,7.00,89.83,115.00,-1214.52,4144
0.00,10.51,-0.20,7.00,83.78,110.00,-1213.68,4152
0.00,10.29,-0.22,7.00,77.97,105.00,-1213.68,4161
0.00,10.03,-0.26,7.00,70.60,99.00,-1213.68,4170
0.00,9.72,-0.31,7.00,61.89,92.00,-1213.68,4178
0.00,9.45,-0.28,7.00,55.61,86.00,-1213.68,4188
0.00,9.21,-0.24,7.00,50.34,82.00,-1213.68,4196
0.00,8.96,-0.24,7.00,44.25,77.00,-1213.68,4205
0.00,8.79,-0.17,7.00,41.28,74.00,-1213.68,4213
0.00,8.65,-0.14,7.00,38.27,72.00,-1213.68,4222
0.00,8.53,-0.12,7.00,35.85,70.00,-1213.68,4231
0.00,8.46,-0.07,7.00,35.24,69.00,-1213.68,4240
0.00,8.44,-0.03,7.00,35.34,69.00,-1213.68,4248
0.00,8.42,-0.02,7.00,35.13,69.00,-1213.68,4257
0.00,8.41,-0.01,7.00,35.18,69.00,-1213.68,4265
0.00,8.42,0.01,7.00,35.58,69.00,-1213.68,4275
0.00,8.43,0.01,7.00,36.11,70.00,-1213.68,4283
0.00,8.44,0.00,7.00,36.03,70.00,-1213.68,4292
0.00,8.46,0.02,7.00,36.75,70.00,-1213.68,4300
0.00,8.46,0.00,7.00,36.47,70.00,-1213.68,4310
0.00,8.48,0.03,7.00,37.57,71.00,-1213.68,4318
0.00,8.52,0.04,7.00,38.80,72.00,-1213.68,4327
0.00,8.56,0.04,7.00,39.89,73.00,-1213.68,4336
0.00,8.62,0.06,7.00,41.74,75.00,-1213.68,4344
0.00,8.68,0.06,7.00,43.30,76.00,-1213.68,4354
0.00,8.73,0.04,7.00,44.03,77.00,-1213.68,4362
0.00,8.76,0.03,7.00,44.60,77.00,-1213.68,4371
0.00,8.79,0.03,7.00,45.25,78.00,-1213.68,4379
0.00,8.81,0.03,7.00,45.93,78.00,-1213.68,4388
0.00,8.78,-0.03,7.00,43.94,77.00,-1213.68,4397
0.00,8.72,-0.06,7.00,41.81,75.00,-1213.68,4406
0.00,8.62,-0.10,7.00,38.53,72.00,-1213.68,4414
0.00,8.45,-0.18,7.00,32.64,67.00,-1213.68,4423
0.00,8.22,-0.22,7.00,26.07,61.00,-1213.68,4431
0.00,7.96,-0.26,7.00,18.85,55.00,-1213.68,4441
0.00,7.66,-0.31,7.00,10.25,48.00,-1213.68,4449
0.00,7.31,-0.35,7.00,0.85,40.00,-1213.68,4458
0.00,6.93,-0.38,7.00,-9.30,-47.00,-1213.68,4466
0.00,6.55,-0.38,7.00,-18.90,-55.00,-1213.68,4475
0.00,6.12,-0.43,7.00,-30.54,-65.00,-1213.68,4484
0.00,5.67,-0.46,7.00,-42.48,-75.00,-1214.52,4493
0.00,5.26,-0.40,7.00,-51.44,-83.00,-1214.52,4501
0.00,4.81,-0.45,7.00,-12.76,-50.00,-1215.36,4510
0.00,4.38,-0.43,7.00,-14.79,-52.00,-1216.20,4518
0.00,3.97,-0.41,7.00,-16.77,-54.00,-1217.04,4528
0.00,3.49,-0.48,7.00,-19.49,-56.00,-1217.88,4537
0.00,3.04,-0.45,7.00,-21.56,-58.00,-1218.72,4545
0.00,2.87,-0.18,7.00,-21.39,-57.00,-1219.56,4554
0.00,2.27,-0.60,7.00,-26.06,-61.00,-1219.56,4562
0.00,1.99,-0.27,7.00,-26.13,-62.00,-1220.40,4572
0.00,1.74,-0.25,7.00,-27.33,-63.00,-1221.23,4580
0.00,1.23,-0.50,7.00,-30.85,-65.00,-1222.07,4589
0.00,1.03,-0.20,7.00,-30.66,-65.00,-1222.91,4598
0.00,0.60,-0.43,7.00,-33.71,-68.00,-1223.75,4606
0.00,0.29,-0.31,7.00,-34.78,-69.00,-1224.59,4616
0.00,0.07,-0.23,7.00,-35.57,-69.00,-1226.27,4624
0.00,-0.36,-0.43,7.00,-38.50,-72.00,-1227.11,4633
0.00,-0.58,-0.22,7.00,-38.78,-72.00,-1228.79,4642
0.00,-1.00,-0.42,7.00,-41.69,-75.00,-1229.63,4651
0.00,-1.35,-0.35,7.00,-43.19,-76.00,-1231.31,4660
0.00,-1.77,-0.42,7.00,-45.55,-78.00,-1232.15,4668
0.00,-2.03,-0.25,7.00,-46.15,-78.00,-1233.82,4677
0.00,-2.57,-0.54,7.00,-50.04,-82.00,-1235.50,4685
0.00,-2.84,-0.27,7.00,-50.29,-82.00,-1237.18,4695
0.00,-3.20,-0.36,7.00,-52.45,-84.00,-1238.86,4704
0.00,-3.51,-0.31,7.00,-53.80,-85.00,-1240.54,4712
0.00,-3.77,-0.26,7.00,-54.91,-86.00,-1242.22,4721
0.00,-4.04,-0.27,7.00,-56.30,-87.00,-1244.74,4729
0.00,-4.25,-0.21,7.00,-57.11,-88.00,-1246.41,4739
0.00,-4.42,-0.16,7.00,-57.74,-88.00,-1248.93,4748
0.00,-4.52,-0.10,7.00,-58.03,-88.00,-1251.45,4756
0.00,-4.62,-0.09,7.00,-58.45,-89.00,-1253.97,4765
0.00,-4.68,-0.06,7.00,-58.62,-89.00,-1256.49,4774
0.00,-4.74,-0.06,7.00,-58.91,-89.00,-1259.00,4783
0.00,-4.78,-0.04,7.00,-59.08,-89.00,-1261.52,4792
0.00,-4.86,-0.08,7.00,-59.61,-90.00,-1264.04,4800
0.00,-4.83,0.03,7.00,-59.04,-89.00,-1266.56,4809
0.00,-4.85,-0.02,7.00,-59.30,-89.00,-1269.08,4817
0.00,-4.75,0.10,7.00,-58.37,-89.00,-1271.59,4827
0.00,-4.86,-0.11,7.00,-59.77,-90.00,-1274.95,4836
0.00,-4.74,0.13,7.00,-58.19,-88.00,-1278.31,4844
0.00,-5.04,-0.31,7.00,-307.25,-299.00,-1281.67,4853
0.00,-4.95,0.09,7.00,-59.38,-89.00,-1285.02,4862
0.00,-5.15,-0.20,7.00,-307.57,-299.00,-1289.22,4871
0.00,-5.14,0.01,7.00,-303.29,-295.00,-1293.42,4880
0.00,-5.48,-0.34,7.00,-318.71,-308.00,-1297.61,4889
0.00,-5.53,-0.05,7.00,-314.32,-304.00,-1302.65,4897
0.00,-5.87,-0.34,7.00,-328.44,-316.00,-1307.69,4907
0.00,-5.69,0.18,7.00,-313.68,-304.00,-1311.88,4916
0.00,-5.61,0.08,7.00,-313.63,-304.00,-1317.76,4924
0.00,-5.64,-0.03,7.00,-316.56,-306.00,-1323.63,4933
0.00,-5.25,0.39,7.00,-298.43,-291.00,-1329.51,4942
0.00,-5.25,-0.00,7.00,-306.44,-298.00,-1335.38,4952
0.00,-5.21,0.04,7.00,-304.51,-296.00,-1342.10,4960
0.00,-4.71,0.50,7.00,-56.53,-87.00,-1348.81,4969
0.00,-4.20,0.51,7.00,-53.97,-85.00,-1355.53,4978
0.00,-3.61,0.59,7.00,-50.70,-82.00,-1362.24,4986
0.00,-3.23,0.38,7.00,-49.60,-81.00,-1368.96,4996
0.00,-2.65,0.58,7.00,-45.90,-78.00,-1375.67,5004
0.00,-2.09,0.55,7.00,-43.26,-76.00,-1382.39,5013
0.00,-1.34,0.76,7.00,-38.67,-72.00,-1389.10,5022
0.00,-0.51,0.83,7.00,-34.19,-68.00,-1395.82,5030
0.00,0.34,0.85,7.00,-29.90,-65.00,-1401.69,5040
0.00,1.05,0.70,7.00,-26.96,-62.00,-1408.41,5048
0.00,1.72,0.68,7.00,-23.67,-59.00,-1414.28,5057
0.00,2.28,0.55,7.00,-21.40,-58.00,-1421.00,5066
0.00,2.94,0.66,7.00,-17.63,-54.00,-1426.87,5074
0.00,3.43,0.49,7.00,-15.91,-53.00,-1432.75,5084
0.00,3.79,0.36,7.00,-14.64,-52.00,-1438.62,5092
0.00,4.18,0.40,7.00,-12.51,-50.00,-1444.50,5101
0.00,4.45,0.26,7.00,-11.72,-49.00,-1450.37,5110
0.00,4.89,0.44,7.00,-8.81,-47.00,-1456.25,5118
0.00,4.93,0.04,7.00,-10.18,-48.00,-1461.28,5128
0.00,4.90,-0.03,7.00,-10.58,-48.00,-1466.32,5136
21.81,4.82,-0.08,7.00,-10.24,-48.00,-1471.36,5145
41.94,4.75,-0.07,7.00,-8.02,-46.00,-1476.39,5154
24.28,4.58,-0.18,7.00,-11.64,-49.00,-1481.43,5163
73.54,4.01,-0.57,7.00,-6.41,-45.00,-1485.63,5172
81.71,3.74,-0.27,7.00,-4.04,-43.00,-1490.66,5181
89.99,3.15,-0.59,7.00,-5.44,-44.00,-1494.86,5189
95.57,2.68,-0.46,7.00,-5.18,-44.00,-1499.06,5198
95.57,2.29,-0.39,7.00,-6.87,-45.00,-1503.25,5208
47.09,2.01,-0.28,7.00,-21.66,-58.00,-1507.45,5216
98.38,1.74,-0.26,7.00,-7.97,-46.00,-1511.65,5225
98.38,1.58,-0.16,7.00,-8.36,-46.00,-1515.00,5234
89.99,1.49,-0.09,7.00,-11.74,-49.00,-1519.20,5242
54.90,1.61,0.12,7.00,-20.48,-57.00,-1523.40,5252
70.84,1.64,0.03,7.00,-16.65,-53.00,-1526.75,5261
62.82,1.93,0.30,7.00,-16.26,-53.00,-1530.95,5269
60.17,2.24,0.31,7.00,-15.32,-52.00,-1534.31,5278
54.90,2.67,0.43,7.00,-13.89,-51.00,-1537.66,5287
44.51,3.05,0.38,7.00,-14.30,-51.00,-1541.86,5297
39.39,3.50,0.45,7.00,-12.60,-50.00,-1545.22,5305
0.00,3.84,0.35,7.00,-14.40,-52.00,-1548.58,5314
21.81,4.30,0.46,7.00,-10.71,-49.00,-1551.93,5322
4.77,4.66,0.36,7.00,-10.20,-48.00,-1556.13,5331
0.00,5.07,0.40,7.00,-40.24,-73.00,-1559.49,5341
0.00,5.40,0.33,7.00,-33.54,-68.00,-1562.84,5349
0.00,5.77,0.37,7.00,-23.29,-59.00,-1566.20,5358
0.00,6.16,0.39,7.00,-13.09,-50.00,-1569.56,5366
0.00,6.55,0.39,7.00,-3.51,-42.00,-1572.92,5376
0.00,6.94,0.39,7.00,6.41,45.00,-1576.27,5384
0.00,7.32,0.38,7.00,15.48,52.00,-1579.63,5393
0.00,7.64,0.32,7.00,22.29,58.00,-1582.99,5401
0.00,7.98,0.34,7.00,31.21,66.00,-1584.67,5410
0.00,8.05,0.08,7.00,27.85,63.00,-1587.19,5419
0.00,8.25,0.20,7.00,35.20,69.00,-1588.02,5428
0.00,8.29,0.04,7.00,33.08,67.00,-1588.86,5436
0.00,8.24,-0.06,7.00,29.78,65.00,-1589.70,5445
0.00,8.11,-0.12,7.00,25.42,61.00,-1589.70,5453
0.00,7.92,-0.19,7.00,19.15,56.00,-1589.70,5463
0.00,7.79,-0.13,7.00,17.19,54.00,-1589.70,5472
0.00,7.52,-0.27,7.00,7.79,46.00,-1589.70,5480
0.00,7.39,-0.14,7.00,6.95,45.00,-1589.70,5488
0.00,7.24,-0.15,7.00,3.10,42.00,-1589.70,5497
0.00,7.09,-0.15,7.00,-0.62,-40.00,-1589.70,5506
0.00,6.92,-0.18,7.00,-5.59,-44.00,-1589.70,5515
0.00,6.87,-0.05,7.00,-4.14,-43.00,-1589.70,5523
0.00,6.71,-0.17,7.00,-10.67,-48.00,-1589.70,5532
0.00,6.63,-0.08,7.00,-10.97,-49.00,-1590.54,5541
0.00,6.55,-0.08,7.00,-12.90,-50.00,-1590.54,5550
0.00,6.50,-0.05,7.00,-13.37,-51.00,-1590.54,5559
0.00,6.46,-0.04,7.00,-14.41,-52.00,-1590.54,5567
0.00,6.45,-0.01,7.00,-13.78,-51.00,-1591.38,5576
0.00,6.34,-0.11,7.00,-18.60,-55.00,-1591.38,5584
0.00,6.31,-0.04,7.00,-18.02,-55.00,-1592.22,5594
0.00,6.29,-0.02,7.00,-18.10,-55.00,-1592.22,5602
0.00,6.25,-0.04,7.00,-19.61,-56.00,-1593.06,5611
0.00,6.26,0.01,7.00,-18.25,-55.00,-1593.06,5619
0.00,6.22,-0.04,7.00,-20.35,-57.00,-1593.90,5628
0.00,6.27,0.05,7.00,-17.11,-54.00,-1594.74,5637
0.00,6.29,0.02,7.00,-17.25,-54.00,-1595.58,5646
0.00,6.41,0.12,7.00,-12.46,-50.00,-1595.58,5654
0.00,6.31,-0.10,7.00,-19.33,-56.00,-1596.42,5663
0.00,6.45,0.15,7.00,-10.71,-49.00,-1597.26,5671
0.00,6.25,-0.20,7.00,-22.66,-59.00,-1597.26,5681
0.00,6.14,-0.11,7.00,-23.74,-59.00,-1597.26,5690
0.00,5.94,-0.20,7.00,-30.37,-65.00,-1598.10,5698
0.00,5.74,-0.20,7.00,-35.44,-69.00,-1598.10,5707
0.00,5.49,-0.26,7.00,-43.02,-76.00,-1598.10,5715
0.00,5.15,-0.34,7.00,-53.16,-84.00,-1598.10,5725
0.00,4.94,-0.21,7.00,-11.17,-49.00,-1598.10,5733
0.00,4.55,-0.38,7.00,-13.79,-51.00,-1598.10,5742
0.00,4.34,-0.21,7.00,-14.14,-51.00,-1598.10,5750
0.00,3.98,-0.36,7.00,-16.58,-53.00,-1598.10,5760
0.00,3.77,-0.21,7.00,-16.97,-54.00,-1598.10,5769
0.00,3.46,-0.31,7.00,-18.93,-55.00,-1598.10,5777
0.00,3.28,-0.18,7.00,-19.31,-56.00,-1598.10,5786
0.00,3.01,-0.27,7.00,-21.04,-57.00,-1598.10,5794
0.00,2.76,-0.25,7.00,-22.19,-58.00,-1598.10,5804
0.00,2.32,-0.44,7.00,-25.15,-61.00,-1598.10,5812
0.00,2.00,-0.32,7.00,-26.29,-62.00,-1598.10,5821
0.00,1.44,-0.56,7.00,-30.03,-65.00,-1598.10,5829
0.00,0.93,-0.51,7.00,-32.40,-67.00,-1598.10,5838
0.00,0.41,-0.52,7.00,-35.02,-69.00,-1598.94,5848
0.00,-0.06,-0.47,7.00,-37.19,-71.00,-1598.94,5856
0.00,-0.50,-0.44,7.00,-39.23,-73.00,-1599.78,5865
0.00,-0.79,-0.30,7.00,-40.15,-73.00,-1600.61,5873
0.00,-1.17,-0.38,7.00,-42.36,-75.00,-1601.45,5882
0.00,-1.44,-0.27,7.00,-43.25,-76.00,-1602.29,5892
0.00,-1.67,-0.24,7.00,-44.33,-77.00,-1603.97,5900
0.00,-1.84,-0.17,7.00,-44.87,-77.00,-1605.65,5909
0.00,-1.97,-0.12,7.00,-45.32,-78.00,-1607.33,5917
0.00,-1.97,-0.00,7.00,-44.83,-77.00,-1609.01,5926
0.00,-1.90,0.07,7.00,-44.23,-77.00,-1610.69,5936
0.00,-1.76,0.14,7.00,-43.24,-76.00,-1613.20,5944
0.00,-1.59,0.17,7.00,-42.24,-75.00,-1615.72,5953
0.00,-1.32,0.26,7.00,-40.56,-74.00,-1618.24,5961
0.00,-1.04,0.28,7.00,-39.10,-72.00,-1620.76,5970
0.00,-0.74,0.30,7.00,-37.49,-71.00,-1623.28,5980
0.00,-0.46,0.28,7.00,-36.18,-70.00,-1626.63,5988
0.00,-0.21,0.25,7.00,-35.06,-69.00,-1629.15,5997
0.00,0.02,0.23,7.00,-33.95,-68.00,-1632.51,6005
0.00,0.28,0.26,7.00,-32.55,-67.00,-1635.87,6014
0.00,0.50,0.22,7.00,-31.61,-66.00,-1638.39,6024
0.00,0.73,0.23,7.00,-30.44,-65.00,-1641.74,6032
0.00,0.88,0.15,7.00,-30.02,-65.00,-1645.10,6041
0.00,0.96,0.09,7.00,-29.83,-65.00,-1649.30,6049
0.00,1.07,0.11,7.00,-29.20,-64.00,-1652.65,6059
0.00,1.11,0.04,7.00,-29.26,-64.00,-1656.01,6067
0.00,1.36,0.24,7.00,-27.24,-62.00,-1659.37,6076
0.00,1.34,-0.02,7.00,-28.37,-63.00,-1663.57,6085
0.00,1.30,-0.04,7.00,-28.66,-64.00,-1666.92,6093
0.00,1.38,0.08,7.00,-27.77,-63.00,-1670.28,6103
0.00,1.41,0.03,7.00,-27.84,-63.00,-1673.64,6111
0.00,1.33,-0.08,7.00,-28.64,-64.00,-1676.99,6120
0.00,1.45,0.11,7.00,-27.31,-63.00,-1681.19,6129
0.00,1.35,-0.10,7.00,-28.67,-64.00,-1684.55,6137
0.00,1.57,0.22,7.00,-26.27,-62.00,-1687.91,6147
0.00,1.49,-0.08,7.00,-27.87,-63.00,-1692.10,6155
0.00,1.75,0.26,7.00,-25.21,-61.00,-1695.46,6164
0.00,1.71,-0.04,7.00,-26.64,-62.00,-1698.82,6173
0.00,1.86,0.15,7.00,-25.11,-61.00,-1703.01,6181
0.00,1.86,0.01,7.00,-25.65,-61.00,-1706.37,6191
0.00,1.97,0.11,7.00,-24.69,-60.00,-1709.73,6199
0.00,2.12,0.15,7.00,-23.78,-59.00,-1713.93,6208
0.00,2.25,0.13,7.00,-23.23,-59.00,-1717.28,6216
0.00,2.52,0.27,7.00,-21.31,-57.00,-1721.48,6225
0.00,2.66,0.14,7.00,-21.15,-57.00,-1724.84,6235
0.00,2.97,0.31,7.00,-18.92,-55.00,-1729.03,6243
0.00,3.02,0.05,7.00,-19.71,-56.00,-1732.39,6252
0.00,3.37,0.35,7.00,-16.72,-54.00,-1736.59,6260
0.00,3.43,0.05,7.00,-17.64,-54.00,-1739.94,6269
0.00,3.63,0.20,7.00,-16.07,-53.00,-1744.14,6279
0.00,3.71,0.09,7.00,-16.07,-53.00,-1747.50,6287
0.00,3.87,0.15,7.00,-15.07,-52.00,-1751.70,6296
0.00,4.15,0.29,7.00,-13.08,-50.00,-1755.05,6304
0.00,4.08,-0.07,7.00,-14.86,-52.00,-1759.25,6313
0.00,4.42,0.33,7.00,-11.59,-49.00,-1762.61,6322
0.00,4.54,0.12,7.00,-11.81,-49.00,-1765.96,6331
0.00,4.81,0.27,7.00,-9.91,-48.00,-1769.32,6340
0.00,4.81,0.00,7.00,-10.93,-49.00,-1772.68,6348
0.00,5.06,0.25,7.00,-43.71,-76.00,-1776.04,6358
0.00,5.08,0.02,7.00,-47.64,-80.00,-1778.55,6366
0.00,4.96,-0.12,7.00,-10.70,-48.00,-1781.91,6375
0.00,4.81,-0.14,7.00,-11.51,-49.00,-1784.43,6383
0.00,4.67,-0.14,7.00,-12.20,-50.00,-1787.79,6392
0.00,4.43,-0.25,7.00,-13.86,-51.00,-1790.30,6402
2.38,4.17,-0.26,7.00,-15.20,-52.00,-1793.66,6410
0.00,3.82,-0.34,7.00,-17.24,-54.00,-1796.18,6419
0.00,3.34,-0.49,7.00,-20.25,-57.00,-1798.70,6427
36.84,2.95,-0.39,7.00,-19.07,-56.00,-1801.22,6436
44.51,2.59,-0.36,7.00,-19.56,-56.00,-1803.73,6446
52.29,2.30,-0.28,7.00,-19.14,-56.00,-1806.25,6455
54.90,1.91,-0.39,7.00,-20.97,-57.00,-1807.93,6463
29.27,1.72,-0.20,7.00,-25.50,-61.00,-1810.45,6472
57.53,1.54,-0.17,7.00,-21.36,-57.00,-1812.97,6481
57.53,1.39,-0.15,7.00,-22.00,-58.00,-1815.48,6490
54.90,1.42,0.02,7.00,-21.80,-58.00,-1817.16,6499
52.29,1.39,-0.03,7.00,-22.72,-59.00,-1819.68,6508
47.09,1.37,-0.02,7.00,-23.78,-59.00,-1821.36,6516
36.84,1.38,0.01,7.00,-25.31,-61.00,-1823.88,6525
0.00,1.51,0.12,7.00,-26.96,-62.00,-1825.56,6534
24.28,1.55,0.04,7.00,-25.88,-61.00,-1828.07,6543
14.44,1.70,0.14,7.00,-25.53,-61.00,-1829.75,6552
2.38,1.77,0.07,7.00,-25.85,-61.00,-1832.27,6560
0.00,1.94,0.17,7.00,-24.60,-60.00,-1833.95,6569
0.00,2.09,0.15,7.00,-23.95,-60.00,-1835.63,6579
0.00,2.31,0.21,7.00,-22.61,-59.00,-1838.15,6587
0.00,2.54,0.23,7.00,-21.38,-57.00,-1840.67,6596
0.00,2.80,0.26,7.00,-19.99,-56.00,-1842.34,6604
0.00,3.10,0.31,7.00,-18.27,-55.00,-1844.86,6614
0.00,3.44,0.34,7.00,-16.40,-53.00,-1847.38,6623
0.00,3.65,0.21,7.00,-15.92,-53.00,-1849.90,6631
0.00,3.94,0.29,7.00,-14.11,-51.00,-1851.58,6640
0.00,4.19,0.25,7.00,-13.07,-50.00,-1854.09,6648
0.00,4.46,0.27,7.00,-11.63,-49.00,-1856.61,6658
0.00,4.64,0.18,7.00,-11.09,-49.00,-1859.13,6666
0.00,4.78,0.14,7.00,-10.57,-48.00,-1861.65,6675
0.00,4.85,0.07,7.00,-10.50,-48.00,-1863.33,6684
0.00,4.85,0.01,7.00,-10.71,-49.00,-1865.85,6692
0.00,4.80,-0.06,7.00,-11.25,-49.00,-1868.36,6702
0.00,4.69,-0.11,7.00,-11.99,-50.00,-1870.04,6710
0.00,4.43,-0.26,7.00,-13.86,-51.00,-1871.72,6719
0.00,4.10,-0.34,7.00,-15.86,-53.00,-1874.24,6728
0.00,3.70,-0.39,7.00,-18.07,-55.00,-1875.92,6736
0.00,3.27,-0.43,7.00,-20.33,-57.00,-1878.44,6746
0.00,2.76,-0.51,7.00,-23.23,-59.00,-1880.11,6754
0.00,2.25,-0.52,7.00,-25.82,-61.00,-1881.79,6763
2.38,1.68,-0.57,7.00,-28.85,-64.00,-1884.31,6772
12.01,1.16,-0.53,7.00,-31.04,-66.00,-1885.99,6780
24.28,0.55,-0.61,7.00,-33.52,-68.00,-1887.67,6790
0.00,0.01,-0.53,7.00,-37.08,-71.00,-1890.19,6798
41.94,-0.56,-0.57,7.00,-36.53,-70.00,-1892.70,6807
47.09,-0.99,-0.43,7.00,-37.25,-71.00,-1894.38,6816
52.29,-1.50,-0.51,7.00,-39.04,-72.00,-1896.90,6825
52.29,-1.91,-0.41,7.00,-40.73,-74.00,-1898.58,6834
57.53,-2.36,-0.45,7.00,-41.96,-75.00,-1901.10,6843
60.17,-2.76,-0.40,7.00,-43.15,-76.00,-1903.62,6852
65.48,-3.17,-0.41,7.00,-43.89,-76.00,-1906.13,6860
62.82,-3.53,-0.36,7.00,-46.18,-78.00,-1908.65,6870
65.48,-3.85,-0.32,7.00,-46.98,-79.00,-1911.17,6879
65.48,-4.08,-0.23,7.00,-47.76,-80.00,-1913.69,6887
65.48,-4.19,-0.10,7.00,-47.78,-80.00,-1917.04,6896
62.82,-4.31,-0.12,7.00,-49.11,-81.00,-1919.56,6905
14.44,-4.43,-0.12,7.00,-57.21,-88.00,-1922.92,6915
9.58,-4.50,-0.08,7.00,-57.64,-88.00,-1926.28,6923
62.82,-4.52,-0.02,7.00,-49.80,-81.00,-1929.63,6932
62.82,-4.56,-0.04,7.00,-50.08,-82.00,-1932.15,6941
62.82,-4.60,-0.04,7.00,-50.29,-82.00,-1935.51,6949
62.82,-4.63,-0.03,7.00,-50.39,-82.00,-1938.87,6959
62.82,-4.56,0.07,7.00,-49.63,-81.00,-1943.06,6968
62.82,-4.43,0.13,7.00,-48.78,-81.00,-1946.42,6976
62.82,-4.43,0.00,7.00,-49.26,-81.00,-1949.78,6985
7.17,-4.48,-0.05,7.00,-57.53,-88.00,-1953.98,6994
60.17,-4.58,-0.10,7.00,-51.05,-83.00,-1957.33,7003
34.31,-4.68,-0.10,7.00,-56.44,-87.00,-1961.53,7012
29.27,-4.72,-0.04,7.00,-57.02,-88.00,-1964.89,7021
29.27,-4.74,-0.02,7.00,-57.06,-88.00,-1969.08,7029
57.53,-4.59,0.14,7.00,-50.78,-82.00,-1973.28,7038
57.53,-4.67,-0.08,7.00,-52.07,-83.00,-1977.48,7048
60.17,-4.66,0.01,7.00,-51.03,-83.00,-1981.67,7057
60.17,-4.75,-0.09,7.00,-51.86,-83.00,-1985.87,7065
57.53,-4.72,0.03,7.00,-51.85,-83.00,-1990.07,7074
60.17,-4.87,-0.15,7.00,-52.74,-84.00,-1994.26,7084
60.17,-4.87,0.00,7.00,-52.09,-83.00,-1998.46,7092
60.17,-4.98,-0.11,7.00,-53.12,-84.00,-2002.66,7101
57.53,-4.77,0.21,7.00,-51.38,-83.00,-2006.85,7110
54.90,-4.77,0.00,7.00,-52.81,-84.00,-2011.05,7118
47.09,-4.63,0.13,7.00,-53.20,-84.00,-2016.09,7128
41.94,-4.81,-0.17,7.00,-56.20,-87.00,-2020.28,7137
34.31,-4.68,0.13,7.00,-55.50,-86.00,-2025.32,7146
26.77,-4.70,-0.03,7.00,-57.19,-88.00,-2029.52,7154
21.81,-4.55,0.15,7.00,-56.18,-87.00,-2034.55,7163
16.88,-4.49,0.06,7.00,-56.62,-87.00,-2039.59,7173
9.58,-4.25,0.24,7.00,-55.13,-86.00,-2044.62,7181
2.38,-4.24,0.01,7.00,-56.17,-87.00,-2049.66,7190
0.00,-4.19,0.06,7.00,-55.72,-86.00,-2054.70,7199
0.00,-3.99,0.19,7.00,-54.19,-85.00,-2059.73,7207
0.00,-3.83,0.16,7.00,-53.52,-85.00,-2064.77,7217
0.00,-3.56,0.28,7.00,-51.66,-83.00,-2069.80,7225
0.00,-3.27,0.29,7.00,-50.17,-82.00,-2075.68,7234
0.00,-3.22,0.05,7.00,-50.92,-82.00,-2080.72,7243
0.00,-3.12,0.10,7.00,-50.22,-82.00,-2086.59,7251
0.00,-2.94,0.18,7.00,-49.02,-81.00,-2091.63,7261
0.00,-2.81,0.13,7.00,-48.52,-80.00,-2097.50,7270
0.00,-2.49,0.32,7.00,-46.14,-78.00,-2102.54,7278
0.00,-2.31,0.18,7.00,-45.85,-78.00,-2108.41,7287
0.00,-2.23,0.08,7.00,-45.82,-78.00,-2114.29,7296
0.00,-2.04,0.19,7.00,-44.43,-77.00,-2119.32,7305
0.00,-1.83,0.21,7.00,-43.30,-76.00,-2125.20,7314
0.00,-1.69,0.14,7.00,-42.87,-76.00,-2131.08,7322
0.00,-1.75,-0.06,7.00,-44.00,-77.00,-2136.11,7331
0.00,-1.70,0.04,7.00,-43.35,-76.00,-2141.99,7340
0.00,-1.74,-0.04,7.00,-43.84,-76.00,-2147.86,7349
0.00,-1.45,0.29,7.00,-41.11,-74.00,-2153.74,7358
0.00,-1.01,0.44,7.00,-38.32,-72.00,-2158.77,7366
0.00,-0.71,0.30,7.00,-37.34,-71.00,-2164.65,7375
0.00,-0.61,0.10,7.00,-37.63,-71.00,-2170.52,7385
0.00,-0.26,0.35,7.00,-34.93,-69.00,-2175.56,7393
0.00,0.02,0.28,7.00,-33.77,-68.00,-2181.44,7402
0.00,0.46,0.44,7.00,-30.93,-66.00,-2186.47,7410
0.00,0.77,0.31,7.00,-29.94,-65.00,-2191.51,7419
0.00,0.90,0.13,7.00,-29.98,-65.00,-2196.54,7429
0.00,1.17,0.27,7.00,-28.04,-63.00,-2201.58,7437
0.00,1.50,0.33,7.00,-26.20,-62.00,-2206.62,7446
0.00,1.46,-0.04,7.00,-27.84,-63.00,-2211.65,7454
0.00,1.59,0.12,7.00,-26.57,-62.00,-2216.69,7463
0.00,1.36,-0.23,7.00,-29.12,-64.00,-2220.88,7473
0.00,1.39,0.03,7.00,-27.95,-63.00,-2225.08,7481
0.00,1.05,-0.34,7.00,-31.11,-66.00,-2230.12,7490
0.00,1.01,-0.04,7.00,-30.11,-65.00,-2234.31,7498
0.00,0.73,-0.28,7.00,-32.47,-67.00,-2238.51,7507
0.00,0.44,-0.29,7.00,-33.99,-68.00,-2242.71,7517
0.00,0.27,-0.17,7.00,-34.36,-68.00,-2246.90,7525
0.00,0.11,-0.16,7.00,-35.08,-69.00,-2251.10,7534
0.00,0.08,-0.03,7.00,-34.70,-69.00,-2256.14,7542
0.00,0.15,0.07,7.00,-33.95,-68.00,-2260.33,7552
0.00,0.18,0.02,7.00,-34.03,-68.00,-2264.53,7561
0.00,0.02,-0.16,7.00,-35.52,-69.00,-2268.73,7569
0.00,0.07,0.05,7.00,-34.43,-69.00,-2272.92,7578
0.00,0.17,0.10,7.00,-33.72,-68.00,-2277.12,7586
0.00,0.14,-0.04,7.00,-34.47,-69.00,-2282.16,7596
0.00,0.38,0.24,7.00,-32.13,-67.00,-2286.35,7605
0.00,0.59,0.21,7.00,-31.17,-66.00,-2290.55,7613
0.00,0.72,0.12,7.00,-30.91,-66.00,-2294.75,7622
0.00,1.19,0.47,7.00,-27.19,-62.00,-2298.94,7630
0.00,1.23,0.04,7.00,-28.71,-64.00,-2303.14,7640
0.00,1.72,0.49,7.00,-24.45,-60.00,-2307.34,7648
0.00,1.70,-0.02,7.00,-26.56,-62.00,-2311.53,7657
0.00,2.16,0.46,7.00,-22.39,-58.00,-2315.73,7666
0.00,2.14,-0.02,7.00,-24.40,-60.00,-2319.93,7674
0.00,2.52,0.38,7.00,-20.91,-57.00,-2324.12,7684
0.00,2.57,0.06,7.00,-21.91,-58.00,-2328.32,7692
0.00,2.93,0.35,7.00,-18.95,-55.00,-2332.52,7701
0.00,2.93,0.01,7.00,-20.30,-57.00,-2336.71,7710
0.00,3.29,0.35,7.00,-17.16,-54.00,-2340.91,7718
0.00,3.30,0.02,7.00,-18.40,-55.00,-2345.11,7728
0.00,3.63,0.33,7.00,-15.51,-53.00,-2348.46,7736
0.00,3.77,0.14,7.00,-15.60,-53.00,-2352.66,7745
0.00,4.09,0.32,7.00,-13.27,-51.00,-2356.86,7754
0.00,4.07,-0.02,7.00,-14.71,-52.00,-2361.05,7762
0.00,4.21,0.14,7.00,-13.37,-51.00,-2364.41,7772
0.00,4.32,0.11,7.00,-12.94,-50.00,-2368.61,7780
0.00,4.36,0.04,7.00,-13.05,-50.00,-2371.96,7789
0.00,4.48,0.12,7.00,-12.16,-50.00,-2376.16,7797
0.00,4.63,0.15,7.00,-11.23,-49.00,-2379.52,7806
0.00,4.77,0.14,7.00,-10.55,-48.00,-2383.72,7816
0.00,4.81,0.03,7.00,-10.84,-49.00,-2387.07,7824
0.00,5.03,0.22,7.00,-44.84,-77.00,-2390.43,7833
0.00,5.01,-0.02,7.00,-50.19,-82.00,-2394.63,7841
0.00,5.15,0.14,7.00,-43.62,-76.00,-2397.98,7851
0.00,5.29,0.15,7.00,-39.69,-73.00,-2402.18,7859
0.00,5.54,0.25,7.00,-31.56,-66.00,-2405.54,7868
0.00,5.70,0.16,7.00,-29.49,-64.00,-2409.73,7877
0.00,5.97,0.28,7.00,-20.05,-56.00,-2413.93,7885
0.00,6.23,0.26,7.00,-13.95,-51.00,-2418.13,7895
0.00,6.56,0.33,7.00,-4.38,-43.00,-2422.33,7903
0.00,6.68,0.11,7.00,-5.86,-44.00,-2425.68,7912
0.00,6.93,0.26,7.00,3.55,42.00,-2429.88,7920
0.00,7.18,0.24,7.00,9.32,47.00,-2433.24,7929
0.00,7.55,0.37,7.00,21.08,57.00,-2436.59,7938
0.00,7.71,0.16,7.00,20.81,57.00,-2439.11,7947
0.00,8.09,0.38,7.00,34.86,69.00,-2441.63,7955
0.00,8.81,0.72,7.00,59.57,90.00,-2443.31,7964
0.00,8.68,-0.13,7.00,39.46,73.00,-2444.15,7972
0.00,9.33,0.65,7.00,71.05,99.00,-2444.15,7982
0.00,9.14,-0.18,7.00,49.96,82.00,-2444.15,7990
0.00,9.57,0.43,7.00,72.81,101.00,-2444.15,7999
0.00,9.50,-0.07,7.00,61.29,91.00,-2444.15,8007
0.00,9.56,0.05,7.00,64.98,94.00,-2444.15,8016
0.00,9.62,0.07,7.00,66.96,96.00,-2444.15,8025
0.00,9.35,-0.27,7.00,53.36,84.00,-2443.31,8034
0.00,9.52,0.17,7.00,66.51,96.00,-2443.31,8042
0.00,8.86,-0.66,7.00,33.40,68.00,-2442.47,8051
0.00,8.82,-0.05,7.00,44.48,77.00,-2442.47,8060
0.00,8.33,-0.48,7.00,23.65,59.00,-2442.47,8069
0.00,7.99,-0.34,7.00,17.97,55.00,-2442.47,8078
0.00,7.47,-0.52,7.00,1.33,41.00,-2442.47,8086
0.00,6.97,-0.50,7.00,-10.70,-48.00,-2442.47,8095
0.00,6.38,-0.59,7.00,-27.11,-62.00,-2442.47,8103
0.00,5.81,-0.58,7.00,-41.40,-74.00,-2442.47,8113
0.00,5.25,-0.55,7.00,-54.79,-86.00,-2442.47,8121
0.00,4.72,-0.54,7.00,-13.57,-51.00,-2443.31,8130
0.00,4.38,-0.34,7.00,-14.45,-52.00,-2443.31,8138
0.00,3.95,-0.42,7.00,-16.93,-54.00,-2444.15,8147
0.00,3.75,-0.20,7.00,-17.03,-54.00,-2444.99,8156
0.00,3.44,-0.31,7.00,-19.06,-56.00,-2445.83,8165
0.00,3.21,-0.23,7.00,-19.86,-56.00,-2446.67,8174
0.00,2.97,-0.24,7.00,-21.15,-57.00,-2447.51,8182
0.00,2.80,-0.16,7.00,-21.65,-58.00,-2449.18,8192
0.00,2.85,0.05,7.00,-20.56,-57.00,-2450.02,8200
0.00,2.51,-0.34,7.00,-23.82,-60.00,-2451.70,8209
0.00,2.37,-0.13,7.00,-23.67,-59.00,-2452.54,8217
0.00,2.15,-0.23,7.00,-25.19,-61.00,-2454.22,8226
0.00,1.90,-0.24,7.00,-26.44,-62.00,-2455.90,8236
0.00,1.66,-0.24,7.00,-27.67,-63.00,-2457.58,8244
0.00,1.34,-0.32,7.00,-29.62,-64.00,-2458.42,8253
0.00,1.08,-0.26,7.00,-30.64,-65.00,-2460.10,8261
2.38,0.74,-0.33,7.00,-32.60,-67.00,-2461.77,8270
4.77,0.48,-0.26,7.00,-33.60,-68.00,-2463.45,8280
9.58,0.20,-0.28,7.00,-34.90,-69.00,-2465.13,8288
0.00,-0.01,-0.22,7.00,-35.94,-70.00,-2466.81,8297
0.00,-0.27,-0.25,7.00,-37.34,-71.00,-2468.49,8305
7.17,-0.48,-0.21,7.00,-38.13,-72.00,-2471.01,8314
0.00,-0.67,-0.20,7.00,-39.15,-72.00,-2472.69,8324
0.00,-0.84,-0.16,7.00,-39.82,-73.00,-2475.20,8332
14.44,-1.07,-0.23,7.00,-40.85,-74.00,-2476.88,8341
16.88,-1.24,-0.17,7.00,-41.29,-74.00,-2479.40,8350
0.00,-1.38,-0.14,7.00,-42.46,-75.00,-2481.92,8358
0.00,-1.47,-0.09,7.00,-42.70,-76.00,-2484.44,8368
7.17,-1.52,-0.05,7.00,-42.71,-76.00,-2487.79,8376
0.00,-1.52,0.01,7.00,-42.55,-75.00,-2490.31,8385
21.81,-1.44,0.08,7.00,-40.91,-74.00,-2492.83,8394
0.00,-1.32,0.11,7.00,-41.18,-74.00,-2496.19,8402
24.28,-1.25,0.07,7.00,-39.77,-73.00,-2499.54,8412
21.81,-1.14,0.11,7.00,-39.31,-73.00,-2502.06,8421
21.81,-1.05,0.09,7.00,-38.96,-72.00,-2505.42,8429
21.81,-0.96,0.09,7.00,-38.47,-72.00,-2508.78,8438
26.77,-0.87,0.09,7.00,-37.60,-71.00,-2512.13,8448
19.34,-0.85,0.03,7.00,-38.37,-72.00,-2515.49,8457
16.88,-0.77,0.08,7.00,-37.98,-71.00,-2518.85,8465
14.44,-0.80,-0.03,7.00,-38.73,-72.00,-2522.21,8474
12.01,-0.83,-0.03,7.00,-38.97,-72.00,-2525.56,8483
9.58,-0.80,0.03,7.00,-38.67,-72.00,-2528.92,8492
0.00,-0.84,-0.05,7.00,-39.40,-73.00,-2532.28,8501
9.58,-0.82,0.02,7.00,-38.84,-72.00,-2536.47,8510
7.17,-0.89,-0.07,7.00,-39.65,-73.00,-2539.83,8518
2.38,-0.91,-0.02,7.00,-39.64,-73.00,-2543.19,8527
0.00,-0.94,-0.02,7.00,-39.78,-73.00,-2547.39,8536
0.00,-1.02,-0.08,7.00,-40.41,-74.00,-2550.74,8545
0.00,-1.04,-0.02,7.00,-40.27,-73.00,-2554.94,8554
0.00,-0.99,0.05,7.00,-39.77,-73.00,-2558.30,8562
0.00,-0.95,0.04,7.00,-39.57,-73.00,-2562.49,8571
0.00,-0.91,0.04,7.00,-39.39,-73.00,-2566.69,8580
0.00,-1.01,-0.10,7.00,-40.43,-74.00,-2570.89,8589
0.00,-1.11,-0.10,7.00,-40.92,-74.00,-2574.25,8598
0.00,-1.14,-0.04,7.00,-40.88,-74.00,-2578.44,8606
0.00,-1.19,-0.04,7.00,-41.12,-74.00,-2582.64,8615
0.00,-1.29,-0.10,7.00,-41.82,-75.00,-2586.84,8624
0.00,-1.33,-0.05,7.00,-41.87,-75.00,-2591.03,8633
0.00,-1.32,0.01,7.00,-41.54,-74.00,-2595.23,8642
0.00,-1.29,0.03,7.00,-41.30,-74.00,-2599.43,8650
0.00,-1.23,0.06,7.00,-40.90,-74.00,-2603.62,8659
0.00,-1.23,-0.01,7.00,-41.20,-74.00,-2607.82,8668
0.00,-1.05,0.18,7.00,-39.54,-73.00,-2612.02,8677
0.00,-0.95,0.11,7.00,-39.31,-73.00,-2616.21,8686
0.00,-0.71,0.23,7.00,-37.64,-71.00,-2621.25,8694
0.00,-0.48,0.23,7.00,-36.50,-70.00,-2625.44,8704
0.00,-0.17,0.32,7.00,-34.56,-69.00,-2629.64,8712
0.00,-0.06,0.10,7.00,-34.91,-69.00,-2633.84,8721
0.00,0.10,0.17,7.00,-33.81,-68.00,-2638.87,8730
0.00,0.42,0.31,7.00,-31.67,-66.00,-2643.07,8738
0.00,0.76,0.35,7.00,-29.78,-65.00,-2647.27,8748
0.00,1.02,0.26,7.00,-28.87,-64.00,-2651.46,8756
0.00,1.13,0.11,7.00,-28.93,-64.00,-2655.66,8765
0.00,1.38,0.25,7.00,-27.11,-62.00,-2659.86,8774
0.00,1.60,0.23,7.00,-26.08,-61.00,-2664.05,8782
0.00,1.86,0.25,7.00,-24.69,-60.00,-2668.25,8792
0.00,1.93,0.07,7.00,-25.08,-61.00,-2672.45,8800
0.00,2.01,0.08,7.00,-24.64,-60.00,-2676.64,8809
0.00,2.10,0.09,7.00,-24.12,-60.00,-2680.84,8818
0.00,2.16,0.06,7.00,-23.94,-60.00,-2685.04,8826
0.00,1.98,-0.18,7.00,-25.82,-61.00,-2689.23,8836
0.00,1.94,-0.04,7.00,-25.43,-61.00,-2693.43,8844
0.00,1.82,-0.12,7.00,-26.37,-62.00,-2696.79,8853
0.00,1.81,-0.01,7.00,-25.99,-61.00,-2700.98,8862
0.00,1.74,-0.07,7.00,-26.57,-62.00,-2705.18,8870
0.00,1.76,0.02,7.00,-26.13,-62.00,-2708.54,8880
0.00,1.77,0.01,7.00,-26.12,-62.00,-2712.74,8888
0.00,1.69,-0.08,7.00,-26.85,-62.00,-2716.09,8897
0.00,1.54,-0.15,7.00,-27.88,-63.00,-2720.29,8906
0.00,1.55,0.01,7.00,-27.22,-62.00,-2723.65,8914
0.00,1.65,0.10,7.00,-26.36,-62.00,-2727.84,8924
0.00,1.81,0.16,7.00,-25.29,-61.00,-2731.20,8932
0.00,1.97,0.16,7.00,-24.50,-60.00,-2734.56,8941
0.00,2.20,0.23,7.00,-23.06,-59.00,-2738.76,8949
0.00,2.51,0.31,7.00,-21.22,-57.00,-2742.11,8958
0.00,2.64,0.13,7.00,-21.31,-57.00,-2745.47,8968
0.00,2.92,0.28,7.00,-19.31,-56.00,-2749.67,8976
0.00,3.13,0.21,7.00,-18.50,-55.00,-2753.02,8985
0.00,3.42,0.30,7.00,-16.70,-53.00,-2756.38,8993
0.00,3.73,0.31,7.00,-15.10,-52.00,-2759.74,9003
0.00,4.00,0.26,7.00,-13.97,-51.00,-2763.10,9012
0.00,4.39,0.39,7.00,-11.50,-49.00,-2767.29,9020
0.00,4.68,0.29,7.00,-10.47,-48.00,-2769.81,9029
0.00,5.05,0.37,7.00,-41.47,-74.00,-2773.17,9037
0.00,5.36,0.31,7.00,-34.91,-69.00,-2776.53,9047
0.00,5.66,0.30,7.00,-27.51,-63.00,-2779.88,9056
0.00,5.86,0.20,7.00,-24.56,-60.00,-2783.24,9064
0.00,6.03,0.17,7.00,-20.98,-57.00,-2786.60,9073
0.00,6.30,0.27,7.00,-12.04,-50.00,-2789.95,9081
0.00,6.45,0.15,7.00,-10.83,-49.00,-2793.31,9091
0.00,6.56,0.11,7.00,-8.68,-47.00,-2795.83,9099
0.00,6.62,0.06,7.00,-8.30,-46.00,-2799.19,9108
0.00,6.58,-0.04,7.00,-11.31,-49.00,-2801.71,9116
0.00,6.54,-0.04,7.00,-12.42,-50.00,-2805.06,9125
0.00,6.39,-0.14,7.00,-18.03,-55.00,-2807.58,9134
0.00,6.27,-0.12,7.00,-20.71,-57.00,-2810.10,9143
0.00,6.12,-0.15,7.00,-24.80,-60.00,-2812.62,9152
0.00,5.93,-0.20,7.00,-30.76,-65.00,-2815.13,9160
0.00,5.73,-0.20,7.00,-35.65,-70.00,-2816.81,9169
0.00,5.57,-0.16,7.00,-39.12,-72.00,-2819.33,9178
0.00,5.29,-0.28,7.00,-48.33,-80.00,-2821.85,9187
0.00,5.01,-0.28,7.00,-55.42,-86.00,-2824.37,9195
0.00,4.75,-0.26,7.00,-12.29,-50.00,-2826.89,9204
0.00,4.52,-0.23,7.00,-13.34,-51.00,-2829.40,9213
0.00,4.27,-0.24,7.00,-14.61,-52.00,-2831.92,9222
0.00,4.15,-0.12,7.00,-14.70,-52.00,-2833.60,9231
0.00,4.10,-0.05,7.00,-14.72,-52.00,-2836.12,9239
0.00,4.10,-0.00,7.00,-14.53,-52.00,-2837.80,9248
0.00,4.21,0.11,7.00,-13.50,-51.00,-2840.31,9256
0.00,4.39,0.18,7.00,-12.36,-50.00,-2841.99,9266
0.00,4.66,0.27,7.00,-10.63,-48.00,-2844.51,9275
0.00,4.89,0.23,7.00,-9.61,-48.00,-2846.19,9283
0.00,5.13,0.24,7.00,-42.09,-75.00,-2848.71,9292
0.00,5.43,0.30,7.00,-33.16,-67.00,-2850.39,9300
0.00,5.71,0.28,7.00,-26.77,-62.00,-2852.07,9310
0.00,6.00,0.29,7.00,-19.18,-56.00,-2853.74,9318
0.00,6.27,0.27,7.00,-13.02,-50.00,-2856.26,9327
0.00,6.53,0.26,7.00,-6.48,-45.00,-2857.94,9335
0.00,6.66,0.13,7.00,-5.68,-44.00,-2859.62,9345
0.00,6.78,0.11,7.00,-3.37,-42.00,-2861.30,9353
0.00,6.89,0.11,7.00,-0.51,-40.00,-2862.98,9362
0.00,6.94,0.06,7.00,-0.28,-40.00,-2864.66,9370
0.00,6.94,-0.01,7.00,-1.75,-41.00,-2866.33,9379
0.00,6.86,-0.07,7.00,-4.85,-44.00,-2867.17,9388
0.00,6.82,-0.05,7.00,-5.48,-44.00,-2868.85,9397
0.00,6.66,-0.15,7.00,-11.50,-49.00,-2869.69,9405
0.00,6.54,-0.12,7.00,-13.97,-51.00,-2871.37,9414
0.00,6.35,-0.19,7.00,-20.04,-56.00,-2872.21,9423
0.00,6.18,-0.17,7.00,-23.98,-60.00,-2873.89,9432
0.00,5.98,-0.19,7.00,-29.25,-64.00,-2874.73,9441
0.00,5.80,-0.18,7.00,-33.48,-68.00,-2875.57,9449
0.00,5.65,-0.16,7.00,-36.96,-71.00,-2876.41,9458
0.00,5.53,-0.12,7.00,-39.21,-73.00,-2877.25,9466
0.00,5.30,-0.22,7.00,-46.87,-79.00,-2878.92,9476
0.00,5.15,-0.15,7.00,-49.21,-81.00,-2880.60,9484
0.00,5.00,-0.15,7.00,-53.02,-84.00,-2881.44,9493
0.00,4.86,-0.14,7.00,-11.25,-49.00,-2883.12,9502
0.00,4.79,-0.07,7.00,-11.34,-49.00,-2884.80,9510
0.00,4.70,-0.09,7.00,-11.83,-49.00,-2886.48,9520
0.00,4.66,-0.04,7.00,-11.87,-49.00,-2888.16,9528
0.00,4.66,-0.00,7.00,-11.71,-49.00,-2889.84,9537
0.00,4.64,-0.02,7.00,-11.89,-49.00,-2891.51,9545
0.00,4.65,0.01,7.00,-11.73,-49.00,-2893.19,9554
0.00,4.67,0.02,7.00,-11.58,-49.00,-2894.03,9564
0.00,4.71,0.05,7.00,-11.24,-49.00,-2895.71,9572
0.00,4.77,0.05,7.00,-10.97,-49.00,-2897.39,9581
0.00,4.81,0.05,7.00,-10.73,-49.00,-2898.23,9589
0.00,4.85,0.04,7.00,-10.60,-48.00,-2899.07,9598
0.00,4.88,0.03,7.00,-10.45,-48.00,-2900.75,9607
0.00,4.87,-0.02,7.00,-10.72,-49.00,-2901.59,9616
0.00,4.85,-0.01,7.00,-10.79,-49.00,-2902.43,9625
0.00,4.79,-0.07,7.00,-11.34,-49.00,-2903.27,9633
0.00,4.68,-0.10,7.00,-11.98,-50.00,-2904.10,9643
0.00,4.48,-0.20,7.00,-13.41,-51.00,-2904.94,9651
0.00,4.32,-0.17,7.00,-14.08,-51.00,-2906.62,9660
0.00,4.10,-0.21,7.00,-15.32,-52.00,-2907.46,9668
0.00,3.88,-0.23,7.00,-16.51,-53.00,-2908.30,9677
0.00,3.62,-0.25,7.00,-17.89,-55.00,-2909.14,9687
0.00,3.39,-0.23,7.00,-18.96,-55.00,-2909.98,9695
0.00,3.16,-0.23,7.00,-20.14,-56.00,-2911.66,9704
0.00,2.95,-0.21,7.00,-21.10,-57.00,-2912.50,9712
0.00,2.77,-0.18,7.00,-21.86,-58.00,-2913.34,9721
0.00,2.59,-0.18,7.00,-22.80,-59.00,-2915.02,9730
0.00,2.42,-0.17,7.00,-23.59,-59.00,-2915.86,9739
0.00,2.24,-0.17,7.00,-24.48,-60.00,-2916.69,9748
0.00,2.08,-0.16,7.00,-25.26,-61.00,-2918.37,9756
0.00,1.94,-0.14,7.00,-25.87,-61.00,-2919.21,9765
0.00,1.80,-0.14,7.00,-26.55,-62.00,-2920.89,9774
0.00,1.66,-0.14,7.00,-27.27,-62.00,-2921.73,9783
0.00,1.50,-0.16,7.00,-28.12,-63.00,-2923.41,9792
0.00,1.43,-0.07,7.00,-28.12,-63.00,-2925.09,9800
0.00,1.37,-0.06,7.00,-28.41,-63.00,-2926.77,9809
0.00,1.34,-0.03,7.00,-28.43,-63.00,-2928.45,9818
0.00,1.37,0.03,7.00,-28.02,-63.00,-2930.96,9827
0.00,1.39,0.02,7.00,-27.95,-63.00,-2932.64,9835
0.00,1.51,0.12,7.00,-27.00,-62.00,-2934.32,9844
0.00,1.59,0.08,7.00,-26.71,-62.00,-2936.84,9853
0.00,1.76,0.16,7.00,-25.57,-61.00,-2938.52,9862
0.00,1.91,0.16,7.00,-24.81,-60.00,-2941.04,9871
0.00,2.05,0.13,7.00,-24.23,-60.00,-2943.55,9879
0.00,2.22,0.17,7.00,-23.19,-59.00,-2946.07,9888
0.00,2.41,0.19,7.00,-22.21,-58.00,-2948.59,9897
0.00,2.62,0.21,7.00,-21.04,-57.00,-2951.11,9906
0.00,2.82,0.20,7.00,-20.11,-56.00,-2953.63,9915
0.00,3.06,0.24,7.00,-18.75,-55.00,-2956.14,9923
0.00,3.29,0.23,7.00,-17.60,-54.00,-2958.66,9932
0.00,3.45,0.16,7.00,-17.10,-54.00,-2961.18,9940
0.00,3.62,0.16,7.00,-16.26,-53.00,-2964.54,9950
0.00,3.76,0.15,7.00,-15.59,-53.00,-2967.05,9959
0.00,3.88,0.11,7.00,-15.16,-52.00,-2969.57,9967
0.00,3.96,0.08,7.00,-14.91,-52.00,-2972.09,9976
0.00,4.04,0.08,7.00,-14.48,-52.00,-2975.45,9985
0.00,4.01,-0.03,7.00,-15.06,-52.00,-2977.97,9994
0.00,4.08,0.07,7.00,-14.30,-51.00,-2980.48,10002
0.00,4.17,0.09,7.00,-13.77,-51.00,-2983.00,10011
0.00,4.29,0.11,7.00,-13.12,-51.00,-2986.36,10020
0.00,4.46,0.18,7.00,-11.98,-50.00,-2988.88,10029
0.00,4.69,0.23,7.00,-10.64,-48.00,-2991.40,10038
0.00,4.88,0.19,7.00,-9.87,-48.00,-2994.75,10047
0.00,5.09,0.21,7.00,-43.52,-76.00,-2997.27,10055
0.00,5.29,0.20,7.00,-38.55,-72.00,-2999.79,10064
0.00,5.44,0.15,7.00,-35.98,-70.00,-3003.15,10073
0.00,5.55,0.10,7.00,-34.28,-68.00,-3005.66,10082
0.00,5.55,0.00,7.00,-36.32,-70.00,-3009.02,10091
0.00,5.52,-0.03,7.00,-37.76,-71.00,-3012.38,10099
0.00,5.43,-0.08,7.00,-40.83,-74.00,-3015.74,10108
0.00,5.40,-0.03,7.00,-40.73,-74.00,-3019.09,10117
0.00,5.25,-0.15,7.00,-46.94,-79.00,-3022.45,10126
0.00,5.06,-0.18,7.00,-52.20,-83.00,-3025.81,10135
0.00,4.82,-0.24,7.00,-11.88,-49.00,-3030.00,10143
0.00,4.60,-0.22,7.00,-12.90,-50.00,-3033.36,10152
0.00,4.28,-0.31,7.00,-14.85,-52.00,-3037.56,10162
0.00,4.07,-0.21,7.00,-15.52,-53.00,-3040.92,10170
0.00,3.91,-0.16,7.00,-16.11,-53.00,-3044.27,10179
0.00,3.85,-0.06,7.00,-16.01,-53.00,-3048.47,10188
0.00,3.68,-0.17,7.00,-17.26,-54.00,-3051.83,10196
0.00,3.56,-0.12,7.00,-17.67,-54.00,-3055.18,10206
0.00,3.42,-0.14,7.00,-18.42,-55.00,-3058.54,10214
0.00,3.29,-0.14,7.00,-19.13,-56.00,-3061.90,10223
0.00,3.23,-0.05,7.00,-19.04,-56.00,-3065.26,10232
0.00,3.22,-0.02,7.00,-18.99,-55.00,-3068.61,10241
0.00,3.24,0.03,7.00,-18.69,-55.00,-3071.97,10250
0.00,3.09,-0.16,7.00,-20.19,-56.00,-3075.33,10259
0.00,2.93,-0.15,7.00,-20.96,-57.00,-3078.69,10267
0.00,2.86,-0.07,7.00,-20.96,-57.00,-3082.04,10276
0.00,2.74,-0.13,7.00,-21.82,-58.00,-3085.40,10286
0.00,2.68,-0.06,7.00,-21.84,-58.00,-3088.76,10294
0.00,2.47,-0.20,7.00,-23.45,-59.00,-3091.28,10303
0.00,2.32,-0.16,7.00,-24.03,-60.00,-3094.63,10311
0.00,2.12,-0.19,7.00,-25.16,-61.00,-3097.15,10320
0.00,2.00,-0.13,7.00,-25.52,-61.00,-3100.51,10330
0.00,2.03,0.04,7.00,-24.70,-60.00,-3103.03,10338
0.00,2.06,0.02,7.00,-24.62,-60.00,-3106.38,10347
0.00,2.01,-0.05,7.00,-25.15,-61.00,-3108.90,10356
0.00,1.97,-0.03,7.00,-25.27,-61.00,-3111.42,10364
0.00,1.92,-0.05,7.00,-25.58,-61.00,-3113.94,10374
0.00,1.85,-0.07,7.00,-26.05,-61.00,-3116.46,10383
0.00,1.68,-0.17,7.00,-27.28,-62.00,-3118.97,10391
0.00,1.54,-0.14,7.00,-27.83,-63.00,-3121.49,10400
0.00,1.36,-0.18,7.00,-28.91,-64.00,-3124.01,10408
0.00,1.19,-0.17,7.00,-29.72,-65.00,-3126.53,10418
0.00,0.98,-0.21,7.00,-30.93,-66.00,-3129.05,10427
0.00,0.82,-0.16,7.00,-31.56,-66.00,-3130.73,10435
0.00,0.68,-0.14,7.00,-32.13,-67.00,-3133.24,10444
0.00,0.56,-0.12,7.00,-32.67,-67.00,-3135.76,10454
0.00,0.43,-0.13,7.00,-33.40,-68.00,-3138.28,10462
0.00,0.26,-0.17,7.00,-34.40,-69.00,-3139.96,10471
0.00,0.07,-0.18,7.00,-35.37,-69.00,-3142.48,10479
0.00,0.00,-0.07,7.00,-35.26,-69.00,-3144.99,10488
0.00,-0.28,-0.28,7.00,-37.50,-71.00,-3146.67,10498
0.00,-0.59,-0.31,7.00,-39.17,-72.00,-3149.19,10506
0.00,-0.86,-0.28,7.00,-40.43,-74.00,-3150.87,10515
0.00,-1.37,-0.51,7.00,-43.89,-76.00,-3153.39,10524
0.00,-1.82,-0.45,7.00,-45.90,-78.00,-3155.91,10532
0.00,-2.22,-0.40,7.00,-47.73,-80.00,-3157.58,10542
0.00,-2.49,-0.26,7.00,-48.47,-80.00,-3160.10,10551
0.00,-2.76,-0.28,7.00,-49.91,-82.00,-3161.78,10559
0.00,-3.02,-0.26,7.00,-51.11,-83.00,-3164.30,10568
0.00,-3.19,-0.18,7.00,-51.68,-83.00,-3166.82,10577
0.00,-3.26,-0.06,7.00,-51.55,-83.00,-3170.17,10586
0.00,-3.20,0.06,7.00,-50.74,-82.00,-3172.69,10595
0.00,-3.12,0.07,7.00,-50.33,-82.00,-3175.21,10604
0.00,-3.04,0.08,7.00,-49.90,-81.00,-3178.57,10612
0.00,-2.87,0.17,7.00,-48.67,-80.00,-3181.09,10621
0.00,-2.74,0.13,7.00,-48.15,-80.00,-3184.44,10631
0.00,-2.50,0.24,7.00,-46.51,-79.00,-3187.80,10639
0.00,-2.33,0.16,7.00,-46.00,-78.00,-3191.16,10648
0.00,-2.12,0.22,7.00,-44.71,-77.00,-3194.51,10657
0.00,-1.90,0.21,7.00,-43.66,-76.00,-3197.87,10665
0.00,-1.70,0.20,7.00,-42.67,-75.00,-3202.07,10675
0.00,-1.55,0.15,7.00,-42.13,-75.00,-3205.43,10684
0.00,-1.37,0.18,7.00,-41.12,-74.00,-3208.78,10692
0.00,-1.18,0.19,7.00,-40.12,-73.00,-3212.98,10701
0.00,-0.96,0.22,7.00,-38.93,-72.00,-3216.34,10710
0.00,-0.79,0.17,7.00,-38.31,-72.00,-3220.53,10719
0.00,-0.56,0.23,7.00,-36.87,-71.00,-3224.73,10728
0.00,-0.46,0.10,7.00,-36.90,-71.00,-3228.09,10736
0.00,-0.33,0.13,7.00,-36.09,-70.00,-3232.28,10745
0.00,-0.35,-0.02,7.00,-36.83,-71.00,-3236.48,10755
0.00,-0.42,-0.07,7.00,-37.37,-71.00,-3239.84,10763
0.00,-0.57,-0.15,7.00,-38.43,-72.00,-3244.04,10772
0.00,-0.66,-0.09,7.00,-38.65,-72.00,-3248.23,10781
0.00,-0.80,-0.14,7.00,-39.56,-73.00,-3252.43,10789
0.00,-0.91,-0.11,7.00,-40.01,-73.00,-3256.63,10799
0.00,-1.13,-0.21,7.00,-41.49,-74.00,-3260.82,10808
0.00,-1.29,-0.16,7.00,-42.11,-75.00,-3264.18,10816
0.00,-1.45,-0.16,7.00,-42.93,-76.00,-3268.38,10825
0.00,-1.54,-0.09,7.00,-43.05,-76.00,-3272.57,10834
0.00,-1.62,-0.08,7.00,-43.41,-76.00,-3276.77,10843
0.00,-1.66,-0.04,7.00,-43.43,-76.00,-3280.97,10852
0.00,-1.73,-0.08,7.00,-43.97,-77.00,-3285.16,10861
0.00,-1.74,-0.01,7.00,-43.73,-76.00,-3289.36,10869
0.00,-1.70,0.04,7.00,-43.35,-76.00,-3293.56,10878
0.00,-1.71,-0.01,7.00,-43.62,-76.00,-3297.75,10888
0.00,-1.65,0.06,7.00,-42.99,-76.00,-3302.79,10896
0.00,-1.47,0.18,7.00,-41.63,-75.00,-3306.99,10905
0.00,-1.45,0.02,7.00,-42.14,-75.00,-3311.18,10914
0.00,-1.27,0.18,7.00,-40.63,-74.00,-3316.22,10923
0.00,-1.20,0.07,7.00,-40.69,-74.00,-3320.42,10932
0.00,-1.10,0.10,7.00,-40.11,-73.00,-3325.45,10941
0.00,-1.15,-0.05,7.00,-40.91,-74.00,-3329.65,10949
0.00,-1.08,0.07,7.00,-40.11,-73.00,-3334.68,10958
0.00,-1.04,0.04,7.00,-40.07,-73.00,-3338.88,10968
0.00,-0.86,0.18,7.00,-38.57,-72.00,-3343.92,10976
0.00,-0.75,0.11,7.00,-38.34,-72.00,-3348.11,10985
0.00,-0.72,0.04,7.00,-38.45,-72.00,-3353.15,10994
0.00,-0.72,0.00,7.00,-38.57,-72.00,-3358.19,11002
0.00,-0.83,-0.11,7.00,-39.61,-73.00,-3362.38,11012
0.00,-0.77,0.06,7.00,-38.64,-72.00,-3367.42,11021
0.00,-0.82,-0.05,7.00,-39.32,-73.00,-3371.61,11029
0.00,-0.79,0.04,7.00,-38.80,-72.00,-3376.65,11038
0.00,-0.79,-0.00,7.00,-38.96,-72.00,-3380.85,11046
0.00,-0.85,-0.05,7.00,-39.45,-73.00,-3385.88,11056
0.00,-0.66,0.18,7.00,-37.58,-71.00,-3390.92,11065
0.00,-0.72,-0.06,7.00,-38.81,-72.00,-3395.12,11073
0.00,-0.65,0.07,7.00,-37.94,-71.00,-3400.15,11082
0.00,-0.69,-0.04,7.00,-38.62,-72.00,-3404.35,11091
0.00,-0.69,-0.00,7.00,-38.47,-72.00,-3409.38,11100
0.00,-0.65,0.05,7.00,-38.05,-72.00,-3414.42,11109
0.00,-0.80,-0.16,7.00,-39.64,-73.00,-3418.62,11118
0.00,-0.77,0.03,7.00,-38.73,-72.00,-3423.65,11126
0.00,-0.82,-0.05,7.00,-39.32,-73.00,-3428.69,11136
0.00,-0.79,0.04,7.00,-38.79,-72.00,-3433.73,11145
0.00,-0.76,0.03,7.00,-38.67,-72.00,-3438.76,11153
0.00,-0.78,-0.02,7.00,-38.99,-72.00,-3443.80,11162
0.00,-0.70,0.08,7.00,-38.22,-72.00,-3447.99,11171
0.00,-0.59,0.11,7.00,-37.50,-71.00,-3453.03,11180
0.00,-0.33,0.26,7.00,-35.61,-70.00,-3458.91,11189
0.00,-0.16,0.18,7.00,-35.07,-69.00,-3463.94,11198
0.00,0.17,0.33,7.00,-32.84,-67.00,-3468.98,11206
0.00,0.38,0.21,7.00,-32.27,-67.00,-3474.01,11215
0.00,0.67,0.29,7.00,-30.48,-65.00,-3479.05,11225
0.00,0.93,0.26,7.00,-29.32,-64.00,-3484.93,11233
0.00,1.21,0.28,7.00,-27.85,-63.00,-3489.96,11242
0.00,1.47,0.26,7.00,-26.63,-62.00,-3495.00,11251
0.00,1.71,0.24,7.00,-25.49,-61.00,-3500.87,11259
0.00,1.78,0.07,7.00,-25.81,-61.00,-3505.91,11269
0.00,1.87,0.09,7.00,-25.26,-61.00,-3510.94,11278
0.00,2.01,0.14,7.00,-24.37,-60.00,-3515.98,11286
0.00,2.01,-0.00,7.00,-24.96,-60.00,-3521.86,11295
0.00,1.91,-0.10,7.00,-25.85,-61.00,-3526.89,11304
0.00,1.89,-0.02,7.00,-25.64,-61.00,-3531.93,11313
0.00,1.79,-0.09,7.00,-26.41,-62.00,-3536.96,11322
0.00,1.81,0.02,7.00,-25.88,-61.00,-3542.00,11330
0.00,1.67,-0.14,7.00,-27.24,-62.00,-3547.04,11339
0.00,1.54,-0.13,7.00,-27.83,-63.00,-3551.23,11348
0.00,1.49,-0.05,7.00,-27.78,-63.00,-3556.27,11357
0.00,1.25,-0.24,7.00,-29.72,-65.00,-3561.31,11366
0.00,1.20,-0.05,7.00,-29.19,-64.00,-3566.34,11375
0.00,1.01,-0.19,7.00,-30.74,-65.00,-3571.38,11383
0.00,1.09,0.08,7.00,-29.23,-64.00,-3575.57,11393
0.00,1.12,0.03,7.00,-29.30,-64.00,-3580.61,11402
0.00,1.01,-0.10,7.00,-30.35,-65.00,-3585.65,11410
0.00,1.04,0.03,7.00,-29.67,-64.00,-3589.84,11419
0.00,0.86,-0.18,7.00,-31.44,-66.00,-3594.88,11428
0.00,0.91,0.05,7.00,-30.28,-65.00,-3599.07,11437
0.00,0.88,-0.02,7.00,-30.68,-65.00,-3604.11,11446
0.00,0.96,0.08,7.00,-29.85,-65.00,-3608.31,11454
0.00,0.91,-0.06,7.00,-30.68,-65.00,-3613.34,11463
0.00,0.78,-0.13,7.00,-31.64,-66.00,-3617.54,11472
0.00,0.87,0.10,7.00,-30.24,-65.00,-3622.58,11481
0.00,0.71,-0.16,7.00,-32.09,-66.00,-3626.77,11490
0.00,0.84,0.13,7.00,-30.31,-65.00,-3630.97,11499
0.00,0.74,-0.10,7.00,-31.72,-66.00,-3636.01,11507
0.00,0.74,0.01,7.00,-31.25,-66.00,-3640.20,11516
0.00,0.74,-0.00,7.00,-31.30,-66.00,-3645.24,11526
0.00,0.79,0.04,7.00,-30.89,-65.00,-3649.44,11534
0.00,0.65,-0.14,7.00,-32.29,-67.00,-3654.47,11543
0.00,0.62,-0.03,7.00,-31.98,-66.00,-3658.67,11551
0.00,0.72,0.09,7.00,-31.02,-66.00,-3663.70,11560
0.00,0.76,0.04,7.00,-31.01,-66.00,-3667.90,11570
0.00,0.97,0.21,7.00,-29.31,-64.00,-3672.94,11578
0.00,0.94,-0.03,7.00,-30.39,-65.00,-3677.13,11587
0.00,1.12,0.18,7.00,-28.70,-64.00,-3682.17,11596
0.00,1.27,0.15,7.00,-28.09,-63.00,-3686.37,11604
0.00,1.43,0.17,7.00,-27.15,-62.00,-3691.40,11614
0.00,1.74,0.31,7.00,-25.04,-61.00,-3695.60,11623
0.00,1.89,0.14,7.00,-24.99,-60.00,-3699.80,11631
0.00,2.10,0.22,7.00,-23.61,-59.00,-3703.99,11640
0.00,2.03,-0.07,7.00,-25.12,-61.00,-3708.19,11649
0.00,2.28,0.25,7.00,-22.59,-58.00,-3712.39,11658
0.00,2.36,0.08,7.00,-22.88,-59.00,-3716.58,11667
0.00,2.49,0.13,7.00,-22.07,-58.00,-3720.78,11675
0.00,2.42,-0.06,7.00,-23.15,-59.00,-3724.98,11684
0.00,2.39,-0.03,7.00,-23.15,-59.00,-3729.17,11694
0.00,2.10,-0.29,7.00,-25.66,-61.00,-3733.37,11702
0.00,1.90,-0.20,7.00,-26.29,-62.00,-3736.73,11711
0.00,1.59,-0.31,7.00,-28.30,-63.00,-3740.92,11720
0.00,1.48,-0.11,7.00,-28.02,-63.00,-3744.28,11728
0.00,1.24,-0.25,7.00,-29.81,-65.00,-3748.48,11738
0.00,1.16,-0.08,7.00,-29.50,-64.00,-3751.83,11747
0.00,1.08,-0.09,7.00,-29.97,-65.00,-3755.19,11755
0.00,1.13,0.05,7.00,-29.15,-64.00,-3759.39,11764
0.00,1.28,0.16,7.00,-27.96,-63.00,-3762.75,11773
0.00,1.46,0.18,7.00,-26.96,-62.00,-3766.10,11782
0.00,1.73,0.26,7.00,-25.32,-61.00,-3770.30,11791
0.00,1.92,0.20,7.00,-24.60,-60.00,-3773.66,11799
0.00,2.17,0.25,7.00,-23.18,-59.00,-3777.01,11808
0.00,2.37,0.20,7.00,-22.35,-58.00,-3781.21,11817
0.00,2.59,0.22,7.00,-21.21,-57.00,-3784.57,11826
0.00,2.88,0.29,7.00,-19.43,-56.00,-3787.93,11835
0.00,3.03,0.15,7.00,-19.22,-56.00,-3791.28,11844
0.00,3.23,0.20,7.00,-18.04,-55.00,-3795.48,11852
0.00,3.30,0.06,7.00,-18.27,-55.00,-3798.84,11862
0.00,3.47,0.17,7.00,-16.98,-54.00,-3802.19,11871
0.00,3.61,0.14,7.00,-16.37,-53.00,-3805.55,11879
0.00,3.72,0.11,7.00,-15.93,-53.00,-3808.91,11888
0.00,3.81,0.09,7.00,-15.61,-53.00,-3811.43,11897
0.00,3.84,0.03,7.00,-15.70,-53.00,-3814.78,11906
0.00,3.92,0.08,7.00,-15.06,-52.00,-3818.14,11915
0.00,3.97,0.05,7.00,-14.97,-52.00,-3821.50,11923
0.00,4.05,0.08,7.00,-14.45,-52.00,-3824.86,11932
0.00,4.12,0.07,7.00,-14.16,-51.00,-3827.37,11941
0.00,4.19,0.07,7.00,-13.79,-51.00,-3830.73,11950
0.00,4.37,0.18,7.00,-12.45,-50.00,-3833.25,11959
0.00,4.57,0.20,7.00,-11.35,-49.00,-3836.61,11968
0.00,4.75,0.19,7.00,-10.49,-48.00,-3839.96,11976
0.00,5.01,0.26,7.00,-44.55,-77.00,-3842.48,11985
0.00,5.24,0.23,7.00,-39.58,-73.00,-3845.84,11994
0.00,5.44,0.21,7.00,-34.85,-69.00,-3848.36,12003
0.00,5.65,0.21,7.00,-29.60,-64.00,-3851.72,12012
0.00,5.80,0.15,7.00,-26.93,-62.00,-3855.07,12020
0.00,5.97,0.17,7.00,-22.52,-58.00,-3858.43,12029
0.00,6.13,0.17,7.00,-18.28,-55.00,-3861.79,12039
0.00,6.32,0.18,7.00,-13.50,-51.00,-3865.14,12047
0.00,6.43,0.12,7.00,-11.78,-49.00,-3868.50,12056
0.00,6.56,0.12,7.00,-8.69,-47.00,-3871.86,12064
0.00,6.65,0.09,7.00,-7.01,-45.00,-3875.22,12073
0.00,6.80,0.15,7.00,-2.01,-41.00,-3879.41,12082
0.00,6.92,0.13,7.00,0.64,40.00,-3882.77,12091
0.00,7.06,0.14,7.00,4.30,43.00,-3885.29,12100
0.00,7.18,0.12,7.00,6.98,45.00,-3888.65,12108
0.00,7.45,0.27,7.00,16.68,53.00,-3891.16,12118
0.00,7.46,0.01,7.00,11.76,49.00,-3892.84,12126
0.00,7.81,0.34,7.00,27.01,62.00,-3894.52,12135
0.00,7.95,0.14,7.00,26.64,62.00,-3895.36,12143
0.00,8.15,0.20,7.00,32.80,67.00,-3895.36,12152
0.00,8.27,0.12,7.00,34.17,68.00,-3895.36,12162
0.00,8.33,0.06,7.00,34.50,69.00,-3895.36,12170
0.00,8.43,0.09,7.00,37.54,71.00,-3895.36,12179
0.00,8.40,-0.02,7.00,34.60,69.00,-3895.36,12187
0.00,8.37,-0.03,7.00,33.74,68.00,-3895.36,12196
0.00,8.20,-0.17,7.00,26.55,62.00,-3895.36,12205
0.00,8.04,-0.16,7.00,22.72,59.00,-3895.36,12214
0.00,7.84,-0.19,7.00,17.24,54.00,-3894.52,12222
0.00,7.72,-0.12,7.00,15.64,53.00,-3894.52,12231
0.00,7.61,-0.11,7.00,13.05,50.00,-3894.52,12239
0.00,7.47,-0.14,7.00,8.96,47.00,-3894.52,12249
0.00,7.36,-0.11,7.00,6.88,45.00,-3894.52,12257
0.00,7.28,-0.08,7.00,5.38,44.00,-3894.52,12266
0.00,7.20,-0.08,7.00,3.21,42.00,-3894.52,12274
0.00,7.08,-0.11,7.00,-0.17,-40.00,-3894.52,12283
0.00,7.01,-0.07,7.00,-1.13,-40.00,-3894.52,12292
0.00,6.92,-0.09,7.00,-3.76,-43.00,-3894.52,12301
0.00,6.85,-0.07,7.00,-5.24,-44.00,-3894.52,12310
0.00,6.75,-0.09,7.00,-8.03,-46.00,-3895.36,12318
0.00,6.70,-0.06,7.00,-8.65,-47.00,-3895.36,12327
0.00,6.60,-0.10,7.00,-12.07,-50.00,-3895.36,12336
0.00,6.58,-0.02,7.00,-11.03,-49.00,-3895.36,12345
0.00,6.44,-0.14,7.00,-16.78,-54.00,-3895.36,12353
0.00,6.39,-0.05,7.00,-16.25,-53.00,-3896.20,12362
0.00,6.28,-0.11,7.00,-20.19,-56.00,-3896.20,12370
0.00,6.23,-0.05,7.00,-20.16,-56.00,-3897.04,12380
0.00,6.18,-0.06,7.00,-21.73,-58.00,-3897.88,12389
0.00,6.12,-0.06,7.00,-23.27,-59.00,-3898.72,12397
0.00,6.03,-0.09,7.00,-26.06,-61.00,-3899.56,12406
0.00,5.86,-0.16,7.00,-31.66,-66.00,-3899.56,12414
0.00,5.95,0.09,7.00,-24.49,-60.00,-3900.40,12424
0.00,5.96,0.01,7.00,-25.82,-61.00,-3900.40,12432
0.00,5.91,-0.05,7.00,-28.10,-63.00,-3901.24,12441
0.00,6.06,0.15,7.00,-20.44,-57.00,-3902.08,12449
0.00,5.89,-0.17,7.00,-31.14,-66.00,-3902.91,12459
0.00,6.01,0.12,7.00,-22.16,-58.00,-3903.75,12468
0.00,5.96,-0.06,7.00,-27.18,-62.00,-3904.59,12476
0.00,6.04,0.08,7.00,-22.43,-58.00,-3905.43,12485
0.00,6.00,-0.04,7.00,-25.75,-61.00,-3907.11,12493
0.00,6.03,0.03,7.00,-23.67,-59.00,-3907.95,12503
0.00,6.01,-0.02,7.00,-25.08,-61.00,-3909.63,12511
0.00,5.98,-0.03,7.00,-26.23,-62.00,-3911.31,12520
0.00,5.92,-0.05,7.00,-27.97,-63.00,-3912.99,12529
0.00,5.86,-0.06,7.00,-29.69,-64.00,-3914.67,12537
0.00,5.82,-0.05,7.00,-30.48,-65.00,-3916.34,12547
0.00,5.77,-0.05,7.00,-31.89,-66.00,-3918.02,12555
0.00,5.66,-0.11,7.00,-35.79,-70.00,-3920.54,12564
0.00,5.58,-0.08,7.00,-37.07,-71.00,-3923.06,12572
0.00,5.49,-0.09,7.00,-39.39,-73.00,-3924.74,12581
0.00,5.40,-0.09,7.00,-41.72,-75.00,-3927.26,12591
0.00,5.32,-0.08,7.00,-43.58,-76.00,-3929.77,12599
0.00,5.28,-0.05,7.00,-43.98,-77.00,-3933.13,12608
0.00,5.19,-0.08,7.00,-46.78,-79.00,-3935.65,12616
0.00,5.12,-0.08,7.00,-48.62,-80.00,-3939.01,12625
0.00,5.00,-0.11,7.00,-52.14,-83.00,-3941.52,12635
0.00,4.94,-0.07,7.00,-10.59,-48.00,-3944.88,12643
0.00,4.77,-0.17,7.00,-11.82,-49.00,-3948.24,12652
0.00,4.74,-0.03,7.00,-11.40,-49.00,-3951.60,12660
0.00,4.88,0.14,7.00,-10.01,-48.00,-3954.95,12669
0.00,4.74,-0.14,7.00,-11.85,-49.00,-3958.31,12679
0.00,4.84,0.09,7.00,-10.44,-48.00,-3961.67,12687
0.00,4.91,0.07,7.00,-10.14,-48.00,-3964.19,12696
0.00,5.13,0.22,7.00,-42.52,-75.00,-3967.54,12704
0.00,5.30,0.18,7.00,-38.88,-72.00,-3970.90,12713
0.00,5.41,0.11,7.00,-37.56,-71.00,-3974.26,12723
0.00,5.48,0.07,7.00,-36.68,-70.00,-3977.62,12731
0.00,5.67,0.19,7.00,-29.54,-64.00,-3980.97,12740
0.00,5.75,0.08,7.00,-29.55,-64.00,-3984.33,12748
0.00,5.94,0.19,7.00,-22.87,-59.00,-3988.53,12758
0.00,6.14,0.20,7.00,-17.50,-54.00,-3991.88,12767
0.00,6.42,0.29,7.00,-8.71,-47.00,-3996.08,12775
0.00,6.16,-0.26,7.00,-26.25,-62.00,-3999.44,12784
0.00,6.27,0.11,7.00,-16.03,-53.00,-4001.96,12792
0.00,6.88,0.61,7.00,9.30,47.00,-4005.31,12802
0.00,7.13,0.25,7.00,8.27,46.00,-4007.83,12810
0.00,7.75,0.62,7.00,31.21,66.00,-4009.51,12819
0.00,8.21,0.46,7.00,39.41,73.00,-4010.35,12827
0.00,8.69,0.48,7.00,51.77,83.00,-4011.19,12836
0.00,9.15,0.46,7.00,63.05,93.00,-4011.19,12845
0.00,9.76,0.60,7.00,81.00,108.00,-4011.19,12854
0.00,10.36,0.60,7.00,96.00,120.00,-4010.35,12863
0.00,11.09,0.73,7.00,116.80,138.00,-4009.51,12871
0.00,11.65,0.57,7.00,127.71,147.00,-4008.67,12880
0.00,12.22,0.57,7.00,141.92,159.00,-4006.99,12890
0.00,12.64,0.42,7.00,149.35,165.00,-4005.31,12898
0.00,12.97,0.33,7.00,156.01,171.00,-4002.80,12907
0.00,13.16,0.19,7.00,157.86,173.00,-3999.44,12916
0.00,13.29,0.13,7.00,159.89,174.00,-3996.08,12925
0.00,13.24,-0.05,7.00,155.07,170.00,-3991.88,12934
0.00,13.02,-0.22,7.00,146.26,163.00,-3987.69,12943
0.00,12.63,-0.40,7.00,132.80,151.00,-3983.49,12952
0.00,12.12,-0.51,7.00,117.76,139.00,-3978.45,12960
0.00,11.93,-0.19,7.00,119.38,140.00,-3973.42,12969
0.00,10.89,-1.04,7.00,76.55,104.00,-3967.54,12979
0.00,10.06,-0.83,7.00,60.01,90.00,-3962.51,12988
0.00,9.91,-0.15,7.00,69.77,98.00,-3957.47,12996
0.00,8.74,-1.17,7.00,20.13,56.00,-3951.60,13005
0.00,8.04,-0.70,7.00,12.06,50.00,-3946.56,13014
0.00,7.78,-0.26,7.00,14.36,52.00,-3941.52,13023
0.00,7.19,-0.59,7.00,-7.09,-45.00,-3936.49,13032
0.00,6.80,-0.39,7.00,-13.02,-50.00,-3931.45,13040
0.00,6.52,-0.27,7.00,-17.49,-54.00,-3927.26,13049
0.00,6.22,-0.30,7.00,-25.67,-61.00,-3923.90,13058
0.00,6.14,-0.08,7.00,-22.97,-59.00,-3920.54,13067
0.00,6.04,-0.10,7.00,-26.14,-62.00,-3918.02,13076
0.00,5.99,-0.05,7.00,-26.39,-62.00,-3916.34,13084
0.00,5.93,-0.05,7.00,-27.79,-63.00,-3914.67,13093
0.00,5.92,-0.01,7.00,-27.33,-63.00,-3913.83,13102
0.00,5.98,0.06,7.00,-24.15,-60.00,-3912.99,13111
0.00,5.65,-0.33,7.00,-40.20,-73.00,-3912.99,13120
0.00,5.94,0.28,7.00,-20.95,-57.00,-3912.99,13128
0.00,6.13,0.19,7.00,-17.83,-55.00,-3913.83,13137
0.00,6.22,0.09,7.00,-17.81,-55.00,-3914.67,13146
0.00,6.45,0.23,7.00,-9.09,-47.00,-3914.67,13155
0.00,6.60,0.15,7.00,-7.07,-45.00,-3915.51,13163
0.00,6.80,0.20,7.00,-0.96,-40.00,-3916.34,13172
0.00,6.94,0.14,7.00,1.30,41.00,-3917.18,13181
0.00,7.19,0.25,7.00,9.90,48.00,-3918.02,13190
0.00,7.35,0.16,7.00,12.10,50.00,-3918.02,13199
0.00,7.52,0.17,7.00,16.52,53.00,-3918.02,13207
0.00,7.70,0.17,7.00,20.89,57.00,-3918.02,13216
0.00,7.84,0.14,7.00,23.86,60.00,-3917.18,13224
0.00,8.00,0.16,7.00,28.11,63.00,-3917.18,13234
0.00,8.18,0.18,7.00,33.20,67.00,-3916.34,13242
0.00,8.33,0.15,7.00,36.29,70.00,-3915.51,13251
0.00,8.51,0.18,7.00,41.45,74.00,-3914.67,13260
0.00,8.81,0.30,7.00,51.16,83.00,-3913.83,13268
0.00,8.60,-0.21,7.00,35.97,70.00,-3912.15,13278
0.00,8.78,0.18,7.00,48.04,80.00,-3911.31,13286
0.00,9.04,0.26,7.00,56.24,87.00,-3910.47,13295
0.00,9.09,0.04,7.00,53.03,84.00,-3908.79,13303
0.00,9.13,0.05,7.00,54.25,85.00,-3907.11,13313
0.00,9.14,0.00,7.00,53.44,85.00,-3905.43,13322
0.00,9.11,-0.02,7.00,52.32,84.00,-3903.75,13330
0.00,9.08,-0.03,7.00,51.32,83.00,-3902.08,13339
0.00,9.00,-0.08,7.00,48.28,80.00,-3900.40,13347
0.00,8.89,-0.10,7.00,45.20,78.00,-3898.72,13357
0.00,8.77,-0.12,7.00,41.68,75.00,-3896.20,13366
0.00,8.63,-0.14,7.00,37.89,71.00,-3894.52,13374
0.00,8.43,-0.20,7.00,31.90,66.00,-3892.00,13383
0.00,8.24,-0.19,7.00,27.36,63.00,-3890.32,13391
0.00,8.09,-0.16,7.00,23.96,60.00,-3887.81,13401
0.00,7.94,-0.15,7.00,20.48,57.00,-3885.29,13409
0.00,7.88,-0.05,7.00,21.01,57.00,-3883.61,13418
0.00,7.76,-0.13,7.00,16.41,53.00,-3881.09,13427
0.00,7.67,-0.09,7.00,15.08,52.00,-3879.41,13435
0.00,7.67,0.00,7.00,16.87,54.00,-3876.90,13445
0.00,7.76,0.09,7.00,20.72,57.00,-3875.22,13453
0.00,7.87,0.11,7.00,23.84,60.00,-3872.70,13462
0.00,7.96,0.10,7.00,25.97,61.00,-3871.02,13470
0.00,8.20,0.24,7.00,34.67,69.00,-3868.50,13479
0.00,8.50,0.30,7.00,43.40,76.00,-3866.82,13489
0.00,8.76,0.27,7.00,49.41,81.00,-3864.31,13497
0.00,9.08,0.32,7.00,58.45,89.00,-3861.79,13506
0.00,9.54,0.45,7.00,72.53,101.00,-3860.11,13514
0.00,9.82,0.28,7.00,76.21,104.00,-3856.75,13523
0.00,10.24,0.42,7.00,89.38,115.00,-3854.23,13533
0.00,10.57,0.33,7.00,96.04,120.00,-3851.72,13541
0.00,10.91,0.34,7.00,104.54,128.00,-3848.36,13550
0.00,11.16,0.25,7.00,108.98,131.00,-3845.00,13559
0.00,11.37,0.21,7.00,113.41,135.00,-3840.80,13568
0.00,11.58,0.22,7.00,118.92,140.00,-3837.45,13577
0.00,11.66,0.07,7.00,117.92,139.00,-3832.41,13586
0.00,11.78,0.12,7.00,121.94,142.00,-3828.21,13594
0.00,11.73,-0.05,7.00,117.37,138.00,-3823.18,13603
0.00,11.78,0.05,7.00,120.51,141.00,-3818.14,13613
0.00,11.74,-0.05,7.00,117.46,138.00,-3813.11,13622
0.00,11.62,-0.11,7.00,113.39,135.00,-3807.23,13630
0.00,11.59,-0.04,7.00,113.95,136.00,-3802.19,13639
0.00,11.38,-0.20,7.00,105.48,128.00,-3796.32,13648
0.00,11.29,-0.09,7.00,105.42,128.00,-3789.60,13657
[truncated: 170,274 more chars]
