# Supplementary material for: Lightweight and compact smart walking cane
Source: PeerJ Comput Sci. 2023 Nov 29;9:e1563. doi: 10.7717/peerj-cs.1563 (PMC10773566; doi:10.7717/peerj-cs.1563)
Supplement: Supplemental Information 8 — System signals during the test of elder user 4 with first robotic cane [file peerj-cs-09-1563-s008.txt]

=~=~=~=~=~=~=~=~=~=~=~= PuTTY log 2022.06.20 15:12:03 =~=~=~=~=~=~=~=~=~=~=~=
,-0.48,7.00,-55.39,-86.00,-2886.48,8216
0.00,-4.06,-0.37,7.00,-56.77,-87.00,-2892.35,8225
0.00,-4.45,-0.39,7.00,-58.82,-89.00,-2899.07,8235
0.00,-4.80,-0.35,7.00,-60.38,-90.00,-2904.94,8243
0.00,-5.26,-0.46,7.00,-315.66,-306.00,-2911.66,8252
0.00,-5.70,-0.44,7.00,-326.46,-315.00,-2917.53,8261
0.00,-6.06,-0.36,7.00,-333.62,-321.00,-2925.09,8269
0.00,-6.35,-0.29,7.00,-339.46,-326.00,-2932.64,8279
0.00,-7.01,-0.67,7.00,-363.68,-346.00,-2941.04,8288
0.00,-7.22,-0.21,7.00,-359.78,-343.00,-2949.43,8296
0.00,-7.46,-0.23,7.00,-366.05,-348.00,-2957.82,8305
0.00,-8.16,-0.70,7.00,-393.05,-371.00,-2967.05,8314
0.00,-8.27,-0.12,7.00,-384.16,-363.00,-2977.13,8323
0.00,-8.99,-0.71,7.00,-414.02,-389.00,-2986.36,8332
0.00,-8.97,0.02,7.00,-398.65,-376.00,-2996.43,8341
0.00,-9.53,-0.57,7.00,-424.68,-397.00,-3006.50,8350
0.00,-9.66,-0.13,7.00,-419.09,-393.00,-3016.58,8358
0.00,-9.75,-0.09,7.00,-420.36,-394.00,-3026.65,8368
0.00,-10.34,-0.60,7.00,-445.51,-415.00,-3037.56,8377
0.00,-10.52,-0.18,7.00,-441.45,-412.00,-3048.47,8386
0.00,-10.78,-0.27,7.00,-449.89,-419.00,-3059.38,8394
0.00,-11.01,-0.23,7.00,-454.91,-423.00,-3070.29,8403
0.00,-11.33,-0.31,7.00,-464.42,-431.00,-3081.20,8413
0.00,-11.59,-0.27,7.00,-470.24,-436.00,-3092.95,8422
0.00,-12.00,-0.40,7.00,-482.98,-447.00,-3103.87,8430
0.00,-12.12,-0.13,7.00,-480.57,-445.00,-3115.62,8439
0.00,-12.10,0.02,7.00,-476.95,-442.00,-3127.37,8449
0.00,-12.54,-0.44,7.00,-497.28,-459.00,-3139.12,8458
0.00,-12.33,0.21,7.00,-478.90,-443.00,-3150.87,8467
0.00,-12.88,-0.56,7.00,-508.22,-468.00,-3162.62,8475
0.00,-12.88,-0.00,7.00,-497.16,-459.00,-3174.37,8484
0.00,-13.13,-0.24,7.00,-508.13,-468.00,-3186.12,8494
0.00,-13.99,-0.86,7.00,-541.85,-496.00,-3197.87,8503
0.00,-13.95,0.04,7.00,-522.96,-480.00,-3209.62,8511
0.00,-14.28,-0.33,7.00,-538.63,-494.00,-3221.37,8520
0.00,-14.05,0.23,7.00,-521.55,-479.00,-3233.12,8529
0.00,-14.37,-0.32,7.00,-540.80,-495.00,-3244.88,8539
0.00,-14.34,0.04,7.00,-532.71,-489.00,-3256.63,8547
0.00,-14.10,0.23,7.00,-522.87,-480.00,-3268.38,8556
0.00,-14.01,0.09,7.00,-523.51,-481.00,-3280.97,8565
0.00,-13.87,0.14,7.00,-518.81,-477.00,-3292.72,8574
0.00,-13.67,0.20,7.00,-512.59,-472.00,-3304.47,8584
0.00,-13.60,0.06,7.00,-513.78,-473.00,-3316.22,8592
0.00,-13.50,0.11,7.00,-510.24,-470.00,-3328.81,8601
0.00,-13.23,0.27,7.00,-500.38,-461.00,-3340.56,8610
0.00,-13.30,-0.07,7.00,-508.88,-468.00,-3352.31,8620
0.00,-13.42,-0.12,7.00,-512.74,-472.00,-3364.90,8628
0.00,-13.57,-0.15,7.00,-517.34,-476.00,-3376.65,8637
0.00,-13.52,0.05,7.00,-511.78,-471.00,-3389.24,8646
0.00,-13.51,0.00,7.00,-512.67,-472.00,-3400.99,8655
0.00,-13.39,0.12,7.00,-507.38,-467.00,-3413.58,8664
0.00,-13.58,-0.19,7.00,-518.30,-476.00,-3425.33,8673
0.00,-13.34,0.24,7.00,-503.91,-464.00,-3437.08,8682
0.00,-13.25,0.10,7.00,-504.28,-465.00,-3449.67,8691
0.00,-12.93,0.32,7.00,-491.78,-454.00,-3461.42,8699
0.00,-12.57,0.36,7.00,-481.96,-446.00,-3473.17,8709
0.00,-12.41,0.16,7.00,-482.20,-446.00,-3485.76,8718
0.00,-12.47,-0.05,7.00,-487.76,-451.00,-3497.52,8727
0.00,-12.71,-0.24,7.00,-497.65,-459.00,-3509.27,8736
0.00,-12.78,-0.06,7.00,-495.69,-457.00,-3521.02,8744
0.00,-13.65,-0.87,7.00,-533.59,-489.00,-3533.61,8754
0.00,-13.99,-0.34,7.00,-531.55,-488.00,-3545.36,8763
0.00,-14.63,-0.64,7.00,-553.50,-506.00,-3557.11,8772
0.00,-14.78,-0.15,7.00,-547.47,-501.00,-3569.70,8780
0.00,-14.59,0.19,7.00,-535.79,-491.00,-3581.45,8790
0.00,-13.90,0.69,7.00,-508.71,-468.00,-3594.04,8799
0.00,-13.66,0.23,7.00,-511.93,-471.00,-3606.63,8808
0.00,-13.83,-0.16,7.00,-523.96,-481.00,-3618.38,8816
0.00,-13.77,0.06,7.00,-517.98,-476.00,-3630.97,8825
0.00,-13.69,0.08,7.00,-515.49,-474.00,-3642.72,8835
0.00,-13.34,0.34,7.00,-501.66,-462.00,-3654.47,8844
0.00,-13.40,-0.06,7.00,-511.32,-471.00,-3667.06,8853
0.00,-12.87,0.54,7.00,-485.89,-449.00,-3678.81,8861
0.00,-12.59,0.28,7.00,-484.12,-448.00,-3691.40,8870
0.00,-11.84,0.75,7.00,-455.84,-424.00,-3703.15,8880
0.00,-10.90,0.94,7.00,-428.80,-401.00,-3714.90,8889
0.00,-9.96,0.94,7.00,-405.23,-381.00,-3726.65,8897
0.00,-8.87,1.09,7.00,-374.99,-356.00,-3739.24,8906
0.00,-7.43,1.44,7.00,-331.80,-319.00,-3750.99,8915
0.00,-6.54,0.88,7.00,-320.90,-310.00,-3762.75,8924
0.00,-4.80,1.74,7.00,-52.06,-83.00,-3774.50,8933
0.00,-3.59,1.21,7.00,-48.09,-80.00,-3786.25,8942
0.00,-2.66,0.93,7.00,-44.61,-77.00,-3798.00,8950
0.00,-1.45,1.21,7.00,-37.43,-71.00,-3809.75,8960
0.00,-0.37,1.09,7.00,-32.49,-67.00,-3820.66,8969
0.00,0.47,0.84,7.00,-29.30,-64.00,-3831.57,8977
0.00,1.62,1.15,7.00,-22.34,-58.00,-3842.48,8986
0.00,2.58,0.96,7.00,-18.26,-55.00,-3853.39,8994
0.00,3.45,0.88,7.00,-14.22,-51.00,-3863.47,9004
0.00,4.39,0.94,7.00,-9.31,-47.00,-3873.54,9013
0.00,5.08,0.69,7.00,-33.99,-68.00,-3883.61,9021
0.00,5.88,0.80,7.00,-12.08,-50.00,-3893.68,9030
0.00,6.69,0.81,7.00,8.42,47.00,-3902.91,9038
0.00,7.78,1.09,7.00,41.41,74.00,-3912.15,9048
0.00,8.82,1.04,7.00,66.26,95.00,-3920.54,9056
0.00,9.77,0.95,7.00,88.27,114.00,-3928.10,9065
0.00,10.72,0.95,7.00,112.02,134.00,-3934.81,9074
0.00,11.53,0.81,7.00,129.57,149.00,-3940.69,9082
0.00,11.98,0.45,7.00,133.39,152.00,-3945.72,9092
0.00,12.23,0.25,7.00,135.61,154.00,-3949.92,9101
0.00,12.42,0.19,7.00,139.41,157.00,-3952.44,9109
0.00,12.86,0.44,7.00,155.34,170.00,-3954.11,9118
0.00,13.44,0.58,7.00,172.69,185.00,-3954.95,9127
0.00,13.84,0.40,7.00,179.15,191.00,-3954.95,9136
0.00,13.95,0.11,7.00,175.88,188.00,-3954.11,9145
0.00,13.40,-0.55,7.00,149.17,165.00,-3952.44,9154
0.00,13.30,-0.10,7.00,155.50,171.00,-3949.92,9162
0.00,11.92,-1.38,7.00,95.49,120.00,-3947.40,9171
0.00,11.32,-0.60,7.00,96.16,121.00,-3944.88,9180
0.00,10.85,-0.48,7.00,86.67,113.00,-3941.52,9189
0.00,11.31,0.47,7.00,1172.64,7.59,-0.02,7.00,3.83,43.00.27,41.00,-4496.33,17583
5.64,7.13,-0.26,7.00,-1.74,-41.00,-4496.33,17591
0.76,7.19,0.05,7.00,5.67,44.00,-4496.33,17600
0.76,6.44,-0.75,7.00,-28.99,-64.00,-4496.33,17609
0.71,6.36,-0.08,7.00,-17.69,-54.00,-4496.33,17617
0.71,6.16,-0.20,7.00,-25.15,-61.00,-4496.33,17627
0.28,5.91,-0.25,7.00,-32.17,-67.00,-4496.33,17635
0.61,6.09,0.18,7.00,-19.33,-56.00,-4497.16,17644
0.28,6.06,-0.02,7.00,-23.81,-60.00,-4497.16,17653
0.42,6.11,0.05,7.00,-21.32,-57.00,-4498.00,17661
0.28,6.12,0.01,7.00,-21.89,-58.00,-4498.00,17671
0.00,6.05,-0.07,7.00,-25.30,-61.00,-4498.84,17679
0.28,6.24,0.19,7.00,-15.26,-52.00,-4498.84,17688
0.42,6.14,-0.10,7.00,-23.51,-59.00,-4498.84,17697
0.23,6.15,0.01,7.00,-20.89,-57.00,-4499.68,17705
0.42,6.20,0.05,7.00,-18.85,-55.00,-4499.68,17715
0.28,6.21,0.00,7.00,-19.83,-56.00,-4500.52,17723
0.33,6.45,0.24,7.00,-9.01,-47.00,-4501.36,17732
0.23,6.59,0.14,7.00,-7.35,-46.00,-4502.20,17741
0.37,6.93,0.34,7.00,4.88,44.00,-4503.04,17750
0.18,7.23,0.31,7.00,11.90,50.00,-4503.88,17759
0.37,7.56,0.33,7.00,20.66,57.00,-4504.72,17767
0.47,7.83,0.26,7.00,25.89,61.00,-4504.72,17776
0.33,8.04,0.21,7.00,30.22,65.00,-4504.72,17784
0.57,8.68,0.64,7.00,54.88,86.00,-4504.72,17794
0.33,8.71,0.03,7.00,43.37,76.00,-4504.72,17803
0.66,8.87,0.16,7.00,49.85,81.00,-4504.72,17811
0.28,8.95,0.08,7.00,50.34,82.00,-4504.72,17820
0.76,9.19,0.24,7.00,59.36,89.00,-4504.72,17828
0.28,9.46,0.27,7.00,66.90,96.00,-4504.72,17838
0.76,9.68,0.22,7.00,71.34,100.00,-4503.88,17847
0.33,9.78,0.11,7.00,71.74,100.00,-4503.88,17855
0.61,9.89,0.11,7.00,74.54,102.00,-4503.88,17864
0.28,10.03,0.14,7.00,78.49,106.00,-4503.88,17873
0.42,10.14,0.11,7.00,80.85,108.00,-4503.88,17882
0.28,10.18,0.04,7.00,80.44,107.00,-4503.88,17891
0.37,10.24,0.06,7.00,82.19,109.00,-4503.88,17900
0.57,10.35,0.10,7.00,85.69,112.00,-4503.88,17908
0.33,10.44,0.09,7.00,87.86,114.00,-4503.88,17917
0.81,10.48,0.04,7.00,87.76,113.00,-4503.88,17927
0.33,10.50,0.02,7.00,87.70,113.00,-4503.88,17935
0.57,10.48,-0.02,7.00,86.56,112.00,-4503.88,17944
2.63,10.37,-0.11,7.00,81.88,108.00,-4503.88,17953
9.46,10.21,-0.16,7.00,76.96,104.00,-4503.88,17963
16.85,9.96,-0.25,7.00,68.62,97.00,-4503.88,17971
29.61,9.75,-0.21,7.00,62.79,92.00,-4503.88,17980
32.77,9.46,-0.30,7.00,53.32,84.00,-4503.88,17989
45.58,9.08,-0.38,7.00,40.22,73.00,-4503.88,17997
46.84,8.71,-0.37,7.00,31.04,66.00,-4503.88,18007
50.28,8.41,-0.30,7.00,24.28,60.00,-4503.88,18015
52.49,8.04,-0.37,7.00,13.08,50.00,-4503.88,18024
53.34,7.63,-0.41,7.00,1.84,41.00,-4503.88,18033
62.52,7.36,-0.27,7.00,0.00,40.00,-4503.88,18041
68.65,7.10,-0.26,7.00,0.00,40.00,-4503.88,18051
74.91,6.88,-0.22,7.00,0.00,40.00,-4503.88,18059
89.41,6.71,-0.17,7.00,0.00,40.00,-4503.88,18068
90.76,6.44,-0.26,7.00,-2.68,-42.00,-4503.88,18077
100.26,6.20,-0.24,7.00,-4.69,-43.00,-4503.88,18085
99.27,6.04,-0.16,7.00,-7.31,-46.00,-4503.88,18095
108.50,5.91,-0.14,7.00,-6.51,-45.00,-4503.88,18104
110.11,5.84,-0.07,7.00,-6.19,-45.00,-4503.88,18112
112.30,5.80,-0.04,7.00,-5.71,-44.00,-4503.88,18121
115.08,5.80,0.01,7.00,-3.38,-42.00,-4503.88,18129
109.57,5.87,0.07,7.00,-2.72,-42.00,-4503.88,18139
115.64,5.87,-0.01,7.00,-1.72,-41.00,-4503.88,18148
111.75,6.01,0.15,7.00,0.00,40.00,-4503.88,18156
126.87,6.13,0.11,7.00,0.00,40.00,-4503.88,18165
132.53,6.20,0.08,7.00,0.00,40.00,-4503.88,18174
137.09,6.39,0.19,7.00,0.00,40.00,-4503.88,18183
135.12,6.53,0.14,7.00,0.00,40.00,-4503.88,18192
142.48,6.65,0.12,7.00,0.00,40.00,-4503.88,18200
142.48,6.73,0.08,7.00,0.00,40.00,-4503.88,18209
147.36,6.94,0.21,7.00,0.00,40.00,-4503.88,18217
134.46,7.14,0.20,7.00,0.00,40.00,-4503.88,18227
145.95,7.33,0.19,7.00,0.00,40.00,-4503.88,18235
138.42,7.56,0.24,7.00,0.00,40.00,-4503.88,18244
143.17,7.53,-0.03,7.00,0.00,40.00,-4503.88,18252
131.25,7.92,0.39,7.00,0.00,40.00,-4503.88,18262
139.09,8.25,0.33,7.00,0.00,40.00,-4503.88,18270
122.62,8.19,-0.06,7.00,0.00,40.00,-4503.88,18279
133.17,8.21,0.02,7.00,0.00,40.00,-4503.88,18287
122.62,8.51,0.31,7.00,13.79,51.00,-4503.88,18296
134.46,8.80,0.29,7.00,14.44,52.00,-4503.88,18306
139.09,9.17,0.38,7.00,23.13,59.00,-4503.88,18315
138.42,9.56,0.39,7.00,33.50,68.00,-4503.88,18323
142.48,9.93,0.37,7.00,40.17,73.00,-4503.88,18332
143.86,10.31,0.38,7.00,49.07,81.00,-4503.88,18341
145.95,10.65,0.34,7.00,55.43,86.00,-4503.88,18350
139.76,10.95,0.29,7.00,65.45,95.00,-4503.88,18359
153.13,11.16,0.21,7.00,61.33,91.00,-4503.88,18368
157.60,11.36,0.21,7.00,63.52,93.00,-4503.88,18377
162.97,11.53,0.16,7.00,63.32,93.00,-4503.88,18385
162.97,11.73,0.21,7.00,69.30,98.00,-4503.88,18395
162.97,11.88,0.14,7.00,71.66,100.00,-4503.88,18404
158.36,12.05,0.17,7.00,79.58,107.00,-4503.88,18413
159.88,12.22,0.17,7.00,82.69,109.00,-4503.88,18422
159.88,12.41,0.19,7.00,88.10,114.00,-4503.88,18432
162.19,12.51,0.10,7.00,87.28,113.00,-4503.88,18440
158.36,12.53,0.01,7.00,88.26,114.00,-4503.88,18449
148.07,12.76,0.24,7.00,104.90,128.00,-4503.88,18458
143.86,12.68,-0.08,7.00,98.98,123.00,-4503.88,18467
131.89,12.39,-0.29,7.00,94.35,119.00,-4503.88,18477
118.51,12.11,-0.29,7.00,93.77,119.00,-4503.88,18485
109.04,11.73,-0.37,7.00,87.17,113.00,-4503.88,18494
85.46,11.47,-0.26,7.00,92.08,117.00,-4503.04,18503
60.58,11.20,-0.27,7.00,92.29,117.00,-4502.20,18512
35.16,11.02,-0.18,7.00,94.43,119.00,-4501.36,18522
10.55,10.83,-0.19,7.00,91.64,117.00,-4500.52,18530
0.23,10.70,-0.12,7.00,90.14,115.00,-4498.84,18539
0.23,10.59,-0.11,7.00,87.58,113.00,-4496.33,18548
0.28,10.45,-0.15,7.00,83.27,110.00,-4494.65,18556
0.23,10.46,0.01,7.00,86.71,113.00,-4492.13,18566
0.23,10.52,0.06,7.00,89.40,115.00,-4489.61,18575
0.28,10.72,0.20,7.00,96.90,121.00,-4487.09,18584
0.23,10.89,0.17,7.00,100.67,124.00,-4484.58,18592
0.28,11.64,0.75,7.00,131.00,150.00,-4482.90,18601
0.33,10.97,-0.67,7.00,85.79,112.00,-4480.38,18611
0.23,11.27,0.30,7.00,112.91,135.00,-4477.86,18620
0.00,10.99,-0.28,7.00,94.02,119.00,-4475.34,18628
0.23,10.92,-0.07,7.00,96.78,121.00,-4471.99,18637
0.23,10.75,-0.18,7.00,90.16,115.00,-4468.63,18647
0.28,10.69,-0.06,7.00,91.10,116.00,-4465.27,18655
0.37,10.34,-0.35,7.00,76.47,104.00,-4461.91,18664
0.76,9.92,-0.42,7.00,64.63,94.00,-4457.72,18673
0.28,9.63,-0.29,7.00,59.90,90.00,-4454.36,18681
0.42,9.23,-0.40,7.00,47.75,80.00,-4451.00,18691
0.91,8.80,-0.43,7.00,36.39,70.00,-4446.81,18700
0.57,8.31,-0.49,7.00,23.05,59.00,-4443.45,18708
0.61,7.86 0 \L \uX@0x>2hH h@P0 at


$""
zeyl$qP1


@


@P9}
0&0
"i4s43
0.28,5.47,-0.06,7.00,-39.36,-73.00,-4424.98,19352
0.81,5.33,-0.14,7.00,-44.75,-77.00,-4425.82,19360
0.28,5.34,0.01,7.00,-41.27,-74.00,-4426.66,19369
0.42,5.32,-0.02,7.00,-42.37,-75.00,-4427.50,19379
0.28,5.32,-0.00,7.00,-42.04,-75.00,-4429.18,19387
0.28,5.19,-0.12,7.00,-47.64,-80.00,-4430.02,19396
0.42,5.32,0.13,7.00,-39.29,-73.00,-4431.70,19404
0.28,5.10,-0.22,7.00,-51.77,-83.00,-4432.54,19414
0.28,5.44,0.33,7.00,-32.43,-67.00,-4434.21,19423
0.33,5.36,-0.08,7.00,-42.70,-75.00,-4435.05,19431
0.28,5.44,0.09,7.00,-37.21,-71.00,-4435.89,19440
0.28,5.61,0.17,7.00,-31.36,-66.00,-4437.57,19449
0.33,5.54,-0.07,7.00,-37.71,-71.00,-4439.25,19458
0.66,5.51,-0.04,7.00,-38.04,-72.00,-4440.09,19467
0.66,5.39,-0.12,7.00,-42.67,-75.00,-4441.77,19475
0.28,5.38,-0.01,7.00,-40.52,-74.00,-4443.45,19484
0.81,5.28,-0.10,7.00,-45.03,-77.00,-4445.13,19493
0.28,5.19,-0.09,7.00,-46.87,-79.00,-4446.81,19502
0.37,5.21,0.01,7.00,-44.57,-77.00,-4448.48,19511
0.33,5.10,-0.11,7.00,-49.57,-81.00,-4450.16,19520
0.66,4.89,-0.22,7.00,-11.43,-49.00,-4451.84,19528
0.42,4.86,-0.03,7.00,-10.80,-49.00,-4454.36,19537
0.23,4.74,-0.12,7.00,-11.81,-49.00,-4456.04,19547
0.23,4.65,-0.08,7.00,-12.07,-50.00,-4457.72,19555
0.33,4.72,0.07,7.00,-11.12,-49.00,-4459.39,19564
0.52,4.56,-0.16,7.00,-12.87,-50.00,-4461.07,19573
0.66,4.50,-0.05,7.00,-12.70,-50.00,-4462.75,19581
0.28,4.44,-0.06,7.00,-13.03,-50.00,-4464.43,19591
0.76,4.41,-0.04,7.00,-13.12,-51.00,-4466.11,19599
0.66,4.32,-0.08,7.00,-13.73,-51.00,-4467.79,19608
0.28,4.16,-0.16,7.00,-14.81,-52.00,-4469.47,19617
0.66,4.10,-0.06,7.00,-14.76,-52.00,-4471.99,19625
0.42,3.96,-0.14,7.00,-15.80,-53.00,-4473.66,19635
0.23,3.88,-0.08,7.00,-15.95,-53.00,-4475.34,19644
0.42,3.75,-0.13,7.00,-16.77,-54.00,-4477.02,19652
0.37,3.44,-0.31,7.00,-19.02,-56.00,-4479.54,19661
0.33,3.52,0.08,7.00,-17.05,-54.00,-4481.22,19671
0.57,3.44,-0.08,7.00,-18.12,-55.00,-4482.90,19679
0.66,3.44,0.00,7.00,-17.77,-54.00,-4484.58,19688
0.28,3.35,-0.10,7.00,-18.64,-55.00,-4485.41,19697
0.81,3.37,0.02,7.00,-18.04,-55.00,-4487.09,19705
0.33,3.07,-0.30,7.00,-20.82,-57.00,-4488.77,19715
0.42,3.06,-0.01,7.00,-19.75,-56.00,-4490.45,19724
0.28,2.90,-0.16,7.00,-21.17,-57.00,-4492.97,19732
0.37,2.55,-0.35,7.00,-23.66,-59.00,-4494.65,19741
0.33,2.47,-0.08,7.00,-22.97,-59.00,-4496.33,19750
0.42,2.19,-0.28,7.00,-25.19,-61.00,-4498.00,19759
0.28,1.98,-0.20,7.00,-25.89,-61.00,-4498.84,19768
0.42,1.72,-0.27,7.00,-27.47,-63.00,-4500.52,19776
0.52,1.42,-0.30,7.00,-29.08,-64.00,-4502.20,19785
0.61,1.00,-0.42,7.00,-31.64,-66.00,-4503.88,19794
1.06,0.84,-0.17,7.00,-31.46,-66.00,-4505.56,19803
0.86,0.54,-0.30,7.00,-33.53,-68.00,-4507.24,19812
0.28,0.21,-0.32,7.00,-35.22,-69.00,-4508.92,19821
0.66,-0.09,-0.30,7.00,-36.65,-70.00,-4510.59,19829
0.28,-0.37,-0.28,7.00,-37.94,-71.00,-4512.27,19838
0.37,-0.64,-0.27,7.00,-39.28,-73.00,-4514.79,19848
0.91,-1.04,-0.40,7.00,-41.78,-75.00,-4516.47,19856
0.28,-1.41,-0.37,7.00,-43.51,-76.00,-4518.15,19865
0.57,-1.61,-0.20,7.00,-43.85,-76.00,-4519.83,19874
0.66,-2.00,-0.40,7.00,-46.60,-79.00,-4522.35,19883
0.47,-2.30,-0.30,7.00,-47.72,-80.00,-4524.02,19892
0.76,-2.63,-0.33,7.00,-49.48,-81.00,-4525.70,19901
0.57,-2.98,-0.35,7.00,-51.31,-83.00,-4528.22,19910
0.71,-3.28,-0.30,7.00,-52.58,-84.00,-4529.90,19918
0.28,-3.56,-0.28,7.00,-53.91,-85.00,-4532.42,19928
0.42,-3.80,-0.25,7.00,-55.00,-86.00,-4534.10,19937
0.37,-4.07,-0.26,7.00,-56.40,-87.00,-4536.61,19945
0.42,-4.32,-0.25,7.00,-57.56,-88.00,-4538.29,19954
0.61,-4.58,-0.27,7.00,-58.97,-89.00,-4540.81,19963
0.28,-4.74,-0.16,7.00,-59.34,-89.00,-4543.33,19972
0.71,-4.92,-0.18,7.00,-60.30,-90.00,-4545.85,19981
0.28,-5.15,-0.23,7.00,-308.29,-299.00,-4548.36,19990
0.47,-5.14,0.00,7.00,-303.53,-295.00,-4550.88,19999
0.33,-5.59,-0.45,7.00,-323.81,-313.00,-4553.40,20007
0.47,-5.58,0.01,7.00,-314.46,-305.00,-4556.76,20017
0.37,-5.29,0.29,7.00,-301.42,-294.00,-4560.12,20026
0.66,-5.36,-0.07,7.00,-310.56,-301.00,-4563.47,20035
0.71,-5.73,-0.37,7.00,-325.72,-314.00,-4567.67,20043
0.33,-5.52,0.22,7.00,-308.54,-300.00,-4571.03,20052
0.42,-5.97,-0.46,7.00,-333.41,-321.00,-4575.22,20062
0.61,-5.82,0.15,7.00,-317.34,-307.00,-4579.42,20071
0.37,-5.87,-0.05,7.00,-322.88,-312.00,-4584.46,20079
0.47,-6.07,-0.20,7.00,-330.80,-318.00,-4589.49,20088
0.33,-5.73,0.34,7.00,-311.40,-302.00,-4593.69,20098
0.42,-5.91,-0.18,7.00,-326.32,-315.00,-4599.56,20107
0.33,-5.50,0.41,7.00,-304.19,-296.00,-4604.60,20115
0.66,-6.13,-0.64,7.00,-341.10,-327.00,-4610.48,20124
0.33,-5.89,0.25,7.00,-317.28,-307.00,-4616.35,20133
0.66,-6.06,-0.17,7.00,-329.98,-318.00,-4622.23,20143
0.47,-5.76,0.30,7.00,-312.95,-303.00,-4628.94,20152
0.28,-5.85,-0.09,7.00,-323.01,-312.00,-4634.82,20160
0.76,-5.56,0.29,7.00,-308.28,-299.00,-4641.53,20169
0.76,-5.36,0.20,7.00,-305.16,-297.00,-4648.25,20178
0.57,-4.91,0.46,7.00,-57.70,-88.00,-4654.96,20188
0.61,-5.01,-0.11,7.00,-302.45,-294.00,-4661.68,20196
0.42,-4.79,0.22,7.00,-58.08,-88.00,-4669.23,20205
0.23,-5.06,-0.27,7.00,-306.82,-298.00,-4675.94,20214
0.37,-4.60,0.46,7.00,-56.19,-87.00,-4682.66,20224
0.71,-4.83,-0.23,7.00,-60.06,-90.00,-4689.37,20232
0.28,-4.22,0.61,7.00,-53.63,-85.00,-4696.09,20241
0.66,-4.31,-0.10,7.00,-56.96,-87.00,-4702.80,20250
0.47,-4.16,0.15,7.00,-55.21,-86.00,-4709.52,20258
0.23,-4.11,0.05,7.00,-55.35,-86.00,-4716.23,20268
0.37,-4.04,0.08,7.00,-54.88,-86.00,-4722.95,20277
0.47,-3.98,0.05,7.00,-54.70,-86.00,-4729.66,20286
0.33,-4.09,-0.11,7.00,-55.86,-87.00,-4736.38,20294
0.76,-4.11,-0.02,7.00,-55.61,-86.00,-4743.09,20303
0.52,-4.20,-0.09,7.00,-56.35,-87.00,-4749.81,20313
0.28,-4.24,-0.04,7.00,-56.38,-87.00,-4756.52,20321
0.37,-4.20,0.04,7.00,-55.80,-87.00,-4763.23,20330
0.28,-4.00,0.19,7.00,-54.24,-85.00,-4769.95,20339
0.47,-3.91,0.10,7.00,-54.15,-85.00,-4775.82,20347
0.18,-3.82,0.08,7.00,-53.79,-85.00,-4782.54,20357
0.33,-3.79,0.03,7.00,-53.81,-85.00,-4788.41,20366
0.66,-3.33,0.46,7.00,-49.80,-81.00,-4795.13,20374
0.33,-3.23,0.10,7.00,-50.74,-82.00,-4801.00,20383
0.47,-3.27,-0.04,7.00,-51.52,-83.00,-4807.72,20392
0.33,-3.21,0.06,7.00,-50.83,-82.00,-4814.43,20401
0.42,-3.06,0.15,7.00,-49.68,-81.00,-4820.31,20410
0.28,-2.77,0.29,7.00,-47.70,-80.00,-4827.02,20419
0.37,-2.69,0.09,7.00,-48.08,-80.00,-4832.90,20428
0.33,-2.36,0.33,7.00,-45.48,-78.00,-4839.61,20436
0.71,-2.20,0.16,7.00,-45.33,-78.00,-4845.49,20446
0.33,-1.96,0.23,7.00,-43.88,-76.00,-4852.20,20455
0.52,-1.77,0.19,7.00,-43.10,-76.00,-4858.92,20463
0.33,-1.39,0.38,7.00,-40.42,-74.00,-4864.79,20472
0.61,-1.12,0.27,7.00,-39.53,-73.00,-4871.51,20482
0.23,-0.98,0.14,7.00,-39.32,-73.00,-4878.22,20490
0.28,-0.74,0.24,7.00,-37.74,-71.00,-4884.10,20499
0.37,-0.29,0.45,7.00,-34.62,-69.00,-4890.81,20508
0.52,-0.14,0.15,7.00,-35.12,-69.00,-4896.69,20516
0.66,0.02,0.16,7.00,-34.27,-68.00,-4903.40,20526
0.28,0.51,0.50,7.00,-30.44,-65.00,-4910.12,20535
0.52,0.71,0.20,7.00,-30.65,-65.00,-4915.99,20543
0.61,0.85,0.14,7.00,-30.17,-65.00,-4922.71,20552
0.28,1.21,0.36,7.00,-27.53,-63.00,-4928.58,20561
0.42,1.34,0.13,7.00,-27.81,-63.00,-4935.30,20571
0.37,1.86,0.53,7.00,-23.59,-59.00,-4941.17,20579
0.18,1.83,-0.03,7.00,-25.96,-61.00,-4947.05,20588
0.37,2.17,0.33,7.00,-22.84,-59.00,-4952.93,20597
0.66,2.55,0.39,7.00,-20.69,-57.00,-4959.64,20605
0.28,2.70,0.15,7.00,-20.92,-57.00,-4965.52,20615
0.42,2.88,0.18,7.00,-19.90,-56.00,-4970.55,20624
0.28,3.28,0.41,7.00,-16.95,-54.00,-4976.43,20632
0.42,3.52,0.24,7.00,-16.42,-53.00,-4982.30,20641
0.28,3.68,0.15,7.00,-16.01,-53.00,-4987.34,20651
0.28,3.99,0.32,7.00,-13.75,-51.00,-4993.21,20659
0.37,4.34,0.34,7.00,-11.94,-50.00,-4998.25,20668
0.57,4.44,0.10,7.00,-12.41,-50.00,-5003.29,20677
0.28,4.92,0.49,7.00,-8.44,-47.00,-5008.32,20685
0.76,4.89,-0.03,7.00,-10.68,-48.00,-5013.36,20695
0.37,5.21,0.32,7.00,-38.19,-72.00,-5018.39,20704
0.28,5.49,0.28,7.00,-32.11,-67.00,-5023.43,20712
0.71,5.61,0.11,7.00,-32.59,-67.00,-5027.63,20721
0.28,5.89,0.28,7.00,-22.12,-58.00,-5032.66,20730
0.42,5.74,-0.15,7.00,-34.53,-69.00,-5037.70,20739
0.28,6.01,0.28,7.00,-19.15,-56.00,-5041.89,20748
0.23,6.06,0.04,7.00,-22.75,-59.00,-5046.93,20757
0.33,6.30,0.24,7.00,-12.69,-50.00,-5051.13,20765
0.52,6.55,0.25,7.00,-6.28,-45.00,-5056.16,20774
0.57,6.53,-0.02,7.00,-12.08,-50.00,-5060.36,20784
0.28,6.72,0.19,7.00,-3.03,-42.00,-5064.56,20792
0.66,6.69,-0.04,7.00,-8.52,-47.00,-5068.75,20801
0.28,6.94,0.26,7.00,3.76,43.00,-5072.95,20809
0.71,6.89,-0.06,7.00,-3.93,-43.00,-5076.31,20818
0.33,7.15,0.26,7.00,8.95,47.00,-5079.66,20827
0.76,6.91,-0.24,7.00,-7.07,-45.00,-5082.18,20836
0.42,7.17,0.26,7.00,9.60,48.00,-5084.70,20845
0.81,7.07,-0.10,7.00,-0.17,-40.00,-5087.22,20853
0.42,7.19,0.11,7.00,6.89,45.00,-5088.90,20862
0.76,7.08,-0.10,7.00,-0.02,-40.00,-5090.58,20871
0.42,7.07,-0.01,7.00,1.72,41.00,-5091.42,20880
0.71,6.76,-0.31,7.00,-12.16,-50.00,-5092.25,20888
3.96,6.56,-0.20,7.00,-14.94,-52.00,-5093.09,20897
5.71,6.21,-0.35,7.00,-26.64,-62.00,-5093.09,20907
6.75,5.85,-0.37,7.00,-36.05,-70.00,-5093.09,20915
8.51,5.46,-0.38,7.00,-45.93,-78.00,-5093.09,20924
8.09,4.95,-0.51,7.00,-12.13,-50.00,-5093.09,20932
8.26,4.56,-0.39,7.00,-13.63,-51.00,-5093.09,20941
7.37,4.17,-0.39,7.00,-15.59,-53.00,-5093.09,20951
7.53,3.84,-0.33,7.00,-16.98,-54.00,-5093.09,20959
3.40,3.60,-0.24,7.00,-17.91,-55.00,-5093.09,20968
2.34,3.41,-0.19,7.00,-18.68,-55.00,-5093.09,20977
2.51,3.29,-0.12,7.00,-19.00,-55.00,-5093.09,20985
2.23,3.23,-0.06,7.00,-19.08,-56.00,-5093.09,20995
0.61,3.21,-0.02,7.00,-19.05,-56.00,-5093.09,21003
0.33,3.23,0.02,7.00,-18.77,-55.00,-5093.09,21012
0.76,3.27,0.04,7.00,-18.52,-55.00,-5093.09,21021
0.76,3.33,0.06,7.00,-18.10,-55.00,-5093.93,21029
0.47,3.33,0.00,7.00,-18.33,-55.00,-5093.93,21039
0.23,3.31,-0.02,7.00,-18.54,-55.00,-5093.93,21048
0.61,3.24,-0.07,7.00,-19.12,-56.00,-5093.93,21056
0.28,3.13,-0.10,7.00,-19.73,-56.00,-5093.93,21065
0.42,3.07,-0.06,7.00,-19.88,-56.00,-5093.93,21074
0.28,2.94,-0.13,7.00,-20.82,-57.00,-5094.77,21083
0.37,2.81,-0.13,7.00,-21.44,-58.00,-5094.77,21092
0.23,2.62,-0.19,7.00,-22.64,-59.00,-5095.61,21100
0.47,2.30,-0.32,7.00,-24.80,-60.00,-5096.45,21109
0.33,2.20,-0.10,7.00,-24.36,-60.00,-5097.29,21118
1.26,1.60,-0.61,7.00,-29.44,-64.00,-5097.29,21127
3.77,1.71,0.11,7.00,-26.01,-61.00,-5097.29,21136
10.73,1.11,-0.59,7.00,-31.56,-66.00,-5097.29,21145
22.32,0.80,-0.31,7.00,-31.26,-66.00,-5097.29,21153
24.90,0.41,-0.39,7.00,-33.25,-67.00,-5098.13,21163
33.95,-0.16,-0.57,7.00,-35.80,-70.00,-5098.13,21172
41.01,-0.65,-0.49,7.00,-36.86,-71.00,-5098.13,21181
49.47,-1.28,-0.63,7.00,-39.03,-72.00,-5098.97,21189
63.50,-1.84,-0.56,7.00,-38.36,-72.00,-5098.97,21198
83.76,-2.44,-0.60,7.00,-35.58,-69.00,-5098.97,21208
100.26,-3.03,-0.59,7.00,-32.44,-67.00,-5098.97,21217
115.08,-3.58,-0.55,7.00,-28.63,-64.00,-5098.97,21225
113.96,-4.13,-0.55,7.00,-31.87,-66.00,-5098.97,21234
140.44,-4.62,-0.49,7.00,-20.63,-57.00,-5098.97,21243
150.22,-5.17,-0.55,7.00,-270.21,-267.00,-5098.97,21253
166.11,-5.64,-0.47,7.00,-270.19,-267.00,-5098.97,21262
177.56,-6.21,-0.57,7.00,-278.52,-274.00,-5099.81,21270
183.56,-6.49,-0.28,7.00,-275.57,-272.00,-5099.81,21279
187.97,-6.90,-0.41,7.00,-284.86,-280.00,-5099.81,21288
200.84,-7.27,-0.37,7.00,-283.54,-279.00,-5100.65,21298
204.67,-7.64,-0.37,7.00,-289.67,-284.00,-5100.65,21307
209.56,-7.93,-0.29,7.00,-291.07,-285.00,-5101.49,21316
199.90,-8.24,-0.31,7.00,-307.36,-299.00,-5101.49,21325
218.63,-8.53,-0.29,7.00,-298.59,-291.00,-5102.33,21334
222.79,-8.77,-0.23,7.00,-299.53,-292.00,-5103.17,21343
215.57,-8.98,-0.21,7.00,-310.80,-302.00,-5103.17,21352
228.08,-9.16,-0.18,7.00,-303.71,-296.00,-5104.01,21361
221.74,-9.37,-0.21,7.00,-315.24,-305.00,-5104.01,21370
233.50,-9.54,-0.16,7.00,-307.59,-299.00,-5104.85,21380
232.41,-9.71,-0.17,7.00,-313.18,-303.00,-5104.85,21389
209.56,-9.88,-0.17,7.00,-337.40,-324.00,-5104.85,21397
228.08,-10.02,-0.14,7.00,-324.25,-313.00,-5105.68,21406
232.41,-10.14,-0.12,7.00,-323.03,-312.00,-5105.68,21415
229.16,-10.29,-0.14,7.00,-329.96,-318.00,-5105.68,21425
215.57,-10.41,-0.12,7.00,-344.80,-330.00,-5105.68,21434
220.70,-10.46,-0.05,7.00,-340.24,-326.00,-5105.68,21443
224.89,-10.50,-0.04,7.00,-337.17,-324.00,-5105.68,21452
227.01,-10.53,-0.03,7.00,-335.81,-323.00,-5105.68,21462
243.56,-10.54,-0.01,7.00,-320.23,-309.00,-5105.68,21471
241.29,-10.58,-0.04,7.00,-323.97,-313.00,-5105.68,21480
222.79,-10.65,-0.07,7.00,-343.32,-329.00,-5105.68,21488
250.50,-10.69,-0.04,7.00,-317.44,-307.00,-5105.68,21497
254.04,-10.72,-0.03,7.00,-314.69,-305.00,-5105.68,21507
257.63,-10.78,-0.05,7.00,-312.73,-303.00,-5105.68,21516
236.81,-10.83,-0.06,7.00,-334.88,-322.00,-5105.68,21525
264.95,-10.90,-0.06,7.00,-308.30,-299.00,-5105.68,21534
262.49,-10.96,-0.07,7.00,-312.65,-303.00,-5105.68,21543
235.70,-11.02,-0.06,7.00,-340.65,-327.00,-5105.68,21553
258.84,-11.09,-0.07,7.00,-319.72,-309.00,-5105.68,21562
258.84,-11.16,-0.07,7.00,-321.51,-311.00,-5105.68,21571
258.84,-11.26,-0.09,7.00,-324.37,-313.00,-5105.68,21579
234.60,-11.35,-0.10,7.00,-350.71,-335.00,-5105.68,21588
255.23,-11.47,-0.11,7.00,-333.64,-321.00,-5105.68,21598
254.04,-11.60,-0.13,7.00,-338.66,-325.00,-5105.68,21607
233.50,-11.74,-0.14,7.00,-362.14,-345.00,-5105.68,21616
257.63,-11.89,-0.16,7.00,-342.77,-328.00,-5105.68,21625
257.63,-12.05,-0.16,7.00,-346.83,-332.00,-5105.68,21635
237.92,-12.19,-0.14,7.00,-369.46,-351.00,-5105.68,21644
248.17,-12.36,-0.17,7.00,-364.23,-347.00,-5105.68,21653
258.84,-12.52,-0.16,7.00,-357.32,-341.00,-5105.68,21662
263.72,-12.77,-0.25,7.00,-360.11,-343.00,-5105.68,21671
262.49,-12.91,-0.14,7.00,-362.93,-345.00,-5105.68,21680
242.42,-13.07,-0.15,7.00,-387.26,-366.00,-5105.68,21689
256.43,-13.17,-0.10,7.00,-374.90,-356.00,-5105.68,21698
255.23,-13.26,-0.09,7.00,-378.05,-358.00,-5105.68,21707
251.68,-13.35,-0.09,7.00,-383.94,-363.00,-5105.68,21716
248.17,-13.43,-0.08,7.00,-389.15,-368.00,-5105.68,21726
230.23,-13.50,-0.07,7.00,-407.83,-383.00,-5105.68,21735
241.29,-13.54,-0.04,7.00,-397.91,-375.00,-5105.68,21744
224.89,-13.56,-0.02,7.00,-413.38,-388.00,-5105.68,21753
230.23,-13.55,0.01,7.00,-407.46,-383.00,-5105.68,21763
223.84,-13.52,0.03,7.00,-412.02,-387.00,-5105.68,21771
216.58,-13.46,0.05,7.00,-416.64,-391.00,-5105.68,21780
196.15,-13.42,0.04,7.00,-432.62,-404.00,-5105.68,21789
200.84,-13.39,0.03,7.00,-428.50,-401.00,-5105.68,21798
176.72,-13.35,0.04,7.00,-445.35,-415.00,-5105.68,21808
188.86,-13.32,0.03,7.00,-435.92,-407.00,-5105.68,21817
181.83,-13.27,0.05,7.00,-439.54,-410.00,-5105.68,21826
160.65,-13.22,0.05,7.00,-452.76,-421.00,-5105.68,21835
167.70,-13.15,0.06,7.00,-446.38,-416.00,-5105.68,21844
166.11,-13.09,0.06,7.00,-445.86,-415.00,-5105.68,21854
150.95,-13.02,0.07,7.00,-453.56,-422.00,-5105.68,21862
150.22,-12.96,0.07,7.00,-452.44,-421.00,-5105.68,21871
132.53,-12.90,0.06,7.00,-461.27,-428.00,-5105.68,21880
105.86,-12.84,0.06,7.00,-472.40,-438.00,-5105.68,21890
94.93,-12.79,0.05,7.00,-475.59,-440.00,-5105.68,21899
87.20,-12.75,0.04,7.00,-477.70,-442.00,-5105.68,21908
81.26,-12.64,0.11,7.00,-475.53,-440.00,-5105.68,21917
64.84,-12.72,-0.08,7.00,-486.13,-449.00,-5105.68,21926
53.06,-12.85,-0.13,7.00,-493.21,-455.00,-5105.68,21935
38.54,-12.85,0.00,7.00,-493.23,-455.00,-5106.52,21944
23.82,-12.73,0.12,7.00,-489.71,-452.00,-5106.52,21953
16.61,-12.96,-0.24,7.00,-503.27,-464.00,-5107.36,21962
14.41,-13.03,-0.06,7.00,-501.61,-462.00,-5107.36,21971
13.65,-13.07,-0.04,7.00,-502.00,-463.00,-5109.04,21981
9.19,-13.19,-0.12,7.00,-506.96,-467.00,-5109.88,21990
9.02,-13.25,-0.06,7.00,-507.14,-467.00,-5111.56,21998
8.76,-13.33,-0.09,7.00,-509.84,-469.00,-5113.24,22007
9.55,-13.32,0.01,7.00,-507.80,-468.00,-5114.92,22017
8.34,-13.27,0.06,7.00,-505.34,-466.00,-5117.43,22026
7.13,-13.41,-0.14,7.00,-512.90,-472.00,-5119.95,22035
6.22,-13.56,-0.15,7.00,-516.79,-475.00,-5122.47,22043
5.71,-13.28,0.27,7.00,-501.51,-462.00,-5125.83,22052
4.61,-13.52,-0.24,7.00,-517.67,-476.00,-5129.18,22062
0.33,-13.53,-0.01,7.00,-513.57,-472.00,-5133.38,22071
0.42,-13.52,0.01,7.00,-512.75,-472.00,-5137.58,22080
0.66,-13.82,-0.31,7.00,-526.72,-484.00,-5141.78,22088
0.33,-13.63,0.19,7.00,-511.94,-471.00,-5146.81,22097
0.76,-14.04,-0.41,7.00,-534.03,-490.00,-5151.85,22107
0.42,-13.76,0.28,7.00,-513.43,-472.00,-5157.72,22116
0.37,-14.42,-0.66,7.00,-548.59,-502.00,-5163.60,22125
0.76,-14.48,-0.06,7.00,-538.27,-493.00,-5169.47,22134
0.33,-14.28,0.20,7.00,-527.83,-485.00,-5176.19,22142
0.47,-15.00,-0.73,7.00,-564.57,-515.00,-5182.90,22152
0.37,-15.21,-0.20,7.00,-559.22,-511.00,-5189.62,22161
0.37,-15.52,-0.32,7.00,-569.45,-520.00,-5196.33,22170
0.47,-15.77,-0.25,7.00,-574.29,-524.00,-5203.89,22179
0.33,-15.75,0.02,7.00,-568.24,-519.00,-5211.44,22189
0.42,-15.82,-0.07,7.00,-571.75,-522.00,-5219.00,22197
0.66,-16.09,-0.28,7.00,-582.81,-531.00,-5227.39,22206
0.57,-16.23,-0.14,7.00,-583.59,-531.00,-5235.78,22215
0.33,-16.42,-0.19,7.00,-589.27,-536.00,-5244.17,22224
0.42,-16.78,-0.36,7.00,-601.70,-547.00,-5253.41,22234
0.66,-16.79,-0.01,7.00,-595.02,-541.00,-5262.64,22243
0.33,-17.06,-0.27,7.00,-606.89,-551.00,-5271.87,22252
0.47,-17.46,-0.40,7.00,-619.70,-562.00,-5281.11,22260
0.33,-17.75,-0.29,7.00,-624.46,-566.00,-5291.18,22269
0.37,-17.73,0.02,7.00,-617.92,-560.00,-5301.25,22279
0.96,-17.91,-0.18,7.00,-626.52,-568.00,-5311.32,22288
0.33,-17.84,0.08,7.00,-619.42,-562.00,-5321.39,22297
0.42,-17.97,-0.13,7.00,-626.76,-568.00,-5331.47,22306
0.61,-18.16,-0.19,7.00,-632.93,-573.00,-5341.54,22315
0.33,-18.25,-0.09,7.00,-632.87,-573.00,-5351.61,22324
0.66,-18.10,0.15,7.00,-624.47,-566.00,-5362.52,22333
0.28,-19.02,-0.92,7.00,-668.74,-603.00,-5373.43,22342
0.37,-18.03,0.99,7.00,-605.87,-550.00,-5383.50,22351
0.33,-18.60,-0.57,7.00,-651.47,-589.00,-5394.42,22361
0.28,-19.09,-0.49,7.00,-662.00,-598.00,-5405.33,22370
0.28,-18.87,0.22,7.00,-642.31,-581.00,-5416.24,22378
0.28,-18.57,0.30,7.00,-633.23,-573.00,-5427.99,22387
0.28,-18.58,-0.01,7.00,-639.67,-579.00,-5438.90,22396
0.28,-18.79,-0.21,7.00,-648.94,-587.00,-5449.81,22406
0.28,-18.65,0.14,7.00,-638.51,-578.00,-5460.72,22415
0.28,-18.74,-0.09,7.00,-645.33,-584.00,-5471.64,22424
0.81,-18.39,0.35,7.00,-627.77,-569.00,-5482.55,22433
0.37,-18.58,-0.19,7.00,-643.13,-582.00,-5494.30,22441
0.42,-18.04,0.54,7.00,-615.19,-558.00,-5506.05,22451
0.28,-18.17,-0.13,7.00,-631.69,-572.00,-5516.96,22460
0.28,-18.17,-0.00,7.00,-629.29,-570.00,-5528.71,22469
0.47,-17.98,0.18,7.00,-620.92,-563.00,-5540.46,22478
0.28,-18.00,-0.01,7.00,-625.16,-567.00,-5552.21,22488
0.28,-17.33,0.67,7.00,-594.88,-541.00,-5563.96,22497
0.33,-17.52,-0.19,7.00,-616.84,-560.00,-5574.87,22506
0.28,-17.59,-0.07,7.00,-616.14,-559.00,-5586.62,22514
0.28,-17.65,-0.06,7.00,-617.63,-560.00,-5597.54,22523
0.33,-17.75,-0.09,7.00,-620.52,-563.00,-5609.29,22533
0.28,-17.32,0.43,7.00,-599.35,-545.00,-5621.04,22542
0.28,-17.44,-0.12,7.00,-613.28,-557.00,-5632.79,22551
0.28,-17.33,0.11,7.00,-605.96,-550.00,-5644.54,22560
0.28,-17.23,0.09,7.00,-603.99,-549.00,-5656.29,22569
0.28,-16.65,0.59,7.00,-579.47,-528.00,-5668.88,22578
0.28,-17.28,-0.63,7.00,-619.55,-562.00,-5680.63,22587
0.28,-17.10,0.18,7.00,-598.94,-544.00,-5692.38,22596
0.28,-16.87,0.23,7.00,-592.30,-539.00,-5704.13,22605
0.28,-16.51,0.36,7.00,-580.62,-529.00,-5715.88,22615
0.28,-16.46,0.06,7.00,-585.34,-533.00,-5727.63,22624
0.37,-16.22,0.24,7.00,-575.84,-525.00,-5740.22,22633
0.28,-15.82,0.40,7.00,-562.57,-514.00,-5751.97,22642
0.28,-15.65,0.17,7.00,-562.99,-514.00,-5764.56,22650
0.28,-15.19,0.47,7.00,-545.29,-499.00,-5776.31,22660
0.28,-15.20,-0.01,7.00,-555.09,-507.00,-5788.90,22669
0.28,-14.41,0.79,7.00,-519.33,-477.00,-5800.65,22678
0.47,-15.17,-0.76,7.00,-569.49,-520.00,-5813.25,22687
0.28,-14.45,0.72,7.00,-521.68,-479.00,-5825.00,22696
0.28,-14.34,0.11,7.00,-531.27,-487.00,-5837.59,22706
0.33,-14.18,0.16,7.00,-526.28,-483.00,-5849.34,22715
0.66,-13.68,0.49,7.00,-507.24,-467.00,-5861.93,22723
0.76,-13.45,0.24,7.00,-506.54,-467.00,-5873.68,22732
0.76,-13.33,0.12,7.00,-505.78,-466.00,-5886.27,22742
0.28,-12.72,0.61,7.00,-480.81,-445.00,-5898.02,22751
0.28,-11.99,0.73,7.00,-460.07,-427.00,-5910.61,22760
0.71,-11.93,0.06,7.00,-472.00,-437.00,-5922.36,22769
0.81,-11.50,0.43,7.00,-454.01,-422.00,-5934.95,22778
0.33,-10.93,0.57,7.00,-436.93,-408.00,-5946.70,22787
0.42,-10.45,0.48,7.00,-426.82,-399.00,-5959.29,22796
0.76,-10.33,0.12,7.00,-430.92,-403.00,-5971.88,22805
0.33,-9.96,0.37,7.00,-416.63,-391.00,-5983.63,22814
0.47,-9.05,0.91,7.00,-383.01,-362.00,-5996.22,22823
0.28,-8.63,0.42,7.00,-382.35,-362.00,-6007.97,22833
0.37,-8.35,0.28,7.00,-378.35,-358.00,-6019.72,22842
0.42,-7.89,0.46,7.00,-362.98,-345.00,-6032.31,22850
0.91,-7.24,0.65,7.00,-342.90,-329.00,-6044.06,22859
0.42,-6.86,0.38,7.00,-338.89,-325.00,-6055.81,22868
0.37,-6.36,0.50,7.00,-324.13,-313.00,-6068.40,22878
0.81,-5.57,0.79,7.00,-298.45,-291.00,-6080.15,22887
0.33,-5.59,-0.02,7.00,-315.25,-305.00,-6092.74,22896
0.33,-5.17,0.42,7.00,-295.85,-289.00,-6104.49,22904
0.37,-4.83,0.34,7.00,-57.77,-88.00,-6117.08,22914
0.61,-4.60,0.23,7.00,-57.11,-88.00,-6128.83,22923
0.81,-3.90,0.71,7.00,-51.65,-83.00,-6140.59,22932
0.33,-3.14,0.76,7.00,-47.64,-80.00,-6151.50,22940
0.61,-2.50,0.64,7.00,-44.95,-77.00,-6162.41,22949
0.66,-2.32,0.18,7.00,-45.87,-78.00,-6174.16,22959
0.42,-1.58,0.74,7.00,-39.92,-73.00,-6185.07,22967
0.37,-1.18,0.39,7.00,-39.34,-73.00,-6195.98,22976
0.66,-0.38,0.81,7.00,-33.67,-68.00,-6206.05,22985
0.28,0.31,0.69,7.00,-30.70,-65.00,-6216.97,22994
0.28,1.49,1.18,7.00,-22.83,-59.00,-6227.04,23003
0.28,2.57,1.08,7.00,-17.80,-55.00,-6237.11,23012
0.23,3.42,0.84,7.00,-14.53,-52.00,-6247.18,23021
0.37,4.52,1.10,7.00,-8.03,-46.00,-6256.41,23029
0.28,4.89,0.38,7.00,-9.03,-47.00,-6265.65,23038
0.57,5.29,0.40,7.00,-34.79,-69.00,-6275.72,23048
0.33,6.03,0.74,7.00,-9.52,-48.00,-6284.95,23056
0.66,6.81,0.79,7.00,11.06,49.00,-6293.35,23065
0.28,7.56,0.74,7.00,28.85,64.00,-6302.58,23074
0.57,8.58,1.02,7.00,59.78,90.00,-6310.13,23083
0.18,9.17,0.59,7.00,66.09,95.00,-6318.53,23092
0.81,9.80,0.63,7.00,82.41,109.00,-6325.24,23101
0.37,10.52,0.72,7.00,102.34,126.00,-6331.12,23109
0.42,11.36,0.84,7.00,125.88,146.00,-6336.15,23118
0.42,11.93,0.57,7.00,134.69,153.00,-6339.51,23128
0.33,12.67,0.74,7.00,156.64,172.00,-6342.87,23137
0.71,13.11,0.44,7.00,161.61,176.00,-6343.71,23145
0.28,13.75,0.64,7.00,181.48,192.00,-6344.54,23154
0.47,13.95,0.20,7.00,177.89,189.00,-6344.54,23163
0.28,14.47,0.52,7.00,197.18,206.00,-6344.54,23173
0.28,14.86,0.39,7.00,204.42,212.00,-6344.54,23181
0.33,14.87,0.00,7.00,196.71,205.00,-6344.54,23190
0.28,15.34,0.47,7.00,217.86,223.00,-6344.54,23199
0.28,14.44,-0.89,7.00,168.27,181.00,-6344.54,23208
0.71,14.95,0.51,7.00,209.04,216.00,-6344.54,23217
0.33,14.31,-0.64,7.00,169.91,183.00,-6344.54,23226
0.09,14.41,0.10,7.00,187.12,197.00,-6343.71,23235
0.57,14.06,-0.34,7.00,169.68,182.00,-6342.87,23244
0.28,13.81,-0.25,7.00,165.21,179.00,-6342.87,23252
0.28,13.45,-0.36,7.00,154.22,170.00,-6342.03,23262
0.23,13.32,-0.14,7.00,155.20,170.00,-6340.35,23271
0.00,13.08,-0.24,7.00,147.20,164.00,-6339.51,23280
0.23,12.82,-0.26,7.00,140.12,158.00,-6338.67,23288
0.57,12.52,-0.30,7.00,131.95,151.00,-6336.99,23298
0.28,12.33,-0.19,7.00,129.51,149.00,-6336.15,23307
0.23,12.08,-0.25,7.00,121.99,142.00,-6334.47,23316
0.57,11.88,-0.20,7.00,117.80,139.00,-6332.79,23324
2.01,11.60,-0.28,7.00,109.40,132.00,-6331.95,23333
0.37,11.32,-0.28,7.00,102.45,126.00,-6330.28,23343
0.61,10.94,-0.38,7.00,90.76,116.00,-6329.44,23352
0.28,10.49,-0.45,7.00,78.35,106.00,-6327.76,23360
0.76,10.13,-0.36,7.00,70.97,99.00,-6326.92,23369
0.28,9.72,-0.41,7.00,59.80,90.00,-6325.24,23378
0.61,9.29,-0.43,7.00,48.57,80.00,-6324.40,23387
0.28,8.88,-0.41,7.00,38.88,72.00,-6322.72,23396
0.42,8.58,-0.30,7.00,33.58,68.00,-6321.88,23404
0.23,8.21,-0.37,7.00,22.71,59.00,-6321.04,23413
0.28,7.97,-0.24,7.00,19.49,56.00,-6320.20,23422
0.42,7.71,-0.26,7.00,12.45,50.00,-6319.36,23431
0.23,7.61,-0.10,7.00,13.27,51.00,-6317.69,23440
0.37,7.53,-0.08,7.00,11.58,49.00,-6316.85,23448
0.18,7.51,-0.02,7.00,12.21,50.00,-6316.01,23457
0.28,7.44,-0.07,7.00,9.45,47.00,-6316.01,23467
0.37,7.49,0.05,7.00,13.29,51.00,-6315.17,23475
0.47,7.53,0.04,7.00,14.09,51.00,-6314.33,23484
0.47,7.53,0.00,7.00,13.36,51.00,-6313.49,23492
0.28,7.53,-0.01,7.00,13.04,50.00,-6312.65,23501
0.61,7.47,-0.06,7.00,10.51,48.00,-6312.65,23511
0.33,7.39,-0.08,7.00,7.99,46.00,-6311.81,23519
0.61,7.33,-0.06,7.00,7.02,45.00,-6311.81,23528
0.66,7.24,-0.09,7.00,4.17,43.00,-6310.97,23536
0.52,7.18,-0.06,7.00,3.28,42.00,-6310.97,23545
0.61,7.10,-0.08,7.00,0.89,40.00,-6310.97,23554
0.42,6.94,-0.15,7.00,-4.49,-43.00,-6310.97,23563
0.66,6.80,-0.15,7.00,-8.00,-46.00,-6310.97,23571
0.33,6.72,-0.08,7.00,-8.74,-47.00,-6310.97,23580
0.66,6.63,-0.09,7.00,-10.99,-49.00,-6310.97,23589
0.33,6.47,-0.16,7.00,-16.47,-53.00,-6310.97,23598
0.81,6.33,-0.14,7.00,-19.50,-56.00,-6311.81,23607
0.23,6.12,-0.21,7.00,-26.00,-61.00,-6311.81,23615
0.42,5.94,-0.19,7.00,-30.38,-65.00,-6311.81,23624
0.28,5.68,-0.25,7.00,-37.91,-71.00,-6312.65,23633
0.61,5.46,-0.23,7.00,-43.20,-76.00,-6313.49,23642
0.33,5.21,-0.25,7.00,-49.81,-81.00,-6313.49,23651
0.86,4.92,-0.29,7.00,-11.57,-49.00,-6315.17,23660
0.23,4.75,-0.17,7.00,-11.96,-50.00,-6316.01,23668
0.37,4.30,-0.44,7.00,-15.24,-52.00,-6316.85,23677
0.47,3.84,-0.46,7.00,-17.63,-54.00,-6316.85,23687
0.28,3.64,-0.20,7.00,-17.61,-54.00,-6317.69,23695
0.66,3.23,-0.41,7.00,-20.47,-57.00,-6317.69,23704
0.76,2.87,-0.36,7.00,-22.12,-58.00,-6317.69,23713
0.47,2.76,-0.11,7.00,-21.66,-58.00,-6318.53,23721
0.66,2.31,-0.45,7.00,-25.23,-61.00,-6319.36,23731
0.28,2.05,-0.26,7.00,-25.80,-61.00,-6319.36,23740
0.18,1.78,-0.27,7.00,-27.17,-62.00,-6320.20,23748
0.28,1.60,-0.18,7.00,-27.72,-63.00,-6321.04,23757
0.37,1.29,-0.31,7.00,-29.79,-65.00,-6321.04,23767
0.28,1.03,-0.27,7.00,-30.94,-66.00,-6321.88,23775
0.61,0.86,-0.16,7.00,-31.32,-66.00,-6321.88,23784
0.23,0.65,-0.22,7.00,-32.65,-67.00,-6322.72,23793
0.28,0.32,-0.33,7.00,-34.75,-69.00,-6323.56,23801
0.33,0.08,-0.23,7.00,-35.53,-69.00,-6323.56,23811
0.23,-0.21,-0.30,7.00,-37.26,-71.00,-6324.40,23820
0.28,-0.49,-0.27,7.00,-38.54,-72.00,-6325.24,23828
0.66,-0.74,-0.26,7.00,-39.74,-73.00,-6326.08,23837
0.86,-0.99,-0.25,7.00,-40.95,-74.00,-6326.92,23846
0.42,-1.21,-0.22,7.00,-41.94,-75.00,-6326.92,23855
0.91,-1.44,-0.22,7.00,-43.08,-76.00,-6327.76,23864
0.52,-1.61,-0.18,7.00,-43.76,-76.00,-6328.60,23873
0.52,-1.79,-0.18,7.00,-44.67,-77.00,-6329.44,23881
0.66,-1.94,-0.15,7.00,-45.34,-78.00,-6330.28,23890
0.28,-2.06,-0.12,7.00,-45.79,-78.00,-6331.12,23900
0.47,-2.20,-0.14,7.00,-46.56,-79.00,-6331.95,23908
0.28,-2.34,-0.13,7.00,-47.22,-79.00,-6332.79,23917
0.47,-2.40,-0.07,7.00,-47.27,-79.00,-6333.63,23926
0.28,-2.43,-0.03,7.00,-47.26,-79.00,-6334.47,23934
0.37,-2.47,-0.04,7.00,-47.50,-79.00,-6335.31,23944
0.28,-2.47,-0.00,7.00,-47.36,-79.00,-6336.15,23953
0.33,-2.45,0.02,7.00,-47.21,-79.00,-6336.99,23961
0.61,-2.46,-0.00,7.00,-47.32,-79.00,-6337.83,23970
0.76,-2.36,0.10,7.00,-46.39,-79.00,-6338.67,23980
0.42,-2.18,0.18,7.00,-45.21,-78.00,-6340.35,23988
0.52,-2.01,0.17,7.00,-44.34,-77.00,-6341.19,23997
0.76,-1.99,0.02,7.00,-44.86,-77.00,-6342.03,24006
0.71,-1.96,0.03,7.00,-44.68,-77.00,-6343.71,24014
0.71,-1.97,-0.01,7.00,-44.85,-77.00,-6344.54,24024
0.37,-1.94,0.02,7.00,-44.63,-77.00,-6346.22,24033
0.37,-1.98,-0.03,7.00,-45.00,-77.00,-6347.90,24041
0.33,-1.96,0.01,7.00,-44.76,-77.00,-6348.74,24050
0.66,-2.09,-0.13,7.00,-45.97,-78.00,-6350.42,24059
0.28,-2.09,0.00,7.00,-45.43,-78.00,-6352.10,24068
0.57,-2.23,-0.14,7.00,-46.67,-79.00,-6353.78,24077
0.33,-2.17,0.05,7.00,-45.66,-78.00,-6355.46,24086
0.61,-2.41,-0.23,7.00,-47.95,-80.00,-6357.97,24094
0.96,-2.38,0.03,7.00,-46.77,-79.00,-6359.65,24103
8.85,-2.56,-0.19,7.00,-48.41,-80.00,-6362.17,24113
15.20,-2.57,-0.00,7.00,-47.40,-79.00,-6363.85,24121
23.51,-2.37,0.19,7.00,-45.00,-77.00,-6366.37,24130
29.79,-2.48,-0.10,7.00,-46.02,-78.00,-6368.05,24139
37.24,-2.51,-0.03,7.00,-44.92,-77.00,-6370.56,24148
42.17,-2.58,-0.06,7.00,-44.58,-77.00,-6373.08,24157
43.85,-2.73,-0.15,7.00,-45.38,-78.00,-6375.60,24166
46.59,-2.80,-0.08,7.00,-44.99,-77.00,-6378.96,24175
45.83,-2.88,-0.07,7.00,-45.48,-78.00,-6381.48,24184
49.47,-3.00,-0.12,7.00,-45.58,-78.00,-6384.83,24193
51.10,-3.11,-0.11,7.00,-45.73,-78.00,-6388.19,24202
52.21,-3.15,-0.05,7.00,-45.50,-78.00,-6390.71,24211
55.37,-3.02,0.13,7.00,-43.42,-76.00,-6394.90,24220
62.19,-3.13,-0.11,7.00,-43.36,-76.00,-6398.26,24229
74.15,-3.42,-0.29,7.00,-42.26,-75.00,-6401.62,24238
74.53,-3.31,0.11,7.00,-39.97,-73.00,-6405.82,24247
83.33,-3.22,0.08,7.00,-36.89,-71.00,-6409.17,24256
86.76,-3.37,-0.15,7.00,-37.42,-71.00,-6413.37,24265
96.84,-3.57,-0.20,7.00,-34.88,-69.00,-6417.57,24273
93.99,-3.58,-0.01,7.00,-35.30,-69.00,-6420.92,24283
104.31,-3.59,-0.01,7.00,-31.26,-66.00,-6425.12,24292
99.27,-3.82,-0.23,7.00,-35.32,-69.00,-6429.32,24301
107.97,-3.98,-0.16,7.00,-32.20,-67.00,-6433.51,24309
109.04,-3.81,0.17,7.00,-29.62,-64.00,-6437.71,24318
107.97,-4.05,-0.23,7.00,-32.85,-67.00,-6441.07,24328
103.28,-4.12,-0.07,7.00,-34.54,-69.00,-6445.27,24337
119.09,-4.57,-0.45,7.00,-31.27,-66.00,-6449.46,24346
116.21,-4.65,-0.08,7.00,-31.55,-66.00,-6453.66,24354
120.25,-4.89,-0.24,7.00,-31.49,-66.00,-6457.02,24364
123.22,-5.01,-0.13,7.00,-272.53,-269.00,-6461.21,24373
125.03,-5.15,-0.13,7.00,-275.17,-271.00,-6465.41,24382
125.64,-5.22,-0.07,7.00,-275.21,-272.00,-6471.29,24391
119.67,-5.21,0.01,7.00,-276.54,-273.00,-6477.16,24400
126.87,-5.46,-0.25,7.00,-284.37,-279.00,-6483.87,24410
104.82,-5.97,-0.51,7.00,-312.36,-303.00,-6490.59,24419
120.25,-5.59,0.38,7.00,-278.23,-274.00,-6496.46,24427
113.40,-5.70,-0.11,7.00,-294.07,-287.00,-6503.18,24436
112.85,-5.67,0.04,7.00,-290.49,-284.00,-6509.89,24445
113.40,-5.40,0.27,7.00,-278.87,-275.00,-6516.61,24455
114.52,-5.31,0.09,7.00,-279.85,-275.00,-6524.16,24464
101.76,-5.24,0.07,7.00,-283.98,-279.00,-6531.72,24473
89.41,-4.94,0.30,7.00,-42.53,-75.00,-6540.11,24482
84.18,-4.87,0.07,7.00,-44.89,-77.00,-6547.66,24491
76.84,-4.49,0.38,7.00,-44.11,-77.00,-6556.06,24500
67.94,-4.10,0.39,7.00,-44.68,-77.00,-6563.61,24509
55.37,-3.99,0.11,7.00,-48.39,-80.00,-6571.17,24518
48.93,-3.67,0.32,7.00,-47.31,-79.00,-6578.72,24526
49.74,-3.32,0.36,7.00,-45.21,-78.00,-6586.27,24536
45.08,-2.99,0.32,7.00,-44.60,-77.00,-6593.83,24545
41.24,-2.82,0.17,7.00,-45.00,-77.00,-6601.38,24554
33.36,-2.66,0.16,7.00,-45.43,-78.00,-6608.10,24563
28.73,-2.44,0.22,7.00,-44.66,-77.00,-6615.65,24571
25.38,-2.09,0.35,7.00,-42.72,-76.00,-6622.37,24581
25.86,-1.76,0.32,7.00,-41.19,-74.00,-6629.92,24590
28.90,-1.42,0.35,7.00,-39.02,-72.00,-6636.63,24599
30.15,-1.19,0.22,7.00,-38.24,-72.00,-6643.35,24607
25.86,-1.15,0.05,7.00,-39.21,-73.00,-6650.06,24616
34.35,-0.98,0.17,7.00,-36.83,-71.00,-6656.78,24626
37.24,-0.83,0.15,7.00,-35.79,-70.00,-6663.49,24635
37.67,-0.68,0.15,7.00,-34.97,-69.00,-6670.21,24644
35.77,-0.67,0.01,7.00,-35.76,-70.00,-6676.92,24652
34.95,-0.75,-0.08,7.00,-36.63,-70.00,-6682.80,24662
34.35,-0.73,0.02,7.00,-36.20,-70.00,-6689.51,24671
36.82,-0.62,0.11,7.00,-34.94,-69.00,-6695.39,24680
26.03,-0.82,-0.20,7.00,-38.53,-72.00,-6701.26,24688
22.62,-0.81,0.01,7.00,-37.98,-71.00,-6707.14,24697
19.79,-0.84,-0.04,7.00,-38.58,-72.00,-6713.01,24707
16.97,-0.75,0.09,7.00,-37.81,-71.00,-6719.73,24716
7.93,-0.98,-0.23,7.00,-40.70,-74.00,-6725.60,24724
3.34,-1.00,-0.02,7.00,-40.07,-73.00,-6731.48,24733
1.42,-1.12,-0.12,7.00,-41.10,-74.00,-6736.51,24742
1.16,-1.26,-0.14,7.00,-41.86,-75.00,-6742.39,24751
3.96,-1.27,-0.01,7.00,-41.36,-74.00,-6748.27,24760
0.37,-1.44,-0.17,7.00,-42.86,-76.00,-6754.14,24769
0.33,-1.70,-0.26,7.00,-44.57,-77.00,-6760.02,24778
0.52,-1.92,-0.21,7.00,-45.45,-78.00,-6765.89,24786
0.71,-2.04,-0.12,7.00,-45.65,-78.00,-6771.77,24796
0.28,-2.22,-0.18,7.00,-46.80,-79.00,-6777.64,24805
0.47,-2.31,-0.09,7.00,-46.89,-79.00,-6783.52,24813
0.28,-2.38,-0.07,7.00,-47.20,-79.00,-6789.39,24822
0.42,-2.80,-0.42,7.00,-50.67,-82.00,-6795.27,24832
0.37,-3.04,-0.24,7.00,-51.17,-83.00,-6801.14,24840
0.66,-3.29,-0.25,7.00,-52.48,-84.00,-6807.02,24849
0.61,-3.38,-0.09,7.00,-52.26,-84.00,-6813.73,24858
0.47,-3.58,-0.20,7.00,-53.69,-85.00,-6819.61,24867
0.91,-3.69,-0.11,7.00,-53.93,-85.00,-6825.48,24876
0.28,-3.85,-0.16,7.00,-54.90,-86.00,-6832.20,24885
0.28,-4.10,-0.25,7.00,-56.51,-87.00,-6838.07,24894
0.42,-4.25,-0.15,7.00,-56.82,-87.00,-6844.79,24902
0.28,-4.40,-0.16,7.00,-57.64,-88.00,-6851.50,24911
0.18,-4.55,-0.15,7.00,-58.35,-89.00,-6857.38,24921
0.33,-4.59,-0.04,7.00,-58.11,-88.00,-6864.09,24929
0.71,-4.55,0.04,7.00,-57.59,-88.00,-6870.81,24938
0.28,-4.56,-0.01,7.00,-57.85,-88.00,-6877.52,24947
0.57,-4.72,-0.16,7.00,-59.23,-89.00,-6884.24,24956
0.28,-4.78,-0.06,7.00,-59.17,-89.00,-6890.95,24965
0.86,-4.81,-0.02,7.00,-59.12,-89.00,-6897.67,24974
0.37,-4.63,0.17,7.00,-57.48,-88.00,-6904.38,24983
0.57,-4.61,0.02,7.00,-57.98,-88.00,-6911.10,24991
0.66,-5.05,-0.43,7.00,-309.84,-301.00,-6917.81,25000
0.52,-5.06,-0.01,7.00,-301.76,-294.00,-6924.53,25010
0.66,-4.91,0.15,7.00,-58.93,-89.00,-6932.08,25019
0.28,-4.62,0.29,7.00,-56.92,-87.00,-6939.63,25027
0.28,-4.62,0.00,7.00,-58.08,-88.00,-6947.19,25036
0.37,-4.15,0.47,7.00,-53.88,-85.00,-6953.90,25046
0.52,-4.39,-0.24,7.00,-57.92,-88.00,-6960.62,25054
0.33,-4.05,0.34,7.00,-53.91,-85.00,-6968.17,25063
0.71,-4.30,-0.25,7.00,-57.52,-88.00,-6974.89,25072
0.33,-4.09,0.22,7.00,-54.56,-85.00,-6981.60,25081
0.57,-4.11,-0.02,7.00,-55.64,-86.00,-6989.16,25090
0.42,-4.06,0.05,7.00,-55.11,-86.00,-6995.87,25099
0.28,-4.01,0.06,7.00,-54.80,-86.00,-7002.58,25108
0.37,-3.91,0.10,7.00,-54.15,-85.00,-7010.14,25116
1.06,-3.82,0.09,7.00,-53.72,-85.00,-7016.85,25125
0.33,-4.09,-0.27,7.00,-56.50,-87.00,-7023.57,25135
0.71,-4.03,0.06,7.00,-54.91,-86.00,-7031.12,25143
0.33,-4.02,0.01,7.00,-55.04,-86.00,-7037.84,25152
0.28,-3.70,0.31,7.00,-52.26,-84.00,-7044.55,25161
0.37,-3.71,-0.01,7.00,-53.58,-85.00,-7052.11,25170
0.28,-3.56,0.15,7.00,-52.16,-83.00,-7058.82,25179
0.33,-3.51,0.05,7.00,-52.35,-84.00,-7066.37,25188
0.61,-3.51,-0.01,7.00,-52.59,-84.00,-7073.09,25197
0.61,-3.40,0.11,7.00,-51.58,-83.00,-7080.64,25205
0.33,-3.21,0.19,7.00,-50.30,-82.00,-7087.36,25214
0.42,-3.05,0.17,7.00,-49.58,-81.00,-7094.91,25224
0.28,-2.87,0.18,7.00,-48.62,-80.00,-7101.63,25232
0.28,-2.83,0.04,7.00,-49.00,-81.00,-7109.18,25241
0.42,-2.36,0.47,7.00,-44.89,-77.00,-7115.89,25250
0.23,-2.51,-0.16,7.00,-48.21,-80.00,-7122.61,25260
0.33,-2.19,0.32,7.00,-44.65,-77.00,-7129.32,25268
0.66,-2.10,0.09,7.00,-45.12,-78.00,-7136.04,25277
0.71,-1.60,0.50,7.00,-40.99,-74.00,-7142.75,25286
0.42,-1.81,-0.21,7.00,-44.91,-77.00,-7149.47,25294
0.71,-1.69,0.13,7.00,-42.93,-76.00,-7156.18,25304
0.28,-1.62,0.07,7.00,-42.84,-76.00,-7162.06,25313
0.42,-1.00,0.62,7.00,-37.56,-71.00,-7168.77,25321
0.18,-1.20,-0.20,7.00,-41.82,-75.00,-7175.49,25330
0.33,-0.99,0.21,7.00,-39.13,-72.00,-7182.20,25339
0.66,-0.75,0.24,7.00,-37.80,-71.00,-7188.08,25349
0.33,-0.31,0.44,7.00,-34.81,-69.00,-7194.79,25357
0.37,-0.02,0.29,7.00,-33.95,-68.00,-7201.51,25366
0.28,0.12,0.14,7.00,-33.82,-68.00,-7207.38,25375
0.42,0.42,0.30,7.00,-31.72,-66.00,-7214.10,25383
0.28,0.76,0.35,7.00,-29.80,-65.00,-7219.97,25393
0.37,1.18,0.42,7.00,-27.43,-63.00,-7226.69,25402
0.52,1.20,0.02,7.00,-28.95,-64.00,-7232.56,25410
0.37,1.37,0.17,7.00,-27.46,-63.00,-7239.28,25419
0.71,1.66,0.29,7.00,-25.54,-61.00,-7245.15,25428
0.71,1.94,0.28,7.00,-24.20,-60.00,-7251.03,25437
0.28,2.16,0.22,7.00,-23.34,-59.00,-7256.90,25446
0.66,2.28,0.12,7.00,-23.10,-59.00,-7262.78,25455
0.28,2.43,0.15,7.00,-22.27,-58.00,-7268.65,25464
0.37,2.89,0.47,7.00,-18.66,-55.00,-7274.53,25473
0.37,3.02,0.12,7.00,-19.44,-56.00,-7280.41,25482
0.42,3.26,0.25,7.00,-17.68,-54.00,-7285.44,25491
0.33,3.42,0.16,7.00,-17.25,-54.00,-7291.32,25499
0.81,3.87,0.45,7.00,-13.86,-51.00,-7296.35,25508
0.28,4.09,0.22,7.00,-13.65,-51.00,-7301.39,25518
0.57,4.27,0.17,7.00,-12.97,-50.00,-7307.26,25526
0.52,4.53,0.27,7.00,-11.27,-49.00,-7312.30,25535
0.28,4.82,0.29,7.00,-9.71,-48.00,-7317.34,25544
0.37,5.12,0.30,7.00,-40.99,-74.00,-7322.37,25552
0.23,5.33,0.21,7.00,-37.45,-71.00,-7327.41,25562
0.37,5.58,0.25,7.00,-30.61,-65.00,-7332.44,25571
0.57,5.76,0.18,7.00,-27.57,-63.00,-7337.48,25579
0.28,5.89,0.13,7.00,-25.15,-61.00,-7342.52,25588
0.76,6.14,0.25,7.00,-16.38,-53.00,-7347.55,25597
0.42,6.35,0.20,7.00,-12.28,-50.00,-7351.75,25606
0.71,6.64,0.29,7.00,-3.09,-42.00,-7356.79,25615
0.61,6.64,-0.00,7.00,-9.13,-47.00,-7360.98,25624
0.57,7.02,0.38,7.00,8.22,46.00,-7366.02,25632
0.71,7.12,0.10,7.00,5.06,44.00,-7370.21,25641
0.28,7.41,0.29,7.00,16.13,53.00,-7373.57,25650
0.42,7.66,0.25,7.00,21.60,58.00,-7376.93,25659
0.23,7.74,0.08,7.00,20.13,56.00,-7379.45,25668
0.42,8.13,0.39,7.00,36.22,70.00,-7381.96,25676
0.28,7.79,-0.34,7.00,12.93,50.00,-7383.64,25686
0.33,8.23,0.44,7.00,39.47,73.00,-7385.32,25694
0.28,8.20,-0.03,7.00,29.26,64.00,-7386.16,25703
0.33,8.49,0.29,7.00,43.09,76.00,-7386.16,25712
0.28,8.44,-0.05,7.00,34.84,69.00,-7386.16,25720
0.57,8.50,0.06,7.00,38.65,72.00,-7386.16,25730
0.33,8.43,-0.07,7.00,34.33,68.00,-7386.16,25738
0.57,8.30,-0.13,7.00,29.89,65.00,-7386.16,25747
0.33,7.88,-0.42,7.00,13.60,51.00,-7386.16,25756
0.66,7.59,-0.29,7.00,8.83,47.00,-7386.16,25764
0.28,7.25,-0.34,7.00,-0.41,-40.00,-7386.16,25774
0.23,6.82,-0.43,7.00,-12.96,-50.00,-7386.16,25782
0.71,6.41,-0.42,7.00,-23.11,-59.00,-7386.16,25791
0.28,5.95,-0.46,7.00,-35.48,-69.00,-7386.16,25799
0.28,5.62,-0.33,7.00,-41.22,-74.00,-7387.00,25808
0.47,5.19,-0.42,7.00,-53.57,-85.00,-7387.00,25818
0.28,4.89,-0.30,7.00,-11.76,-49.00,-7387.84,25826
1.52,4.57,-0.32,7.00,-13.40,-51.00,-7388.68,25835
3.52,4.22,-0.35,7.00,-15.27,-52.00,-7389.52,25844
6.52,3.94,-0.29,7.00,-16.37,-53.00,-7390.36,25852
8.26,3.75,-0.19,7.00,-16.89,-54.00,-7391.20,25862
7.21,3.49,-0.26,7.00,-18.47,-55.00,-7392.04,25871
6.82,3.38,-0.11,7.00,-18.46,-55.00,-7392.04,25879
4.15,2.95,-0.43,7.00,-21.93,-58.00,-7392.88,25888
3.46,2.94,-0.01,7.00,-20.31,-57.00,-7392.88,25897
2.29,2.50,-0.44,7.00,-24.28,-60.00,-7393.72,25906
2.74,2.51,0.01,7.00,-22.37,-58.00,-7394.56,25915
8.43,2.15,-0.36,7.00,-25.56,-61.00,-7395.39,25923
10.64,1.97,-0.18,7.00,-25.68,-61.00,-7396.23,25932
14.75,1.70,-0.27,7.00,-27.17,-62.00,-7397.07,25942
17.09,1.46,-0.23,7.00,-28.05,-63.00,-7398.75,25951
21.31,1.21,-0.25,7.00,-29.06,-64.00,-7399.59,25959
25.38,0.88,-0.33,7.00,-30.64,-65.00,-7401.27,25968
27.02,0.60,-0.28,7.00,-31.63,-66.00,-7402.95,25977
27.18,0.32,-0.28,7.00,-33.05,-67.00,-7404.63,25986
28.21,0.15,-0.17,7.00,-33.31,-68.00,-7406.31,25995
25.06,-0.06,-0.21,7.00,-34.89,-69.00,-7407.98,26004
21.74,-0.22,-0.16,7.00,-35.81,-70.00,-7409.66,26013
19.00,-0.53,-0.31,7.00,-38.15,-72.00,-7411.34,26021
16.13,-0.56,-0.03,7.00,-37.38,-71.00,-7413.02,26031
13.97,-0.81,-0.25,7.00,-39.69,-73.00,-7413.86,26040
8.51,-0.95,-0.13,7.00,-40.13,-73.00,-7415.54,26049
3.90,-1.11,-0.16,7.00,-41.17,-74.00,-7417.22,26057
0.28,-1.13,-0.02,7.00,-40.76,-74.00,-7418.90,26066
0.37,-1.39,-0.26,7.00,-42.98,-76.00,-7420.57,26076
0.23,-1.42,-0.03,7.00,-42.25,-75.00,-7422.25,26084
0.42,-1.56,-0.13,7.00,-43.31,-76.00,-7423.93,26093
0.37,-1.63,-0.07,7.00,-43.41,-76.00,-7425.61,26102
0.47,-1.73,-0.10,7.00,-44.03,-77.00,-7427.29,26110
0.33,-1.86,-0.14,7.00,-44.85,-77.00,-7429.81,26120
0.66,-1.96,-0.10,7.00,-45.18,-78.00,-7431.49,26129
0.00,-2.13,-0.17,7.00,-46.31,-79.00,-7433.16,26137
0.42,-2.11,0.02,7.00,-45.47,-78.00,-7434.84,26146
0.28,-2.22,-0.11,7.00,-46.57,-79.00,-7437.36,26156
0.61,-2.22,-0.00,7.00,-46.13,-78.00,-7439.04,26164
0.47,-2.29,-0.07,7.00,-46.72,-79.00,-7440.72,26173
0.23,-2.40,-0.10,7.00,-47.39,-79.00,-7443.24,26182
0.37,-2.43,-0.03,7.00,-47.27,-79.00,-7444.91,26190
0.28,-2.41,0.01,7.00,-47.02,-79.00,-7446.59,26200
0.33,-2.52,-0.10,7.00,-48.01,-80.00,-7449.11,26209
0.66,-2.58,-0.06,7.00,-48.11,-80.00,-7450.79,26217
0.28,-2.55,0.03,7.00,-47.61,-80.00,-7453.31,26226
0.37,-2.50,0.04,7.00,-47.34,-79.00,-7454.99,26235
0.28,-2.45,0.05,7.00,-47.07,-79.00,-7456.67,26244
0.28,-2.52,-0.07,7.00,-47.90,-80.00,-7459.18,26253
0.42,-2.54,-0.02,7.00,-47.77,-80.00,-7460.86,26262
0.28,-2.41,0.13,7.00,-46.51,-79.00,-7462.54,26270
0.37,-2.53,-0.12,7.00,-48.10,-80.00,-7465.06,26279
0.57,-2.48,0.04,7.00,-47.24,-79.00,-7466.74,26289
0.66,-2.45,0.03,7.00,-47.16,-79.00,-7469.26,26297
0.28,-2.56,-0.11,7.00,-48.24,-80.00,-7471.77,26306
0.71,-2.51,0.05,7.00,-47.38,-79.00,-7474.29,26315
0.28,-2.60,-0.09,7.00,-48.35,-80.00,-7475.97,26323
0.66,-2.61,-0.01,7.00,-48.09,-80.00,-7478.49,26333
0.28,-2.56,0.05,7.00,-47.62,-80.00,-7480.17,26342
0.37,-2.51,0.06,7.00,-47.31,-79.00,-7482.69,26350
0.23,-2.56,-0.05,7.00,-48.00,-80.00,-7484.36,26359
0.37,-2.52,0.04,7.00,-47.40,-79.00,-7486.88,26369
0.61,-2.45,0.06,7.00,-47.01,-79.00,-7488.56,26377
0.28,-2.44,0.01,7.00,-47.17,-79.00,-7491.08,26386
0.33,-2.38,0.06,7.00,-46.68,-79.00,-7492.76,26395
0.37,-2.37,0.01,7.00,-46.78,-79.00,-7495.28,26403
0.33,-2.29,0.08,7.00,-46.14,-78.00,-7497.79,26413
0.42,-2.24,0.05,7.00,-45.96,-78.00,-7500.31,26422
0.23,-2.24,-0.00,7.00,-46.22,-78.00,-7502.83,26430
0.42,-2.16,0.08,7.00,-45.52,-78.00,-7505.35,26439
0.47,-2.16,0.01,7.00,-45.74,-78.00,-7507.87,26448
0.33,-2.10,0.06,7.00,-45.25,-78.00,-7509.54,26458
0.71,-1.96,0.13,7.00,-44.29,-77.00,-7512.06,26466
0.28,-1.94,0.02,7.00,-44.62,-77.00,-7514.58,26475
0.42,-1.78,0.16,7.00,-43.28,-76.00,-7517.10,26484
0.28,-1.70,0.09,7.00,-43.14,-76.00,-7519.62,26492
0.42,-1.60,0.09,7.00,-42.65,-75.00,-7522.13,26502
0.28,-1.45,0.16,7.00,-41.62,-75.00,-7524.65,26511
0.37,-1.41,0.04,7.00,-41.89,-75.00,-7527.17,26519
0.33,-1.28,0.13,7.00,-40.87,-74.00,-7529.69,26528
0.86,-1.17,0.11,7.00,-40.39,-73.00,-7532.21,26537
0.33,-0.98,0.19,7.00,-39.14,-72.00,-7534.72,26546
0.76,-0.88,0.10,7.00,-38.99,-72.00,-7537.24,26555
0.66,-0.66,0.22,7.00,-37.43,-71.00,-7539.76,26564
0.71,-0.56,0.10,7.00,-37.38,-71.00,-7542.28,26572
0.71,-0.40,0.16,7.00,-36.35,-70.00,-7544.80,26582
0.28,-0.21,0.19,7.00,-35.28,-69.00,-7547.31,26591
0.37,-0.07,0.13,7.00,-34.84,-69.00,-7550.67,26599
0.18,0.15,0.22,7.00,-33.37,-68.00,-7553.19,26608
0.52,0.38,0.24,7.00,-32.14,-67.00,-7555.71,26617
0.52,0.70,0.32,7.00,-30.21,-65.00,-7558.22,26626
1.32,0.91,0.21,7.00,-29.62,-64.00,-7561.58,26635
2.74,1.27,0.36,7.00,-27.21,-62.00,-7564.10,26644
4.88,1.50,0.23,7.00,-26.52,-62.00,-7566.62,26652
9.11,1.76,0.26,7.00,-25.04,-61.00,-7569.14,26661
12.30,2.03,0.27,7.00,-23.49,-59.00,-7572.49,26671
15.31,2.15,0.12,7.00,-23.31,-59.00,-7575.01,26679
23.97,2.42,0.27,7.00,-20.67,-57.00,-7578.37,26688
28.55,2.46,0.05,7.00,-20.87,-57.00,-7580.89,26697
35.57,2.99,0.53,7.00,-15.42,-52.00,-7584.25,26706
47.36,3.03,0.04,7.00,-15.22,-52.00,-7586.76,26715
55.67,3.24,0.21,7.00,-11.78,-49.00,-7590.12,26724
63.50,3.43,0.19,7.00,-8.99,-47.00,-7592.64,26733
70.08,3.73,0.30,7.00,-5.32,-44.00,-7595.16,26742
77.23,3.90,0.17,7.00,-2.88,-42.00,-7598.51,26750
90.31,3.99,0.09,7.00,0.00,40.00,-7601.03,26760
96.84,4.14,0.15,7.00,0.00,40.00,-7603.55,26768
113.40,4.24,0.10,7.00,0.00,40.00,-7606.07,26777
119.67,4.30,0.07,7.00,0.00,40.00,-7607.75,26786
145.95,4.80,0.49,7.00,0.00,40.00,-7609.43,26795
157.60,4.31,-0.48,7.00,0.00,40.00,-7610.26,26804
170.12,4.67,0.35,7.00,0.00,40.00,-7611.10,26812
195.23,4.37,-0.29,7.00,0.00,40.00,-7611.10,26821
193.39,4.09,-0.29,7.00,0.00,40.00,-7611.10,26829
217.61,3.66,-0.43,7.00,0.00,40.00,-7611.10,26839
199.90,3.48,-0.18,7.00,0.00,40.00,-7611.10,26848
227.01,3.17,-0.31,7.00,0.00,40.00,-7611.10,26856
201.79,2.83,-0.33,7.00,0.00,40.00,-7611.10,26865
207.59,2.49,-0.35,7.00,0.00,40.00,-7611.10,26873
193.39,2.25,-0.24,7.00,0.00,40.00,-7611.10,26883
182.70,1.89,-0.36,7.00,0.00,40.00,-7611.10,26892
166.90,1.58,-0.30,7.00,0.00,40.00,-7611.10,26900
158.36,1.32,-0.26,7.00,0.00,40.00,-7611.10,26909
147.36,1.16,-0.17,7.00,0.00,40.00,-7611.10,26917
125.64,0.98,-0.18,7.00,0.00,40.00,-7611.10,26927
122.62,0.75,-0.22,7.00,-2.05,-41.00,-7611.10,26936
113.40,0.52,-0.23,7.00,-7.60,-46.00,-7611.10,26944
102.77,0.31,-0.21,7.00,-13.16,-51.00,-7611.10,26953
93.52,0.20,-0.11,7.00,-16.96,-54.00,-7611.94,26962
80.03,-0.11,-0.31,7.00,-23.98,-60.00,-7611.94,26971
65.18,-0.33,-0.22,7.00,-29.06,-64.00,-7611.94,26980
55.08,-0.62,-0.29,7.00,-33.18,-67.00,-7611.94,26989
43.12,-0.91,-0.29,7.00,-37.02,-71.00,-7612.78,26998
36.82,-1.37,-0.46,7.00,-40.97,-74.00,-7613.62,27006
35.36,-1.68,-0.31,7.00,-42.12,-75.00,-7614.46,27016
36.61,-2.06,-0.38,7.00,-44.16,-77.00,-7615.30,27025
35.57,-2.40,-0.34,7.00,-45.82,-78.00,-7616.98,27034
37.46,-2.68,-0.28,7.00,-46.69,-79.00,-7617.82,27042
39.65,-2.95,-0.27,7.00,-47.68,-80.00,-7619.50,27052
35.16,-3.19,-0.24,7.00,-49.45,-81.00,-7620.34,27061
32.97,-3.52,-0.33,7.00,-51.72,-83.00,-7621.18,27070
31.63,-4.03,-0.52,7.00,-55.23,-86.00,-7622.85,27078
31.26,-4.19,-0.16,7.00,-54.62,-86.00,-7623.69,27087
33.75,-4.69,-0.50,7.00,-58.20,-88.00,-7625.37,27097
33.55,-4.89,-0.20,7.00,-57.99,-88.00,-7627.89,27106
34.15,-5.22,-0.33,7.00,-309.77,-301.00,-7629.57,27114
32.58,-5.50,-0.28,7.00,-315.93,-306.00,-7632.09,27123
33.55,-5.63,-0.13,7.00,-316.13,-306.00,-7636.28,27132
31.07,-6.53,-0.90,7.00,-354.28,-338.00,-7640.48,27142
37.03,-6.48,0.05,7.00,-333.18,-320.00,-7643.84,27151
32.39,-6.34,0.14,7.00,-328.55,-316.00,-7648.03,27160
32.58,-6.63,-0.30,7.00,-344.68,-330.00,-7651.39,27168
35.36,-6.77,-0.14,7.00,-344.58,-330.00,-7656.43,27177
27.52,-6.53,0.25,7.00,-331.71,-319.00,-7661.46,27187
30.15,-7.03,-0.50,7.00,-358.89,-342.00,-7666.50,27196
29.61,-6.57,0.46,7.00,-328.37,-316.00,-7672.37,27205
32.97,-6.96,-0.39,7.00,-354.54,-338.00,-7678.25,27214
31.26,-6.94,0.02,7.00,-346.28,-331.00,-7684.13,27223
30.52,-6.43,0.51,7.00,-323.70,-312.00,-7690.84,27232
29.61,-6.29,0.14,7.00,-327.62,-316.00,-7697.56,27241
31.44,-6.26,0.02,7.00,-329.14,-317.00,-7704.27,27250
29.61,-6.47,-0.20,7.00,-338.98,-325.00,-7710.98,27259
28.21,-6.72,-0.26,7.00,-346.64,-332.00,-7718.54,27269
32.39,-6.87,-0.15,7.00,-347.54,-332.00,-7726.09,27278
25.70,-6.51,0.36,7.00,-329.41,-317.00,-7733.65,27286
24.75,-6.82,-0.30,7.00,-350.18,-335.00,-7742.04,27295
26.68,-6.50,0.31,7.00,-329.80,-317.00,-7750.43,27304
16.49,-6.78,-0.28,7.00,-349.36,-334.00,-7758.83,27314
15.54,-6.72,0.06,7.00,-341.36,-327.00,-7768.06,27323
12.81,-6.74,-0.02,7.00,-343.56,-329.00,-7776.45,27332
10.83,-7.02,-0.28,7.00,-356.01,-340.00,-7785.69,27341
11.60,-6.80,0.22,7.00,-340.36,-326.00,-7794.92,27350
6.90,-6.97,-0.17,7.00,-352.68,-337.00,-7804.15,27359
0.33,-7.65,-0.68,7.00,-379.87,-360.00,-7813.38,27368
0.86,-7.22,0.43,7.00,-346.96,-332.00,-7823.46,27377
0.28,-7.23,-0.01,7.00,-356.10,-340.00,-7832.69,27386
0.37,-7.52,-0.28,7.00,-368.50,-350.00,-7842.76,27395
0.37,-7.09,0.43,7.00,-343.61,-329.00,-7852.83,27404
0.71,-7.54,-0.46,7.00,-372.68,-354.00,-7862.91,27413
0.33,-7.16,0.38,7.00,-346.27,-331.00,-7872.98,27422
0.47,-7.05,0.10,7.00,-349.30,-334.00,-7883.89,27431
0.37,-7.17,-0.12,7.00,-356.62,-340.00,-7893.96,27440
0.47,-7.25,-0.08,7.00,-357.94,-341.00,-7904.87,27449
0.33,-7.04,0.21,7.00,-346.77,-332.00,-7914.94,27458
0.42,-7.24,-0.20,7.00,-360.10,-343.00,-7925.85,27467
0.61,-7.01,0.24,7.00,-345.41,-331.00,-7935.93,27476
0.37,-6.51,0.49,7.00,-327.89,-316.00,-7946.84,27485
0.47,-6.53,-0.01,7.00,-338.41,-325.00,-7957.75,27494
0.47,-6.62,-0.10,7.00,-342.43,-328.00,-7968.66,27503
0.96,-6.64,-0.02,7.00,-341.26,-327.00,-7979.57,27512
0.37,-6.03,0.61,7.00,-313.41,-304.00,-7990.48,27522
0.81,-6.35,-0.32,7.00,-340.11,-326.00,-8002.23,27531
0.33,-6.16,0.19,7.00,-325.13,-314.00,-8013.15,27539
0.42,-5.82,0.34,7.00,-313.57,-304.00,-8024.90,27548
0.61,-5.63,0.18,7.00,-312.15,-303.00,-8035.81,27557
0.76,-5.08,0.55,7.00,-291.10,-285.00,-8046.72,27567
0.33,-4.96,0.12,7.00,-59.31,-89.00,-8058.47,27576
0.66,-4.47,0.49,7.00,-55.43,-86.00,-8069.38,27584
0.28,-4.36,0.11,7.00,-56.38,-87.00,-8080.29,27593
0.28,-3.94,0.43,7.00,-52.97,-84.00,-8091.20,27602
0.37,-4.01,-0.08,7.00,-55.37,-86.00,-8101.28,27611
0.61,-3.64,0.37,7.00,-51.73,-83.00,-8112.19,27620
0.76,-3.52,0.12,7.00,-52.15,-83.00,-8122.26,27629
0.28,-3.06,0.47,7.00,-48.43,-80.00,-8133.17,27638
0.71,-2.99,0.07,7.00,-49.70,-81.00,-8143.24,27646
0.28,-2.66,0.34,7.00,-46.94,-79.00,-8153.32,27656
0.37,-2.16,0.50,7.00,-43.79,-76.00,-8162.55,27665
0.47,-1.73,0.43,7.00,-41.95,-75.00,-8172.62,27673
0.33,-1.59,0.14,7.00,-42.39,-75.00,-8181.85,27682
0.76,-1.68,-0.09,7.00,-43.78,-76.00,-8191.09,27692
0.42,-1.65,0.03,7.00,-43.13,-76.00,-8200.32,27701
0.28,-1.48,0.17,7.00,-41.70,-75.00,-8209.55,27709
0.42,-1.26,0.22,7.00,-40.44,-74.00,-8218.78,27718
0.28,-1.25,0.01,7.00,-41.23,-74.00,-8227.18,27727
0.37,-1.32,-0.07,7.00,-41.88,-75.00,-8236.41,27736
0.57,-1.14,0.18,7.00,-39.97,-73.00,-8244.80,27745
0.71,-1.24,-0.10,7.00,-41.61,-75.00,-8254.04,27754
0.28,-1.14,0.10,7.00,-40.32,-73.00,-8262.43,27763
0.42,-0.82,0.32,7.00,-37.82,-71.00,-8270.82,27771
0.28,-1.01,-0.19,7.00,-40.77,-74.00,-8279.22,27781
0.42,-0.94,0.06,7.00,-39.45,-73.00,-8287.61,27790
0.28,-0.53,0.41,7.00,-36.00,-70.00,-8296.00,27798
0.33,-0.79,-0.26,7.00,-39.98,-73.00,-8304.40,27807
0.61,-0.75,0.04,7.00,-38.60,-72.00,-8311.95,27816
0.33,-0.46,0.29,7.00,-36.14,-70.00,-8320.34,27826
0.57,-0.47,-0.01,7.00,-37.42,-71.00,-8327.90,27834
0.28,-0.09,0.38,7.00,-33.93,-68.00,-8336.29,27843
0.71,-0.02,0.07,7.00,-34.85,-69.00,-8343.84,27852
0.71,0.23,0.26,7.00,-32.82,-67.00,-8351.40,27860
0.33,0.10,-0.13,7.00,-35.02,-69.00,-8358.95,27870
0.33,0.43,0.33,7.00,-31.52,-66.00,-8366.51,27879
1.26,0.30,-0.13,7.00,-33.98,-68.00,-8374.06,27887
0.33,0.61,0.30,7.00,-30.75,-65.00,-8380.78,27896
0.61,0.58,-0.02,7.00,-32.18,-67.00,-8388.33,27906
0.28,0.61,0.03,7.00,-31.80,-66.00,-8395.88,27914
0.66,0.99,0.38,7.00,-28.53,-64.00,-8402.60,27923
0.28,1.23,0.24,7.00,-27.90,-63.00,-8409.31,27932
0.42,1.65,0.42,7.00,-25.07,-61.00,-8416.87,27940
0.33,1.71,0.06,7.00,-26.24,-62.00,-8423.58,27950
0.33,1.97,0.26,7.00,-24.09,-60.00,-8429.46,27959
0.61,2.19,0.22,7.00,-23.19,-59.00,-8436.17,27968
0.28,2.47,0.29,7.00,-21.50,-58.00,-8442.89,27976
0.42,2.90,0.43,7.00,-18.80,-55.00,-8449.60,27985
0.33,3.37,0.47,7.00,-16.28,-53.00,-8455.48,27995
0.61,3.52,0.16,7.00,-16.75,-54.00,-8462.19,28003
0.28,3.99,0.46,7.00,-13.22,-51.00,-8468.07,28012
0.28,4.45,0.46,7.00,-10.93,-49.00,-8473.94,28021
0.37,4.89,0.44,7.00,-8.77,-47.00,-8479.82,28029
0.33,5.17,0.28,7.00,-39.97,-73.00,-8485.69,28039
0.33,5.49,0.32,7.00,-31.34,-66.00,-8491.57,28048
0.61,6.05,0.56,7.00,-12.71,-50.00,-8497.44,28056
0.47,6.23,0.18,7.00,-15.72,-53.00,-8503.32,28065
0.81,6.55,0.33,7.00,-4.68,-43.00,-8508.35,28073
0.28,6.75,0.20,7.00,-2.21,-41.00,-8513.39,28083
0.47,7.27,0.52,7.00,17.01,54.00,-8518.43,28092
0.28,7.53,0.26,7.00,18.38,55.00,-8523.46,28100
0.61,7.93,0.40,7.00,31.15,66.00,-8526.82,28109
0.47,8.13,0.20,7.00,32.17,67.00,-8531.02,28119
0.28,8.21,0.08,7.00,31.87,66.00,-8533.54,28127
0.42,8.56,0.35,7.00,46.17,78.00,-8535.21,28136
0.37,8.44,-0.12,7.00,33.47,68.00,-8536.05,28144
0.42,8.70,0.26,7.00,47.80,80.00,-8536.05,28153
0.91,8.48,-0.23,7.00,32.36,67.00,-8536.05,28163
0.33,8.67,0.20,7.00,45.86,78.00,-8536.05,28171
0.33,8.46,-0.21,7.00,32.34,67.00,-8536.05,28180
0.37,8.25,-0.21,7.00,27.15,62.00,-8536.05,28188
0.33,8.23,-0.02,7.00,30.41,65.00,-8536.05,28197
0.37,7.97,-0.26,7.00,19.09,56.00,-8536.05,28207
0.52,7.82,-0.15,7.00,17.40,54.00,-8536.05,28215
0.37,7.69,-0.13,7.00,14.66,52.00,-8536.05,28224
1.16,7.44,-0.25,7.00,5.79,44.00,-8536.05,28232
0.47,7.37,-0.06,7.00,8.11,46.00,-8536.05,28241
2.17,7.28,-0.10,7.00,5.00,44.00,-8536.05,28250
2.80,7.17,-0.10,7.00,2.28,41.00,-8536.05,28259
4.68,7.08,-0.10,7.00,-0.03,-40.00,-8536.05,28267
5.93,6.95,-0.13,7.00,-3.76,-43.00,-8536.05,28276
7.93,6.80,-0.15,7.00,-7.79,-46.00,-8536.05,28285
11.21,6.64,-0.16,7.00,-12.10,-50.00,-8536.05,28294
11.21,6.43,-0.21,7.00,-18.33,-55.00,-8536.05,28303
10.64,6.23,-0.20,7.00,-22.91,-59.00,-8536.05,28312
10.73,6.01,-0.22,7.00,-28.77,-64.00,-8536.05,28320
11.11,5.77,-0.24,7.00,-35.28,-69.00,-8536.05,28329
12.50,5.55,-0.23,7.00,-40.56,-74.00,-8536.05,28339
11.80,5.29,-0.26,7.00,-47.76,-80.00,-8536.05,28347
10.92,5.04,-0.25,7.00,-53.82,-85.00,-8536.05,28356
9.90,4.77,-0.27,7.00,-12.02,-50.00,-8536.89,28365
10.27,4.48,-0.29,7.00,-13.58,-51.00,-8536.89,28374
12.81,4.30,-0.17,7.00,-13.86,-51.00,-8537.73,28383
19.66,3.94,-0.36,7.00,-15.95,-53.00,-8538.57,28392
19.93,3.73,-0.21,7.00,-16.38,-53.00,-8538.57,28401
20.89,3.51,-0.22,7.00,-17.49,-54.00,-8539.41,28409
21.03,3.26,-0.25,7.00,-18.83,-55.00,-8540.25,28419
25.22,3.04,-0.21,7.00,-19.36,-56.00,-8541.09,28428
30.15,2.84,-0.21,7.00,-19.81,-56.00,-8542.77,28437
35.36,2.67,-0.17,7.00,-19.87,-56.00,-8543.61,28445
39.65,2.51,-0.16,7.00,-19.96,-56.00,-8544.45,28454
43.85,2.39,-0.11,7.00,-19.66,-56.00,-8546.12,28464
41.70,2.29,-0.10,7.00,-20.49,-57.00,-8547.80,28472
50.01,2.21,-0.08,7.00,-19.24,-56.00,-8548.64,28481
60.58,2.14,-0.07,7.00,-17.27,-54.00,-8550.32,28490
60.58,2.09,-0.05,7.00,-17.40,-54.00,-8552.00,28499
70.80,1.99,-0.10,7.00,-15.44,-52.00,-8553.68,28508
73.77,1.91,-0.08,7.00,-14.90,-52.00,-8555.36,28517
80.03,1.84,-0.07,7.00,-13.30,-51.00,-8557.04,28526
95.41,1.78,-0.05,7.00,-8.11,-46.00,-8559.55,28534
102.27,1.83,0.05,7.00,-4.73,-43.00,-8561.23,28544
101.76,1.91,0.07,7.00,-4.46,-43.00,-8562.91,28553
117.93,1.86,-0.05,7.00,0.00,40.00,-8563.75,28562
120.25,1.86,-0.01,7.00,0.00,40.00,-8565.43,28570
136.43,1.93,0.08,7.00,0.00,40.00,-8566.27,28579
142.48,1.89,-0.04,7.00,0.00,40.00,-8566.27,28588
169.31,1.88,-0.01,7.00,0.00,40.00,-8566.27,28597
165.32,1.79,-0.09,7.00,0.00,40.00,-8566.27,28605
178.41,1.59,-0.20,7.00,0.00,40.00,-8566.27,28614
189.76,1.41,-0.17,7.00,0.00,40.00,-8566.27,28623
198.95,1.16,-0.26,7.00,0.00,40.00,-8566.27,28632
198.02,0.93,-0.23,7.00,0.00,40.00,-8566.27,28641
214.55,0.74,-0.19,7.00,0.00,40.00,-8566.27,28649
237.92,0.47,-0.27,7.00,0.00,40.00,-8566.27,28658
237.92,0.23,-0.24,7.00,0.00,40.00,-8566.27,28666
263.72,-0.04,-0.27,7.00,0.00,40.00,-8566.27,28676
260.05,-0.32,-0.27,7.00,0.00,40.00,-8566.27,28685
276.31,-0.58,-0.26,7.00,0.00,40.00,-8566.27,28693
285.47,-0.83,-0.25,7.00,0.00,40.00,-8566.27,28702
293.56,-1.02,-0.19,7.00,0.00,40.00,-8566.27,28710
304.68,-1.19,-0.17,7.00,0.00,40.00,-8566.27,28720
311.84,-1.34,-0.15,7.00,0.00,40.00,-8566.27,28729
322.14,-1.41,-0.07,7.00,0.00,40.00,-8566.27,28737
329.69,-1.47,-0.06,7.00,0.00,40.00,-8566.27,28746
337.42,-1.48,-0.01,7.00,0.00,40.00,-8566.27,28754
340.56,-1.47,0.01,7.00,0.00,40.00,-8566.27,28764
363.35,-1.46,0.01,7.00,0.00,40.00,-8566.27,28773
345.32,-1.42,0.04,7.00,0.00,40.00,-8566.27,28781
378.77,-1.37,0.05,7.00,0.00,40.00,-8566.27,28790
394.83,-1.32,0.06,7.00,0.00,40.00,-8566.27,28798
363.35,-1.25,0.06,7.00,0.00,40.00,-8566.27,28808
404.04,-1.20,0.06,7.00,0.00,40.00,-8566.27,28817
373.56,-1.14,0.05,7.00,0.00,40.00,-8566.27,28825
419.21,-1.12,0.02,7.00,0.00,40.00,-8566.27,28834
393.02,-1.11,0.00,7.00,0.00,40.00,-8566.27,28843
434.94,-1.12,-0.01,7.00,0.00,40.00,-8566.27,28852
404.04,-1.16,-0.03,7.00,0.00,40.00,-8566.27,28860
440.98,-1.19,-0.04,7.00,0.00,40.00,-8566.27,28869
409.67,-1.21,-0.02,7.00,0.00,40.00,-8566.27,28878
447.11,-1.27,-0.05,7.00,0.00,40.00,-8566.27,28887
443.02,-1.29,-0.02,7.00,0.00,40.00,-8566.27,28896
447.11,-1.31,-0.02,7.00,0.00,40.00,-8566.27,28904
449.17,-1.29,0.01,7.00,0.00,40.00,-8566.27,28913
428.97,-1.27,0.02,7.00,0.00,40.00,-8566.27,28922
447.11,-1.22,0.05,7.00,0.00,40.00,-8566.27,28931
447.11,-1.17,0.06,7.00,0.00,40.00,-8566.27,28940
443.02,-1.09,0.08,7.00,0.00,40.00,-8566.27,28948
443.02,-1.02,0.07,7.00,0.00,40.00,-8566.27,28957
440.98,-0.89,0.12,7.00,0.00,40.00,-8566.27,28966
440.98,-0.79,0.10,7.00,0.00,40.00,-8566.27,28975
443.02,-0.66,0.13,7.00,0.00,40.00,-8566.27,28984
443.02,-0.54,0.12,7.00,0.00,40.00,-8566.27,28992
445.06,-0.37,0.17,7.00,0.00,40.00,-8566.27,29001
447.11,-0.26,0.11,7.00,0.00,40.00,-8566.27,29009
449.17,-0.10,0.16,7.00,0.00,40.00,-8566.27,29019
449.17,0.02,0.12,7.00,0.00,40.00,-8566.27,29028
445.06,0.15,0.12,7.00,0.00,40.00,-8566.27,29036
440.98,0.26,0.11,7.00,0.00,40.00,-8566.27,29045
432.94,0.34,0.09,7.00,0.00,40.00,-8566.27,29053
447.11,0.38,0.03,7.00,0.00,40.00,-8566.27,29063
419.21,0.41,0.04,7.00,0.00,40.00,-8566.27,29071
413.46,0.40,-0.02,7.00,0.00,40.00,-8566.27,29080
445.06,0.40,0.00,7.00,0.00,40.00,-8566.27,29089
407.78,0.36,-0.04,7.00,0.00,40.00,-8566.27,29097
445.06,0.33,-0.03,7.00,0.00,40.00,-8566.27,29107
404.04,0.23,-0.09,7.00,0.00,40.00,-8566.27,29115
417.29,0.18,-0.06,7.00,0.00,40.00,-8566.27,29124
411.56,0.17,-0.01,7.00,0.00,40.00,-8566.27,29132
404.04,0.08,-0.09,7.00,0.00,40.00,-8566.27,29142
380.52,0.17,0.09,7.00,0.00,40.00,-8566.27,29151
402.18,0.19,0.03,7.00,0.00,40.00,-8565.43,29159
348.53,0.25,0.06,7.00,0.00,40.00,-8565.43,29168
365.03,0.35,0.10,7.00,0.00,40.00,-8565.43,29176
313.29,0.42,0.08,7.00,0.00,40.00,-8565.43,29186
325.14,0.49,0.07,7.00,0.00,40.00,-8564.59,29194
278.90,0.50,0.01,7.00,0.00,40.00,-8563.75,29203
267.44,0.59,0.09,7.00,0.00,40.00,-8563.75,29212
272.47,0.58,-0.01,7.00,0.00,40.00,-8562.91,29220
244.71,0.60,0.03,7.00,0.00,40.00,-8562.91,29230
234.60,0.48,-0.12,7.00,0.00,40.00,-8562.07,29238
212.54,0.42,-0.06,7.00,0.00,40.00,-8561.23,29247
195.23,0.29,-0.12,7.00,0.00,40.00,-8560.39,29255
177.56,0.04,-0.26,7.00,0.00,40.00,-8559.55,29264
160.65,-0.21,-0.24,7.00,0.00,40.00,-8558.71,29274
143.17,-0.57,-0.36,7.00,0.00,40.00,-8557.88,29282
131.89,-1.08,-0.52,7.00,-7.69,-46.00,-8557.88,29291
131.89,-1.52,-0.43,7.00,-9.54,-48.00,-8557.04,29300
119.67,-1.94,-0.42,7.00,-17.72,-54.00,-8556.20,29308
115.64,-2.52,-0.59,7.00,-23.21,-59.00,-8556.20,29318
111.20,-3.08,-0.56,7.00,-27.93,-63.00,-8556.20,29327
88.52,-3.82,-0.74,7.00,-41.40,-74.00,-8556.20,29336
98.29,-4.56,-0.74,7.00,-41.46,-74.00,-8556.20,29344
82.08,-5.11,-0.54,7.00,-300.04,-292.00,-8557.04,29353
85.46,-5.61,-0.50,7.00,-310.50,-301.00,-8557.88,29363
83.33,-6.47,-0.86,7.00,-340.01,-326.00,-8559.55,29372
98.29,-7.31,-0.84,7.00,-355.35,-339.00,-8562.07,29381
78.42,-7.33,-0.02,7.00,-346.35,-331.00,-8563.75,29389
70.44,-7.76,-0.43,7.00,-367.61,-349.00,-8566.27,29399
68.65,-8.13,-0.37,7.00,-376.15,-357.00,-8569.63,29408
65.18,-8.42,-0.29,7.00,-382.69,-362.00,-8572.98,29417
58.70,-8.61,-0.20,7.00,-387.36,-366.00,-8577.18,29426
56.26,-8.79,-0.17,7.00,-391.78,-370.00,-8581.38,29435
45.83,-8.82,-0.03,7.00,-391.90,-370.00,-8586.41,29444
46.08,-9.21,-0.39,7.00,-408.96,-384.00,-8591.45,29453
46.08,-9.07,0.14,7.00,-394.83,-372.00,-8597.32,29462
39.42,-9.01,0.07,7.00,-395.80,-373.00,-8603.20,29471
34.15,-9.13,-0.13,7.00,-403.52,-380.00,-8609.91,29480
39.65,-9.11,0.02,7.00,-399.12,-376.00,-8616.63,29490
36.82,-8.85,0.26,7.00,-388.23,-367.00,-8623.34,29499
42.41,-8.58,0.27,7.00,-380.42,-360.00,-8630.90,29507
37.67,-8.92,-0.34,7.00,-401.95,-378.00,-8638.45,29516
32.58,-8.86,0.06,7.00,-393.14,-371.00,-8646.01,29526
33.95,-9.23,-0.37,7.00,-410.71,-386.00,-8654.40,29535
27.18,-9.42,-0.20,7.00,-412.97,-388.00,-8662.79,29544
34.55,-9.34,0.08,7.00,-404.55,-381.00,-8670.35,29553
24.90,-9.60,-0.26,7.00,-418.98,-393.00,-8679.58,29562
18.60,-9.49,0.11,7.00,-409.25,-385.00,-8687.97,29571
17.59,-9.63,-0.14,7.00,-417.96,-392.00,-8697.20,29580
13.44,-9.56,0.07,7.00,-412.31,-387.00,-8706.44,29589
16.73,-9.48,0.08,7.00,-409.87,-385.00,-8715.67,29598
11.02,-9.47,0.01,7.00,-411.21,-386.00,-8725.74,29607
4.41,-9.81,-0.35,7.00,-427.26,-400.00,-8735.81,29617
8.68,-9.58,0.24,7.00,-409.63,-385.00,-8745.89,29626
7.85,-9.41,0.17,7.00,-406.72,-382.00,-8755.96,29634
5.02,-9.57,-0.16,7.00,-417.39,-391.00,-8766.03,29643
7.06,-9.55,0.02,7.00,-413.36,-388.00,-8776.94,29652
6.08,-9.57,-0.02,7.00,-414.68,-389.00,-8787.01,29662
5.86,-9.52,0.05,7.00,-412.06,-387.00,-8797.93,29671
8.01,-9.38,0.14,7.00,-406.58,-382.00,-8808.00,29679
7.61,-9.29,0.09,7.00,-405.37,-381.00,-8819.75,29688
6.22,-9.50,-0.21,7.00,-416.64,-391.00,-8830.66,29698
8.01,-9.02,0.48,7.00,-390.62,-369.00,-8841.57,29707
1.47,-9.29,-0.27,7.00,-412.73,-387.00,-8853.32,29716
2.46,-9.27,0.03,7.00,-406.11,-382.00,-8865.07,29724
0.28,-9.44,-0.18,7.00,-414.69,-389.00,-8876.82,29733
0.28,-9.44,0.01,7.00,-410.73,-386.00,-8887.73,29743
0.28,-9.36,0.08,7.00,-407.27,-383.00,-8899.49,29752
0.28,-9.12,0.23,7.00,-398.31,-375.00,-8911.24,29761
0.28,-8.79,0.33,7.00,-388.07,-367.00,-8922.99,29770
0.28,-8.49,0.30,7.00,-381.18,-361.00,-8934.74,29778
0.28,-8.82,-0.34,7.00,-402.31,-379.00,-8946.49,29788
0.28,-8.40,0.42,7.00,-376.71,-357.00,-8958.24,29797
0.28,-8.55,-0.15,7.00,-391.80,-370.00,-8969.99,29806
0.28,-8.12,0.43,7.00,-369.52,-351.00,-8982.58,29815
0.28,-8.16,-0.03,7.00,-379.53,-359.00,-8994.33,29824
0.28,-8.08,0.08,7.00,-375.36,-356.00,-9006.92,29833
0.28,-7.80,0.28,7.00,-364.30,-347.00,-9019.51,29842
0.28,-7.75,0.04,7.00,-367.90,-350.00,-9031.26,29851
0.28,-7.31,0.45,7.00,-348.69,-333.00,-9043.85,29860
0.76,-7.23,0.08,7.00,-354.12,-338.00,-9056.44,29870
0.28,-7.28,-0.05,7.00,-358.08,-341.00,-9069.03,29878
0.28,-6.68,0.60,7.00,-329.86,-318.00,-9081.62,29887
0.33,-6.69,-0.02,7.00,-342.72,-328.00,-9094.21,29896
0.28,-6.09,0.61,7.00,-314.97,-305.00,-9105.96,29905
0.28,-6.42,-0.34,7.00,-342.25,-328.00,-9118.55,29915
0.28,-6.14,0.28,7.00,-322.81,-312.00,-9130.30,29924
0.28,-5.93,0.21,7.00,-318.92,-308.00,-9142.05,29932
0.28,-4.94,0.99,7.00,-55.74,-86.00,-9153.80,29941
0.23,-4.79,0.15,7.00,-58.37,-89.00,-9166.39,29950
0.23,-4.34,0.45,7.00,-54.89,-86.00,-9177.31,29960
0.28,-4.13,0.21,7.00,-54.85,-86.00,-9189.06,29968
0.23,-3.22,0.92,7.00,-47.40,-79.00,-9200.81,29977
0.23,-3.42,-0.20,7.00,-52.89,-84.00,-9211.72,29986
0.28,-3.11,0.31,7.00,-49.30,-81.00,-9222.63,29996
0.28,-3.18,-0.07,7.00,-51.19,-83.00,-9233.54,30004
0.37,-2.65,0.53,7.00,-46.13,-78.00,-9244.45,30013
0.66,-2.40,0.25,7.00,-46.04,-78.00,-9254.52,30022
0.28,-2.65,-0.25,7.00,-49.27,-81.00,-9265.44,30031
0.09,-2.58,0.07,7.00,-47.62,-80.00,-9275.51,30040
0.28,-2.55,0.03,7.00,-47.62,-80.00,-9285.58,30049
0.42,-1.81,0.74,7.00,-41.06,-74.00,-9295.65,30058
0.28,-1.82,-0.02,7.00,-44.19,-77.00,-9305.72,30066
0.57,-1.56,0.27,7.00,-41.72,-75.00,-9314.96,30075
0.33,-1.58,-0.03,7.00,-43.04,-76.00,-9325.03,30085
0.76,-1.23,0.35,7.00,-39.74,-73.00,-9335.10,30094
0.28,-0.95,0.28,7.00,-38.63,-72.00,-9344.33,30102
0.37,-1.10,-0.15,7.00,-41.10,-74.00,-9353.57,30111
0.28,-1.04,0.06,7.00,-39.94,-73.00,-9362.80,30120
0.37,-1.04,0.00,7.00,-40.18,-73.00,-9372.03,30129
0.37,-0.70,0.34,7.00,-37.16,-71.00,-9381.26,30138
0.66,-0.87,-0.17,7.00,-40.07,-73.00,-9390.50,30147
0.33,-0.77,0.11,7.00,-38.39,-72.00,-9399.73,30156
0.42,-0.20,0.56,7.00,-33.74,-68.00,-9408.12,30164
0.28,0.12,0.32,7.00,-33.15,-67.00,-9417.36,30174
0.47,0.68,0.57,7.00,-29.31,-64.00,-9425.75,30183
0.28,1.11,0.42,7.00,-27.77,-63.00,-9434.14,30191
0.37,1.30,0.20,7.00,-27.69,-63.00,-9442.54,30200
0.47,1.71,0.41,7.00,-24.81,-60.00,-9450.93,30210
0.61,2.08,0.37,7.00,-23.10,-59.00,-9459.32,30218
0.28,2.28,0.19,7.00,-22.84,-59.00,-9466.88,30227
0.66,2.68,0.40,7.00,-19.99,-56.00,-9475.27,30236
0.28,3.05,0.37,7.00,-18.24,-55.00,-9483.66,30244
0.42,3.47,0.42,7.00,-15.98,-53.00,-9491.22,30254
0.28,3.76,0.29,7.00,-15.03,-52.00,-9498.77,30263
0.28,4.13,0.37,7.00,-12.84,-50.00,-9506.33,30272
0.14,4.47,0.34,7.00,-11.32,-49.00,-9513.88,30280
0.57,4.62,0.15,7.00,-11.29,-49.00,-9521.43,30289
0.71,5.39,0.77,7.00,-24.80,-60.00,-9528.99,30299
0.33,5.48,0.08,7.00,-36.44,-70.00,-9535.70,30307
0.42,5.74,0.27,7.00,-25.99,-61.00,-9542.42,30316
0.28,6.13,0.39,7.00,-13.83,-51.00,-9549.13,30325
0.71,6.27,0.13,7.00,-15.74,-53.00,-9555.85,30333
0.33,6.63,0.37,7.00,-1.75,-41.00,-9561.72,30343
0.42,7.03,0.39,7.00,8.52,47.00,-9568.44,30351
0.28,7.37,0.34,7.00,16.16,53.00,-9574.31,30360
0.42,7.84,0.47,7.00,30.29,65.00,-9580.19,30369
0.23,8.51,0.67,7.00,51.30,83.00,-9585.22,30377
0.09,8.98,0.47,7.00,59.02,89.00,-9589.42,30387
0.37,9.58,0.59,7.00,76.22,104.00,-9593.62,30396
0.52,10.17,0.59,7.00,91.08,116.00,-9596.13,30404
0.81,10.65,0.48,7.00,100.76,124.00,-9597.81,30413
0.76,11.08,0.43,7.00,110.74,133.00,-9598.65,30423
0.66,11.39,0.30,7.00,115.76,137.00,-9598.65,30431
0.28,11.53,0.14,7.00,116.04,137.00,-9598.65,30440
0.23,11.41,-0.12,7.00,108.00,131.00,-9598.65,30449
0.28,11.25,-0.16,7.00,102.96,126.00,-9597.81,30458
0.28,10.83,-0.42,7.00,87.45,113.00,-9597.81,30467
0.71,10.50,-0.33,7.00,80.77,108.00,-9596.97,30476
4.41,10.06,-0.44,7.00,67.55,96.00,-9596.97,30485
9.64,9.84,-0.21,7.00,66.63,96.00,-9596.97,30493
12.09,9.52,-0.32,7.00,56.36,87.00,-9596.97,30502
12.91,9.26,-0.27,7.00,50.75,82.00,-9596.97,30512
13.44,8.92,-0.34,7.00,40.78,74.00,-9596.97,30520
8.68,8.59,-0.33,7.00,32.96,67.00,-9596.97,30529
7.37,8.27,-0.32,7.00,25.10,61.00,-9596.97,30538
3.46,8.00,-0.27,7.00,19.55,56.00,-9596.97,30546
0.18,7.75,-0.24,7.00,13.98,51.00,-9596.97,30556
0.23,7.48,-0.27,7.00,6.60,45.00,-9596.97,30564
0.23,7.28,-0.21,7.00,2.75,42.00,-9596.97,30573
0.33,7.05,-0.22,7.00,-3.13,-42.00,-9596.97,30581
0.52,6.80,-0.25,7.00,-9.98,-48.00,-9596.97,30590
0.52,6.58,-0.22,7.00,-15.04,-52.00,-9596.97,30600
0.33,6.40,-0.18,7.00,-18.74,-55.00,-9596.97,30608
0.71,6.26,-0.14,7.00,-21.25,-57.00,-9596.97,30617
0.66,6.15,-0.11,7.00,-23.44,-59.00,-9596.97,30625
0.28,6.07,-0.08,7.00,-24.84,-60.00,-9596.97,30635
0.76,6.03,-0.04,7.00,-24.89,-60.00,-9596.97,30644
0.33,6.04,0.01,7.00,-23.80,-60.00,-9596.97,30652
0.47,6.10,0.06,7.00,-21.20,-57.00,-9597.81,30661
0.23,6.20,0.10,7.00,-18.09,-55.00,-9597.81,30669
0.61,6.40,0.20,7.00,-11.18,-49.00,-9597.81,30679
0.28,6.64,0.25,7.00,-3.96,-43.00,-9598.65,30688
0.66,6.93,0.28,7.00,3.82,43.00,-9599.49,30696
0.28,7.26,0.33,7.00,13.22,51.00,-9599.49,30705
0.42,7.58,0.32,7.00,21.10,57.00,-9599.49,30713
0.28,7.85,0.26,7.00,26.48,62.00,-9599.49,30723
0.47,8.33,0.48,7.00,42.84,76.00,-9599.49,30732
0.28,8.47,0.14,7.00,39.74,73.00,-9599.49,30740
0.28,8.74,0.27,7.00,49.05,81.00,-9599.49,30749
0.42,8.97,0.22,7.00,53.67,85.00,-9599.49,30757
0.28,9.00,0.03,7.00,50.73,82.00,-9599.49,30767
0.42,9.08,0.08,7.00,53.76,85.00,-9599.49,30775
0.28,9.11,0.02,7.00,53.20,84.00,-9599.49,30784
0.42,9.06,-0.05,7.00,50.39,82.00,-9599.49,30793
0.33,9.05,-0.01,7.00,50.92,82.00,-9599.49,30801
0.57,8.94,-0.11,7.00,46.29,78.00,-9599.49,30811
0.52,8.82,-0.12,7.00,43.18,76.00,-9599.49,30819
0.33,8.75,-0.07,7.00,42.16,75.00,-9599.49,30828
0.57,8.61,-0.14,7.00,37.40,71.00,-9599.49,30837
0.76,8.46,-0.14,7.00,33.67,68.00,-9599.49,30845
3.04,8.28,-0.18,7.00,28.25,63.00,-9599.49,30855
6.52,8.08,-0.20,7.00,22.81,59.00,-9599.49,30863
7.77,7.83,-0.25,7.00,15.59,53.00,-9599.49,30872
12.30,7.56,-0.27,7.00,8.14,46.00,-9599.49,30881
19.66,7.23,-0.33,7.00,-0.14,-40.00,-9599.49,30889
29.61,6.88,-0.35,7.00,-8.33,-46.00,-9599.49,30899
37.46,6.52,-0.35,7.00,-16.15,-53.00,-9599.49,30908
45.33,6.17,-0.35,7.00,-23.64,-59.00,-9599.49,30916
54.79,5.86,-0.32,7.00,-28.90,-64.00,-9599.49,30925
66.55,5.56,-0.30,7.00,-33.04,-67.00,-9599.49,30935
67.24,5.26,-0.30,7.00,-40.27,-73.00,-9599.49,30943
72.27,5.02,-0.25,7.00,-44.15,-77.00,-9600.33,30952
83.33,4.76,-0.26,7.00,0.00,40.00,-9600.33,30961
84.18,4.50,-0.26,7.00,0.00,40.00,-9600.33,30969
110.11,4.50,0.01,7.00,0.00,40.00,-9600.33,30979
117.35,4.24,-0.27,7.00,0.00,40.00,-9600.33,30987
129.35,4.11,-0.13,7.00,0.00,40.00,-9600.33,30996
137.75,3.92,-0.19,7.00,0.00,40.00,-9600.33,31005
150.22,3.77,-0.15,7.00,0.00,40.00,-9600.33,31013
161.42,3.60,-0.16,7.00,0.00,40.00,-9600.33,31023
165.32,3.46,-0.15,7.00,0.00,40.00,-9600.33,31031
165.32,3.29,-0.17,7.00,0.00,40.00,-9600.33,31040
171.74,3.16,-0.13,7.00,0.00,40.00,-9600.33,31049
180.97,3.02,-0.14,7.00,0.00,40.00,-9600.33,31057
182.70,2.94,-0.08,7.00,0.00,40.00,-9600.33,31067
188.86,2.87,-0.07,7.00,0.00,40.00,-9600.33,31075
191.57,2.82,-0.06,7.00,0.00,40.00,-9600.33,31084
192.47,2.73,-0.08,7.00,0.00,40.00,-9600.33,31092
198.95,2.70,-0.04,7.00,0.00,40.00,-9600.33,31101
197.08,2.65,-0.05,7.00,0.00,40.00,-9600.33,31111
200.84,2.61,-0.04,7.00,0.00,40.00,-9600.33,31119
204.67,2.57,-0.04,7.00,0.00,40.00,-9600.33,31128
205.64,2.53,-0.03,7.00,0.00,40.00,-9600.33,31136
213.55,2.46,-0.07,7.00,0.00,40.00,-9600.33,31145
220.70,2.42,-0.04,7.00,0.00,40.00,-9600.33,31154
221.74,2.37,-0.06,7.00,0.00,40.00,-9600.33,31163
221.74,2.29,-0.08,7.00,0.00,40.00,-9600.33,31172
225.95,2.22,-0.07,7.00,0.00,40.00,-9600.33,31180
222.79,2.16,-0.06,7.00,0.00,40.00,-9600.33,31190
210.55,2.07,-0.08,7.00,0.00,40.00,-9600.33,31198
221.74,2.00,-0.07,7.00,0.00,40.00,-9600.33,31207
206.61,1.91,-0.09,7.00,0.00,40.00,-9600.33,31216
229.16,1.83,-0.08,7.00,0.00,40.00,-9600.33,31224
215.57,1.69,-0.14,7.00,0.00,40.00,-9600.33,31234
222.79,1.57,-0.12,7.00,0.00,40.00,-9600.33,31242
239.04,1.41,-0.16,7.00,0.00,40.00,-9600.33,31251
242.42,1.22,-0.19,7.00,0.00,40.00,-9600.33,31259
225.95,1.04,-0.18,7.00,0.00,40.00,-9600.33,31268
248.17,0.86,-0.18,7.00,0.00,40.00,-9600.33,31278
233.50,0.67,-0.19,7.00,0.00,40.00,-9600.33,31286
232.41,0.49,-0.18,7.00,0.00,40.00,-9600.33,31295
252.86,0.31,-0.18,7.00,0.00,40.00,-9600.33,31303
232.41,0.16,-0.15,7.00,0.00,40.00,-9600.33,31312
235.70,0.00,-0.16,7.00,0.00,40.00,-9599.49,31321
258.84,-0.11,-0.11,7.00,0.00,40.00,-9599.49,31330
241.29,-0.20,-0.09,7.00,0.00,40.00,-9599.49,31339
249.33,-0.29,-0.09,7.00,0.00,40.00,-9599.49,31347
252.86,-0.34,-0.05,7.00,0.00,40.00,-9599.49,31356
245.85,-0.37,-0.03,7.00,0.00,40.00,-9599.49,31365
244.71,-0.42,-0.05,7.00,0.00,40.00,-9599.49,31374
243.56,-0.48,-0.06,7.00,0.00,40.00,-9599.49,31382
230.23,-0.52,-0.04,7.00,0.00,40.00,-9599.49,31391
220.70,-0.60,-0.08,7.00,0.00,40.00,-9599.49,31400
222.79,-0.68,-0.09,7.00,0.00,40.00,-9599.49,31409
227.01,-0.78,-0.09,7.00,0.00,40.00,-9599.49,31418
206.61,-0.85,-0.08,7.00,0.00,40.00,-9599.49,31426
205.64,-0.97,-0.12,7.00,0.00,40.00,-9599.49,31435
212.54,-1.08,-0.11,7.00,0.00,40.00,-9599.49,31443
199.90,-1.21,-0.13,7.00,0.00,40.00,-9599.49,31453
185.31,-1.33,-0.13,7.00,0.00,40.00,-9599.49,31462
164.53,-1.46,-0.13,7.00,0.00,40.00,-9599.49,31470
152.40,-1.55,-0.09,7.00,0.00,40.00,-9599.49,31479
129.98,-1.67,-0.12,7.00,-10.04,-48.00,-9599.49,31489
105.86,-1.78,-0.11,78
0.23,-0.37,-0.06,7.00,-37.11,-71.00,-10069.52,32407
0.23,-0.35,0.02,7.00,-36.69,-70.00,-10075.40,32415
0.28,-0.43,-0.07,7.00,-37.42,-71.00,-10080.43,32424
0.23,-0.76,-0.33,7.00,-40.10,-73.00,-10085.47,32434
0.23,-0.81,-0.06,7.00,-39.29,-73.00,-10091.34,32443
0.96,-0.96,-0.15,7.00,-40.41,-74.00,-10096.38,32451
0.66,-0.90,0.06,7.00,-39.24,-73.00,-10102.25,32460
0.28,-1.13,-0.23,7.00,-41.60,-74.00,-10107.29,32470
0.28,-1.25,-0.12,7.00,-41.75,-75.00,-10113.17,32479
0.33,-1.47,-0.22,7.00,-43.26,-76.00,-10119.04,32487
0.61,-1.61,-0.13,7.00,-43.56,-76.00,-10124.08,32496
0.81,-1.65,-0.05,7.00,-43.44,-76.00,-10129.95,32505
0.28,-1.65,0.00,7.00,-43.23,-76.00,-10134.99,32515
0.47,-1.61,0.04,7.00,-42.91,-76.00,-10140.86,32523
0.23,-1.68,-0.07,7.00,-43.67,-76.00,-10145.90,32532
0.42,-1.99,-0.31,7.00,-46.19,-78.00,-10150.94,32541
0.61,-1.99,0.00,7.00,-44.93,-77.00,-10155.97,32550
0.28,-2.23,-0.24,7.00,-47.13,-79.00,-10161.85,32559
0.47,-2.42,-0.19,7.00,-47.86,-80.00,-10166.88,32568
0.28,-2.59,-0.17,7.00,-48.62,-80.00,-10171.92,32577
0.47,-2.76,-0.17,7.00,-49.50,-81.00,-10176.96,32586
0.23,-2.88,-0.12,7.00,-49.89,-81.00,-10182.83,32594
0.33,-2.91,-0.03,7.00,-49.70,-81.00,-10187.87,32604
0.71,-2.96,-0.05,7.00,-49.99,-82.00,-10193.74,32613
0.52,-2.97,-0.01,7.00,-49.93,-82.00,-10198.78,32622
0.28,-3.20,-0.22,7.00,-51.87,-83.00,-10204.65,32630
0.42,-3.30,-0.10,7.00,-51.91,-83.00,-10209.69,32640
0.23,-3.30,-0.00,7.00,-51.54,-83.00,-10214.73,32649
0.37,-3.57,-0.27,7.00,-53.94,-85.00,-10220.60,32658
0.66,-3.33,0.25,7.00,-50.66,-82.00,-10225.64,32666
0.76,-3.57,-0.24,7.00,-53.79,-85.00,-10231.51,32675
0.57,-3.85,-0.29,7.00,-55.40,-86.00,-10237.39,32685
0.81,-3.71,0.14,7.00,-53.00,-84.00,-10242.42,32693
0.28,-3.76,-0.05,7.00,-53.98,-85.00,-10248.30,32702
0.37,-3.73,0.03,7.00,-53.55,-85.00,-10253.34,32711
0.61,-3.72,0.01,7.00,-53.54,-85.00,-10258.37,32720
0.33,-3.85,-0.14,7.00,-54.81,-86.00,-10264.25,32729
0.42,-4.07,-0.22,7.00,-56.22,-87.00,-10269.28,32738
0.66,-3.85,0.22,7.00,-53.33,-84.00,-10275.16,32747
0.28,-3.75,0.10,7.00,-53.34,-84.00,-10280.19,32756
0.33,-3.96,-0.21,7.00,-55.63,-86.00,-10285.23,32764
0.61,-3.81,0.14,7.00,-53.49,-85.00,-10290.27,32774
0.33,-3.72,0.09,7.00,-53.22,-84.00,-10296.14,32783
0.47,-3.74,-0.02,7.00,-53.77,-85.00,-10301.18,32792
0.28,-3.42,0.32,7.00,-50.80,-82.00,-10306.21,32800
0.42,-3.54,-0.12,7.00,-53.17,-84.00,-10312.09,32809
0.37,-3.50,0.04,7.00,-52.34,-84.00,-10317.12,32819
0.33,-3.37,0.13,7.00,-51.34,-83.00,-10322.16,32828
0.61,-3.77,-0.40,7.00,-55.48,-86.00,-10327.20,32836
0.42,-3.46,0.31,7.00,-51.04,-83.00,-10333.07,32845
0.76,-3.51,-0.06,7.00,-52.80,-84.00,-10338.11,32855
0.42,-3.36,0.15,7.00,-51.22,-83.00,-10343.14,32864
0.86,-3.19,0.17,7.00,-50.27,-82.00,-10349.02,32872
0.42,-3.40,-0.20,7.00,-52.80,-84.00,-10354.06,32881
0.66,-3.39,0.01,7.00,-51.92,-83.00,-10359.09,32890
0.42,-3.21,0.18,7.00,-50.37,-82.00,-10364.13,32900
0.66,-3.36,-0.15,7.00,-52.41,-84.00,-10370.00,32908
0.28,-3.07,0.30,7.00,-49.15,-81.00,-10375.04,32917
0.37,-3.21,-0.15,7.00,-51.64,-83.00,-10380.08,32926
0.23,-3.16,0.05,7.00,-50.59,-82.00,-10385.11,32934
0.61,-3.28,-0.12,7.00,-51.86,-83.00,-10390.15,32944
0.28,-3.32,-0.04,7.00,-51.79,-83.00,-10395.18,32953
0.47,-3.09,0.23,7.00,-49.54,-81.00,-10400.22,32962
0.71,-2.93,0.16,7.00,-49.00,-81.00,-10405.25,32970
0.76,-3.03,-0.10,7.00,-50.59,-82.00,-10410.29,32979
0.71,-2.65,0.39,7.00,-46.68,-79.00,-10415.33,32989
0.61,-2.80,-0.15,7.00,-49.60,-81.00,-10420.36,32998
0.33,-2.80,-0.00,7.00,-49.00,-81.00,-10426.24,33006
0.28,-2.73,0.07,7.00,-48.34,-80.00,-10431.27,33015
0.61,-2.52,0.20,7.00,-46.81,-79.00,-10436.31,33025
0.28,-2.39,0.13,7.00,-46.42,-79.00,-10441.35,33034
0.33,-1.80,0.59,7.00,-41.68,-75.00,-10447.22,33042
0.57,-1.98,-0.18,7.00,-45.60,-78.00,-10452.26,33051
0.28,-1.39,0.59,7.00,-39.61,-73.00,-10457.29,33060
0.42,-1.22,0.17,7.00,-40.43,-74.00,-10463.17,33070
0.28,-1.01,0.21,7.00,-39.22,-73.00,-10468.20,33078
0.37,-0.57,0.44,7.00,-36.08,-70.00,-10473.24,33087
0.28,-0.38,0.19,7.00,-36.13,-70.00,-10478.28,33096
0.33,0.14,0.52,7.00,-32.22,-67.00,-10483.31,33105
0.76,0.33,0.19,7.00,-32.56,-67.00,-10488.35,33114
0.28,0.79,0.46,7.00,-29.20,-64.00,-10493.38,33123
0.61,1.12,0.33,7.00,-28.08,-63.00,-10498.42,33132
0.28,1.35,0.23,7.00,-27.30,-63.00,-10503.46,33141
0.37,1.78,0.43,7.00,-24.37,-60.00,-10508.49,33149
0.18,2.15,0.37,7.00,-22.77,-59.00,-10513.53,33159
0.61,2.34,0.19,7.00,-22.52,-58.00,-10517.73,33168
0.28,2.81,0.47,7.00,-19.09,-56.00,-10522.76,33176
0.47,3.25,0.44,7.00,-16.98,-54.00,-10527.80,33185
0.28,3.45,0.20,7.00,-16.92,-54.00,-10531.99,33195
0.42,4.01,0.55,7.00,-12.77,-50.00,-10537.03,33204
0.37,4.38,0.37,7.00,-11.62,-49.00,-10541.23,33212
0.18,4.93,0.55,7.00,-8.14,-46.00,-10545.42,33221
0.33,5.35,0.42,7.00,-32.90,-67.00,-10550.46,33230
0.66,5.85,0.50,7.00,-18.82,-55.00,-10554.66,33239
0.28,6.19,0.35,7.00,-13.24,-51.00,-10558.85,33248
0.47,6.59,0.39,7.00,-2.54,-42.00,-10563.05,33257
0.28,6.97,0.38,7.00,6.77,45.00,-10568.09,33265
0.66,7.18,0.21,7.00,8.73,47.00,-10571.44,33274
0.28,7.65,0.47,7.00,25.61,61.00,-10575.64,33284
0.28,7.79,0.14,7.00,22.67,59.00,-10578.16,33292
0.37,8.18,0.38,7.00,37.06,71.00,-10581.52,33301
0.33,8.40,0.23,7.00,39.57,73.00,-10583.19,33310
0.33,8.97,0.57,7.00,60.72,91.00,-10584.87,33318
0.57,8.76,-0.21,7.00,39.80,73.00,-10585.71,33328
0.71,9.31,0.55,7.00,68.71,97.00,-10585.71,33337
0.33,9.37,0.06,7.00,60.65,91.00,-10585.71,33345
0.71,9.73,0.35,7.00,75.24,103.00,-10585.71,33354
0.33,9.69,-0.03,7.00,66.62,96.00,-10585.71,33363
0.66,9.75,0.06,7.00,69.96,98.00,-10585.71,33372
0.23,9.67,-0.08,7.00,65.04,94.00,-10585.71,33381
0.57,9.60,-0.07,7.00,63.64,93.00,-10585.71,33390
0.23,9.36,-0.24,7.00,54.11,85.00,-10584.87,33398
0.37,9.26,-0.10,7.00,54.57,85.00,-10584.87,33408
0.23,8.92,-0.35,7.00,40.99,74.00,-10584.87,33416
0.37,8.57,-0.34,7.00,32.54,67.00,-10584.87,33425
0.57,8.31,-0.26,7.00,27.62,63.00,-10584.87,33434
0.33,8.05,-0.26,7.00,21.10,57.00,-10584.87,33442
0.76,7.73,-0.33,7.00,11.65,49.00,-10584.87,33452
0.33,7.47,-0.25,7.00,6.72,45.00,-10584.87,33461
0.47,7.26,-0.21,7.00,2.45,42.00,-10584.87,33469
0.28,7.11,-0.15,7.00,-0.27,-40.00,-10584.87,33478
0.61,6.98,-0.14,7.00,-3.32,-42.00,-10584.87,33487
0.33,6.88,-0.10,7.00,-5.01,-44.00,-10584.87,33496
0.42,6.74,-0.14,7.00,-9.22,-47.00,-10584.87,33505
0.28,6.52,-0.22,7.00,-16.32,-53.00,-10584.87,33513
0.42,6.43,-0.09,7.00,-15.90,-53.00,-10584.87,33522
0.28,6.36,-0.07,7.00,-17.39,-54.00,-10584.87,33531
0.42,6.29,-0.07,7.00,-19.19,-56.00,-10584.87,33540
0.61,6.15,-0.14,7.00,-24.21,-60.00,-10584.87,33549
0.33,6.00,-0.15,7.00,-28.05,-63.00,-10584.87,33558
0.71,5.84,-0.16,7.00,-32.06,-66.00,-10584.87,33566
0.33,5.71,-0.14,7.00,-35.07,-69.00,-10584.87,33575
0.61,5.54,-0.17,7.00,-39.78,-73.00,-10584.87,33585
0.28,5.43,-0.11,7.00,-41.66,-75.00,-10584.87,33593
0.42,5.30,-0.12,7.00,-44.95,-77.00,-10585.71,33602
2.01,5.21,-0.09,7.00,-46.65,-79.00,-10585.71,33611
4.61,5.21,0.00,7.00,-44.72,-77.00,-10585.71,33619
7.06,5.04,-0.17,7.00,-52.18,-83.00,-10586.55,33629
8.09,5.00,-0.04,7.00,-10.05,-48.00,-10587.39,33638
9.90,4.89,-0.10,7.00,-10.75,-49.00,-10589.07,33646
10.55,4.53,-0.36,7.00,-13.56,-51.00,-10589.91,33655
12.40,4.55,0.01,7.00,-11.91,-50.00,-10590.75,33665
13.44,4.35,-0.19,7.00,-13.64,-51.00,-10591.59,33674
16.01,4.32,-0.04,7.00,-13.06,-50.00,-10591.59,33683
16.85,4.02,-0.30,7.00,-15.53,-53.00,-10592.43,33691
16.85,4.15,0.13,7.00,-13.15,-51.00,-10593.27,33700
16.85,3.84,-0.31,7.00,-16.44,-53.00,-10594.11,33710
15.08,3.84,-0.00,7.00,-15.33,-52.00,-10594.95,33719
13.01,3.65,-0.19,7.00,-17.15,-54.00,-10595.79,33727
11.70,3.57,-0.09,7.00,-17.25,-54.00,-10596.62,33736
9.46,3.42,-0.14,7.00,-18.26,-55.00,-10597.46,33745
7.45,3.27,-0.15,7.00,-19.12,-56.00,-10598.30,33755
6.00,3.15,-0.12,7.00,-19.64,-56.00,-10599.98,33763
5.79,3.00,-0.16,7.00,-20.57,-57.00,-10601.66,33772
6.00,2.88,-0.12,7.00,-21.01,-57.00,-10602.50,33781
5.15,2.74,-0.14,7.00,-21.78,-58.00,-10604.18,33789
4.68,2.56,-0.18,7.00,-22.86,-59.00,-10605.86,33799
5.86,2.36,-0.20,7.00,-23.92,-60.00,-10607.54,33808
7.45,2.14,-0.22,7.00,-25.05,-61.00,-10609.21,33816
8.34,1.94,-0.21,7.00,-26.00,-61.00,-10610.89,33825
7.85,1.71,-0.23,7.00,-27.28,-62.00,-10612.57,33835
7.93,1.43,-0.28,7.00,-28.86,-64.00,-10614.25,33844
8.09,1.02,-0.40,7.00,-31.37,-66.00,-10615.93,33852
7.77,0.68,-0.34,7.00,-32.81,-67.00,-10617.61,33861
7.13,0.48,-0.20,7.00,-33.30,-68.00,-10619.29,33870
4.35,0.17,-0.31,7.00,-35.34,-69.00,-10621.80,33879
5.86,-0.02,-0.19,7.00,-35.81,-70.00,-10623.48,33888
0.33,-0.49,-0.47,7.00,-39.33,-73.00,-10626.00,33897
0.05,-0.72,-0.23,7.00,-39.56,-73.00,-10627.68,33905
0.28,-0.96,-0.24,7.00,-40.77,-74.00,-10630.20,33914
0.42,-1.19,-0.22,7.00,-41.82,-75.00,-10632.72,33924
0.28,-1.62,-0.43,7.00,-44.81,-77.00,-10635.23,33933
0.33,-1.71,-0.09,7.00,-43.92,-77.00,-10636.91,33941
0.66,-1.69,0.02,7.00,-43.36,-76.00,-10640.27,33950
0.28,-2.10,-0.41,7.00,-47.12,-79.00,-10642.79,33959
0.57,-2.14,-0.04,7.00,-45.87,-78.00,-10645.30,33969
0.28,-2.25,-0.11,7.00,-46.67,-79.00,-10647.82,33977
0.37,-2.40,-0.15,7.00,-47.60,-80.00,-10650.34,33986
0.18,-2.36,0.04,7.00,-46.67,-79.00,-10652.86,33995
0.37,-2.54,-0.18,7.00,-48.41,-80.00,-10655.38,34004
0.71,-2.53,0.01,7.00,-47.61,-80.00,-10658.73,34013
0.28,-2.71,-0.18,7.00,-49.25,-81.00,-10661.25,34022
0.66,-2.58,0.12,7.00,-47.43,-79.00,-10663.77,34031
0.28,-2.72,-0.14,7.00,-49.15,-81.00,-10667.13,34040
0.42,-2.66,0.06,7.00,-48.07,-80.00,-10669.65,34049
0.47,-2.75,-0.09,7.00,-49.09,-81.00,-10672.16,34058
0.33,-2.72,0.03,7.00,-48.48,-80.00,-10675.52,34067
0.81,-2.73,-0.01,7.00,-48.71,-81.00,-10678.04,34075
0.28,-2.78,-0.05,7.00,-49.07,-81.00,-10680.56,34084
0.71,-2.67,0.10,7.00,-47.96,-80.00,-10683.91,34094
0.37,-2.77,-0.10,7.00,-49.25,-81.00,-10686.43,34103
0.91,-2.74,0.03,7.00,-48.59,-80.00,-10689.79,34111
0.37,-2.79,-0.05,7.00,-49.16,-81.00,-10692.31,34120
0.33,-2.74,0.06,7.00,-48.45,-80.00,-10695.66,34129
0.76,-2.77,-0.03,7.00,-48.97,-81.00,-10698.18,34139
0.28,-2.68,0.09,7.00,-48.01,-80.00,-10701.54,34147
0.66,-2.66,0.02,7.00,-48.21,-80.00,-10704.06,34156
0.28,-2.45,0.21,7.00,-46.43,-79.00,-10707.42,34165
0.37,-2.55,-0.10,7.00,-48.16,-80.00,-10710.77,34173
0.47,-2.42,0.14,7.00,-46.54,-79.00,-10713.29,34183
0.33,-2.40,0.01,7.00,-46.96,-79.00,-10716.65,34192
0.81,-2.36,0.05,7.00,-46.61,-79.00,-10720.01,34201
0.37,-2.43,-0.07,7.00,-47.43,-79.00,-10723.36,34209
0.66,-2.38,0.05,7.00,-46.74,-79.00,-10725.88,34219
0.28,-2.35,0.03,7.00,-46.64,-79.00,-10729.24,34228
0.42,-2.19,0.16,7.00,-45.30,-78.00,-10732.60,34236
0.42,-2.21,-0.02,7.00,-46.16,-78.00,-10736.79,34245
0.71,-2.09,0.12,7.00,-44.97,-77.00,-10740.15,34254
0.71,-2.36,-0.27,7.00,-47.86,-80.00,-10743.51,34264
0.47,-2.05,0.31,7.00,-44.00,-77.00,-10746.87,34272
0.76,-2.08,-0.04,7.00,-45.56,-78.00,-10751.06,34281
0.42,-2.07,0.01,7.00,-45.32,-78.00,-10754.42,34290
0.23,-2.01,0.06,7.00,-44.80,-77.00,-10758.62,34298
0.37,-1.91,0.10,7.00,-44.18,-77.00,-10762.81,34308
0.66,-1.47,0.44,7.00,-40.61,-74.00,-10766.17,34317
0.76,-1.62,-0.15,7.00,-43.68,-76.00,-10770.37,34326
0.57,-1.22,0.40,7.00,-39.48,-73.00,-10774.56,34334
0.28,-1.09,0.13,7.00,-39.95,-73.00,-10778.76,34343
0.28,-0.75,0.34,7.00,-37.39,-71.00,-10782.12,34353
0.37,-0.49,0.26,7.00,-36.41,-70.00,-10786.31,34362
0.61,-0.11,0.38,7.00,-34.04,-68.00,-10790.51,34370
0.33,0.31,0.42,7.00,-31.78,-66.00,-10795.55,34379
0.47,0.74,0.43,7.00,-29.60,-64.00,-10799.74,34388
0.71,1.17,0.44,7.00,-27.38,-63.00,-10803.94,34398
0.42,1.53,0.36,7.00,-25.89,-61.00,-10808.14,34406
0.23,1.80,0.27,7.00,-24.90,-60.00,-10812.33,34415
0.37,2.09,0.29,7.00,-23.41,-59.00,-10816.53,34424
0.57,2.22,0.13,7.00,-23.35,-59.00,-10820.73,34433
0.28,2.45,0.23,7.00,-21.82,-58.00,-10824.92,34442
0.33,2.74,0.29,7.00,-20.14,-56.00,-10829.12,34451
0.61,2.90,0.16,7.00,-19.89,-56.00,-10833.32,34460
0.28,3.19,0.29,7.00,-17.88,-55.00,-10837.51,34468
0.42,3.51,0.32,7.00,-16.17,-53.00,-10841.71,34478
0.18,3.88,0.37,7.00,-14.13,-51.00,-10845.91,34487
0.33,4.31,0.43,7.00,-11.69,-49.00,-10849.26,34495
0.71,4.75,0.44,7.00,-9.46,-47.00,-10853.46,34504
0.28,5.13,0.37,7.00,-39.39,-73.00,-10857.66,34513
0.57,5.53,0.41,7.00,-28.60,-64.00,-10861.01,34523
0.28,5.89,0.35,7.00,-20.80,-57.00,-10865.21,34531
0.23,6.22,0.34,7.00,-12.69,-50.00,-10868.57,34540
0.28,6.56,0.34,7.00,-4.09,-43.00,-10871.93,34549
0.37,6.87,0.30,7.00,2.65,42.00,-10875.28,34557
0.28,7.12,0.26,7.00,8.20,46.00,-10878.64,34567
0.47,7.48,0.36,7.00,19.24,56.00,-10881.16,34575
0.33,7.70,0.22,7.00,22.05,58.00,-10883.68,34584
0.66,7.94,0.24,7.00,28.35,63.00,-10885.36,34593
0.76,8.14,0.19,7.00,32.31,67.00,-10886.20,34601
0.28,8.50,0.37,7.00,44.93,77.00,-10887.03,34611
0.28,8.77,0.26,7.00,49.50,81.00,-10887.87,34620
0.28,8.94,0.17,7.00,51.92,83.00,-10887.87,34628
0.66,9.22,0.28,7.00,60.97,91.00,-10887.87,34637
0.42,9.42,0.20,7.00,64.41,94.00,-10887.87,34647
0.42,9.60,0.18,7.00,68.62,97.00,-10887.87,34655
0.37,9.75,0.15,7.00,71.62,100.00,-10887.87,34664
0.37,9.82,0.07,7.00,71.79,100.00,-10887.03,34673
0.33,9.75,-0.07,7.00,67.45,96.00,-10886.20,34681
0.61,9.57,-0.18,7.00,60.44,90.00,-10885.36,34691
0.71,9.47,-0.09,7.00,59.94,90.00,-10883.68,34700
0.28,9.31,-0.16,7.00,54.64,86.00,-10882.00,34708
0.37,9.18,-0.13,7.00,51.77,83.00,-10880.32,34717
0.33,9.17,-0.01,7.00,54.20,85.00,-10878.64,34726
0.37,8.77,-0.40,7.00,36.27,70.00,-10876.96,34735
0.28,8.71,-0.07,7.00,41.31,74.00,-10875.28,34744
0.42,8.70,-0.01,7.00,42.23,75.00,-10873.60,34753
0.18,8.69,-0.00,7.00,42.32,75.00,-10871.09,34761
0.57,8.70,0.01,7.00,42.63,75.00,-10869.41,34770
0.33,8.71,0.01,7.00,42.74,76.00,-10866.89,34780
0.71,8.65,-0.05,7.00,40.28,73.00,-10864.37,34788
0.37,8.64,-0.01,7.00,40.72,74.00,-10861.85,34797
0.47,8.69,0.05,7.00,43.41,76.00,-10859.34,34806
0.28,8.73,0.04,7.00,43.91,77.00,-10856.82,34814
0.66,8.75,0.02,7.00,44.09,77.00,-10854.30,34824
0.28,8.74,-0.01,7.00,43.16,76.00,-10850.94,34833
0.37,8.82,0.08,7.00,47.06,79.00,-10848.42,34841
0.37,8.84,0.02,7.00,46.28,78.00,-10845.07,34850
0.57,8.86,0.03,7.00,47.18,79.00,-10842.55,34860
0.61,8.85,-0.01,7.00,45.94,78.00,-10839.19,34868
0.52,8.94,0.09,7.00,50.12,82.00,-10835.83,34877
0.76,9.01,0.07,7.00,51.67,83.00,-10832.48,34886
0.33,9.14,0.13,7.00,56.05,87.00,-10829.12,34894
0.61,9.18,0.04,7.00,55.44,86.00,-10825.76,34904
0.28,9.22,0.04,7.00,56.21,87.00,-10821.57,34913
0.42,9.35,0.13,7.00,61.25,91.00,-10818.21,34921
0.28,9.43,0.08,7.00,62.46,92.00,-10814.85,34930
0.37,9.41,-0.02,7.00,60.04,90.00,-10810.65,34939
0.37,9.47,0.06,7.00,62.99,93.00,-10807.30,34948
0.33,9.58,0.11,7.00,66.64,96.00,-10803.10,34957
0.66,9.72,0.14,7.00,70.67,99.00,-10799.74,34966
0.81,9.89,0.17,7.00,75.72,103.00,-10795.55,34974
0.28,9.66,-0.23,7.00,62.04,92.00,-10791.35,34983
0.61,9.91,0.25,7.00,77.89,105.00,-10787.15,34993
0.33,9.79,-0.12,7.00,67.33,96.00,-10782.96,35001
0.42,9.96,0.17,7.00,77.31,105.00,-10778.76,35010
0.28,9.87,-0.08,7.00,70.19,99.00,-10774.56,35019
0.37,10.02,0.14,7.00,78.23,105.00,-10770.37,35028
0.66,9.80,-0.22,7.00,65.47,95.00,-10766.17,35037
0.28,9.90,0.10,7.00,74.54,102.00,-10761.13,35046
0.47,9.76,-0.14,7.00,66.16,95.00,-10756.94,35055
0.23,9.76,0.00,7.00,69.10,98.00,-10752.74,35063
0.00,9.63,-0.13,7.00,63.06,93.00,-10747.70,35073
0.42,9.58,-0.04,7.00,63.69,93.00,-10743.51,35082
0.23,9.49,-0.09,7.00,60.39,90.00,-10738.47,35090
0.42,9.47,-0.02,7.00,61.57,91.00,-10734.27,35099
0.33,9.47,-0.01,7.00,61.49,91.00,-10729.24,35108
0.66,9.21,-0.26,7.00,49.97,82.00,-10724.20,35117
0.33,9.38,0.17,7.00,63.02,93.00,-10720.01,35126
0.42,9.23,-0.15,7.00,52.93,84.00,-10714.97,35135
0.71,9.15,-0.08,7.00,52.04,83.00,-10710.77,35143
0.28,9.03,-0.12,7.00,48.26,80.00,-10705.74,35152
0.42,9.05,0.02,7.00,51.74,83.00,-10700.70,35162
0.28,8.88,-0.17,7.00,43.73,76.00,-10695.66,35170
0.37,8.76,-0.13,7.00,41.39,74.00,-10690.63,35179
0.57,8.71,-0.05,7.00,41.89,75.00,-10686.43,35188
0.52,8.58,-0.13,7.00,36.91,71.00,-10681.40,35197
0.76,8.49,-0.10,7.00,35.22,69.00,-10676.36,35206
0.76,8.39,-0.10,7.00,32.65,67.00,-10672.16,35215
0.33,8.31,-0.07,7.00,31.38,66.00,-10667.13,35224
0.42,8.13,-0.18,7.00,24.57,60.00,-10662.09,35232
0.23,7.96,-0.17,7.00,20.42,57.00,-10657.90,35241
0.42,7.92,-0.03,7.00,22.49,58.00,-10652.86,35251
0.23,7.76,-0.17,7.00,15.55,53.00,-10647.82,35259
0.47,7.58,-0.18,7.00,10.91,49.00,-10643.63,35268
0.33,7.47,-0.11,7.00,9.72,48.00,-10639.43,35277
0.61,7.38,-0.09,7.00,7.77,46.00,-10634.39,35286
0.28,7.38,-0.00,7.00,9.38,47.00,-10630.20,35295
0.76,7.11,-0.27,7.00,-2.77,-42.00,-10626.00,35303
0.71,7.07,-0.03,7.00,1.15,40.00,-10621.80,35312
0.37,6.97,-0.10,7.00,-2.73,-42.00,-10618.45,35321
0.28,6.80,-0.17,7.00,-8.53,-47.00,-10615.09,35330
0.61,6.72,-0.08,7.00,-8.55,-47.00,-10611.73,35339
0.42,6.66,-0.06,7.00,-9.90,-48.00,-10609.21,35348
0.28,6.63,-0.02,7.00,-9.58,-48.00,-10606.70,35356
0.37,6.14,-0.49,7.00,-31.40,-66.00,-10604.18,35365
0.23,6.25,0.11,7.00,-16.59,-53.00,-10603.34,35374
0.33,5.99,-0.25,7.00,-30.25,-65.00,-10601.66,35383
0.52,5.96,-0.03,7.00,-26.58,-62.00,-10600.82,35392
0.33,5.85,-0.11,7.00,-31.02,-66.00,-10600.82,35400
0.71,5.72,-0.13,7.00,-34.46,-69.00,-10600.82,35409
0.33,5.77,0.04,7.00,-29.98,-65.00,-10600.82,35419
0.42,5.68,-0.09,7.00,-34.93,-69.00,-10600.82,35427
0.61,5.55,-0.13,7.00,-38.79,-72.00,-10601.66,35436
0.28,5.82,0.27,7.00,-24.04,-60.00,-10601.66,35445
0.33,5.70,-0.12,7.00,-34.72,-69.00,-10602.50,35453
0.37,5.86,0.16,7.00,-25.33,-61.00,-10603.34,35463
0.23,6.01,0.15,7.00,-21.75,-58.00,-10603.34,35472
0.37,6.24,0.23,7.00,-14.46,-52.00,-10604.18,35480
0.57,6.44,0.20,7.00,-10.14,-48.00,-10605.02,35489
0.33,6.53,0.10,7.00,-9.77,-48.00,-10605.86,35499
0.81,6.69,0.16,7.00,-4.54,-43.00,-10605.86,35507
0.28,6.92,0.22,7.00,2.35,41.00,-10606.70,35516
0.76,6.88,-0.03,7.00,-3.68,-43.00,-10607.54,35525
0.76,7.07,0.18,7.00,5.33,44.00,-10607.54,35533
0.71,7.09,0.03,7.00,2.88,42.00,-10607.54,35543
0.42,7.22,0.13,7.00,8.06,46.00,-10607.54,35551
0.57,7.19,-0.03,7.00,4.09,43.00,-10607.54,35560
0.28,7.58,0.39,7.00,22.22,58.00,-10607.54,35569
0.66,7.57,-0.01,7.00,14.21,51.00,-10607.54,35577
0.28,7.51,-0.06,7.00,11.49,49.00,-10607.54,35587
0.42,7.36,-0.15,7.00,6.01,45.00,-10607.54,35595
0.23,7.36,0.00,7.00,9.20,47.00,-10607.54,35604
0.37,7.40,0.03,7.00,10.49,48.00,-10607.54,35613
0.28,7.34,-0.06,7.00,7.35,46.00,-10606.70,35621
0.42,7.44,0.10,7.00,12.89,50.00,-10606.70,35631
0.28,7.20,-0.24,7.00,0.21,40.00,-10606.70,35639
0.33,7.12,-0.08,7.00,1.43,41.00,-10606.70,35648
0.47,6.86,-0.26,7.00,-8.88,-47.00,-10606.70,35657
0.28,6.89,0.04,7.00,-1.99,-41.00,-10606.70,35665
0.61,6.67,-0.22,7.00,-12.72,-50.00,-10606.70,35675
0.71,6.68,0.01,7.00,-7.72,-46.00,-10606.70,35683
0.28,6.64,-0.04,7.00,-9.98,-48.00,-10606.70,35692
0.81,6.60,-0.03,7.00,-10.59,-48.00,-10607.54,35701
0.42,6.42,-0.19,7.00,-18.33,-55.00,-10607.54,35709
0.23,6.30,-0.11,7.00,-19.60,-56.00,-10607.54,35719
0.52,6.25,-0.05,7.00,-19.81,-56.00,-10608.37,35728
0.28,6.01,-0.24,7.00,-29.59,-64.00,-10608.37,35736
0.37,5.86,-0.15,7.00,-31.66,-66.00,-10609.21,35745
0.91,5.70,-0.15,7.00,-35.43,-69.00,-10610.05,35755
0.37,5.24,-0.46,7.00,-53.06,-84.00,-10610.89,35763
0.37,5.26,0.01,7.00,-43.22,-76.00,-10611.73,35772
0.37,4.55,-0.71,7.00,-15.05,-52.00,-10611.73,35781
0.71,5.06,0.51,7.00,-38.30,-72.00,-10612.57,35789
0.28,4.71,-0.35,7.00,-12.87,-50.00,-10612.57,35799
0.57,4.41,-0.29,7.00,-14.10,-51.00,-10613.41,35808
0.23,4.16,-0.26,7.00,-15.23,-52.00,-10614.25,35816
0.42,4.01,-0.15,7.00,-15.52,-53.00,-10615.09,35825
0.91,4.10,0.09,7.00,-14.17,-51.00,-10615.93,35834
0.33,3.85,-0.25,7.00,-16.74,-54.00,-10616.77,35844
0.57,3.88,0.03,7.00,-15.47,-52.00,-10617.61,35852
0.66,3.65,-0.23,7.00,-17.64,-54.00,-10618.45,35861
0.42,3.38,-0.27,7.00,-19.16,-56.00,-10619.29,35870
0.81,3.41,0.03,7.00,-17.83,-55.00,-10620.12,35878
0.28,3.36,-0.05,7.00,-18.43,-55.00,-10620.96,35888
0.47,3.45,0.09,7.00,-17.37,-54.00,-10622.64,35897
0.37,3.15,-0.30,7.00,-20.45,-57.00,-10623.48,35905
0.37,3.35,0.20,7.00,-17.42,-54.00,-10624.32,35914
0.52,3.40,0.05,7.00,-17.77,-54.00,-10626.00,35923
0.33,3.56,0.16,7.00,-16.54,-53.00,-10626.84,35932
0.66,3.67,0.10,7.00,-16.26,-53.00,-10628.52,35941
0.33,3.84,0.17,7.00,-15.14,-52.00,-10630.20,35950
0.57,3.98,0.14,7.00,-14.56,-52.00,-10631.04,35958
0.23,3.93,-0.05,7.00,-15.54,-53.00,-10632.72,35968
0.37,4.32,0.39,7.00,-11.81,-49.00,-10634.39,35977
0.37,4.52,0.19,7.00,-11.64,-49.00,-10635.23,35986
0.37,4.85,0.33,7.00,-9.42,-47.00,-10636.91,35994
0.33,5.12,0.27,7.00,-41.54,-74.00,-10638.59,36003
0.66,5.55,0.43,7.00,-27.79,-63.00,-10639.43,36013
0.76,5.83,0.28,7.00,-23.79,-59.00,-10641.11,36021
0.28,6.15,0.33,7.00,-14.65,-52.00,-10642.79,36030
0.57,6.39,0.23,7.00,-10.66,-48.00,-10644.47,36039
0.28,6.49,0.10,7.00,-10.83,-49.00,-10646.14,36047
0.42,6.74,0.26,7.00,-1.28,-41.00,-10647.82,36057
0.23,6.83,0.09,7.00,-2.32,-41.00,-10649.50,36066
0.28,7.03,0.19,7.00,4.54,43.00,-10651.18,36074
0.42,7.14,0.12,7.00,5.94,44.00,-10652.02,36083
0.28,7.35,0.21,7.00,13.00,50.00,-10653.70,36091
0.37,7.49,0.14,7.00,15.02,52.00,-10653.70,36101
0.47,7.64,0.15,7.00,18.88,55.00,-10654.54,36110
0.33,8.35,0.72,7.00,48.22,80.00,-10654.54,36118
0.71,8.22,-0.14,7.00,27.73,63.00,-10654.54,36127
0.33,8.48,0.26,7.00,42.21,75.00,-10654.54,36136
0.28,8.40,-0.08,7.00,33.44,68.00,-10654.54,36145
0.47,8.88,0.48,7.00,56.71,87.00,-10654.54,36154
0.33,9.44,0.56,7.00,72.26,100.00,-10654.54,36163
0.37,9.77,0.33,7.00,75.70,103.00,-10653.70,36171
0.37,9.90,0.14,7.00,75.28,103.00,-10653.70,36180
0.28,10.28,0.38,7.00,89.57,115.00,-10653.70,36190
0.37,10.21,-0.07,7.00,78.88,106.00,-10653.70,36198
0.66,10.57,0.36,7.00,96.31,121.00,-10653.70,36207
0.33,10.68,0.11,7.00,94.28,119.00,-10653.70,36216
0.42,10.83,0.15,7.00,98.60,123.00,-10653.70,36226
0.28,10.84,0.01,7.00,96.22,121.00,-10653.70,36234
0.28,10.78,-0.06,7.00,93.30,118.00,-10653.70,36243
0.42,10.73,-0.04,7.00,92.48,117.00,-10653.70,36252
0.52,10.73,-0.00,7.00,93.22,118.00,-10653.70,36260
0.33,10.71,-0.02,7.00,92.28,117.00,-10652.86,36270
0.71,10.78,0.07,7.00,95.85,120.00,-10652.86,36279
0.23,10.81,0.03,7.00,95.67,120.00,-10652.86,36288
0.42,10.82,0.01,7.00,95.78,120.00,-10652.86,36296
0.28,10.81,-0.01,7.00,95.25,120.00,-10652.86,36305
0.37,10.82,0.00,7.00,95.49,120.00,-10652.86,36315
0.61,10.84,0.02,7.00,96.33,121.00,-10652.86,36324
0.28,10.92,0.08,7.00,99.69,123.00,-10652.86,36332
0.42,10.94,0.02,7.00,99.09,123.00,-10652.86,36341
0.28,10.93,-0.01,7.00,98.04,122.00,-10652.86,36350
0.42,10.93,0.00,7.00,98.40,122.00,-10652.86,36360
0.76,10.84,-0.10,7.00,94.04,119.00,-10652.86,36368
6.98,10.76,-0.07,7.00,92.52,117.00,-10652.86,36377
10.64,10.59,-0.18,7.00,85.83,112.00,-10652.86,36386
17.59,10.37,-0.22,7.00,79.14,106.00,-10652.86,36396
24.59,10.17,-0.20,7.00,74.02,102.00,-10652.86,36404
28.90,9.92,-0.25,7.00,66.16,95.00,-10652.86,36413
33.16,9.72,-0.20,7.00,61.84,92.00,-10652.86,36422
37.24,9.48,-0.24,7.00,54.40,85.00,-10652.86,36431
43.85,9.23,-0.25,7.00,47.01,79.00,-10652.86,36440
46.33,9.08,-0.16,7.00,44.51,77.00,-10652.86,36449
48.93,8.90,-0.17,7.00,39.35,73.00,-10652.86,36458
49.47,8.79,-0.11,7.00,37.55,71.00,-10652.86,36466
51.10,8.71,-0.08,7.00,36.03,70.00,-10652.86,36475
49.20,8.64,-0.07,7.00,34.80,69.00,-10652.86,36485
49.47,8.58,-0.06,7.00,33.37,68.00,-10652.86,36494
49.74,8.50,-0.08,7.00,30.93,66.00,-10652.86,36502
51.93,8.46,-0.04,7.00,30.36,65.00,-10652.86,36511
54.21,8.41,-0.05,7.00,28.28,63.00,-10652.86,36520
59.63,8.37,-0.04,7.00,26.20,62.00,-10652.86,36530
64.84,8.30,-0.06,7.00,22.94,59.00,-10652.86,36538
67.94,8.28,-0.02,7.00,22.39,58.00,-10652.86,36547
77.23,8.23,-0.06,7.00,17.61,54.00,-10652.86,36556
78.42,8.19,-0.04,7.00,16.52,53.00,-10652.86,36564
84.18,8.14,-0.05,7.00,13.30,51.00,-10652.86,36574
90.31,8.15,0.01,7.00,12.57,50.00,-10652.86,36583
101.76,8.18,0.04,7.00,9.59,48.00,-10652.86,36592
110.65,8.19,0.00,7.00,5.18,44.00,-10652.86,36600
112.85,8.24,0.05,7.00,6.44,45.00,-10652.86,36610
115.64,8.27,0.03,7.00,5.51,44.00,-10652.86,36619
119.67,8.29,0.03,7.00,4.17,43.00,-10652.86,36627
126.25,8.28,-0.01,7.00,0.08,40.00,-10652.86,36636
141.80,8.26,-0.03,7.00,0.00,40.00,-10652.86,36645
148.07,8.22,-0.04,7.00,0.00,40.00,-10652.86,36654
161.42,8.15,-0.07,7.00,0.00,40.00,-10652.86,36663
158.36,8.04,-0.10,7.00,0.00,40.00,-10652.86,36671
166.11,7.92,-0.13,7.00,0.00,40.00,-10652.86,36680
187.08,7.81,-0.11,7.00,0.00,40.00,-10652.86,36689
189.76,7.69,-0.12,7.00,0.00,40.00,-10652.86,36698
195.23,7.57,-0.12,7.00,0.00,40.00,-10652.86,36707
201.79,7.44,-0.13,7.00,0.00,40.00,-10652.86,36715
206.61,7.35,-0.09,7.00,0.00,40.00,-10652.86,36724
206.61,7.27,-0.08,7.00,0.00,40.00,-10652.86,36733
212.54,7.19,-0.08,7.00,0.00,40.00,-10652.86,36742
218.63,7.16,-0.04,7.00,0.00,40.00,-10652.86,36751
222.79,7.06,-0.10,7.00,0.00,40.00,-10652.86,36759
221.74,6.94,-0.12,7.00,0.00,40.00,-10652.86,36768
239.04,6.82,-0.12,7.00,0.00,40.00,-10652.86,36777
229.16,6.66,-0.16,7.00,0.00,40.00,-10652.86,36786
244.71,6.48,-0.19,7.00,0.00,40.00,-10652.86,36795
229.16,6.24,-0.24,7.00,0.00,40.00,-10652.86,36803
237.92,5.96,-0.27,7.00,0.00,40.00,-10652.86,36812
236.81,5.72,-0.24,7.00,0.00,40.00,-10652.86,36822
228.08,5.56,-0.16,7.00,0.00,40.00,-10652.86,36830
229.16,5.39,-0.18,7.00,0.00,40.00,-10652.86,36839
242.42,5.21,-0.17,7.00,0.00,40.00,-10652.86,36847
222.79,5.04,-0.18,7.00,0.00,40.00,-10652.86,36856
235.70,4.91,-0.13,7.00,0.00,40.00,-10652.86,36866
222.79,4.85,-0.06,7.00,0.00,40.00,-10652.86,36874
237.92,4.58,-0.27,7.00,0.00,40.00,-10652.86,36883
229.16,4.37,-0.21,7.00,0.00,40.00,-10652.86,36892
225.95,4.22,-0.15,7.00,0.00,40.00,-10652.86,36900
218.63,4.10,-0.12,7.00,0.00,40.00,-10652.86,36910
215.57,3.82,-0.28,7.00,0.00,40.00,-10652.86,36918
209.56,3.62,-0.20,7.00,0.00,40.00,-10652.86,36927
195.23,3.51,-0.11,7.00,0.00,40.00,-10652.86,36936
201.79,3.24,-0.27,7.00,0.00,40.00,-10652.86,36944
198.95,3.11,-0.13,7.00,0.00,40.00,-10652.86,36954
179.26,2.80,-0.31,7.00,0.00,40.00,-10652.86,36963
180.97,2.59,-0.21,7.00,0.00,40.00,-10652.86,36971
174.22,2.42,-0.17,7.00,0.00,40.00,-10652.86,36980
160.65,2.20,-0.21,7.00,0.00,40.00,-10652.86,36989
142.48,2.03,-0.17,7.00,0.00,40.00,-10652.86,36998
109.57,1.89,-0.14,7.00,-2.14,-41.00,-10652.86,37007
96.84,1.77,-0.11,7.00,-7.82,-46.00,-10652.86,37016
85.03,1.67,-0.10,7.00,-12.58,-50.00,-10652.86,37024
76.84,1.56,-0.11,7.00,-15.81,-53.00,-10652.86,37033
62.84,1.46,-0.10,7.00,-20.21,-57.00,-10652.86,37043
54.21,1.35,-0.12,7.00,-22.86,-59.00,-10652.86,37052
46.33,1.23,-0.11,7.00,-24.98,-60.00,-10652.86,37060
42.17,1.08,-0.16,7.00,-26.67,-62.00,-10652.86,37069
42.88,0.90,-0.18,7.00,-27.58,-63.00,-10652.86,37079
32.01,0.68,-0.22,7.00,-30.41,-65.00,-10652.86,37088
29.79,0.46,-0.22,7.00,-31.80,-66.00,-10652.86,37096
21.89,0.29,-0.17,7.00,-33.29,-67.00,-10653.70,37105
11.70,0.03,-0.25,7.00,-35.57,-69.00,-10653.70,37114
6.60,-0.25,-0.29,7.00,-37.33,-71.00,-10654.54,37124
3.10,-0.52,-0.26,7.00,-38.61,-72.00,-10656.22,37132
0.61,-0.80,-0.29,7.00,-40.16,-73.00,-10657.06,37141
0.33,-1.07,-0.27,7.00,-41.43,-74.00,-10657.90,37150
0.37,-1.26,-0.18,7.00,-42.01,-75.00,-10659.57,37159
0.33,-2.02,-0.76,7.00,-48.13,-80.00,-10660.41,37168
0.28,-2.01,0.01,7.00,-45.01,-77.00,-10661.25,37177
0.42,-2.63,-0.62,7.00,-50.64,-82.00,-10661.25,37186
0.28,-3.16,-0.53,7.00,-52.90,-84.00,-10662.93,37194
0.33,-3.81,-0.66,7.00,-56.69,-87.00,-10663.77,37203
0.71,-4.31,-0.49,7.00,-58.50,-89.00,-10665.45,37213
0.91,-4.83,-0.52,7.00,-61.22,-91.00,-10667.13,37222
0.28,-5.68,-0.85,7.00,-333.84,-321.00,-10668.81,37230
0.47,-6.32,-0.64,7.00,-345.72,-331.00,-10670.49,37239
0.28,-7.04,-0.73,7.00,-365.65,-348.00,-10673.00,37249
0.37,-7.15,-0.11,7.00,-356.02,-340.00,-10675.52,37258
0.81,-7.97,-0.82,7.00,-390.55,-369.00,-10678.04,37267
0.66,-7.60,0.37,7.00,-357.45,-341.00,-10679.72,37275
0.33,-7.64,-0.04,7.00,-366.82,-349.00,-10682.24,37284
0.37,-8.61,-0.97,7.00,-409.49,-385.00,-10685.59,37294
0.57,-9.13,-0.52,7.00,-413.59,-388.00,-10688.95,37303
0.71,-8.72,0.41,7.00,-384.91,-364.00,-10691.47,37312
0.33,-9.20,-0.47,7.00,-414.38,-389.00,-10694.83,37320
0.42,-9.54,-0.34,7.00,-420.37,-394.00,-10698.18,37329
0.81,-9.99,-0.45,7.00,-433.93,-405.00,-10702.38,37339
1.74,-10.38,-0.38,7.00,-442.02,-412.00,-10705.74,37348
5.08,-10.33,0.04,7.00,-432.51,-404.00,-10709.93,37357
10.27,-10.67,-0.33,7.00,-448.10,-417.00,-10714.13,37366
17.84,-10.86,-0.19,7.00,-449.70,-419.00,-10718.33,37376
33.36,-11.32,-0.46,7.00,-465.18,-432.00,-10722.52,37385
43.85,-11.50,-0.17,7.00,-462.00,-429.00,-10727.56,37394
48.14,-12.00,-0.50,7.00,-480.40,-444.00,-10731.76,37402
55.67,-11.80,0.20,7.00,-459.73,-427.00,-10736.79,37411
64.84,-12.33,-0.53,7.00,-485.50,-449.00,-10740.99,37421
75.29,-12.70,-0.37,7.00,-488.38,-451.00,-10746.03,37430
78.42,-12.21,0.49,7.00,-458.03,-426.00,-10751.06,37439
85.89,-12.70,-0.50,7.00,-487.76,-451.00,-10756.10,37448
93.06,-12.36,0.34,7.00,-459.78,-427.00,-10761.13,37457
100.26,-12.96,-0.60,7.00,-490.75,-453.00,-10765.33,37467
115.64,-13.05,-0.09,7.00,-476.17,-441.00,-10770.37,37476
120.84,-12.63,0.42,7.00,-453.07,-421.00,-10775.40,37485
125.64,-13.42,-0.79,7.00,-494.73,-457.00,-10780.44,37494
134.46,-13.03,0.39,7.00,-456.85,-425.00,-10785.48,37504
148.07,-13.32,-0.29,7.00,-469.79,-436.00,-10789.67,37513
150.95,-13.38,-0.07,7.00,-465.31,-432.00,-10794.71,37522
170.93,-13.73,-0.35,7.00,-466.95,-433.00,-10799.74,37531
166.90,-14.09,-0.35,7.00,-478.56,-443.00,-10804.78,37540
189.76,-13.58,0.51,7.00,-432.37,-404.00,-10808.98,37550
204.67,-14.03,-0.44,7.00,-450.73,-420.00,-10814.01,37559
189.76,-13.77,0.25,7.00,-442.33,-412.00,-10819.05,37568
213.55,-13.71,0.06,7.00,-425.40,-398.00,-10823.24,37577
220.70,-13.90,-0.19,7.00,-428.79,-401.00,-10827.44,37586
207.59,-13.73,0.17,7.00,-428.49,-401.00,-10832.48,37596
224.89,-13.98,-0.26,7.00,-428.58,-401.00,-10836.67,37605
219.66,-13.28,0.71,7.00,-396.30,-374.00,-10840.87,37614
208.57,-13.64,-0.36,7.00,-436.28,-407.00,-10845.07,37623
220.70,-12.99,0.65,7.00,-389.16,-368.00,-10849.26,37633
222.79,-13.30,-0.31,7.00,-414.32,-389.00,-10853.46,37642
223.84,-12.77,0.52,7.00,-383.58,-363.00,-10857.66,37651
228.08,-12.89,-0.12,7.00,-395.56,-373.00,-10861.85,37660
228.08,-12.53,0.36,7.00,-377.08,-357.00,-10866.05,37669
233.50,-12.61,-0.08,7.00,-382.72,-362.00,-10870.25,37679
234.60,-12.04,0.57,7.00,-354.65,-338.00,-10874.44,37688
237.92,-12.17,-0.13,7.00,-368.73,-350.00,-10878.64,37696
232.41,-11.59,0.58,7.00,-345.01,-330.00,-10883.68,37705
229.16,-11.72,-0.13,7.00,-365.60,-348.00,-10887.87,37714
204.67,-11.43,0.29,7.00,-371.16,-352.00,-10892.07,37724
216.58,-11.51,-0.08,7.00,-370.36,-352.00,-10897.11,37733
215.57,-11.47,0.04,7.00,-368.10,-350.00,-10901.30,37742
201.79,-11.32,0.15,7.00,-373.61,-354.00,-10906.34,37751
205.64,-11.29,0.04,7.00,-371.83,-353.00,-10911.37,37761
174.22,-10.49,0.79,7.00,-360.80,-344.00,-10916.41,37770
175.88,-10.76,-0.26,7.00,-387.33,-366.00,-10921.45,37779
174.22,-10.22,0.53,7.00,-359.28,-342.00,-10926.48,37788
161.42,-9.87,0.35,7.00,-362.58,-345.00,-10931.52,37797
151.67,-9.88,-0.01,7.00,-376.08,-357.00,-10936.55,37807
153.13,-9.46,0.41,7.00,-356.40,-340.00,-10942.43,37816
134.46,-10.03,-0.57,7.00,-401.04,-378.00,-10948.30,37825
138.42,-9.68,0.35,7.00,-371.82,-353.00,-10953.34,37834
134.46,-9.23,0.46,7.00,-360.43,-343.00,-10959.22,37843
120.84,-9.30,-0.07,7.00,-379.80,-360.00,-10965.93,37853
121.43,-9.10,0.20,7.00,-369.13,-351.00,-10971.81,37862
113.96,-8.93,0.17,7.00,-368.91,-351.00,-10978.52,37871
120.25,-8.64,0.30,7.00,-356.10,-340.00,-10985.24,37880
112.85,-8.38,0.26,7.00,-353.94,-338.00,-10991.95,37890
102.27,-8.72,-0.34,7.00,-379.00,-359.00,-10998.66,37899
86.76,-8.51,0.21,7.00,-368.57,-350.00,-11006.22,37908
70.08,-8.44,0.08,7.00,-374.61,-355.00,-11013.77,37917
61.87,-7.94,0.50,7.00,-355.79,-339.00,-11020.49,37925
47.36,-7.48,0.46,7.00,-348.37,-333.00,-11028.04,37935
37.24,-6.92,0.56,7.00,-334.09,-321.00,-11035.60,37944
29.61,-6.72,0.21,7.00,-337.03,-324.00,-11043.99,37953
19.53,-6.31,0.41,7.00,-323.82,-313.00,-11051.54,37962
11.70,-6.19,0.12,7.00,-327.09,-315.00,-11059.94,37971
9.90,-5.54,0.65,7.00,-300.48,-293.00,-11068.33,37981
4.68,-5.02,0.52,7.00,-289.93,-284.00,-11075.88,37990
0.57,-4.98,0.04,7.00,-59.74,-90.00,-11084.28,37998
0.52,-4.91,0.06,7.00,-59.31,-89.00,-11092.67,38007
0.33,-4.57,0.35,7.00,-56.44,-87.00,-11100.23,38017
0.47,-4.16,0.40,7.00,-54.20,-85.00,-11108.62,38026
0.28,-3.95,0.22,7.00,-53.87,-85.00,-11116.17,38035
0.42,-3.84,0.11,7.00,-53.73,-85.00,-11123.73,38043
0.37,-3.82,0.01,7.00,-54.05,-85.00,-11131.28,38052
0.61,-3.64,0.19,7.00,-52.43,-84.00,-11138.84,38062
0.28,-3.45,0.18,7.00,-51.54,-83.00,-11146.39,38071
0.28,-3.06,0.40,7.00,-48.69,-80.00,-11153.94,38079
0.71,-3.14,-0.08,7.00,-51.00,-83.00,-11161.50,38088
0.71,-2.84,0.30,7.00,-47.97,-80.00,-11169.05,38097
0.76,-2.56,0.28,7.00,-46.67,-79.00,-11175.77,38107
0.33,-2.03,0.52,7.00,-43.06,-76.00,-11183.32,38115
0.81,-2.04,-0.01,7.00,-45.20,-78.00,-11190.04,38124
1.79,-1.95,0.08,7.00,-44.44,-77.00,-11196.75,38133
4.28,-1.76,0.19,7.00,-42.99,-76.00,-11203.46,38142
8.94,-1.71,0.05,7.00,-43.23,-76.00,-11210.18,38151
15.43,-1.63,0.08,7.00,-42.34,-75.00,-11216.89,38160
23.97,-1.48,0.16,7.00,-40.61,-74.00,-11223.61,38169
28.21,-1.95,-0.47,7.00,-45.02,-77.00,-11230.32,38178
37.89,-2.09,-0.15,7.00,-43.17,-76.00,-11236.20,38188
42.41,-2.34,-0.25,7.00,-44.10,-77.00,-11242.07,38197
39.87,-2.37,-0.03,7.00,-43.77,-76.00,-11248.79,38205
49.47,-2.64,-0.27,7.00,-44.41,-77.00,-11254.66,38214
50.82,-2.57,0.07,7.00,-42.43,-75.00,-11260.54,38223
56.26,-2.70,-0.13,7.00,-42.68,-75.00,-11267.25,38233
60.90,-2.59,0.11,7.00,-40.12,-73.00,-11273.13,38242
60.58,-2.79,-0.20,7.00,-42.38,-75.00,-11279.00,38251
65.52,-2.71,0.08,7.00,-39.61,-73.00,-11285.72,38259
76.84,-2.65,0.05,7.00,-36.26,-70.00,-11291.59,38268
80.03,-2.61,0.04,7.00,-35.08,-69.00,-11297.47,38278
75.29,-2.53,0.08,7.00,-36.01,-70.00,-11304.18,38287
68.65,-2.59,-0.06,7.00,-38.78,-72.00,-11310.06,38296
81.26,-2.39,0.21,7.00,-32.90,-67.00,-11315.94,38304
79.22,-2.30,0.09,7.00,-33.59,-68.00,-11321.81,38313
72.64,-2.21,0.09,7.00,-35.10,-69.00,-11327.69,38323
74.15,-2.05,0.16,7.00,-33.63,-68.00,-11334.40,38332
74.15,-1.95,0.10,7.00,-33.35,-68.00,-11340.28,38341
80.85,-1.74,0.21,7.00,-29.77,-65.00,-11346.15,38350
81.26,-1.58,0.16,7.00,-29.06,-64.00,-11352.03,38359
77.63,-1.56,0.02,7.00,-30.68,-65.00,-11357.90,38368
82.50,-1.27,0.29,7.00,-26.57,-62.00,-11363.78,38377
81.67,-1.24,0.03,7.00,-27.76,-63.00,-11368.81,38386
81.26,-1.09,0.15,7.00,-26.63,-62.00,-11374.69,38395
77.63,-0.92,0.17,7.00,-26.83,-62.00,-11380.56,38405
78.02,-0.81,0.10,7.00,-26.47,-62.00,-11386.44,38413
72.64,-0.51,0.30,7.00,-25.78,-61.00,-11392.31,38422
74.53,-0.29,0.22,7.00,-24.48,-60.00,-11398.19,38431
80.03,-0.43,-0.14,7.00,-24.93,-60.00,-11403.23,38440
80.85,0.14,0.58,7.00,-18.89,-55.00,-11409.10,38450
76.84,0.08,-0.07,7.00,-23.05,-59.00,-11414.14,38458
80.85,0.36,0.28,7.00,-19.02,-56.00,-11419.17,38467
90.76,0.17,-0.19,7.00,-18.40,-55.00,-11424.21,38476
94.46,0.38,0.21,7.00,-14.39,-52.00,-11429.25,38486
87.64,0.05,-0.34,7.00,-20.77,-57.00,-11434.28,38495
86.32,0.19,0.15,7.00,-18.53,-55.00,-11438.48,38503
78.42,0.06,-0.13,7.00,-22.91,-59.00,-11443.51,38512
77.23,0.03,-0.03,7.00,-23.04,-59.00,-11448.55,38521
76.84,0.11,0.08,7.00,-22.30,-58.00,-11452.75,38531
64.84,-0.00,-0.12,7.00,-27.06,-62.00,-11456.94,38539
63.17,0.11,0.11,7.00,-26.06,-61.00,-11461.98,38548
52.77,-0.20,-0.31,7.00,-31.69,-66.00,-11466.18,38557
37.46,0.03,0.23,7.00,-31.14,-66.00,-11470.37,38566
33.75,-0.45,-0.48,7.00,-36.90,-71.00,-11474.57,38576
28.73,-0.40,0.05,7.00,-35.16,-69.00,-11479.61,38584
18.73,-0.47,-0.07,7.00,-36.91,-71.00,-11483.80,38593
13.86,-0.59,-0.12,7.00,-38.06,-72.00,-11488.00,38602
5.36,-0.50,0.09,7.00,-37.09,-71.00,-11492.20,38611
2.92,-0.43,0.07,7.00,-36.84,-71.00,-11497.23,38620
0.61,-0.41,0.02,7.00,-36.93,-71.00,-11501.43,38629
0.33,-0.15,0.25,7.00,-34.77,-69.00,-11505.62,38638
0.42,-0.18,-0.02,7.00,-35.99,-70.00,-11510.66,38647
0.23,-0.08,0.10,7.00,-34.98,-69.00,-11515.70,38656
0.28,0.03,0.10,7.00,-34.46,-69.00,-11519.89,38665
0.37,0.16,0.13,7.00,-33.70,-68.00,-11524.93,38674
0.23,0.18,0.03,7.00,-33.97,-68.00,-11529.13,38682
0.37,0.40,0.22,7.00,-32.10,-67.00,-11534.16,38691
0.66,0.55,0.14,7.00,-31.68,-66.00,-11539.20,38701
0.33,0.67,0.12,7.00,-31.18,-66.00,-11543.40,38709
0.47,0.68,0.02,7.00,-31.53,-66.00,-11547.59,38718
0.28,1.01,0.33,7.00,-28.65,-64.00,-11551.79,38727
0.42,1.14,0.13,7.00,-28.74,-64.00,-11555.99,38736
0.28,1.26,0.12,7.00,-28.20,-63.00,-11561.02,38745
0.33,1.57,0.30,7.00,-25.95,-61.00,-11565.22,38754
0.37,1.91,0.34,7.00,-24.07,-60.00,-11569.41,38763
0.71,2.13,0.21,7.00,-23.52,-59.00,-11573.61,38772
0.28,2.37,0.25,7.00,-22.13,-58.00,-11577.81,38780
0.28,2.63,0.26,7.00,-20.79,-57.00,-11582.84,38790
0.42,2.86,0.23,7.00,-19.80,-56.00,-11587.04,38799
0.23,3.02,0.16,7.00,-19.30,-56.00,-11591.24,38807
0.37,3.15,0.14,7.00,-18.70,-55.00,-11595.43,38816
0.57,3.40,0.25,7.00,-17.03,-54.00,-11599.63,38825
0.71,3.53,0.13,7.00,-16.82,-54.00,-11603.83,38834
0.42,3.58,0.05,7.00,-16.86,-54.00,-11608.86,38843
0.76,3.82,0.23,7.00,-14.99,-52.00,-11613.06,38852
0.52,3.99,0.18,7.00,-14.33,-52.00,-11617.26,38861
0.86,4.05,0.05,7.00,-14.54,-52.00,-11621.45,38870
0.33,4.19,0.15,7.00,-13.45,-51.00,-11625.65,38879
0.47,4.28,0.09,7.00,-13.22,-51.00,-11629.85,38888
0.33,4.54,0.26,7.00,-11.25,-49.00,-11634.04,38896
1.32,4.52,-0.02,7.00,-12.46,-50.00,-11638.24,38905
0.28,4.65,0.13,7.00,-11.21,-49.00,-11642.44,38915
0.61,4.58,-0.08,7.00,-12.43,-50.00,-11646.63,38924
0.28,4.70,0.12,7.00,-11.02,-49.00,-11649.99,38932
0.37,4.57,-0.13,7.00,-12.68,-50.00,-11654.19,38941
0.47,4.71,0.14,7.00,-10.93,-49.00,-11657.54,38950
0.71,4.44,-0.27,7.00,-13.88,-51.00,-11661.74,38960
1.68,4.45,0.01,7.00,-12.68,-50.00,-11665.94,38968
5.36,4.32,-0.13,7.00,-13.87,-51.00,-11669.30,38977
5.22,4.27,-0.05,7.00,-13.77,-51.00,-11673.49,38986
5.79,4.19,-0.08,7.00,-14.29,-51.00,-11676.85,38994
5.79,4.19,-0.00,7.00,-13.98,-51.00,-11681.05,39004
6.52,4.27,0.08,7.00,-13.22,-51.00,-11684.40,39013
8.94,4.16,-0.11,7.00,-14.49,-52.00,-11687.76,39021
9.28,4.28,0.12,7.00,-12.92,-50.00,-11691.96,39030
11.02,4.13,-0.15,7.00,-14.69,-52.00,-11695.32,39040
13.33,4.25,0.11,7.00,-12.95,-50.00,-11698.67,39049
13.22,4.11,-0.14,7.00,-14.63,-52.00,-11702.03,39058
11.02,4.05,-0.06,7.00,-14.78,-52.00,-11705.39,39066
11.80,4.02,-0.02,7.00,-14.70,-52.00,-11708.75,39075
12.91,3.96,-0.06,7.00,-15.09,-52.00,-11712.10,39085
14.86,4.08,0.12,7.00,-13.67,-51.00,-11715.46,39094
12.81,3.91,-0.17,7.00,-15.78,-53.00,-11718.82,39102
14.75,4.23,0.32,7.00,-12.15,-50.00,-11722.17,39111
14.97,4.21,-0.02,7.00,-13.56,-51.00,-11725.53,39120
18.60,4.37,0.15,7.00,-11.86,-49.00,-11728.89,39130
22.47,4.54,0.17,7.00,-10.59,-48.00,-11731.41,39139
22.32,4.56,0.02,7.00,-11.12,-49.00,-11734.76,39147
22.32,4.68,0.12,7.00,-10.09,-48.00,-11737.28,39156
22.32,4.78,0.10,7.00,-9.72,-48.00,-11740.64,39165
21.74,4.73,-0.05,7.00,-10.60,-48.00,-11743.16,39175
22.03,4.86,0.13,7.00,-9.17,-47.00,-11746.51,39183
22.18,4.87,0.00,7.00,-9.67,-48.00,-11749.03,39192
21.89,4.85,-0.01,7.00,-9.82,-48.00,-11752.39,39201
22.18,4.85,-0.01,7.00,-9.82,-48.00,-11754.91,39211
21.60,4.80,-0.04,7.00,-10.21,-48.00,-11758.27,39219
22.62,4.81,0.01,7.00,-9.88,-48.00,-11760.78,39228
22.47,4.81,-0.00,7.00,-9.94,-48.00,-11763.30,39237
22.32,4.82,0.01,7.00,-9.84,-48.00,-11766.66,39245
21.17,4.86,0.03,7.00,-9.67,-48.00,-11769.18,39255
21.60,4.95,0.09,7.00,-8.97,-47.00,-11772.53,39264
21.31,5.06,0.11,7.00,-45.39,-78.00,-11775.05,39273
21.03,5.17,0.12,7.00,-42.44,-75.00,-11778.41,39281
20.20,5.27,0.10,7.00,-40.43,-74.00,-11781.77,39290
18.09,5.37,0.10,7.00,-38.04,-72.00,-11784.29,39300
17.22,5.51,0.13,7.00,-34.03,-68.00,-11787.64,39309
16.97,5.56,0.06,7.00,-34.25,-68.00,-11791.00,39317
16.13,5.61,0.04,7.00,-33.49,-68.00,-11795.20,39326
13.97,5.65,0.04,7.00,-32.49,-67.00,-11798.55,39335
13.54,5.71,0.07,7.00,-30.46,-65.00,-11801.91,39345
12.60,5.67,-0.04,7.00,-33.62,-68.00,-11806.11,39353
11.99,5.86,0.19,7.00,-24.28,-60.00,-11809.46,39362
12.19,5.95,0.08,7.00,-24.31,-60.00,-11812.82,39371
10.45,6.16,0.21,7.00,-16.45,-53.00,-11816.18,39380
10.27,6.08,-0.08,7.00,-24.54,-60.00,-11819.54,39390
9.02,6.25,0.18,7.00,-14.93,-52.00,-11822.90,39398
9.64,6.40,0.14,7.00,-12.10,-50.00,-11826.25,39407
9.64,6.64,0.24,7.00,-4.14,-43.00,-11829.61,39415
7.45,6.86,0.22,7.00,0.74,40.00,-11833.81,39425
8.01,6.99,0.13,7.00,2.10,41.00,-11836.32,39434
8.34,6.95,-0.04,7.00,-1.82,-41.00,-11838.84,39442
9.81,7.45,0.50,7.00,20.90,57.00,-11841.36,39451
10.73,7.14,-0.31,7.00,-2.36,-41.00,-11843.88,39460
11.60,7.76,0.62,7.00,31.22,66.00,-11845.56,39469
15.43,7.56,-0.20,7.00,9.52,48.00,-11846.40,39478
18.48,7.95,0.39,7.00,30.78,65.00,-11847.24,39487
19.79,7.96,0.01,7.00,23.25,59.00,-11847.24,39495
24.59,8.10,0.14,7.00,29.11,64.00,-11847.24,39504
38.32,7.94,-0.16,7.00,17.42,54.00,-11847.24,39514
48.67,7.94,-0.00,7.00,18.66,55.00,-11847.24,39523
54.50,7.77,-0.17,7.00,10.00,48.00,-11847.24,39531
58.39,7.56,-0.21,7.00,2.99,42.00,-11846.40,39540
69.00,7.41,-0.15,7.00,0.00,40.00,-11846.40,39549
65.18,7.23,-0.18,7.00,0.00,40.00,-11846.40,39558
76.84,6.99,-0.25,7.00,0.00,40.00,-11846.40,39567
72.64,6.88,-0.10,7.00,0.00,40.00,-11846.40,39575
78.42,6.63,-0.25,7.00,-1.83,-41.00,-11846.40,39584
74.91,6.38,-0.25,7.00,-9.12,-47.00,-11846.40,39593
67.94,6.11,-0.27,7.00,-18.49,-55.00,-11846.40,39602
69.36,5.79,-0.32,7.00,-26.84,-62.00,-11847.24,39611
66.55,5.52,-0.28,7.00,-33.77,-68.00,-11847.24,39620
65.86,5.28,-0.24,7.00,-39.05,-72.00,-11848.07,39629
67.24,5.05,-0.23,7.00,-44.40,-77.00,-11848.07,39638
65.52,4.79,-0.26,7.00,-3.48,-42.00,-11849.75,39647
66.20,4.57,-0.23,7.00,-4.31,-43.00,-11850.59,39656
67.24,4.42,-0.14,7.00,-4.42,-43.00,-11851.43,39665
71.17,4.21,-0.21,7.00,-4.66,-43.00,-11852.27,39673
70.80,4.16,-0.05,7.00,-4.39,-43.00,-11853.11,39683
73.39,4.03,-0.13,7.00,-4.56,-43.00,-11853.95,39692
73.39,4.12,0.09,7.00,-3.29,-42.00,-11854.79,39700
69.36,3.97,-0.15,7.00,-6.11,-45.00,-11855.63,39709
66.89,4.03,0.05,7.00,-5.70,-44.00,-11856.47,39718
65.52,4.06,0.04,7.00,-5.94,-44.00,-11857.31,39728
59.63,4.14,0.08,7.00,-6.89,-45.00,-11858.99,39736
59.01,4.22,0.08,7.00,-6.58,-45.00,-11859.83,39745
56.56,4.32,0.10,7.00,-6.61,-45.00,-11860.66,39754
54.50,4.35,0.03,7.00,-7.22,-46.00,-11861.50,39762
51.65,4.64,0.30,7.00,-5.26,-44.00,-11862.34,39772
58.70,4.77,0.13,7.00,-3.76,-43.00,-11863.18,39781
61.87,4.82,0.05,7.00,-3.00,-42.00,-11863.18,39790
65.18,4.94,0.12,7.00,-1.34,-41.00,-11863.18,39798
75.68,4.99,0.05,7.00,0.00,40.00,-11863.18,39808
88.96,5.08,0.09,7.00,-30.38,-65.00,-11863.18,39817
104.31,5.11,0.03,7.00,-24.80,-60.00,-11863.18,39825
113.40,5.18,0.06,7.00,-18.57,-55.00,-11864.02,39834
121.43,5.13,-0.05,7.00,-18.31,-55.00,-11864.02,39843
143.17,5.13,0.00,7.00,-5.68,-44.00,-11864.02,39853
146.66,5.10,-0.03,7.00,-4.91,-44.00,-11864.86,39861
178.41,5.09,-0.02,7.00,0.00,40.00,-11864.86,39870
192.47,5.03,-0.05,7.00,0.00,40.00,-11865.70,39879
230.23,5.00,-0.04,7.00,0.00,40.00,-11865.70,39887
251.68,4.94,-0.05,7.00,0.00,40.00,-11865.70,39897
263.72,4.86,-0.08,7.00,0.00,40.00,-11865.70,39906
289.49,4.77,-0.09,7.00,0.00,40.00,-11865.70,39914
272.47,4.70,-0.07,7.00,0.00,40.00,-11865.70,39923
303.27,4.54,-0.16,7.00,0.00,40.00,-11865.70,39931
290.84,4.22,-0.32,7.00,0.00,40.00,-11865.70,39941
301.86,4.08,-0.14,7.00,0.00,40.00,-11865.70,39950
346.92,3.91,-0.17,7.00,0.00,40.00,-11865.70,39958
334.31,3.52,-0.39,7.00,0.00,40.00,-11865.70,39967
375.29,3.21,-0.31,7.00,0.00,40.00,-11864.86,39975
373.56,2.94,-0.27,7.00,0.00,40.00,-11864.86,39985
409.67,2.59,-0.35,7.00,0.00,40.00,-11864.86,39994
409.67,2.36,-0.23,7.00,0.00,40.00,-11864.02,40002
436.94,1.99,-0.37,7.00,0.00,40.00,-11864.02,40011
445.06,1.74,-0.25,7.00,0.00,40.00,-11864.02,40020
453.32,1.49,-0.25,7.00,0.00,40.00,-11863.18,40029
461.73,1.24,-0.25,7.00,0.00,40.00,-11863.18,40038
461.73,1.07,-0.17,7.00,0.00,40.00,-11863.18,40046
472.46,0.88,-0.18,7.00,0.00,40.00,-11862.34,40055
428.97,0.71,-0.17,7.00,0.00,40.00,-11862.34,40065
481.22,0.55,-0.16,7.00,0.00,40.00,-11861.50,40073
434.94,0.38,-0.18,7.00,0.00,40.00,-11861.50,40082
490.14,0.20,-0.17,7.00,0.00,40.00,-11860.66,40091
449.17,0.02,-0.18,7.00,0.00,40.00,-11860.66,40099
506.13,-0.12,-0.14,7.00,0.00,40.00,-11859.83,40109
503.82,-0.34,-0.22,7.00,0.00,40.00,-11859.83,40117
506.13,-0.58,-0.24,7.00,0.00,40.00,-11858.99,40126
499.22,-0.84,-0.26,7.00,0.00,40.00,-11858.99,40135
499.22,-1.16,-0.32,7.00,0.00,40.00,-11858.15,40143
494.66,-1.48,-0.31,7.00,0.00,40.00,-11857.31,40153
492.39,-1.94,-0.46,7.00,0.00,40.00,-11857.31,40162
490.14,-2.37,-0.43,7.00,0.00,40.00,-11856.47,40170
481.22,-2.37,0.00,7.00,0.00,40.00,-11855.63,40179
470.29,-2.85,-0.48,7.00,0.00,40.00,-11854.79,40187
432.94,-3.29,-0.44,7.00,0.00,40.00,-11853.95,40197
470.29,-3.66,-0.37,7.00,0.00,40.00,-11853.11,40206
425.04,-4.12,-0.46,7.00,0.00,40.00,-11852.27,40214
461.73,-4.64,-0.52,7.00,0.00,40.00,-11851.43,40223
443.02,-5.18,-0.54,7.00,0.00,40.00,-11851.43,40232
465.99,-5.73,-0.55,7.00,0.00,40.00,-11850.59,40241
463.86,-6.24,-0.51,7.00,0.00,40.00,-11849.75,40250
438.96,-6.82,-0.58,7.00,0.00,40.00,-11848.91,40259
434.94,-7.34,-0.52,7.00,0.00,40.00,-11848.07,40267
463.86,-7.89,-0.54,7.00,0.00,40.00,-11847.24,40276
45
2,i7j
449.17,-9.28,-0.45,7.00,-12.47,-50.00,-11843.88,40303
449.17,-9.70,-0.42,7.00,-22.33,-58.00,-11843.04,40312
405.91,-10.18,-0.48,7.00,-109.44,-132.00,-11843.04,40322
445.06,-10.59,-0.41,7.00,-51.69,-83.00,-11843.04,40330
447.11,-11.00,-0.41,7.00,-58.35,-89.00,-11843.04,40339
440.98,-11.20,-0.21,7.00,-70.30,-99.00,-11843.04,40348
394.83,-11.39,-0.19,7.00,-151.86,-167.00,-11843.04,40357
428.97,-11.62,-0.23,7.00,-101.99,-125.00,-11843.04,40367
427.00,-11.96,-0.34,7.00,-116.05,-137.00,-11843.04,40376
387.61,-12.28,-0.32,7.00,-188.08,-198.00,-11843.04,40385
423.09,-12.55,-0.27,7.00,-136.07,-154.00,-11843.04,40394
417.29,-12.76,-0.21,7.00,-149.82,-166.00,-11843.04,40403
377.03,-13.03,-0.28,7.00,-222.10,-227.00,-11843.04,40413
405.91,-13.27,-0.23,7.00,-181.89,-193.00,-11843.04,40422
404.04,-13.50,-0.23,7.00,-190.75,-200.00,-11843.04,40430
365.03,-13.68,-0.17,7.00,-253.90,-254.00,-11843.04,40439
394.83,-13.90,-0.22,7.00,-215.03,-221.00,-11843.04,40449
391.21,-14.08,-0.18,7.00,-224.63,-229.00,-11843.04,40458
356.69,-14.28,-0.20,7.00,-281.55,-277.00,-11843.04,40467
380.52,-14.46,-0.18,7.00,-250.40,-251.00,-11843.04,40476
373.56,-14.62,-0.16,7.00,-264.65,-263.00,-11843.04,40485
340.56,-14.78,-0.16,7.00,-315.82,-306.00,-11843.04,40495
365.03,-14.94,-0.15,7.00,-285.02,-280.00,-11843.04,40504
361.67,-15.06,-0.13,7.00,-292.51,-286.00,-11843.04,40513
332.76,-15.17,-0.11,7.00,-335.04,-322.00,-11843.04,40522
356.69,-15.31,-0.14,7.00,-306.04,-298.00,-11843.04,40531
355.04,-15.43,-0.12,7.00,-311.02,-302.00,-11843.04,40541
353.41,-15.55,-0.12,7.00,-316.15,-306.00,-11843.04,40550
342.14,-15.66,-0.11,7.00,-334.68,-322.00,-11843.04,40559
348.53,-15.74,-0.08,7.00,-327.35,-315.00,-11843.04,40568
346.92,-15.82,-0.07,7.00,-331.15,-319.00,-11843.04,40578
332.76,-15.89,-0.07,7.00,-352.15,-336.00,-11843.04,40587
338.99,-15.93,-0.05,7.00,-344.45,-330.00,-11843.04,40596
337.42,-15.95,-0.02,7.00,-346.58,-332.00,-11843.04,40604
329.69,-15.98,-0.03,7.00,-357.70,-341.00,-11843.04,40613
325.14,-15.99,-0.00,7.00,-363.26,-346.00,-11843.04,40623
294.93,-15.98,0.00,7.00,-400.56,-377.00,-11843.04,40632
308.96,-15.99,-0.00,7.00,-383.83,-363.00,-11843.04,40641
281.51,-15.98,0.01,7.00,-415.65,-390.00,-11843.04,40650
273.75,-15.99,-0.01,7.00,-424.98,-398.00,-11843.04,40659
264.95,-15.99,-0.00,7.00,-434.43,-406.00,-11843.04,40669
258.84,-15.98,0.01,7.00,-440.09,-410.00,-11843.04,40678
248.17,-15.99,-0.01,7.00,-451.81,-420.00,-11843.04,40687
220.70,-15.94,0.05,7.00,-475.25,-440.00,-11843.04,40696
228.08,-15.90,0.04,7.00,-467.65,-434.00,-11843.04,40706
193.39,-15.92,-0.02,7.00,-498.77,-460.00,-11843.04,40715
170.12,-15.99,-0.07,7.00,-518.39,-476.00,-11843.04,40724
153.87,-16.10,-0.11,7.00,-532.33,-488.00,-11843.04,40733
126.87,-16.17,-0.06,7.00,-548.23,-502.00,-11843.04,40742
115.08,-16.21,-0.05,7.00,-554.76,-507.00,-11843.88,40752
93.52,-16.24,-0.02,7.00,-563.87,-515.00,-11843.88,40760
86.76,-16.25,-0.01,7.00,-566.31,-517.00,-11844.72,40769
76.45,-16.25,-0.01,7.00,-569.83,-520.00,-11845.56,40778
64.84,-16.23,0.02,7.00,-571.90,-522.00,-11846.40,40787
63.50,-16.23,0.00,7.00,-572.62,-522.00,-11848.07,40797
53.06,-16.21,0.01,7.00,-574.46,-524.00,-11849.75,40806
44.58,-16.16,0.06,7.00,-573.77,-523.00,-11851.43,40815
33.95,-16.02,0.14,7.00,-570.44,-520.00,-11853.11,40824
28.73,-15.96,0.06,7.00,-571.01,-521.00,-11854.79,40834
20.61,-15.95,0.01,7.00,-572.79,-522.00,-11857.31,40843
15.78,-15.85,0.10,7.00,-568.76,-519.00,-11859.83,40852
12.81,-15.78,0.07,7.00,-567.79,-518.00,-11863.18,40861
10.18,-15.58,0.21,7.00,-560.07,-512.00,-11865.70,40870
8.59,-15.53,0.05,7.00,-562.20,-514.00,-11869.90,40879
6.67,-15.43,0.10,7.00,-558.83,-511.00,-11873.25,40888
6.67,-15.25,0.18,7.00,-552.48,-505.00,-11877.45,40897
4.61,-15.00,0.25,7.00,-544.81,-499.00,-11881.65,40906
3.90,-15.17,-0.17,7.00,-557.67,-510.00,-11886.68,40915
0.37,-14.65,0.52,7.00,-530.64,-487.00,-11891.72,40925
0.71,-15.01,-0.36,7.00,-557.46,-509.00,-11896.76,40934
0.37,-14.44,0.56,7.00,-524.85,-482.00,-11902.63,40942
0.66,-14.53,-0.09,7.00,-540.03,-495.00,-11908.51,40951
0.33,-14.67,-0.14,7.00,-544.47,-499.00,-11914.38,40961
0.42,-14.03,0.64,7.00,-512.78,-472.00,-11920.26,40970
0.52,-13.90,0.12,7.00,-520.02,-478.00,-11926.97,40979
0.33,-13.92,-0.02,7.00,-523.44,-481.00,-11933.69,40988
0.42,-13.88,0.04,7.00,-521.19,-479.00,-11940.40,40997
0.37,-13.63,0.25,7.00,-510.61,-470.00,-11947.96,41007
0.66,-13.43,0.19,7.00,-506.99,-467.00,-11955.51,41016
0.28,-12.99,0.44,7.00,-490.97,-453.00,-11963.06,41024
0.37,-13.22,-0.22,7.00,-509.92,-469.00,-11970.62,41033
0.47,-13.06,0.16,7.00,-498.15,-459.00,-11978.17,41042
0.52,-13.37,-0.31,7.00,-515.42,-474.00,-11986.57,41052
0.42,-13.24,0.12,7.00,-503.59,-464.00,-11994.12,41061
0.76,-13.14,0.10,7.00,-501.36,-462.00,-12002.51,41070
0.33,-13.21,-0.07,7.00,-506.66,-467.00,-12010.91,41079
0.42,-13.02,0.19,7.00,-496.58,-458.00,-12019.30,41089
0.66,-13.52,-0.50,7.00,-523.10,-481.00,-12027.69,41098
0.33,-13.38,0.14,7.00,-506.87,-467.00,-12036.93,41107
0.47,-13.04,0.34,7.00,-494.24,-456.00,-12046.16,41115
0.42,-12.91,0.14,7.00,-494.90,-457.00,-12055.39,41124
0.86,-12.79,0.12,7.00,-492.42,-455.00,-12064.62,41134
0.33,-12.44,0.35,7.00,-479.13,-443.00,-12073.86,41143
0.37,-12.83,-0.39,7.00,-503.68,-464.00,-12083.93,41152
0.37,-13.06,-0.22,7.00,-505.95,-466.00,-12093.16,41161
0.52,-13.69,-0.63,7.00,-529.75,-486.00,-12102.39,41170
0.33,-13.55,0.14,7.00,-510.82,-470.00,-12112.47,41180
0.37,-13.52,0.02,7.00,-512.60,-472.00,-12122.54,41189
0.71,-13.82,-0.30,7.00,-526.55,-483.00,-12132.61,41198
0.33,-13.71,0.11,7.00,-515.65,-474.00,-12142.68,41207
0.37,-14.08,-0.37,7.00,-534.37,-490.00,-12152.75,41216
0.37,-13.95,0.13,7.00,-521.04,-479.00,-12162.83,41225
0.71,-14.16,-0.21,7.00,-533.27,-489.00,-12172.90,41234
0.28,-14.25,-0.09,7.00,-532.89,-489.00,-12183.81,41243
0.37,-14.46,-0.21,7.00,-540.79,-495.00,-12193.88,41252
0.47,-14.74,-0.28,7.00,-548.91,-502.00,-12204.79,41262
0.33,-14.30,0.44,7.00,-523.63,-481.00,-12214.87,41271
0.37,-14.50,-0.21,7.00,-541.77,-496.00,-12225.78,41280
0.71,-14.86,-0.36,7.00,-553.74,-506.00,-12236.69,41289
0.33,-14.70,0.17,7.00,-539.12,-494.00,-12247.60,41298
0.42,-14.99,-0.30,7.00,-555.77,-508.00,-12258.51,41308
0.71,-14.94,0.05,7.00,-547.51,-501.00,-12269.42,41316
0.33,-15.00,-0.06,7.00,-551.08,-504.00,-12280.33,41325
0.42,-15.03,-0.03,7.00,-551.23,-504.00,-12292.08,41334
0.37,-14.86,0.16,7.00,-543.29,-497.00,-12303.00,41344
0.47,-14.90,-0.04,7.00,-548.46,-502.00,-12314.75,41353
0.33,-15.02,-0.11,7.00,-552.78,-506.00,-12325.66,41362
0.37,-14.86,0.16,7.00,-543.43,-498.00,-12337.41,41371
0.91,-15.41,-0.55,7.00,-571.36,-521.00,-12349.16,41380
0.33,-14.96,0.45,7.00,-539.95,-495.00,-12360.07,41390
0.42,-14.99,-0.03,7.00,-550.35,-503.00,-12371.82,41399
0.76,-14.78,0.21,7.00,-540.32,-495.00,-12383.57,41408
0.33,-14.63,0.15,7.00,-537.67,-493.00,-12394.48,41417
0.42,-14.57,0.06,7.00,-538.21,-493.00,-12406.23,41425
0.71,-15.03,-0.45,7.00,-559.74,-511.00,-12417.98,41435
0.33,-14.67,0.36,7.00,-534.57,-490.00,-12428.90,41444
0.47,-15.12,-0.45,7.00,-561.83,-513.00,-12440.65,41453
0.42,-14.74,0.37,7.00,-536.07,-491.00,-12452.40,41462
0.42,-14.48,0.27,7.00,-531.54,-488.00,-12464.15,41472
0.33,-14.71,-0.24,7.00,-547.47,-501.00,-12475.90,41481
0.37,-14.40,0.31,7.00,-528.79,-485.00,-12487.65,41490
0.81,-14.60,-0.20,7.00,-543.78,-498.00,-12499.40,41499
0.33,-14.27,0.33,7.00,-525.13,-482.00,-12511.15,41508
0.42,-14.68,-0.41,7.00,-550.34,-503.00,-12523.74,41518
0.71,-14.49,0.19,7.00,-533.49,-489.00,-12535.49,41527
0.33,-14.39,0.10,7.00,-532.62,-489.00,-12547.24,41535
0.42,-14.45,-0.07,7.00,-537.62,-493.00,-12558.15,41544
0.66,-14.01,0.44,7.00,-516.42,-475.00,-12569.90,41553
0.33,-13.85,0.16,7.00,-517.86,-476.00,-12581.65,41563
0.47,-13.51,0.33,7.00,-506.17,-466.00,-12593.41,41572
0.37,-13.40,0.12,7.00,-507.55,-467.00,-12605.16,41581
0.71,-13.13,0.27,7.00,-497.96,-459.00,-12617.75,41590
0.33,-12.58,0.55,7.00,-478.70,-443.00,-12629.50,41600
0.33,-12.83,-0.24,7.00,-500.48,-461.00,-12641.25,41609
0.37,-12.48,0.35,7.00,-480.07,-444.00,-12652.16,41618
0.71,-12.15,0.33,7.00,-471.94,-437.00,-12663.91,41627
0.33,-11.54,0.61,7.00,-451.38,-420.00,-12675.66,41636
0.37,-11.21,0.33,7.00,-448.48,-418.00,-12687.41,41646
0.33,-10.95,0.26,7.00,-443.64,-414.00,-12699.16,41654
0.42,-10.64,0.31,7.00,-434.75,-406.00,-12710.91,41663
0.66,-10.35,0.29,7.00,-427.85,-400.00,-12722.66,41672
0.33,-9.95,0.40,7.00,-415.59,-390.00,-12734.41,41681
0.47,-9.75,0.20,7.00,-414.85,-389.00,-12746.16,41691
0.28,-9.55,0.20,7.00,-409.83,-385.00,-12757.91,41700
0.37,-8.75,0.80,7.00,-377.62,-358.00,-12769.67,41709
0.47,-8.62,0.13,7.00,-387.76,-366.00,-12780.58,41718
0.47,-8.05,0.56,7.00,-365.05,-347.00,-12792.33,41726
0.33,-7.78,0.27,7.00,-364.23,-347.00,-12804.08,41736
0.37,-7.72,0.06,7.00,-366.85,-349.00,-12815.83,41745
0.47,-7.22,0.51,7.00,-345.30,-331.00,-12827.58,41754
0.33,-6.83,0.39,7.00,-337.80,-324.00,-12838.49,41763
0.47,-6.48,0.34,7.00,-330.19,-318.00,-12850.24,41773
0.33,-5.58,0.90,7.00,-296.57,-289.00,-12861.15,41782
0.52,-5.92,-0.33,7.00,-329.57,-317.00,-12872.90,41790
0.33,-5.59,0.32,7.00,-308.34,-299.00,-12883.82,41799
0.37,-5.66,-0.06,7.00,-317.63,-307.00,-12894.73,41808
0.76,-4.88,0.77,7.00,-56.32,-87.00,-12906.48,41818
0.28,-4.34,0.55,7.00,-54.49,-85.00,-12917.39,41827
0.42,-4.30,0.03,7.00,-56.38,-87.00,-12929.14,41835
0.33,-3.58,0.72,7.00,-50.03,-82.00,-12940.05,41844
0.18,-3.14,0.44,7.00,-48.96,-81.00,-12950.12,41853
0.66,-2.78,0.37,7.00,-47.41,-79.00,-12961.04,41863
0.42,-2.47,0.31,7.00,-46.09,-78.00,-12971.11,41872
0.86,-2.04,0.43,7.00,-43.48,-76.00,-12981.18,41880
0.28,-1.45,0.59,7.00,-39.88,-73.00,-12991.25,41889
0.33,-1.19,0.26,7.00,-39.93,-73.00,-13001.32,41899
0.61,-0.84,0.35,7.00,-37.78,-71.00,-13011.39,41908
0.33,-0.09,0.75,7.00,-32.42,-67.00,-13020.63,41916
0.61,0.14,0.22,7.00,-33.44,-68.00,-13029.86,41925
0.71,0.48,0.34,7.00,-31.25,-66.00,-13039.09,41934
0.57,0.95,0.47,7.00,-28.38,-63.00,-13048.33,41944
0.37,1.16,0.22,7.00,-28.32,-63.00,-13057.56,41952
0.61,1.71,0.54,7.00,-24.29,-60.00,-13065.95,41961
0.42,2.41,0.70,7.00,-20.17,-56.00,-13074.34,41970
0.37,2.82,0.41,7.00,-19.28,-56.00,-13082.74,41979
0.00,3.38,0.56,7.00,-15.87,-53.00,-13090.29,41988
0.42,3.76,0.38,7.00,-14.66,-52.00,-13097.85,41997
0.28,4.25,0.49,7.00,-11.80,-49.00,-13105.40,42006
0.33,4.72,0.47,7.00,-9.48,-47.00,-13112.95,42015
0.61,5.09,0.36,7.00,-40.59,-74.00,-13120.51,42023
0.28,5.61,0.52,7.00,-24.30,-60.00,-13127.22,42033
0.33,5.99,0.38,7.00,-17.70,-54.00,-13133.94,42042
0.61,6.72,0.73,7.00,7.41,46.00,-13140.65,42050
0.23,7.02,0.30,7.00,6.42,45.00,-13146.53,42059
0.42,7.47,0.46,7.00,20.89,57.00,-13152.40,42068
0.23,7.90,0.43,7.00,30.94,66.00,-13157.44,42077
0.33,8.20,0.30,7.00,35.86,70.00,-13162.48,42086
0.47,8.49,0.30,7.00,43.22,76.00,-13165.83,42095
0.33,9.00,0.51,7.00,60.18,90.00,-13169.19,42103
0.66,9.05,0.04,7.00,52.03,83.00,-13171.71,42113
0.81,9.43,0.39,7.00,68.51,97.00,-13174.23,42122
0.28,9.40,-0.04,7.00,59.19,89.00,-13175.07,42130
0.52,9.83,0.43,7.00,79.42,106.00,-13175.91,42139
0.28,9.87,0.04,7.00,72.39,100.00,-13175.91,42148
0.42,10.08,0.22,7.00,81.36,108.00,-13175.91,42157
0.33,9.85,-0.23,7.00,66.72,96.00,-13175.91,42166
0.37,9.93,0.08,7.00,74.89,103.00,-13175.91,42175
0.57,9.66,-0.27,7.00,61.12,91.00,-13175.91,42183
0.37,9.47,-0.19,7.00,58.08,88.00,-13175.07,42192
0.71,9.38,-0.09,7.00,57.73,88.00,-13174.23,42202
0.28,9.05,-0.33,7.00,44.64,77.00,-13173.39,42210
3.77,8.76,-0.29,7.00,38.21,72.00,-13173.39,42219
6.75,8.61,-0.15,7.00,36.98,71.00,-13173.39,42228
11.80,8.37,-0.24,7.00,29.25,64.00,-13173.39,42236
14.30,8.16,-0.21,7.00,24.39,60.00,-13173.39,42246
20.20,8.03,-0.13,7.00,22.13,58.00,-13173.39,42255
19.66,7.93,-0.10,7.00,20.52,57.00,-13173.39,42263
21.17,7.82,-0.11,7.00,17.29,54.00,-13173.39,42272
20.06,7.74,-0.08,7.00,16.20,53.00,-13173.39,42281
20.89,7.61,-0.13,7.00,11.92,50.00,-13173.39,42291
26.52,7.54,-0.07,7.00,10.84,49.00,-13173.39,42299
34.35,7.44,-0.11,7.00,6.36,45.00,-13173.39,42308
37.67,7.31,-0.13,7.00,2.20,41.00,-13173.39,42317
43.36,7.19,-0.11,7.00,0.00,40.00,-13173.39,42326
51.37,7.08,-0.12,7.00,0.00,40.00,-13173.39,42335
67.24,6.98,-0.10,7.00,0.00,40.00,-13173.39,42343
75.29,6.89,-0.09,7.00,0.00,40.00,-13173.39,42352
88.96,6.79,-0.10,7.00,0.00,40.00,-13173.39,42360
99.77,6.61,-0.18,7.00,0.00,40.00,-13173.39,42370
110.11,6.42,-0.19,7.00,0.00,40.00,-13173.39,42379
107.97,6.18,-0.24,7.00,-2.03,-41.00,-13173.39,42387
111.20,5.93,-0.26,7.00,-7.24,-46.00,-13173.39,42396
103.28,5.67,-0.25,7.00,-16.81,-54.00,-13173.39,42405
103.79,5.50,-0.18,7.00,-19.54,-56.00,-13173.39,42415
102.27,5.30,-0.20,7.00,-25.46,-61.00,-13173.39,42423
101.26,5.17,-0.13,7.00,-27.65,-63.00,-13173.39,42432
81.67,5.15,-0.03,7.00,-33.52,-68.00,-13173.39,42441
73.02,5.19,0.04,7.00,-33.66,-68.00,-13173.39,42450
62.19,5.26,0.07,7.00,-34.23,-68.00,-13174.23,42459
59.01,5.43,0.17,7.00,-28.94,-64.00,-13174.23,42468
53.06,5.61,0.18,7.00,-25.56,-61.00,-13174.23,42477
51.65,5.85,0.24,7.00,-18.65,-55.00,-13175.07,42486
51.65,6.05,0.20,7.00,-14.40,-52.00,-13175.91,42494
50.82,6.05,0.00,7.00,-18.39,-55.00,-13176.74,42504
49.74,6.21,0.16,7.00,-11.53,-49.00,-13177.58,42513
50.82,6.16,-0.05,7.00,-16.81,-54.00,-13178.42,42522
49.20,6.07,-0.09,7.00,-20.24,-57.00,-13179.26,42530
49.20,5.84,-0.23,7.00,-28.74,-64.00,-13180.10,42540
47.88,5.58,-0.26,7.00,-36.22,-70.00,-13180.94,42549
45.33,5.48,-0.09,7.00,-35.67,-70.00,-13181.78,42558
45.08,4.99,-0.50,7.00,-7.98,-46.00,-13182.62,42566
43.61,4.89,-0.09,7.00,-7.11,-45.00,-13183.46,42575
43.85,4.45,-0.44,7.00,-10.64,-48.00,-13184.30,42585
41.01,4.10,-0.36,7.00,-12.57,-50.00,-13185.14,42593
41.24,3.71,-0.39,7.00,-14.58,-52.00,-13185.98,42602
39.87,3.31,-0.40,7.00,-16.85,-54.00,-13186.82,42611
35.98,3.09,-0.22,7.00,-17.82,-55.00,-13187.66,42620
35.57,2.76,-0.33,7.00,-19.96,-56.00,-13188.49,42629
32.77,2.51,-0.25,7.00,-21.31,-57.00,-13189.33,42638
36.61,2.16,-0.35,7.00,-22.89,-59.00,-13190.17,42647
38.32,1.70,-0.46,7.00,-25.38,-61.00,-13191.01,42656
37.24,1.52,-0.19,7.00,-25.40,-61.00,-13191.01,42665
40.10,1.16,-0.36,7.00,-27.44,-63.00,-13191.85,42674
43.61,0.81,-0.35,7.00,-28.56,-64.00,-13192.69,42683
45.58,0.53,-0.28,7.00,-29.32,-64.00,-13192.69,42692
50.01,0.20,-0.33,7.00,-30.30,-65.00,-13193.53,42701
51.65,-0.12,-0.32,7.00,-31.56,-66.00,-13193.53,42710
55.37,-0.40,-0.28,7.00,-31.97,-66.00,-13193.53,42719
65.18,-0.69,-0.29,7.00,-31.12,-66.00,-13194.37,42728
63.50,-0.99,-0.30,7.00,-33.06,-67.00,-13194.37,42737
72.64,-1.21,-0.22,7.00,-31.34,-66.00,-13194.37,42745
73.39,-1.48,-0.28,7.00,-32.77,-67.00,-13194.37,42755
80.44,-1.83,-0.34,7.00,-32.56,-67.00,-13194.37,42764
95.88,-2.11,-0.28,7.00,-28.26,-63.00,-13194.37,42773
93.52,-2.26,-0.16,7.00,-29.46,-64.00,-13194.37,42782
97.32,-2.56,-0.30,7.00,-30.05,-65.00,-13194.37,42790
104.31,-2.80,-0.24,7.00,-28.20,-63.00,-13194.37,42800
98.29,-3.13,-0.33,7.00,-32.63,-67.00,-13194.37,42809
105.34,-3.45,-0.32,7.00,-31.36,-66.00,-13194.37,42818
103.79,-3.75,-0.30,7.00,-33.42,-68.00,-13194.37,42827
105.34,-4.05,-0.30,7.00,-34.28,-68.00,-13194.37,42836
108.50,-4.32,-0.27,7.00,-34.16,-68.00,-13194.37,42845
107.44,-4.61,-0.29,7.00,-36.11,-70.00,-13194.37,42854
115.08,-4.86,-0.25,7.00,-33.83,-68.00,-13194.37,42863
110.11,-5.15,-0.29,7.00,-285.13,-280.00,-13194.37,42872
113.40,-5.41,-0.27,7.00,-289.89,-284.00,-13194.37,42882
112.30,-5.70,-0.29,7.00,-298.03,-291.00,-13195.21,42891
122.02,-5.81,-0.11,7.00,-292.83,-286.00,-13195.21,42900
123.82,-5.94,-0.13,7.00,-295.38,-288.00,-13195.21,42909
119.09,-6.25,-0.31,7.00,-308.91,-300.00,-13196.05,42917
121.43,-6.44,-0.19,7.00,-310.21,-301.00,-13196.05,42927
120.25,-6.46,-0.03,7.00,-308.12,-299.00,-13196.89,42936
124.42,-6.58,-0.11,7.00,-310.69,-301.00,-13196.89,42945
127.48,-6.70,-0.12,7.00,-312.28,-303.00,-13197.73,42954
135.77,-6.86,-0.16,7.00,-312.88,-303.00,-13197.73,42963
142.48,-6.82,0.04,7.00,-304.19,-296.00,-13198.57,42973
136.43,-6.91,-0.09,7.00,-312.18,-303.00,-13198.57,42982
148.07,-7.05,-0.14,7.00,-310.24,-301.00,-13199.41,42991
150.22,-7.11,-0.06,7.00,-308.76,-300.00,-13199.41,43000
149.50,-7.13,-0.02,7.00,-308.86,-300.00,-13199.41,43010
163.75,-7.18,-0.05,7.00,-302.01,-294.00,-13200.25,43018
166.90,-7.29,-0.11,7.00,-303.68,-295.00,-13200.25,43027
157.60,-7.26,0.03,7.00,-306.31,-298.00,-13201.09,43036
166.11,-7.32,-0.06,7.00,-303.89,-296.00,-13201.09,43045
160.65,-7.36,-0.05,7.00,-308.41,-300.00,-13201.92,43055
169.31,-7.38,-0.02,7.00,-302.51,-295.00,-13201.92,43064
175.05,-7.43,-0.05,7.00,-300.67,-293.00,-13201.92,43073
177.56,-7.49,-0.06,7.00,-300.37,-293.00,-13202.76,43082
186.20,-7.46,0.03,7.00,-291.70,-285.00,-13202.76,43091
172.56,-7.48,-0.01,7.00,-302.59,-295.00,-13202.76,43101
196.15,-7.37,0.10,7.00,-280.35,-276.00,-13202.76,43109
196.15,-7.35,0.03,7.00,-281.12,-277.00,-13202.76,43118
197.08,-7.38,-0.04,7.00,-282.72,-278.00,-13202.76,43127
185.31,-7.38,0.00,7.00,-290.78,-285.00,-13202.76,43137
198.95,-7.35,0.04,7.00,-278.75,-274.00,-13202.76,43146
204.67,-7.28,0.07,7.00,-271.92,-269.00,-13202.76,43155
198.02,-7.24,0.04,7.00,-276.76,-273.00,-13202.76,43164
208.57,-7.22,0.02,7.00,-268.16,-266.00,-13202.76,43173
201.79,-7.22,0.00,7.00,-273.97,-270.00,-13202.76,43183
211.54,-7.20,0.02,7.00,-265.24,-263.00,-13202.76,43191
207.59,-7.18,0.02,7.00,-267.84,-265.00,-13202.76,43200
200.84,-7.14,0.04,7.00,-272.09,-269.00,-13202.76,43209
204.67,-7.10,0.04,7.00,-267.79,-265.00,-13202.76,43218
201.79,-7.06,0.04,7.00,-269.18,-266.00,-13202.76,43228
200.84,-7.04,0.02,7.00,-269.92,-267.00,-13202.76,43237
207.59,-7.02,0.02,7.00,-264.01,-262.00,-13202.76,43246
219.66,-7.00,0.02,7.00,-253.27,-253.00,-13202.76,43255
212.54,-7.00,0.00,7.00,-259.71,-258.00,-13202.76,43264
192.47,-6.98,0.02,7.00,-275.07,-271.00,-13202.76,43273
214.55,-6.96,0.03,7.00,-256.30,-256.00,-13202.76,43282
213.55,-6.93,0.02,7.00,-256.62,-256.00,-13202.76,43291
206.61,-6.88,0.05,7.00,-260.50,-259.00,-13202.76,43300
205.64,-6.85,0.03,7.00,-261.20,-260.00,-13202.76,43310
194.31,-6.83,0.02,7.00,-269.89,-267.00,-13202.76,43319
179.26,-6.97,-0.14,7.00,-287.68,-282.00,-13202.76,43328
}
JIJ2"i(j6
132.53,-6.94,0.03,7.00,-312.60,-303.00,-13202.76,43355
125.64,-6.89,0.05,7.00,-314.57,-305.00,-13202.76,43364
109.04,-6.95,-0.07,7.00,-326.41,-315.00,-13202.76,43373
78.02,-7.02,-0.07,7.00,-339.61,-326.00,-13202.76,43382
55.08,-7.10,-0.08,7.00,-347.93,-333.00,-13202.76,43392
40.32,-7.21,-0.12,7.00,-354.36,-338.00,-13202.76,43401
36.40,-7.34,-0.13,7.00,-358.46,-342.00,-13202.76,43410
26.03,-7.50,-0.15,7.00,-364.11,-346.00,-13202.76,43418
21.17,-7.68,-0.18,7.00,-369.75,-351.00,-13202.76,43427
20.75,-7.87,-0.19,7.00,-374.74,-355.00,-13202.76,43437
16.01,-8.11,-0.24,7.00,-382.08,-362.00,-13203.60,43446
9.81,-8.36,-0.25,7.00,-388.84,-367.00,-13203.60,43455
7.77,-8.60,-0.24,7.00,-394.63,-372.00,-13203.60,43464
6.22,-8.76,-0.16,7.00,-397.01,-374.00,-13204.44,43473
4.35,-8.99,-0.23,7.00,-404.35,-380.00,-13205.28,43482
0.33,-9.11,-0.12,7.00,-405.31,-381.00,-13206.12,43491
0.47,-9.34,-0.23,7.00,-413.02,-388.00,-13206.96,43500
0.61,-9.66,-0.32,7.00,-422.84,-396.00,-13208.64,43509
0.76,-9.85,-0.19,7.00,-425.21,-398.00,-13210.32,43518
0.33,-10.17,-0.31,7.00,-435.49,-407.00,-13212.00,43527
0.52,-10.46,-0.30,7.00,-442.51,-413.00,-13214.51,43536
0.47,-10.52,-0.05,7.00,-438.97,-410.00,-13217.03,43545
0.37,-10.65,-0.13,7.00,-443.79,-414.00,-13219.55,43554
0.61,-11.07,-0.43,7.00,-460.42,-428.00,-13222.91,43564
0.33,-11.23,-0.16,7.00,-458.89,-426.00,-13226.27,43573
0.61,-11.58,-0.35,7.00,-471.57,-437.00,-13230.46,43582
0.33,-11.81,-0.23,7.00,-474.88,-440.00,-13234.66,43591
0.66,-12.03,-0.22,7.00,-480.30,-444.00,-13239.69,43599
0.33,-12.61,-0.58,7.00,-501.80,-463.00,-13243.89,43609
0.37,-12.51,0.10,7.00,-485.88,-449.00,-13249.77,43618
0.81,-13.37,-0.86,7.00,-526.43,-483.00,-13254.80,43627
0.33,-13.70,-0.33,7.00,-524.23,-481.00,-13260.68,43636
0.42,-13.89,-0.19,7.00,-525.94,-483.00,-13267.39,43645
0.66,-14.70,-0.82,7.00,-558.91,-511.00,-13274.11,43655
0.33,-15.13,-0.43,7.00,-561.75,-513.00,-13280.82,43664
0.47,-15.44,-0.31,7.00,-567.14,-518.00,-13288.38,43672
0.57,-15.62,-0.18,7.00,-569.14,-519.00,-13295.09,43681
0.33,-15.77,-0.15,7.00,-572.24,-522.00,-13302.64,43691
0.61,-15.74,0.03,7.00,-567.70,-518.00,-13311.04,43700
0.28,-15.55,0.19,7.00,-559.84,-511.00,-13319.43,43709
0.37,-15.81,-0.27,7.00,-575.59,-525.00,-13327.82,43718
0.47,-15.60,0.22,7.00,-560.58,-512.00,-13336.22,43727
0.33,-15.68,-0.09,7.00,-568.78,-519.00,-13345.45,43737
0.37,-15.65,0.04,7.00,-565.46,-516.00,-13354.68,43746
0.81,-15.49,0.15,7.00,-559.31,-511.00,-13364.76,43754
0.33,-15.76,-0.26,7.00,-574.19,-524.00,-13373.99,43763
0.42,-15.81,-0.06,7.00,-571.42,-521.00,-13384.06,43772
0.71,-16.23,-0.41,7.00,-588.97,-536.00,-13393.29,43782
0.33,-16.11,0.12,7.00,-575.29,-524.00,-13403.37,43791
0.33,-16.23,-0.13,7.00,-583.34,-531.00,-13414.28,43800
0.37,-16.18,0.05,7.00,-578.40,-527.00,-13424.35,43809
0.42,-15.80,0.38,7.00,-562.39,-514.00,-13434.42,43819
0.33,-15.93,-0.13,7.00,-575.70,-525.00,-13445.33,43828
0.37,-15.77,0.15,7.00,-566.27,-517.00,-13456.24,43837
0.47,-15.86,-0.09,7.00,-573.33,-523.00,-13467.15,43846
0.86,-16.17,-0.31,7.00,-585.58,-533.00,-13478.07,43854
0.37,-15.85,0.33,7.00,-564.64,-516.00,-13488.98,43864
0.52,-16.30,-0.45,7.00,-591.60,-538.00,-13500.73,43873
0.33,-16.06,0.24,7.00,-571.75,-522.00,-13511.64,43882
0.42,-15.97,0.09,7.00,-572.40,-522.00,-13522.55,43891
0.66,-15.31,0.66,7.00,-544.46,-499.00,-13533.46,43900
0.37,-15.65,-0.34,7.00,-573.03,-523.00,-13545.21,43910
0.47,-15.90,-0.25,7.00,-577.47,-526.00,-13556.12,43919
0.28,-15.89,0.01,7.00,-572.16,-522.00,-13567.87,43928
0.37,-15.96,-0.06,7.00,-575.19,-524.00,-13579.63,43937
0.76,-15.61,0.35,7.00,-558.18,-510.00,-13590.54,43947
0.33,-15.40,0.21,7.00,-555.93,-508.00,-13602.29,43956
0.37,-15.32,0.08,7.00,-556.50,-509.00,-13614.04,43964
0.66,-15.08,0.24,7.00,-547.15,-501.00,-13625.79,43973
0.33,-14.66,0.42,7.00,-533.26,-489.00,-13637.54,43982
0.37,-14.59,0.07,7.00,-538.36,-493.00,-13648.45,43992
0.37,-14.24,0.35,7.00,-524.12,-481.00,-13660.20,44001
0.47,-14.76,-0.51,7.00,-554.17,-507.00,-13671.95,44010
0.47,-14.33,0.43,7.00,-524.78,-482.00,-13683.70,44019
0.37,-14.22,0.11,7.00,-528.34,-485.00,-13695.45,44028
0.42,-14.20,0.03,7.00,-529.34,-486.00,-13707.20,44038
0.28,-13.65,0.55,7.00,-505.26,-465.00,-13718.96,44047
0.37,-13.86,-0.21,7.00,-525.73,-483.00,-13730.71,44056
0.71,-13.98,-0.12,7.00,-526.72,-484.00,-13742.46,44065
0.42,-14.01,-0.03,7.00,-525.79,-483.00,-13754.21,44075
0.71,-13.77,0.23,7.00,-514.69,-473.00,-13765.96,44084
0.33,-13.34,0.43,7.00,-499.84,-461.00,-13777.71,44092
0.42,-13.37,-0.03,7.00,-509.76,-469.00,-13789.46,44101
0.66,-13.10,0.27,7.00,-496.96,-458.00,-13801.21,44110
0.81,-12.97,0.13,7.00,-496.69,-458.00,-13813.80,44120
0.42,-12.23,0.74,7.00,-466.12,-432.00,-13825.55,44129
0.37,-12.57,-0.33,7.00,-495.89,-458.00,-13837.30,44138
0.86,-11.72,0.85,7.00,-450.83,-420.00,-13849.05,44147
0.33,-12.00,-0.28,7.00,-480.52,-445.00,-13860.80,44156
0.42,-11.54,0.45,7.00,-454.47,-423.00,-13872.55,44166
0.76,-11.53,0.01,7.00,-463.23,-430.00,-13885.14,44175
0.33,-11.17,0.36,7.00,-446.99,-416.00,-13896.89,44184
0.91,-11.22,-0.05,7.00,-456.55,-424.00,-13909.49,44193
0.71,-11.16,0.06,7.00,-452.67,-421.00,-13921.24,44201
0.57,-10.74,0.42,7.00,-434.96,-406.00,-13932.99,44211
0.33,-10.65,0.08,7.00,-439.58,-410.00,-13945.58,44220
0.37,-10.27,0.38,7.00,-424.07,-397.00,-13957.33,44229
0.47,-10.24,0.03,7.00,-430.53,-402.00,-13969.08,44238
0.33,-10.04,0.20,7.00,-422.05,-395.00,-13980.83,44248
0.42,-9.61,0.44,7.00,-406.41,-382.00,-13993.42,44257
0.37,-9.32,0.28,7.00,-402.39,-379.00,-14005.17,44266
0.71,-8.62,0.70,7.00,-376.35,-357.00,-14016.92,44275
0.33,-8.89,-0.27,7.00,-402.51,-379.00,-14029.51,44284
0.37,-8.28,0.60,7.00,-370.00,-351.00,-14041.26,44293
0.81,-8.39,-0.11,7.00,-386.90,-366.00,-14053.01,44302
0.33,-7.46,0.93,7.00,-342.84,-329.00,-14064.76,44311
0.42,-7.59,-0.13,7.00,-367.22,-349.00,-14077.35,44320
0.66,-7.08,0.51,7.00,-341.92,-328.00,-14089.10,44329
0.47,-6.65,0.43,7.00,-332.59,-320.00,-14100.85,44339
0.52,-5.99,0.66,7.00,-311.55,-302.00,-14112.60,44348
0.28,-5.62,0.37,7.00,-308.04,-299.00,-14125.19,44356
0.37,-5.37,0.25,7.00,-304.11,-296.00,-14136.95,44365
0.52,-4.96,0.41,7.00,-58.18,-88.00,-14149.54,44375
0.23,-4.36,0.60,7.00,-54.42,-85.00,-14161.29,44384
0.37,-3.89,0.47,7.00,-52.58,-84.00,-14173.04,44393
0.52,-3.38,0.51,7.00,-49.84,-81.00,-14183.95,44401
0.66,-2.99,0.39,7.00,-48.37,-80.00,-14195.70,44410
0.28,-2.26,0.72,7.00,-43.42,-76.00,-14206.61,44420
0.52,-1.73,0.54,7.00,-41.48,-74.00,-14217.52,44429
0.23,-1.07,0.65,7.00,-37.76,-71.00,-14228.43,44438
0.37,-0.44,0.64,7.00,-34.64,-69.00,-14238.51,44446
0.76,0.55,0.98,7.00,-28.34,-63.00,-14249.41,44455
0.33,0.90,0.35,7.00,-29.10,-64.00,-14259.49,44465
0.61,1.62,0.73,7.00,-23.97,-60.00,-14269.56,44474
0.28,2.24,0.62,7.00,-21.30,-57.00,-14279.63,44482
0.71,2.82,0.58,7.00,-18.56,-55.00,-14289.70,44491
0.71,3.71,0.88,7.00,-12.91,-50.00,-14299.78,44500
0.71,4.10,0.39,7.00,-12.90,-50.00,-14309.01,44510
0.28,4.72,0.62,7.00,-8.90,-47.00,-14319.08,44518
0.42,5.50,0.78,7.00,-22.02,-58.00,-14328.31,44527
0.28,6.04,0.54,7.00,-13.28,-51.00,-14337.55,44536
0.42,6.56,0.53,7.00,-0.41,-40.00,-14345.94,44545
0.23,7.15,0.59,7.00,15.71,53.00,-14354.33,44554
0.37,7.69,0.54,7.00,28.16,63.00,-14361.89,44563
0.57,7.96,0.27,7.00,29.48,64.00,-14368.60,44572
0.66,8.62,0.66,7.00,53.67,85.00,-14374.48,44580
0.33,9.21,0.59,7.00,66.91,96.00,-14380.35,44590
0.71,9.76,0.55,7.00,80.10,107.00,-14385.39,44599
0.28,10.32,0.56,7.00,94.31,119.00,-14389.59,44607
0.47,11.06,0.74,7.00,116.37,138.00,-14392.10,44616
0.47,11.34,0.28,7.00,114.18,136.00,-14393.78,44625
0.42,11.93,0.59,7.00,135.05,153.00,-14395.46,44635
0.66,12.30,0.37,7.00,139.95,157.00,-14395.46,44643
0.42,12.59,0.29,7.00,145.74,162.00,-14395.46,44652
0.28,12.58,-0.01,7.00,139.39,157.00,-14395.46,44661
0.37,12.44,-0.15,7.00,133.04,152.00,-14395.46,44670
0.52,12.26,-0.17,7.00,128.13,148.00,-14394.62,44680
5.79,11.72,-0.55,7.00,106.88,130.00,-14393.78,44688
15.66,11.56,-0.15,7.00,110.55,133.00,-14392.94,44697
28.21,11.07,-0.49,7.00,90.36,116.00,-14392.94,44706
42.65,10.82,-0.25,7.00,86.82,113.00,-14392.94,44716
53.06,10.48,-0.34,7.00,74.47,102.00,-14392.94,44725
66.20,10.07,-0.40,7.00,60.03,90.00,-14392.94,44733
78.02,9.84,-0.24,7.00,54.07,85.00,-14392.94,44742
85.03,9.47,-0.37,7.00,39.92,73.00,-14392.94,44751
86.32,9.03,-0.44,7.00,27.10,62.00,-14392.94,44761
89.86,8.63,-0.40,7.00,16.58,53.00,-14392.94,44769
85.46,8.08,-0.55,7.00,1.28,41.00,-14392.94,44778
90.76,7.64,-0.44,7.00,0.00,40.00,-14392.94,44787
83.33,7.25,-0.39,7.00,0.00,40.00,-14392.94,44795
84.60,6.92,-0.33,7.00,0.00,40.00,-14392.94,44805
80.85,6.65,-0.27,7.00,-1.05,-40.00,-14392.94,44813
81.26,6.47,-0.18,7.00,-3.70,-43.00,-14392.94,44822
80.03,6.35,-0.12,7.00,-5.97,-44.00,-14392.94,44831
80.85,6.36,0.01,7.00,-2.68,-42.00,-14392.94,44840
89.86,6.39,0.03,7.00,0.00,40.00,-14392.94,44849
89.41,6.51,0.12,7.00,0.00,40.00,-14392.94,44858
90.31,6.63,0.13,7.00,0.00,40.00,-14392.94,44866
86.76,6.82,0.19,7.00,0.00,40.00,-14392.94,44875
93.99,6.97,0.15,7.00,0.00,40.00,-14392.94,44883
93.52,7.10,0.13,7.00,0.00,40.00,-14392.94,44893
103.79,7.20,0.10,7.00,0.00,40.00,-14392.94,44902
113.40,7.26,0.06,7.00,0.00,40.00,-14392.94,44910
107.97,7.25,-0.01,7.00,0.00,40.00,-14392.94,44919
113.40,7.21,-0.04,7.00,0.00,40.00,-14392.94,44928
113.96,7.11,-0.10,7.00,0.00,40.00,-14392.94,44937
112.85,6.96,-0.15,7.00,0.00,40.00,-14392.94,44945
100.76,6.79,-0.17,7.00,0.00,40.00,-14392.94,44954
108.50,6.60,-0.19,7.00,0.00,40.00,-14392.94,44963
95.88,6.37,-0.23,7.00,-1.85,-41.00,-14392.94,44972
101.26,6.09,-0.28,7.00,-7.70,-46.00,-14392.94,44981
100.26,5.81,-0.29,7.00,-15.44,-52.00,-14392.94,44990
91.22,5.54,-0.26,7.00,-25.04,-61.00,-14392.94,44999
95.41,5.27,-0.27,7.00,-30.52,-65.00,-14392.94,45007
98.78,4.97,-0.30,7.00,0.00,40.00,-14392.94,45017
94.46,4.67,-0.30,7.00,0.00,40.00,-14392.94,45026
104.31,4.37,-0.30,7.00,0.00,40.00,-14392.94,45034
99.27,4.11,-0.26,7.00,0.00,40.00,-14392.94,45043
106.91,3.83,-0.28,7.00,0.00,40.00,-14392.94,45051
115.08,3.57,-0.26,7.00,0.00,40.00,-14392.94,45061
120.84,3.31,-0.26,7.00,0.00,40.00,-14392.94,45070
132.53,3.04,-0.27,7.00,0.00,40.00,-14392.94,45078
132.53,2.77,-0.27,7.00,0.00,40.00,-14392.94,45087
149.50,2.56,-0.22,7.00,0.00,40.00,-14392.94,45095
142.48,2.35,-0.21,7.00,0.00,40.00,-14392.94,45105
153.87,2.19,-0.16,7.00,0.00,40.00,-14392.94,45114
166.90,2.04,-0.15,7.00,0.00,40.00,-14392.94,45122
177.56,1.88,-0.16,7.00,0.00,40.00,-14392.94,45131
188.86,1.73,-0.15,7.00,0.00,40.00,-14392.94,45140
197.08,1.59,-0.14,7.00,0.00,40.00,-14392.94,45149
187.08,1.40,-0.19,7.00,0.00,40.00,-14392.94,45158
209.56,1.20,-0.20,7.00,0.00,40.00,-14392.94,45166
203.71,0.96,-0.23,7.00,0.00,40.00,-14392.94,45175
232.41,0.71,-0.26,7.00,0.00,40.00,-14392.94,45185
235.70,0.44,-0.27,7.00,0.00,40.00,-14392.94,45193
227.01,0.16,-0.28,7.00,0.00,40.00,-14392.94,45202
258.84,-0.13,-0.29,7.00,0.00,40.00,-14392.94,45211
233.50,-0.43,-0.30,7.00,0.00,40.00,-14392.94,45219
257.63,-0.69,-0.26,7.00,0.00,40.00,-14392.94,45229
244.71,-0.97,-0.28,7.00,0.00,40.00,-14392.94,45237
263.72,-1.20,-0.24,7.00,0.00,40.00,-14392.94,45246
262.49,-1.46,-0.26,7.00,0.00,40.00,-14392.94,45255
256.43,-1.72,-0.26,7.00,0.00,40.00,-14392.94,45263
267.44,-1.96,-0.24,7.00,0.00,40.00,-14392.94,45273
272.47,-2.22,-0.26,7.00,0.00,40.00,-14392.94,45282
268.69,-2.57,-0.34,7.00,0.00,40.00,-14392.94,45290
269.94,-2.73,-0.16,7.00,0.00,40.00,-14392.94,45299
269.94,-2.98,-0.25,7.00,0.00,40.00,-14392.10,45308
276.31,-3.31,-0.33,7.00,0.00,40.00,-14392.10,45317
262.49,-3.48,-0.17,7.00,0.00,40.00,-14392.10,45326
286.81,-3.67,-0.19,7.00,0.00,40.00,-14391.26,45334
278.90,-3.83,-0.16,7.00,0.00,40.00,-14391.26,45343
303.27,-3.99,-0.16,7.00,0.00,40.00,-14390.42,45352
301.86,-3.93,0.06,7.00,0.00,40.00,-14390.42,45361
296.30,-4.05,-0.13,7.00,0.00,40.00,-14389.59,45370
293.56,-4.12,-0.07,7.00,0.00,40.00,-14388.75,45379
310.40,-4.15,-0.03,7.00,0.00,40.00,-14387.91,45387
317.68,-4.17,-0.02,7.00,0.00,40.00,-14387.07,45396
331.22,-4.20,-0.03,7.00,0.00,40.00,-14386.23,45405
308.96,-4.03,0.17,7.00,0.00,40.00,-14386.23,45414
340.56,-4.08,-0.05,7.00,0.00,40.00,-14385.39,45423
334.31,-4.04,0.04,7.00,0.00,40.00,-14384.55,45431
331.22,-3.93,0.11,7.00,0.00,40.00,-14382.87,45441
313.29,-3.85,0.08,7.00,0.00,40.00,-14382.03,45450
342.14,-3.89,-0.04,7.00,0.00,40.00,-14381.19,45458
317.68,-3.93,-0.04,7.00,0.00,40.00,-14380.35,45467
345.32,-4.08,-0.15,7.00,0.00,40.00,-14378.67,45476
343.73,-4.18,-0.10,7.00,0.00,40.00,-14377.84,45485
316.21,-4.38,-0.19,7.00,0.00,40.00,-14377.00,45494
300.46,-4.50,-0.13,7.00,0.00,40.00,-14375.32,45503
322.14,-4.33,0.17,7.00,0.00,40.00,-14374.48,45511
290.84,-4.52,-0.18,7.00,0.00,40.00,-14373.64,45520
296.30,-4.72,-0.20,7.00,0.00,40.00,-14371.96,45529
280.20,-5.03,-0.32,7.00,-150.08,-166.00,-14371.12,45538
268.69,-5.35,-0.32,7.00,-170.91,-184.00,-14370.28,45547
249.33,-5.49,-0.14,7.00,-190.74,-200.00,-14369.44,45556
240.16,-5.13,0.36,7.00,-180.83,-192.00,-14369.44,45565
225.95,-5.92,-0.79,7.00,-236.76,-239.00,-14369.44,45575
208.57,-5.46,0.46,7.00,-215.36,-221.00,-14369.44,45584
189.76,-5.22,0.24,7.00,-228.63,-232.00,-14369.44,45593
180.11,-5.49,-0.27,7.00,-252.88,-253.00,-14369.44,45602
170.93,-5.88,-0.39,7.00,-271.21,-268.00,-14369.44,45612
151.67,-6.10,-0.22,7.00,-285.81,-280.00,-14370.28,45620
143.86,-5.83,0.27,7.00,-273.85,-270.00,-14370.28,45629
131.25,-5.86,-0.04,7.00,-287.88,-282.00,-14370.28,45638
104.31,-6.15,-0.29,7.00,-312.92,-303.00,-14371.12,45647
87.20,-6.24,-0.08,7.00,-317.30,-307.00,-14371.12,45657
78.42,-6.15,0.08,7.00,-314.78,-305.00,-14371.12,45666
54.79,-6.29,-0.14,7.00,-329.11,-317.00,-14371.12,45675
43.36,-6.45,-0.15,7.00,-335.48,-322.00,-14371.96,45684
28.73,-6.65,-0.20,7.00,-343.62,-329.00,-14371.96,45692
20.89,-6.86,-0.22,7.00,-350.05,-335.00,-14372.80,45702
13.54,-7.16,-0.30,7.00,-359.59,-343.00,-14372.80,45711
10.18,-7.37,-0.21,7.00,-363.43,-346.00,-14373.64,45720
5.50,-7.58,-0.20,7.00,-368.42,-350.00,-14374.48,45729
3.46,-7.94,-0.36,7.00,-380.67,-360.00,-14376.16,45739
3.52,-8.28,-0.34,7.00,-388.72,-367.00,-14377.00,45747
3.46,-8.62,-0.34,7.00,-397.11,-374.00,-14378.67,45756
3.58,-9.08,-0.46,7.00,-411.27,-386.00,-14380.35,45765
3.04,-9.38,-0.30,7.00,-415.53,-390.00,-14382.87,45774
2.40,-9.70,-0.32,7.00,-423.86,-397.00,-14385.39,45784
2.34,-10.18,-0.48,7.00,-439.03,-410.00,-14387.91,45793
0.42,-10.59,-0.41,7.00,-448.01,-417.00,-14391.26,45801
0.91,-10.62,-0.03,7.00,-440.95,-411.00,-14394.62,45810
0.28,-11.18,-0.57,7.00,-465.92,-432.00,-14398.82,45819
0.76,-11.58,-0.40,7.00,-472.37,-438.00,-14403.01,45829
0.33,-12.17,-0.59,7.00,-491.13,-454.00,-14408.05,45838
0.47,-12.50,-0.33,7.00,-494.18,-456.00,-14413.09,45847
0.23,-12.91,-0.41,7.00,-506.08,-466.00,-14418.12,45856
0.33,-13.13,-0.21,7.00,-507.49,-467.00,-14424.00,45864
0.66,-13.71,-0.58,7.00,-529.46,-486.00,-14430.71,45874
0.42,-14.03,-0.32,7.00,-532.25,-488.00,-14436.59,45883
0.57,-14.39,-0.36,7.00,-541.96,-496.00,-14444.14,45892
0.33,-14.35,0.04,7.00,-533.06,-489.00,-14450.86,45901
0.86,-14.76,-0.40,7.00,-551.93,-505.00,-14458.41,45911
0.42,-15.15,-0.39,7.00,-561.44,-513.00,-14465.96,45920
0.37,-15.38,-0.23,7.00,-564.11,-515.00,-14473.52,45929
0.47,-15.52,-0.14,7.00,-565.88,-517.00,-14481.91,45938
0.33,-15.75,-0.23,7.00,-573.24,-523.00,-14491.15,45946
0.61,-15.99,-0.24,7.00,-579.45,-528.00,-14499.54,45956
0.76,-15.86,0.13,7.00,-568.85,-519.00,-14508.77,45965
0.66,-16.02,-0.16,7.00,-578.78,-527.00,-14518.84,45974
1.01,-15.82,0.20,7.00,-566.31,-517.00,-14528.08,45983
0.71,-15.90,-0.08,7.00,-574.21,-524.00,-14538.15,45992
0.33,-16.47,-0.57,7.00,-598.34,-544.00,-14548.22,46002
0.42,-16.01,0.46,7.00,-565.95,-517.00,-14558.29,46011
0.61,-15.91,0.10,7.00,-570.77,-521.00,-14568.36,46020
0.47,-15.62,0.29,7.00,-559.88,-511.00,-14579.28,46029
0.91,-15.49,0.13,7.00,-559.64,-511.00,-14589.35,46039
0.42,-15.09,0.40,7.00,-544.19,-498.00,-14600.26,46047
0.33,-14.92,0.17,7.00,-544.65,-499.00,-14611.17,46056
0.61,-14.84,0.08,7.00,-544.36,-498.00,-14622.08,46065
0.33,-15.28,-0.44,7.00,-565.65,-516.00,-14632.99,46074
0.37,-14.90,0.38,7.00,-540.03,-495.00,-14644.74,46084
0.57,-14.56,0.34,7.00,-532.17,-488.00,-14656.49,46093
0.42,-14.53,0.03,7.00,-537.84,-493.00,-14667.41,46102
0.37,-14.46,0.08,7.00,-534.80,-490.00,-14679.16,46111
0.66,-14.53,-0.07,7.00,-539.63,-494.00,-14690.07,46120
0.42,-14.43,0.10,7.00,-533.71,-489.00,-14701.82,46130
0.61,-14.51,-0.08,7.00,-539.50,-494.00,-14712.73,46139
0.76,-14.65,-0.14,7.00,-544.15,-498.00,-14724.48,46147
0.61,-14.35,0.31,7.00,-527.56,-484.00,-14735.39,46156
0.42,-14.70,-0.35,7.00,-549.41,-503.00,-14747.14,46166
0.76,-14.52,0.17,7.00,-534.57,-490.00,-14758.89,46175
0.33,-14.08,0.44,7.00,-518.31,-476.00,-14770.64,46184
0.47,-14.73,-0.64,7.00,-556.01,-508.00,-14782.40,46193
0.71,-14.28,0.45,7.00,-522.93,-480.00,-14794.98,46202
0.47,-14.66,-0.38,7.00,-548.95,-502.00,-14806.74,46212
0.52,-14.14,0.51,7.00,-518.21,-476.00,-14818.49,46221
0.52,-14.87,-0.73,7.00,-561.14,-513.00,-14829.40,46230
0.33,-14.11,0.75,7.00,-512.73,-472.00,-14841.15,46239
0.42,-13.95,0.16,7.00,-520.38,-478.00,-14853.74,46248
0.66,-13.63,0.31,7.00,-509.59,-469.00,-14865.49,46258
0.76,-13.66,-0.02,7.00,-516.87,-475.00,-14877.24,46266
0.33,-13.45,0.21,7.00,-507.11,-467.00,-14889.83,46275
0.42,-13.35,0.10,7.00,-506.63,-467.00,-14901.58,46284
0.76,-13.16,0.19,7.00,-500.19,-461.00,-14913.33,46294
0.33,-12.50,0.66,7.00,-474.39,-439.00,-14925.08,46303
0.42,-12.88,-0.38,7.00,-504.47,-465.00,-14936.83,46312
0.71,-12.62,0.26,7.00,-485.40,-449.00,-14948.58,46321
0.52,-12.49,0.13,7.00,-484.81,-448.00,-14961.17,46330
0.33,-12.45,0.05,7.00,-485.14,-449.00,-14972.92,46340
0.42,-11.85,0.59,7.00,-459.46,-427.00,-14984.68,46349
0.91,-11.79,0.06,7.00,-468.62,-435.00,-14997.26,46358
0.86,-11.45,0.34,7.00,-454.45,-423.00,-15009.02,46367
0.37,-11.53,-0.08,7.00,-464.99,-431.00,-15021.61,46376
0.37,-10.88,0.66,7.00,-433.81,-405.00,-15033.36,46385
0.33,-12.09,-1.22,7.00,-501.63,-462.00,-15045.95,46394
0.42,-11.46,0.63,7.00,-449.04,-418.00,-15057.70,46403
0.71,-11.25,0.21,7.00,-452.01,-421.00,-15069.45,46412
0.33,-10.97,0.28,7.00,-443.75,-414.00,-15082.04,46422
0.47,-10.46,0.51,7.00,-426.26,-399.00,-15093.79,46431
0.66,-10.65,-0.19,7.00,-444.92,-415.00,-15106.38,46440
0.33,-10.28,0.37,7.00,-424.48,-397.00,-15118.13,46449
0.47,-10.28,0.00,7.00,-431.88,-404.00,-15129.88,46458
0.37,-9.53,0.75,7.00,-398.34,-375.00,-15141.63,46468
0.91,-9.73,-0.20,7.00,-422.08,-395.00,-15153.38,46477
0.33,-8.96,0.77,7.00,-383.61,-363.00,-15165.13,46485
0.42,-9.23,-0.27,7.00,-411.10,-386.00,-15177.72,46494
0.37,-8.92,0.30,7.00,-392.05,-370.00,-15189.47,46503
0.33,-8.79,0.13,7.00,-392.07,-370.00,-15201.22,46513
0.47,-8.67,0.12,7.00,-389.46,-368.00,-15213.81,46522
0.28,-8.34,0.33,7.00,-376.77,-357.00,-15225.56,46531
0.37,-8.00,0.33,7.00,-368.39,-350.00,-15237.32,46540
0.47,-7.48,0.52,7.00,-351.50,-336.00,-15249.07,46550
0.33,-7.13,0.35,7.00,-346.41,-332.00,-15261.66,46558
0.37,-6.90,0.23,7.00,-342.87,-329.00,-15273.41,46567
0.76,-5.89,1.01,7.00,-302.23,-294.00,-15285.16,46576
0.61,-5.67,0.22,7.00,-312.42,-303.00,-15296.91,46585
0.91,-4.51,1.16,7.00,-52.93,-84.00,-15308.66,46595
0.33,-4.09,0.43,7.00,-53.74,-85.00,-15321.25,46604
0.52,-3.43,0.66,7.00,-49.49,-81.00,-15332.16,46612
0.57,-2.20,1.23,7.00,-41.06,-74.00,-15343.91,46621
0.57,-1.75,0.45,7.00,-41.96,-75.00,-15354.82,46630
0.42,-1.09,0.66,7.00,-37.80,-71.00,-15364.90,46640
0.37,-0.31,0.77,7.00,-33.48,-68.00,-15375.81,46649
0.66,0.36,0.67,7.00,-30.51,-65.00,-15386.72,46657
0.42,1.05,0.69,7.00,-26.97,-62.00,-15396.79,46666
0.37,2.13,1.08,7.00,-20.04,-56.00,-15406.86,46675
0.28,2.54,0.41,7.00,-20.66,-57.00,-15416.93,46685
0.42,3.25,0.71,7.00,-15.89,-53.00,-15427.01,46693
0.52,3.98,0.73,7.00,-12.19,-50.00,-15436.24,46702
0.66,4.41,0.43,7.00,-11.24,-49.00,-15446.31,46711
0.47,5.32,0.91,7.00,-23.61,-59.00,-15455.54,46721
1.26,5.71,0.39,7.00,-24.36,-60.00,-15464.78,46729
0.28,6.43,0.72,7.00,0.05,40.00,-15474.01,46738
0.42,6.98,0.55,7.00,10.50,48.00,-15483.24,46747
0.42,7.39,0.41,7.00,18.05,55.00,-15491.63,46755
0.91,7.81,0.42,7.00,28.76,64.00,-15499.19,46765
0.47,8.30,0.49,7.00,42.40,75.00,-15506.74,46774
0.57,8.68,0.38,7.00,49.56,81.00,-15512.62,46782
0.71,9.38,0.70,7.00,73.58,101.00,-15519.33,46791
0.42,9.80,0.42,7.00,78.44,106.00,-15524.37,46800
0.33,10.65,0.84,7.00,108.05,131.00,-15528.56,46810
0.37,10.33,-0.32,7.00,76.92,104.00,-15531.92,46818
0.37,11.08,0.75,7.00,117.03,138.00,-15534.44,46827
0.33,11.58,0.50,7.00,124.43,144.00,-15535.28,46836
0.71,11.76,0.18,7.00,122.51,143.00,-15536.12,46845
0.33,12.45,0.69,7.00,150.18,166.00,-15536.12,46854
0.42,11.67,-0.78,7.00,101.29,125.00,-15536.12,46863
0.42,12.15,0.48,7.00,138.26,156.00,-15536.12,46872
0.33,11.88,-0.27,7.00,116.52,138.00,-15536.12,46881
0.76,11.86,-0.02,7.00,120.93,141.00,-15536.12,46891
0.28,11.62,-0.23,7.00,110.94,133.00,-15535.28,46899
0.42,11.38,-0.24,7.00,104.79,128.00,-15534.44,46908
0.33,11.09,-0.29,7.00,96.53,121.00,-15534.44,46917
4.48,10.71,-0.39,7.00,84.83,111.00,-15534.44,46926
7.37,10.54,-0.16,7.00,85.14,111.00,-15534.44,46935
12.40,10.21,-0.33,7.00,73.19,101.00,-15534.44,46944
11.89,9.89,-0.32,7.00,65.59,95.00,-15534.44,46953
13.54,9.66,-0.23,7.00,61.68,91.00,-15534.44,46962
13.76,9.36,-0.30,7.00,52.65,84.00,-15534.44,46970
14.41,9.08,-0.28,7.00,46.14,78.00,-15534.44,46980
16.01,8.90,-0.18,7.00,43.47,76.00,-15534.44,46989
15.31,8.75,-0.16,7.00,40.03,73.00,-15534.44,46998
14.86,8.71,-0.04,7.00,41.56,74.00,-15534.44,47006
14.75,8.71,-0.00,7.00,42.13,75.00,-15534.44,47015
17.34,8.72,0.02,7.00,42.86,76.00,-15534.44,47025
17.84,8.80,0.08,7.00,45.90,78.00,-15534.44,47033
23.21,8.82,0.02,7.00,44.91,77.00,-15534.44,47042
31.44,8.82,0.00,7.00,43.59,76.00,-15534.44,47051
40.32,8.76,-0.06,7.00,39.66,73.00,-15534.44,47060
44.83,8.67,-0.10,7.00,35.78,70.00,-15534.44,47069
54.50,8.44,-0.23,7.00,25.29,61.00,-15534.44,47078
61.22,8.17,-0.26,7.00,16.54,53.00,-15534.44,47087
68.65,7.85,-0.32,7.00,5.51,44.00,-15534.44,47095
65.86,7.46,-0.39,7.00,0.00,40.00,-15534.44,47105
65.52,7.10,-0.36,7.00,0.00,40.00,-15534.44,47114
64.51,6.73,-0.37,7.00,-5.92,-44.00,-15534.44,47122
61.87,6.42,-0.31,7.00,-13.17,-51.00,-15534.44,47131
60.58,6.12,-0.30,7.00,-20.56,-57.00,-15534.44,47140
59.95,5.86,-0.26,7.00,-26.64,-62.00,-15534.44,47149
55.67,5.61,-0.24,7.00,-33.37,-68.00,-15534.44,47158
52.21,5.38,-0.23,7.00,-39.61,-73.00,-15534.44,47167
51.37,5.13,-0.26,7.00,-46.70,-79.00,-15534.44,47176
51.10,4.89,-0.23,7.00,-6.24,-45.00,-15535.28,47184
52.77,4.68,-0.22,7.00,-6.90,-45.00,-15535.28,47194
51.65,4.41,-0.27,7.00,-8.72,-47.00,-15536.12,47203
55.37,4.19,-0.22,7.00,-8.78,-47.00,-15536.96,47212
54.21,4.02,-0.17,7.00,-9.71,-48.00,-15537.80,47220
55.97,3.78,-0.24,7.00,-10.84,-49.00,-15538.64,47229
58.39,3.55,-0.23,7.00,-11.35,-49.00,-15539.48,47239
65.86,3.35,-0.20,7.00,-10.36,-48.00,-15540.32,47248
67.59,3.09,-0.26,7.00,-11.44,-49.00,-15541.15,47256
66.89,2.97,-0.12,7.00,-11.64,-49.00,-15541.99,47265
73.02,2.66,-0.32,7.00,-12.30,-50.00,-15541.99,47275
82.91,2.40,-0.26,7.00,-10.33,-48.00,-15542.83,47284
86.32,2.12,-0.28,7.00,-10.61,-48.00,-15543.67,47292
85.03,1.86,-0.26,7.00,-12.30,-50.00,-15544.51,47301
87.20,1.48,-0.38,7.00,-13.93,-51.00,-15544.51,47310
85.46,1.19,-0.29,7.00,-15.63,-53.00,-15545.35,47320
85.46,0.88,-0.31,7.00,-17.24,-54.00,-15546.19,47328
87.20,0.51,-0.37,7.00,-18.72,-55.00,-15546.19,47337
85.03,0.22,-0.29,7.00,-20.63,-57.00,-15547.03,47346
85.46,-0.06,-0.28,7.00,-21.81,-58.00,-15547.87,47355
83.76,-0.36,-0.30,7.00,-24.00,-60.00,-15547.87,47365
77.63,-0.63,-0.27,7.00,-27.20,-62.00,-15548.71,47373
84.18,-0.85,-0.22,7.00,-25.98,-61.00,-15548.71,47382
90.76,-1.08,-0.22,7.00,-24.80,-60.00,-15549.55,47391
92.13,-1.36,-0.28,7.00,-25.93,-61.00,-15549.55,47400
90.31,-1.45,-0.09,7.00,-26.29,-62.00,-15550.39,47409
93.06,-1.56,-0.12,7.00,-25.97,-61.00,-15550.39,47418
100.76,-1.77,-0.21,7.00,-24.41,-60.00,-15550.39,47427
107.44,-1.88,-0.10,7.00,-21.72,-58.00,-15550.39,47436
96.36,-1.97,-0.09,7.00,-26.63,-62.00,-15551.23,47446
104.31,-2.10,-0.14,7.00,-24.30,-60.00,-15551.23,47454
100.76,-2.22,-0.12,7.00,-26.25,-62.00,-15551.23,47463
103.28,-2.23,-0.01,7.00,-24.83,-60.00,-15551.23,47472
98.29,-2.35,-0.13,7.00,-27.94,-63.00,-15551.23,47481
91.22,-2.43,-0.08,7.00,-30.82,-65.00,-15551.23,47491
101.76,-2.48,-0.05,7.00,-26.89,-62.00,-15551.23,47499
103.79,-2.50,-0.02,7.00,-26.01,-61.00,-15551.23,47508
107.97,-2.51,-0.02,7.00,-24.32,-60.00,-15551.23,47517
109.57,-2.53,-0.02,7.00,-23.72,-59.00,-15551.23,47526
109.57,-2.53,0.01,7.00,-23.59,-59.00,-15551.23,47536
105.86,-2.52,0.01,7.00,-25.17,-61.00,-15551.23,47545
108.50,-2.50,0.02,7.00,-23.88,-60.00,-15551.23,47553
111.75,-2.45,0.05,7.00,-22.07,-58.00,-15551.23,47562
107.44,-2.42,0.03,7.00,-23.91,-60.00,-15551.23,47571
102.27,-2.40,0.02,7.00,-25.98,-61.00,-15551.23,47581
103.28,-2.40,0.00,7.00,-25.65,-61.00,-15551.23,47590
101.26,-2.41,-0.01,7.00,-26.57,-62.00,-15551.23,47598
100.26,-2.38,0.03,7.00,-26.69,-62.00,-15551.23,47607
104.82,-2.37,0.01,7.00,-24.85,-60.00,-15551.23,47617
106.38,-2.43,-0.05,7.00,-24.71,-60.00,-15551.23,47626
105.86,-2.44,-0.02,7.00,-24.86,-60.00,-15551.23,47635
104.31,-2.48,-0.04,7.00,-25.80,-61.00,-15551.23,47643
99.27,-2.53,-0.05,7.00,-28.17,-63.00,-15551.23,47652
88.52,-2.55,-0.02,7.00,-32.16,-67.00,-15551.23,47662
85.46,-2.59,-0.03,7.00,-33.45,-68.00,-15551.23,47671
86.76,-2.60,-0.02,7.00,-33.03,-67.00,-15551.23,47680
91.22,-2.60,0.00,7.00,-31.35,-66.00,-15551.23,47688
86.32,-2.62,-0.02,7.00,-33.28,-67.00,-15551.23,47697
82.50,-2.63,-0.01,7.00,-34.58,-69.00,-15551.23,47707
86.32,-2.66,-0.03,7.00,-33.49,-68.00,-15551.23,47716
82.91,-2.69,-0.03,7.00,-34.85,-69.00,-15551.23,47724
81.26,-2.73,-0.04,7.00,-35.57,-69.00,-15551.23,47733
76.06,-2.77,-0.04,7.00,-37.46,-71.00,-15551.23,47742
69.72,-2.81,-0.04,7.00,-39.50,-73.00,-15551.23,47752
68.29,-2.83,-0.02,7.00,-39.86,-73.00,-15551.23,47761
64.84,-2.86,-0.04,7.00,-41.04,-74.00,-15551.23,47769
62.52,-2.94,-0.08,7.00,-42.19,-75.00,-15551.23,47778
62.84,-2.95,-0.01,7.00,-41.93,-75.00,-15551.23,47788
58.39,-3.01,-0.06,7.00,-43.46,-76.00,-15551.23,47797
47.10,-3.05,-0.04,7.00,-45.98,-78.00,-15551.23,47805
44.58,-3.06,-0.01,7.00,-46.38,-79.00,-15551.23,47814
41.01,-3.15,-0.09,7.00,-47.74,-80.00,-15551.23,47823
35.36,-3.27,-0.12,7.00,-49.31,-81.00,-15551.23,47833
30.89,-3.44,-0.17,7.00,-50.98,-82.00,-15551.23,47842
26.68,-3.66,-0.22,7.00,-52.73,-84.00,-15551.23,47850
18.35,-3.85,-0.19,7.00,-54.32,-85.00,-15551.23,47859
12.19,-4.15,-0.30,7.00,-56.65,-87.00,-15551.23,47868
10.45,-4.44,-0.29,7.00,-58.16,-88.00,-15551.23,47878
10.27,-4.80,-0.36,7.00,-60.23,-90.00,-15551.23,47887
8.59,-5.15,-0.35,7.00,-310.57,-301.00,-15551.23,47895
6.67,-5.49,-0.34,7.00,-318.87,-308.00,-15551.23,47904
6.90,-6.07,-0.58,7.00,-338.41,-325.00,-15552.07,47913
6.15,-6.36,-0.29,7.00,-339.80,-326.00,-15552.91,47923
5.29,-6.68,-0.31,7.00,-348.18,-333.00,-15553.75,47932
0.52,-7.27,-0.59,7.00,-368.53,-350.00,-15554.58,47940
0.86,-7.89,-0.62,7.00,-384.60,-364.00,-15556.26,47949
0.33,-8.27,-0.39,7.00,-389.60,-368.00,-15557.94,47959
0.42,-8.59,-0.31,7.00,-396.02,-373.00,-15560.46,47968
0.66,-9.02,-0.43,7.00,-409.30,-385.00,-15562.98,47977
0.33,-9.57,-0.54,7.00,-424.99,-398.00,-15565.50,47985
0.86,-9.81,-0.24,7.00,-425.01,-398.00,-15568.01,47994
0.42,-10.27,-0.47,7.00,-441.16,-411.00,-15572.21,48004
0.61,-10.50,-0.22,7.00,-441.92,-412.00,-15575.57,48013
0.28,-10.74,-0.24,7.00,-448.13,-417.00,-15579.76,48022
0.28,-11.24,-0.50,7.00,-465.99,-432.00,-15584.80,48031
0.37,-11.64,-0.40,7.00,-474.11,-439.00,-15589.84,48040
0.57,-11.78,-0.14,7.00,-472.35,-438.00,-15594.87,48049
0.81,-12.01,-0.23,7.00,-479.81,-444.00,-15600.75,48058
0.42,-11.71,0.30,7.00,-461.69,-429.00,-15606.62,48067
0.96,-11.92,-0.21,7.00,-477.09,-442.00,-15613.34,48076
0.76,-12.20,-0.28,7.00,-485.65,-449.00,-15619.21,48086
0.37,-12.02,0.18,7.00,-471.71,-437.00,-15625.93,48095
0.47,-11.99,0.03,7.00,-474.10,-439.00,-15633.48,48104
0.37,-12.06,-0.07,7.00,-478.04,-443.00,-15640.20,48112
0.52,-11.78,0.28,7.00,-463.92,-431.00,-15647.75,48121
0.86,-11.59,0.19,7.00,-460.86,-428.00,-15655.30,48131
0.42,-11.46,0.13,7.00,-459.06,-427.00,-15663.70,48140
0.42,-11.16,0.30,7.00,-448.08,-417.00,-15671.25,48149
0.28,-11.74,-0.58,7.00,-480.13,-444.00,-15679.65,48158
0.28,-11.36,0.38,7.00,-451.39,-420.00,-15688.04,48167
0.33,-11.46,-0.10,7.00,-463.30,-430.00,-15697.27,48177
0.71,-11.46,-0.00,7.00,-461.47,-429.00,-15705.66,48186
0.47,-11.21,0.25,7.00,-450.19,-419.00,-15714.90,48194
0.28,-11.64,-0.43,7.00,-474.70,-440.00,-15724.13,48203
0.42,-11.37,0.27,7.00,-453.69,-422.00,-15732.52,48212
0.76,-10.87,0.50,7.00,-436.70,-408.00,-15741.76,48222
0.33,-10.46,0.40,7.00,-428.57,-401.00,-15750.99,48231
0.42,-9.95,0.52,7.00,-413.41,-388.00,-15760.22,48240
0.57,-10.45,-0.50,7.00,-446.06,-416.00,-15770.29,48249
0.86,-9.97,0.47,7.00,-414.78,-389.00,-15779.53,48259
0.33,-10.41,-0.44,7.00,-444.19,-414.00,-15789.60,48267
0.28,-9.78,0.63,7.00,-406.82,-382.00,-15798.83,48276
0.28,-9.99,-0.21,7.00,-428.99,-401.00,-15808.90,48285
0.28,-10.09,-0.10,7.00,-429.06,-401.00,-15819.81,48294
0.28,-10.21,-0.12,7.00,-432.70,-404.00,-15829.89,48304
0.33,-10.57,-0.36,7.00,-446.45,-416.00,-15839.96,48313
0.28,-10.17,0.40,7.00,-421.13,-395.00,-15850.03,48322
0.76,-9.69,0.48,7.00,-407.69,-383.00,-15860.10,48331
0.76,-9.71,-0.02,7.00,-418.28,-392.00,-15869.34,48340
0.76,-10.31,-0.60,7.00,-444.72,-414.00,-15879.41,48349
0.86,-9.97,0.34,7.00,-417.55,-392.00,-15889.48,48358
0.66,-9.83,0.15,7.00,-417.70,-392.00,-15899.55,48367
0.33,-9.17,0.65,7.00,-391.35,-369.00,-15909.62,48376
0.37,-9.27,-0.10,7.00,-408.68,-384.00,-15919.70,48386
0.81,-9.08,0.19,7.00,-398.04,-375.00,-15929.77,48395
0.66,-8.47,0.61,7.00,-374.47,-355.00,-15939.84,48404
0.91,-7.99,0.48,7.00,-365.09,-347.00,-15949.91,48412
0.71,-7.30,0.69,7.00,-343.66,-329.00,-15959.98,48421
0.37,-7.31,-0.01,7.00,-357.94,-341.00,-15969.22,48431
0.28,-7.40,-0.10,7.00,-362.04,-345.00,-15979.29,48440
0.42,-6.81,0.59,7.00,-333.54,-321.00,-15989.36,48449
0.28,-6.26,0.56,7.00,-320.25,-309.00,-15999.43,48458
0.28,-5.88,0.38,7.00,-314.46,-305.00,-16009.51,48467
0.28,-5.80,0.08,7.00,-318.42,-308.00,-16018.74,48476
0.28,-5.87,-0.07,7.00,-323.20,-312.00,-16028.81,48485
0.28,-5.49,0.38,7.00,-304.84,-296.00,-16038.88,48494
0.28,-4.78,0.72,7.00,-56.00,-87.00,-16048.95,48503
0.42,-4.63,0.15,7.00,-57.57,-88.00,-16058.19,48513
0.37,-4.28,0.35,7.00,-55.04,-86.00,-16067.42,48521
0.57,-4.13,0.15,7.00,-55.05,-86.00,-16076.65,48530
0.66,-3.55,0.58,7.00,-50.46,-82.00,-16085.88,48539
0.33,-3.21,0.35,7.00,-49.66,-81.00,-16094.28,48548
0.66,-2.85,0.36,7.00,-47.81,-80.00,-16102.67,48558
0.28,-2.58,0.27,7.00,-46.85,-79.00,-16111.90,48566
0.37,-2.13,0.45,7.00,-43.85,-76.00,-16120.30,48575
0.57,-1.62,0.51,7.00,-41.09,-74.00,-16127.85,48584
0.33,-1.01,0.62,7.00,-37.56,-71.00,-16136.24,48593
0.42,-0.35,0.65,7.00,-34.14,-68.00,-16143.80,48602
0.23,0.02,0.37,7.00,-33.43,-68.00,-16151.35,48611
0.23,0.46,0.44,7.00,-30.96,-66.00,-16158.91,48620
0.28,0.77,0.31,7.00,-29.90,-65.00,-16165.62,48629
0.23,1.12,0.35,7.00,-27.99,-63.00,-16172.34,48637
0.86,1.52,0.40,7.00,-25.83,-61.00,-16179.05,48647
0.52,1.91,0.39,7.00,-23.89,-60.00,-16184.09,48656
0.28,0.82,-1.09,7.00,-35.23,-69.00,-16188.28,48664
0.71,-0.21,-1.03,7.00,-40.18,-73.00,-16191.64,48673
0.33,0.30,0.51,7.00,-31.50,-66.00,-16194.16,48683
0.42,0.24,-0.06,7.00,-34.04,-68.00,-16195.84,48692
0.57,-0.46,-0.70,7.00,-40.07,-73.00,-16196.68,48700
0.57,-0.82,-0.36,7.00,-40.57,-74.00,-16197.52,48709
0.96,-0.95,-0.12,7.00,-40.22,-73.00,-16197.52,48718
0.37,-0.81,0.14,7.00,-38.49,-72.00,-16197.52,48727
0.28,-1.27,-0.47,7.00,-43.23,-76.00,-16197.52,48736
0.33,-1.40,-0.13,7.00,-42.54,-75.00,-16197.52,48745
0.28,-1.46,-0.06,7.00,-42.52,-75.00,-16197.52,48754
0.28,-1.70,-0.24,7.00,-44.50,-77.00,-16197.52,48762
3.22,-1.76,-0.05,7.00,-43.96,-77.00,-16197.52,48772
4.28,-1.75,0.00,7.00,-43.71,-76.00,-16197.52,48781
6.98,-2.09,-0.34,7.00,-46.69,-79.00,-16197.52,48789
6.90,-2.24,-0.16,7.00,-46.74,-79.00,-16197.52,48798
2.17,-2.52,-0.28,7.00,-48.69,-80.00,-16197.52,48807
2.92,-2.76,-0.25,7.00,-49.79,-81.00,-16197.52,48816
0.66,-2.97,-0.21,7.00,-50.69,-82.00,-16197.52,48825
0.66,-3.21,-0.23,7.00,-51.97,-83.00,-16197.52,48834
0.71,-3.45,-0.24,7.00,-53.23,-84.00,-16197.52,48843
1.74,-3.72,-0.27,7.00,-54.69,-86.00,-16197.52,48851
0.71,-3.93,-0.21,7.00,-55.50,-86.00,-16197.52,48861
1.52,-4.27,-0.33,7.00,-57.66,-88.00,-16197.52,48870
1.47,-4.44,-0.17,7.00,-57.86,-88.00,-16197.52,48878
2.51,-4.62,-0.18,7.00,-58.78,-89.00,-16197.52,48887
2.40,-4.72,-0.11,7.00,-59.05,-89.00,-16197.52,48897
2.46,-4.84,-0.12,7.00,-59.65,-90.00,-16197.52,48905
2.74,-4.86,-0.02,7.00,-59.39,-89.00,-16197.52,48914
2.74,-5.02,-0.16,7.00,-303.61,-295.00,-16197.52,48923
3.77,-5.02,0.00,7.00,-300.27,-293.00,-16198.35,48932
3.96,-5.22,-0.21,7.00,-309.69,-301.00,-16199.20,48942
2.98,-5.25,-0.03,7.00,-306.70,-298.00,-16200.04,48950
3.34,-5.30,-0.05,7.00,-308.46,-300.00,-16201.71,48959
2.34,-5.40,-0.10,7.00,-312.05,-303.00,-16204.23,48968
2.06,-5.36,0.04,7.00,-308.00,-299.00,-16205.91,48977
1.74,-5.41,-0.06,7.00,-311.44,-302.00,-16209.27,48987
0.47,-5.48,-0.07,7.00,-313.36,-304.00,-16211.79,48995
0.71,-5.41,0.07,7.00,-308.84,-300.00,-16215.14,49004
0.86,-5.50,-0.09,7.00,-314.38,-304.00,-16219.34,49013
0.37,-5.45,0.05,7.00,-310.16,-301.00,-16223.54,49022
0.57,-5.35,0.10,7.00,-306.59,-298.00,-16227.73,49032
0.37,-5.46,-0.11,7.00,-313.72,-304.00,-16232.77,49040
0.81,-5.43,0.03,7.00,-310.13,-301.00,-16237.80,49049
0.52,-5.38,0.05,7.00,-308.34,-299.00,-16243.68,49058
0.81,-5.29,0.09,7.00,-305.48,-297.00,-16249.55,49068
0.33,-5.34,-0.05,7.00,-309.44,-300.00,-16255.43,49077
0.33,-5.59,-0.25,7.00,-319.77,-309.00,-16261.30,49085
0.33,-5.60,-0.01,7.00,-315.41,-305.00,-16268.02,49094
0.33,-5.42,0.19,7.00,-306.76,-298.00,-16273.90,49103
0.37,-5.32,0.10,7.00,-306.08,-298.00,-16280.61,49113
0.33,-5.51,-0.19,7.00,-316.63,-306.00,-16287.33,49122
0.81,-5.64,-0.13,7.00,-318.72,-308.00,-16294.04,49131
0.42,-5.53,0.11,7.00,-311.00,-302.00,-16300.75,49139
0.52,-5.33,0.20,7.00,-304.18,-296.00,-16308.31,49148
1.11,-5.18,0.15,7.00,-301.53,-294.00,-16315.02,49158
0.81,-5.53,-0.35,7.00,-320.38,-310.00,-16321.74,49167
0.52,-5.58,-0.05,7.00,-315.53,-306.00,-16329.29,49176
0.81,-5.57,0.01,7.00,-313.89,-304.00,-16336.85,49185
0.52,-5.70,-0.13,7.00,-320.10,-309.00,-16344.40,49193
0.33,-5.85,-0.15,7.00,-324.31,-313.00,-16351.95,49203
0.33,-5.65,0.20,7.00,-312.22,-303.00,-16359.51,49212
0.76,-5.34,0.31,7.00,-302.40,-294.00,-16367.06,49221
1.01,-5.06,0.28,7.00,-296.02,-289.00,-16374.62,49230
0.33,-5.20,-0.14,7.00,-307.76,-299.00,-16382.17,49240
0.33,-5.38,-0.18,7.00,-313.05,-303.00,-16390.57,49249
0.81,-5.53,-0.15,7.00,-316.08,-306.00,-16398.12,49257
0.33,-5.61,-0.09,7.00,-317.13,-307.00,-16406.51,49266
0.76,-5.58,0.03,7.00,-313.85,-304.00,-16414.91,49275
0.57,-5.57,0.01,7.00,-314.24,-304.00,-16422.46,49285
0.71,-5.74,-0.17,7.00,-321.95,-311.00,-16430.85,49294
0.52,-5.73,0.01,7.00,-318.14,-308.00,-16440.08,49303
0.61,-5.69,0.04,7.00,-316.55,-306.00,-16448.48,49311
0.42,-5.71,-0.01,7.00,-317.97,-308.00,-16457.71,49320
0.76,-6.02,-0.31,7.00,-331.78,-319.00,-16466.11,49330
0.37,-6.23,-0.20,7.00,-334.71,-322.00,-16475.34,49339
0.71,-6.23,-0.01,7.00,-330.99,-318.00,-16484.57,49348
0.57,-6.21,0.03,7.00,-329.57,-317.00,-16493.80,49357
0.76,-5.94,0.26,7.00,-318.37,-308.00,-16503.04,49367
0.57,-5.46,0.48,7.00,-301.82,-294.00,-16512.27,49376
0.33,-5.32,0.14,7.00,-305.37,-297.00,-16521.50,49384
0.33,-5.40,-0.08,7.00,-311.69,-302.00,-16531.57,49393
0.33,-5.49,-0.09,7.00,-314.12,-304.00,-16540.81,49402
0.33,-5.42,0.08,7.00,-308.86,-300.00,-16550.88,49412
0.33,-5.34,0.08,7.00,-306.95,-298.00,-16560.11,49421
0.33,-5.09,0.25,7.00,-297.28,-290.00,-16570.18,49430
0.37,-5.10,-0.01,7.00,-302.57,-295.00,-16580.25,49438
0.52,-4.86,0.24,7.00,-58.31,-89.00,-16590.33,49447
0.71,-4.85,0.01,7.00,-59.19,-89.00,-16600.40,49457
0.57,-4.50,0.34,7.00,-56.15,-87.00,-16609.63,49466
0.86,-4.39,0.12,7.00,-56.48,-87.00,-16618.86,49475
0.33,-4.06,0.33,7.00,-53.95,-85.00,-16628.10,49483
0.47,-4.09,-0.04,7.00,-55.63,-86.00,-16637.33,49492
0.33,-3.94,0.16,7.00,-54.08,-85.00,-16646.56,49502
0.28,-3.77,0.17,7.00,-53.20,-84.00,-16654.95,49511
0.33,-3.82,-0.05,7.00,-54.31,-85.00,-16664.19,49519
0.91,-3.70,0.12,7.00,-53.05,-84.00,-16673.42,49528
0.28,-3.67,0.04,7.00,-53.18,-84.00,-16681.82,49538
0.28,-3.44,0.23,7.00,-51.29,-83.00,-16691.05,49547
0.28,-3.47,-0.03,7.00,-52.43,-84.00,-16699.44,49555
0.28,-3.36,0.10,7.00,-51.39,-83.00,-16707.83,49564
0.47,-3.16,0.20,7.00,-50.02,-82.00,-16717.07,49573
0.86,-3.01,0.15,7.00,-49.47,-81.00,-16725.46,49583
0.47,-3.02,-0.00,7.00,-50.08,-82.00,-16733.85,49592
0.28,-2.77,0.24,7.00,-47.88,-80.00,-16742.25,49600
0.61,-2.60,0.17,7.00,-47.29,-79.00,-16750.64,49609
0.81,-2.47,0.13,7.00,-46.80,-79.00,-16759.03,49618
0.76,-2.45,0.01,7.00,-47.23,-79.00,-16767.42,49628
0.96,-2.49,-0.03,7.00,-47.59,-80.00,-16774.98,49636
0.42,-2.36,0.13,7.00,-46.32,-79.00,-16783.37,49645
0.42,-2.54,-0.18,7.00,-48.44,-80.00,-16790.93,49654
0.28,-2.35,0.20,7.00,-45.95,-78.00,-16798.48,49664
0.28,-2.64,-0.29,7.00,-49.37,-81.00,-16805.20,49672
0.33,-2.54,0.09,7.00,-47.34,-79.00,-16812.75,49681
0.28,-2.59,-0.05,7.00,-48.14,-80.00,-16820.30,49690
1.01,-2.40,0.19,7.00,-46.26,-78.00,-16827.86,49699
0.71,-2.24,0.16,7.00,-45.53,-78.00,-16834.58,49709
0.76,-2.17,0.07,7.00,-45.58,-78.00,-16842.13,49717
0.47,-2.29,-0.12,7.00,-46.96,-79.00,-16848.84,49726
0.96,-2.09,0.20,7.00,-44.64,-77.00,-16855.56,49735
0.76,-1.92,0.17,7.00,-43.94,-77.00,-16862.27,49744
0.66,-1.78,0.14,7.00,-43.34,-76.00,-16868.99,49753
0.81,-1.74,0.04,7.00,-43.54,-76.00,-16875.70,49762
0.42,-1.42,0.32,7.00,-40.84,-74.00,-16882.42,49771
0.66,-1.10,0.33,7.00,-39.18,-72.00,-16889.13,49780
0.28,-0.81,0.29,7.00,-37.87,-71.00,-16895.85,49788
0.42,-0.72,0.08,7.00,-38.28,-72.00,-16901.72,49798
0.47,-0.65,0.07,7.00,-37.99,-71.00,-16908.43,49807
0.42,-0.71,-0.05,7.00,-38.75,-72.00,-16914.31,49816
0.91,-0.36,0.35,7.00,-35.39,-69.00,-16921.02,49824
0.28,-0.64,-0.28,7.00,-39.34,-73.00,-16926.90,49833
0.23,-0.54,0.10,7.00,-37.33,-71.00,-16932.78,49843
0.37,-0.71,-0.17,7.00,-39.24,-73.00,-16938.65,49852
0.61,-0.16,0.55,7.00,-33.60,-68.00,-16944.53,49860
0.71,-0.48,-0.32,7.00,-38.70,-72.00,-16950.40,49869
0.47,-0.21,0.27,7.00,-34.99,-69.00,-16956.28,49879
0.33,-0.34,-0.13,7.00,-37.24,-71.00,-16961.31,49888
0.28,-0.17,0.17,7.00,-35.19,-69.00,-16967.19,49896
0.28,-0.06,0.12,7.00,-34.83,-69.00,-16973.07,49905
0.28,0.08,0.13,7.00,-34.08,-68.00,-16978.10,49914
0.57,0.38,0.30,7.00,-31.90,-66.00,-16983.98,49924
0.81,0.35,-0.03,7.00,-33.37,-68.00,-16989.01,49932
0.33,0.84,0.49,7.00,-28.82,-64.00,-16994.89,49941
0.61,0.72,-0.12,7.00,-31.91,-66.00,-16999.92,49950
0.33,0.90,0.18,7.00,-29.76,-65.00,-17004.96,49958
0.91,1.40,0.50,7.00,-26.03,-61.00,-17010.00,49968
0.37,1.42,0.02,7.00,-27.82,-63.00,-17015.03,49977
0.71,1.71,0.29,7.00,-25.31,-61.00,-17020.07,49985
0.71,1.92,0.21,7.00,-24.59,-60.00,-17025.10,49994
0.37,2.11,0.19,7.00,-23.68,-59.00,-17030.14,50003
0.28,2.55,0.44,7.00,-20.48,-57.00,-17034.33,50013
0.23,2.56,0.01,7.00,-22.13,-58.00,-17039.37,50021
0.28,2.95,0.39,7.00,-18.71,-55.00,-17043.57,50030
0.28,3.19,0.24,7.00,-18.05,-55.00,-17048.60,50039
0.42,3.46,0.26,7.00,-16.65,-53.00,-17052.80,50048
0.57,3.68,0.22,7.00,-15.71,-53.00,-17057.00,50057
0.76,4.00,0.32,7.00,-13.73,-51.00,-17061.19,50066
0.37,4.19,0.19,7.00,-13.27,-51.00,-17064.55,50075
0.66,4.38,0.19,7.00,-12.31,-50.00,-17068.75,50083
0.42,4.50,0.11,7.00,-12.08,-50.00,-17072.94,50093
0.96,4.73,0.23,7.00,-10.42,-48.00,-17077.14,50102
0.37,4.85,0.13,7.00,-10.23,-48.00,-17080.50,50111
1.11,4.72,-0.14,7.00,-11.95,-50.00,-17083.86,50119
0.37,4.90,0.19,7.00,-9.73,-48.00,-17088.05,50128
0.28,4.87,-0.03,7.00,-10.75,-49.00,-17091.41,50138
0.28,4.76,-0.12,7.00,-11.68,-49.00,-17094.77,50146
0.28,4.86,0.10,7.00,-10.32,-48.00,-17098.13,50155
0.91,4.79,-0.07,7.00,-11.33,-49.00,-17101.48,50164
0.37,4.82,0.03,7.00,-10.78,-49.00,-17104.84,50173
0.28,4.73,-0.08,7.00,-11.67,-49.00,-17108.20,50182
0.33,4.76,0.03,7.00,-11.08,-49.00,-17111.55,50191
0.28,5.04,0.28,7.00,-43.28,-76.00,-17114.07,50200
0.28,4.99,-0.05,7.00,-10.27,-48.00,-17117.43,50208
0.61,5.05,0.06,7.00,-47.51,-80.00,-17119.95,50217
0.71,4.96,-0.09,7.00,-10.58,-48.00,-17123.31,50227
0.28,5.08,0.12,7.00,-45.56,-78.00,-17125.82,50235
0.33,5.00,-0.08,7.00,-51.47,-83.00,-17129.18,50244
0.42,5.07,0.07,7.00,-46.69,-79.00,-17131.70,50253
0.28,5.05,-0.02,7.00,-49.05,-81.00,-17134.22,50262
0.28,5.05,-0.00,7.00,-48.77,-81.00,-17137.58,50271
0.33,4.96,-0.09,7.00,-10.54,-48.00,-17140.09,50280
0.37,4.84,-0.13,7.00,-11.33,-49.00,-17143.45,50288
0.66,4.82,-0.01,7.00,-10.93,-49.00,-17145.97,50297
0.28,4.83,0.00,7.00,-10.85,-49.00,-17148.49,50307
0.47,4.92,0.09,7.00,-10.06,-48.00,-17151.00,50316
0.28,4.98,0.06,7.00,-9.86,-48.00,-17152.68,50324
0.37,5.03,0.05,7.00,-48.43,-80.00,-17155.20,50333
0.76,5.03,0.00,7.00,-49.20,-81.00,-17157.72,50342
0.37,5.11,0.08,7.00,-45.73,-78.00,-17160.24,50351
0.23,4.94,-0.17,7.00,-10.95,-49.00,-17162.75,50360
0.42,4.95,0.00,7.00,-10.26,-48.00,-17165.27,50369
0.91,4.44,-0.50,7.00,-14.82,-52.00,-17167.79,50377
0.37,4.48,0.04,7.00,-12.41,-50.00,-17170.31,50386
1.01,4.11,-0.37,7.00,-15.90,-53.00,-17171.99,50396
0.23,4.25,0.14,7.00,-13.21,-51.00,-17174.50,50405
0.28,4.02,-0.23,7.00,-15.83,-53.00,-17176.18,50413
0.28,3.91,-0.11,7.00,-15.85,-53.00,-17178.70,50422
0.28,3.78,-0.13,7.00,-16.59,-53.00,-17180.38,50432
0.66,3.66,-0.12,7.00,-17.16,-54.00,-17182.90,50440
0.91,3.43,-0.23,7.00,-18.78,-55.00,-17184.58,50449
0.28,3.45,0.02,7.00,-17.63,-54.00,-17187.09,50458
0.42,3.36,-0.09,7.00,-18.54,-55.00,-17188.77,50466
0.61,3.28,-0.09,7.00,-18.96,-55.00,-17190.45,50476
0.23,3.12,-0.15,7.00,-19.99,-56.00,-17192.13,50485
0.86,3.12,-0.01,7.00,-19.45,-56.00,-17193.81,50494
0.37,2.86,-0.26,7.00,-21.73,-58.00,-17196.33,50502
0.91,2.95,0.09,7.00,-19.91,-56.00,-17198.01,50511
0.28,2.92,-0.03,7.00,-20.52,-57.00,-17199.68,50521
0.28,2.82,-0.10,7.00,-21.30,-57.00,-17201.36,50529
0.28,2.80,-0.02,7.00,-21.08,-57.00,-17202.20,50538
0.28,2.81,0.01,7.00,-20.91,-57.00,-17203.88,50547
0.28,2.80,-0.01,7.00,-21.05,-57.00,-17205.56,50555
0.81,2.78,-0.02,7.00,-21.17,-57.00,-17206.40,50565
0.33,2.80,0.02,7.00,-20.94,-57.00,-17208.08,50574
0.71,2.70,-0.10,7.00,-21.93,-58.00,-17208.92,50583
0.33,2.58,-0.12,7.00,-22.57,-58.00,-17210.60,50591
0.42,2.45,-0.13,7.00,-23.24,-59.00,-17212.27,50600
0.28,2.36,-0.09,7.00,-23.54,-59.00,-17213.11,50610
0.66,2.30,-0.07,7.00,-23.78,-59.00,-17214.79,50618
0.52,2.21,-0.09,7.00,-24.29,-60.00,-17215.63,50627
0.81,2.14,-0.07,7.00,-24.56,-60.00,-17217.31,50636
0.42,2.11,-0.03,7.00,-24.54,-60.00,-17218.15,50644
1.01,2.09,-0.02,7.00,-24.63,-60.00,-17219.83,50654
0.33,1.99,-0.10,7.00,-25.46,-61.00,-17220.67,50663
0.28,1.83,-0.16,7.00,-26.45,-62.00,-17222.35,50672
0.33,1.93,0.09,7.00,-24.99,-60.00,-17223.19,50680
0.61,1.90,-0.03,7.00,-25.61,-61.00,-17224.87,50690
0.76,1.83,-0.07,7.00,-26.13,-62.00,-17225.70,50699
0.28,1.75,-0.08,7.00,-26.53,-62.00,-17227.38,50707
0.61,1.70,-0.05,7.00,-26.68,-62.00,-17228.22,50716
0.91,1.75,0.05,7.00,-26.06,-61.00,-17229.90,50725
0.66,1.64,-0.12,7.00,-27.29,-62.00,-17231.58,50735
1.01,1.64,0.00,7.00,-26.82,-62.00,-17232.42,50743
0.47,1.70,0.06,7.00,-26.24,-62.00,-17234.10,50752
0.61,1.77,0.07,7.00,-25.89,-61.00,-17235.78,50761
0.76,1.81,0.04,7.00,-25.77,-61.00,-17236.62,50769
0.37,1.83,0.02,7.00,-25.74,-61.00,-17238.30,50779
0.47,1.93,0.09,7.00,-24.99,-60.00,-17239.97,50788
0.33,1.95,0.02,7.00,-25.16,-61.00,-17241.65,50796
0.52,2.03,0.08,7.00,-24.57,-60.00,-17242.49,50805
0.42,2.03,0.00,7.00,-24.84,-60.00,-17244.17,50814
0.96,2.05,0.03,7.00,-24.63,-60.00,-17245.85,50823
0.66,2.10,0.05,7.00,-24.30,-60.00,-17247.53,50832
0.57,2.03,-0.07,7.00,-25.13,-61.00,-17249.21,50841
0.81,2.16,0.13,7.00,-23.64,-59.00,-17250.89,50849
0.47,2.27,0.11,7.00,-23.22,-59.00,-17252.56,50859
0.86,2.15,-0.12,7.00,-24.71,-60.00,-17254.24,50868
0.37,2.26,0.11,7.00,-23.24,-59.00,-17255.92,50877
0.47,2.17,-0.10,7.00,-24.55,-60.00,-17257.60,50885
0.76,2.36,0.19,7.00,-22.47,-58.00,-17260.12,50894
0.81,2.32,-0.04,7.00,-23.57,-59.00,-17261.80,50904
0.57,2.47,0.16,7.00,-22.01,-58.00,-17264.32,50912
0.23,2.62,0.14,7.00,-21.34,-57.00,-17265.99,50921
0.28,2.87,0.25,7.00,-19.68,-56.00,-17267.67,50930
0.91,3.06,0.20,7.00,-18.90,-55.00,-17270.19,50939
0.37,3.10,0.03,7.00,-19.39,-56.00,-17271.87,50948
0.42,3.26,0.17,7.00,-18.03,-55.00,-17273.55,50957
0.33,3.39,0.12,7.00,-17.58,-54.00,-17275.23,50966
0.61,3.54,0.15,7.00,-16.72,-54.00,-17277.74,50974
0.76,3.62,0.08,7.00,-16.58,-53.00,-17279.42,50983
0.37,3.68,0.06,7.00,-16.35,-53.00,-17280.26,50993
0.52,3.78,0.10,7.00,-15.69,-53.00,-17281.94,51001
0.66,3.77,-0.01,7.00,-16.22,-53.00,-17283.62,51010
0.33,3.98,0.21,7.00,-14.27,-51.00,-17284.46,51019
0.28,4.09,0.11,7.00,-14.10,-51.00,-17285.30,51028
0.37,4.21,0.12,7.00,-13.47,-51.00,-17286.14,51037
0.66,4.38,0.17,7.00,-12.39,-50.00,-17286.98,51046
0.37,4.55,0.17,7.00,-11.59,-49.00,-17287.82,51055
0.81,4.76,0.22,7.00,-10.31,-48.00,-17287.82,51063
0.33,5.00,0.23,7.00,-9.08,-47.00,-17288.66,51073
0.66,5.16,0.16,7.00,-42.80,-76.00,-17288.66,51082
0.91,5.31,0.15,7.00,-39.12,-72.00,-17288.66,51090
0.47,5.49,0.17,7.00,-34.37,-68.00,-17288.66,51099
0.47,5.60,0.11,7.00,-32.80,-67.00,-17288.66,51108
0.28,5.72,0.12,7.00,-29.51,-64.00,-17288.66,51117
0.28,5.81,0.09,7.00,-28.10,-63.00,-17288.66,51126
0.71,5.88,0.07,7.00,-26.56,-62.00,-17288.66,51135
0.61,5.96,0.08,7.00,-24.37,-60.00,-17288.66,51143
0.81,6.00,0.03,7.00,-24.41,-60.00,-17288.66,51152
0.42,5.97,-0.02,7.00,-26.04,-61.00,-17288.66,51162
0.71,5.98,0.00,7.00,-25.41,-61.00,-17288.66,51170
0.23,5.93,-0.05,7.00,-27.82,-63.00,-17288.66,51179
0.23,5.87,-0.06,7.00,-29.30,-64.00,-17288.66,51188
0.33,5.81,-0.06,7.00,-30.92,-66.00,-17288.66,51196
0.23,5.69,-0.12,7.00,-35.32,-69.00,-17288.66,51206
0.52,5.64,-0.05,7.00,-35.09,-69.00,-17288.66,51215
0.28,5.57,-0.07,7.00,-37.06,-71.00,-17288.66,51223
0.37,5.47,-0.10,7.00,-40.35,-73.00,-17288.66,51232
0.33,5.27,-0.20,7.00,-47.23,-79.00,-17288.66,51241
0.61,5.25,-0.02,7.00,-44.12,-77.00,-17288.66,51250
0.28,5.11,-0.14,7.00,-49.90,-82.00,-17288.66,51259
0.71,5.10,-0.01,7.00,-47.67,-80.00,-17288.66,51268
0.33,5.02,-0.08,7.00,-51.21,-83.00,-17288.66,51276
0.91,5.06,0.04,7.00,-47.66,-80.00,-17288.66,51286
0.28,5.08,0.02,7.00,-47.57,-80.00,-17288.66,51295
0.28,5.06,-0.02,7.00,-48.76,-81.00,-17288.66,51303
0.66,5.08,0.02,7.00,-47.70,-80.00,-17288.66,51312
0.57,5.10,0.02,7.00,-47.12,-79.00,-17288.66,51321
0.76,5.15,0.05,7.00,-45.40,-78.00,-17288.66,51330
0.57,5.13,-0.02,7.00,-47.10,-79.00,-17288.66,51339
0.00,5.10,-0.03,7.00,-47.92,-80.00,-17288.66,51348
0.28,5.10,-0.00,7.00,-47.52,-80.00,-17288.66,51356
0.23,5.11,0.01,7.00,-46.98,-79.00,-17288.66,51365
0.37,5.15,0.03,7.00,-45.68,-78.00,-17288.66,51375
0.28,5.16,0.01,7.00,-45.83,-78.00,-17288.66,51383
0.42,5.21,0.06,7.00,-43.53,-76.00,-17288.66,51392
0.47,5.23,0.02,7.00,-43.78,-76.00,-17288.66,51401
0.66,5.15,-0.08,7.00,-47.83,-80.00,-17288.66,51409
0.33,5.11,-0.04,7.00,-48.22,-80.00,-17288.66,51419
0.86,5.18,0.07,7.00,-43.96,-77.00,-17288.66,51428
0.47,5.11,-0.07,7.00,-48.75,-81.00,-17288.66,51436
0.86,5.07,-0.04,7.00,-49.08,-81.00,-17288.66,51445
0.37,5.06,-0.01,7.00,-48.56,-80.00,-17288.66,51454
0.28,5.04,-0.02,7.00,-49.43,-81.00,-17288.66,51463
0.28,4.99,-0.05,7.00,-10.28,-48.00,-17288.66,51472
0.28,4.99,0.00,7.00,-10.04,-48.00,-17288.66,51481
0.61,5.03,0.05,7.00,-48.24,-80.00,-17288.66,51489
0.66,5.00,-0.03,7.00,-50.61,-82.00,-17288.66,51499
0.33,4.85,-0.15,7.00,-11.33,-49.00,-17288.66,51508
0.37,4.79,-0.07,7.00,-11.34,-49.00,-17288.66,51516
0.33,4.63,-0.15,7.00,-12.44,-50.00,-17288.66,51525
0.61,4.48,-0.15,7.00,-13.18,-51.00,-17288.66,51534
0.91,4.32,-0.16,7.00,-14.05,-51.00,-17288.66,51543
0.47,4.10,-0.22,7.00,-15.41,-52.00,-17288.66,51552
1.01,3.97,-0.13,7.00,-15.67,-53.00,-17288.66,51561
0.28,3.82,-0.15,7.00,-16.53,-53.00,-17288.66,51569
0.37,3.64,-0.18,7.00,-17.55,-54.00,-17288.66,51578
0.76,3.52,-0.11,7.00,-17.84,-55.00,-17288.66,51588
0.33,3.37,-0.15,7.00,-18.72,-55.00,-17288.66,51597
0.91,3.25,-0.12,7.00,-19.22,-56.00,-17288.66,51605
0.52,3.14,-0.12,7.00,-19.79,-56.00,-17288.66,51614
0.52,3.06,-0.08,7.00,-20.00,-56.00,-17288.66,51623
0.28,2.98,-0.08,7.00,-20.41,-57.00,-17288.66,51632
0.28,2.89,-0.09,7.00,-20.90,-57.00,-17288.66,51641
0.33,2.81,-0.08,7.00,-21.31,-57.00,-17288.66,51650
0.28,2.71,-0.09,7.00,-21.80,-58.00,-17288.66,51658
0.28,2.56,-0.15,7.00,-22.82,-59.00,-17288.66,51667
0.47,2.46,-0.10,7.00,-23.10,-59.00,-17288.66,51677
0.37,2.35,-0.11,7.00,-23.73,-59.00,-17288.66,51685
0.61,2.27,-0.07,7.00,-23.94,-60.00,-17288.66,51694
0.33,2.20,-0.07,7.00,-24.28,-60.00,-17288.66,51703
0.42,2.14,-0.06,7.00,-24.52,-60.00,-17288.66,51713
0.66,2.12,-0.03,7.00,-24.52,-60.00,-17288.66,51721
0.76,2.10,-0.01,7.00,-24.54,-60.00,-17288.66,51730
0.33,2.05,-0.06,7.00,-24.99,-60.00,-17288.66,51739
0.33,2.09,0.04,7.00,-24.39,-60.00,-17288.66,51747
0.28,2.11,0.02,7.00,-24.36,-60.00,-17288.66,51757
0.23,2.02,-0.09,7.00,-25.30,-61.00,-17288.66,51766
0.28,1.94,-0.07,7.00,-25.57,-61.00,-17289.49,51774
0.23,2.02,0.08,7.00,-24.57,-60.00,-17289.49,51783
0.28,2.12,0.09,7.00,-24.05,-60.00,-17289.49,51792
0.33,2.20,0.09,7.00,-23.64,-59.00,-17290.33,51801
0.28,2.23,0.03,7.00,-23.75,-59.00,-17290.33,51810
0.33,2.38,0.16,7.00,-22.46,-58.00,-17291.17,51819
0.47,2.46,0.07,7.00,-22.43,-58.00,-17291.17,51827
0.86,2.58,0.12,7.00,-21.65,-58.00,-17292.01,51836
0.47,2.59,0.01,7.00,-22.02,-58.00,-17292.85,51846
0.33,2.74,0.15,7.00,-20.72,-57.00,-17292.85,51855
0.42,2.74,-0.00,7.00,-21.32,-57.00,-17293.69,51863
0.37,2.80,0.06,7.00,-20.79,-57.00,-17294.53,51872
0.61,2.89,0.10,7.00,-20.16,-56.00,-17295.37,51881
0.71,2.90,0.01,7.00,-20.44,-57.00,-17296.21,51890
0.52,2.89,-0.01,7.00,-20.61,-57.00,-17297.05,51899
0.81,3.14,0.25,7.00,-18.29,-55.00,-17297.89,51908
0.71,3.29,0.15,7.00,-17.97,-55.00,-17298.73,51916
0.96,3.42,0.13,7.00,-17.37,-54.00,-17300.41,51926
0.71,3.38,-0.04,7.00,-18.30,-55.00,-17301.24,51935
2.74,3.26,-0.12,7.00,-19.17,-56.00,-17302.92,51943
5.71,3.22,-0.03,7.00,-18.94,-55.00,-17303.76,51952
8.09,3.26,0.04,7.00,-18.43,-55.00,-17305.44,51961
12.30,3.35,0.09,7.00,-17.59,-54.00,-17306.28,51971
16.37,3.41,0.06,7.00,-17.20,-54.00,-17307.96,51979
23.06,3.57,0.16,7.00,-15.44,-52.00,-17309.64,51988
31.82,3.76,0.19,7.00,-13.45,-51.00,-17311.32,51997
37.46,3.88,0.13,7.00,-12.27,-50.00,-17313.00,52006
39.20,4.17,0.29,7.00,-9.90,-48.00,-17313.83,52015
42.17,4.21,0.03,7.00,-10.28,-48.00,-17315.51,52024
54.79,4.38,0.18,7.00,-6.37,-45.00,-17317.19,52033
55.67,4.41,0.02,7.00,-6.67,-45.00,-17318.87,52042
67.24,4.58,0.17,7.00,-2.36,-41.00,-17320.55,52050
70.44,4.78,0.19,7.00,-0.42,-40.00,-17323.07,52060
74.53,4.72,-0.05,7.00,-0.48,-40.00,-17324.75,52069
78.82,4.80,0.07,7.00,0.00,40.00,-17326.42,52077
86.32,5.08,0.29,7.00,-27.34,-63.00,-17328.10,52086
86.76,5.28,0.20,7.00,-24.05,-60.00,-17328.94,52096
90.76,5.34,0.06,7.00,-23.92,-60.00,-17330.62,52105
90.76,5.52,0.18,7.00,-16.89,-54.00,-17331.46,52113
87.20,5.67,0.15,7.00,-15.03,-52.00,-17331.46,52122
87.64,5.82,0.15,7.00,-10.97,-49.00,-17332.30,52131
88.52,5.89,0.07,7.00,-10.79,-49.00,-17332.30,52141
99.27,5.92,0.03,7.00,-6.57,-45.00,-17332.30,52149
95.88,5.90,-0.02,7.00,-9.54,-48.00,-17333.14,52158
100.26,5.94,0.04,7.00,-5.41,-44.00,-17333.14,52167
111.75,5.81,-0.13,7.00,-7.46,-46.00,-17333.98,52175
116.78,5.70,-0.11,7.00,-7.50,-46.00,-17334.82,52185
131.89,5.70,0.01,7.00,0.00,40.00,-17334.82,52194
133.82,5.47,-0.23,7.00,-6.92,-45.00,-17335.66,52203
150.95,5.56,0.09,7.00,0.00,40.00,-17335.66,52211
152.40,5.42,-0.14,7.00,0.00,40.00,-17335.66,52220
153.87,5.39,-0.03,7.00,0.00,40.00,-17335.66,52229
156.10,5.25,-0.14,7.00,0.00,40.00,-17335.66,52238
175.05,5.18,-0.07,7.00,0.00,40.00,-17335.66,52247
180.11,5.12,-0.06,7.00,0.00,40.00,-17335.66,52255
201.79,4.84,-0.29,7.00,0.00,40.00,-17335.66,52264
218.63,4.44,-0.39,7.00,0.00,40.00,-17335.66,52273
220.70,4.17,-0.28,7.00,0.00,40.00,-17335.66,52282
227.01,4.03,-0.13,7.00,0.00,40.00,-17335.66,52291
231.32,4.18,0.14,7.00,0.00,40.00,-17335.66,52299
234.60,3.80,-0.37,7.00,0.00,40.00,-17335.66,52308
235.70,3.71,-0.09,7.00,0.00,40.00,-17335.66,52318
217.61,3.72,0.01,7.00,0.00,40.00,-17335.66,52326
214.55,3.72,-0.01,7.00,0.00,40.00,-17335.66,52335
232.41,3.77,0.05,7.00,0.00,40.00,-17335.66,52343
213.55,3.78,0.01,7.00,0.00,40.00,-17335.66,52353
235.70,3.81,0.03,7.00,0.00,40.00,-17335.66,52362
212.54,3.82,0.01,7.00,0.00,40.00,-17335.66,52370
231.32,3.88,0.06,7.00,0.00,40.00,-17335.66,52379
230.23,3.56,-0.31,7.00,0.00,40.00,-17335.66,52387
243.56,3.57,0.01,7.00,0.00,40.00,-17335.66,52397
250.50,3.67,0.10,7.00,0.00,40.00,-17335.66,52406
242.42,3.69,0.02,7.00,0.00,40.00,-17335.66,52414
257.63,3.75,0.07,7.00,0.00,40.00,-17335.66,52423
262.49,3.78,0.02,7.00,0.00,40.00,-17335.66,52431
262.49,4.05,0.28,7.00,0.00,40.00,-17335.66,52441
258.84,4.14,0.08,7.00,0.00,40.00,-17335.66,52450
255.23,4.20,0.06,7.00,0.00,40.00,-17335.66,52458
251.68,4.35,0.15,7.00,0.00,40.00,-17335.66,52467
236.81,4.48,0.13,7.00,0.00,40.00,-17335.66,52476
245.85,4.60,0.12,7.00,0.00,40.00,-17335.66,52485
228.08,4.72,0.12,7.00,0.00,40.00,-17335.66,52494
250.50,4.82,0.09,7.00,0.00,40.00,-17335.66,52502
236.81,4.95,0.13,7.00,0.00,40.00,-17335.66,52511
242.42,4.87,-0.08,7.00,0.00,40.00,-17335.66,52520
266.19,4.85,-0.02,7.00,0.00,40.00,-17335.66,52529
245.85,4.84,-0.01,7.00,0.00,40.00,-17335.66,52538
258.84,4.95,0.12,7.00,0.00,40.00,-17335.66,52547
254.04,4.89,-0.07,7.00,0.00,40.00,-17335.66,52555
269.94,4.83,-0.05,7.00,0.00,40.00,-17335.66,52564
271.21,4.80,-0.03,7.00,0.00,40.00,-17335.66,52573
271.21,4.77,-0.03,7.00,0.00,40.00,-17335.66,52582
269.94,4.74,-0.03,7.00,0.00,40.00,-17335.66,52591
264.95,4.61,-0.13,7.00,0.00,40.00,-17335.66,52599
261.27,4.77,0.16,7.00,0.00,40.00,-17335.66,52609
260.05,4.78,0.01,7.00,0.00,40.00,-17335.66,52618
257.63,4.76,-0.02,7.00,0.00,40.00,-17335.66,52626
250.50,4.85,0.09,7.00,0.00,40.00,-17335.66,52635
251.68,4.94,0.09,7.00,0.00,40.00,-17335.66,52643
230.23,5.01,0.07,7.00,0.00,40.00,-17335.66,52653
247.01,5.07,0.06,7.00,0.00,40.00,-17335.66,52662
225.95,5.15,0.08,7.00,0.00,40.00,-17335.66,52670
242.42,5.19,0.05,7.00,0.00,40.00,-17335.66,52679
234.60,5.23,0.04,7.00,0.00,40.00,-17335.66,52687
236.81,5.28,0.04,7.00,0.00,40.00,-17335.66,52697
229.16,5.30,0.02,7.00,0.00,40.00,-17335.66,52706
230.23,5.35,0.05,7.00,0.00,40.00,-17335.66,52714
212.54,5.37,0.03,7.00,0.00,40.00,-17335.66,52723
228.08,5.40,0.02,7.00,0.00,40.00,-17335.66,52731
231.32,5.41,0.01,7.00,0.00,40.00,-17335.66,52741
221.74,5.60,0.19,7.00,0.00,40.00,-17335.66,52750
227.01,5.68,0.08,7.00,0.00,40.00,-17335.66,52758
232.41,5.60,-0.08,7.00,0.00,40.00,-17335.66,52767
216.58,5.44,-0.16,7.00,0.00,40.00,-17335.66,52775
235.70,5.66,0.23,7.00,0.00,40.00,-17335.66,52785
239.04,5.48,-0.19,7.00,0.00,40.00,-17335.66,52793
237.92,5.43,-0.04,7.00,0.00,40.00,-17335.66,52802
234.60,5.38,-0.06,7.00,0.00,40.00,-17335.66,52811
225.95,5.18,-0.20,7.00,0.00,40.00,-17335.66,52819
229.16,5.04,-0.14,7.00,0.00,40.00,-17335.66,52829
231.32,4.87,-0.17,7.00,0.00,40.00,-17335.66,52837
239.04,4.67,-0.19,7.00,0.00,40.00,-17335.66,52846
222.79,4.56,-0.11,7.00,0.00,40.00,-17335.66,52855
237.92,4.08,-0.48,7.00,0.00,40.00,-17335.66,52864
221.74,3.85,-0.23,7.00,0.00,40.00,-17335.66,52873
243.56,3.48,-0.37,7.00,0.00,40.00,-17335.66,52881
233.50,3.23,-0.24,7.00,0.00,40.00,-17335.66,52890
255.23,2.97,-0.26,7.00,0.00,40.00,-17335.66,52899
256.43,2.80,-0.18,7.00,0.00,40.00,-17335.66,52908
260.05,2.72,-0.08,7.00,0.00,40.00,-17335.66,52917
241.29,2.35,-0.36,7.00,0.00,40.00,-17335.66,52926
252.86,2.00,-0.36,7.00,0.00,40.00,-17335.66,52934
243.56,1.85,-0.14,7.00,0.00,40.00,-17335.66,52943
252.86,1.82,-0.03,7.00,0.00,40.00,-17335.66,52952
264.95,1.58,-0.24,7.00,0.00,40.00,-17335.66,52961
263.72,1.21,-0.36,7.00,0.00,40.00,-17335.66,52970
261.27,1.11,-0.10,7.00,0.00,40.00,-17335.66,52978
262.49,0.89,-0.22,7.00,0.00,40.00,-17335.66,52987
266.19,0.70,-0.19,7.00,0.00,40.00,-17335.66,52997
244.71,0.56,-0.14,7.00,0.00,40.00,-17335.66,53005
267.44,0.39,-0.18,7.00,0.00,40.00,-17335.66,53014
244.71,0.13,-0.25,7.00,0.00,40.00,-17335.66,53022
264.95,-0.16,-0.29,7.00,0.00,40.00,-17335.66,53031
240.16,-0.30,-0.14,7.00,0.00,40.00,-17335.66,53041
255.23,-0.31,-0.01,7.00,0.00,40.00,-17335.66,53049
243.56,-0.52,-0.21,7.00,0.00,40.00,-17335.66,53058
249.33,-0.80,-0.28,7.00,0.00,40.00,-17335.66,53066
240.16,-1.08,-0.28,7.00,0.00,40.00,-17335.66,53075
249.33,-1.38,-0.29,7.00,0.00,40.00,-17335.66,53085
240.16,-1.80,-0.43,7.00,0.00,40.00,-17335.66,53093
243.56,-2.18,-0.37,7.00,0.00,40.00,-17335.66,53102
232.41,-2.42,-0.24,7.00,0.00,40.00,-17335.66,53111
214.55,-2.76,-0.34,7.00,0.00,40.00,-17335.66,53120
232.41,-3.21,-0.45,7.00,0.00,40.00,-17335.66,53129
229.16,-3.56,-0.35,7.00,0.00,40.00,-17335.66,53138
227.01,-3.86,-0.30,7.00,0.00,40.00,-17335.66,53146
220.70,-4.20,-0.34,7.00,0.00,40.00,-17335.66,53155
200.84,-4.53,-0.33,7.00,0.00,40.00,-17335.66,53164
211.54,-4.78,-0.25,7.00,0.00,40.00,-17335.66,53173
195.23,-5.05,-0.28,7.00,-230.64,-234.00,-17335.66,53182
196.15,-5.29,-0.24,7.00,-235.10,-238.00,-17336.50,53191
194.31,-5.51,-0.22,7.00,-241.78,-243.00,-17337.34,53200
180.97,-5.93,-0.41,7.00,-266.01,-264.00,-17339.85,53210
187.08,-5.98,-0.05,7.00,-255.37,-255.00,-17343.21,53219
185.31,-6.20,-0.23,7.00,-266.01,-264.00,-17347.41,53228
170.12,-6.43,-0.22,7.00,-282.27,-277.00,-17352.44,53237
170.12,-6.84,-0.42,7.00,-296.55,-289.00,-17357.48,53245
162.97,-6.80,0.04,7.00,-291.19,-285.00,-17362.52,53255
151.67,-6.76,0.04,7.00,-297.29,-290.00,-17368.39,53264
159.12,-6.57,0.19,7.00,-284.87,-280.00,-17373.43,53273
141.12,-6.79,-0.22,7.00,-309.38,-300.00,-17379.30,53282
135.12,-6.84,-0.05,7.00,-310.44,-301.00,-17386.02,53292
131.25,-6.64,0.20,7.00,-302.38,-294.00,-17392.73,53301
111.20,-6.60,0.03,7.00,-314.68,-305.00,-17399.45,53310
107.97,-6.74,-0.13,7.00,-322.81,-312.00,-17406.16,53319
106.38,-6.64,0.10,7.00,-316.23,-306.00,-17414.56,53328
112.85,-6.72,-0.08,7.00,-319.12,-309.00,-17422.11,53338
112.85,-6.53,0.19,7.00,-309.06,-300.00,-17430.50,53347
118.51,-6.99,-0.46,7.00,-330.91,-318.00,-17438.90,53356
145.25,-7.04,-0.05,7.00,-309.82,-301.00,-17447.29,53365
156.85,-7.31,-0.27,7.00,-313.84,-304.00,-17455.68,53374
176.72,-7.60,-0.30,7.00,-308.54,-300.00,-17464.92,53384
176.72,-7.90,-0.30,7.00,-315.91,-306.00,-17474.15,53393
191.57,-8.24,-0.34,7.00,-314.48,-305.00,-17483.38,53402
204.67,-8.13,0.11,7.00,-292.28,-286.00,-17492.61,53411
212.54,-8.18,-0.05,7.00,-290.08,-284.00,-17501.85,53421
223.84,-8.14,0.04,7.00,-277.30,-273.00,-17511.92,53430
236.81,-7.86,0.27,7.00,-254.00,-254.00,-17521.15,53438
239.04,-8.45,-0.58,7.00,-283.55,-279.00,-17531.22,53447
247.01,-8.13,0.32,7.00,-249.67,-250.00,-17540.46,53456
258.84,-8.58,-0.46,7.00,-264.70,-263.00,-17549.69,53466
280.20,-8.75,-0.17,7.00,-240.06,-242.00,-17559.76,53475
296.30,-8.20,0.55,7.00,-193.20,-202.00,-17568.99,53484
292.20,-7.95,0.24,7.00,-198.22,-207.00,-17578.23,53493
301.86,-8.19,-0.24,7.00,-202.23,-210.00,-17587.46,53502
314.75,-8.35,-0.16,7.00,-188.78,-199.00,-17596.69,53512
310.40,-8.58,-0.23,7.00,-201.48,-209.00,-17605.92,53521
313.29,-8.46,0.12,7.00,-187.86,-198.00,-17615.16,53530
306.10,-8.62,-0.16,7.00,-206.24,-213.00,-17624.39,53539
289.49,-8.59,0.03,7.00,-221.60,-226.00,-17633.62,53549
286.81,-8.77,-0.18,7.00,-233.26,-236.00,-17642.86,53558
280.20,-8.83,-0.06,7.00,-239.97,-242.00,-17652.93,53567
255.23,-8.62,0.21,7.00,-255.92,-255.00,-17662.16,53576
242.42,-9.28,-0.66,7.00,-302.51,-295.00,-17671.39,53585
233.50,-9.49,-0.22,7.00,-307.71,-299.00,-17680.62,53595
187.97,-9.74,-0.24,7.00,-352.52,-337.00,-17690.70,53604
176.72,-9.42,0.32,7.00,-341.58,-327.00,-17700.77,53613
139.76,-9.15,0.26,7.00,-359.44,-343.00,-17710.00,53622
85.03,-9.12,0.03,7.00,-387.99,-367.00,-17720.08,53632
68.65,-8.68,0.45,7.00,-373.57,-354.00,-17730.15,53640
49.74,-8.68,-0.00,7.00,-387.08,-366.00,-17740.22,53649
43.61,-8.33,0.35,7.00,-372.40,-353.00,-17751.13,53658
35.36,-7.87,0.46,7.00,-360.03,-343.00,-17762.04,53667
22.91,-7.65,0.21,7.00,-361.04,-344.00,-17772.11,53677
18.35,-7.10,0.56,7.00,-340.65,-327.00,-17783.02,53686
11.80,-6.82,0.28,7.00,-339.62,-326.00,-17793.94,53695
5.71,-6.56,0.25,7.00,-333.94,-321.00,-17804.85,53704
2.74,-5.82,0.74,7.00,-305.64,-297.00,-17815.76,53713
0.37,-5.50,0.32,7.00,-306.19,-298.00,-17826.67,53723
0.52,-4.45,1.05,7.00,-53.02,-84.00,-17838.42,53731
0.28,-3.88,0.57,7.00,-52.08,-83.00,-17849.33,53740
0.66,-2.60,1.28,7.00,-42.90,-76.00,-17860.24,53749
0.33,-2.07,0.53,7.00,-43.20,-76.00,-17871.16,53758
0.86,-0.84,1.23,7.00,-34.27,-68.00,-17882.07,53767
0.33,-0.20,0.64,7.00,-33.44,-68.00,-17892.14,53776
0.42,0.63,0.83,7.00,-28.56,-64.00,-17903.05,53785
0.66,1.59,0.96,7.00,-23.20,-59.00,-17913.12,53794
0.81,2.40,0.81,7.00,-19.76,-56.00,-17923.19,53803
0.57,3.16,0.76,7.00,-16.19,-53.00,-17933.27,53812
0.96,3.74,0.59,7.00,-13.94,-51.00,-17943.34,53821
0.66,4.59,0.85,7.00,-8.67,-47.00,-17952.57,53830
0.28,5.37,0.78,7.00,-25.05,-61.00,-17962.64,53838
0.28,6.44,1.07,7.00,7.26,46.00,-17971.04,53848
0.23,7.26,0.82,7.00,22.89,59.00,-17980.27,53857
0.28,8.07,0.81,7.00,43.02,76.00,-17987.82,53865
0.81,8.79,0.72,7.00,59.31,89.00,-17995.38,53874
0.47,9.45,0.65,7.00,74.23,102.00,-18002.09,53883
0.91,9.98,0.53,7.00,84.96,111.00,-18007.97,53893
0.66,10.51,0.54,7.00,98.65,123.00,-18013.00,53901
0.91,10.82,0.30,7.00,101.39,125.00,-18016.36,53910
0.57,11.13,0.32,7.00,109.63,132.00,-18018.88,53919
0.52,11.35,0.22,7.00,113.16,135.00,-18020.56,53928
7.93,11.50,0.15,7.00,115.53,137.00,-18021.40,53937
13.54,11.57,0.06,7.00,115.07,136.00,-18021.40,53946
21.46,10.91,-0.66,7.00,83.53,110.00,-18021.40,53955
24.12,10.59,-0.32,7.00,82.30,109.00,-18021.40,53964
32.58,9.76,-0.83,7.00,50.29,82.00,-18021.40,53974
42.88,9.01,-0.75,7.00,31.55,66.00,-18021.40,53982
51.37,8.54,-0.47,7.00,23.88,60.00,-18021.40,53991
50.55,8.05,-0.49,7.00,11.32,49.00,-18021.40,54000
57.47,7.76,-0.29,7.00,6.64,45.00,-18021.40,54008
67.59,7.40,-0.36,7.00,0.00,40.00,-18021.40,54018
76.45,6.96,-0.44,7.00,0.00,40.00,-18021.40,54027
78.82,6.59,-0.37,7.00,-5.34,-44.00,-18021.40,54035
74.53,6.13,-0.46,7.00,-19.89,-56.00,-18021.40,54044
77.63,5.81,-0.32,7.00,-24.18,-60.00,-18021.40,54053
74.15,5.55,-0.26,7.00,-30.34,-65.00,-18021.40,54063
74.15,5.45,-0.10,7.00,-29.75,-65.00,-18021.40,54071
73.77,5.39,-0.06,7.00,-30.66,-65.00,-18021.40,54080
70.44,5.43,0.04,7.00,-28.35,-63.00,-18021.40,54089
73.02,5.49,0.05,7.00,-26.09,-61.00,-18021.40,54098
67.94,5.59,0.10,7.00,-23.90,-60.00,-18021.40,54107
70.44,5.71,0.12,7.00,-20.04,-56.00,-18021.40,54116
72.64,5.86,0.15,7.00,-14.86,-52.00,-18021.40,54125
71.90,6.03,0.17,7.00,-10.34,-48.00,-18021.40,54133
79.22,6.21,0.18,7.00,-3.64,-43.00,-18021.40,54142
81.26,6.42,0.21,7.00,0.00,40.00,-18021.40,54152
86.76,6.61,0.19,7.00,0.00,40.00,-18021.40,54160
82.08,6.83,0.21,7.00,0.00,40.00,-18021.40,54169
95.88,7.03,0.20,7.00,0.00,40.00,-18021.40,54177
101.26,7.26,0.23,7.00,0.00,40.00,-18021.40,54187
100.76,7.47,0.21,7.00,0.00,40.00,-18021.40,54196
110.65,7.68,0.21,7.00,0.00,40.00,-18021.40,54204
122.02,7.88,0.20,7.00,0.00,40.00,-18021.40,54213
123.82,8.06,0.18,7.00,0.00,40.00,-18021.40,54221
139.76,8.20,0.14,7.00,0.00,40.00,-18021.40,54231
141.80,8.39,0.19,7.00,0.00,40.00,-18021.40,54239
156.85,8.55,0.16,7.00,0.00,40.00,-18021.40,54248
157.60,8.71,0.16,7.00,0.00,40.00,-18021.40,54257
200.84,8.83,0.12,7.00,0.00,40.00,-18021.40,54265
214.55,8.91,0.08,7.00,0.00,40.00,-18021.40,54275
216.58,8.94,0.03,7.00,0.00,40.00,-18021.40,54283
247.01,8.93,-0.01,7.00,0.00,40.00,-18021.40,54292
260.05,8.86,-0.06,7.00,0.00,40.00,-18021.40,54301
262.49,8.80,-0.06,7.00,0.00,40.00,-18021.40,54309
266.19,8.69,-0.11,7.00,0.00,40.00,-18021.40,54319
239.04,8.59,-0.10,7.00,0.00,40.00,-18021.40,54327
249.33,8.44,-0.16,7.00,0.00,40.00,-18021.40,54336
237.92,8.29,-0.15,7.00,0.00,40.00,-18021.40,54345
256.43,8.11,-0.17,7.00,0.00,40.00,-18021.40,54353
232.41,7.91,-0.20,7.00,0.00,40.00,-18021.40,54363
250.50,7.69,-0.22,7.00,0.00,40.00,-18021.40,54371
239.04,7.47,-0.22,7.00,0.00,40.00,-18021.40,54380
232.41,7.20,-0.27,7.00,0.00,40.00,-18021.40,54389
237.92,6.92,-0.28,7.00,0.00,40.00,-18021.40,54397
213.55,6.65,-0.28,7.00,0.00,40.00,-18021.40,54407
230.23,6.29,-0.35,7.00,0.00,40.00,-18021.40,54415
230.23,5.88,-0.41,7.00,0.00,40.00,-18021.40,54424
229.16,5.47,-0.42,7.00,0.00,40.00,-18021.40,54432
223.84,5.03,-0.44,7.00,0.00,40.00,-18021.40,54441
201.79,4.54,-0.49,7.00,0.00,40.00,-18021.40,54451
189.76,4.10,-0.44,7.00,0.00,40.00,-18021.40,54459
187.08,3.71,-0.40,7.00,0.00,40.00,-18021.40,54468
179.26,3.25,-0.46,7.00,0.00,40.00,-18021.40,54477
176.72,2.79,-0.45,7.00,0.00,40.00,-18021.40,54486
183.56,2.42,-0.37,7.00,0.00,40.00,-18021.40,54495
178.41,2.10,-0.32,7.00,0.00,40.00,-18021.40,54503
171.74,1.85,-0.26,7.00,0.00,40.00,-18021.40,54512
171.74,1.51,-0.34,7.00,0.00,40.00,-18021.40,54521
164.53,1.25,-0.26,7.00,0.00,40.00,-18021.40,54530
155.35,0.95,-0.30,7.00,0.00,40.00,-18021.40,54539
166.11,0.71,-0.24,7.00,0.00,40.00,-18021.40,54547
162.97,0.42,-0.29,7.00,0.00,40.00,-18021.40,54556
161.42,0.17,-0.25,7.00,0.00,40.00,-18021.40,54565
159.88,-0.05,-0.22,7.00,0.00,40.00,-18021.40,54574
162.19,-0.37,-0.32,7.00,0.00,40.00,-18021.40,54583
160.65,-0.61,-0.24,7.00,0.00,40.00,-18020.56,54592
146.66,-0.82,-0.21,7.00,0.00,40.00,-18020.56,54600
148.79,-1.16,-0.34,7.00,0.00,40.00,-18020.56,54609
160.65,-1.46,-0.30,7.00,0.00,40.00,-18020.56,54618
153.13,-1.77,-0.31,7.00,0.00,40.00,-18020.56,54627
153.13,-2.09,-0.32,7.00,0.00,40.00,-18020.56,54636
169.31,-2.59,-0.50,7.00,0.00,40.00,-18020.56,54644
155.35,-3.06,-0.47,7.00,-3.90,-43.00,-18020.56,54653
157.60,-3.39,-0.33,7.00,-3.57,-42.00,-18020.56,54663
154.61,-3.68,-0.29,7.00,-6.76,-45.00,-18020.56,54672
148.79,-4.10,-0.42,7.00,-12.95,-50.00,-18020.56,54681
146.66,-4.37,-0.27,7.00,-14.91,-52.00,-18020.56,54689
142.48,-4.58,-0.21,7.00,-18.14,-55.00,-18020.56,54699
139.76,-4.66,-0.08,7.00,-19.55,-56.00,-18020.56,54708
136.43,-4.91,-0.25,7.00,-23.30,-59.00,-18020.56,54717
125.64,-5.03,-0.13,7.00,-271.81,-269.00,-18020.56,54726
128.10,-5.16,-0.13,7.00,-273.77,-270.00,-18021.40,54735
126.25,-5.46,-0.30,7.00,-285.53,-280.00,-18022.24,54744
113.96,-5.04,0.42,7.00,-266.48,-264.00,-18023.08,54753
111.75,-5.44,-0.40,7.00,-294.04,-287.00,-18023.91,54762
102.27,-5.20,0.24,7.00,-279.23,-275.00,-18025.59,54771
102.77,-5.30,-0.11,7.00,-288.59,-283.00,-18027.27,54780
101.76,-5.28,0.02,7.00,-285.92,-281.00,-18028.95,54790
91.22,-5.18,0.10,7.00,-285.98,-281.00,-18030.63,54799
82.91,-5.12,0.07,7.00,-287.87,-282.00,-18033.15,54808
83.76,-4.98,0.14,7.00,-45.33,-78.00,-18035.66,54816
76.84,-4.86,0.12,7.00,-46.99,-79.00,-18038.18,54825
71.90,-4.83,0.03,7.00,-48.71,-81.00,-18040.70,54835
66.55,-4.94,-0.11,7.00,-51.29,-83.00,-18043.22,54844
65.52,-4.60,0.34,7.00,-48.06,-80.00,-18046.58,54853
65.86,-4.80,-0.20,7.00,-51.09,-83.00,-18049.09,54861
55.08,-4.69,0.11,7.00,-51.94,-83.00,-18052.45,54871
53.63,-4.69,0.00,7.00,-52.67,-84.00,-18054.97,54880
53.06,-4.64,0.04,7.00,-52.40,-84.00,-18058.33,54889
49.47,-4.75,-0.11,7.00,-54.31,-85.00,-18061.68,54898
47.10,-4.69,0.07,7.00,-53.73,-85.00,-18065.88,54906
50.55,-4.90,-0.22,7.00,-55.29,-86.00,-18069.24,54916
45.33,-4.62,0.28,7.00,-52.85,-84.00,-18072.59,54925
40.55,-5.03,-0.41,7.00,-305.79,-297.00,-18075.95,54934
42.41,-4.90,0.13,7.00,-55.36,-86.00,-18080.15,54943
44.58,-4.97,-0.08,7.00,-56.20,-87.00,-18085.19,54951
38.98,-4.80,0.17,7.00,-55.29,-86.00,-18089.38,54961
35.36,-5.11,-0.31,7.00,-306.50,-298.00,-18093.58,54970
31.63,-4.84,0.28,7.00,-56.07,-87.00,-18098.61,54979
35.98,-4.91,-0.07,7.00,-57.25,-88.00,-18103.65,54988
26.85,-4.80,0.11,7.00,-57.09,-88.00,-18108.69,54998
20.48,-4.83,-0.04,7.00,-58.49,-89.00,-18113.72,55006
19.13,-4.74,0.10,7.00,-57.57,-88.00,-18117.92,55015
14.08,-4.80,-0.06,7.00,-58.87,-89.00,-18122.95,55024
11.21,-4.66,0.14,7.00,-57.46,-88.00,-18128.83,55033
6.37,-4.60,0.06,7.00,-57.70,-88.00,-18133.87,55042
5.08,-4.60,-0.00,7.00,-57.99,-88.00,-18138.90,55051
5.50,-4.35,0.25,7.00,-55.71,-86.00,-18143.94,55060
7.53,-4.04,0.31,7.00,-53.86,-85.00,-18149.81,55069
6.98,-3.92,0.12,7.00,-54.03,-85.00,-18154.85,55077
7.77,-3.93,-0.01,7.00,-54.55,-85.00,-18160.73,55087
8.59,-3.75,0.18,7.00,-52.86,-84.00,-18166.60,55096
10.92,-3.83,-0.08,7.00,-54.20,-85.00,-18171.64,55105
16.13,-3.80,0.03,7.00,-53.36,-84.00,-18177.51,55113
14.63,-3.74,0.06,7.00,-53.02,-84.00,-18183.39,55122
16.13,-3.77,-0.03,7.00,-53.48,-85.00,-18189.26,55132
27.69,-3.90,-0.13,7.00,-53.52,-85.00,-18194.30,55141
29.61,-3.71,0.20,7.00,-50.99,-82.00,-18200.17,55150
34.55,-3.83,-0.12,7.00,-52.25,-84.00,-18206.05,55159
31.07,-3.97,-0.14,7.00,-53.47,-85.00,-18212.76,55168
32.77,-4.11,-0.14,7.00,-53.93,-85.00,-18218.64,55177
31.44,-3.92,0.19,7.00,-51.85,-83.00,-18224.51,55186
33.16,-4.20,-0.28,7.00,-54.94,-86.00,-18231.23,55195
32.58,-3.95,0.25,7.00,-51.65,-83.00,-18237.11,55204
26.19,-4.04,-0.08,7.00,-54.15,-85.00,-18243.82,55214
26.85,-4.15,-0.12,7.00,-54.79,-86.00,-18249.70,55222
29.79,-4.17,-0.02,7.00,-54.17,-85.00,-18256.41,55231
26.19,-4.24,-0.07,7.00,-55.13,-86.00,-18263.12,55240
24.90,-4.34,-0.09,7.00,-55.82,-87.00,-18269.84,55249
27.86,-4.11,0.23,7.00,-53.10,-84.00,-18276.55,55259
24.90,-4.26,-0.15,7.00,-55.67,-86.00,-18283.27,55267
21.17,-4.06,0.20,7.00,-53.60,-85.00,-18289.98,55276
23.21,-4.16,-0.10,7.00,-55.08,-86.00,-18296.70,55285
23.82,-4.16,-0.00,7.00,-54.68,-86.00,-18303.41,55294
22.03,-4.20,-0.04,7.00,-55.19,-86.00,-18310.13,55304
25.86,-3.97,0.23,7.00,-52.61,-84.00,-18316.00,55312
29.79,-3.82,0.15,7.00,-51.71,-83.00,-18322.72,55321
28.21,-3.98,-0.16,7.00,-53.91,-85.00,-18329.43,55330
28.73,-3.77,0.21,7.00,-51.36,-83.00,-18336.99,55340
31.63,-3.83,-0.06,7.00,-52.37,-84.00,-18343.70,55349
31.07,-3.70,0.12,7.00,-51.08,-83.00,-18350.41,55358
26.19,-3.89,-0.19,7.00,-53.85,-85.00,-18357.13,55366
25.38,-4.04,-0.15,7.00,-54.55,-85.00,-18363.84,55375
21.46,-4.42,-0.38,7.00,-57.72,-88.00,-18371.40,55385
20.20,-4.40,0.02,7.00,-56.09,-87.00,-18378.11,55394
20.89,-4.49,-0.08,7.00,-56.89,-87.00,-18384.83,55403
14.63,-4.42,0.06,7.00,-56.41,-87.00,-18392.38,55411
7.13,-4.50,-0.08,7.00,-57.70,-88.00,-18399.10,55420
6.37,-4.38,0.12,7.00,-56.35,-87.00,-18406.65,55430
6.08,-4.44,-0.06,7.00,-57.34,-88.00,-18413.36,55439
0.91,-4.63,-0.19,7.00,-58.94,-89.00,-18420.08,55448
1.11,-4.67,-0.04,7.00,-58.54,-89.00,-18427.63,55456
0.28,-4.58,0.09,7.00,-57.52,-88.00,-18434.35,55465
0.47,-4.48,0.10,7.00,-57.04,-88.00,-18441.90,55475
0.76,-4.54,-0.06,7.00,-57.92,-88.00,-18448.62,55484
0.33,-4.55,-0.01,7.00,-57.83,-88.00,-18456.17,55492
0.33,-4.49,0.06,7.00,-57.19,-88.00,-18463.73,55501
0.28,-4.60,-0.11,7.00,-58.48,-89.00,-18470.44,55511
0.57,-4.82,-0.22,7.00,-59.98,-90.00,-18478.00,55520
0.28,-4.89,-0.07,7.00,-59.73,-90.00,-18485.55,55528
0.28,-5.02,-0.13,7.00,-303.25,-295.00,-18493.10,55537
0.33,-5.31,-0.29,7.00,-313.44,-304.00,-18500.66,55546
0.33,-5.71,-0.40,7.00,-325.82,-314.00,-18509.05,55556
3.16,-5.82,-0.11,7.00,-322.80,-312.00,-18517.44,55565
9.28,-5.78,0.04,7.00,-318.53,-308.00,-18526.67,55574
1.37,-5.71,0.07,7.00,-316.52,-306.00,-18535.07,55582
5.15,-5.49,0.22,7.00,-307.79,-299.00,-18543.46,55591
9.55,-5.57,-0.08,7.00,-315.83,-306.00,-18551.86,55601
3.71,-6.61,-1.04,7.00,-361.15,-344.00,-18561.09,55610
0.42,-6.58,0.03,7.00,-338.81,-325.00,-18569.48,55619
2.23,-6.84,-0.26,7.00,-351.34,-336.00,-18579.55,55628
4.28,-7.10,-0.26,7.00,-357.82,-341.00,-18588.79,55636
1.21,-7.56,-0.45,7.00,-373.01,-354.00,-18598.02,55646
0.57,-7.19,0.36,7.00,-347.59,-332.00,-18608.09,55655
1.26,-7.53,-0.34,7.00,-370.04,-351.00,-18618.16,55664
13.65,-7.32,0.21,7.00,-353.49,-337.00,-18628.24,55673
0.37,-7.66,-0.34,7.00,-373.34,-354.00,-18638.31,55683
0.33,-7.93,-0.27,7.00,-378.73,-359.00,-18648.38,55692
0.33,-7.91,0.02,7.00,-372.37,-353.00,-18658.45,55701
0.33,-7.88,0.03,7.00,-371.33,-353.00,-18668.52,55709
1.32,-7.98,-0.10,7.00,-376.57,-357.00,-18679.43,55718
0.96,-7.53,0.45,7.00,-354.42,-338.00,-18689.51,55728
1.16,-7.48,0.06,7.00,-360.69,-344.00,-18700.42,55737
0.52,-7.40,0.08,7.00,-358.41,-342.00,-18711.33,55746
0.86,-7.38,0.01,7.00,-359.30,-342.00,-18722.24,55755
0.37,-7.41,-0.02,7.00,-360.66,-344.00,-18733.15,55764
0.52,-7.32,0.09,7.00,-356.19,-340.00,-18744.06,55773
0.66,-7.56,-0.24,7.00,-368.64,-350.00,-18755.82,55782
0.42,-7.23,0.32,7.00,-349.43,-334.00,-18766.73,55791
0.33,-7.20,0.04,7.00,-354.18,-338.00,-18777.64,55800
0.33,-6.99,0.20,7.00,-345.80,-331.00,-18789.39,55810
0.33,-6.71,0.28,7.00,-337.05,-324.00,-18800.30,55819
0.33,-7.45,-0.74,7.00,-376.09,-357.00,-18811.21,55828
0.86,-7.32,0.13,7.00,-355.42,-339.00,-18822.96,55836
1.16,-6.63,0.69,7.00,-327.00,-315.00,-18834.71,55845
0.91,-6.39,0.24,7.00,-329.84,-318.00,-18846.46,55855
0.86,-6.19,0.20,7.00,-325.77,-314.00,-18857.38,55864
1.11,-5.69,0.50,7.00,-307.35,-299.00,-18869.13,55873
0.57,-5.10,0.59,7.00,-290.79,-285.00,-18880.88,55882
1.21,-4.74,0.36,7.00,-57.28,-88.00,-18891.79,55891
0.96,-4.38,0.36,7.00,-55.48,-86.00,-18903.54,55900
0.91,-3.85,0.54,7.00,-52.09,-83.00,-18914.45,55909
0.28,-2.75,1.09,7.00,-44.38,-77.00,-18925.36,55918
0.42,-2.16,0.59,7.00,-43.42,-76.00,-18935.43,55927
0.66,-1.31,0.85,7.00,-38.14,-72.00,-18946.34,55936
0.28,-0.52,0.79,7.00,-34.45,-69.00,-18957.26,55945
0.76,0.20,0.72,7.00,-31.12,-66.00,-18967.33,55954
0.28,0.92,0.72,7.00,-27.51,-63.00,-18977.40,55963
0.28,1.42,0.50,7.00,-25.93,-61.00,-18987.47,55972
0.47,1.87,0.46,7.00,-23.81,-60.00,-18997.55,55981
0.28,2.50,0.63,7.00,-19.97,-56.00,-19006.78,55990
0.14,3.04,0.53,7.00,-17.69,-54.00,-19016.85,55999
0.28,3.39,0.36,7.00,-16.61,-53.00,-19026.08,56008
0.76,4.12,0.73,7.00,-11.46,-49.00,-19035.31,56016
0.81,4.73,0.60,7.00,-8.94,-47.00,-19043.71,56026
0.66,5.16,0.43,7.00,-37.21,-71.00,-19052.94,56035
0.28,5.72,0.56,7.00,-20.87,-57.00,-19061.33,56044
0.28,5.96,0.24,7.00,-21.35,-57.00,-19068.89,56052
0.23,6.11,0.16,7.00,-19.04,-56.00,-19077.28,56061
0.28,6.33,0.21,7.00,-12.56,-50.00,-19084.83,56071
0.28,6.39,0.06,7.00,-14.02,-51.00,-19092.39,56079
0.28,6.72,0.33,7.00,-0.25,-40.00,-19100.78,56088
0.28,6.94,0.22,7.00,3.02,42.00,-19108.33,56097
0.66,7.08,0.13,7.00,4.58,43.00,-19115.05,56105
0.33,7.20,0.12,7.00,7.54,46.00,-19121.77,56115
0.81,7.41,0.21,7.00,14.27,51.00,-19128.48,56124
0.33,7.73,0.32,7.00,24.54,60.00,-19133.52,56132
0.66,8.13,0.40,7.00,36.32,70.00,-19138.55,56141
0.91,8.59,0.46,7.00,49.09,81.00,-19143.59,56151
0.28,9.10,0.50,7.00,62.53,92.00,-19146.95,56159
0.28,9.37,0.27,7.00,64.54,94.00,-19149.46,56168
0.28,9.64,0.28,7.00,71.67,100.00,-19151.14,56177
0.28,9.74,0.10,7.00,70.49,99.00,-19152.82,56185
0.47,9.77,0.03,7.00,70.00,99.00,-19152.82,56195
0.28,9.75,-0.02,7.00,68.28,97.00,-19153.66,56204
0.28,9.64,-0.11,7.00,63.98,93.00,-19153.66,56212
0.91,9.37,-0.28,7.00,53.62,85.00,-19153.66,56221
0.42,9.11,-0.26,7.00,47.58,80.00,-19153.66,56230
0.23,8.74,-0.37,7.00,36.24,70.00,-19153.66,56239
0.28,8.40,-0.34,7.00,28.06,63.00,-19153.66,56248
0.28,8.14,-0.26,7.00,23.19,59.00,-19153.66,56257
0.28,7.84,-0.29,7.00,15.28,52.00,-19153.66,56265
1.32,7.55,-0.29,7.00,7.99,46.00,-19153.66,56274
1.32,7.23,-0.32,7.00,-0.67,-40.00,-19153.66,56283
1.47,6.91,-0.32,7.00,-8.71,-47.00,-19153.66,56292
0.47,6.60,-0.31,7.00,-16.08,-53.00,-19153.66,56301
0.28,6.32,-0.28,7.00,-22.60,-58.00,-19153.66,56309
0.23,6.08,-0.24,7.00,-27.98,-63.00,-19153.66,56318
0.96,5.90,-0.18,7.00,-31.16,-66.00,-19153.66,56328
0.96,5.77,-0.13,7.00,-33.40,-68.00,-19153.66,56336
0.28,5.62,-0.14,7.00,-37.23,-71.00,-19153.66,56345
0.37,5.52,-0.10,7.00,-38.93,-72.00,-19154.50,56354
0.28,5.50,-0.02,7.00,-37.80,-71.00,-19154.50,56363
0.28,5.51,0.01,7.00,-36.97,-71.00,-19154.50,56372
0.28,5.44,-0.08,7.00,-40.62,-74.00,-19154.50,56381
0.23,5.44,-0.00,7.00,-39.11,-72.00,-19154.50,56389
1.06,5.43,-0.01,7.00,-39.47,-73.00,-19154.50,56398
0.28,5.42,-0.01,7.00,-39.80,-73.00,-19154.50,56408
0.28,5.39,-0.03,7.00,-40.74,-74.00,-19154.50,56416
0.28,5.41,0.02,7.00,-39.40,-73.00,-19154.50,56425
0.28,5.46,0.05,7.00,-37.37,-71.00,-19154.50,56434
0.28,5.49,0.03,7.00,-37.12,-71.00,-19154.50,56442
0.33,5.57,0.08,7.00,-34.16,-68.00,-19154.50,56452
0.28,5.66,0.09,7.00,-31.65,-66.00,-19154.50,56461
0.61,5.77,0.11,7.00,-28.38,-63.00,-19154.50,56469
0.33,5.93,0.16,7.00,-23.56,-59.00,-19154.50,56478
0.28,6.03,0.10,7.00,-22.37,-58.00,-19154.50,56487
0.28,6.13,0.10,7.00,-19.67,-56.00,-19154.50,56496
0.33,6.25,0.12,7.00,-16.29,-53.00,-19154.50,56505
0.28,6.39,0.13,7.00,-12.65,-50.00,-19154.50,56514
0.28,6.51,0.12,7.00,-10.00,-48.00,-19154.50,56522
0.28,6.62,0.11,7.00,-7.36,-46.00,-19154.50,56531
0.28,6.72,0.10,7.00,-5.00,-44.00,-19154.50,56541
1.01,6.79,0.07,7.00,-3.76,-43.00,-19154.50,56549
1.06,6.80,0.01,7.00,-4.96,-44.00,-19154.50,56558
0.28,6.80,0.00,7.00,-4.98,-44.00,-19154.50,56566
0.28,6.76,-0.03,7.00,-6.56,-45.00,-19154.50,56576
0.33,6.73,-0.03,7.00,-7.34,-46.00,-19154.50,56585
0.28,6.70,-0.03,7.00,-8.19,-46.00,-19154.50,56593
0.28,6.67,-0.03,7.00,-9.02,-47.00,-19154.50,56602
0.33,6.68,0.01,7.00,-7.77,-46.00,-19155.34,56610
0.23,6.68,0.01,7.00,-7.76,-46.00,-19155.34,56620
0.28,6.66,-0.03,7.00,-9.05,-47.00,-19155.34,56629
0.57,6.62,-0.04,7.00,-10.19,-48.00,-19156.18,56637
0.33,6.56,-0.06,7.00,-12.23,-50.00,-19156.18,56646
0.23,6.46,-0.10,7.00,-15.67,-53.00,-19157.02,56655
0.28,6.22,-0.24,7.00,-24.36,-60.00,-19157.86,56664
0.76,6.08,-0.14,7.00,-25.91,-61.00,-19157.86,56673
0.23,5.86,-0.22,7.00,-32.97,-67.00,-19158.70,56682
0.28,5.64,-0.22,7.00,-38.43,-72.00,-19158.70,56690
0.28,5.40,-0.24,7.00,-44.83,-77.00,-19158.70,56699
0.23,5.03,-0.36,7.00,-56.44,-87.00,-19159.54,56709
0.33,4.68,-0.36,7.00,-13.04,-50.00,-19159.54,56717
0.28,4.32,-0.35,7.00,-14.79,-52.00,-19160.38,56726
0.23,4.01,-0.32,7.00,-16.22,-53.00,-19160.38,56735
0.33,3.75,-0.26,7.00,-17.32,-54.00,-19160.38,56743
0.23,3.48,-0.27,7.00,-18.71,-55.00,-19161.21,56753
0.33,3.23,-0.25,7.00,-19.84,-56.00,-19161.21,56762
0.28,3.01,-0.22,7.00,-20.81,-57.00,-19162.05,56771
0.28,2.80,-0.21,7.00,-21.82,-58.00,-19162.05,56779
0.57,2.58,-0.23,7.00,-23.01,-59.00,-19162.89,56788
0.23,2.32,-0.26,7.00,-24.46,-60.00,-19162.89,56798
0.23,2.03,-0.29,7.00,-26.04,-61.00,-19162.89,56806
0.28,1.74,-0.29,7.00,-27.48,-63.00,-19162.89,56815
0.28,1.40,-0.33,7.00,-29.30,-64.00,-19162.89,56824
0.23,1.04,-0.37,7.00,-31.27,-66.00,-19163.73,56833
0.61,0.69,-0.35,7.00,-32.93,-67.00,-19163.73,56842
1.06,0.31,-0.38,7.00,-34.98,-69.00,-19163.73,56851
0.52,-0.08,-0.39,7.00,-36.95,-71.00,-19163.73,56859
1.16,-0.45,-0.37,7.00,-38.71,-72.00,-19163.73,56868
0.81,-0.79,-0.34,7.00,-40.28,-73.00,-19163.73,56878
1.21,-1.16,-0.37,7.00,-42.26,-75.00,-19163.73,56887
0.61,-1.52,-0.36,7.00,-44.04,-77.00,-19163.73,56895
0.23,-1.88,-0.36,7.00,-45.88,-78.00,-19163.73,56904
0.81,-2.26,-0.37,7.00,-47.76,-80.00,-19163.73,56913
0.28,-2.63,-0.37,7.00,-49.63,-81.00,-19163.73,56922
0.28,-3.05,-0.42,7.00,-51.95,-83.00,-19163.73,56931
0.47,-3.48,-0.42,7.00,-54.07,-85.00,-19163.73,56940
0.23,-3.90,-0.42,7.00,-56.19,-87.00,-19163.73,56949
0.86,-4.32,-0.42,7.00,-58.31,-89.00,-19163.73,56957
0.33,-4.71,-0.38,7.00,-60.08,-90.00,-19163.73,56967
0.71,-5.11,-0.40,7.00,-310.67,-301.00,-19163.73,56976
0.57,-5.45,-0.34,7.00,-318.12,-308.00,-19164.57,56985
0.33,-6.00,-0.55,7.00,-336.01,-323.00,-19165.41,56993
0.33,-6.23,-0.23,7.00,-335.55,-322.00,-19165.41,57003
0.33,-5.95,0.29,7.00,-318.01,-308.00,-19166.25,57012
0.33,-6.37,-0.43,7.00,-342.86,-329.00,-19167.09,57021
0.33,-6.75,-0.38,7.00,-351.48,-336.00,-19168.77,57030
0.86,-6.81,-0.05,7.00,-346.25,-331.00,-19170.45,57038
0.33,-6.78,0.03,7.00,-343.99,-329.00,-19172.13,57048
0.33,-6.82,-0.04,7.00,-346.16,-331.00,-19173.81,57057
0.33,-6.99,-0.17,7.00,-353.09,-337.00,-19175.48,57066
0.37,-6.97,0.02,7.00,-348.94,-334.00,-19177.16,57075
0.42,-6.90,0.07,7.00,-346.20,-331.00,-19179.68,57083
0.66,-7.22,-0.31,7.00,-361.66,-344.00,-19182.20,57093
0.42,-7.08,0.14,7.00,-349.08,-334.00,-19184.72,57102
0.57,-6.77,0.31,7.00,-337.94,-324.00,-19187.24,57111
0.33,-7.27,-0.51,7.00,-367.01,-349.00,-19189.75,57120
0.33,-7.15,0.13,7.00,-351.13,-336.00,-19193.11,57129
0.71,-6.59,0.56,7.00,-328.66,-317.00,-19195.63,57138
0.33,-7.28,-0.69,7.00,-370.69,-352.00,-19198.}
2=j0,57165
0.33,-7.05,-0.19,7.00,-355.06,-339.00,-19209.90,57175
1.11,-6.85,0.20,7.00,-342.18,-328.00,-19214.09,57183
0.37,-7.18,-0.33,7.00,-360.95,-344.00,-19217.45,57192
0.33,-6.41,0.77,7.00,-319.78,-309.00,-19221.65,57201
1.21,-6.96,-0.55,7.00,-360.08,-343.00,-19225.84,57210
1.06,-6.05,0.91,7.00,-308.16,-299.00,-19230.88,57220
0.52,-6.71,-0.66,7.00,-355.90,-340.00,-19235.08,57228
0.33,-6.11,0.60,7.00,-315.60,-306.00,-19240.11,57237
0.42,-6.78,-0.67,7.00,-357.86,-341.00,-19244.31,57246
0.33,-6.26,0.52,7.00,-320.95,-310.00,-19249.34,57255
0.33,-7.04,-0.79,7.00,-366.75,-349.00,-19255.22,57265
0.33,-7.01,0.03,7.00,-349.60,-334.00,-19260.26,57274
0.33,-6.08,0.93,7.00,-308.52,-300.00,-19265.29,57282
0.61,-6.99,-0.91,7.00,-367.82,-350.00,-19270.33,57291
0.81,-6.71,0.28,7.00,-337.05,-324.00,-19276.20,57300
0.81,-6.30,0.40,7.00,-324.48,-313.00,-19282.08,57310
0.33,-6.94,-0.64,7.00,-361.46,-344.00,-19287.11,57319
0.33,-6.33,0.62,7.00,-320.77,-310.00,-19292.99,57328
1.01,-6.13,0.19,7.00,-324.42,-313.00,-19298.86,57336
0.33,-6.49,-0.35,7.00,-344.22,-330.00,-19305.58,57346
0.33,-6.63,-0.14,7.00,-343.66,-329.00,-19311.46,57355
0.61,-6.23,0.41,7.00,-322.52,-311.00,-19317.33,57364
0.91,-6.01,0.21,7.00,-321.13,-310.00,-19324.05,57373
0.37,-6.51,-0.50,7.00,-347.86,-333.00,-19330.76,57382
0.52,-6.29,0.22,7.00,-327.93,-316.00,-19336.64,57391
0.33,-6.29,0.00,7.00,-332.21,-320.00,-19343.35,57400
0.37,-6.17,0.12,7.00,-326.87,-315.00,-19350.07,57409
0.33,-6.14,0.03,7.00,-327.89,-316.00,-19357.62,57418
0.33,-6.21,-0.07,7.00,-331.69,-319.00,-19364.33,57427
0.61,-6.23,-0.02,7.00,-331.34,-319.00,-19371.89,57437
0.33,-5.89,0.34,7.00,-315.56,-306.00,-19378.60,57445
0.33,-5.93,-0.04,7.00,-324.05,-313.00,-19386.16,57454
0.33,-5.37,0.56,7.00,-297.99,-291.00,-19392.87,57463
0.33,-4.95,0.42,7.00,-58.08,-88.00,-19400.42,57473
0.81,-4.49,0.46,7.00,-55.61,-86.00,-19407.98,57482
0.28,-4.00,0.49,7.00,-53.06,-84.00,-19414.69,57490
0.28,-4.11,-0.11,7.00,-55.96,-87.00,-19421.41,57499
0.33,-3.56,0.55,7.00,-50.58,-82.00,-19428.12,57508
0.28,-3.65,-0.10,7.00,-53.66,-85.00,-19434.84,57518
0.23,-3.35,0.30,7.00,-50.56,-82.00,-19441.55,57526
0.42,-3.23,0.12,7.00,-50.64,-82.00,-19448.27,57535
0.28,-2.99,0.24,7.00,-49.02,-81.00,-19454.98,57544
0.28,-2.79,0.20,7.00,-48.13,-80.00,-19461.70,57553
0.96,-2.68,0.11,7.00,-47.98,-80.00,-19469.25,57562
0.47,-2.37,0.31,7.00,-45.62,-78.00,-19475.97,57571
0.18,-2.19,0.18,7.00,-45.25,-78.00,-19482.68,57580
0.37,-2.07,0.12,7.00,-44.86,-77.00,-19489.40,57589
0.28,-1.93,0.14,7.00,-44.11,-77.00,-19496.11,57597
0.28,-1.94,-0.01,7.00,-44.73,-77.00,-19502.83,57607
0.47,-1.84,0.09,7.00,-43.84,-76.00,-19509.54,57616
0.86,-1.74,0.10,7.00,-43.31,-76.00,-19516.25,57625
0.28,-1.48,0.26,7.00,-41.35,-74.00,-19522.13,57633
0.66,-1.60,-0.12,7.00,-43.49,-76.00,-19528.84,57643
0.28,-1.48,0.12,7.00,-41.93,-75.00,-19534.72,57652
0.28,-1.63,-0.15,7.00,-43.74,-76.00,-19541.43,57661
0.33,-1.56,0.07,7.00,-42.53,-75.00,-19548.15,57669
0.33,-1.46,0.10,7.00,-41.92,-75.00,-19554.02,57678
0.28,-1.28,0.19,7.00,-40.64,-74.00,-19560.74,57688
0.81,-1.32,-0.05,7.00,-41.81,-75.00,-19566.61,57697
0.33,-1.34,-0.01,7.00,-41.73,-75.00,-19573.33,57705
0.61,-1.29,0.05,7.00,-41.23,-74.00,-19579.20,57714
0.33,-1.24,0.04,7.00,-41.04,-74.00,-19585.92,57723
0.28,-1.11,0.13,7.00,-40.00,-73.00,-19592.63,57733
0.28,-0.98,0.13,7.00,-39.36,-73.00,-19598.51,57741
0.33,-0.75,0.22,7.00,-37.88,-71.00,-19605.23,57750
0.28,-0.58,0.18,7.00,-37.18,-71.00,-19611.10,57759
0.28,-0.70,-0.12,7.00,-38.97,-72.00,-19617.81,57768
0.28,-0.57,0.12,7.00,-37.37,-71.00,-19623.69,57777
0.28,-0.56,0.01,7.00,-37.78,-71.00,-19629.57,57786
1.06,-0.46,0.10,7.00,-36.90,-71.00,-19635.44,57795
0.28,-0.59,-0.12,7.00,-38.43,-72.00,-19641.32,57804
0.28,-0.76,-0.17,7.00,-39.47,-73.00,-19647.19,57812
0.28,-0.89,-0.13,7.00,-39.94,-73.00,-19652.23,57822
0.00,-0.97,-0.08,7.00,-40.16,-73.00,-19658.10,57831
0.28,-1.16,-0.20,7.00,-41.61,-75.00,-19663.98,57839
0.57,-1.32,-0.16,7.00,-42.26,-75.00,-19669.85,57848
1.16,-1.53,-0.21,7.00,-43.51,-76.00,-19675.73,57858
0.81,-1.62,-0.08,7.00,-43.40,-76.00,-19681.60,57867
1.16,-1.83,-0.22,7.00,-45.04,-77.00,-19687.48,57875
1.01,-2.04,-0.20,7.00,-46.01,-78.00,-19693.35,57884
0.37,-2.34,-0.30,7.00,-47.92,-80.00,-19699.23,57893
0.52,-2.56,-0.22,7.00,-48.70,-81.00,-19705.94,57903
0.28,-2.77,-0.20,7.00,-49.66,-81.00,-19711.82,57911
0.81,-3.07,-0.30,7.00,-51.54,-83.00,-19717.70,57920
0.28,-3.50,-0.43,7.00,-54.21,-85.00,-19724.41,57929
0.28,-3.90,-0.40,7.00,-56.07,-87.00,-19730.28,57938
0.81,-4.04,-0.15,7.00,-55.81,-87.00,-19737.00,57947
0.28,-4.37,-0.33,7.00,-58.16,-88.00,-19742.88,57956
0.28,-4.69,-0.32,7.00,-59.72,-90.00,-19749.59,57965
0.33,-4.98,-0.30,7.00,-61.11,-91.00,-19756.30,57974
0.28,-5.29,-0.31,7.00,-313.40,-304.00,-19762.18,57984
0.91,-5.13,0.16,7.00,-300.05,-292.00,-19768.89,57992
0.57,-5.39,-0.26,7.00,-314.96,-305.00,-19776.45,58001
0.61,-5.81,-0.42,7.00,-328.63,-317.00,-19783.16,58010
0.42,-5.19,0.62,7.00,-292.32,-286.00,-19790.72,58019
0.71,-5.02,0.17,7.00,-296.95,-290.00,-19797.43,58029
0.33,-4.80,0.22,7.00,-58.15,-88.00,-19804.99,58038
0.28,-5.36,-0.56,7.00,-320.38,-310.00,-19812.54,58046
0.33,-5.10,0.27,7.00,-297.00,-290.00,-19820.09,58055
0.33,-5.68,-0.58,7.00,-328.63,-317.00,-19827.65,58064
0.33,-5.92,-0.24,7.00,-327.87,-316.00,-19836.04,58074
0.37,-6.09,-0.17,7.00,-330.65,-318.00,-19843.60,58083
0.33,-6.05,0.04,7.00,-325.29,-314.00,-19851.99,58092
0.33,-5.82,0.23,7.00,-315.92,-306.00,-19860.38,58100
0.33,-6.42,-0.60,7.00,-347.58,-332.00,-19868.78,58109
0.33,-6.54,-0.11,7.00,-340.69,-327.00,-19877.17,58119
0.33,-7.06,-0.52,7.00,-361.83,-345.00,-19885.56,58128
0.33,-6.74,0.32,7.00,-337.18,-324.00,-19894.80,58137
0.33,-6.63,0.11,7.00,-338.51,-325.00,-19904.03,58146
0.33,-6.86,-0.23,7.00,-351.30,-336.00,-19913.26,58156
0.76,-6.46,0.40,7.00,-328.39,-316.00,-19922.49,58164
0.37,-5.84,0.62,7.00,-308.44,-300.00,-19931.73,58173
0.57,-5.62,0.22,7.00,-311.04,-302.00,-19940.96,58182
0.52,-5.48,0.14,7.00,-309.25,-300.00,-19951.03,58191
0.33,-5.61,-0.13,7.00,-317.96,-308.00,-19960.26,58201
0.33,-5.61,0.01,7.00,-315.01,-305.00,-19970.33,58210
0.57,-5.49,0.11,7.00,-310.01,-301.00,-19980.41,58219
0.33,-4.87,0.62,7.00,-56.89,-87.00,-19990.48,58227
0.28,-4.83,0.04,7.00,-58.99,-89.00,-20000.55,58236
0.28,-4.53,0.30,7.00,-56.47,-87.00,-20010.62,58246
0.28,-4.03,0.50,7.00,-53.17,-84.00,-20019.86,58255
0.37,-3.55,0.49,7.00,-50.79,-82.00,-20029.93,58263
0.28,-2.93,0.62,7.00,-47.16,-79.00,-20039.16,58272
0.28,-2.40,0.53,7.00,-44.90,-77.00,-20048.39,58281
0.91,-1.95,0.45,7.00,-42.97,-76.00,-20057.63,58291
0.28,-1.52,0.43,7.00,-40.85,-74.00,-20066.86,58300
0.37,-0.89,0.63,7.00,-36.93,-71.00,-20076.09,58308
0.52,-0.11,0.78,7.00,-32.46,-67.00,-20085.33,58317
0.42,0.36,0.47,7.00,-31.30,-66.00,-20094.56,58327
1.16,1.04,0.68,7.00,-27.10,-62.00,-20102.95,58336
0.81,1.69,0.65,7.00,-23.98,-60.00,-20112.18,58344
0.28,2.22,0.54,7.00,-21.73,-58.00,-20120.58,58353
0.28,2.85,0.63,7.00,-18.24,-55.00,-20128.97,58362
0.28,3.09,0.23,7.00,-18.63,-55.00,-20138.20,58372
0.28,3.35,0.26,7.00,-17.22,-54.00,-20146.60,58380
0.28,3.60,0.26,7.00,-15.96,-53.00,-20154.15,58389
0.33,3.90,0.30,7.00,-14.29,-51.00,-20162.54,58398
0.28,4.05,0.15,7.00,-14.12,-51.00,-20170.94,58407
0.28,4.23,0.18,7.00,-13.12,-51.00,-20178.49,58416
0.42,4.88,0.65,7.00,-8.03,-46.00,-20186.05,58425
0.23,5.17,0.29,7.00,-39.97,-73.00,-20193.60,58434
0.76,5.44,0.27,7.00,-33.51,-68.00,-20201.99,58442
0.33,5.85,0.41,7.00,-20.63,-57.00,-20209.55,58451
1.06,6.34,0.49,7.00,-6.59,-45.00,-20216.26,58461
0.28,6.66,0.32,7.00,-1.93,-41.00,-20223.82,58470
0.71,6.92,0.25,7.00,3.02,42.00,-20231.37,58478
0.28,7.38,0.46,7.00,18.73,55.00,-20237.25,58487
0.47,7.63,0.25,7.00,20.79,57.00,-20243.96,58497
0.28,7.78,0.15,7.00,22.63,59.00,-20249.83,58505
0.23,8.04,0.25,7.00,31.03,66.00,-20254.87,58514
0.28,8.41,0.37,7.00,42.72,76.00,-20259.07,58523
0.28,8.58,0.17,7.00,42.78,76.00,-20263.26,58531
0.96,8.89,0.31,7.00,53.37,84.00,-20265.78,58541
0.28,9.06,0.17,7.00,54.98,86.00,-20268.30,58550
0.28,9.29,0.23,7.00,61.68,91.00,-20269.98,58558
0.28,9.46,0.17,7.00,64.99,94.00,-20270.82,58567
0.81,9.63,0.17,7.00,68.98,98.00,-20270.82,58576
0.76,9.65,0.03,7.00,66.87,96.00,-20270.82,58585
0.76,9.58,-0.08,7.00,62.84,92.00,-20270.82,58594
0.57,9.38,-0.19,7.00,55.76,86.00,-20270.82,58602
0.23,9.55,0.17,7.00,67.11,96.00,-20270.82,58611
0.28,9.06,-0.49,7.00,41.81,75.00,-20270.82,58620
0.28,8.68,-0.38,7.00,34.37,68.00,-20270.82,58629
0.91,8.31,-0.37,7.00,25.20,61.00,-20270.82,58638
1.21,7.81,-0.49,7.00,10.48,48.00,-20270.82,58647
0.91,7.37,-0.45,7.00,0.16,40.00,-20270.82,58655
0.81,6.81,-0.56,7.00,-16.07,-53.00,-20270.82,58664
1.63,6.24,-0.56,7.00,-30.08,-65.00,-20270.82,58674
3.28,5.75,-0.50,7.00,-41.18,-74.00,-20270.82,58682
4.02,5.32,-0.42,7.00,-50.37,-82.00,-20270.82,58691
4.88,4.92,-0.41,7.00,-12.01,-50.00,-20271.66,58700
4.22,4.46,-0.45,7.00,-14.45,-52.00,-20271.66,58708
4.09,4.08,-0.38,7.00,-16.11,-53.00,-20272.50,58718
4.28,3.73,-0.35,7.00,-17.67,-54.00,-20272.50,58727
5.29,3.39,-0.35,7.00,-19.41,-56.00,-20273.33,58735
4.02,3.08,-0.31,7.00,-20.79,-57.00,-20274.17,58744
3.52,2.75,-0.33,7.00,-22.52,-58.00,-20274.17,58754
2.98,2.42,-0.34,7.00,-24.24,-60.00,-20275.01,58762
0.28,2.09,-0.33,7.00,-25.88,-61.00,-20276.69,58771
0.28,1.82,-0.26,7.00,-26.93,-62.00,-20277.53,58780
0.28,1.57,-0.26,7.00,-28.17,-63.00,-20278.37,58788
0.52,1.34,-0.23,7.00,-29.24,-64.00,-20280.05,58798
0.37,1.08,-0.25,7.00,-30.60,-65.00,-20281.73,58807
0.76,0.98,-0.11,7.00,-30.55,-65.00,-20282.57,58816
0.33,0.88,-0.09,7.00,-30.94,-66.00,-20284.25,58824
1.01,0.63,-0.25,7.00,-32.85,-67.00,-20285.08,58833
0.61,0.72,0.09,7.00,-31.05,-66.00,-20285.92,58843
1.11,0.32,-0.40,7.00,-34.98,-69.00,-20286.77,58851
0.52,0.21,-0.11,7.00,-34.37,-68.00,-20288.44,58860
1.11,0.03,-0.18,7.00,-35.54,-69.00,-20289.28,58869
0.86,-0.29,-0.33,7.00,-37.77,-71.00,-20290.12,58877
1.16,-0.46,-0.17,7.00,-37.97,-71.00,-20291.80,58887
0.33,-0.70,-0.24,7.00,-39.47,-73.00,-20293.48,58896
0.86,-0.89,-0.19,7.00,-40.22,-73.00,-20294.32,58905
0.23,-1.24,-0.35,7.00,-42.63,-75.00,-20296.00,58913
0.33,-1.54,-0.30,7.00,-43.92,-77.00,-20296.84,58923
0.28,-1.92,-0.38,7.00,-46.12,-78.00,-20298.52,58932
0.28,-2.31,-0.39,7.00,-48.15,-80.00,-20300.20,58940
0.71,-2.49,-0.17,7.00,-48.14,-80.00,-20301.03,58949
0.33,-2.95,-0.46,7.00,-51.56,-83.00,-20302.71,58958
0.61,-3.27,-0.33,7.00,-52.68,-84.00,-20303.55,58968
0.33,-3.68,-0.41,7.00,-55.02,-86.00,-20305.23,58976
0.28,-3.98,-0.30,7.00,-56.09,-87.00,-20306.91,58985
0.33,-4.28,-0.30,7.00,-57.57,-88.00,-20308.59,58994
0.28,-4.44,-0.16,7.00,-57.81,-88.00,-20310.27,59002
0.37,-4.76,-0.33,7.00,-60.14,-90.00,-20311.11,59012
0.28,-5.03,-0.26,7.00,-305.88,-297.00,-20312.78,59021
0.33,-5.19,-0.16,7.00,-307.81,-299.00,-20314.46,59030
0.33,-5.52,-0.34,7.00,-319.87,-309.00,-20316.98,59039
0.33,-5.49,0.04,7.00,-311.42,-302.00,-20318.66,59047
0.52,-5.16,0.33,7.00,-297.33,-290.00,-20321.18,59057
0.33,-5.46,-0.31,7.00,-317.73,-307.00,-20323.70,59066
0.33,-5.93,-0.47,7.00,-332.73,-320.00,-20327.05,59075
0.33,-5.77,0.17,7.00,-315.81,-306.00,-20330.41,59084
0.33,-6.20,-0.43,7.00,-338.56,-325.00,-20333.77,59092
0.33,-5.81,0.39,7.00,-312.51,-303.00,-20337.12,59102
0.33,-6.07,-0.26,7.00,-331.90,-319.00,-20340.48,59111
0.52,-6.09,-0.03,7.00,-327.85,-316.00,-20344.68,59120
0.28,-6.04,0.05,7.00,-325.09,-314.00,-20348.88,59129
0.71,-6.00,0.04,7.00,-324.23,-313.00,-20353.07,59139
0.37,-5.96,0.04,7.00,-323.12,-312.00,-20358.11,59147
0.33,-6.34,-0.38,7.00,-340.92,-327.00,-20362.30,59156
0.33,-5.84,0.49,7.00,-311.29,-302.00,-20367.34,59165
0.42,-5.45,0.39,7.00,-303.34,-295.00,-20372.38,59174
0.33,-5.73,-0.28,7.00,-323.80,-312.00,-20377.41,59184
0.33,-5.21,0.52,7.00,-294.71,-288.00,-20383.29,59193
0.33,-5.31,-0.11,7.00,-309.97,-301.00,-20388.33,59201
0.37,-4.86,0.45,7.00,-57.51,-88.00,-20394.20,59210
0.28,-4.81,0.05,7.00,-58.85,-89.00,-20400.08,59219
0.28,-4.35,0.46,7.00,-54.87,-86.00,-20405.95,59229
0.28,-4.27,0.08,7.00,-56.01,-87.00,-20410.99,59237
0.28,-4.16,0.10,7.00,-55.41,-86.00,-20416.86,59246
0.28,-3.79,0.38,7.00,-52.41,-84.00,-20421.90,59255
0.28,-3.80,-0.01,7.00,-54.04,-85.00,-20427.77,59265
0.28,-3.54,0.26,7.00,-51.68,-83.00,-20432.81,59273
0.76,-3.49,0.05,7.00,-52.23,-84.00,-20438.68,59282
0.33,-3.27,0.22,7.00,-50.48,-82.00,-20444.56,59291
0.76,-3.20,0.08,7.00,-50.68,-82.00,-20450.43,59300
0.33,-3.11,0.08,7.00,-50.21,-82.00,-20455.47,59309
0.42,-2.83,0.28,7.00,-48.07,-80.00,-20461.35,59318
0.28,-2.89,-0.06,7.00,-49.71,-81.00,-20466.38,59327
0.86,-2.78,0.11,7.00,-48.48,-80.00,-20472.26,59336
0.28,-2.57,0.22,7.00,-46.98,-79.00,-20477.30,59344
0.28,-2.34,0.23,7.00,-45.75,-78.00,-20482.33,59354
0.28,-2.24,0.09,7.00,-45.86,-78.00,-20487.37,59363
0.28,-2.35,-0.10,7.00,-47.14,-79.00,-20493.24,59372
0.28,-2.22,0.13,7.00,-45.59,-78.00,-20498.28,59380
0.28,-2.23,-0.01,7.00,-46.23,-78.00,-20503.31,59389
0.28,-2.39,-0.15,7.00,-47.55,-80.00,-20509.19,59399
1.01,-2.13,0.25,7.00,-44.65,-77.00,-20514.23,59408
0.61,-2.17,-0.03,7.00,-45.97,-78.00,-20519.26,59416
0.28,-2.20,-0.04,7.00,-46.17,-78.00,-20525.14,59425
0.23,-2.04,0.17,7.00,-44.53,-77.00,-20530.17,59435
0.37,-2.19,-0.15,7.00,-46.54,-79.00,-20535.21,59444
0.47,-2.12,0.07,7.00,-45.29,-78.00,-20541.08,59452
0.37,-2.17,-0.05,7.00,-46.06,-78.00,-20546.12,59461
0.47,-2.16,0.01,7.00,-45.78,-78.00,-20551.16,59470
0.37,-1.80,0.36,7.00,-42.54,-75.00,-20557.03,59479
0.28,-1.84,-0.04,7.00,-44.32,-77.00,-20562.07,59488
0.66,-1.79,0.05,7.00,-43.73,-76.00,-20567.10,59497
0.28,-1.88,-0.09,7.00,-44.77,-77.00,-20572.14,59506
0.28,-1.84,0.04,7.00,-44.08,-77.00,-20578.02,59514
0.33,-1.77,0.07,7.00,-43.57,-76.00,-20583.05,59524
0.61,-1.77,-0.00,7.00,-43.87,-76.00,-20588.09,59533
0.28,-1.79,-0.01,7.00,-43.98,-77.00,-20593.96,59542
0.37,-1.80,-0.01,7.00,-44.04,-77.00,-20599.00,59550
1.16,-1.80,0.00,7.00,-43.97,-77.00,-20604.87,59559
0.96,-1.90,-0.11,7.00,-44.95,-77.00,-20609.91,59569
0.91,-1.95,-0.04,7.00,-44.92,-77.00,-20615.79,59578
0.28,-1.72,0.23,7.00,-42.65,-75.00,-20620.82,59586
0.37,-1.73,-0.02,7.00,-43.73,-76.00,-20626.70,59595
0.76,-1.67,0.06,7.00,-43.10,-76.00,-20632.57,59604
0.37,-1.62,0.05,7.00,-42.86,-76.00,-20637.61,59614
0.28,-1.53,0.08,7.00,-42.35,-75.00,-20643.48,59622
0.28,-1.54,-0.01,7.00,-42.73,-76.00,-20649.36,59631
0.52,-1.59,-0.05,7.00,-43.18,-76.00,-20654.39,59640
1.06,-1.58,0.01,7.00,-42.84,-76.00,-20660.27,59649
0.23,-1.45,0.13,7.00,-41.72,-75.00,-20666.15,59658
0.71,-1.31,0.14,7.00,-40.95,-74.00,-20672.02,59667
0.28,-1.12,0.18,7.00,-39.86,-73.00,-20677.90,59676
0.28,-1.11,0.01,7.00,-40.53,-74.00,-20683.77,59684
0.28,-1.02,0.09,7.00,-39.75,-73.00,-20689.65,59694
0.28,-0.90,0.13,7.00,-38.98,-72.00,-20694.68,59703
0.33,-0.98,-0.08,7.00,-40.24,-73.00,-20700.56,59712
0.47,-0.89,0.09,7.00,-39.09,-72.00,-20706.43,59720
6.82,-0.61,0.28,7.00,-36.84,-71.00,-20712.31,59729
6.98,-0.42,0.19,7.00,-36.27,-70.00,-20718.18,59739
6.98,-0.32,0.10,7.00,-36.13,-70.00,-20724.06,59748
8.09,-0.08,0.24,7.00,-34.31,-68.00,-20729.93,59756
11.89,0.09,0.17,7.00,-33.59,-68.00,-20735.81,59765
13.97,0.11,0.02,7.00,-33.97,-68.00,-20741.68,59774
20.48,0.08,-0.03,7.00,-33.92,-68.00,-20746.72,59784
28.73,0.45,0.37,7.00,-29.61,-64.00,-20752.60,59792
37.89,0.68,0.23,7.00,-27.79,-63.00,-20757.63,59801
34.55,0.58,-0.10,7.00,-30.07,-65.00,-20763.51,59810
39.42,0.62,0.03,7.00,-28.65,-64.00,-20768.54,59820
51.93,0.82,0.20,7.00,-24.72,-60.00,-20773.58,59829
59.01,1.10,0.29,7.00,-21.37,-57.00,-20778.62,59837
63.17,1.27,0.16,7.00,-20.03,-56.00,-20783.65,59846
69.72,1.33,0.06,7.00,-18.42,-55.00,-20788.69,59855
73.02,1.54,0.22,7.00,-15.77,-53.00,-20792.89,59865
89.86,1.39,-0.15,7.00,-12.53,-50.00,-20797.92,59874
97.81,1.41,0.02,7.00,-8.72,-47.00,-20802.96,59882
99.27,1.36,-0.05,7.00,-8.73,-47.00,-20807.15,59891
99.27,1.22,-0.13,7.00,-9.72,-48.00,-20811.35,59900
99.77,1.41,0.19,7.00,-7.31,-46.00,-20816.39,59910
98.29,1.14,-0.27,7.00,-11.06,-49.00,-20820.58,59918
104.82,1.45,0.31,7.00,-4.51,-43.00,-20823.94,59927
103.28,1.30,-0.15,7.00,-7.75,-46.00,-20828.14,59936
108.50,1.54,0.23,7.00,-2.83,-42.00,-20831.49,59945
102.27,1.32,-0.21,7.00,-8.32,-46.00,-20834.85,59955
116.21,1.44,0.12,7.00,-0.33,-40.00,-20838.21,59963
120.25,1.30,-0.14,7.00,-0.17,-40.00,-20841.57,59972
137.75,1.18,-0.11,7.00,0.00,40.00,-20844.92,59981
144.56,1.23,0.05,7.00,0.00,40.00,-20848.28,59991
156.10,0.63,-0.60,7.00,0.00,40.00,-20849.96,59999
180.97,0.71,0.08,7.00,0.00,40.00,-20852.48,60008
194.31,-0.30,-1.01,7.00,0.00,40.00,-20853.32,60016
212.54,0.21,0.51,7.00,0.00,40.00,-20855.00,60025
235.70,-0.60,-0.81,7.00,0.00,40.00,-20855.00,60035
251.68,-1.12,-0.52,7.00,0.00,40.00,-20855.00,60043
280.20,-1.63,-0.51,7.00,0.00,40.00,-20855.00,60052
293.56,-2.12,-0.49,7.00,0.00,40.00,-20855.00,60060
299.07,-2.70,-0.58,7.00,0.00,40.00,-20855.00,60069
281.51,-3.25,-0.55,7.00,0.00,40.00,-20855.00,60079
310.40,-3.76,-0.51,7.00,0.00,40.00,-20855.00,60087
314.75,-4.19,-0.43,7.00,0.00,40.00,-20854.16,60096
329.69,-4.70,-0.51,7.00,0.00,40.00,-20854.16,60105
340.56,-5.14,-0.43,7.00,-80.13,-107.00,-20854.16,60113
350.15,-5.66,-0.52,7.00,-81.61,-108.00,-20855.00,60123
351.77,-6.12,-0.47,7.00,-89.88,-115.00,-20855.00,60132
355.04,-6.51,-0.38,7.00,-93.27,-118.00,-20855.83,60141
355.04,-6.94,-0.43,7.00,-104.88,-128.00,-20857.51,60150
360.00,-7.56,-0.62,7.00,-117.17,-138.00,-20859.19,60160
361.67,-8.30,-0.74,7.00,-135.70,-154.00,-20860.03,60169
351.77,-8.24,0.06,7.00,-132.42,-151.00,-20860.03,60178
356.69,-8.53,-0.29,7.00,-139.66,-157.00,-20860.87,60186
356.69,-8.46,0.07,7.00,-130.71,-150.00,-20861.71,60195
356.69,-8.74,-0.28,7.00,-144.78,-162.00,-20862.55,60205
353.41,-8.38,0.36,7.00,-127.41,-147.00,-20863.39,60214
358.34,-8.45,-0.07,7.00,-130.64,-150.00,-20863.39,60223
363.35,-8.27,0.18,7.00,-114.19,-136.00,-20864.23,60232
363.35,-8.30,-0.03,7.00,-119.21,-140.00,-20865.07,60241
366.72,-8.16,0.15,7.00,-106.99,-130.00,-20865.07,60251
371.84,-8.06,0.10,7.00,-97.86,-122.00,-20865.07,60260
368.42,-8.03,0.02,7.00,-103.81,-127.00,-20865.91,60268
375.29,-7.90,0.13,7.00,-88.25,-114.00,-20865.91,60277
377.03,-7.92,-0.02,7.00,-89.28,-115.00,-20865.91,60286
380.52,-7.88,0.05,7.00,-81.37,-108.00,-20865.91,60296
377.03,-7.89,-0.01,7.00,-88.08,-114.00,-20865.91,60305
384.05,-7.85,0.04,7.00,-75.49,-103.00,-20865.91,60314
384.05,-7.84,0.01,7.00,-75.68,-103.00,-20865.91,60322
384.05,-7.81,0.03,7.00,-74.65,-102.00,-20865.91,60332
384.05,-7.79,0.02,7.00,-74.23,-102.00,-20865.91,60341
382.29,-7.75,0.04,7.00,-75.67,-103.00,-20865.91,60350
382.29,-7.74,0.01,7.00,-76.07,-104.00,-20865.91,60359
384.05,-7.77,-0.03,7.00,-74.78,-102.00,-20865.91,60368
380.52,-7.78,-0.01,7.00,-80.29,-107.00,-20865.91,60377
387.61,-7.86,-0.07,7.00,-72.34,-100.00,-20865.91,60386
384.05,-7.91,-0.06,7.00,-78.87,-106.00,-20865.91,60395
378.77,-8.00,-0.09,7.00,-89.98,-115.00,-20865.91,60404
377.03,-8.14,-0.14,7.00,-97.16,-121.00,-20865.91,60413
377.03,-8.28,-0.13,7.00,-100.35,-124.00,-20865.91,60423
377.03,-8.44,-0.17,7.00,-105.10,-128.00,-20865.91,60432
373.56,-8.63,-0.19,7.00,-115.52,-137.00,-20865.91,60440
370.13,-8.82,-0.18,7.00,-125.07,-145.00,-20865.91,60449
370.13,-8.99,-0.18,7.00,-129.33,-149.00,-20865.91,60459
368.42,-9.16,-0.17,7.00,-135.86,-154.00,-20865.91,60468
368.42,-9.27,-0.12,7.00,-137.70,-156.00,-20865.91,60477
366.72,-9.38,-0.11,7.00,-142.87,-160.00,-20865.91,60486
351.77,-9.45,-0.06,7.00,-164.92,-179.00,-20865.91,60495
366.72,-9.50,-0.05,7.00,-144.52,-161.00,-20865.91,60505
366.72,-9.49,0.01,7.00,-143.21,-160.00,-20865.91,60514
350.15,-9.49,0.01,7.00,-166.79,-180.00,-20865.91,60523
365.03,-9.45,0.04,7.00,-143.88,-161.00,-20865.91,60531
363.35,-9.41,0.03,7.00,-145.62,-162.00,-20865.91,60540
361.67,-9.37,0.04,7.00,-146.89,-163.00,-20865.91,60550
356.69,-9.31,0.06,7.00,-152.14,-168.00,-20865.91,60559
351.77,-9.28,0.03,7.00,-158.83,-173.00,-20865.91,60568
348.53,-9.18,0.10,7.00,-159.75,-174.00,-20865.91,60577
345.32,-9.10,0.09,7.00,-162.12,-176.00,-20865.91,60587
343.73,-9.03,0.07,7.00,-162.97,-177.00,-20865.91,60596
342.14,-8.97,0.05,7.00,-164.16,-178.00,-20865.91,60605
343.73,-8.91,0.06,7.00,-160.15,-174.00,-20865.91,60613
343.73,-8.89,0.02,7.00,-160.38,-175.00,-20865.91,60622
343.73,-8.86,0.03,7.00,-159.70,-174.00,-20865.91,60632
343.73,-8.94,-0.08,7.00,-163.64,-177.00,-20865.91,60641
311.84,-8.94,-0.00,7.00,-203.98,-}
2)"iKj5,-187.00,-20865.91,60668
325.14,-9.16,-0.20,7.00,-196.60,-205.00,-20865.91,60678
313.29,-9.12,0.04,7.00,-205.92,-213.00,-20865.91,60687
299.07,-9.17,-0.05,7.00,-226.51,-230.00,-20865.91,60695
282.83,-9.20,-0.03,7.00,-245.77,-247.00,-20865.91,60704
267.44,-9.23,-0.02,7.00,-263.10,-261.00,-20865.91,60713
254.04,-9.32,-0.09,7.00,-280.60,-276.00,-20865.91,60723
239.04,-9.37,-0.06,7.00,-296.26,-289.00,-20865.91,60732
217.61,-9.45,-0.08,7.00,-318.11,-308.00,-20865.91,60741
192.47,-9.68,-0.22,7.00,-347.26,-332.00,-20865.91,60750
170.12,-9.77,-0.09,7.00,-363.20,-346.00,-20865.91,60760
142.48,-10.05,-0.28,7.00,-391.40,-369.00,-20865.91,60769
109.57,-10.18,-0.13,7.00,-408.22,-384.00,-20865.91,60778
99.77,-10.24,-0.06,7.00,-412.27,-387.00,-20865.91,60787
88.52,-10.49,-0.25,7.00,-426.71,-399.00,-20866.75,60796
65.52,-10.60,-0.10,7.00,-433.34,-405.00,-20866.75,60805
56.26,-10.76,-0.17,7.00,-441.02,-411.00,-20867.58,60814
38.76,-10.90,-0.14,7.00,-447.15,-416.00,-20868.42,60823
30.70,-11.00,-0.10,7.00,-450.22,-419.00,-20870.10,60832
27.52,-11.14,-0.14,7.00,-454.88,-423.00,-20871.78,60841
19.39,-11.22,-0.08,7.00,-456.25,-424.00,-20873.46,60851
16.73,-11.34,-0.12,7.00,-460.52,-428.00,-20875.98,60860
13.54,-11.29,0.06,7.00,-455.61,-424.00,-20878.50,60869
12.70,-11.36,-0.08,7.00,-460.35,-428.00,-20881.02,60878
13.22,-11.46,-0.10,7.00,-463.04,-430.00,-20884.37,60888
10.18,-11.35,0.11,7.00,-456.52,-424.00,-20887.73,60897
9.64,-11.19,0.16,7.00,-451.26,-420.00,-20891.09,60906
8.26,-11.23,-0.04,7.00,-456.40,-424.00,-20895.28,60914
7.29,-10.76,0.47,7.00,-434.42,-406.00,-20900.32,60923
6.82,-11.15,-0.39,7.00,-461.33,-428.00,-20905.36,60933
4.28,-10.79,0.36,7.00,-437.47,-408.00,-20910.39,60942
0.96,-11.09,-0.31,7.00,-458.43,-426.00,-20915.43,60951
0.91,-11.29,-0.19,7.00,-461.03,-428.00,-20920.46,60960
0.37,-11.13,0.15,7.00,-450.23,-419.00,-20926.34,60969
0.57,-11.25,-0.12,7.00,-458.49,-426.00,-20932.22,60979
0.33,-11.30,-0.06,7.00,-458.74,-426.00,-20938.93,60987
0.33,-10.86,0.44,7.00,-437.64,-408.00,-20945.64,60996
0.33,-11.05,-0.19,7.00,-454.85,-423.00,-20952.36,61005
0.33,-11.27,-0.22,7.00,-461.02,-428.00,-20959.07,61015
0.33,-11.53,-0.27,7.00,-468.61,-435.00,-20966.63,61024
0.71,-11.44,0.09,7.00,-459.13,-427.00,-20974.18,61033
0.33,-11.44,-0.00,7.00,-460.99,-428.00,-20981.74,61042
0.52,-11.29,0.14,7.00,-454.48,-423.00,-20990.13,61051
0.52,-11.73,-0.43,7.00,-476.92,-442.00,-20997.68,61061
0.33,-11.59,0.14,7.00,-461.75,-429.00,-21006.08,61070
0.33,-11.45,0.13,7.00,-458.56,-426.00,-21014.47,61078
0.81,-11.65,-0.20,7.00,-470.33,-436.00,-21023.70,61087
0.71,-11.82,-0.17,7.00,-473.78,-439.00,-21032.10,61096
0.37,-12.49,-0.67,7.00,-500.72,-462.00,-21041.33,61106
0.42,-12.63,-0.14,7.00,-493.69,-456.00,-21050.56,61115
0.33,-12.59,0.04,7.00,-488.88,-452.00,-21059.79,61124
0.71,-13.01,-0.42,7.00,-508.87,-468.00,-21069.03,61133
0.86,-13.09,-0.08,7.00,-503.89,-464.00,-21079.10,61143
0.81,-13.11,-0.02,7.00,-503.11,-464.00,-21089.17,61152
1.11,-12.83,0.28,7.00,-490.36,-453.00,-21099.24,61161
0.33,-13.30,-0.46,7.00,-516.72,-475.00,-21109.32,61169
0.33,-13.48,-0.19,7.00,-515.82,-474.00,-21119.39,61178
0.33,-14.10,-0.61,7.00,-539.69,-494.00,-21129.46,61188
0.52,-14.14,-0.05,7.00,-529.46,-486.00,-21139.53,61197
0.37,-14.24,-0.10,7.00,-533.14,-489.00,-21150.44,61206
0.33,-14.53,-0.29,7.00,-543.99,-498.00,-21160.52,61215
0.52,-14.11,0.42,7.00,-519.40,-477.00,-21171.42,61224
0.57,-14.60,-0.49,7.00,-549.79,-503.00,-21182.34,61234
0.33,-14.81,-0.21,7.00,-549.65,-503.00,-21193.25,61243
0.33,-14.81,0.01,7.00,-545.00,-499.00,-21204.16,61252
0.33,-14.53,0.27,7.00,-532.83,-489.00,-21215.07,61261
0.42,-14.81,-0.28,7.00,-551.00,-504.00,-21225.98,61271
0.96,-14.49,0.32,7.00,-530.96,-487.00,-21237.74,61279
1.16,-14.29,0.20,7.00,-528.17,-485.00,-21248.64,61288
0.33,-14.99,-0.70,7.00,-563.54,-515.00,-21259.56,61297
0.33,-14.24,0.75,7.00,-516.01,-475.00,-21271.31,61306
0.33,-14.67,-0.43,7.00,-550.27,-503.00,-21282.22,61316
0.33,-14.45,0.22,7.00,-531.96,-488.00,-21293.97,61325
0.33,-14.19,0.26,7.00,-524.66,-482.00,-21304.88,61334
0.33,-14.11,0.08,7.00,-526.23,-483.00,-21316.63,61343
1.16,-14.19,-0.08,7.00,-531.43,-488.00,-21328.38,61352
0.33,-13.74,0.45,7.00,-509.65,-469.00,-21340.13,61362
0.33,-14.55,-0.81,7.00,-554.90,-507.00,-21351.04,61371
0.57,-13.94,0.61,7.00,-511.16,-470.00,-21362.79,61380
0.76,-14.89,-0.95,7.00,-566.19,-517.00,-21374.55,61389
0.37,-13.98,0.91,7.00,-506.30,-466.00,-21386.30,61398
0.52,-14.10,-0.12,7.00,-529.86,-486.00,-21398.05,61407
0.71,-13.61,0.49,7.00,-505.29,-465.00,-21408.96,61416
0.37,-13.78,-0.17,7.00,-522.76,-480.00,-21420.71,61425
0.33,-13.76,0.02,7.00,-518.52,-477.00,-21432.46,61434
0.57,-13.80,-0.05,7.00,-521.03,-479.00,-21444.21,61444
0.33,-13.53,0.27,7.00,-507.82,-468.00,-21455.96,61453
0.33,-13.31,0.22,7.00,-503.27,-464.00,-21467.71,61462
0.57,-12.91,0.40,7.00,-489.58,-452.00,-21479.46,61471
0.33,-12.96,-0.06,7.00,-500.27,-461.00,-21491.21,61480
0.33,-12.45,0.52,7.00,-475.84,-441.00,-21503.80,61490
0.61,-12.08,0.37,7.00,-469.51,-435.00,-21515.55,61499
1.21,-12.23,-0.15,7.00,-483.68,-447.00,-21527.30,61507
0.33,-12.30,-0.08,7.00,-484.08,-448.00,-21539.06,61516
0.33,-11.98,0.33,7.00,-467.94,-434.00,-21551.64,61526
0.47,-11.47,0.51,7.00,-451.54,-420.00,-21563.40,61535
0.33,-11.58,-0.11,7.00,-466.73,-433.00,-21575.15,61544
0.33,-10.91,0.67,7.00,-434.53,-406.00,-21586.90,61553
0.47,-10.53,0.39,7.00,-430.35,-402.00,-21599.49,61562
0.42,-10.19,0.33,7.00,-423.14,-396.00,-21611.24,61572
0.81,-9.77,0.43,7.00,-410.63,-386.00,-21623.83,61581
0.37,-9.30,0.47,7.00,-398.10,-375.00,-21635.58,61590
0.33,-8.64,0.66,7.00,-377.66,-358.00,-21647.33,61599
0.33,-8.09,0.54,7.00,-366.40,-348.00,-21659.92,61607
0.33,-7.82,0.27,7.00,-365.09,-347.00,-21671.67,61617
0.33,-7.37,0.45,7.00,-350.17,-335.00,-21683.42,61626
0.33,-6.82,0.55,7.00,-334.36,-321.00,-21695.17,61635
0.37,-6.78,0.04,7.00,-343.81,-329.00,-21707.76,61644
0.33,-6.13,0.65,7.00,-315.21,-305.00,-21719.51,61654
0.33,-5.57,0.56,7.00,-302.87,-295.00,-21731.26,61663
0.42,-5.11,0.45,7.00,-293.74,-287.00,-21743.01,61672
0.33,-4.61,0.51,7.00,-56.00,-87.00,-21755.60,61680
0.28,-4.46,0.15,7.00,-56.69,-87.00,-21767.36,61689
1.06,-4.65,-0.19,7.00,-58.99,-89.00,-21779.11,61699
0.28,-3.98,0.66,7.00,-52.26,-84.00,-21790.86,61708
0.28,-3.28,0.70,7.00,-48.60,-80.00,-21801.77,61717
0.96,-2.81,0.48,7.00,-47.12,-79.00,-21813.52,61725
0.47,-2.33,0.48,7.00,-44.73,-77.00,-21824.43,61734
0.86,-1.70,0.63,7.00,-40.99,-74.00,-21835.34,61744
0.37,-0.74,0.96,7.00,-34.84,-69.00,-21846.25,61753
0.28,-0.21,0.52,7.00,-33.98,-68.00,-21857.16,61761
0.37,0.39,0.61,7.00,-30.60,-65.00,-21867.24,61770
0.28,0.15,-0.25,7.00,-35.24,-69.00,-21877.31,61779
0.14,1.02,0.87,7.00,-26.39,-62.00,-21887.38,61789
0.28,1.33,0.30,7.00,-27.16,-62.00,-21897.45,61797
0.28,2.18,0.86,7.00,-20.66,-57.00,-21907.52,61806
0.28,2.53,0.35,7.00,-20.97,-57.00,-21916.76,61815
0.28,2.85,0.32,7.00,-19.49,-56.00,-21925.99,61825
0.00,3.54,0.70,7.00,-14.50,-52.00,-21936.06,61833
1.06,3.88,0.34,7.00,-14.22,-51.00,-21944.45,61842
0.47,4.69,0.81,7.00,-8.33,-46.00,-21953.69,61851
1.16,4.97,0.28,7.00,-9.02,-47.00,-21962.08,61859
0.86,5.33,0.36,7.00,-34.76,-69.00,-21970.47,61869
1.21,6.05,0.73,7.00,-9.10,-47.00,-21978.87,61878
0.61,6.53,0.48,7.00,-2.10,-41.00,-21987.26,61887
0.61,6.87,0.34,7.00,3.63,43.00,-21994.81,61895
0.28,7.36,0.49,7.00,18.71,55.00,-22003.21,61904
0.47,7.81,0.45,7.00,29.21,64.00,-22009.92,61913
0.28,8.08,0.27,7.00,32.22,67.00,-22016.64,61922
0.28,8.32,0.24,7.00,37.74,71.00,-22022.51,61931
0.71,8.35,0.04,7.00,34.55,69.00,-22027.55,61940
1.11,8.91,0.56,7.00,58.81,89.00,-22031.75,61948
0.28,8.18,-0.73,7.00,14.95,52.00,-22035.94,61958
1.16,8.89,0.71,7.00,61.66,91.00,-22038.46,61967
0.28,7.70,-1.20,7.00,-6.57,-45.00,-22040.98,61975
0.28,8.49,0.79,7.00,53.04,84.00,-22043.50,61984
0.33,7.15,-1.33,7.00,-22.86,-59.00,-22044.33,61992
0.28,7.79,0.64,7.00,32.42,67.00,-22045.17,62002
0.81,6.36,-1.43,7.00,-44.57,-77.00,-22045.17,62011
0.28,7.02,0.66,7.00,13.70,51.00,-22045.17,62019
0.28,6.60,-0.42,7.00,-18.28,-55.00,-22045.17,62028
0.47,6.96,0.36,7.00,6.05,45.00,-22045.17,62038
0.23,6.46,-0.50,7.00,-23.68,-59.00,-22045.17,62046
0.66,6.34,-0.11,7.00,-18.68,-55.00,-22046.01,62055
0.28,6.01,-0.34,7.00,-31.62,-66.00,-22046.01,62064
0.28,5.79,-0.22,7.00,-34.58,-69.00,-22046.01,62072
0.23,5.86,0.07,7.00,-27.15,-62.00,-22046.01,62082
0.28,5.50,-0.36,7.00,-44.78,-77.00,-22046.85,62091
0.28,5.52,0.03,7.00,-36.41,-70.00,-22046.85,62099
0.28,5.09,-0.43,7.00,-56.47,-87.00,-22048.53,62108
0.33,4.74,-0.35,7.00,-12.68,-50.00,-22049.37,62117
0.28,4.27,-0.47,7.00,-15.56,-53.00,-22050.21,62126
1.06,3.79,-0.47,7.00,-17.92,-55.00,-22051.05,62135
0.37,3.45,-0.35,7.00,-19.16,-56.00,-22051.89,62144
0.23,3.01,-0.44,7.00,-21.70,-58.00,-22052.73,62152
0.37,2.63,-0.38,7.00,-23.39,-59.00,-22053.57,62161
0.33,2.28,-0.35,7.00,-25.03,-61.00,-22054.41,62171
0.86,2.14,-0.14,7.00,-24.86,-60.00,-22056.09,62180
0.28,2.11,-0.02,7.00,-24.52,-60.00,-22056.92,62188
0.47,2.11,-0.01,7.00,-24.50,-60.00,-22058.61,62197
0.42,2.09,-0.01,7.00,-24.59,-60.00,-22059.44,62206
0.61,1.92,-0.18,7.00,-26.12,-62.00,-22060.28,62215
0.37,1.53,-0.38,7.00,-28.88,-64.00,-22060.28,62224
0.28,1.25,-0.28,7.00,-29.89,-65.00,-22061.12,62233
0.28,1.06,-0.19,7.00,-30.44,-65.00,-22061.96,62241
0.91,1.03,-0.04,7.00,-30.02,-65.00,-22062.80,62251
0.00,0.41,-0.61,7.00,-35.41,-69.00,-22064.48,62260
0.28,0.07,-0.34,7.00,-36.00,-70.00,-22065.32,62268
0.28,-0.27,-0.34,7.00,-37.71,-71.00,-22067.00,62277
0.33,-0.69,-0.42,7.00,-40.14,-73.00,-22067.84,62286
0.28,-1.18,-0.49,7.00,-42.82,-76.00,-22069.52,62295
0.23,-1.41,-0.23,7.00,-42.96,-76.00,-22071.19,62304
0.28,-1.68,-0.27,7.00,-44.48,-77.00,-22072.87,62313
2.17,-1.92,-0.24,7.00,-45.56,-78.00,-22074.55,62322
3.34,-2.14,-0.22,7.00,-46.54,-79.00,-22076.23,62330
7.37,-2.26,-0.12,7.00,-46.64,-79.00,-22077.91,62340
10.09,-2.56,-0.30,7.00,-48.81,-81.00,-22079.59,62349
11.31,-2.69,-0.13,7.00,-48.67,-80.00,-22082.11,62358
9.19,-2.78,-0.10,7.00,-49.15,-81.00,-22083.79,62366
8.26,-2.88,-0.09,7.00,-49.63,-81.00,-22086.30,62375
6.98,-2.85,0.03,7.00,-49.06,-81.00,-22088.82,62385
3.46,-2.94,-0.09,7.00,-50.06,-82.00,-22091.34,62394
0.28,-2.85,0.09,7.00,-48.88,-81.00,-22093.86,62402
0.33,-2.72,0.13,7.00,-48.11,-80.00,-22097.21,62411
0.76,-2.92,-0.20,7.00,-50.38,-82.00,-22099.73,62420
0.81,-3.01,-0.09,7.00,-50.42,-82.00,-22103.09,62429
0.86,-3.12,-0.11,7.00,-51.08,-83.00,-22105.61,62438
0.23,-3.06,0.06,7.00,-50.08,-82.00,-22108.96,62447
0.28,-3.16,-0.10,7.00,-51.22,-83.00,-22112.32,62456
0.28,-3.18,-0.01,7.00,-50.95,-82.00,-22115.68,62465
0.66,-3.37,-0.19,7.00,-52.59,-84.00,-22119.04,62474
1.16,-3.29,0.08,7.00,-51.10,-83.00,-22122.39,62483
0.23,-3.30,-0.02,7.00,-51.58,-83.00,-22126.59,62492
0.28,-3.40,-0.10,7.00,-52.41,-84.00,-22129.95,62500
0.28,-3.28,0.12,7.00,-50.95,-82.00,-22134.14,62510
0.47,-3.25,0.04,7.00,-51.08,-83.00,-22138.34,62519
0.33,-3.07,0.18,7.00,-49.62,-81.00,-22142.54,62527
0.28,-3.06,0.01,7.00,-50.24,-82.00,-22146.74,62536
0.28,-2.90,0.16,7.00,-48.87,-81.00,-22150.93,62545
0.28,-2.90,-0.00,7.00,-49.52,-81.00,-22155.13,62555
0.33,-2.80,0.10,7.00,-48.60,-80.00,-22160.16,62563
0.28,-2.66,0.14,7.00,-47.77,-80.00,-22164.36,62572
0.28,-2.41,0.25,7.00,-46.08,-78.00,-22169.40,62581
0.28,-1.82,0.59,7.00,-41.74,-75.00,-22173.59,62590
0.28,-1.85,-0.02,7.00,-44.32,-77.00,-22178.63,62599
0.37,-1.49,0.36,7.00,-41.03,-74.00,-22183.66,62608
0.33,-1.07,0.42,7.00,-38.65,-72.00,-22187.86,62617
0.28,-0.66,0.41,7.00,-36.69,-70.00,-22192.90,62626
0.28,-0.14,0.53,7.00,-33.58,-68.00,-22197.93,62635
0.47,0.35,0.48,7.00,-31.34,-66.00,-22202.13,62644
0.66,0.80,0.45,7.00,-29.19,-64.00,-22207.17,62653
0.37,1.23,0.43,7.00,-27.10,-62.00,-22211.36,62661
0.47,1.69,0.45,7.00,-24.75,-60.00,-22216.40,62670
0.23,2.13,0.44,7.00,-22.60,-58.00,-22220.60,62680
0.28,2.67,0.54,7.00,-19.48,-56.00,-22225.63,62689
0.28,3.21,0.54,7.00,-16.82,-54.00,-22229.83,62697
0.28,3.58,0.37,7.00,-15.62,-53.00,-22234.03,62706
0.28,4.36,0.78,7.00,-10.09,-48.00,-22238.22,62715
0.37,4.63,0.27,7.00,-10.76,-49.00,-22242.42,62724
1.16,5.22,0.59,7.00,-32.86,-67.00,-22246.61,62733
0.28,5.51,0.29,7.00,-31.36,-66.00,-22250.81,62742
0.66,6.00,0.49,7.00,-15.32,-52.00,-22255.01,62750
0.33,6.31,0.32,7.00,-10.81,-49.00,-22259.21,62759
0.23,6.73,0.41,7.00,1.53,41.00,-22262.56,62769
0.18,6.86,0.13,7.00,-0.69,-40.00,-22265.92,62777
0.28,7.31,0.45,7.00,16.73,54.00,-22269.28,62786
0.28,7.68,0.37,7.00,24.24,60.00,-22271.80,62795
1.11,8.06,0.39,7.00,34.29,68.00,-22274.31,62803
0.37,8.58,0.52,7.00,50.05,82.00,-22275.15,62813
0.91,8.86,0.27,7.00,51.88,83.00,-22275.15,62822
0.33,9.16,0.30,7.00,59.84,90.00,-22275.15,62830
0.66,9.18,0.03,7.00,55.22,86.00,-22275.15,62839
0.33,9.56,0.37,7.00,71.39,100.00,-22275.15,62849
0.66,9.67,0.12,7.00,69.22,98.00,-22275.15,62857
1.11,9.64,-0.04,7.00,65.28,94.00,-22274.31,62866
0.57,9.64,0.00,7.00,66.10,95.00,-22274.31,62875
1.11,9.61,-0.03,7.00,64.63,94.00,-22274.31,62883
0.61,9.62,0.01,7.00,65.90,95.00,-22274.31,62893
0.28,9.49,-0.13,7.00,59.77,90.00,-22274.31,62902
0.28,9.44,-0.06,7.00,59.77,90.00,-22274.31,62910
3.28,9.47,0.03,7.00,62.18,92.00,-22274.31,62919
6.15,9.38,-0.09,7.00,57.62,88.00,-22274.31,62927
10.00,9.33,-0.05,7.00,56.89,87.00,-22274.31,62937
11.80,9.25,-0.07,7.00,54.54,85.00,-22274.31,62946
14.19,9.13,-0.12,7.00,50.32,82.00,-22274.31,62955
15.78,9.00,-0.13,7.00,46.97,79.00,-22274.31,62963
13.65,8.93,-0.07,7.00,46.62,79.00,-22274.31,62972
12.30,8.84,-0.10,7.00,43.69,76.00,-22274.31,62982
10.36,8.81,-0.03,7.00,44.49,77.00,-22274.31,62991
6.52,8.77,-0.04,7.00,43.37,76.00,-22274.31,62999
5.08,8.72,-0.05,7.00,41.98,75.00,-22274.31,63008
0.81,8.66,-0.06,7.00,40.31,73.00,-22274.31,63016
0.23,8.58,-0.08,7.00,37.74,71.00,-22274.31,63026
0.23,8.53,-0.05,7.00,37.10,71.00,-22274.31,63035
0.28,8.47,-0.05,7.00,35.73,70.00,-22274.31,63043
0.28,8.43,-0.04,7.00,34.95,69.00,-22274.31,63052
0.57,8.38,-0.05,7.00,33.63,68.00,-22274.31,63062
0.28,8.37,-0.02,7.00,33.85,68.00,-22274.31,63070
0.28,8.34,-0.02,7.00,33.10,67.00,-22274.31,63079
0.33,8.31,-0.03,7.00,32.23,67.00,-22274.31,63088
0.28,8.31,0.00,7.00,32.84,67.00,-22274.31,63096
0.28,8.30,-0.01,7.00,32.40,67.00,-22274.31,63106
0.28,8.29,-0.02,7.00,31.76,66.00,-22274.31,63115
0.28,8.28,-0.01,7.00,31.84,66.00,-22274.31,63123
0.28,8.27,-0.01,7.00,31.65,66.00,-22274.31,63132
0.33,8.23,-0.05,7.00,29.74,65.00,-22274.31,63141
0.47,8.21,-0.01,7.00,30.09,65.00,-22274.31,63150
2.01,8.17,-0.04,7.00,28.33,63.00,-22274.31,63159
5.08,8.06,-0.11,7.00,24.16,60.00,-22274.31,63168
6.82,7.77,-0.29,7.00,13.32,51.00,-22273.48,63176
7.93,7.39,-0.38,7.00,2.17,41.00,-22273.48,63185
8.43,6.94,-0.45,7.00,-10.46,-48.00,-22273.48,63194
8.26,6.36,-0.58,7.00,-27.63,-63.00,-22273.48,63203
9.11,5.79,-0.56,7.00,-41.26,-74.00,-22273.48,63212
9.64,5.20,-0.59,7.00,-56.46,-87.00,-22274.31,63220
8.51,4.57,-0.64,7.00,-14.56,-52.00,-22274.31,63229
8.51,3.84,-0.73,7.00,-18.60,-55.00,-22275.15,63239
9.72,2.72,-1.12,7.00,-25.66,-61.00,-22275.99,63247
12.50,2.06,-0.66,7.00,-27.06,-62.00,-22275.99,63256
9.55,1.73,-0.33,7.00,-27.48,-63.00,-22275.99,63265
12.81,0.99,-0.74,7.00,-32.71,-67.00,-22275.99,63275
8.59,-0.01,-1.00,7.00,-38.88,-72.00,-22275.99,63283
8.51,-0.91,-0.90,7.00,-42.99,-76.00,-22276.83,63292
5.57,-1.77,-0.87,7.00,-47.26,-79.00,-22277.67,63301
1.63,-2.55,-0.77,7.00,-50.81,-82.00,-22278.51,63309
0.47,-3.48,-0.94,7.00,-56.16,-87.00,-22279.35,63319
0.47,-4.38,-0.90,7.00,-60.50,-90.00,-22280.19,63328
0.23,-5.26,-0.88,7.00,-324.10,-313.00,-22281.87,63337
0.33,-5.99,-0.73,7.00,-339.21,-325.00,-22283.55,63345
0.37,-6.83,-0.84,7.00,-362.59,-345.00,-22286.06,63354
0.33,-7.28,-0.45,7.00,-366.09,-348.00,-22287.74,63364
0.33,-7.95,-0.66,7.00,-386.93,-366.00,-22290.26,63373
0.91,-8.54,-0.60,7.00,-400.45,-377.00,-22293.62,63382
0.33,-9.03,-0.49,7.00,-410.54,-386.00,-22296.98,63390
0.33,-9.67,-0.64,7.00,-429.67,-402.00,-22301.17,63399
0.61,-9.55,0.12,7.00,-411.47,-386.00,-22305.37,63409
1.16,-10.13,-0.58,7.00,-439.97,-410.00,-22309.57,63418
0.33,-9.96,0.17,7.00,-420.51,-394.00,-22313.76,63427
0.33,-10.71,-0.75,7.00,-457.89,-425.00,-22318.80,63436
0.52,-10.49,0.22,7.00,-432.87,-404.00,-22323.83,63446
0.81,-11.15,-0.66,7.00,-466.84,-433.00,-22329.71,63454
0.33,-11.32,-0.17,7.00,-461.50,-429.00,-22335.58,63463
0.71,-10.61,0.71,7.00,-426.16,-399.00,-22341.46,63472
0.57,-11.22,-0.61,7.00,-467.69,-434.00,-22348.17,63481
1.21,-11.28,-0.06,7.00,-458.12,-426.00,-22354.05,63491
0.52,-11.53,-0.25,7.00,-468.41,-434.00,-22361.61,63500
0.37,-11.10,0.43,7.00,-443.96,-414.00,-22368.32,63509
0.33,-11.34,-0.24,7.00,-463.25,-430.00,-22375.87,63518
0.37,-11.37,-0.03,7.00,-460.03,-427.00,-22382.59,63526
0.33,-11.36,0.02,7.00,-458.59,-426.00,-22390.98,63536
0.33,-11.43,-0.08,7.00,-462.40,-429.00,-22398.54,63545
0.86,-12.05,-0.61,7.00,-488.45,-451.00,-22406.09,63554
0.33,-12.23,-0.18,7.00,-484.46,-448.00,-22414.48,63563
0.33,-12.53,-0.30,7.00,-494.31,-456.00,-22422.88,63572
0.33,-12.67,-0.13,7.00,-494.37,-456.00,-22431.27,63582
0.33,-12.51,0.16,7.00,-484.55,-448.00,-22440.50,63591
0.91,-13.06,-0.55,7.00,-512.67,-472.00,-22448.90,63600
0.33,-13.13,-0.07,7.00,-504.73,-465.00,-22458.13,63608
0.33,-12.95,0.18,7.00,-495.24,-457.00,-22467.36,63618
0.81,-13.29,-0.33,7.00,-513.82,-473.00,-22477.43,63627
0.37,-12.73,0.56,7.00,-482.05,-446.00,-22486.67,63636
0.47,-12.99,-0.26,7.00,-504.80,-465.00,-22496.74,63645
0.33,-13.63,-0.64,7.00,-528.44,-485.00,-22505.97,63654
0.33,-13.59,0.03,7.00,-514.13,-473.00,-22516.04,63664
0.37,-14.03,-0.43,7.00,-534.29,-490.00,-22526.11,63673
0.33,-13.73,0.30,7.00,-512.15,-471.00,-22536.19,63682
0.33,-14.00,-0.27,7.00,-530.39,-487.00,-22546.26,63691
0.81,-14.04,-0.05,7.00,-527.00,-484.00,-22557.17,63700
0.81,-14.50,-0.46,7.00,-546.64,-500.00,-22567.24,63709
1.21,-14.26,0.24,7.00,-526.77,-484.00,-22577.31,63718
0.33,-14.29,-0.03,7.00,-532.88,-489.00,-22588.23,63727
0.33,-14.65,-0.36,7.00,-548.44,-502.00,-22599.14,63736
0.52,-13.93,0.72,7.00,-509.04,-469.00,-22610.05,63746
0.33,-13.96,-0.03,7.00,-524.52,-482.00,-22620.12,63755
0.37,-13.86,0.10,7.00,-519.30,-477.00,-22631.03,63764
0.47,-14.01,-0.15,7.00,-528.17,-485.00,-22641.94,63773
0.96,-13.94,0.07,7.00,-521.95,-480.00,-22652.02,63782
0.33,-13.71,0.23,7.00,-513.11,-472.00,-22662.93,63792
0.33,-13.94,-0.23,7.00,-528.24,-485.00,-22673.84,63801
0.33,-13.77,0.17,7.00,-515.69,-474.00,-22684.75,63809
1.06,-13.30,0.47,7.00,-497.99,-459.00,-22695.66,63818
0.33,-13.35,-0.05,7.00,-509.84,-469.00,-22706.57,63827
0.33,-13.64,-0.29,7.00,-522.02,-480.00,-22717.48,63837
0.33,-13.06,0.58,7.00,-489.80,-452.00,-22728.39,63846
0.33,-12.66,0.40,7.00,-483.34,-447.00,-22738.47,63855
0.76,-12.92,-0.27,7.00,-503.41,-464.00,-22749.38,63864
1.16,-12.41,0.51,7.00,-474.90,-440.00,-22759.45,63874
1.11,-12.40,0.01,7.00,-484.97,-448.00,-22770.36,63883
0.52,-12.39,0.01,7.00,-484.67,-448.00,-22781.27,63892
0.81,-12.17,0.22,7.00,-474.81,-440.00,-22791.34,63901
0.37,-11.46,0.71,7.00,-447.49,-417.00,-22802.26,63910
0.47,-11.24,0.22,7.00,-451.56,-420.00,-22812.33,63919
0.71,-11.48,-0.24,7.00,-466.87,-433.00,-22822.40,63928
0.66,-11.48,0.00,7.00,-461.89,-429.00,-22832.47,63937
0.33,-10.89,0.58,7.00,-435.70,-407.00,-22843.38,63946
0.33,-10.75,0.15,7.00,-440.69,-411.00,-22853.46,63955
0.81,-10.71,0.03,7.00,-442.10,-412.00,-22863.53,63965
0.33,-10.07,0.64,7.00,-414.08,-389.00,-22873.60,63974
0.33,-9.15,0.93,7.00,-385.13,-364.00,-22883.67,63983
0.33,-8.94,0.20,7.00,-394.50,-372.00,-22893.74,63992
0.33,-8.65,0.29,7.00,-385.46,-364.00,-22903.82,64001
0.37,-8.35,0.31,7.00,-377.55,-358.00,-22913.89,64010
0.33,-7.65,0.70,7.00,-352.17,-336.00,-22923.96,64019
0.33,-6.84,0.81,7.00,-329.92,-318.00,-22933.19,64028
0.33,-6.62,0.22,7.00,-336.26,-323.00,-22943.27,64037
0.33,-6.78,-0.15,7.00,-347.45,-332.00,-22952.50,64047
0.61,-6.51,0.27,7.00,-332.43,-320.00,-22962.57,64056
0.33,-5.51,1.00,7.00,-292.77,-286.00,-22971.80,64064
0.47,-4.62,0.89,7.00,-54.50,-85.00,-22981.03,64073
0.33,-3.62,1.00,7.00,-49.10,-81.00,-22990.27,64082
0.47,-3.01,0.61,7.00,-47.61,-80.00,-22998.66,64092
0.28,-2.61,0.40,7.00,-46.48,-79.00,-23007.06,64100
0.28,-1.81,0.80,7.00,-40.82,-74.00,-23015.45,64109
0.28,-1.36,0.45,7.00,-39.98,-73.00,-23023.00,64118
0.28,-0.82,0.54,7.00,-36.96,-71.00,-23030.56,64128
0.28,-0.06,0.76,7.00,-32.23,-67.00,-23038.11,64136
0.28,0.64,0.70,7.00,-28.99,-64.00,-23044.83,64145
0.28,1.14,0.49,7.00,-27.33,-63.00,-23050.70,64154
0.33,1.81,0.67,7.00,-23.24,-59.00,-23057.41,64163
0.28,2.44,0.63,7.00,-20.31,-57.00,-23062.45,64172
0.23,3.04,0.60,7.00,-17.39,-54.00,-23068.33,64181
0.28,3.53,0.49,7.00,-15.35,-52.00,-23073.36,64190
0.28,4.08,0.55,7.00,-12.40,-50.00,-23077.56,64199
0.71,4.12,0.03,7.00,-14.28,-51.00,-23081.76,64207
0.28,3.21,-0.90,7.00,-22.54,-58.00,-23082.59,64217
0.37,2.81,-0.41,7.00,-22.58,-58.00,-23082.59,64226
0.71,3.21,0.41,7.00,-17.31,-54.00,-23082.59,64234
0.23,1.24,-1.97,7.00,-36.69,-70.00,-23082.59,64243
0.23,2.08,0.84,7.00,-21.22,-57.00,-23082.59,64252
0.91,1.12,-0.96,7.00,-33.25,-67.00,-23082.59,64261
0.28,1.08,-0.04,7.00,-29.78,-65.00,-23082.59,64270
0.23,0.87,-0.21,7.00,-31.46,-66.00,-23082.59,64279
0.61,0.64,-0.23,7.00,-32.74,-67.00,-23082.59,64287
0.28,0.75,0.12,7.00,-30.77,-65.00,-23082.59,64296
0.23,0.99,0.24,7.00,-29.08,-64.00,-23083.43,64306
0.28,0.84,-0.15,7.00,-31.41,-66.00,-23083.43,64315
0.28,1.33,0.50,7.00,-26.35,-62.00,-23084.27,64323
0.00,0.71,-0.62,7.00,-33.93,-68.00,-23084.27,64332
0.28,1.20,0.49,7.00,-27.04,-62.00,-23084.27,64342
0.28,1.23,0.03,7.00,-28.69,-64.00,-23084.27,64350
0.66,1.34,0.11,7.00,-27.86,-63.00,-23084.27,64359
1.16,1.52,0.17,7.00,-26.73,-62.00,-23084.27,64368
0.23,1.79,0.27,7.00,-24.99,-60.00,-23084.27,64376
0.28,1.98,0.20,7.00,-24.29,-60.00,-23084.27,64386
0.28,2.16,0.18,7.00,-23.50,-59.00,-23084.27,64395
0.23,2.28,0.12,7.00,-23.12,-59.00,-23084.27,64403
0.37,2.36,0.08,7.00,-22.88,-59.00,-23084.27,64412
0.61,2.41,0.05,7.00,-22.72,-59.00,-23084.27,64421
0.28,2.51,0.10,7.00,-22.05,-58.00,-23084.27,64430
0.28,2.59,0.08,7.00,-21.71,-58.00,-23084.27,64439
0.28,2.68,0.09,7.00,-21.24,-57.00,-23084.27,64448
0.57,2.80,0.12,7.00,-20.51,-57.00,-23084.27,64456
0.28,2.92,0.12,7.00,-19.92,-56.00,-23084.27,64465
0.28,3.09,0.17,7.00,-18.89,-55.00,-23084.27,64475
0.33,3.28,0.19,7.00,-17.86,-55.00,-23084.27,64483
0.33,3.48,0.20,7.00,-16.79,-54.00,-23084.27,64492
0.23,3.71,0.23,7.00,-15.49,-52.00,-23084.27,64501
0.28,3.96,0.25,7.00,-14.20,-51.00,-23084.27,64509
0.28,4.20,0.24,7.00,-13.06,-50.00,-23084.27,64519
0.23,4.46,0.26,7.00,-11.69,-49.00,-23084.27,64528
0.28,4.71,0.25,7.00,-10.47,-48.00,-23084.27,64537
0.42,4.94,0.24,7.00,-9.34,-47.00,-23084.27,64545
0.66,5.19,0.24,7.00,-40.47,-74.00,-23084.27,64555
0.37,5.40,0.22,7.00,-35.57,-69.00,-23084.27,64564
0.76,5.65,0.24,7.00,-28.96,-64.00,-23084.27,64572
1.06,5.88,0.23,7.00,-23.50,-59.00,-23084.27,64581
0.91,6.10,0.22,7.00,-17.97,-55.00,-23084.27,64590
0.28,6.30,0.20,7.00,-13.66,-51.00,-23084.27,64599
0.28,6.50,0.20,7.00,-8.61,-47.00,-23084.27,64608
0.28,6.67,0.18,7.00,-4.69,-43.00,-23084.27,64616
0.28,6.85,0.18,7.00,0.00,40.00,-23084.27,64625
0.37,7.03,0.17,7.00,4.17,43.00,-23084.27,64634
0.23,7.18,0.15,7.00,7.58,46.00,-23083.43,64643
0.52,7.35,0.17,7.00,11.95,50.00,-23083.43,64652
0.33,7.48,0.14,7.00,14.79,52.00,-23083.43,64661
0.28,7.60,0.11,7.00,17.20,54.00,-23082.59,64669
0.23,7.69,0.09,7.00,19.12,56.00,-23082.59,64678
0.96,7.76,0.07,7.00,20.51,57.00,-23081.76,64687
0.28,7.85,0.09,7.00,23.13,59.00,-23081.76,64696
0.37,7.97,0.12,7.00,26.51,62.00,-23080.92,64705
0.33,8.00,0.03,7.00,25.69,61.00,-23080.08,64713
0.47,8.05,0.05,7.00,27.26,62.00,-23079.24,64722
0.33,8.12,0.07,7.00,29.47,64.00,-23077.56,64732
0.47,8.15,0.03,7.00,29.47,64.00,-23076.72,64740
0.28,8.18,0.03,7.00,30.23,65.00,-23075.04,64749
0.28,8.20,0.02,7.00,30.34,65.00,-23073.36,64758
0.33,8.24,0.04,7.00,31.80,66.00,-23071.68,64766
1.16,8.26,0.02,7.00,31.86,66.00,-23069.16,64776
0.23,8.33,0.07,7.00,34.77,69.00,-23067.49,64785
0.28,8.32,-0.01,7.00,32.67,67.00,-23064.97,64793
0.28,8.34,0.02,7.00,34.07,68.00,-23063.29,64802
0.28,8.27,-0.07,7.00,30.50,65.00,-23060.77,64812
0.28,8.22,-0.05,7.00,29.45,64.00,-23058.25,64820
0.33,8.24,0.02,7.00,31.45,66.00,-23054.90,64829
0.23,8.12,-0.12,7.00,25.57,61.00,-23052.38,64838
0.28,8.05,-0.07,7.00,24.65,60.00,-23049.86,64846
0.66,8.11,0.06,7.00,28.90,64.00,-23046.50,64856
1.11,7.95,-0.16,7.00,20.56,57.00,-23043.15,64865
0.91,8.05,0.11,7.00,28.46,63.00,-23040.63,64873
1.21,7.93,-0.13,7.00,20.71,57.00,-23037.27,64882
0.37,7.92,-0.01,7.00,22.79,59.00,-23033.91,64891
0.66,7.83,-0.08,7.00,19.15,56.00,-23030.56,64900
0.66,7.85,0.02,7.00,21.63,58.00,-23027.20,64909
0.00,7.81,-0.04,7.00,19.58,56.00,-23023.84,64918
0.47,7.84,0.03,7.00,21.51,58.00,-23020.49,64926
0.28,7.61,-0.23,7.00,10.61,48.00,-23017.13,64935
0.28,7.83,0.22,7.00,25.14,61.00,-23013.77,64945
0.28,7.70,-0.13,7.00,14.75,52.00,-23010.41,64953
0.28,7.91,0.22,7.00,27.23,62.00,-23007.06,64962
0.33,7.75,-0.17,7.00,15.36,52.00,-23003.70,64971
0.81,7.79,0.04,7.00,20.67,57.00,-23000.34,64979
0.76,7.93,0.14,7.00,25.90,61.00,-22996.14,64989
0.96,7.94,0.01,7.00,23.57,59.00,-22992.79,64998
0.28,8.00,0.07,7.00,26.36,62.00,-22989.43,65006
0.23,8.19,0.19,7.00,33.57,68.00,-22985.23,65015
0.28,8.06,-0.13,7.00,23.77,59.00,-22981.88,65025
0.52,8.34,0.28,7.00,39.11,72.00,-22977.68,65033
0.57,8.23,-0.11,7.00,28.51,64.00,-22973.48,65042
0.37,8.33,0.10,7.00,35.16,69.00,-22970.12,65051
0.76,8.34,0.01,7.00,33.59,68.00,-22965.93,65059
0.33,8.48,0.14,7.00,39.91,73.00,-22961.73,65069
0.28,8.40,-0.08,7.00,33.22,67.00,-22957.53,65078
0.28,8.40,0.01,7.00,35.27,69.00,-22952.50,65086
0.00,8.33,-0.08,7.00,31.54,66.00,-22948.30,65095
0.61,8.53,0.20,7.00,42.30,75.00,-22944.11,65104
0.23,8.09,-0.44,7.00,18.40,55.00,-22939.07,65113
0.33,8.08,-0.00,7.00,27.01,62.00,-22934.87,65122
0.28,8.02,-0.07,7.00,24.16,60.00,-22929.83,65131
0.28,7.97,-0.05,7.00,23.06,59.00,-22925.64,65139
0.28,7.86,-0.10,7.00,19.61,56.00,-22920.60,65148
0.28,7.73,-0.14,7.00,15.45,52.00,-22916.41,65158
0.28,7.69,-0.03,7.00,16.69,53.00,-22911.37,65166
0.28,7.37,-0.33,7.00,2.66,42.00,-22906.33,65175
0.28,7.50,0.13,7.00,14.97,52.00,-22902.14,65184
0.23,7.38,-0.12,7.00,6.98,45.00,-22897.10,65192
0.57,7.23,-0.14,7.00,3.05,42.00,-22892.91,65202
0.28,7.34,0.11,7.00,10.60,48.00,-22887.87,65210
0.42,7.15,-0.19,7.00,-0.09,-40.00,-22883.67,65219
0.47,7.20,0.05,7.00,6.06,45.00,-22879.48,65228
0.28,7.08,-0.12,7.00,-0.58,-40.00,-22875.28,65236
0.23,6.94,-0.14,7.00,-4.40,-43.00,-22871.08,65246
0.28,6.56,-0.38,7.00,-18.53,-55.00,-22867.73,65255
0.28,6.75,0.19,7.00,-2.62,-42.00,-22864.37,65263
0.23,6.53,-0.21,7.00,-15.94,-53.00,-22861.85,65272
0.28,6.45,-0.08,7.00,-15.22,-52.00,-22859.33,65282
0.28,6.24,-0.21,7.00,-23.11,-59.00,-22856.81,65290
0.23,6.18,-0.06,7.00,-21.62,-58.00,-22855.14,65299
0.28,6.05,-0.14,7.00,-26.63,-62.00,-22854.30,65308
0.28,5.94,-0.10,7.00,-28.42,-63.00,-22853.46,65316
0.37,5.79,-0.15,7.00,-33.36,-68.00,-22852.62,65326
0.28,5.62,-0.17,7.00,-38.08,-72.00,-22852.62,65335
0.28,5.49,-0.13,7.00,-40.39,-73.00,-22852.62,65343
0.33,5.28,-0.21,7.00,-47.31,-79.00,-22852.62,65352
1.06,5.15,-0.12,7.00,-48.64,-80.00,-22852.62,65361
0.28,5.06,-0.10,7.00,-50.53,-82.00,-22852.62,65370
0.71,5.03,-0.03,7.00,-49.72,-81.00,-22852.62,65379
0.33,4.85,-0.18,7.00,-11.49,-49.00,-22852.62,65388
0.23,5.02,0.17,7.00,-46.20,-78.00,-22853.46,65396
0.28,5.16,0.14,7.00,-43.30,-76.00,-22853.46,65405
0.23,5.15,-0.01,7.00,-46.43,-79.00,-22854.30,65415
0.23,5.15,-0.00,7.00,-46.30,-78.00,-22855.14,65423
1.11,5.24,0.09,7.00,-42.06,-75.00,-22855.98,65432
0.28,5.23,-0.01,7.00,-44.59,-77.00,-22856.81,65441
0.28,5.24,0.02,7.00,-43.62,-76.00,-22857.65,65449
0.76,5.21,-0.04,7.00,-45.50,-78.00,-22859.33,65459
1.01,5.14,-0.07,7.00,-47.81,-80.00,-22860.17,65468
0.28,5.01,-0.13,7.00,-52.29,-84.00,-22861.85,65476
0.28,4.91,-0.10,7.00,-10.85,-49.00,-22863.53,65485
0.37,4.64,-0.27,7.00,-12.86,-50.00,-22864.37,65495
4.15,4.47,-0.18,7.00,-13.33,-51.00,-22866.05,65503
6.22,4.33,-0.14,7.00,-13.82,-51.00,-22867.73,65512
9.64,4.11,-0.22,7.00,-15.14,-52.00,-22869.40,65521
11.50,3.86,-0.25,7.00,-16.41,-53.00,-22871.08,65530
11.80,3.69,-0.17,7.00,-16.95,-54.00,-22872.76,65539
12.60,3.49,-0.20,7.00,-18.00,-55.00,-22874.44,65548
18.09,3.27,-0.22,7.00,-18.85,-55.00,-22876.12,65557
20.75,3.08,-0.20,7.00,-19.53,-56.00,-22877.80,65566
21.74,2.85,-0.23,7.00,-20.74,-57.00,-22880.32,65574
22.62,2.61,-0.23,7.00,-21.84,-58.00,-22881.99,65584
23.06,2.36,-0.26,7.00,-23.20,-59.00,-22883.67,65593
23.36,2.19,-0.16,7.00,-23.62,-59.00,-22886.19,65602
23.66,1.99,-0.20,7.00,-24.72,-60.00,-22887.87,65611
24.43,1.78,-0.21,7.00,-25.71,-61.00,-22889.55,65619
24.75,1.54,-0.24,7.00,-27.05,-62.00,-22891.23,65629
25.86,1.32,-0.22,7.00,-27.95,-63.00,-22893.74,65638
25.38,1.12,-0.20,7.00,-28.94,-64.00,-22895.42,65647
25.22,0.89,-0.22,7.00,-30.15,-65.00,-22897.10,65655
22.62,0.65,-0.25,7.00,-31.74,-66.00,-22899.62,65665
23.21,0.47,-0.18,7.00,-32.31,-67.00,-22902.14,65674
22.91,0.21,-0.25,7.00,-33.90,-68.00,-22903.82,65683
20.34,0.02,-0.20,7.00,-34.87,-69.00,-22906.33,65692
15.89,-0.18,-0.19,7.00,-36.16,-70.00,-22908.85,65700
13.76,-0.26,-0.09,7.00,-36.28,-70.00,-22911.37,65710
12.09,-0.37,-0.11,7.00,-36.98,-71.00,-22914.73,65719
10.55,-0.45,-0.08,7.00,-37.37,-71.00,-22917.25,65728
7.69,-0.57,-0.12,7.00,-38.25,-72.00,-22919.76,65737
7.77,-0.62,-0.05,7.00,-38.16,-72.00,-22923.12,65745
7.69,-0.72,-0.10,7.00,-38.86,-72.00,-22926.48,65755
7.37,-0.85,-0.13,7.00,-39.65,-73.00,-22929.83,65764
7.29,-1.00,-0.15,7.00,-40.47,-74.00,-22932.35,65772
11.02,-1.23,-0.23,7.00,-41.83,-75.00,-22935.71,65781
8.85,-1.27,-0.04,7.00,-41.37,-74.00,-22939.07,65790
11.02,-1.54,-0.26,7.00,-43.49,-76.00,-22942.42,65800
9.55,-1.54,-0.00,7.00,-42.50,-75.00,-22945.78,65808
9.46,-1.60,-0.06,7.00,-43.04,-76.00,-22949.98,65817
10.09,-1.91,-0.31,7.00,-45.57,-78.00,-22953.34,65826
8.94,-1.92,-0.02,7.00,-44.52,-77.00,-22956.69,65836
9.19,-2.10,-0.18,7.00,-46.03,-78.00,-22960.89,65844
9.37,-2.15,-0.05,7.00,-45.74,-78.00,-22964.25,65853
10.09,-2.23,-0.09,7.00,-46.29,-78.00,-22968.45,65862
10.55,-2.24,-0.01,7.00,-46.05,-78.00,-22972.64,65871
11.50,-2.34,-0.10,7.00,-46.81,-79.00,-22976.84,65880
11.31,-2.49,-0.15,7.00,-47.82,-80.00,-22981.03,65889
12.50,-2.65,-0.15,7.00,-48.53,-80.00,-22985.23,65898
14.41,-2.79,-0.15,7.00,-49.13,-81.00,-22989.43,65907
13.65,-2.94,-0.15,7.00,-49.94,-82.00,-22994.46,65916
13.76,-3.05,-0.11,7.00,-50.31,-82.00,-22998.66,65926
13.12,-3.20,-0.15,7.00,-51.24,-83.00,-23003.70,65934
13.22,-3.28,-0.08,7.00,-51.39,-83.00,-23007.89,65943
13.33,-3.37,-0.09,7.00,-51.86,-83.00,-23012.93,65952
14.97,-3.51,-0.14,7.00,-52.65,-84.00,-23017.97,65961
16.37,-3.64,-0.14,7.00,-53.23,-84.00,-23023.00,65971
15.43,-3.76,-0.11,7.00,-53.78,-85.00,-23028.04,65980
14.08,-3.95,-0.19,7.00,-55.09,-86.00,-23033.08,65988
15.54,-3.95,-0.00,7.00,-54.29,-85.00,-23038.95,65997
17.46,-3.91,0.05,7.00,-53.74,-85.00,-23043.99,66007
17.22,-4.03,-0.12,7.00,-55.06,-86.00,-23049.86,66016
16.85,-4.15,-0.12,7.00,-55.69,-86.00,-23054.90,66025
17.96,-4.22,-0.06,7.00,-55.70,-86.00,-23060.77,66033
20.20,-4.20,0.02,7.00,-55.08,-86.00,-23065.81,66042
20.06,-4.23,-0.03,7.00,-55.45,-86.00,-23071.68,66052
18.86,-4.47,-0.24,7.00,-57.61,-88.00,-23077.56,66061
20.61,-4.42,0.05,7.00,-56.08,-87.00,-23083.43,66070
19.93,-4.40,0.03,7.00,-56.07,-87.00,-23089.31,66078
20.20,-4.44,-0.04,7.00,-56.52,-87.00,-23095.18,66087
20.61,-4.33,0.10,7.00,-55.40,-86.00,-23101.90,66097
18.22,-4.34,-0.01,7.00,-56.09,-87.00,-23107.77,66106
15.78,-4.32,0.02,7.00,-56.05,-87.00,-23113.65,66115
14.86,-4.20,0.13,7.00,-55.05,-86.00,-23120.36,66124
12.30,-4.10,0.10,7.00,-54.78,-86.00,-23126.24,66132
11.31,-4.00,0.10,7.00,-54.32,-85.00,-23132.96,66142
9.64,-3.93,0.06,7.00,-54.23,-85.00,-23138.83,66151
9.28,-3.73,0.20,7.00,-52.68,-84.00,-23145.55,66160
10.45,-3.48,0.25,7.00,-51.19,-83.00,-23152.26,66168
7.93,-3.34,0.14,7.00,-51.01,-83.00,-23158.14,66178
7.77,-3.18,0.16,7.00,-50.15,-82.00,-23164.85,66187
7.29,-3.21,-0.03,7.00,-51.05,-83.00,-23171.57,66196
10.45,-2.92,0.29,7.00,-48.23,-80.00,-23177.44,66205
9.55,-2.73,0.19,7.00,-47.75,-80.00,-23184.16,66213
4.74,-2.92,-0.19,7.00,-50.31,-82.00,-23190.87,66223
5.08,-2.83,0.10,7.00,-48.70,-80.00,-23197.58,66232
5.02,-2.71,0.11,7.00,-48.08,-80.00,-23203.46,66241
5.50,-2.45,0.26,7.00,-46.14,-78.00,-23210.17,66249
4.95,-2.43,0.02,7.00,-47.01,-79.00,-23216.89,66258
0.76,-2.30,0.13,7.00,-45.97,-78.00,-23223.60,66268
0.47,-2.15,0.15,7.00,-45.16,-78.00,-23230.32,66277
0.76,-1.92,0.23,7.00,-43.69,-76.00,-23236.19,66285
0.28,-1.81,0.11,7.00,-43.61,-76.00,-23242.91,66294
0.42,-1.66,0.15,7.00,-42.67,-75.00,-23249.62,66304
0.28,-1.53,0.13,7.00,-42.14,-75.00,-23256.34,66313
0.47,-1.56,-0.03,7.00,-42.91,-76.00,-23263.05,66321
0.28,-1.58,-0.02,7.00,-43.02,-76.00,-23268.93,66330
0.28,-1.32,0.27,7.00,-40.50,-74.00,-23275.64,66339
0.28,-1.28,0.03,7.00,-41.27,-74.00,-23282.36,66349
0.28,-1.31,-0.02,7.00,-41.62,-75.00,-23288.23,66357
0.28,-1.21,0.10,7.00,-40.66,-74.00,-23294.95,66366
0.28,-1.11,0.09,7.00,-40.19,-73.00,-23301.66,66375
0.28,-1.06,0.05,7.00,-40.11,-73.00,-23307.54,66384
0.28,-1.16,-0.10,7.00,-41.17,-74.00,-23314.25,66393
0.28,-1.14,0.02,7.00,-40.63,-74.00,-23320.97,66402
0.00,-1.14,-0.00,7.00,-40.73,-74.00,-23326.84,66411
0.42,-1.10,0.05,7.00,-40.29,-73.00,-23333.56,66420
0.81,-1.14,-0.04,7.00,-40.85,-74.00,-23340.27,66428
0.33,-1.28,-0.14,7.00,-41.94,-75.00,-23346.15,66438
0.61,-1.21,0.07,7.00,-40.79,-74.00,-23352.86,66447
1.06,-1.30,-0.09,7.00,-41.84,-75.00,-23359.58,66456
0.28,-1.28,0.02,7.00,-41.34,-74.00,-23365.45,66464
0.28,-1.35,-0.07,7.00,-42.05,-75.00,-23372.17,66473
0.28,-1.32,0.03,7.00,-41.50,-74.00,-23378.04,66483
0.28,-1.17,0.16,7.00,-40.20,-73.00,-23384.76,66492
0.28,-1.12,0.04,7.00,-40.44,-74.00,-23390.63,66500
0.28,-0.88,0.24,7.00,-38.46,-72.00,-23396.51,66509
0.52,-0.99,-0.10,7.00,-40.35,-73.00,-23402.38,66519
0.28,-0.97,0.01,7.00,-39.82,-73.00,-23408.26,66528
0.28,-0.89,0.09,7.00,-39.08,-72.00,-23414.13,66536
0.23,-0.83,0.05,7.00,-38.95,-72.00,-23420.01,66545
0.28,-1.06,-0.22,7.00,-41.18,-74.00,-23425.88,66554
0.28,-1.20,-0.14,7.00,-41.57,-74.00,-23432.60,66564
0.57,-1.16,0.04,7.00,-40.67,-74.00,-23438.48,66572
0.61,-1.10,0.07,7.00,-40.22,-73.00,-23444.35,66581
0.33,-1.27,-0.17,7.00,-42.03,-75.00,-23450.23,66590
0.37,-1.28,-0.01,7.00,-41.42,-74.00,-23456.10,66599
0.23,-1.30,-0.02,7.00,-41.58,-74.00,-23462.82,66608
0.28,-1.38,-0.08,7.00,-42.26,-75.00,-23468.69,66617
0.42,-1.44,-0.05,7.00,-42.40,-75.00,-23474.57,66626
0.23,-1.37,0.07,7.00,-41.58,-74.00,-23481.28,66635
0.76,-1.27,0.10,7.00,-40.94,-74.00,-23487.16,66643
0.47,-1.14,0.13,7.00,-40.14,-73.00,-23493.03,66653
0.28,-0.88,0.25,7.00,-38.42,-72.00,-23498.91,66662
0.61,-0.87,0.01,7.00,-39.30,-73.00,-23503.94,66671
1.11,-0.70,0.17,7.00,-37.79,-71.00,-23509.82,66679
0.33,-0.53,0.17,7.00,-36.95,-71.00,-23514.85,66689
0.28,-0.43,0.10,7.00,-36.73,-70.00,-23519.89,66698
0.23,-0.37,0.05,7.00,-36.66,-70.00,-23525.77,66707
0.28,-0.31,0.06,7.00,-36.32,-70.00,-23530.80,66715
0.28,-0.24,0.07,7.00,-35.93,-70.00,-23536.68,66724
0.57,-0.11,0.13,7.00,-35.03,-69.00,-23541.71,66734
0.47,-0.13,-0.02,7.00,-35.76,-70.00,-23547.59,66743
0.66,-0.22,-0.09,7.00,-36.43,-70.00,-23552.62,66751
0.37,-0.14,0.08,7.00,-35.37,-69.00,-23558.50,66760
0.28,-0.10,0.04,7.00,-35.37,-69.00,-23563.53,66769
0.00,-0.16,-0.06,7.00,-36.07,-70.00,-23569.41,66778
0.28,-0.24,-0.08,7.00,-36.53,-70.00,-23574.45,66787
1.11,-0.24,0.00,7.00,-36.18,-70.00,-23580.32,66796
0.28,-0.16,0.08,7.00,-35.47,-69.00,-23585.36,66805
0.28,-0.16,-0.00,7.00,-35.82,-70.00,-23590.39,66813
0.33,-0.18,-0.02,7.00,-35.97,-70.00,-23595.43,66823
0.28,-0.02,0.16,7.00,-34.46,-69.00,-23600.47,66832
0.23,0.11,0.12,7.00,-33.98,-68.00,-23605.50,66841
0.33,-0.03,-0.14,7.00,-35.73,-70.00,-23610.54,66849
0.28,0.03,0.06,7.00,-34.63,-69.00,-23615.58,66859
0.76,-0.03,-0.06,7.00,-35.40,-69.00,-23620.61,66868
1.16,-0.11,-0.08,7.00,-35.90,-70.00,-23625.65,66876
0.96,-0.25,-0.13,7.00,-36.76,-70.00,-23629.84,66885
0.91,-0.23,0.02,7.00,-36.04,-70.00,-23634.88,66894
0.33,-0.01,0.21,7.00,-34.20,-68.00,-23640.75,66904
0.42,0.01,0.02,7.00,-34.88,-69.00,-23645.79,66912
0.33,0.04,0.03,7.00,-34.70,-69.00,-23650.83,66921
0.37,-0.18,-0.22,7.00,-36.81,-71.00,-23655.86,66930
0.28,-0.04,0.15,7.00,-34.60,-69.00,-23660.06,66939
0.28,-0.05,-0.01,7.00,-35.29,-69.00,-23665.09,66948
0.28,0.30,0.35,7.00,-32.13,-67.00,-23670.13,66957
0.23,0.28,-0.02,7.00,-33.66,-68.00,-23675.17,66966
0.28,0.42,0.14,7.00,-32.37,-67.00,-23680.20,66974
0.52,0.48,0.06,7.00,-32.36,-67.00,-23684.40,66983
0.47,0.46,-0.02,7.00,-32.78,-67.00,-23689.43,66993
0.28,0.53,0.07,7.00,-32.07,-66.00,-23693.63,67002
0.23,0.35,-0.17,7.00,-33.93,-68.00,-23698.67,67010
0.28,0.54,0.19,7.00,-31.56,-66.00,-23702.86,67019
0.23,0.29,-0.25,7.00,-34.54,-69.00,-23707.90,67028
0.47,0.39,0.10,7.00,-32.63,-67.00,-23712.10,67038
0.28,0.39,-0.00,7.00,-33.06,-67.00,-23717.13,67046
0.23,0.44,0.05,7.00,-32.60,-67.00,-23721.33,67055
0.37,0.49,0.05,7.00,-32.33,-67.00,-23725.53,67064
0.61,-0.05,-0.54,7.00,-37.41,-71.00,-23730.56,67073
0.33,0.32,0.37,7.00,-31.89,-66.00,-23734.76,67082
0.28,0.09,-0.23,7.00,-35.45,-69.00,-23738.95,67091
0.28,0.18,0.09,7.00,-33.74,-68.00,-23743.99,67100
0.86,0.13,-0.05,7.00,-34.58,-69.00,-23748.19,67108
1.16,0.33,0.21,7.00,-32.50,-67.00,-23752.39,67118
0.28,0.27,-0.07,7.00,-33.94,-68.00,-23757.42,67127
0.28,0.64,0.38,7.00,-30.29,-65.00,-23761.62,67136
0.28,0.42,-0.22,7.00,-33.76,-68.00,-23765.82,67144
0.28,0.73,0.30,7.00,-30.17,-65.00,-23770.01,67153
0.28,0.89,0.17,7.00,-29.88,-65.00,-23774.21,67163
0.28,0.96,0.07,7.00,-29.94,-65.00,-23778.41,67171
0.33,1.04,0.08,7.00,-29.51,-64.00,-23782.60,67180
0.28,1.21,0.18,7.00,-28.23,-63.00,-23786.80,67189
0.28,1.55,0.33,7.00,-25.93,-61.00,-23791.00,67198
0.33,1.64,0.09,7.00,-26.43,-62.00,-23795.19,67207
0.47,1.87,0.23,7.00,-24.77,-60.00,-23799.39,67216
0.28,2.04,0.17,7.00,-24.14,-60.00,-23803.58,67225
0.81,2.25,0.21,7.00,-22.93,-59.00,-23806.94,67233
1.16,2.27,0.02,7.00,-23.56,-59.00,-23811.14,67243
0.96,2.67,0.40,7.00,-20.01,-56.00,-23815.33,67252
0.91,2.77,0.09,7.00,-20.78,-57.00,-23818.69,67261
0.28,2.92,0.16,7.00,-19.75,-56.00,-23822.89,67269
0.28,2.98,0.05,7.00,-19.89,-56.00,-23826.25,67278
0.28,3.38,0.40,7.00,-16.49,-53.00,-23830.44,67288
0.42,3.32,-0.07,7.00,-18.68,-55.00,-23833.80,67296
1.16,3.57,0.26,7.00,-16.11,-53.00,-23838.00,67305
0.28,3.70,0.12,7.00,-16.03,-53.00,-23841.35,67314
0.28,3.74,0.04,7.00,-16.15,-53.00,-23845.55,67323
0.28,3.87,0.13,7.00,-15.12,-52.00,-23848.91,67332
0.28,4.04,0.17,7.00,-14.11,-51.00,-23853.11,67341
0.28,4.23,0.19,7.00,-13.12,-51.00,-23856.46,67350
0.28,4.36,0.14,7.00,-12.65,-50.00,-23859.82,67358
0.00,4.42,0.05,7.00,-12.70,-50.00,-23864.02,67367
0.37,4.45,0.04,7.00,-12.60,-50.00,-23867.38,67377
0.37,4.53,0.08,7.00,-12.01,-50.00,-23870.73,67386
0.66,4.64,0.11,7.00,-11.37,-49.00,-23874.09,67394
0.28,4.75,0.11,7.00,-10.84,-49.00,-23878.29,67403
0.23,4.75,0.01,7.00,-11.20,-49.00,-23881.64,67412
0.28,4.78,0.02,7.00,-11.03,-49.00,-23885.00,67421
0.76,4.88,0.10,7.00,-10.18,-48.00,-23888.36,67430
0.23,4.90,0.02,7.00,-10.42,-48.00,-23891.72,67439
0.28,4.87,-0.03,7.00,-10.74,-49.00,-23895.91,67448
0.33,4.90,0.03,7.00,-10.35,-48.00,-23899.27,67457
0.28,4.93,0.02,7.00,-10.27,-48.00,-23902.63,67466
0.23,5.02,0.09,7.00,-47.75,-80.00,-23905.99,67475
0.42,4.94,-0.08,7.00,-10.60,-48.00,-23909.34,67483
0.28,4.87,-0.07,7.00,-10.94,-49.00,-23912.70,67492
0.28,4.95,0.08,7.00,-9.94,-48.00,-23916.06,67502
0.71,4.86,-0.09,7.00,-11.03,-49.00,-23919.41,67510
0.71,5.01,0.15,7.00,-46.59,-79.00,-23922.77,67519
0.33,4.86,-0.16,7.00,-11.33,-49.00,-23926.13,67528
0.18,4.82,-0.04,7.00,-11.05,-49.00,-23929.49,67537
0.76,4.83,0.01,7.00,-10.83,-49.00,-23932.84,67546
0.76,4.75,-0.08,7.00,-11.59,-49.00,-23936.20,67555
0.47,4.64,-0.11,7.00,-12.26,-50.00,-23939.56,67564
0.28,4.49,-0.15,7.00,-13.18,-51.00,-23942.91,67572
0.28,4.45,-0.03,7.00,-12.87,-50.00,-23946.27,67581
0.47,4.33,-0.12,7.00,-13.85,-51.00,-23949.63,67591
0.28,4.24,-0.09,7.00,-14.16,-51.00,-23952.99,67600
0.33,4.33,0.09,7.00,-13.02,-50.00,-23956.34,67608
0.33,4.20,-0.13,7.00,-14.50,-52.00,-23959.70,67617
0.52,4.30,0.10,7.00,-13.08,-50.00,-23963.06,67627
0.28,4.31,0.01,7.00,-13.44,-51.00,-23966.42,67635
0.37,4.24,-0.06,7.00,-14.03,-51.00,-23969.77,67644
0.28,4.46,0.22,7.00,-11.80,-49.00,-23972.29,67653
0.28,4.27,-0.19,7.00,-14.41,-52.00,-23975.65,67662
0.28,4.48,0.20,7.00,-11.80,-49.00,-23979.01,67671
0.28,4.43,-0.05,7.00,-13.08,-50.00,-23982.36,67680
0.28,4.38,-0.05,7.00,-13.31,-51.00,-23984.88,67689
3.52,4.39,0.02,7.00,-12.95,-50.00,-23988.24,67697
4.61,4.23,-0.16,7.00,-14.46,-52.00,-23991.60,67706
5.79,4.28,0.04,7.00,-13.38,-51.00,-23994.11,67716
9.90,4.22,-0.06,7.00,-13.96,-51.00,-23997.47,67724
8.76,4.05,-0.17,7.00,-15.26,-52.00,-23999.99,67733
9.46,4.03,-0.02,7.00,-14.79,-52.00,-24003.35,67742
11.80,3.96,-0.06,7.00,-15.15,-52.00,-24005.86,67751
12.09,3.90,-0.06,7.00,-15.42,-52.00,-24008.38,67760
13.54,3.80,-0.11,7.00,-16.06,-53.00,-24011.74,67769
14.97,3.68,-0.12,7.00,-16.64,-53.00,-24014.26,67778
14.63,3.55,-0.13,7.00,-17.37,-54.00,-24017.62,67787
15.08,3.53,-0.01,7.00,-16.94,-54.00,-24020.13,67796
17.34,3.31,-0.22,7.00,-18.75,-55.00,-24022.65,67805
19.53,3.22,-0.09,7.00,-18.50,-55.00,-24026.01,67814
21.46,3.10,-0.12,7.00,-19.10,-56.00,-24028.53,67823
24.28,2.91,-0.18,7.00,-19.97,-56.00,-24031.05,67832
24.75,2.81,-0.11,7.00,-20.16,-56.00,-24034.40,67842
26.68,2.74,-0.07,7.00,-20.15,-56.00,-24036.92,67850
31.44,2.60,-0.14,7.00,-20.60,-57.00,-24039.44,67859
31.63,2.55,-0.05,7.00,-20.43,-57.00,-24042.80,67868
32.58,2.56,0.01,7.00,-20.00,-56.00,-24045.31,67877
33.75,2.38,-0.18,7.00,-21.52,-58.00,-24047.83,67886
32.77,2.35,-0.03,7.00,-21.22,-57.00,-24051.19,67895
33.55,2.27,-0.08,7.00,-21.69,-58.00,-24053.71,67904
34.75,2.08,-0.19,7.00,-22.92,-59.00,-24056.23,67913
38.10,2.14,0.05,7.00,-21.18,-57.00,-24059.58,67922
40.55,1.99,-0.15,7.00,-22.38,-58.00,-24062.10,67931
44.34,1.83,-0.16,7.00,-22.58,-58.00,-24064.62,67940
48.67,1.68,-0.14,7.00,-22.42,-58.00,-24067.98,67949
52.21,1.61,-0.08,7.00,-21.83,-58.00,-24070.50,67958
52.77,1.42,-0.18,7.00,-23.05,-59.00,-24073.01,67968
56.26,1.28,-0.14,7.00,-22.82,-59.00,-24076.37,67976
59.01,1.09,-0.19,7.00,-23.36,-59.00,-24078.89,67985
58.70,0.87,-0.22,7.00,-24.62,-60.00,-24081.41,67994
58.08,0.68,-0.19,7.00,-25.60,-61.00,-24083.92,68003
61.87,0.61,-0.07,7.00,-24.57,-60.00,-24087.28,68012
62.52,0.36,-0.25,7.00,-26.38,-62.00,-24089.80,68021
63.50,0.22,-0.14,7.00,-26.36,-62.00,-24092.32,68030
61.54,0.12,-0.11,7.00,-27.26,-62.00,-24094.83,68039
65.18,0.03,-0.08,7.00,-26.66,-62.00,-24097.35,68048
66.89,-0.17,-0.21,7.00,-27.76,-63.00,-24100.71,68057
67.24,-0.26,-0.09,7.00,-27.60,-63.00,-24103.23,68066
68.65,-0.49,-0.23,7.00,-28.92,-64.00,-24105.75,68075
68.65,-0.71,-0.22,7.00,-30.02,-65.00,-24109.10,68084
66.55,-0.83,-0.12,7.00,-30.79,-65.00,-24111.62,68092
64.17,-1.08,-0.25,7.00,-33.14,-67.00,-24114.14,68102
63.50,-1.11,-0.04,7.00,-32.65,-67.00,-24117.50,68111
62.19,-1.26,-0.14,7.00,-34.11,-68.00,-24120.02,68120
54.21,-1.42,-0.17,7.00,-36.89,-71.00,-24123.37,68129
54.50,-1.45,-0.03,7.00,-36.42,-70.00,-24125.89,68137
57.47,-1.53,-0.08,7.00,-36.38,-70.00,-24129.25,68147
56.56,-1.65,-0.12,7.00,-37.36,-71.00,-24132.60,68156
55.67,-1.76,-0.11,7.00,-38.07,-72.00,-24135.12,68165
57.17,-1.93,-0.17,7.00,-38.78,-72.00,-24138.48,68174
59.32,-2.12,-0.19,7.00,-39.30,-73.00,-24141.84,68184
58.39,-2.19,-0.07,7.00,-39.40,-73.00,-24145.20,68192
60.58,-2.32,-0.13,7.00,-39.75,-73.00,-24148.55,68201
60.90,-2.33,-0.01,7.00,-39.28,-73.00,-24151.91,68210
56.26,-2.45,-0.12,7.00,-41.42,-74.00,-24156.11,68219
48.93,-2.47,-0.01,7.00,-42.60,-75.00,-24159.46,68229
45.58,-2.40,0.06,7.00,-42.61,-75.00,-24163.66,68237
42.88,-2.45,-0.05,7.00,-43.79,-76.00,-24167.02,68246
40.55,-2.34,0.11,7.00,-42.97,-76.00,-24171.21,68255
39.87,-2.38,-0.04,7.00,-43.91,-77.00,-24175.41,68264
36.19,-2.05,0.34,7.00,-41.26,-74.00,-24179.61,68274
28.73,-2.36,-0.32,7.00,-46.44,-79.00,-24183.80,68282
24.12,-2.04,0.33,7.00,-42.71,-76.00,-24188.00,68291
21.74,-2.23,-0.19,7.00,-45.94,-78.00,-24192.20,68300
19.00,-1.93,0.29,7.00,-42.78,-76.00,-24196.39,68310
17.59,-2.13,-0.20,7.00,-45.84,-78.00,-24200.59,68319
12.50,-1.92,0.21,7.00,-43.48,-76.00,-24205.63,68327
11.50,-1.96,-0.03,7.00,-44.67,-77.00,-24209.82,68336
11.50,-1.86,0.09,7.00,-43.68,-76.00,-24214.86,68345
11.31,-1.89,-0.02,7.00,-44.25,-77.00,-24219.90,68355
13.44,-1.88,0.01,7.00,-43.98,-77.00,-24224.93,68364
15.31,-1.80,0.07,7.00,-43.25,-76.00,-24229.97,68373
12.50,-1.82,-0.02,7.00,-43.87,-76.00,-24235.00,68381
10.83,-1.87,-0.05,7.00,-44.31,-77.00,-24240.04,68390
12.30,-1.86,0.01,7.00,-43.95,-77.00,-24245.08,68400
12.19,-1.86,-0.00,7.00,-44.02,-77.00,-24250.11,68409
7.45,-1.85,0.01,7.00,-44.12,-77.00,-24255.15,68417
1.42,-1.94,-0.09,7.00,-45.06,-77.00,-24261.02,68426
0.28,-2.08,-0.14,7.00,-45.97,-78.00,-24266.06,68435
0.28,-2.26,-0.17,7.00,-46.97,-79.00,-24271.09,68445
0.86,-2.54,-0.28,7.00,-48.83,-81.00,-24276.97,68453
0.66,-2.47,0.07,7.00,-47.08,-79.00,-24282.01,68462
0.28,-2.62,-0.15,7.00,-48.66,-80.00,-24287.04,68471
0.33,-2.76,-0.14,7.00,-49.35,-81.00,-24292.92,68481
0.23,-2.86,-0.11,7.00,-49.74,-81.00,-24297.95,68489
0.28,-2.99,-0.13,7.00,-50.46,-82.00,-24303.83,68498
0.28,-3.07,-0.08,7.00,-50.70,-82.00,-24308.87,68507
0.28,-3.17,-0.10,7.00,-51.26,-83.00,-24314.74,68516
1.06,-3.33,-0.15,7.00,-52.24,-84.00,-24320.61,68525
0.66,-3.48,-0.16,7.00,-53.06,-84.00,-24325.65,68534
1.21,-3.37,0.11,7.00,-51.39,-83.00,-24331.53,68543
0.96,-3.90,-0.53,7.00,-56.64,-87.00,-24337.40,68552
0.28,-3.58,0.32,7.00,-51.64,-83.00,-24342.44,68560
0.28,-3.96,-0.38,7.00,-56.32,-87.00,-24348.32,68570
1.21,-4.02,-0.06,7.00,-55.32,-86.00,-24354.19,68579
0.28,-4.09,-0.07,7.00,-55.71,-86.00,-24360.06,68588
0.28,-4.14,-0.06,7.00,-55.95,-87.00,-24365.94,68596
0.28,-4.19,-0.05,7.00,-56.16,-87.00,-24371.82,68605
0.33,-4.42,-0.23,7.00,-58.00,-88.00,-24377.69,68615
0.47,-4.46,-0.04,7.00,-57.49,-88.00,-24383.57,68624
0.37,-4.35,0.11,7.00,-56.30,-87.00,-24389.44,68633
0.28,-4.29,0.06,7.00,-56.23,-87.00,-24395.32,68641
0.86,-4.33,-0.04,7.00,-56.79,-87.00,-24401.19,68651
1.11,-4.28,0.05,7.00,-56.23,-87.00,-24407.07,68660
0.28,-4.44,-0.16,7.00,-57.85,-88.00,-24413.78,68669
0.33,-4.44,0.00,7.00,-57.18,-88.00,-24419.66,68677
0.28,-4.26,0.18,7.00,-55.59,-86.00,-24425.53,68686
0.28,-4.57,-0.31,7.00,-59.07,-89.00,-24431.41,68696
0.28,-4.50,0.07,7.00,-57.23,-88.00,-24437.28,68705
0.28,-4.69,-0.19,7.00,-59.25,-89.00,-24443.16,68713
0.37,-4.31,0.38,7.00,-55.03,-86.00,-24449.04,68722
0.28,-4.34,-0.03,7.00,-56.82,-87.00,-24454.91,68731
0.23,-4.12,0.22,7.00,-54.68,-86.00,-24460.79,68741
0.28,-4.00,0.12,7.00,-54.49,-85.00,-24466.66,68749
0.23,-3.89,0.11,7.00,-54.00,-85.00,-24472.54,68758
0.28,-3.72,0.17,7.00,-52.90,-84.00,-24478.41,68767
0.28,-3.89,-0.17,7.00,-55.12,-86.00,-24484.29,68776
0.47,-3.52,0.37,7.00,-51.11,-83.00,-24490.16,68785
0.33,-3.42,0.10,7.00,-51.72,-83.00,-24496.04,68794
0.76,-3.13,0.29,7.00,-49.50,-81.00,-24501.91,68803
0.37,-3.09,0.05,7.00,-50.24,-82.00,-24507.79,68812
0.76,-2.74,0.34,7.00,-47.34,-79.00,-24513.66,68820
0.76,-2.48,0.26,7.00,-46.36,-79.00,-24519.54,68830
0.33,-2.41,0.07,7.00,-46.79,-79.00,-24525.41,68839
1.11,-1.93,0.48,7.00,-42.73,-76.00,-24531.29,68848
0.76,-2.10,-0.17,7.00,-46.19,-78.00,-24537.17,68856
1.16,-1.68,0.43,7.00,-41.68,-75.00,-24543.04,68866
0.96,-1.44,0.24,7.00,-41.26,-74.00,-24548.08,68875
0.96,-1.23,0.21,7.00,-40.33,-73.00,-24553.95,68884
1.06,-1.29,-0.06,7.00,-41.68,-75.00,-24559.83,68892
0.28,-0.97,0.32,7.00,-38.53,-72.00,-24564.86,68901
0.28,-0.59,0.37,7.00,-36.47,-70.00,-24570.74,68911
1.16,-0.45,0.14,7.00,-36.71,-70.00,-24576.61,68920
0.86,0.04,0.49,7.00,-32.87,-67.00,-24581.65,68928
0.33,0.19,0.16,7.00,-33.41,-68.00,-24587.53,68937
0.47,0.06,-0.13,7.00,-35.19,-69.00,-24592.56,68946
0.28,0.58,0.51,7.00,-30.05,-65.00,-24598.44,68956
0.28,0.68,0.10,7.00,-31.17,-66.00,-24603.47,68964
0.28,1.05,0.37,7.00,-28.25,-63.00,-24609.35,68973
0.28,1.31,0.26,7.00,-27.39,-63.00,-24614.38,68982
0.28,1.61,0.30,7.00,-25.74,-61.00,-24620.26,68990
0.33,1.96,0.35,7.00,-23.80,-60.00,-24625.30,69000
0.28,2.39,0.43,7.00,-21.30,-57.00,-24630.33,69009
0.23,2.85,0.46,7.00,-18.89,-55.00,-24636.21,69018
0.28,3.07,0.22,7.00,-18.79,-55.00,-24641.24,69026
0.28,3.36,0.29,7.00,-17.01,-54.00,-24646.28,69036
0.47,3.90,0.54,7.00,-13.32,-51.00,-24651.31,69045
0.28,4.11,0.21,7.00,-13.61,-51.00,-24656.35,69054
0.23,4.35,0.24,7.00,-12.29,-50.00,-24661.39,69062
0.28,4.69,0.34,7.00,-10.22,-48.00,-24666.42,69071
0.28,5.09,0.41,7.00,-39.50,-73.00,-24670.62,69081
1.11,5.37,0.28,7.00,-35.15,-69.00,-24675.66,69089
0.86,5.68,0.31,7.00,-26.76,-62.00,-24680.69,69098
0.28,5.86,0.18,7.00,-24.73,-60.00,-24685.73,69107
0.86,6.15,0.28,7.00,-15.68,-53.00,-24689.92,69115
0.66,6.38,0.23,7.00,-10.86,-49.00,-24694.96,69125
0.28,6.50,0.12,7.00,-10.07,-48.00,-24700.00,69134
0.52,6.85,0.35,7.00,3.18,42.00,-24704.19,69142
0.28,7.00,0.15,7.00,3.14,42.00,-24709.23,69151
0.52,7.12,0.11,7.00,5.18,44.00,-24713.43,69160
0.28,7.47,0.35,7.00,18.76,55.00,-24716.78,69169
0.28,7.95,0.48,7.00,33.28,67.00,-24720.14,69178
0.23,7.74,-0.20,7.00,14.55,52.00,-24722.66,69187
0.37,7.98,0.23,7.00,29.18,64.00,-24724.34,69195
0.28,8.35,0.37,7.00,41.21,74.00,-24726.02,69204
0.37,8.50,0.15,7.00,40.33,73.00,-24726.86,69214
0.28,8.80,0.30,7.00,50.91,82.00,-24726.86,69222
0.28,8.77,-0.02,7.00,43.82,76.00,-24726.86,69231
0.28,9.27,0.50,7.00,66.63,96.00,-24726.86,69240
0.33,8.93,-0.34,7.00,41.47,74.00,-24726.86,69249
0.42,9.09,0.16,7.00,55.64,86.00,-24726.86,69258
0.23,8.94,-0.15,7.00,45.57,78.00,-24726.86,69267
0.42,8.96,0.01,7.00,49.25,81.00,-24726.86,69275
0.61,8.73,-0.23,7.00,38.61,72.00,-24726.86,69284
0.23,8.52,-0.21,7.00,33.65,68.00,-24726.86,69294
5.08,8.27,-0.25,7.00,26.58,62.00,-24726.86,69302
9.28,8.02,-0.25,7.00,20.30,57.00,-24726.86,69311
18.73,7.79,-0.23,7.00,14.37,52.00,-24726.86,69319
29.43,7.57,-0.22,7.00,8.14,46.00,-24726.86,69328
47.10,7.41,-0.15,7.00,2.84,42.00,-24726.86,69338
51.37,7.21,-0.21,7.00,0.00,40.00,-24726.86,69346
59.01,7.01,-0.20,7.00,0.00,40.00,-24726.86,69355
68.65,6.81,-0.20,7.00,0.00,40.00,-24726.86,69364
69.00,6.58,-0.23,7.00,-5.68,-44.00,-24726.86,69372
73.39,6.29,-0.29,7.00,-12.90,-50.00,-24726.86,69382
72.64,6.07,-0.21,7.00,-16.83,-54.00,-24726.86,69391
71.53,5.90,-0.17,7.00,-20.77,-57.00,-24726.86,69399
76.84,5.78,-0.12,7.00,-21.04,-57.00,-24726.86,69408
79.63,5.58,-0.20,7.00,-26.79,-62.00,-24726.86,69417
86.76,5.41,-0.17,7.00,-27.94,-63.00,-24726.86,69427
84.60,5.29,-0.13,7.00,-31.12,-66.00,-24726.86,69435
84.18,5.22,-0.06,7.00,-31.48,-66.00,-24726.86,69444
81.67,5.09,-0.13,7.00,-36.90,-71.00,-24726.86,69453
85.46,4.98,-0.11,7.00,0.00,40.00,-24726.86,69463
83.33,5.05,0.07,7.00,-33.51,-68.00,-24726.86,69471
81.26,4.87,-0.18,7.00,0.00,40.00,-24726.86,69480
82.50,4.71,-0.16,7.00,0.00,40.00,-24726.86,69489
76.84,4.59,-0.12,7.00,-0.74,-40.00,-24726.86,69497
69.72,4.50,-0.09,7.00,-3.12,-42.00,-24726.86,69507
62.84,4.21,-0.29,7.00,-7.24,-46.00,-24726.86,69516
55.08,4.15,-0.06,7.00,-8.45,-47.00,-24726.86,69525
47.36,4.04,-0.11,7.00,-10.74,-49.00,-24726.86,69533
47.62,3.90,-0.14,7.00,-11.50,-49.00,-24726.86,69542
45.58,3.81,-0.09,7.00,-12.16,-50.00,-24726.86,69552
43.12,3.77,-0.04,7.00,-12.61,-50.00,-24726.86,69561
41.94,3.69,-0.07,7.00,-13.30,-51.00,-24726.86,69569
39.65,3.65,-0.05,7.00,-13.82,-51.00,-24726.86,69578
36.19,3.64,-0.01,7.00,-14.23,-51.00,-24726.86,69587
30.89,3.60,-0.03,7.00,-15.20,-52.00,-24726.86,69597
31.63,3.57,-0.04,7.00,-15.29,-52.00,-24726.86,69605
31.26,3.55,-0.01,7.00,-15.33,-52.00,-24726.86,69614
33.95,3.50,-0.05,7.00,-15.38,-52.00,-24726.86,69623
36.19,3.56,0.06,7.00,-14.35,-52.00,-24726.86,69633
37.67,3.34,-0.23,7.00,-16.39,-53.00,-24726.86,69642
40.78,3.24,-0.10,7.00,-15.88,-53.00,-24726.86,69650
42.65,3.13,-0.10,7.00,-16.11,-53.00,-24726.86,69659
44.83,3.17,0.03,7.00,-15.00,-52.00,-24726.86,69668
47.10,2.94,-0.23,7.00,-16.78,-54.00,-24726.86,69678
50.55,2.75,-0.19,7.00,-16.93,-54.00,-24726.86,69686
53.06,2.55,-0.19,7.00,-17.38,-54.00,-24726.86,69695
52.77,2.35,-0.20,7.00,-18.49,-55.00,-24726.86,69704
52.49,2.14,-0.21,7.00,-19.60,-56.00,-24726.86,69713
53.06,1.93,-0.21,7.00,-20.55,-57.00,-24726.86,69722
58.70,1.75,-0.18,7.00,-20.06,-56.00,-24726.86,69731
59.95,1.48,-0.27,7.00,-21.51,-58.00,-24726.86,69740
63.17,1.26,-0.22,7.00,-21.57,-58.00,-24726.86,69749
62.19,1.03,-0.24,7.00,-23.09,-59.00,-24726.86,69757
61.87,0.50,-0.52,7.00,-26.90,-62.00,-24726.86,69767
63.84,0.28,-0.23,7.00,-26.35,-62.00,-24727.69,69776
73.77,-0.08,-0.36,7.00,-25.96,-61.00,-24727.69,69785
74.91,-0.42,-0.34,7.00,-27.20,-62.00,-24727.69,69794
95.88,-0.59,-0.17,7.00,-20.23,-57.00,-24727.69,69803
93.52,-0.69,-0.10,7.00,-21.36,-57.00,-24727.69,69812
97.81,-0.91,-0.22,7.00,-21.32,-57.00,-24727.69,69821
99.27,-1.10,-0.19,7.00,-21.54,-58.00,-24727.69,69830
102.27,-1.41,-0.31,7.00,-22.40,-58.00,-24727.69,69838
100.76,-1.86,-0.45,7.00,-25.82,-61.00,-24727.69,69848
107.44,-2.34,-0.47,7.00,-25.48,-61.00,-24727.69,69857
105.86,-2.69,-0.36,7.00,-27.46,-63.00,-24727.69,69866
109.57,-3.17,-0.48,7.00,-28.78,-64.00,-24727.69,69875
116.21,-3.47,-0.30,7.00,-26.57,-62.00,-24727.69,69884
105.34,-3.68,-0.20,7.00,-32.01,-66.00,-24727.69,69893
109.04,-3.99,-0.31,7.00,-32.39,-67.00,-24727.69,69902
102.27,-4.30,-0.31,7.00,-36.83,-71.00,-24727.69,69911
104.82,-4.59,-0.29,7.00,-37.11,-71.00,-24727.69,69920
104.31,-4.91,-0.32,7.00,-39.05,-72.00,-24727.69,69929
101.76,-5.38,-0.47,7.00,-298.10,-291.00,-24727.69,69939
96.36,-5.56,-0.19,7.00,-299.23,-292.00,-24727.69,69948
103.28,-5.99,-0.43,7.00,-312.16,-303.00,-24729.37,69956
102.27,-6.14,-0.15,7.00,-310.52,-301.00,-24731.89,69965
104.82,-6.36,-0.22,7.00,-316.50,-306.00,-24735.25,69975
100.76,-5.96,0.40,7.00,-295.81,-289.00,-24738.61,69984
108.50,-6.54,-0.58,7.00,-326.69,-315.00,-24741.12,69993
95.88,-6.42,0.13,7.00,-314.50,-305.00,-24744.48,70002
98.78,-6.61,-0.19,7.00,-324.42,-313.00,-24747.84,70011
98.78,-6.67,-0.06,7.00,-323.42,-312.00,-24752.04,70021
95.88,-6.53,0.14,7.00,-317.01,-307.00,-24756.23,70030
96.36,-6.56,-0.03,7.00,-320.97,-310.00,-24761.27,70039
85.03,-6.58,-0.02,7.00,-325.56,-314.00,-24767.14,70047
82.91,-6.29,0.29,7.00,-312.84,-303.00,-24772.18,70056
62.84,-5.64,0.66,7.00,-294.96,-288.00,-24778.05,70066
63.50,-5.67,-0.03,7.00,-309.19,-300.00,-24784.77,70075
54.79,-5.82,-0.15,7.00,-317.58,-307.00,-24791.49,70084
49.74,-5.09,0.73,7.00,-282.63,-278.00,-24798.20,70093
48.93,-4.81,0.27,7.00,-53.18,-84.00,-24805.75,70103
41.01,-4.02,0.79,7.00,-48.59,-80.00,-24813.31,70112
38.98,-3.76,0.27,7.00,-49.67,-81.00,-24820.02,70120
36.82,-3.32,0.43,7.00,-47.16,-79.00,-24827.58,70129
44.58,-2.80,0.52,7.00,-42.93,-76.00,-24834.29,70138
32.97,-2.45,0.34,7.00,-43.72,-76.00,-24841.84,70148
22.47,-1.99,0.46,7.00,-42.08,-75.00,-24848.56,70157
32.77,-1.86,0.13,7.00,-41.61,-75.00,-24856.11,70166
28.73,-1.33,0.52,7.00,-37.92,-71.00,-24862.83,70174
25.54,-1.09,0.24,7.00,-38.21,-72.00,-24869.54,70183
31.44,-0.31,0.78,7.00,-31.43,-66.00,-24876.26,70193
22.18,-0.43,-0.12,7.00,-36.67,-70.00,-24882.97,70202
19.79,0.20,0.63,7.00,-30.67,-65.00,-24889.69,70211
24.43,0.45,0.25,7.00,-30.59,-65.00,-24895.56,70220
20.61,0.73,0.28,7.00,-29.40,-64.00,-24902.28,70228
18.73,1.17,0.45,7.00,-26.65,-62.00,-24908.15,70238
13.33,1.36,0.19,7.00,-27.10,-62.00,-24914.03,70247
16.61,1.63,0.27,7.00,-25.20,-61.00,-24919.90,70256
16.49,1.99,0.36,7.00,-23.07,-59.00,-24925.78,70265
13.33,2.15,0.16,7.00,-23.30,-59.00,-24930.82,70274
14.08,2.37,0.23,7.00,-21.85,-58.00,-24936.69,70283
22.62,2.68,0.31,7.00,-19.33,-56.00,-24941.73,70292
26.03,2.70,0.02,7.00,-20.09,-56.00,-24946.76,70301
28.55,2.90,0.20,7.00,-18.09,-55.00,-24951.80,70310
27.52,2.91,0.02,7.00,-18.85,-55.00,-24956.83,70319
31.63,2.75,-0.17,7.00,-19.93,-56.00,-24961.87,70328
36.61,3.02,0.28,7.00,-16.09,-53.00,-24966.91,70337
24.59,2.64,-0.38,7.00,-22.09,-58.00,-24971.10,70346
35.57,2.72,0.08,7.00,-18.53,-55.00,-24976.14,70355
39.20,2.52,-0.20,7.00,-20.13,-56.00,-24980.33,70364
42.88,2.10,-0.42,7.00,-22.47,-58.00,-24984.53,70373
41.70,2.33,0.23,7.00,-18.94,-55.00,-24988.73,70382
41.01,1.83,-0.51,7.00,-24.53,-60.00,-24993.77,70391
40.10,1.93,0.11,7.00,-21.70,-58.00,-24997.96,70401
40.78,1.69,-0.24,7.00,-24.16,-60.00,-25002.16,70409
39.87,1.63,-0.06,7.00,-23.92,-60.00,-25006.35,70418
38.98,1.35,-0.29,7.00,-26.38,-62.00,-25010.55,70427
35.57,1.55,0.20,7.00,-23.91,-60.00,-25013.91,70436
31.07,1.14,-0.40,7.00,-28.96,-64.00,-25018.11,70446
24.75,1.38,0.23,7.00,-25.96,-61.00,-25022.30,70454
26.19,1.38,0.00,7.00,-26.73,-62.00,-25025.66,70463
23.21,1.25,-0.13,7.00,-28.21,-63.00,-25029.86,70472
19.66,1.20,-0.04,7.00,-28.38,-63.00,-25034.05,70481
19.13,1.25,0.05,7.00,-27.80,-63.00,-25038.25,70491
19.93,1.20,-0.05,7.00,-28.39,-63.00,-25041.61,70499
15.54,1.27,0.07,7.00,-27.90,-63.00,-25045.80,70508
16.37,1.22,-0.05,7.00,-28.54,-64.00,-25050.00,70517
15.78,1.23,0.01,7.00,-28.30,-63.00,-25053.36,70526
17.34,1.43,0.19,7.00,-26.50,-62.00,-25057.56,70536
12.50,1.17,-0.25,7.00,-29.85,-65.00,-25061.75,70544
11.80,1.25,0.08,7.00,-28.12,-63.00,-25065.11,70553
10.73,1.06,-0.19,7.00,-30.23,-65.00,-25069.30,70562
11.40,1.16,0.09,7.00,-28.58,-64.00,-25073.50,70572
11.50,1.02,-0.14,7.00,-30.20,-65.00,-25077.70,70581
12.81,1.10,0.09,7.00,-28.80,-64.00,-25081.89,70589
14.63,1.02,-0.09,7.00,-29.83,-65.00,-25086.09,70598
16.85,1.00,-0.02,7.00,-29.52,-64.00,-25090.29,70607
21.74,0.90,-0.10,7.00,-29.92,-65.00,-25094.49,70617
24.90,0.83,-0.07,7.00,-29.91,-65.00,-25098.68,70626
32.58,0.69,-0.14,7.00,-29.96,-65.00,-25102.88,70634
31.07,0.62,-0.07,7.00,-30.24,-65.00,-25107.08,70643
31.07,0.44,-0.18,7.00,-31.58,-66.00,-25112.11,70652
34.95,0.31,-0.13,7.00,-31.50,-66.00,-25116.31,70662
40.32,0.15,-0.16,7.00,-31.66,-66.00,-25120.51,70670
43.85,0.09,-0.06,7.00,-30.92,-66.00,-25124.70,70679
45.83,-0.15,-0.24,7.00,-32.49,-67.00,-25128.90,70688
48.93,-0.39,-0.25,7.00,-33.15,-67.00,-25133.09,70697
54.50,-0.45,-0.05,7.00,-31.51,-66.00,-25137.29,70707
52.21,-0.72,-0.28,7.00,-34.28,-68.00,-25141.49,70715
50.82,-0.79,-0.07,7.00,-34.09,-68.00,-25145.68,70724
52.77,-0.99,-0.20,7.00,-35.20,-69.00,-25149.88,70733
51.93,-1.13,-0.14,7.00,-35.82,-70.00,-25154.08,70743
48.40,-1.21,-0.08,7.00,-36.68,-70.00,-25159.11,70752
42.65,-1.45,-0.24,7.00,-39.58,-73.00,-25163.31,70761
44.83,-1.64,-0.19,7.00,-39.95,-73.00,-25167.51,70769
47.36,-1.81,-0.16,7.00,-40.19,-73.00,-25172.54,70778
51.10,-2.02,-0.22,7.00,-40.74,-74.00,-25176.74,70788
45.08,-2.10,-0.08,7.00,-41.74,-75.00,-25181.77,70797
36.61,-2.60,-0.50,7.00,-47.33,-79.00,-25185.97,70806
29.08,-2.62,-0.02,7.00,-46.52,-79.00,-25190.17,70814
25.86,-2.95,-0.32,7.00,-49.70,-81.00,-25194.36,70823
19.00,-2.58,0.37,7.00,-45.66,-78.00,-25198.56,70833
13.22,-2.94,-0.36,7.00,-50.80,-82.00,-25202.76,70842
7.06,-2.77,0.17,7.00,-48.03,-80.00,-25206.96,70851
5.50,-2.72,0.04,7.00,-48.39,-80.00,-25210.31,70859
3.04,-2.52,0.21,7.00,-46.75,-79.00,-25214.51,70868
2.57,-2.53,-0.01,7.00,-47.66,-80.00,-25218.71,70878
1.42,-2.40,0.12,7.00,-46.53,-79.00,-25222.07,70887
0.33,-2.49,-0.08,7.00,-47.75,-80.00,-25226.26,70895
0.28,-2.49,-0.01,7.00,-47.51,-80.00,-25229.62,70904
0.37,-2.81,-0.31,7.00,-50.28,-82.00,-25233.81,70914
0.37,-2.83,-0.02,7.00,-49.22,-81.00,-25237.17,70922
0.28,-2.95,-0.12,7.00,-50.26,-82.00,-25241.37,70931
0.37,-2.98,-0.03,7.00,-50.03,-82.00,-25243.89,70940
2.68,-3.21,-0.23,7.00,-51.93,-83.00,-25247.24,70949
4.15,-3.47,-0.26,7.00,-53.38,-84.00,-25250.60,70958
10.18,-3.61,-0.14,7.00,-53.42,-85.00,-25253.96,70967
11.99,-3.87,-0.26,7.00,-55.08,-86.00,-25256.48,70976
13.76,-3.99,-0.12,7.00,-55.03,-86.00,-25259.83,70985
25.38,-4.28,-0.29,7.00,-56.29,-87.00,-25263.19,70994
31.44,-4.41,-0.13,7.00,-55.56,-86.00,-25266.55,71003
41.47,-4.60,-0.20,7.00,-55.36,-86.00,-25269.07,71012
44.34,-4.76,-0.16,7.00,-55.49,-86.00,-25272.42,71021
50.55,-4.83,-0.07,7.00,-54.34,-85.00,-25274.94,71030
66.20,-4.81,0.02,7.00,-50.21,-82.00,-25278.30,71040
89.41,-4.98,-0.17,7.00,-44.58,-77.00,-25280.82,71048
101.26,-4.84,0.14,7.00,-38.15,-72.00,-25284.17,71057
123.82,-4.90,-0.06,7.00,-29.08,-64.00,-25287.53,71066
129.98,-4.83,0.08,7.00,-25.03,-61.00,-25290.05,71075
135.12,-4.91,-0.08,7.00,-23.33,-59.00,-25293.41,71085
160.65,-4.97,-0.06,7.00,-8.47,-47.00,-25296.76,71094
162.97,-5.12,-0.16,7.00,-253.12,-253.00,-25299.28,71103
162.97,-5.02,0.11,7.00,-245.09,-246.00,-25302.64,71111
170.93,-5.23,-0.22,7.00,-251.79,-252.00,-25306.83,71120
162.97,-5.09,0.14,7.00,-246.44,-247.00,-25311.87,71130
165.32,-5.06,0.03,7.00,-246.16,-247.00,-25316.07,71139
175.88,-4.54,0.52,7.00,0.00,40.00,-25320.27,71148
174.22,-5.14,-0.60,7.00,-254.85,-254.00,-25324.46,71157
176.72,-4.61,0.53,7.00,0.00,40.00,-25328.66,71166
184.44,-4.35,0.27,7.00,0.00,40.00,-25332.86,71175
186.20,-4.11,0.24,7.00,0.00,40.00,-25337.05,71184
180.11,-3.41,0.69,7.00,0.00,40.00,-25340.41,71193
184.44,-3.19,0.23,7.00,0.00,40.00,-25343.77,71201
187.97,-2.25,0.94,7.00,0.00,40.00,-25346.28,71211
190.66,-1.85,0.40,7.00,0.00,40.00,-25347.96,71220
200.84,-1.43,0.42,7.00,0.00,40.00,-25349.64,71228
209.56,-0.89,0.54,7.00,0.00,40.00,-25349.64,71237
236.81,-0.58,0.31,7.00,0.00,40.00,-25350.48,71246
245.85,-0.24,0.33,7.00,0.00,40.00,-25350.48,71255
245.85,-0.22,0.02,7.00,0.00,40.00,-25350.48,71264
288.14,-0.19,0.03,7.00,0.00,40.00,-25350.48,71272
297.68,-0.23,-0.04,7.00,0.00,40.00,-25350.48,71281
306.10,-0.29,-0.06,7.00,0.00,40.00,-25350.48,71290
311.84,-0.39,-0.10,7.00,0.00,40.00,-25350.48,71299
323.63,-0.51,-0.12,7.00,0.00,40.00,-25350.48,71308
310.40,-0.60,-0.09,7.00,0.00,40.00,-25350.48,71317
323.63,-0.86,-0.25,7.00,0.00,40.00,-25350.48,71325
348.53,-1.01,-0.16,7.00,0.00,40.00,-25350.48,71334
358.34,-1.22,-0.21,7.00,0.00,40.00,-25350.48,71343
358.34,-1.33,-0.11,7.00,0.00,40.00,-25350.48,71352
361.67,-1.50,-0.17,7.00,0.00,40.00,-25350.48,71361
361.67,-1.61,-0.11,7.00,0.00,40.00,-25350.48,71369
340.56,-1.69,-0.09,7.00,0.00,40.00,-25350.48,71378
332.76,-1.68,0.01,7.00,0.00,40.00,-25350.48,71388
322.14,-1.65,0.03,7.00,0.00,40.00,-25350.48,71396
293.56,-1.55,0.10,7.00,0.00,40.00,-25350.48,71405
301.86,-1.39,0.16,7.00,0.00,40.00,-25350.48,71414
288.14,-1.19,0.20,7.00,0.00,40.00,-25350.48,71422
281.51,-0.97,0.21,7.00,0.00,40.00,-25350.48,71432
278.90,-0.76,0.22,7.00,0.00,40.00,-25350.48,71440
271.21,-0.56,0.19,7.00,0.00,40.00,-25350.48,71449
263.72,-0.36,0.21,7.00,0.00,40.00,-25350.48,71458
262.49,-0.17,0.19,7.00,0.00,40.00,-25350.48,71467
261.27,0.00,0.17,7.00,0.00,40.00,-25350.48,71476
262.49,0.15,0.15,7.00,0.00,40.00,-25350.48,71485
258.84,0.31,0.16,7.00,0.00,40.00,-25350.48,71493
248.17,0.45,0.13,7.00,0.00,40.00,-25350.48,71502
222.79,0.60,0.16,7.00,0.00,40.00,-25350.48,71511
216.58,0.75,0.15,7.00,0.00,40.00,-25350.48,71520
219.66,0.95,0.20,7.00,0.00,40.00,-25350.48,71529
209.56,1.13,0.18,7.00,0.00,40.00,-25350.48,71537
206.61,1.28,0.15,7.00,0.00,40.00,-25350.48,71546
203.71,1.40,0.13,7.00,0.00,40.00,-25350.48,71555
198.95,1.55,0.15,7.00,0.00,40.00,-25350.48,71564
206.61,1.63,0.07,7.00,0.00,40.00,-25350.48,71573
210.55,1.65,0.02,7.00,0.00,40.00,-25350.48,71581
216.58,1.59,-0.06,7.00,0.00,40.00,-25350.48,71590
220.70,1.49,-0.10,7.00,0.00,40.00,-25350.48,71600
225.95,1.35,-0.13,7.00,0.00,40.00,-25350.48,71608
232.41,1.18,-0.17,7.00,0.00,40.00,-25350.48,71617
232.41,0.91,-0.27,7.00,0.00,40.00,-25349.64,71625
214.55,0.76,-0.15,7.00,0.00,40.00,-25349.64,71634
236.81,0.53,-0.22,7.00,0.00,40.00,-25349.64,71644
241.29,0.25,-0.29,7.00,0.00,40.00,-25349.64,71652
244.71,0.08,-0.17,7.00,0.00,40.00,-25348.80,71661
254.04,-0.30,-0.37,7.00,0.00,40.00,-25348.80,71669
261.27,-0.69,-0.39,7.00,0.00,40.00,-25347.96,71678
277.60,-1.21,-0.52,7.00,0.00,40.00,-25347.96,71688
286.81,-1.67,-0.46,7.00,0.00,40.00,-25347.12,71696
275.03,-2.09,-0.42,7.00,0.00,40.00,-25346.28,71705
307.53,-2.67,-0.58,7.00,0.00,40.00,-25345.45,71714
310.40,-3.25,-0.58,7.00,0.00,40.00,-25345.45,71723
314.75,-3.76,-0.51,7.00,0.00,40.00,-25344.61,71732
317.68,-4.37,-0.61,7.00,0.00,40.00,-25343.77,71741
316.21,-4.99,-0.62,7.00,0.00,40.00,-25343.77,71749
320.65,-5.58,-0.59,7.00,-120.77,-141.00,-25342.93,71758
290.84,-6.19,-0.61,7.00,-172.65,-185.00,-25342.09,71768
328.17,-7.11,-0.92,7.00,-155.78,-171.00,-25342.09,71777
325.14,-7.45,-0.34,7.00,-156.77,-172.00,-25342.09,71786
332.76,-8.08,-0.63,7.00,-168.12,-181.00,-25342.09,71795
331.22,-8.62,-0.54,7.00,-181.86,-193.00,-25342.09,71804
334.31,-9.28,-0.66,7.00,-196.46,-205.00,-25342.09,71814
342.14,-10.05,-0.78,7.00,-207.66,-215.00,-25342.09,71823
353.41,-10.47,-0.42,7.00,-195.51,-204.00,-25342.09,71832
361.67,-11.00,-0.52,7.00,-198.78,-207.00,-25342.09,71840
370.13,-11.45,-0.46,7.00,-196.44,-205.00,-25342.09,71849
345.32,-11.97,-0.52,7.00,-246.20,-247.00,-25342.09,71859
370.13,-12.35,-0.38,7.00,-217.34,-223.00,-25342.09,71868
351.77,-12.71,-0.36,7.00,-252.59,-252.00,-25342.09,71877
351.77,-13.01,-0.30,7.00,-258.83,-258.00,-25342.09,71886
384.05,-13.31,-0.29,7.00,-218.54,-224.00,-25342.09,71896
380.52,-13.57,-0.27,7.00,-230.02,-233.00,-25342.09,71905
378.77,-13.78,-0.21,7.00,-236.64,-239.00,-25342.09,71914
375.29,-13.96,-0.18,7.00,-245.76,-247.00,-25342.09,71923
373.56,-14.03,-0.07,7.00,-248.16,-249.00,-25342.09,71932
375.29,-14.09,-0.06,7.00,-246.97,-248.00,-25342.09,71942
378.77,-14.15,-0.06,7.00,-243.10,-244.00,-25342.09,71951
378.77,-14.23,-0.08,7.00,-245.31,-246.00,-25342.09,71960
378.77,-14.32,-0.09,7.00,-248.05,-249.00,-25342.09,71969
375.29,-14.40,-0.07,7.00,-254.65,-254.00,-25342.09,71977
370.13,-14.48,-0.08,7.00,-264.53,-263.00,-25342.09,71987
366.72,-14.54,-0.07,7.00,-271.00,-268.00,-25342.09,71996
353.41,-14.60,-0.06,7.00,-291.30,-285.00,-25342.09,72005
340.56,-14.67,-0.07,7.00,-311.29,-302.00,-25342.09,72014
320.65,-14.74,-0.07,7.00,-339.35,-326.00,-25342.09,72024
307.53,-14.83,-0.09,7.00,-358.49,-342.00,-25342.09,72033
286.81,-14.93,-0.10,7.00,-385.73,-365.00,-25342.09,72042
262.49,-15.06,-0.13,7.00,-416.33,-390.00,-25342.09,72051
234.60,-15.10,-0.04,7.00,-443.25,-413.00,-25342.09,72060
198.95,-15.60,-0.50,7.00,-495.77,-457.00,-25342.09,72070
188.86,-15.66,-0.06,7.00,-496.22,-458.00,-25342.09,72079
163.75,-15.74,-0.08,7.00,-516.46,-475.00,-25342.93,72088
142.48,-15.83,-0.09,7.00,-531.82,-488.00,-25342.93,72097
123.22,-15.89,-0.07,7.00,-543.24,-497.00,-25343.77,72107
107.44,-16.14,-0.25,7.00,-560.57,-512.00,-25344.61,72116
87.20,-16.55,-0.41,7.00,-581.78,-530.00,-25345.45,72125
72.27,-16.47,0.08,7.00,-574.57,-524.00,-25347.12,72134
69.00,-16.64,-0.17,7.00,-584.89,-533.00,-25348.80,72142
45.08,-16.72,-0.08,7.00,-590.68,-537.00,-25351.32,72152
37.67,-16.85,-0.13,7.00,-596.05,-542.00,-25353.84,72161
25.38,-16.97,-0.12,7.00,-600.49,-546.00,-25357.20,72170
22.76,-17.04,-0.07,7.00,-601.23,-546.00,-25360.55,72179
19.13,-17.28,-0.24,7.00,-610.99,-555.00,-25364.75,72188
16.61,-17.34,-0.07,7.00,-609.40,-553.00,-25368.95,72198
15.78,-17.28,0.06,7.00,-605.41,-550.00,-25373.99,72207
14.08,-17.34,-0.05,7.00,-609.10,-553.00,-25379.02,72216
10.55,-17.58,-0.24,7.00,-619.22,-562.00,-25384.90,72225
9.81,-17.15,0.43,7.00,-594.81,-541.00,-25390.77,72235
8.43,-17.09,0.06,7.00,-600.97,-546.00,-25397.49,72244
8.43,-17.01,0.08,7.00,-598.53,-544.00,-25403.36,72253
8.34,-16.75,0.26,7.00,-588.50,-536.00,-25410.91,72261
8.43,-16.22,0.54,7.00,-569.57,-520.00,-25417.63,72270
9.37,-15.86,0.35,7.00,-564.39,-515.00,-25425.18,72280
8.09,-15.55,0.32,7.00,-557.30,-509.00,-25432.74,72289
8.51,-15.51,0.04,7.00,-561.98,-513.00,-25440.29,72298
8.34,-14.89,0.62,7.00,-534.70,-490.00,-25448.68,72307
8.43,-14.80,0.09,7.00,-543.14,-497.00,-25457.08,72316
7.61,-14.69,0.11,7.00,-539.91,-495.00,-25466.31,72326
9.19,-13.99,0.70,7.00,-510.62,-470.00,-25474.70,72334
7.61,-14.22,-0.23,7.00,-534.81,-490.00,-25483.94,72343
7.93,-13.83,0.38,7.00,-513.06,-472.00,-25494.01,72352
7.93,-13.89,-0.06,7.00,-523.20,-481.00,-25503.24,72361
8.34,-13.71,0.17,7.00,-514.22,-473.00,-25513.32,72371
8.76,-13.87,-0.16,7.00,-524.92,-482.00,-25523.39,72380
7.77,-13.86,0.02,7.00,-521.01,-479.00,-25533.46,72389
7.45,-13.66,0.19,7.00,-512.61,-472.00,-25543.53,72398
7.37,-13.96,-0.30,7.00,-529.85,-486.00,-25553.60,72408
7.93,-13.44,0.53,7.00,-500.23,-461.00,-25564.51,72417
5.71,-13.47,-0.03,7.00,-512.37,-471.00,-25574.58,72425
4.54,-13.11,0.36,7.00,-495.31,-457.00,-25585.50,72434
0.33,-13.47,-0.37,7.00,-519.19,-477.00,-25596.41,72443
0.33,-13.07,0.40,7.00,-493.77,-456.00,-25608.16,72453
0.33,-12.68,0.40,7.00,-483.95,-447.00,-25619.07,72462
0.33,-13.43,-0.76,7.00,-525.94,-483.00,-25630.82,72471
0.33,-12.77,0.66,7.00,-481.01,-445.00,-25642.57,72480
0.33,-13.47,-0.70,7.00,-525.57,-483.00,-25653.48,72489
0.42,-12.63,0.83,7.00,-474.10,-439.00,-25665.24,72499
0.33,-12.57,0.06,7.00,-488.14,-451.00,-25676.98,72508
0.33,-12.51,0.06,7.00,-486.70,-450.00,-25688.74,72517
0.71,-12.33,0.18,7.00,-479.70,-444.00,-25700.49,72525
0.33,-12.39,-0.05,7.00,-485.74,-449.00,-25712.24,72535
0.42,-12.15,0.23,7.00,-474.22,-439.00,-25723.99,72544
0.33,-11.77,0.39,7.00,-461.34,-428.00,-25736.58,72553
0.33,-11.85,-0.08,7.00,-472.90,-438.00,-25749.17,72562
0.37,-11.67,0.18,7.00,-463.00,-430.00,-25760.92,72571
0.33,-11.47,0.20,7.00,-457.70,-425.00,-25773.51,72581
0.33,-11.14,0.32,7.00,-447.06,-416.00,-25785.26,72590
0.33,-11.02,0.12,7.00,-448.05,-417.00,-25797.85,72599
0.33,-10.56,0.46,7.00,-429.67,-402.00,-25810.44,72608
0.33,-10.93,-0.37,7.00,-455.62,-424.00,-25823.03,72617
0.33,-10.86,0.07,7.00,-445.23,-415.00,-25834.78,72627
0.33,-10.83,0.03,7.00,-445.03,-415.00,-25847.37,72636
0.37,-10.08,0.74,7.00,-412.22,-387.00,-25859.96,72644
0.33,-10.31,-0.22,7.00,-437.07,-408.00,}
2"iAj5896.89,72672
0.76,-8.93,0.57,7.00,-387.00,-366.00,-25909.48,72681
0.33,-8.83,0.11,7.00,-393.48,-371.00,-25922.07,72690
0.42,-8.25,0.58,7.00,-369.73,-351.00,-25934.66,72699
0.52,-8.04,0.21,7.00,-371.95,-353.00,-25946.41,72709
0.37,-7.43,0.61,7.00,-348.57,-333.00,-25959.00,72718
0.33,-7.20,0.24,7.00,-350.19,-335.00,-25971.59,72726
0.33,-6.73,0.47,7.00,-333.74,-321.00,-25984.18,72735
0.33,-6.54,0.18,7.00,-334.98,-322.00,-25996.77,72744
0.33,-5.96,0.58,7.00,-312.42,-303.00,-26009.36,72754
0.52,-5.93,0.03,7.00,-322.63,-311.00,-26021.95,72763
0.33,-5.49,0.44,7.00,-303.54,-295.00,-26034.54,72772
0.33,-4.46,1.03,7.00,-53.21,-84.00,-26046.29,72781
0.33,-3.86,0.61,7.00,-51.84,-83.00,-26058.88,72790
0.28,-3.66,0.19,7.00,-52.53,-84.00,-26070.63,72799
0.28,-2.91,0.76,7.00,-46.50,-79.00,-26082.39,72808
0.28,-2.66,0.24,7.00,-47.35,-79.00,-26094.13,72817
0.33,-1.75,0.91,7.00,-40.12,-73.00,-26105.89,72826
0.61,-1.47,0.29,7.00,-41.19,-74.00,-26116.80,72835
1.11,-0.19,1.28,7.00,-30.83,-65.00,-26127.71,72844
0.86,0.06,0.25,7.00,-33.68,-68.00,-26138.62,72853
0.91,0.69,0.63,7.00,-29.03,-64.00,-26149.53,72862
1.01,0.89,0.20,7.00,-29.71,-65.00,-26160.44,72870
1.16,1.71,0.81,7.00,-23.20,-59.00,-26170.51,72880
1.11,2.19,0.48,7.00,-22.15,-58.00,-26180.58,72889
0.66,2.70,0.52,7.00,-19.42,-56.00,-26190.66,72898
1.21,3.09,0.39,7.00,-17.97,-55.00,-26200.73,72906
0.33,3.68,0.58,7.00,-14.28,-51.00,-26209.96,72915
0.47,4.10,0.42,7.00,-12.79,-50.00,-26220.03,72925
0.42,4.23,0.13,7.00,-13.33,-51.00,-26229.27,72934
0.23,4.84,0.61,7.00,-8.33,-46.00,-26238.50,72942
0.28,5.01,0.16,7.00,-46.55,-79.00,-26247.74,72951
0.91,4.92,-0.09,7.00,-10.74,-49.00,-26256.97,72961
1.11,5.08,0.16,7.00,-44.90,-77.00,-26265.36,72970
0.33,4.91,-0.16,7.00,-11.08,-49.00,-26274.59,72979
1.11,5.53,0.62,7.00,-24.38,-60.00,-26282.99,72987
0.28,5.60,0.07,7.00,-33.67,-68.00,-26291.38,72996
0.33,5.74,0.14,7.00,-28.76,-64.00,-26299.77,73006
0.28,6.32,0.58,7.00,-5.40,-44.00,-26308.17,73014
0.28,6.62,0.30,7.00,-3.62,-43.00,-26316.56,73023
0.28,6.85,0.23,7.00,0.85,40.00,-26324.95,73032
0.33,7.59,0.74,7.00,29.58,64.00,-26332.50,73040
0.28,7.95,0.36,7.00,31.06,66.00,-26340.06,73050
0.28,8.42,0.47,7.00,44.94,77.00,-26346.77,73059
0.37,8.95,0.53,7.00,59.34,89.00,-26352.65,73067
0.33,9.29,0.34,7.00,63.97,93.00,-26357.69,73076
0.23,9.77,0.48,7.00,78.99,106.00,-26362.72,73085
0.33,9.91,0.14,7.00,75.51,103.00,-26366.92,73095
0.28,10.31,0.40,7.00,90.53,116.00,-26369.44,73103
0.28,10.63,0.33,7.00,97.29,121.00,-26371.95,73112
0.33,10.93,0.30,7.00,104.20,127.00,-26373.64,73121
0.28,11.35,0.42,7.00,117.26,138.00,-26373.64,73131
0.37,11.78,0.43,7.00,128.15,148.00,-26373.64,73139
0.91,11.96,0.18,7.00,127.47,147.00,-26373.64,73148
0.33,12.21,0.25,7.00,135.32,154.00,-26373.64,73157
0.33,12.18,-0.03,7.00,128.96,148.00,-26373.64,73166
0.52,12.14,-0.05,7.00,127.51,147.00,-26373.64,73176
0.71,11.88,-0.26,7.00,116.88,138.00,-26373.64,73184
0.28,11.25,-0.63,7.00,93.76,119.00,-26373.64,73193
0.33,11.04,-0.21,7.00,96.97,121.00,-26372.80,73202
0.28,10.65,-0.39,7.00,83.55,110.00,-26371.95,73211
0.28,10.16,-0.49,7.00,69.16,98.00,-26371.12,73220
0.33,9.50,-0.66,7.00,49.13,81.00,-26370.28,73229
0.37,8.89,-0.61,7.00,34.98,69.00,-26369.44,73238
1.11,8.32,-0.57,7.00,21.49,58.00,-26368.60,73246
0.28,7.81,-0.50,7.00,10.20,48.00,-26367.76,73255
0.81,7.25,-0.56,7.00,-4.94,-44.00,-26367.76,73265
0.66,6.64,-0.61,7.00,-21.26,-57.00,-26366.92,73273
1.06,6.13,-0.51,7.00,-31.76,-66.00,-26366.92,73282
0.23,5.78,-0.35,7.00,-37.56,-71.00,-26366.92,73291
0.52,5.22,-0.56,7.00,-55.65,-86.00,-26366.92,73299
0.33,4.83,-0.39,7.00,-12.39,-50.00,-26367.76,73309
0.47,4.35,-0.49,7.00,-15.22,-52.00,-26368.60,73318
0.37,4.09,-0.25,7.00,-15.53,-53.00,-26369.44,73326
0.28,3.83,-0.26,7.00,-16.88,-54.00,-26369.44,73335
0.23,3.38,-0.46,7.00,-19.93,-56.00,-26370.28,73345
0.28,3.23,-0.15,7.00,-19.48,-56.00,-26370.28,73354
0.28,2.86,-0.37,7.00,-22.16,-58.00,-26371.12,73362
0.28,2.88,0.02,7.00,-20.51,-57.00,-26371.12,73371
0.28,2.61,-0.27,7.00,-23.07,-59.00,-26371.95,73380
0.28,2.48,-0.13,7.00,-23.12,-59.00,-26372.80,73389
0.28,2.35,-0.13,7.00,-23.74,-59.00,-26373.64,73398
0.28,2.25,-0.10,7.00,-24.17,-60.00,-26374.47,73407
0.28,2.13,-0.12,7.00,-24.83,-60.00,-26375.31,73415
0.28,1.87,-0.26,7.00,-26.70,-62.00,-26376.15,73424
0.28,1.89,0.03,7.00,-25.42,-61.00,-26376.99,73434
0.61,1.70,-0.20,7.00,-27.32,-63.00,-26377.83,73443
0.33,1.64,-0.05,7.00,-27.00,-62.00,-26378.67,73451
0.28,1.52,-0.12,7.00,-27.87,-63.00,-26380.35,73460
0.37,1.42,-0.10,7.00,-28.32,-63.00,-26381.19,73469
0.76,1.43,0.01,7.00,-27.82,-63.00,-26382.03,73478
0.37,1.29,-0.14,7.00,-29.11,-64.00,-26383.71,73487
0.66,1.22,-0.07,7.00,-29.15,-64.00,-26384.55,73496
0.33,1.03,-0.20,7.00,-30.67,-65.00,-26386.22,73504
0.28,1.07,0.05,7.00,-29.45,-64.00,-26387.06,73513
0.33,0.98,-0.09,7.00,-30.46,-65.00,-26388.74,73523
0.28,0.94,-0.04,7.00,-30.43,-65.00,-26389.58,73532
0.23,0.94,-0.00,7.00,-30.32,-65.00,-26391.26,73540
0.33,0.88,-0.06,7.00,-30.82,-65.00,-26392.94,73549
0.28,0.84,-0.04,7.00,-30.94,-66.00,-26394.62,73559
0.28,0.96,0.12,7.00,-29.72,-65.00,-26395.45,73567
0.28,0.90,-0.06,7.00,-30.75,-65.00,-26397.14,73576
0.28,1.04,0.14,7.00,-29.20,-64.00,-26398.81,73585
0.66,0.99,-0.05,7.00,-30.23,-65.00,-26400.49,73593
0.28,0.93,-0.06,7.00,-30.61,-65.00,-26402.17,73603
2.29,0.85,-0.08,7.00,-31.02,-66.00,-26403.85,73612
0.37,0.95,0.09,7.00,-29.90,-65.00,-26405.53,73620
0.76,0.83,-0.12,7.00,-31.32,-66.00,-26407.21,73629
0.33,0.77,-0.05,7.00,-31.35,-66.00,-26408.89,73638
0.91,0.65,-0.12,7.00,-32.23,-67.00,-26411.40,73648
1.01,0.69,0.03,7.00,-31.44,-66.00,-26413.08,73656
0.28,0.64,-0.04,7.00,-31.97,-66.00,-26414.76,73665
0.33,0.69,0.05,7.00,-31.38,-66.00,-26416.44,73674
0.23,0.71,0.02,7.00,-31.38,-66.00,-26418.96,73682
0.33,0.86,0.15,7.00,-30.08,-65.00,-26420.64,73692
0.28,0.93,0.07,7.00,-30.05,-65.00,-26423.16,73701
0.28,1.09,0.16,7.00,-28.93,-64.00,-26424.83,73709
0.91,1.06,-0.03,7.00,-29.80,-65.00,-26427.35,73718
0.71,1.14,0.08,7.00,-28.97,-64.00,-26429.03,73728
0.23,1.29,0.15,7.00,-27.94,-63.00,-26431.55,73737
0.57,1.33,0.04,7.00,-28.17,-63.00,-26434.07,73745
0.28,1.53,0.20,7.00,-26.57,-62.00,-26435.74,73754
0.33,1.66,0.13,7.00,-26.19,-62.00,-26438.26,73763
0.81,1.89,0.23,7.00,-24.63,-60.00,-26440.78,73772
0.33,1.96,0.07,7.00,-24.93,-60.00,-26442.46,73781
0.76,2.07,0.11,7.00,-24.20,-60.00,-26444.98,73790
0.28,2.19,0.12,7.00,-23.56,-59.00,-26447.50,73798
0.28,2.34,0.15,7.00,-22.69,-59.00,-26450.01,73807
0.33,2.35,0.01,7.00,-23.25,-59.00,-26451.69,73817
0.28,2.64,0.29,7.00,-20.61,-57.00,-26454.21,73826
0.28,2.66,0.02,7.00,-21.64,-58.00,-26455.89,73834
0.96,2.93,0.27,7.00,-19.29,-56.00,-26458.41,73843
0.71,3.00,0.07,7.00,-19.70,-56.00,-26460.92,73852
1.11,3.08,0.08,7.00,-19.27,-56.00,-26462.60,73861
2.46,3.19,0.10,7.00,-18.64,-55.00,-26465.12,73870
4.95,3.25,0.06,7.00,-18.48,-55.00,-26467.64,73879
7.29,3.43,0.18,7.00,-17.03,-54.00,-26469.32,73888
11.21,3.48,0.06,7.00,-17.11,-54.00,-26471.83,73896
14.19,3.51,0.03,7.00,-16.90,-54.00,-26474.35,73906
17.96,3.56,0.05,7.00,-16.35,-53.00,-26476.03,73915
21.31,3.64,0.08,7.00,-15.54,-53.00,-26478.55,73924
23.36,3.67,0.03,7.00,-15.46,-52.00,-26481.07,73932
26.52,3.76,0.09,7.00,-14.45,-52.00,-26483.59,73942
28.03,3.82,0.06,7.00,-14.09,-51.00,-26486.11,73951
28.55,3.88,0.07,7.00,-13.68,-51.00,-26488.62,73960
27.86,3.95,0.06,7.00,-13.44,-51.00,-26490.30,73968
28.55,4.09,0.14,7.00,-12.40,-50.00,-26492.82,73977
29.26,4.18,0.09,7.00,-12.04,-50.00,-26495.34,73987
33.55,4.20,0.02,7.00,-11.69,-49.00,-26497.85,73996
32.01,4.33,0.13,7.00,-10.76,-49.00,-26500.37,74005
31.82,4.32,-0.01,7.00,-11.44,-49.00,-26502.89,74013
31.82,4.54,0.22,7.00,-9.38,-47.00,-26505.41,74022
29.43,4.59,0.05,7.00,-10.09,-48.00,-26507.09,74032
30.70,4.59,-0.01,7.00,-10.21,-48.00,-26509.61,74041
30.52,4.71,0.13,7.00,-9.08,-47.00,-26512.12,74049
27.86,4.74,0.03,7.00,-9.59,-48.00,-26513.80,74058
28.55,4.80,0.06,7.00,-9.13,-47.00,-26516.32,74067
30.52,4.81,0.01,7.00,-9.03,-47.00,-26518.84,74077
25.54,4.79,-0.02,7.00,-9.80,-48.00,-26521.36,74085
27.86,4.84,0.04,7.00,-9.10,-47.00,-26523.04,74094
26.35,4.86,0.03,7.00,-9.21,-47.00,-26525.55,74103
28.90,4.82,-0.04,7.00,-9.40,-47.00,-26528.07,74112
26.85,4.75,-0.07,7.00,-10.13,-48.00,-26529.75,74121
25.86,4.77,0.03,7.00,-9.69,-48.00,-26532.27,74130
25.86,4.47,-0.30,7.00,-12.50,-50.00,-26533.95,74139
27.52,4.32,-0.16,7.00,-12.53,-50.00,-26535.63,74148
25.38,4.14,-0.17,7.00,-13.70,-51.00,-26538.14,74157
23.36,3.90,-0.24,7.00,-15.38,-52.00,-26539.82,74166
18.73,3.53,-0.37,7.00,-18.10,-55.00,-26541.50,74175
14.63,3.31,-0.23,7.00,-18.94,-55.00,-26543.18,74184
9.81,2.94,-0.36,7.00,-21.55,-58.00,-26544.86,74192
7.85,2.62,-0.32,7.00,-23.07,-59.00,-26546.54,74202
7.13,2.23,-0.39,7.00,-25.30,-61.00,-26548.22,74211
5.43,1.85,-0.38,7.00,-27.17,-62.00,-26549.90,74220
3.22,1.47,-0.39,7.00,-29.20,-64.00,-26550.73,74228
1.90,1.06,-0.41,7.00,-31.31,-66.00,-26552.41,74237
1.42,0.67,-0.39,7.00,-33.21,-67.00,-26554.09,74247
0.47,0.18,-0.49,7.00,-36.05,-70.00,-26554.93,74255
0.23,-0.13,-0.31,7.00,-36.90,-71.00,-26555.77,74264
0.37,-0.56,-0.43,7.00,-39.53,-73.00,-26557.45,74273
0.28,-1.02,-0.46,7.00,-41.93,-75.00,-26558.29,74281
0.23,-1.39,-0.37,7.00,-43.42,-76.00,-26559.13,74291
0.28,-1.74,-0.35,7.00,-45.12,-78.00,-26559.97,74300
0.33,-1.92,-0.18,7.00,-45.35,-78.00,-26560.80,74309
0.23,-2.22,-0.30,7.00,-47.32,-79.00,-26561.64,74317
0.28,-2.51,-0.28,7.00,-48.68,-80.00,-26561.64,74327
0.28,-2.86,-0.35,7.00,-50.73,-82.00,-26562.49,74336
0.28,-3.15,-0.29,7.00,-51.93,-83.00,-26563.32,74345
1.11,-3.43,-0.27,7.00,-53.24,-84.00,-26563.32,74353
0.33,-3.70,-0.27,7.00,-54.60,-85.00,-26563.32,74362
0.33,-3.96,-0.25,7.00,-55.80,-86.00,-26564.16,74372
0.57,-4.31,-0.36,7.00,-57.98,-88.00,-26564.16,74380
0.23,-4.65,-0.34,7.00,-59.63,-90.00,-26564.16,74389
0.57,-4.94,-0.28,7.00,-60.82,-91.00,-26564.16,74398
0.33,-5.26,-0.33,7.00,-313.12,-303.00,-26564.16,74407
0.52,-5.56,-0.29,7.00,-319.78,-309.00,-26564.16,74416
0.96,-6.06,-0.50,7.00,-336.52,-323.00,-26565.00,74425
0.33,-6.17,-0.11,7.00,-331.56,-319.00,-26565.84,74434
0.33,-6.20,-0.02,7.00,-330.36,-318.00,-26565.84,74443
0.33,-6.53,-0.34,7.00,-345.01,-330.00,-26566.68,74452
0.33,-6.97,-0.44,7.00,-357.89,-341.00,-26568.36,74461
0.33,-7.24,-0.27,7.00,-361.42,-344.00,-26569.20,74470
0.37,-7.34,-0.10,7.00,-360.38,-343.00,-26570.88,74479
0.33,-7.52,-0.19,7.00,-366.83,-349.00,-26572.56,74488
0.33,-7.88,-0.35,7.00,-379.06,-359.00,-26574.24,74498
0.37,-8.00,-0.13,7.00,-377.62,-358.00,-26575.91,74506
0.33,-8.12,-0.12,7.00,-380.47,-360.00,-26578.43,74515
0.33,-8.23,-0.10,7.00,-382.79,-362.00,-26580.11,74524
0.33,-8.32,-0.09,7.00,-384.89,-364.00,-26582.63,74533
0.33,-8.51,-0.18,7.00,-391.33,-369.00,-26585.15,74543
0.37,-8.69,-0.19,7.00,-396.06,-373.00,-26587.66,74552
0.37,-8.45,0.25,7.00,-381.19,-361.00,-26591.02,74560
0.42,-8.50,-0.05,7.00,-388.51,-367.00,-26593.54,74569
0.86,-8.96,-0.46,7.00,-408.31,-384.00,-26596.90,74578
0.37,-8.40,0.56,7.00,-373.95,-355.00,-26600.25,74588
0.33,-8.83,-0.43,7.00,-404.27,-380.00,-26603.61,74597
0.33,-8.65,0.18,7.00,-387.43,-366.00,-26606.97,74605
0.42,-8.75,-0.11,7.00,-396.00,-373.00,-26611.16,74614
0.76,-8.74,0.01,7.00,-393.16,-371.00,-26614.52,74624
0.33,-8.61,0.13,7.00,-387.83,-366.00,-26618.72,74633
0.47,-8.70,-0.09,7.00,-394.30,-372.00,-26623.75,74642
0.33,-8.53,0.18,7.00,-384.66,-364.00,-26627.95,74651
0.33,-8.80,-0.27,7.00,-400.37,-377.00,-26632.15,74659
0.71,-8.25,0.55,7.00,-370.42,-352.00,-26637.18,74669
0.33,-8.05,0.21,7.00,-371.97,-353.00,-26642.22,74678
0.33,-8.01,0.04,7.00,-374.43,-355.00,-26648.10,74687
0.96,-7.33,0.68,7.00,-344.76,-330.00,-26653.13,74696
0.52,-7.66,-0.33,7.00,-373.03,-354.00,-26659.01,74705
0.37,-7.06,0.60,7.00,-339.43,-326.00,-26664.89,74714
0.33,-6.43,0.63,7.00,-323.02,-312.00,-26670.76,74723
0.42,-6.60,-0.18,7.00,-343.64,-329.00,-26676.63,74732
0.33,-6.76,-0.15,7.00,-346.97,-332.00,-26683.35,74741
0.33,-6.41,0.34,7.00,-328.44,-316.00,-26689.22,74750
0.47,-5.97,0.44,7.00,-315.41,-305.00,-26695.94,74760
0.33,-6.38,-0.41,7.00,-342.67,-328.00,-26702.65,74768
1.01,-6.54,-0.16,7.00,-341.90,-328.00,-26709.37,74777
0.33,-6.47,0.08,7.00,-335.07,-322.00,-26716.08,74786
0.33,-6.19,0.28,7.00,-324.22,-313.00,-26723.64,74796
0.33,-5.78,0.41,7.00,-311.12,-302.00,-26730.35,74805
0.33,-5.28,0.50,7.00,-296.94,-290.00,-26737.91,74814
0.33,-4.89,0.38,7.00,-57.92,-88.00,-26746.30,74822
0.28,-4.64,0.26,7.00,-57.15,-88.00,-26753.85,74831
0.28,-4.17,0.47,7.00,-53.96,-85.00,-26761.41,74841
0.81,-4.15,0.02,7.00,-55.66,-86.00,-26768.96,74850
1.21,-3.91,0.23,7.00,-53.64,-85.00,-26775.67,74858
1.01,-3.88,0.04,7.00,-54.23,-85.00,-26783.23,74867
0.86,-3.58,0.30,7.00,-51.67,-83.00,-26790.78,74876
1.11,-3.30,0.27,7.00,-50.42,-82.00,-26798.34,74886
0.52,-3.20,0.10,7.00,-50.61,-82.00,-26805.89,74894
0.37,-3.19,0.01,7.00,-50.93,-82.00,-26812.61,74903
0.81,-2.97,0.23,7.00,-48.92,-81.00,-26820.16,74912
0.96,-2.84,0.12,7.00,-48.73,-81.00,-26827.72,74921
0.61,-2.64,0.21,7.00,-47.35,-79.00,-26834.43,74931
1.06,-2.53,0.11,7.00,-47.20,-79.00,-26841.98,74939
0.57,-2.39,0.14,7.00,-46.36,-79.00,-26848.70,74948
0.28,-2.20,0.18,7.00,-45.29,-78.00,-26856.25,74957
0.28,-2.20,0.01,7.00,-45.95,-78.00,-26863.81,74967
0.33,-2.15,0.04,7.00,-45.60,-78.00,-26870.52,74975
0.28,-2.27,-0.12,7.00,-46.86,-79.00,-26878.08,74984
0.28,-2.12,0.15,7.00,-45.00,-77.00,-26884.79,74993
0.28,-2.24,-0.11,7.00,-46.64,-79.00,-26892.34,75002
0.33,-2.15,0.09,7.00,-45.37,-78.00,-26899.90,75011
0.52,-2.28,-0.14,7.00,-46.96,-79.00,-26906.61,75020
0.33,-2.03,0.25,7.00,-44.12,-77.00,-26914.17,75029
0.42,-2.32,-0.29,7.00,-47.76,-80.00,-26921.72,75038
0.47,-2.24,0.08,7.00,-45.84,-78.00,-26928.43,75046
0.23,-2.22,0.02,7.00,-46.00,-78.00,-26935.99,75056
0.28,-2.22,-0.01,7.00,-46.16,-78.00,-26942.70,75065
0.28,-2.17,0.06,7.00,-45.62,-78.00,-26950.26,75074
0.28,-2.08,0.09,7.00,-45.05,-77.00,-26957.81,75082
0.28,-2.15,-0.07,7.00,-46.07,-78.00,-26964.52,75091
0.42,-2.17,-0.02,7.00,-45.93,-78.00,-26972.08,75101
0.00,-2.11,0.06,7.00,-45.30,-78.00,-26978.80,75110
0.42,-2.24,-0.13,7.00,-46.75,-79.00,-26986.35,75118
0.42,-1.99,0.25,7.00,-43.95,-77.00,-26993.07,75127
0.28,-1.89,0.10,7.00,-44.08,-77.00,-27000.62,75137
0.28,-1.70,0.19,7.00,-42.77,-76.00,-27007.33,75146
0.28,-1.97,-0.27,7.00,-45.91,-78.00,-27014.89,75154
0.28,-2.04,-0.07,7.00,-45.44,-78.00,-27021.60,75163
0.28,-2.02,0.01,7.00,-45.06,-77.00,-27028.32,75172
0.57,-1.91,0.11,7.00,-44.11,-77.00,-27035.03,75182
0.33,-1.79,0.12,7.00,-43.45,-76.00,-27042.58,75190
0.52,-1.85,-0.06,7.00,-44.50,-77.00,-27049.30,75199
0.28,-1.53,0.32,7.00,-41.35,-74.00,-27056.02,75208
0.71,-1.60,-0.07,7.00,-43.25,-76.00,-27063.57,75217
0.81,-1.51,0.08,7.00,-42.24,-75.00,-27070.28,75226
0.76,-1.43,0.08,7.00,-41.82,-75.00,-27077.00,75235
0.28,-1.23,0.20,7.00,-40.38,-73.00,-27083.71,75244
1.06,-1.31,-0.07,7.00,-41.82,-75.00,-27091.27,75253
0.52,-1.24,0.07,7.00,-40.93,-74.00,-27097.98,75261
0.33,-1.36,-0.12,7.00,-42.29,-75.00,-27104.70,75271
0.28,-1.48,-0.12,7.00,-42.88,-76.00,-27112.25,75280
0.28,-2.29,-0.81,7.00,-49.68,-81.00,-27118.97,75289
0.33,-1.88,0.41,7.00,-42.75,-76.00,-27125.68,75297
0.23,-2.05,-0.17,7.00,-45.90,-78.00,-27132.39,75307
0.28,-2.16,-0.11,7.00,-46.25,-78.00,-27139.11,75316
0.28,-1.92,0.24,7.00,-43.64,-76.00,-27145.82,75325
0.28,-2.12,-0.20,7.00,-46.39,-79.00,-27152.54,75334
0.28,-1.94,0.18,7.00,-43.97,-77.00,-27159.25,75342
0.33,-1.97,-0.03,7.00,-44.95,-77.00,-27165.97,75352
0.28,-1.92,0.05,7.00,-44.40,-77.00,-27173.52,75361
0.37,-1.93,-0.01,7.00,-44.67,-77.00,-27180.24,75370
0.76,-1.82,0.11,7.00,-43.63,-76.00,-27186.95,75378
0.33,-1.77,0.05,7.00,-43.63,-76.00,-27193.66,75387
0.28,-1.76,0.00,7.00,-43.79,-76.00,-27200.38,75397
0.66,-1.80,-0.04,7.00,-44.14,-77.00,-27207.09,75406
0.28,-1.88,-0.08,7.00,-44.70,-77.00,-27213.81,75414
0.28,-2.11,-0.23,7.00,-46.47,-79.00,-27220.52,75423
0.33,-2.28,-0.17,7.00,-47.08,-79.00,-27227.24,75432
0.28,-2.19,0.09,7.00,-45.56,-78.00,-27233.95,75442
0.28,-2.25,-0.06,7.00,-46.47,-79.00,-27240.67,75450
0.28,-2.16,0.08,7.00,-45.50,-78.00,-27246.54,75459
0.23,-2.23,-0.07,7.00,-46.44,-79.00,-27253.26,75468
0.81,-2.24,-0.01,7.00,-46.27,-78.00,-27259.97,75478
0.28,-2.33,-0.08,7.00,-46.97,-79.00,-27266.69,75486
0.33,-2.26,0.07,7.00,-46.04,-78.00,-27272.56,75495
0.28,-2.42,-0.16,7.00,-47.73,-80.00,-27279.28,75504
0.23,-2.43,-0.01,7.00,-47.17,-79.00,-27285.99,75513
0.28,-2.40,0.03,7.00,-46.85,-79.00,-27292.71,75522
0.71,-2.40,-0.01,7.00,-47.06,-79.00,-27299.42,75531
0.37,-2.45,-0.04,7.00,-47.41,-79.00,-27306.14,75540
0.61,-2.48,-0.03,7.00,-47.52,-80.00,-27312.01,75549
0.33,-2.71,-0.24,7.00,-49.51,-81.00,-27318.73,75557
0.28,-2.82,-0.10,7.00,-49.50,-81.00,-27325.44,75567
0.28,-2.97,-0.15,7.00,-50.43,-82.00,-27331.32,75576
0.28,-3.01,-0.04,7.00,-50.23,-82.00,-27338.03,75585
0.28,-3.00,0.01,7.00,-49.94,-82.00,-27343.91,75594
0.86,-2.83,0.17,7.00,-48.50,-80.00,-27349.78,75602
0.33,-2.86,-0.02,7.00,-49.37,-81.00,-27355.66,75612
0.28,-2.90,-0.04,7.00,-49.64,-81.00,-27362.37,75621
0.28,-2.85,0.05,7.00,-49.02,-81.00,-27368.25,75630
0.86,-2.77,0.07,7.00,-48.59,-80.00,-27374.12,75638
0.33,-2.64,0.14,7.00,-47.65,-80.00,-27380.84,75648
0.71,-2.87,-0.23,7.00,-50.31,-82.00,-27386.71,75657
0.33,-2.95,-0.07,7.00,-50.01,-82.00,-27392.59,75666
0.28,-2.98,-0.03,7.00,-50.01,-82.00,-27399.30,75674
0.28,-2.84,0.14,7.00,-48.66,-80.00,-27405.18,75683
0.28,-3.08,-0.24,7.00,-51.35,-83.00,-27411.05,75693
0.28,-3.05,0.03,7.00,-50.10,-82.00,-27417.77,75702
0.28,-3.00,0.05,7.00,-49.79,-81.00,-27423.64,75710
0.28,-2.65,0.35,7.00,-46.82,-79.00,-27429.52,75719
0.28,-3.01,-0.36,7.00,-51.49,-83.00,-27435.39,75728
0.28,-2.99,0.02,7.00,-49.90,-81.00,-27441.27,75738
0.76,-2.69,0.30,7.00,-47.24,-79.00,-27447.14,75746
0.28,-3.01,-0.32,7.00,-51.29,-83.00,-27453.02,75755
0.28,-3.06,-0.05,7.00,-50.50,-82.00,-27458.90,75764
0.28,-2.91,0.14,7.00,-49.00,-81.00,-27464.77,75773
0.28,-2.45,0.46,7.00,-45.41,-78.00,-27470.64,75782
1.26,-2.18,0.27,7.00,-44.82,-77.00,-27476.52,75791
0.28,-1.90,0.28,7.00,-43.35,-76.00,-27482.40,75800
0.23,-1.69,0.20,7.00,-42.65,-75.00,-27488.27,75809
0.28,-1.41,0.28,7.00,-40.93,-74.00,-27494.15,75817
0.71,-1.28,0.13,7.00,-40.88,-74.00,-27500.02,75827
0.52,-1.16,0.12,7.00,-40.32,-73.00,27500.02,75836
0.37,-1.10,0.06,7.00,-40.25,-73.00,27494.15,75845
0.66,-1.04,0.06,7.00,-39.99,-73.00,27488.27,75853
0.37,-0.86,0.19,7.00,-38.54,-72.00,27482.40,75863
0.28,-0.70,0.16,7.00,-37.88,-71.00,27476.52,75872
0.28,-0.58,0.13,7.00,-37.37,-71.00,27470.64,75881
0.28,-0.41,0.17,7.00,-36.38,-70.00,27464.77,75889
0.28,-0.06,0.35,7.00,-33.90,-68.00,27458.06,75898
0.47,0.16,0.22,7.00,-33.29,-67.00,27452.18,75908
0.23,0.36,0.19,7.00,-32.45,-67.00,27446.31,75916
0.28,0.76,0.40,7.00,-29.59,-64.00,27440.43,75925
0.28,1.06,0.30,7.00,-28.54,-64.00,27434.55,75934
0.28,1.11,0.06,7.00,-29.21,-64.00,27428.68,75943
0.33,1.85,0.74,7.00,-22.82,-59.00,27422.80,75952
0.28,2.00,0.16,7.00,-24.36,-60.00,27416.93,75961
0.28,2.28,0.28,7.00,-22.49,-58.00,27411.05,75970
0.28,2.81,0.53,7.00,-18.82,-55.00,27405.18,75978
0.96,3.21,0.40,7.00,-17.36,-54.00,27400.14,75987
0.86,3.80,0.59,7.00,-13.68,-51.00,27395.11,75997
1.11,4.45,0.65,7.00,-10.16,-48.00,27390.07,76006
0.28,5.02,0.57,7.00,-38.14,-72.00,27385.03,76014
0.37,5.70,0.68,7.00,-19.06,-56.00,27380.00,76023
0.76,6.25,0.56,7.00,-7.62,-46.00,27375.80,76033
1.11,6.90,0.65,7.00,10.33,48.00,27371.60,76041
0.91,7.42,0.52,7.00,20.80,57.00,27367.41,76050
1.21,7.99,0.57,7.00,36.14,70.00,27364.05,76059
0.57,8.44,0.45,7.00,44.84,77.00,27361.53,76067
0.33,8.98,0.54,7.00,60.41,90.00,27359.86,76077
0.28,9.37,0.39,7.00,67.08,96.00,27359.01,76086
0.28,9.87,0.50,7.00,81.61,108.00,27359.01,76094
0.28,10.38,0.51,7.00,94.79,119.00,27359.01,76103
0.57,10.62,0.24,7.00,95.39,120.00,27359.01,76112
1.11,10.99,0.37,7.00,107.00,130.00,27359.01,76121
0.33,11.25,0.26,7.00,111.47,133.00,27359.01,76130
0.23,11.57,0.33,7.00,120.88,141.00,27359.86,76139
0.28,11.71,0.14,7.00,120.62,141.00,27359.86,76148
0.28,11.83,0.12,7.00,123.30,143.00,27360.69,76156
1.11,11.73,-0.10,7.00,116.20,137.00,27360.69,76166
0.86,11.93,0.20,7.00,127.25,147.00,27360.69,76175
0.33,12.02,0.09,7.00,127.43,147.00,27360.69,76184
0.61,12.06,0.04,7.00,127.29,147.00,27360.69,76193
0.33,12.04,-0.02,7.00,125.47,145.00,27360.69,76201
1.11,12.16,0.13,7.00,131.61,150.00,27360.69,76211
0.81,12.15,-0.02,7.00,128.34,148.00,27360.69,76220
1.16,12.18,0.04,7.00,130.27,149.00,27360.69,76229
1.01,12.16,-0.03,7.00,128.33,148.00,27360.69,76237
0.61,12.13,-0.02,7.00,127.96,147.00,27360.69,76247
1.11,12.06,-0.08,7.00,124.89,145.00,27360.69,76256
0.33,11.93,-0.12,7.00,120.89,141.00,27360.69,76265
0.28,11.76,-0.18,7.00,115.29,137.00,27360.69,76274
0.00,11.48,-0.28,7.00,106.29,129.00,27360.69,76282
0.91,11.23,-0.24,7.00,101.01,125.00,27360.69,76292
1.06,10.94,-0.30,7.00,92.48,117.00,27361.53,76301
0.57,10.59,-0.35,7.00,82.66,109.00,27361.53,76310
0.57,10.22,-0.37,7.00,73.19,101.00,27361.53,76318
0.96,9.83,-0.40,7.00,62.73,92.00,27361.53,76327
0.33,9.39,-0.44,7.00,50.96,82.00,27361.53,76337
0.47,8.96,-0.43,7.00,40.46,74.00,27361.53,76345
0.91,8.54,-0.42,7.00,30.05,65.00,27361.53,76354
1.01,8.12,-0.42,7.00,19.64,56.00,27361.53,76363
0.28,7.67,-0.45,7.00,7.93,46.00,27361.53,76371
0.28,7.20,-0.47,7.00,-4.28,-43.00,27361.53,76381
0.28,6.66,-0.54,7.00,-19.18,-56.00,27361.53,76389
0.28,6.09,-0.58,7.00,-34.41,-69.00,27361.53,76398
1.11,5.49,-0.60,7.00,-49.74,-81.00,27361.53,76407
0.52,4.86,-0.63,7.00,-13.19,-51.00,27361.53,76416
0.37,4.26,-0.60,7.00,-16.12,-53.00,27360.69,76425
0.28,3.56,-0.70,7.00,-20.04,-56.00,27360.69,76434
0.28,2.87,-0.69,7.00,-23.43,-59.00,27359.86,76443
0.81,2.18,-0.68,7.00,-26.83,-62.00,27359.01,76451
1.01,1.59,-0.59,7.00,-29.38,-64.00,27358.17,76461
0.61,0.45,-1.14,7.00,-37.29,-71.00,27358.17,76470
1.06,0.47,0.01,7.00,-32.61,-67.00,27358.17,76478
2.57,-0.20,-0.67,7.00,-38.69,-72.00,27358.17,76487
5.02,-0.97,-0.77,7.00,-42.86,-76.00,27358.17,76496
9.11,-1.44,-0.47,7.00,-43.93,-77.00,27357.34,76505
14.30,-1.84,-0.40,7.00,-45.36,-78.00,27357.34,76514
20.48,-2.17,-0.33,7.00,-46.35,-79.00,27357.34,76523
33.95,-2.79,-0.62,7.00,-49.11,-81.00,27357.34,76532
36.19,-2.76,0.03,7.00,-46.10,-78.00,27357.34,76540
50.82,-3.09,-0.32,7.00,-46.56,-79.00,27357.34,76550
56.86,-3.43,-0.35,7.00,-47.08,-79.00,27356.50,76559
67.24,-3.72,-0.29,7.00,-45.69,-78.00,27356.50,76568
71.90,-4.03,-0.31,7.00,-46.02,-78.00,27356.50,76577
85.46,-4.30,-0.27,7.00,-42.98,-76.00,27356.50,76585
88.08,-4.56,-0.26,7.00,-43.33,-76.00,27356.50,76595
87.20,-4.85,-0.29,7.00,-45.18,-78.00,27356.50,76604
85.89,-5.11,-0.26,7.00,-293.04,-287.00,27356.50,76613
88.96,-5.38,-0.27,7.00,-298.96,-292.00,27356.50,76622
96.84,-5.72,-0.35,7.00,-306.20,-298.00,27356.50,76631
95.88,-5.94,-0.22,7.00,-309.68,-301.00,27356.50,76640
97.81,-6.26,-0.32,7.00,-318.80,-308.00,27356.50,76649
111.20,-6.62,-0.36,7.00,-322.83,-312.00,27356.50,76658
115.64,-6.98,-0.36,7.00,-329.85,-318.00,27356.50,76667
107.44,-7.29,-0.31,7.00,-340.47,-327.00,27356.50,76677
119.67,-7.66,-0.37,7.00,-345.29,-331.00,27356.50,76686
120.25,-8.06,-0.40,7.00,-355.74,-339.00,27356.50,76695
125.03,-8.39,-0.33,7.00,-360.02,-343.00,27356.50,76704
134.46,-8.75,-0.36,7.00,-364.79,-347.00,27356.50,76712
139.76,-9.04,-0.29,7.00,-367.86,-350.00,27356.50,76722
138.42,-9.19,-0.15,7.00,-369.48,-351.00,27356.50,76731
143.17,-9.51,-0.31,7.00,-377.98,-358.00,27356.50,76740
161.42,-9.66,-0.16,7.00,-367.63,-349.00,27356.50,76749
180.97,-9.74,-0.08,7.00,-354.52,-338.00,27356.50,76759
180.11,-9.84,-0.10,7.00,-357.96,-341.00,27356.50,76768
209.56,-9.86,-0.02,7.00,-333.98,-321.00,27356.50,76777
222.79,-9.87,-0.01,7.00,-322.66,-311.00,27356.50,76786
233.50,-9.97,-0.10,7.00,-317.36,-307.00,27356.50,76795
257.63,-10.04,-0.07,7.00,-294.83,-288.00,27356.50,76805
261.27,-10.05,-0.01,7.00,-289.85,-284.00,27356.50,76814
285.47,-10.00,0.05,7.00,-261.00,-259.00,27356.50,76822
275.03,-9.93,0.07,7.00,-270.54,-268.00,27356.50,76831
306.10,-9.88,0.05,7.00,-233.47,-236.00,27356.50,76840
310.40,-9.86,0.02,7.00,-228.53,-232.00,27356.50,76850
311.84,-9.81,0.05,7.00,-224.76,-229.00,27356.50,76859
297.68,-9.77,0.04,7.00,-241.01,-243.00,27356.50,76868
303.27,-9.73,0.04,7.00,-233.43,-236.00,27356.50,76877
337.42,-9.70,0.03,7.00,-189.10,-199.00,27356.50,76886
331.22,-9.66,0.04,7.00,-196.15,-205.00,27356.50,76895
304.68,-9.65,0.00,7.00,-230.51,-234.00,27356.50,76904
308.96,-9.69,-0.04,7.00,-226.94,-231.00,27356.50,76913
334.31,-9.75,-0.06,7.00,-196.49,-205.00,27356.50,76922
299.07,-9.86,-0.11,7.00,-244.87,-246.00,27356.50,76932
300.46,-10.02,-0.16,7.00,-248.32,-249.00,27356.50,76941
323.63,-10.20,-0.17,7.00,-223.82,-228.00,27356.50,76950
322.14,-10.38,-0.18,7.00,-230.66,-234.00,27356.50,76959
288.14,-10.57,-0.19,7.00,-276.80,-273.00,27356.50,76968
280.20,-10.75,-0.18,7.00,-290.25,-284.00,27356.50,76977
294.93,-10.92,-0.18,7.00,-277.69,-274.00,27356.50,76986
256.43,-11.09,-0.16,7.00,-323.97,-313.00,27356.50,76995
256.43,-11.24,-0.16,7.00,-327.73,-316.00,27356.50,77004
252.86,-11.39,-0.15,7.00,-334.86,-322.00,27356.50,77014
216.58,-11.53,-0.13,7.00,-372.05,-353.00,27356.50,77023
200.84,-11.63,-0.11,7.00,-387.34,-366.00,27356.50,77032
175.05,-11.72,-0.09,7.00,-408.50,-384.00,27356.50,77041
156.85,-11.79,-0.06,7.00,-421.74,-395.00,27356.50,77050
145.25,-11.83,-0.04,7.00,-429.37,-401.00,27356.50,77060
134.46,-11.86,-0.03,7.00,-435.88,-407.00,27356.50,77069
116.21,-11.87,-0.01,7.00,-444.95,-415.00,27356.50,77078
98.29,-11.86,0.01,7.00,-451.95,-421.00,27356.50,77087
85.89,-11.84,0.02,7.00,-455.94,-424.00,27356.50,77096
68.65,-11.80,0.04,7.00,-459.82,-427.00,27356.50,77105
56.86,-11.79,0.02,7.00,-462.87,-430.00,27356.50,77114
49.74,-11.84,-0.05,7.00,-467.09,-433.00,27356.50,77123
35.98,-11.89,-0.05,7.00,-470.60,-436.00,27356.50,77132
29.26,-12.00,-0.11,7.00,-475.54,-440.00,27356.50,77142
21.31,-12.12,-0.12,7.00,-479.70,-444.00,27356.50,77151
15.43,-12.29,-0.17,7.00,-485.23,-449.00,27356.50,77160
9.19,-12.41,-0.11,7.00,-487.33,-450.00,27356.50,77169
8.94,-12.56,-0.16,7.00,-492.08,-454.00,27355.66,77177
8.26,-12.77,-0.20,7.00,-498.09,-459.00,27355.66,77187
8.43,-12.99,-0.22,7.00,-503.88,-464.00,27354.82,77196
4.09,-13.15,-0.17,7.00,-507.10,-467.00,27353.98,77205
1.90,-13.30,-0.15,7.00,-510.37,-470.00,27352.30,77214
0.86,-13.47,-0.17,7.00,-515.07,-474.00,27351.46,77223
0.37,-13.66,-0.19,7.00,-520.43,-478.00,27349.78,77232
0.57,-13.88,-0.21,7.00,-526.14,-483.00,27347.27,77241
0.42,-14.17,-0.29,7.00,-535.01,-491.00,27345.58,77250
0.52,-14.30,-0.13,7.00,-534.95,-490.00,27342.23,77259
0.71,-14.49,-0.19,7.00,-541.15,-496.00,27339.71,77268
1.16,-14.86,-0.37,7.00,-553.98,-507.00,27336.35,77278
0.91,-14.87,-0.00,7.00,-546.72,-500.00,27332.16,77287
0.37,-15.32,-0.46,7.00,-567.21,-518.00,27327.96,77296
0.33,-15.49,-0.17,7.00,-565.78,-516.00,27323.76,77304
0.57,-16.04,-0.55,7.00,-586.99,-534.00,27318.73,77314
1.21,-16.04,0.00,7.00,-575.93,-525.00,27313.69,77323
1.06,-16.53,-0.49,7.00,-598.05,-544.00,27307.82,77332
0.66,-16.75,-0.22,7.00,-598.25,-544.00,27301.94,77341
1.16,-16.55,0.20,7.00,-584.89,-533.00,27296.07,77350
0.96,-16.82,-0.26,7.00,-600.62,-546.00,27289.35,77360
0.33,-17.15,-0.33,7.00,-610.26,-554.00,27281.80,77368
0.33,-17.26,-0.12,7.00,-608.94,-553.00,27275.08,77377
0.66,-16.99,0.27,7.00,-594.47,-541.00,27267.53,77386
0.81,-16.86,0.13,7.00,-593.82,-540.00,27259.13,77395
0.52,-16.38,0.48,7.00,-575.04,-524.00,27251.58,77405
0.37,-16.57,-0.19,7.00,-593.06,-539.00,27243.19,77414
0.42,-16.27,0.31,7.00,-575.54,-525.00,27234.79,77423
0.81,-16.11,0.16,7.00,-574.56,-524.00,27225.56,77432
0.57,-16.32,-0.22,7.00,-587.39,-535.00,27216.33,77442
1.21,-16.39,-0.07,7.00,-586.11,-534.00,27207.09,77451
1.06,-16.67,-0.27,7.00,-597.14,-543.00,27197.86,77460
0.66,-16.79,-0.12,7.00,-597.02,-543.00,27187.79,77468
0.33,-16.56,0.22,7.00,-584.64,-532.00,27177.72,77477
0.33,-16.57,-0.00,7.00,-589.22,-536.00,27167.65,77487
0.33,-16.82,-0.26,7.00,-600.65,-546.00,27156.74,77496
0.33,-17.01,-0.19,7.00,-604.22,-549.00,27146.66,77505
0.96,-16.97,0.05,7.00,-598.26,-544.00,27135.75,77514
0.91,-16.87,0.10,7.00,-594.69,-541.00,27124.84,77523
0.37,-17.24,-0.37,7.00,-613.33,-557.00,27113.93,77533
0.33,-17.22,0.01,7.00,-605.32,-550.00,27103.02,77542
0.33,-17.19,0.03,7.00,-604.29,-549.00,27092.11,77551
0.33,-17.60,-0.41,7.00,-623.31,-565.00,27080.35,77560
0.33,-17.45,0.16,7.00,-607.99,-552.00,27069.44,77570
0.33,-17.52,-0.08,7.00,-614.65,-558.00,27057.69,77578
0.71,-17.56,-0.04,7.00,-614.88,-558.00,27045.94,77587
0.33,-17.84,-0.27,7.00,-626.38,-568.00,27034.19,77596
0.33,-17.75,0.09,7.00,-617.00,-560.00,27022.44,77605
0.71,-17.94,-0.19,7.00,-627.09,-568.00,27010.69,77615
1.16,-18.50,-0.56,7.00,-648.64,-586.00,26998.94,77624
0.91,-18.74,-0.24,7.00,-648.24,-586.00,26987.19,77633
0.96,-18.54,0.20,7.00,-634.37,-574.00,26975.44,77642
0.33,-19.00,-0.46,7.00,-659.32,-595.00,26963.69,77651
0.52,-18.43,0.57,7.00,-624.47,-566.00,26951.94,77661
0.33,-18.21,0.22,7.00,-625.98,-567.00,26939.35,77670
0.33,-18.74,-0.53,7.00,-654.04,-591.00,26927.60,77679
0.33,-19.09,-0.35,7.00,-659.42,-595.00,26915.84,77687
0.33,-19.18,-0.08,7.00,-656.05,-593.00,26903.26,77697
0.33,-19.12,0.05,7.00,-652.09,-589.00,26891.50,77706
0.33,-19.10,0.02,7.00,-652.08,-589.00,26879.75,77715
0.33,-19.16,-0.06,7.00,-655.14,-592.00,26868.00,77724
0.91,-19.47,-0.31,7.00,-668.08,-603.00,26856.25,77733
1.16,-19.45,0.02,7.00,-660.91,-597.00,26843.66,77743
0.86,-19.51,-0.05,7.00,-663.78,-599.00,26831.91,77752
1.01,-19.27,0.24,7.00,-652.04,-589.00,26819.32,77761
0.33,-19.53,-0.26,7.00,-668.32,-603.00,26807.57,77770
0.81,-19.33,0.20,7.00,-654.33,-591.00,26794.98,77779
0.81,-19.47,-0.14,7.00,-664.75,-600.00,26782.39,77788
0.81,-19.48,-0.01,7.00,-662.30,-598.00,26770.64,77797
0.57,-19.67,-0.19,7.00,-670.66,-605.00,26758.05,77806
1.21,-19.67,0.01,7.00,-666.62,-602.00,26746.30,77815
0.42,-19.18,0.49,7.00,-644.58,-583.00,26733.71,77825
0.33,-19.53,-0.35,7.00,-670.38,-605.00,26721.12,77834
0.33,-18.99,0.55,7.00,-638.73,-578.00,26709.37,77843
0.33,-19.08,-0.09,7.00,-653.91,-591.00,26696.78,77852
0.66,-19.02,0.06,7.00,-649.30,-587.00,26685.03,77861
1.16,-18.95,0.07,7.00,-647.20,-585.00,26672.44,77871
0.33,-18.54,0.41,7.00,-630.27,-571.00,26660.69,77880
0.33,-18.02,0.52,7.00,-615.09,-558.00,26648.10,77889
0.33,-17.79,0.23,7.00,-614.95,-558.00,26636.35,77897
0.33,-18.08,-0.29,7.00,-632.77,-573.00,26623.75,77906
0.33,-17.81,0.27,7.00,-614.92,-558.00,26612.01,77916
0.33,-17.18,0.63,7.00,-591.85,-538.00,26599.42,77925
1.21,-16.96,0.22,7.00,-594.73,-541.00,26586.83,77934
0.33,-16.51,0.45,7.00,-578.70,-527.00,26574.24,77943
0.33,-16.42,0.09,7.00,-583.86,-532.00,26562.49,77953
0.86,-15.90,0.52,7.00,-562.01,-513.00,26549.90,77962
1.01,-15.67,0.23,7.00,-562.08,-513.00,26537.30,77971
1.11,-15.07,0.60,7.00,-539.81,-495.00,26524.71,77980
0.71,-14.78,0.29,7.00,-538.75,-494.00,26512.12,77989
0.33,-14.56,0.22,7.00,-534.53,-490.00,26500.37,77999
1.11,-14.25,0.31,7.00,-524.93,-482.00,26487.78,78008
0.47,-13.90,0.34,7.00,-515.78,-474.00,26475.19,78016
1.21,-13.41,0.50,7.00,-500.31,-461.00,26463.44,78025
1.06,-13.55,-0.14,7.00,-516.40,-475.00,26450.85,78034
0.61,-13.01,0.54,7.00,-489.33,-452.00,26439.10,78044
1.21,-12.93,0.08,7.00,-496.54,-458.00,26426.51,78053
0.33,-11.93,1.00,7.00,-453.18,-422.00,26414.76,78062
0.33,-11.67,0.25,7.00,-461.79,-429.00,26402.17,78071
0.81,-11.02,0.66,7.00,-437.23,-408.00,26390.42,78081
1.06,-10.49,0.53,7.00,-426.51,-399.00,26377.83,78090
1.11,-10.04,0.44,7.00,-417.25,-391.00,26365.24,78099
0.71,-9.44,0.60,7.00,-399.10,-376.00,26353.49,78108
1.21,-8.69,0.76,7.00,-377.10,-357.00,26341.74,78117
1.06,-7.70,0.99,7.00,-347.58,-332.00,26329.15,78126
0.33,-7.01,0.68,7.00,-336.66,-323.00,26317.40,78135
0.33,-6.37,0.65,7.00,-321.19,-310.00,26305.65,78144
0.76,-5.94,0.43,7.00,-315.01,-305.00,26293.90,78153
0.33,-4.95,0.99,7.00,-55.76,-86.00,26282.15,78162
1.06,-4.30,0.65,7.00,-53.88,-85.00,26270.39,78172
0.33,-3.89,0.40,7.00,-52.85,-84.00,26259.48,78180
0.71,-3.13,0.76,7.00,-47.59,-80.00,26248.57,78189
1.63,-2.63,0.50,7.00,-46.13,-78.00,26237.66,78198
0.91,-1.83,0.80,7.00,-40.97,-74.00,26226.75,78208
1.06,-1.01,0.83,7.00,-36.73,-70.00,26215.84,78216
0.52,-0.41,0.59,7.00,-34.69,-69.00,26205.77,78225
1.11,0.20,0.62,7.00,-31.51,-66.00,26195.70,78234
0.76,0.99,0.79,7.00,-26.86,-62.00,26185.62,78243
0.71,1.79,0.80,7.00,-22.85,-59.00,26175.55,78252
1.01,2.34,0.55,7.00,-21.13,-57.00,26165.48,78261
0.61,2.73,0.39,7.00,-19.76,-56.00,26156.25,78270
1.06,3.12,0.39,7.00,-17.84,-55.00,26146.17,78279
0.76,3.89,0.77,7.00,-12.43,-50.00,26136.94,78287
0.28,4.74,0.84,7.00,-7.93,-46.00,26127.71,78297
0.23,5.14,0.40,7.00,-38.34,-72.00,26118.48,78306
0.28,5.74,0.59,7.00,-19.71,-56.00,26110.08,78315
1.06,6.36,0.62,7.00,-3.57,-42.00,26100.85,78323
0.57,6.70,0.34,7.00,-0.67,-40.00,26092.46,78332
1.11,7.30,0.60,7.00,19.71,56.00,26084.06,78342
0.28,7.55,0.24,7.00,18.63,55.00,26075.67,78350
0.33,7.92,0.37,7.00,30.51,65.00,26068.11,78359
0.76,8.09,0.16,7.00,30.47,65.00,26061.40,78368
1.01,8.56,0.47,7.00,48.54,80.00,26055.52,78376
1.06,8.96,0.40,7.00,56.86,87.00,26049.65,78386
0.91,8.78,-0.18,7.00,40.86,74.00,26044.61,78395
0.23,9.18,0.40,7.00,62.60,92.00,26040.42,78403
0.33,9.38,0.20,7.00,63.59,93.00,26037.06,78412
0.57,9.68,0.30,7.00,73.04,101.00,26034.54,78422
1.06,9.81,0.13,7.00,72.84,101.00,26032.86,78430
0.81,10.11,0.30,7.00,83.63,110.00,26032.86,78439
1.16,10.11,0.01,7.00,78.01,105.00,26032.86,78448
1.01,10.27,0.15,7.00,84.63,111.00,26032.86,78457
0.37,10.33,0.07,7.00,84.76,111.00,26032.86,78466
0.28,10.30,-0.04,7.00,81.67,108.00,26032.86,78475
0.28,10.25,-0.05,7.00,80.31,107.00,26032.86,78484
0.28,10.08,-0.17,7.00,73.78,102.00,26032.86,78493
0.86,9.80,-0.29,7.00,64.16,94.00,26032.86,78501
0.33,9.29,-0.51,7.00,47.15,79.00,26032.86,78511
0.28,8.87,-0.42,7.00,38.37,72.00,26032.86,78520
0.61,8.62,-0.26,7.00,35.28,69.00,26032.86,78528
0.33,8.17,-0.45,7.00,20.24,57.00,26033.70,78537
0.66,7.62,-0.55,7.00,4.44,43.00,26033.70,78545
0.28,7.29,-0.33,7.00,0.80,40.00,26034.54,78555
0.71,6.56,-0.73,7.00,-25.55,-61.00,26034.54,78564
0.71,6.13,-0.44,7.00,-30.58,-65.00,26034.54,78572
0.42,5.48,-0.64,7.00,-50.80,-82.00,26034.54,78581
0.33,5.06,-0.42,7.00,-56.83,-87.00,26033.70,78590
0.42,4.57,-0.49,7.00,-14.11,-51.00,26033.70,78599
0.61,4.18,-0.39,7.00,-15.67,-53.00,26032.86,78608
0.86,3.83,-0.35,7.00,-17.27,-54.00,26032.02,78617
0.37,3.46,-0.36,7.00,-19.12,-56.00,26030.35,78625
0.28,3.16,-0.30,7.00,-20.40,-57.00,26029.51,78635
0.28,2.80,-0.36,7.00,-22.43,-58.00,26028.67,78644
0.37,2.75,-0.05,7.00,-21.46,-58.00,26027.83,78652
0.28,2.54,-0.21,7.00,-23.17,-59.00,26026.15,78661
0.47,2.43,-0.11,7.00,-23.27,-59.00,26025.31,78670
1.11,2.19,-0.24,7.00,-24.98,-60.00,26023.63,78680
0.28,2.15,-0.04,7.00,-24.44,-60.00,26022.79,78688
1.21,2.05,-0.10,7.00,-25.15,-61.00,26021.11,78697
0.28,1.99,-0.06,7.00,-25.32,-61.00,26019.43,78706
0.28,1.91,-0.08,7.00,-25.78,-61.00,26017.75,78714
0.42,1.81,-0.10,7.00,-26.35,-62.00,26016.08,78724
0.28,1.73,-0.08,7.00,-26.67,-62.00,26014.40,78733
0.47,1.67,-0.06,7.00,-26.86,-62.00,26012.72,78742
0.61,1.60,-0.07,7.00,-27.27,-62.00,26011.04,78750
0.81,1.56,-0.04,7.00,-27.35,-63.00,26008.52,78759
0.91,1.68,0.12,7.00,-26.15,-62.00,26006.84,78769
1.01,1.53,-0.15,7.00,-27.97,-63.00,26005.16,78777
0.66,1.59,0.07,7.00,-26.77,-62.00,26002.65,78786
1.06,1.60,0.01,7.00,-26.93,-62.00,26000.97,78795
0.57,1.77,0.17,7.00,-25.47,-61.00,25998.45,78803
1.16,1.71,-0.06,7.00,-26.71,-62.00,25995.93,78813
0.66,1.78,0.07,7.00,-25.79,-61.00,25994.25,78822
0.37,1.73,-0.06,7.00,-26.59,-62.00,25991.74,78831
0.42,1.93,0.20,7.00,-24.54,-60.00,25989.22,78839
0.28,1.87,-0.06,7.00,-25.92,-61.00,25986.70,78849
0.47,1.96,0.10,7.00,-24.78,-60.00,25984.18,78858
0.61,1.95,-0.02,7.00,-25.33,-61.00,25981.66,78866
0.23,1.93,-0.01,7.00,-25.38,-61.00,25979.14,78875
0.28,1.95,0.01,7.00,-25.21,-61.00,25976.63,78884
0.81,1.93,-0.02,7.00,-25.43,-61.00,25974.11,78893
1.16,1.93,-0.00,7.00,-25.37,-61.00,25970.75,78902
0.91,1.91,-0.02,7.00,-25.56,-61.00,25968.23,78911
0.86,1.84,-0.07,7.00,-26.08,-61.00,25964.88,78920
0.76,1.73,-0.10,7.00,-26.74,-62.00,25962.36,78928
0.66,1.67,-0.07,7.00,-26.92,-62.00,25959.00,78938
0.42,1.65,-0.02,7.00,-26.83,-62.00,25956.49,78947
0.33,1.64,-0.01,7.00,-26.87,-62.00,25953.13,78955
0.37,1.65,0.01,7.00,-26.69,-62.00,25949.77,78964
0.66,1.63,-0.02,7.00,-26.92,-62.00,25946.41,78973
0.37,1.63,-0.00,7.00,-26.85,-62.00,25943.05,78982
0.42,1.68,0.04,7.00,-26.44,-62.00,25940.54,78991
0.33,1.69,0.02,7.00,-26.45,-62.00,25937.18,79000
1.06,1.72,0.03,7.00,-26.29,-62.00,25932.98,79008
0.61,1.71,-0.01,7.00,-26.45,-62.00,25929.62,79017
1.11,1.74,0.02,7.00,-26.22,-62.00,25926.27,79027
0.52,1.82,0.08,7.00,-25.58,-61.00,25922.91,79035
0.28,1.81,-0.01,7.00,-26.02,-61.00,25919.55,79044
0.28,1.83,0.02,7.00,-25.79,-61.00,25915.35,79053
0.76,1.74,-0.09,7.00,-26.68,-62.00,25912.00,79063
0.76,1.74,0.00,7.00,-26.30,-62.00,25907.80,79071
0.37,1.75,0.02,7.00,-26.16,-62.00,25904.45,79080
1.06,1.65,-0.10,7.00,-27.14,-62.00,25900.25,79089
0.00,1.60,-0.05,7.00,-27.18,-62.00,25896.89,79097
0.28,1.61,0.00,7.00,-26.96,-62.00,25892.69,79107
1.11,1.49,-0.12,7.00,-28.02,-63.00,25889.33,79116
0.71,1.43,-0.06,7.00,-28.12,-63.00,25885.14,79124
1.21,1.36,-0.07,7.00,-28.51,-64.00,25881.78,79133
0.96,1.34,-0.01,7.00,-28.34,-63.00,25877.58,79142
0.86,1.31,-0.03,7.00,-28.54,-64.00,25873.39,79152
0.47,1.28,-0.04,7.00,-28.76,-64.00,25869.19,79160
0.28,1.25,-0.03,7.00,-28.90,-64.00,25865.83,79169
0.28,1.17,-0.08,7.00,-29.47,-64.00,25861.64,79178
0.81,1.08,-0.09,7.00,-29.95,-65.00,25857.44,79186
1.16,0.96,-0.12,7.00,-30.64,-65.00,25853.25,79196
0.96,0.90,-0.06,7.00,-30.71,-65.00,25849.05,79205
0.86,0.91,0.01,7.00,-30.40,-65.00,25844.85,79213
1.06,0.86,-0.05,7.00,-30.90,-65.00,25840.66,79222
0.61,0.90,0.04,7.00,-30.38,-65.00,25836.46,79232
0.28,0.85,-0.05,7.00,-30.97,-66.00,25832.26,79241
0.37,0.83,-0.02,7.00,-30.91,-66.00,25827.23,79249
0.86,0.79,-0.04,7.00,-31.24,-66.00,25823.03,79258
1.11,0.91,0.13,7.00,-29.93,-65.00,25818.83,79267
0.47,0.88,-0.04,7.00,-30.77,-65.00,25813.80,79276
0.28,0.75,-0.13,7.00,-31.76,-66.00,25809.60,79285
0.52,0.64,-0.11,7.00,-32.21,-67.00,25805.40,79294
0.57,0.62,-0.02,7.00,-32.00,-66.00,25800.37,79303
1.06,0.75,0.13,7.00,-30.71,-65.00,25796.17,79311
0.76,0.52,-0.23,7.00,-33.30,-67.00,25791.97,79321
1.11,0.72,0.20,7.00,-30.61,-65.00,25786.94,79330
0.28,0.38,-0.34,7.00,-34.46,-69.00,25782.74,79338
0.28,0.42,0.04,7.00,-32.76,-67.00,25777.70,79347
0.91,0.19,-0.23,7.00,-35.00,-69.00,25773.51,79356
1.06,0.15,-0.03,7.00,-34.35,-68.00,25768.47,79365
0.57,-0.02,-0.17,7.00,-35.79,-70.00,25764.27,79374
1.11,-0.20,-0.18,7.00,-36.75,-70.00,25759.24,79383
0.86,-0.21,-0.01,7.00,-36.12,-70.00,25754.20,79392
0.76,-0.58,-0.36,7.00,-39.35,-73.00,25750.00,79400
0.33,-0.45,0.13,7.00,-36.75,-70.00,25744.97,79410
0.66,-0.87,-0.42,7.00,-41.03,-74.00,25740.77,79419
0.28,-0.90,-0.03,7.00,-39.61,-73.00,25735.74,79428
0.57,-1.18,-0.28,7.00,-42.05,-75.00,25730.70,79436
1.11,-1.32,-0.14,7.00,-42.18,-75.00,25725.67,79446
0.66,-1.52,-0.19,7.00,-43.36,-76.00,25720.63,79455
0.37,-1.72,-0.20,7.00,-44.40,-77.00,25715.59,79464
0.23,-2.01,-0.29,7.00,-46.18,-78.00,25710.56,79472
0.33,-2.08,-0.08,7.00,-45.73,-78.00,25705.52,79481
0.28,-2.22,-0.13,7.00,-46.63,-79.00,25699.65,79491
0.28,-2.34,-0.12,7.00,-47.18,-79.00,25694.61,79500
0.71,-2.43,-0.09,7.00,-47.54,-80.00,25689.58,79508
0.28,-2.66,-0.22,7.00,-49.17,-81.00,25683.70,79517
0.00,-2.76,-0.11,7.00,-49.25,-81.00,25678.66,79526
0.91,-2.91,-0.15,7.00,-50.15,-82.00,25672.79,79535
1.06,-3.02,-0.11,7.00,-50.56,-82.00,25666.91,79544
0.52,-3.15,-0.12,7.00,-51.22,-83.00,25661.04,79553
0.76,-3.33,-0.18,7.00,-52.37,-84.00,25655.16,79562
0.37,-3.48,-0.16,7.00,-53.04,-84.00,25649.29,79570
0.57,-3.57,-0.09,7.00,-53.23,-84.00,25643.41,79580
0.33,-3.69,-0.12,7.00,-53.94,-85.00,25637.53,79589
0.52,-3.85,-0.15,7.00,-54.86,-86.00,25631.66,79598
0.28,-3.95,-0.10,7.00,-55.16,-86.00,25624.95,79606
0.37,-4.08,-0.13,7.00,-55.89,-87.00,25619.07,79616
0.33,-4.17,-0.09,7.00,-56.22,-87.00,25612.36,79625
0.28,-4.32,-0.15,7.00,-57.19,-88.00,25606.48,79634
0.81,-4.27,0.05,7.00,-56.11,-87.00,25599.77,79642
0.28,-4.49,-0.22,7.00,-58.33,-89.00,25593.05,79651
0.57,-4.51,-0.02,7.00,-57.66,-88.00,25587.18,79661
1.16,-4.50,0.01,7.00,-57.44,-88.00,25580.46,79670
0.28,-4.68,-0.19,7.00,-59.17,-89.00,25573.75,79678
0.09,-4.79,-0.11,7.00,-59.40,-90.00,25567.03,79687
0.28,-4.91,-0.12,7.00,-60.04,-90.00,25560.32,79696
1.06,-4.99,-0.07,7.00,-60.21,-90.00,25553.60,79706
0.57,-5.04,-0.05,7.00,-302.00,-294.00,25546.89,79714
1.21,-5.34,-0.30,7.00,-314.48,-305.00,25539.33,79723
1.01,-5.53,-0.19,7.00,-317.10,-307.00,25531.78,79732
0.37,-5.88,-0.35,7.00,-329.16,-317.00,25523.39,79741
0.52,-6.14,-0.26,7.00,-333.60,-321.00,25514.99,79751
0.71,-5.85,0.29,7.00,-315.37,-305.00,25507.44,79760
0.37,-5.56,0.29,7.00,-308.19,-299.00,25499.89,79769
1.11,-5.71,-0.15,7.00,-320.63,-310.00,25491.49,79777
0.61,-5.79,-0.08,7.00,-321.21,-310.00,25483.10,79787
0.42,-5.78,0.00,7.00,-319.42,-309.00,25474.70,79796
0.33,-5.56,0.22,7.00,-309.75,-301.00,25466.31,79805
0.33,-5.52,0.05,7.00,-311.91,-302.00,25457.08,79814
0.33,-5.35,0.16,7.00,-305.65,-297.00,25447.85,79823
0.86,-5.29,0.06,7.00,-306.00,-298.00,25438.61,79833
1.11,-5.30,-0.01,7.00,-307.81,-299.00,25429.38,79841
0.33,-5.13,0.18,7.00,-299.57,-292.00,25420.15,79850
0.33,-5.00,0.12,7.00,-297.67,-290.00,25410.91,79859
0.33,-4.88,0.12,7.00,-58.91,-89.00,25401.68,79868
0.33,-4.65,0.23,7.00,-57.36,-88.00,25392.45,79878
0.28,-4.26,0.39,7.00,-54.72,-86.00,25383.22,79886
0.28,-4.14,0.12,7.00,-55.19,-86.00,25374.83,79895
1.11,-3.83,0.30,7.00,-52.94,-84.00,25365.59,79904
0.47,-3.78,0.05,7.00,-53.68,-85.00,25357.20,79913
0.37,-3.50,0.28,7.00,-51.40,-83.00,25347.96,79922
0.96,-3.07,0.43,7.00,-48.59,-80.00,25339.57,79931
0.91,-3.14,-0.07,7.00,-50.99,-82.00,25331.18,79940
1.06,-2.90,0.24,7.00,-48.50,-80.00,25322.78,79949
0.52,-2.79,0.10,7.00,-48.57,-80.00,25314.39,79959
0.42,-2.78,0.01,7.00,-48.88,-81.00,25306.00,79967
0.42,-2.72,0.07,7.00,-48.30,-80.00,25297.60,79976
0.28,-2.64,0.08,7.00,-47.86,-80.00,25289.21,79985
0.71,-2.37,0.27,7.00,-45.79,-78.00,25280.82,79994
0.23,-2.08,0.29,7.00,-44.24,-77.00,25272.42,80003
0.28,-1.82,0.26,7.00,-43.06,-76.00,25264.03,80012
0.28,-1.88,-0.06,7.00,-44.61,-77.00,25256.48,80021
0.28,-1.68,0.20,7.00,-42.60,-75.00,25248.92,80030
0.28,-1.66,0.02,7.00,-43.24,-76.00,25241.37,80038
0.33,-1.62,0.04,7.00,-42.91,-76.00,25233.81,80048
0.66,-1.55,0.07,7.00,-42.44,-75.00,25227.10,80057
1.11,-0.99,0.56,7.00,-37.69,-71.00,25219.55,80066
0.81,-0.86,0.12,7.00,-38.83,-72.00,25212.83,80074
1.16,-0.55,0.31,7.00,-36.52,-70.00,25206.12,80083
1.01,-0.42,0.14,7.00,-36.53,-70.00,25198.56,80093
1.42,0.02,0.44,7.00,-33.16,-67.00,25191.85,80102
0.57,0.21,0.19,7.00,-33.18,-67.00,25185.13,80110
0.28,0.28,0.07,7.00,-33.30,-67.00,25178.42,80119
0.76,0.59,0.31,7.00,-30.80,-65.00,25171.70,80129
1.11,0.55,-0.04,7.00,-32.37,-67.00,25164.99,80137
0.96,1.03,0.48,7.00,-27.92,-63.00,25158.27,80146
0.37,0.85,-0.19,7.00,-31.50,-66.00,25152.40,80155
0.61,1.32,0.47,7.00,-26.52,-62.00,25145.68,80164
0.33,1.21,-0.11,7.00,-29.38,-64.00,25139.81,80173
1.11,1.41,0.20,7.00,-27.11,-62.00,25133.09,80182
0.81,1.53,0.12,7.00,-26.89,-62.00,25127.22,80191
1.16,1.84,0.31,7.00,-24.55,-60.00,25120.51,80200
0.96,2.19,0.35,7.00,-22.68,-59.00,25114.63,80208
0.81,2.48,0.29,7.00,-21.44,-58.00,25108.75,80218
0.66,2.92,0.44,7.00,-18.67,-55.00,25102.88,80227
0.42,3.12,0.21,7.00,-18.57,-55.00,25097.00,80236
0.52,3.53,0.40,7.00,-15.76,-53.00,25091.13,80244
0.37,3.76,0.24,7.00,-15.22,-52.00,25086.09,80253
0.86,4.23,0.46,7.00,-12.03,-50.00,25080.22,80263
0.81,4.62,0.39,7.00,-10.34,-48.00,25075.18,80271
0.71,4.87,0.25,7.00,-9.68,-48.00,25069.30,80280
0.28,5.08,0.22,7.00,-43.57,-76.00,25064.27,80289
0.52,5.43,0.35,7.00,-32.34,-67.00,25059.23,80299
1.11,5.73,0.30,7.00,-25.76,-61.00,25053.36,80307
0.86,6.05,0.32,7.00,-17.27,-54.00,25048.32,80316
1.16,6.35,0.30,7.00,-10.22,-48.00,25043.29,80325
0.28,6.42,0.07,7.00,-13.29,-51.00,25038.25,80333
0.76,6.98,0.56,7.00,10.55,48.00,25033.21,80343
0.76,7.16,0.18,7.00,7.56,46.00,25028.18,80352
0.42,7.49,0.33,7.00,18.75,55.00,25023.98,80360
1.06,7.79,0.30,7.00,25.76,61.00,25019.78,80369
0.57,8.10,0.31,7.00,33.78,68.00,25016.42,80378
0.52,8.93,0.82,7.00,64.63,94.00,25013.91,80387
0.61,9.02,0.10,7.00,52.51,84.00,25012.23,80396
0.33,9.47,0.44,7.00,70.53,99.00,25011.39,80405
0.76,9.79,0.32,7.00,76.11,104.00,25011.39,80413
0.96,10.23,0.44,7.00,89.40,115.00,25011.39,80422
0.86,10.62,0.39,7.00,98.26,122.00,25011.39,80432
0.76,10.82,0.20,7.00,99.38,123.00,25011.39,80441
0.33,10.95,0.13,7.00,101.33,125.00,25011.39,80449
0.28,10.93,-0.02,7.00,97.83,122.00,25011.39,80458
0.86,10.88,-0.05,7.00,95.95,120.00,25012.23,80467
1.16,10.92,0.04,7.00,98.79,123.00,25012.23,80476
1.11,10.80,-0.12,7.00,92.56,117.00,25012.23,80485
0.96,10.53,-0.27,7.00,82.82,109.00,25013.07,80494
0.28,9.93,-0.60,7.00,61.17,91.00,25013.07,80503
0.28,9.24,-0.69,7.00,42.25,75.00,25013.91,80512
0.42,8.60,-0.64,7.00,27.33,63.00,25013.91,80521
1.11,8.00,-0.60,7.00,13.10,51.00,25013.91,80530
0.76,7.38,-0.62,7.00,-3.01,-42.00,25014.75,80538
1.11,6.78,-0.60,7.00,-17.38,-54.00,25014.75,80547
0.86,6.13,-0.66,7.00,-34.96,-69.00,25014.75,80557
0.33,5.80,-0.32,7.00,-36.46,-70.00,25014.75,80565
0.47,5.34,-0.46,7.00,-50.55,-82.00,25014.75,80574
0.33,5.07,-0.28,7.00,-53.86,-85.00,25013.91,80583
1.06,4.73,-0.34,7.00,-12.70,-50.00,25013.07,80591
0.57,4.42,-0.31,7.00,-14.15,-51.00,25012.23,80601
1.11,4.26,-0.15,7.00,-14.29,-51.00,25011.39,80610
2.40,3.82,-0.44,7.00,-17.66,-54.00,25010.55,80618
11.02,3.91,0.09,7.00,-14.81,-52.00,25010.55,80627
24.28,3.33,-0.58,7.00,-19.50,-56.00,25010.55,80636
28.03,3.32,-0.01,7.00,-16.84,-54.00,25009.71,80646
36.61,2.77,-0.55,7.00,-20.65,-57.00,25008.87,80654
40.32,2.47,-0.31,7.00,-20.65,-57.00,25008.87,80663
41.01,2.11,-0.36,7.00,-22.53,-58.00,25008.03,80672
41.01,1.78,-0.33,7.00,-24.05,-60.00,25007.19,80681
41.47,1.45,-0.33,7.00,-25.60,-61.00,25006.35,80691
42.41,1.16,-0.30,7.00,-26.80,-62.00,25005.51,80699
41.47,0.86,-0.29,7.00,-28.41,-63.00,25003.84,80708
40.55,0.56,-0.31,7.00,-30.15,-65.00,25003.00,80717
40.32,0.29,-0.27,7.00,-31.39,-66.00,25001.32,80727
38.76,0.01,-0.28,7.00,-33.03,-67.00,24999.64,80735
36.61,-0.27,-0.28,7.00,-34.76,-69.00,24997.96,80744
36.61,-0.57,-0.30,7.00,-36.36,-70.00,24996.28,80753
34.55,-0.84,-0.27,7.00,-37.89,-71.00,24994.61,80762
31.44,-1.12,-0.28,7.00,-39.77,-73.00,24992.08,80772
30.15,-1.36,-0.23,7.00,-40.89,-74.00,24990.41,80780
27.52,-1.77,-0.42,7.00,-44.02,-77.00,24987.89,80789
27.35,-1.84,-0.06,7.00,-42.94,-76.00,24985.37,80798
28.38,-2.14,-0.31,7.00,-45.32,-78.00,24983.69,80807
27.69,-2.26,-0.12,7.00,-45.23,-78.00,24981.17,80817
26.85,-2.50,-0.24,7.00,-47.05,-79.00,24978.66,80825
26.19,-2.50,0.00,7.00,-46.11,-78.00,24976.14,80834
24.43,-2.73,-0.24,7.00,-48.42,-80.00,24973.62,80843
22.47,-2.79,-0.05,7.00,-48.14,-80.00,24971.10,80852
21.46,-2.92,-0.13,7.00,-49.18,-81.00,24968.58,80862
21.03,-3.11,-0.19,7.00,-50.40,-82.00,24965.23,80870
19.39,-3.10,0.00,7.00,-49.73,-81.00,24962.71,80879
23.51,-3.23,-0.13,7.00,-50.55,-82.00,24959.35,80888
18.60,-3.26,-0.03,7.00,-50.76,-82.00,24956.83,80898
19.39,-3.36,-0.10,7.00,-51.42,-83.00,24953.48,80907
16.49,-3.56,-0.20,7.00,-53.08,-84.00,24950.12,80915
16.73,-3.74,-0.17,7.00,-53.81,-85.00,24946.76,80924
17.84,-3.89,-0.15,7.00,-54.39,-85.00,24943.40,80933
13.76,-4.20,-0.32,7.00,-56.92,-87.00,24939.21,80943
14.52,-4.32,-0.12,7.00,-56.65,-87.00,24935.85,80952
13.76,-4.69,-0.37,7.00,-59.52,-90.00,24931.66,80960
13.22,-4.69,-0.00,7.00,-58.13,-88.00,24927.46,80969
12.09,-5.01,-0.32,7.00,-306.33,-298.00,24924.10,80978
9.81,-5.17,-0.16,7.00,-307.22,-299.00,24919.06,80988
6.45,-5.65,-0.48,7.00,-325.67,-314.00,24914.03,80997
6.67,-6.14,-0.49,7.00,-338.13,-325.00,24908.15,81006
5.43,-6.10,0.03,7.00,-326.85,-315.00,24903.11,81014
4.22,-6.30,-0.20,7.00,-336.50,-323.00,24898.08,81024
0.42,-6.07,0.23,7.00,-322.15,-311.00,24892.21,81033
0.91,-6.51,-0.44,7.00,-346.61,-332.00,24885.49,81042
0.33,-6.14,0.38,7.00,-320.90,-310.00,24879.61,81051
0.81,-6.15,-0.01,7.00,-328.95,-317.00,24872.90,81059
1.21,-5.69,0.46,7.00,-307.96,-299.00,24866.18,81069
0.33,-5.34,0.35,7.00,-301.35,-294.00,24859.47,81078
0.33,-5.35,-0.02,7.00,-309.17,-300.00,24852.76,81087
0.33,-5.69,-0.34,7.00,-324.00,-313.00,24845.20,81096
0.76,-5.19,0.50,7.00,-294.78,-288.00,24837.65,81105
0.76,-5.09,0.10,7.00,-300.41,-293.00,24830.09,81114
1.11,-4.34,0.75,7.00,-53.71,-85.00,24822.54,81123
0.57,-3.89,0.45,7.00,-52.64,-84.00,24814.99,81132
0.42,-3.22,0.67,7.00,-48.46,-80.00,24807.43,81141
0.71,-3.07,0.15,7.00,-49.76,-81.00,24800.72,81149
0.33,-2.37,0.70,7.00,-44.03,-77.00,24793.16,81159
0.66,-2.22,0.15,7.00,-45.54,-78.00,24786.45,81168
0.33,-1.60,0.62,7.00,-40.54,-74.00,24778.89,81177
0.57,-1.25,0.35,7.00,-39.85,-73.00,24772.18,81186
0.37,-0.93,0.32,7.00,-38.36,-72.00,24764.62,81195
0.76,-0.56,0.37,7.00,-36.34,-70.00,24757.91,81204
0.33,-0.09,0.47,7.00,-33.58,-68.00,24750.36,81213
0.76,0.30,0.39,7.00,-31.93,-66.00,24743.64,81222
1.06,0.69,0.39,7.00,-29.97,-65.00,24736.09,81230
0.57,1.22,0.53,7.00,-26.79,-62.00,24729.37,81240
0.28,1.66,0.44,7.00,-24.98,-60.00,24722.66,81249
0.28,2.04,0.39,7.00,-23.22,-59.00,24715.94,81257
0.28,2.43,0.39,7.00,-21.28,-57.00,24708.39,81266
0.28,2.77,0.33,7.00,-19.84,-56.00,24701.67,81275
0.52,2.99,0.22,7.00,-19.16,-56.00,24694.96,81285
0.47,3.17,0.18,7.00,-18.45,-55.00,24688.25,81293
0.47,3.39,0.23,7.00,-17.13,-54.00,24682.37,81302
1.47,3.58,0.19,7.00,-16.33,-53.00,24675.66,81311
0.86,3.71,0.13,7.00,-15.91,-53.00,24668.94,81320
0.86,3.98,0.27,7.00,-14.05,-51.00,24663.07,81329
1.01,4.06,0.08,7.00,-14.35,-52.00,24657.19,81338
0.57,4.17,0.11,7.00,-13.73,-51.00,24652.15,81347
1.06,4.55,0.38,7.00,-10.75,-49.00,24646.28,81355
0.47,4.78,0.24,7.00,-10.13,-48.00,24640.41,81364
1.16,4.96,0.18,7.00,-9.47,-47.00,24635.37,81374
0.42,5.16,0.20,7.00,-42.02,-75.00,24630.33,81383
0.81,5.45,0.29,7.00,-32.79,-67.00,24624.46,81391
0.33,5.59,0.13,7.00,-32.65,-67.00,24619.42,81400
0.76,5.79,0.20,7.00,-26.16,-62.00,24614.38,81410
0.33,6.02,0.23,7.00,-19.77,-56.00,24608.51,81418
1.06,6.14,0.12,7.00,-19.05,-56.00,24603.47,81427
0.33,6.39,0.25,7.00,-10.21,-48.00,24598.44,81436
0.28,6.40,0.01,7.00,-14.98,-52.00,24593.40,81444
0.23,6.61,0.21,7.00,-5.48,-44.00,24588.36,81454
0.28,6.59,-0.02,7.00,-10.73,-49.00,24583.33,81463
0.28,6.68,0.09,7.00,-6.12,-45.00,24579.13,81471
1.01,6.79,0.11,7.00,-3.22,-42.00,24574.10,81480
0.28,6.97,0.18,7.00,2.83,42.00,24569.90,81489
0.66,7.06,0.09,7.00,3.38,42.00,24565.70,81498
0.42,7.12,0.05,7.00,4.00,43.00,24561.51,81507
0.47,7.20,0.08,7.00,6.59,45.00,24558.15,81515
0.28,7.40,0.20,7.00,14.14,51.00,24554.79,81524
0.42,7.64,0.24,7.00,20.82,57.00,24552.27,81533
0.33,8.11,0.47,7.00,37.24,71.00,24549.75,81542
0.47,8.12,0.01,7.00,28.11,63.00,24548.08,81551
0.23,8.62,0.50,7.00,50.68,82.00,24547.24,81560
0.28,8.94,0.32,7.00,55.04,86.00,24547.24,81568
0.28,9.29,0.35,7.00,64.19,94.00,24547.24,81577
0.28,9.68,0.39,7.00,74.61,102.00,24547.24,81587
0.28,9.69,0.02,7.00,67.60,96.00,24547.24,81595
1.01,9.85,0.16,7.00,74.42,102.00,24547.24,81604
0.28,10.05,0.20,7.00,80.16,107.00,24547.24,81613
0.76,10.09,0.04,7.00,78.10,105.00,24547.24,81622
0.76,10.17,0.08,7.00,80.95,108.00,24548.08,81631
0.81,9.96,-0.21,7.00,69.76,98.00,24548.08,81640
0.81,9.71,-0.25,7.00,62.80,92.00,24548.08,81648
1.11,9.63,-0.08,7.00,63.99,93.00,24548.08,81657
0.33,9.55,-0.08,7.00,62.21,92.00,24548.08,81667
1.21,9.46,-0.09,7.00,59.75,90.00,24548.08,81675
0.42,9.37,-0.09,7.00,57.58,88.00,24548.08,81684
0.33,9.28,-0.09,7.00,55.08,86.00,24548.08,81693
0.71,9.28,0.00,7.00,57.16,88.00,24548.08,81701
0.28,9.30,0.02,7.00,57.80,88.00,24548.08,81711
0.52,9.33,0.04,7.00,59.07,89.00,24548.08,81720
0.33,9.37,0.03,7.00,59.85,90.00,24548.08,81728
0.23,9.36,-0.01,7.00,58.68,89.00,24548.08,81737
0.33,9.39,0.03,7.00,60.31,90.00,24548.08,81745
0.37,9.40,0.02,7.00,60.45,90.00,24548.08,81755
0.23,9.45,0.04,7.00,62.04,92.00,24548.08,81764
1.16,9.48,0.03,7.00,62.46,92.00,24548.08,81772
0.28,9.56,0.09,7.00,65.88,95.00,24548.08,81781
0.23,9.62,0.05,7.00,66.53,96.00,24548.08,81790
1.21,9.69,0.08,7.00,68.91,98.00,24548.08,81799
0.96,9.78,0.08,7.00,71.07,99.00,24548.08,81808
0.66,9.90,0.12,7.00,75.03,103.00,24548.08,81817
1.06,9.97,0.07,7.00,75.74,103.00,24548.08,81825
0.57,10.11,0.14,7.00,80.46,107.00,24548.08,81835
0.33,10.19,0.08,7.00,81.50,108.00,24548.08,81844
0.47,10.29,0.10,7.00,84.38,111.00,24548.08,81852
0.37,10.37,0.08,7.00,85.81,112.00,24548.08,81861
0.91,10.42,0.05,7.00,86.48,112.00,24548.08,81870
0.37,10.53,0.11,7.00,90.60,116.00,24548.08,81880
0.71,10.60,0.07,7.00,91.28,116.00,24548.08,81888
0.66,10.70,0.11,7.00,94.70,119.00,24548.08,81897
2.57,10.82,0.12,7.00,97.77,122.00,24548.08,81906
0.33,10.91,0.09,7.00,99.49,123.00,24548.08,81915
0.91,11.07,0.16,7.00,105.02,128.00,24548.08,81924
1.06,11.18,0.11,7.00,106.71,129.00,24548.08,81933
1.06,11.28,0.10,7.00,109.21,132.00,24548.08,81942
0.33,11.33,0.05,7.00,109.33,132.00,24548.08,81951
0.33,11.32,-0.01,7.00,107.90,130.00,24548.08,81959
0.86,11.34,0.01,7.00,108.67,131.00,24548.08,81969
1.21,11.26,-0.08,7.00,104.99,128.00,24548.08,81978
1.06,11.23,-0.03,7.00,104.96,128.00,24548.08,81987
0.66,11.17,-0.06,7.00,103.02,126.00,24548.08,81996
1.11,11.05,-0.11,7.00,99.07,123.00,24548.08,82004
0.42,10.96,-0.10,7.00,96.91,121.00,24548.08,82014
0.42,10.78,-0.18,7.00,90.96,116.00,24548.08,82023
0.96,10.63,-0.15,7.00,87.75,113.00,24548.08,82031
0.33,10.43,-0.20,7.00,81.79,108.00,24548.08,82040
0.81,10.14,-0.29,7.00,72.57,101.00,24548.08,82050
1.11,9.81,-0.32,7.00,63.83,93.00,24548.08,82059
0.33,9.50,-0.31,7.00,56.17,87.00,24548.08,82067
0.28,9.18,-0.32,7.00,48.04,80.00,24548.08,82076
0.28,8.84,-0.34,7.00,39.28,73.00,24548.08,82085
0.71,8.55,-0.29,7.00,33.06,67.00,24548.08,82094
1.16,8.24,-0.31,7.00,24.85,60.00,24548.08,82103
0.91,7.99,-0.25,7.00,19.80,56.00,24548.08,82111
1.21,7.73,-0.27,7.00,12.84,50.00,24548.08,82120
0.28,7.46,-0.27,7.00,6.20,45.00,24548.08,82129
0.28,7.14,-0.32,7.00,-2.90,-42.00,24548.08,82138
1.47,6.82,-0.32,7.00,-10.71,-49.00,24548.08,82147
3.22,6.60,-0.23,7.00,-14.68,-52.00,24548.08,82156
5.22,6.35,-0.25,7.00,-21.10,-57.00,24548.08,82164
8.85,6.09,-0.26,7.00,-27.68,-63.00,24548.08,82173
12.70,5.86,-0.24,7.00,-33.03,-67.00,24548.08,82183
17.46,5.62,-0.24,7.00,-38.60,-72.00,24548.08,82191
23.36,5.33,-0.29,7.00,-46.27,-78.00,24548.08,82200
24.28,5.11,-0.22,7.00,-50.59,-82.00,24548.08,82209
25.38,4.89,-0.22,7.00,-10.14,-48.00,24548.08,82219
27.02,4.65,-0.24,7.00,-11.26,-49.00,24548.08,82227
29.08,4.44,-0.21,7.00,-11.95,-50.00,24548.08,82236
29.79,4.24,-0.20,7.00,-12.82,-50.00,24548.08,82245
40.32,4.09,-0.15,7.00,-11.89,-49.00,24548.08,82254
48.14,3.96,-0.13,7.00,-11.05,-49.00,24548.08,82263
56.56,3.86,-0.10,7.00,-9.72,-48.00,24548.08,82272
66.89,3.74,-0.12,7.00,-7.82,-46.00,24548.08,82281
76.06,3.62,-0.12,7.00,-5.84,-44.00,24548.08,82289
82.50,3.57,-0.05,7.00,-3.71,-43.00,24548.08,82298
85.46,3.53,-0.04,7.00,-2.87,-42.00,24548.08,82308
88.96,3.53,-0.00,7.00,-1.53,-41.00,24548.08,82317
83.76,3.55,0.02,7.00,-3.14,-42.00,24548.08,82325
82.50,3.58,0.03,7.00,-3.39,-42.00,24548.08,82334
88.08,3.60,0.02,7.00,-1.39,-41.00,24548.08,82343
88.96,3.55,-0.05,7.00,-1.65,-41.00,24548.08,82352
92.13,3.46,-0.09,7.00,-1.09,-40.00,24548.08,82361
87.64,3.34,-0.12,7.00,-3.39,-42.00,24548.08,82370
81.67,3.15,-0.19,7.00,-6.70,-45.00,24548.08,82379
77.63,2.95,-0.19,7.00,-8.95,-47.00,24548.08,82387
80.03,2.76,-0.20,7.00,-9.20,-47.00,24548.08,82397
65.86,2.51,-0.25,7.00,-14.76,-52.00,24547.24,82406
60.90,2.21,-0.30,7.00,-17.69,-54.00,24547.24,82415
58.39,1.93,-0.29,7.00,-19.67,-56.00,24547.24,82423
48.40,1.62,-0.31,7.00,-23.48,-59.00,24547.24,82433
41.70,1.34,-0.27,7.00,-25.89,-61.00,24547.24,82442
33.36,1.02,-0.32,7.00,-28.95,-64.00,24547.24,82451
25.54,0.70,-0.32,7.00,-31.48,-66.00,24546.40,82459
23.97,0.42,-0.28,7.00,-32.86,-67.00,24545.56,82468
21.60,0.15,-0.27,7.00,-34.36,-68.00,24544.72,82478
16.73,-0.00,-0.16,7.00,-35.10,-69.00,24543.88,82487
15.54,-0.67,-0.67,7.00,-40.57,-74.00,24543.88,82495
12.81,-0.43,0.25,7.00,-35.82,-70.00,24543.88,82504
13.33,-0.87,-0.44,7.00,-40.73,-74.00,24543.88,82513
10.00,-1.44,-0.57,7.00,-44.26,-77.00,24543.88,82523
8.01,-1.80,-0.37,7.00,-45.37,-78.00,24543.04,82531
6.15,-2.22,-0.41,7.00,-47.68,-80.00,24543.04,82540
3.77,-2.58,-0.36,7.00,-49.33,-81.00,24543.04,82549
1.74,-3.18,-0.59,7.00,-53.24,-84.00,24542.20,82557
0.47,-3.30,-0.13,7.00,-52.03,-83.00,24542.20,82567
0.28,-3.71,-0.41,7.00,-55.16,-86.00,24542.20,82576
0.47,-4.08,-0.37,7.00,-56.87,-87.00,24542.20,82585
0.28,-4.49,-0.41,7.00,-59.07,-89.00,24542.20,82593
0.52,-4.81,-0.32,7.00,-60.31,-90.00,24542.20,82603
1.16,-5.06,-0.25,7.00,-306.62,-298.00,24542.20,82612
0.91,-5.33,-0.27,7.00,-313.53,-304.00,24541.36,82621
0.76,-5.89,-0.56,7.00,-333.30,-321.00,24540.52,82629
1.06,-6.06,-0.17,7.00,-329.82,-318.00,24539.68,82638
0.61,-5.94,0.11,7.00,-321.32,-310.00,24538.84,82648
1.21,-6.13,-0.19,7.00,-331.96,-319.00,24538.01,82657
0.81,-6.56,-0.43,7.00,-347.62,-333.00,24536.33,82665
0.37,-6.85,-0.29,7.00,-352.19,-336.00,24533.81,82674
0.52,-6.94,-0.09,7.00,-350.22,-335.00,24532.13,82683
0.37,-7.12,-0.18,7.00,-356.41,-340.00,24530.45,82693
0.81,-7.21,-0.09,7.00,-357.14,-341.00,24527.93,82702
1.21,-7.41,-0.20,7.00,-364.28,-347.00,24525.41,82710
0.71,-7.67,-0.26,7.00,-371.95,-353.00,24522.06,82719
0.71,-7.72,-0.05,7.00,-369.16,-351.00,24519.54,82728
0.33,-7.81,-0.09,7.00,-372.14,-353.00,24516.18,82738
0.33,-7.93,-0.12,7.00,-375.74,-356.00,24512.83,82747
0.33,-8.08,-0.15,7.00,-380.06,-360.00,24509.47,82756
0.33,-7.88,0.21,7.00,-367.83,-350.00,24505.27,82764
1.16,-8.41,-0.53,7.00,-395.90,-373.00,24501.91,82774
0.47,-8.07,0.34,7.00,-370.12,-352.00,24497.72,82783
0.81,-8.25,-0.18,7.00,-384.93,-364.00,24493.52,82792
0.76,-8.07,0.18,7.00,-373.01,-354.00,24488.48,82801
1.11,-8.12,-0.05,7.00,-379.18,-359.00,24484.29,82809
0.57,-7.81,0.31,7.00,-364.18,-346.00,24479.25,82819
0.47,-8.35,-0.54,7.00,-394.55,-372.00,24474.22,82828
0.91,-8.15,0.20,7.00,-374.91,-356.00,24469.18,82837
1.06,-7.76,0.40,7.00,-361.06,-344.00,24464.14,82846
0.66,-8.15,-0.39,7.00,-386.51,-365.00,24459.11,82854
1.16,-7.64,0.51,7.00,-355.88,-339.00,24453.23,82864
0.91,-7.83,-0.18,7.00,-374.30,-355.00,24447.36,82873
0.81,-7.83,-0.01,7.00,-371.04,-352.00,24442.32,82882
0.33,-7.15,0.68,7.00,-340.07,-326.00,24435.61,82891
0.81,-6.70,0.45,7.00,-333.61,-321.00,24429.73,82900
0.81,-7.26,-0.56,7.00,-367.80,-350.00,24423.85,82909
0.81,-7.56,-0.29,7.00,-369.73,-351.00,24417.14,82918
1.06,-7.08,0.48,7.00,-342.44,-328.00,24410.42,82927
0.61,-6.68,0.40,7.00,-334.01,-321.00,24404.55,82936
0.33,-6.98,-0.30,7.00,-355.56,-339.00,24397.00,82946
1.21,-7.21,-0.23,7.00,-359.75,-343.00,24390.28,82955
1.01,-7.21,-0.00,7.00,-355.27,-339.00,24383.57,82963
0.71,-7.14,0.07,7.00,-352.03,-336.00,24376.01,82972
1.16,-6.74,0.40,7.00,-335.51,-322.00,24368.46,82981
0.91,-6.51,0.23,7.00,-333.20,-320.00,24360.90,82991
1.01,-5.97,0.54,7.00,-313.56,-304.00,24353.35,83000
0.37,-6.08,-0.11,7.00,-329.08,-317.00,24345.80,83008
0.47,-5.73,0.35,7.00,-311.13,-302.00,24338.24,83017
0.66,-6.01,-0.29,7.00,-331.06,-319.00,24330.69,83026
0.37,-6.02,-0.00,7.00,-325.42,-314.00,24323.14,83036
0.76,-6.10,-0.09,7.00,-329.34,-317.00,24314.74,83045
0.66,-6.02,0.09,7.00,-323.62,-312.00,24306.35,83054
0.33,-5.58,0.43,7.00,-305.93,-297.00,24297.95,83063
0.33,-6.05,-0.47,7.00,-335.53,-322.00,24289.56,83072
1.06,-5.85,0.19,7.00,-317.49,-307.00,24281.17,83081
0.61,-5.94,-0.09,7.00,-325.41,-314.00,24271.93,83090
1.21,-5.71,0.24,7.00,-312.88,-303.00,24263.54,83099
0.96,-5.56,0.15,7.00,-310.86,-302.00,24254.31,83108
0.71,-5.52,0.03,7.00,-312.32,-303.00,24245.92,83118
0.66,-5.09,0.43,7.00,-293.79,-287.00,24236.68,83126
0.42,-4.67,0.43,7.00,-56.64,-87.00,24227.45,83135
0.71,-4.47,0.20,7.00,-56.55,-87.00,24219.06,83144
0.96,-3.74,0.73,7.00,-50.81,-82.00,24209.82,83153
0.91,-4.37,-0.63,7.00,-59.36,-89.00,24201.43,83163
0.52,-4.13,0.24,7.00,-54.70,-86.00,24193.04,83171
0.28,-4.07,0.07,7.00,-55.06,-86.00,24184.64,83180
0.28,-3.86,0.21,7.00,-53.46,-85.00,24176.25,83189
1.16,-3.73,0.12,7.00,-53.17,-84.00,24168.70,83198
1.01,-3.48,0.25,7.00,-51.40,-83.00,24160.30,83207
0.81,-4.12,-0.64,7.00,-58.13,-88.00,24151.91,83216
1.11,-3.59,0.53,7.00,-50.84,-82.00,24143.52,83225
0.47,-4.06,-0.47,7.00,-57.18,-88.00,24135.96,83234
0.71,-3.92,0.14,7.00,-54.00,-85.00,24127.57,83243
0.33,-3.97,-0.05,7.00,-55.04,-86.00,24120.02,83252
0.57,-3.59,0.37,7.00,-51.48,-83.00,24112.46,83261
1.06,-3.72,-0.12,7.00,-54.06,-85.00,24104.07,83270
0.57,-3.63,0.08,7.00,-52.84,-84.00,24096.51,83278
1.11,-3.84,-0.21,7.00,-55.05,-86.00,24088.12,83288
1.11,-3.81,0.03,7.00,-53.90,-85.00,24080.57,83297
0.81,-3.80,0.01,7.00,-53.96,-85.00,24073.01,83306
0.33,-3.71,0.09,7.00,-53.16,-84.00,24064.62,83314
1.06,-3.98,-0.27,7.00,-55.98,-87.00,24057.07,83323
0.52,-4.01,-0.03,7.00,-55.16,-86.00,24049.51,83333
1.11,-3.91,0.10,7.00,-54.17,-85.00,24041.12,83342
0.28,-3.91,-0.00,7.00,-54.58,-85.00,24033.56,83350
0.33,-4.19,-0.28,7.00,-57.08,-88.00,24025.17,83359
1.01,-4.11,0.09,7.00,-55.19,-86.00,24017.62,83368
0.61,-4.35,-0.24,7.00,-57.70,-88.00,24010.06,83378
1.11,-4.49,-0.14,7.00,-57.99,-88.00,24001.67,83387
0.76,-4.70,-0.21,7.00,-59.31,-89.00,23994.11,83395
1.16,-4.66,0.03,7.00,-58.20,-88.00,23986.56,83404
0.57,-4.95,-0.29,7.00,-60.90,-91.00,23978.17,83414
0.71,-5.07,-0.12,7.00,-304.15,-296.00,23970.61,83423
0.33,-5.19,-0.12,7.00,-306.94,-298.00,23962.22,83432
0.86,-5.05,0.13,7.00,-298.59,-291.00,23953.83,83440
1.21,-5.55,-0.49,7.00,-323.51,-312.00,23944.59,83449
0.81,-5.43,0.12,7.00,-308.43,-300.00,23935.36,83459
0.37,-5.48,-0.06,7.00,-313.23,-304.00,23926.13,83468
0.42,-5.42,0.07,7.00,-309.19,-300.00,23917.74,83477
0.33,-5.62,-0.20,7.00,-319.34,-309.00,23908.50,83486
0.33,-5.70,-0.08,7.00,-319.03,-308.00,23899.27,83494
0.33,-5.57,0.13,7.00,-311.53,-302.00,23890.04,83504
0.86,-5.09,0.48,7.00,-292.71,-286.00,23880.80,83513
0.33,-4.91,0.18,7.00,-58.80,-89.00,23871.57,83522
0.66,-4.78,0.13,7.00,-58.40,-89.00,23861.50,83531
0.28,-5.00,-0.22,7.00,-60.87,-91.00,23852.27,83539
0.28,-4.60,0.40,7.00,-56.37,-87.00,23843.87,83549
0.28,-4.41,0.19,7.00,-56.30,-87.00,23834.64,83558
0.86,-3.71,0.70,7.00,-50.77,-82.00,23825.41,83567
1.06,-3.60,0.11,7.00,-52.56,-84.00,23816.17,83575
0.91,-2.75,0.85,7.00,-45.31,-78.00,23807.78,83585
0.47,-2.59,0.16,7.00,-47.30,-79.00,23799.39,83594
0.33,-2.20,0.39,7.00,-44.42,-77.00,23790.16,83603
0.37,-1.75,0.44,7.00,-42.00,-75.00,23781.76,83612
0.76,-1.41,0.34,7.00,-40.67,-74.00,23774.21,83620
0.33,-1.17,0.24,7.00,-39.91,-73.00,23765.82,83630
0.71,-0.83,0.34,7.00,-37.76,-71.00,23757.42,83639
0.28,-0.40,0.43,7.00,-35.25,-69.00,23749.03,83648
0.23,-0.22,0.18,7.00,-35.39,-69.00,23741.48,83656
0.28,0.26,0.48,7.00,-31.74,-66.00,23733.92,83665
0.28,0.61,0.34,7.00,-30.59,-65.00,23726.37,83675
0.96,0.83,0.23,7.00,-29.93,-65.00,23718.81,83683
0.91,1.56,0.73,7.00,-24.28,-60.00,23711.26,83692
0.28,1.22,-0.34,7.00,-30.28,-65.00,23703.70,83701
0.33,1.35,0.13,7.00,-27.75,-63.00,23696.15,83710
0.28,1.17,-0.18,7.00,-29.88,-65.00,23688.60,83719
0.28,1.36,0.19,7.00,-27.46,-63.00,23681.88,83728
0.28,1.41,0.05,7.00,-27.76,-63.00,23675.17,83737
0.28,1.40,-0.01,7.00,-28.03,-63.00,23667.61,83746
0.91,1.39,-0.01,7.00,-28.08,-63.00,23660.90,83755
0.47,1.35,-0.04,7.00,-28.40,-63.00,23654.18,83764
0.28,1.51,0.16,7.00,-26.78,-62.00,23647.47,83773
0.42,1.58,0.06,7.00,-26.87,-62.00,23640.75,83781
0.66,1.68,0.10,7.00,-26.22,-62.00,23634.04,83790
0.33,1.76,0.09,7.00,-25.83,-61.00,23628.16,83800
0.47,2.04,0.27,7.00,-23.71,-59.00,23621.45,83809
0.28,2.13,0.09,7.00,-24.02,-60.00,23614.74,83817
0.23,2.10,-0.02,7.00,-24.59,-60.00,23608.86,83826
0.57,2.54,0.44,7.00,-20.57,-57.00,23602.99,83835
1.11,2.90,0.37,7.00,-19.02,-56.00,23596.27,83845
0.86,2.99,0.08,7.00,-19.73,-56.00,23590.39,83853
0.37,3.10,0.11,7.00,-19.06,-56.00,23584.52,83862
0.23,3.58,0.48,7.00,-15.15,-52.00,23578.64,83871
0.91,3.83,0.25,7.00,-14.88,-52.00,23572.77,83879
1.06,4.24,0.41,7.00,-12.14,-50.00,23566.89,83889
0.57,4.51,0.27,7.00,-11.35,-49.00,23561.86,83898
1.11,4.76,0.24,7.00,-10.24,-48.00,23555.98,83907
0.81,5.37,0.61,7.00,-28.68,-64.00,23550.11,83915
1.16,5.68,0.31,7.00,-26.86,-62.00,23545.07,83924
0.96,6.07,0.40,7.00,-15.29,-52.00,23540.03,83934
0.86,6.46,0.39,7.00,-5.69,-44.00,23534.16,83942
1.06,6.99,0.53,7.00,10.49,48.00,23529.12,83951
0.61,7.31,0.31,7.00,13.98,51.00,23524.92,83960
1.01,7.85,0.55,7.00,32.30,67.00,23519.89,83969
0.57,8.21,0.36,7.00,37.37,71.00,23516.53,83978
1.11,8.83,0.62,7.00,58.04,88.00,23513.17,83987
0.76,9.33,0.50,7.00,68.18,97.00,23510.66,83995
1.16,9.46,0.13,7.00,64.22,94.00,23509.82,84004
0.71,9.98,0.51,7.00,84.70,111.00,23509.82,84014
0.33,10.14,0.16,7.00,81.77,108.00,23509.82,84022
0.66,10.63,0.49,7.00,100.76,124.00,23509.82,84031
0.28,10.40,-0.23,7.00,80.38,107.00,23509.82,84040
0.52,10.64,0.23,7.00,95.57,120.00,23509.82,84049
1.79,10.65,0.01,7.00,91.36,116.00,23509.82,84058
10.83,10.71,0.06,7.00,93.62,118.00,23510.66,84067
18.35,10.51,-0.19,7.00,83.30,110.00,23510.66,84076
33.16,10.33,-0.18,7.00,77.40,105.00,23511.50,84085
43.12,10.16,-0.17,7.00,71.71,100.00,23511.50,84094
47.36,9.98,-0.17,7.00,66.57,96.00,23511.50,84103
55.37,9.72,-0.26,7.00,56.74,87.00,23511.50,84112
58.70,9.51,-0.21,7.00,51.56,83.00,23511.50,84121
63.50,9.28,-0.23,7.00,44.37,77.00,23511.50,84129
59.95,9.02,-0.26,7.00,37.94,71.00,23511.50,84139
60.58,8.76,-0.25,7.00,31.74,66.00,23511.50,84148
58.08,8.54,-0.23,7.00,27.04,62.00,23511.50,84157
50.28,8.36,-0.17,7.00,25.53,61.00,23511.50,84165
46.33,8.22,-0.14,7.00,23.53,59.00,23511.50,84174
40.32,8.11,-0.11,7.00,22.21,58.00,23511.50,84184
32.58,8.01,-0.10,7.00,21.02,57.00,23511.50,84192
25.06,8.00,-0.01,7.00,23.39,59.00,23511.50,84201
16.61,7.97,-0.03,7.00,23.21,59.00,23511.50,84210
11.89,7.97,-0.00,7.00,23.97,60.00,23511.50,84218
4.28,8.00,0.03,7.00,25.69,61.00,23511.50,84228
0.05,8.02,0.02,7.00,25.98,61.00,23511.50,84237
1.06,8.09,0.07,7.00,28.74,64.00,23511.50,84245
0.47,8.14,0.05,7.00,29.49,64.00,23511.50,84254
1.16,8.20,0.06,7.00,31.22,66.00,23511.50,84262
0.76,8.28,0.07,7.00,33.38,68.00,23511.50,84272
1.11,8.35,0.07,7.00,35.13,69.00,23511.50,84281
1.11,8.39,0.04,7.00,35.56,69.00,23511.50,84289
0.28,8.47,0.08,7.00,38.34,72.00,23511.50,84298
0.23,8.54,0.07,7.00,39.89,73.00,23511.50,84307
0.23,8.61,0.07,7.00,41.55,74.00,23511.50,84316
0.28,8.67,0.06,7.00,42.80,76.00,23511.50,84325
0.23,8.73,0.06,7.00,44.31,77.00,23511.50,84333
0.28,8.76,0.03,7.00,44.64,77.00,23511.50,84342
0.28,8.82,0.06,7.00,46.56,79.00,23511.50,84352
0.28,8.85,0.03,7.00,46.79,79.00,23511.50,84360
0.28,8.87,0.02,7.00,47.04,79.00,23511.50,84369
0.33,8.87,0.00,7.00,46.75,79.00,23511.50,84378
0.57,8.90,0.03,7.00,48.06,80.00,23511.50,84386
1.06,8.92,0.03,7.00,48.59,80.00,23511.50,84396
0.28,8.94,0.02,7.00,48.95,81.00,23511.50,84404
0.42,8.95,0.01,7.00,48.92,81.00,23511.50,84413
0.61,8.93,-0.02,7.00,47.70,80.00,23512.33,84422
0.33,8.90,-0.03,7.00,46.82,79.00,23512.33,84430
0.81,8.87,-0.02,7.00,46.34,79.00,23512.33,84440
0.33,8.83,-0.05,7.00,44.74,77.00,23512.33,84449
0.71,8.75,-0.08,7.00,42.08,75.00,23512.33,84457
0.66,8.68,-0.06,7.00,40.86,74.00,23512.33,84466
0.28,8.58,-0.10,7.00,37.54,71.00,23512.33,84475
0.47,8.50,-0.09,7.00,35.62,70.00,23512.33,84484
0.28,8.39,-0.10,7.00,32.67,67.00,23512.33,84493
0.47,8.28,-0.11,7.00,29.90,65.00,23512.33,84502
0.33,8.16,-0.12,7.00,26.54,62.00,23512.33,84510
0.28,8.01,-0.15,7.00,22.36,58.00,23512.33,84519
0.33,7.78,-0.23,7.00,15.04,52.00,23512.33,84529
0.28,7.49,-0.30,7.00,6.23,45.00,23512.33,84537
0.28,7.09,-0.40,7.00,-5.77,-44.00,23512.33,84546
1.26,6.65,-0.43,7.00,-17.31,-54.00,23512.33,84554
0.96,6.19,-0.47,7.00,-29.69,-64.00,23512.33,84563
0.61,5.69,-0.50,7.00,-42.74,-76.00,23512.33,84573
0.81,5.32,-0.37,7.00,-49.28,-81.00,23512.33,84581
0.28,4.94,-0.39,7.00,-11.86,-49.00,23511.50,84590
0.42,4.58,-0.35,7.00,-13.49,-51.00,23510.66,84599
0.28,4.26,-0.32,7.00,-14.96,-52.00,23509.82,84608
0.37,3.71,-0.55,7.00,-18.64,-55.00,23508.98,84617
0.66,3.62,-0.09,7.00,-17.28,-54.00,23508.14,84626
0.28,3.36,-0.25,7.00,-19.19,-56.00,23508.14,84635
0.28,3.37,0.00,7.00,-18.16,-55.00,23508.14,84643
0.23,2.75,-0.61,7.00,-23.69,-59.00,23508.14,84653
0.28,2.46,-0.29,7.00,-23.83,-60.00,23508.14,84662
0.28,2.07,-0.39,7.00,-26.23,-62.00,23507.30,84670
0.61,1.77,-0.30,7.00,-27.36,-63.00,23507.30,84679
0.23,1.23,-0.54,7.00,-30.99,-66.00,23507.30,84688
0.28,0.75,-0.48,7.00,-33.14,-67.00,23507.30,84697
0.91,0.28,-0.48,7.00,-35.53,-69.00,23506.46,84706
1.16,-0.33,-0.61,7.00,-39.08,-72.00,23506.46,84715
0.91,-0.55,-0.22,7.00,-38.66,-72.00,23506.46,84723
0.86,-1.15,-0.60,7.00,-43.13,-76.00,23506.46,84732
0.33,-1.74,-0.59,7.00,-46.02,-78.00,23506.46,84742
0.42,-2.29,-0.55,7.00,-48.67,-80.00,23506.46,84750
0.28,-2.81,-0.52,7.00,-51.12,-83.00,23506.46,84759
0.37,-3.28,-0.47,7.00,-53.30,-84.00,23506.46,84768
0.66,-3.72,-0.43,7.00,-55.32,-86.00,23506.46,84777
0.91,-4.15,-0.43,7.00,-57.49,-88.00,23506.46,84786
0.66,-4.60,-0.45,7.00,-59.80,-90.00,23506.46,84795
0.28,-5.08,-0.48,7.00,-311.43,-302.00,23506.46,84804
0.33,-5.54,-0.46,7.00,-322.76,-312.00,23506.46,84813
1.84,-6.09,-0.55,7.00,-338.11,-325.00,23506.46,84822
4.22,-6.31,-0.22,7.00,-336.96,-324.00,23505.62,84831
6.30,-6.60,-0.29,7.00,-345.75,-331.00,23505.62,84840
8.43,-7.11,-0.51,7.00,-362.80,-345.00,23505.62,84849
9.11,-7.54,-0.43,7.00,-372.01,-353.00,23505.62,84857
10.18,-7.84,-0.30,7.00,-376.85,-357.00,23504.78,84867
12.60,-8.14,-0.30,7.00,-384.24,-363.00,23504.78,84876
17.46,-8.53,-0.39,7.00,-395.31,-373.00,23503.94,84885
23.21,-8.91,-0.38,7.00,-404.42,-380.00,23503.94,84894
26.52,-9.28,-0.37,7.00,-412.90,-388.00,23503.94,84903
33.36,-9.57,-0.29,7.00,-417.70,-392.00,23503.10,84913
36.82,-9.89,-0.33,7.00,-426.17,-399.00,23503.10,84921
41.01,-10.22,-0.33,7.00,-433.69,-405.00,23503.10,84930
43.12,-10.49,-0.27,7.00,-438.92,-410.00,23502.26,84939
48.93,-10.80,-0.31,7.00,-446.47,-416.00,23502.26,84948
48.93,-11.09,-0.28,7.00,-453.02,-421.00,23502.26,84958
52.77,-11.38,-0.29,7.00,-459.82,-427.00,23502.26,84967
53.34,-11.66,-0.28,7.00,-466.21,-433.00,23502.26,84976
53.92,-11.86,-0.21,7.00,-469.86,-436.00,23502.26,84985
55.08,-12.10,-0.24,7.00,-476.16,-441.00,23502.26,84995
55.67,-12.28,-0.18,7.00,-479.20,-443.00,23502.26,85004
54.50,-12.40,-0.13,7.00,-481.65,-446.00,23502.26,85013
55.97,-12.67,-0.26,7.00,-490.70,-453.00,23501.42,85021
59.01,-13.15,-0.48,7.00,-506.33,-466.00,23501.42,85030
56.56,-12.54,0.61,7.00,-469.78,-436.00,23501.42,85040
58.70,-12.28,0.26,7.00,-469.77,-436.00,23501.42,85049
60.26,-12.65,-0.37,7.00,-491.32,-454.00,23501.42,85058
61.87,-12.84,-0.19,7.00,-492.18,-454.00,23501.42,85067
64.17,-13.03,-0.19,7.00,-496.28,-458.00,23501.42,85076
62.19,-13.02,0.01,7.00,-492.41,-455.00,23501.42,85086
65.52,-13.07,-0.06,7.00,-494.33,-456.00,23501.42,85095
63.17,-13.13,-0.05,7.00,-496.23,-458.00,23501.42,85104
62.52,-13.19,-0.07,7.00,-498.31,-460.00,23501.42,85112
63.50,-13.22,-0.03,7.00,-497.93,-459.00,23501.42,85122
58.39,-13.28,-0.06,7.00,-501.41,-462.00,23501.42,85131
56.86,-13.38,-0.10,7.00,-505.19,-465.00,23501.42,85140
52.77,-13.46,-0.08,7.00,-507.61,-467.00,23501.42,85149
49.74,-13.52,-0.06,7.00,-509.30,-469.00,23501.42,85158
49.74,-13.57,-0.05,7.00,-510.42,-470.00,23501.42,85168
49.74,-13.62,-0.05,7.00,-511.51,-471.00,23501.42,85177
48.14,-13.66,-0.04,7.00,-512.77,-472.00,23501.42,85186
48.14,-13.71,-0.05,7.00,-514.01,-473.00,23501.42,85194
50.01,-13.74,-0.03,7.00,-514.27,-473.00,23501.42,85203
47.62,-13.76,-0.02,7.00,-515.01,-474.00,23501.42,85213
44.34,-13.80,-0.03,7.00,-516.62,-475.00,23501.42,85222
42.88,-13.84,-0.04,7.00,-518.13,-476.00,23501.42,85231
43.61,-13.83,0.01,7.00,-516.58,-475.00,23501.42,85240
41.70,-13.84,-0.02,7.00,-517.90,-476.00,23501.42,85250
40.10,-13.90,-0.06,7.00,-520.39,-478.00,23501.42,85259
37.89,-13.93,-0.03,7.00,-520.93,-479.00,23501.42,85268
34.35,-13.96,-0.03,7.00,-522.07,-480.00,23501.42,85277
32.58,-14.01,-0.05,7.00,-524.08,-481.00,23501.42,85285
27.35,-14.08,-0.08,7.00,-527.17,-484.00,23501.42,85295
24.43,-14.17,-0.08,7.00,-529.74,-486.00,23501.42,85304
22.91,-14.26,-0.09,7.00,-532.25,-488.00,23501.42,85313
18.22,-14.34,-0.08,7.00,-534.28,-490.00,23501.42,85322
12.19,-14.43,-0.10,7.00,-537.45,-493.00,23501.42,85331
10.27,-14.52,-0.09,7.00,-539.50,-494.00,23501.42,85341
6.37,-14.61,-0.09,7.00,-542.05,-496.00,23501.42,85350
2.29,-14.69,-0.08,7.00,-543.99,-498.00,23500.58,85359
0.61,-14.80,-0.10,7.00,-547.05,-501.00,23500.58,85367
0.33,-14.93,-0.13,7.00,-550.78,-504.00,23500.58,85377
0.47,-15.05,-0.12,7.00,-553.69,-506.00,23500.58,85386
0.91,-15.17,-0.12,7.00,-556.71,-509.00,23500.58,85395
0.37,-15.26,-0.09,7.00,-558.43,-510.00,23499.75,85404
0.33,-15.34,-0.08,7.00,-560.03,-512.00,23499.75,85413
0.57,-15.44,-0.10,7.00,-563.11,-514.00,23498.91,85422
1.21,-15.50,-0.06,7.00,-563.69,-515.00,23498.91,85431
1.01,-15.58,-0.08,7.00,-566.08,-517.00,23498.07,85440
0.96,-15.64,-0.06,7.00,-567.29,-518.00,23497.23,85449
0.33,-15.80,-0.16,7.00,-573.12,-523.00,23496.39,85458
0.86,-15.94,-0.14,7.00,-576.33,-525.00,23495.55,85468
0.81,-16.04,-0.10,7.00,-578.00,-527.00,23493.87,85476
1.11,-16.14,-0.10,7.00,-580.65,-529.00,23492.19,85485
0.61,-16.23,-0.09,7.00,-582.49,-531.00,23491.35,85494
1.21,-16.34,-0.11,7.00,-585.55,-533.00,23488.83,85504
0.91,-16.38,-0.04,7.00,-585.44,-533.00,23487.16,85513
0.37,-16.58,-0.20,7.00,-593.44,-540.00,23485.48,85522
0.52,-16.77,-0.19,7.00,-598.16,-544.00,23482.96,85531
1.16,-16.95,-0.18,7.00,-602.28,-547.00,23480.44,85539
1.01,-16.94,0.01,7.00,-598.37,-544.00,23477.08,85549
0.96,-17.07,-0.13,7.00,-604.27,-549.00,23474.57,85558
0.52,-17.36,-0.30,7.00,-615.01,-558.00,23471.21,85567
0.33,-17.23,0.14,7.00,-602.96,-548.00,23467.85,85576
0.96,-17.51,-0.28,7.00,-618.37,-561.00,23464.49,85585
1.01,-17.79,-0.28,7.00,-625.22,-567.00,23460.30,85595
1.11,-17.79,-0.00,7.00,-619.70,-562.00,23456.10,85603
0.81,-17.98,-0.19,7.00,-628.27,-569.00,23451.90,85612
1.21,-18.31,-0.34,7.00,-639.59,-579.00,23447.71,85621
0.37,-18.49,-0.17,7.00,-640.60,-580.00,23442.67,85630
0.47,-18.66,-0.18,7.00,-645.07,-583.00,23437.63,85640
0.66,-18.88,-0.22,7.00,-651.23,-589.00,23432.60,85649
0.37,-19.48,-0.60,7.00,-673.95,-608.00,23427.56,85658
0.91,-19.37,0.11,7.00,-657.18,-594.00,23421.69,85666
0.52,-19.71,-0.34,7.00,-674.41,-608.00,23415.81,85676
0.71,-20.20,-0.49,7.00,-689.91,-621.00,23409.94,85685
0.33,-20.12,0.09,7.00,-676.20,-610.00,23403.22,85694
0.33,-20.77,-0.65,7.00,-707.30,-636.00,23397.35,85703
0.33,-21.11,-0.34,7.00,-709.70,-638.00,23390.63,85712
0.33,-21.64,-0.53,7.00,-726.50,-652.00,23383.08,85722
0.33,-21.71,-0.07,7.00,-719.00,-646.00,23375.52,85731
0.37,-21.84,-0.14,7.00,-723.77,-650.00,23368.81,85740
0.33,-21.48,0.36,7.00,-704.83,-634.00,23360.41,85748
0.33,-21.84,-0.36,7.00,-728.09,-653.00,23352.86,85757
0.71,-21.61,0.23,7.00,-710.83,-639.00,23344.47,85767
1.16,-22.17,-0.55,7.00,-740.24,-664.00,23336.08,85776
0.96,-22.38,-0.21,7.00,-738.61,-662.00,23327.68,85785
0.76,-22.30,0.07,7.00,-731.13,-656.00,23319.29,85794
0.52,-22.39,-0.09,7.00,-736.59,-660.00,23310.06,85804
1.21,-22.75,-0.35,7.00,-750.68,-672.00,23300.82,85813
1.06,-22.96,-0.21,7.00,-753.13,-674.00,23291.59,85822
0.71,-23.24,-0.28,7.00,-761.70,-682.00,23282.36,85830
1.16,-23.74,-0.50,7.00,-778.44,-696.00,23272.28,85839
1.01,-24.16,-0.42,7.00,-787.35,-703.00,23263.05,85849
0.33,-24.40,-0.24,7.00,-789.62,-705.00,23252.98,85858
0.33,-23.73,0.67,7.00,-754.80,-676.00,23242.91,85867
0.33,-24.69,-0.96,7.00,-811.34,-724.00,23233.67,85876
0.33,-25.04,-0.35,7.00,-808.11,-721.00,23223.60,85885
0.61,-25.27,-0.23,7.00,-811.35,-724.00,23213.53,85895
1.21,-24.89,0.38,7.00,-789.64,-705.00,23202.62,85904
0.33,-25.21,-0.32,7.00,-811.69,-724.00,23192.55,85913
0.33,-25.04,0.17,7.00,-797.65,-712.00,23182.48,85922
0.33,-26.05,-1.01,7.00,-846.29,-753.00,23171.57,85932
0.33,-25.51,0.54,7.00,-801.87,-716.00,23160.65,85941
0.33,-25.23,0.28,7.00,-800.02,-714.00,23150.58,85949
0.33,-25.77,-0.54,7.00,-829.98,-739.00,23139.67,85958
0.37,-25.48,0.28,7.00,-806.45,-719.00,23128.76,85967
0.76,-25.34,0.15,7.00,-805.42,-719.00,23117.85,85977
0.37,-25.66,-0.33,7.00,-823.12,-733.00,23106.93,85986
1.21,-25.35,0.31,7.00,-802.41,-716.00,23096.02,85995
1.06,-25.42,-0.07,7.00,-811.85,-724.00,23085.11,86004
0.66,-25.19,0.23,7.00,-800.03,-714.00,23074.20,86013
0.47,-25.37,-0.18,7.00,-812.71,-725.00,23063.29,86023
0.71,-25.05,0.31,7.00,-794.96,-710.00,23051.54,86032
0.71,-25.45,-0.40,7.00,-819.11,-730.00,23040.63,86041
1.16,-24.95,0.49,7.00,-789.03,-705.00,23028.88,86050
0.96,-24.73,0.23,7.00,-788.66,-704.00,23017.97,86059
1.01,-25.23,-0.50,7.00,-815.80,-727.00,23007.06,86068
1.16,-24.73,0.50,7.00,-783.39,-700.00,22996.14,86077
0.42,-25.94,-1.21,7.00,-847.80,-754.00,22984.39,86086
0.66,-25.60,0.35,7.00,-808.04,-721.00,22973.48,86095
0.37,-25.52,0.08,7.00,-811.22,-723.00,22961.73,86105
0.81,-25.62,-0.11,7.00,-817.78,-729.00,22949.98,86114
1.06,-25.73,-0.11,7.00,-820.44,-731.00,22938.23,86123
1.11,-25.42,0.31,7.00,-804.24,-718.00,22927.32,86132
0.47,-25.40,0.02,7.00,-809.47,-722.00,22915.57,86141
0.33,-25.58,-0.18,7.00,-818.19,-729.00,22903.82,86151
0.33,-25.29,0.29,7.00,-801.66,-715.00,22892.91,86160
1.16,-25.13,0.16,7.00,-800.01,-714.00,22881.16,86168
0.91,-24.45,0.68,7.00,-772.77,-691.00,22869.40,86177
0.91,-24.75,-0.30,7.00,-799.86,-714.00,22857.65,86187
1.16,-23.98,0.77,7.00,-759.19,-680.00,22845.90,86196
0.33,-24.06,-0.07,7.00,-777.83,-695.00,22834.15,86205
0.33,-23.86,0.19,7.00,-767.69,-687.00,22823.24,86214
0.33,-23.22,0.64,7.00,-742.72,-666.00,22811.49,86223
0.33,-22.71,0.51,7.00,-732.42,-657.00,22800.58,86233
1.01,-22.69,0.01,7.00,-742.12,-665.00,22788.83,86242
0.37,-22.74,-0.05,7.00,-744.51,-667.00,22777.92,86251
0.37,-22.17,0.57,7.00,-717.96,-645.00,22766.16,86260
0.96,-21.75,0.43,7.00,-710.10,-638.00,22754.41,86268
0.37,-22.21,-0.46,7.00,-739.55,-663.00,22742.66,86278
0.52,-21.65,0.56,7.00,-704.98,-634.00,22730.91,86287
0.66,-21.66,-0.01,7.00,-716.78,-644.00,22719.16,86296
0.42,-21.58,0.08,7.00,-712.93,-641.00,22707.41,86305
0.37,-20.97,0.61,7.00,-687.24,-619.00,22696.50,86315
0.47,-20.51,0.47,7.00,-678.25,-611.00,22684.75,86324
0.33,-19.76,0.74,7.00,-654.26,-591.00,22673.00,86333
1.11,-19.92,-0.16,7.00,-676.29,-610.00,22662.09,86342
0.61,-19.66,0.26,7.00,-661.39,-597.00,22650.34,86351
1.21,-19.35,0.32,7.00,-652.35,-589.00,22638.59,86361
1.06,-18.76,0.58,7.00,-632.46,-573.00,22626.00,86370
0.66,-18.48,0.28,7.00,-631.44,-572.00,22614.25,86378
1.21,-18.33,0.15,7.00,-630.12,-571.00,22602.50,86387
1.06,-18.04,0.29,7.00,-620.01,-562.00,22591.58,86396
0.71,-17.30,0.73,7.00,-592.89,-539.00,22579.83,86406
1.16,-17.29,0.01,7.00,-607.06,-551.00,22568.92,86415
0.96,-16.50,0.79,7.00,-571.76,-522.00,22557.17,86424
0.81,-16.59,-0.08,7.00,-591.30,-538.00,22545.42,86433
0.33,-15.92,0.66,7.00,-559.88,-511.00,22533.67,86443
0.42,-15.43,0.49,7.00,-551.06,-504.00,22521.92,86452
1.01,-14.98,0.45,7.00,-540.59,-495.00,22510.17,86461
0.66,-14.44,0.54,7.00,-525.11,-482.00,22498.42,86469
1.16,-14.05,0.39,7.00,-518.59,-477.00,22486.67,86478
1.01,-13.64,0.42,7.00,-507.57,-467.00,22475.75,86488
0.37,-13.68,-0.05,7.00,-518.09,-476.00,22464.00,86497
0.61,-13.52,0.17,7.00,-509.64,-469.00,22452.25,86506
0.33,-12.93,0.59,7.00,-486.54,-450.00,22440.50,86515
0.33,-12.58,0.36,7.00,-482.31,-446.00,22428.75,86524
0.33,-12.13,0.44,7.00,-469.52,-435.00,22417.00,86534
0.66,-11.61,0.53,7.00,-454.63,-423.00,22405.25,86543
0.37,-11.28,0.33,7.00,-450.53,-419.00,22392.66,86552
0.52,-10.87,0.41,7.00,-438.37,-409.00,22380.91,86561
0.33,-10.61,0.25,7.00,-435.24,-406.00,22369.16,86571
0.37,-9.54,1.07,7.00,-392.24,-370.00,22358.25,86579
0.33,-9.39,0.15,7.00,-406.71,-382.00,22346.50,86588
0.33,-8.24,1.15,7.00,-357.89,-341.00,22334.75,86597
0.33,-7.56,0.68,7.00,-350.40,-335.00,22323.00,86606
0.57,-7.16,0.40,7.00,-345.99,-331.00,22311.25,86616
0.37,-6.66,0.50,7.00,-331.45,-319.00,22299.49,86625
0.33,-5.97,0.69,7.00,-310.53,-301.00,22288.58,86634
0.76,-5.74,0.23,7.00,-313.83,-304.00,22276.83,86642
0.33,-4.90,0.84,7.00,-56.12,-87.00,22265.08,86651
0.28,-4.40,0.50,7.00,-55.00,-86.00,22254.17,86661
0.28,-3.75,0.65,7.00,-51.17,-83.00,22243.26,86670
0.28,-3.72,0.03,7.00,-53.46,-85.00,22232.35,86679
0.28,-3.21,0.51,7.00,-49.04,-81.00,22222.27,86687
0.76,-2.80,0.41,7.00,-47.33,-79.00,22211.36,86696
0.33,-1.48,1.31,7.00,-37.17,-71.00,22201.29,86706
0.47,-1.27,0.21,7.00,-40.50,-74.00,22191.22,86715
0.28,-0.36,0.91,7.00,-33.13,-67.00,22181.15,86723
0.28,0.41,0.77,7.00,-29.86,-65.00,22171.08,86732
0.76,0.91,0.50,7.00,-28.43,-63.00,22161.84,86742
0.76,1.70,0.78,7.00,-23.38,-59.00,22151.77,86751
0.76,2.02,0.32,7.00,-23.63,-59.00,22142.54,86760
0.33,2.75,0.73,7.00,-18.32,-55.00,22133.31,86768
0.28,3.44,0.69,7.00,-15.03,-52.00,22124.07,86777
0.28,3.81,0.37,7.00,-14.44,-52.00,22114.84,86787
0.28,4.64,0.83,7.00,-8.46,-47.00,22106.45,86795
0.28,4.87,0.22,7.00,-9.76,-48.00,22097.21,86804
0.28,5.43,0.56,7.00,-27.97,-63.00,22088.82,86813
0.61,5.84,0.41,7.00,-20.61,-57.00,22080.43,86822
0.23,5.98,0.13,7.00,-22.86,-59.00,22072.03,86831
0.28,6.31,0.33,7.00,-10.57,-48.00,22063.64,86840
0.23,6.50,0.19,7.00,-8.88,-47.00,22055.25,86849
0.28,6.75,0.25,7.00,-1.32,-41.00,22047.69,86857
0.28,6.91,0.16,7.00,0.86,40.00,22039.30,86866
0.96,7.27,0.36,7.00,13.81,51.00,22031.75,86876
1.01,7.72,0.45,7.00,27.03,62.00,22025.03,86884
1.06,8.18,0.46,7.00,38.69,72.00,22018.32,86893
0.66,8.60,0.42,7.00,48.45,80.00,22011.60,86902
0.47,9.22,0.62,7.00,67.93,97.00,22006.57,86910
0.33,9.97,0.75,7.00,89.15,115.00,22002.37,86920
0.37,10.57,0.60,7.00,101.23,125.00,21999.01,86929
0.81,11.20,0.63,7.00,117.75,139.00,21996.49,86938
0.33,11.84,0.64,7.00,133.73,152.00,21994.81,86946
0.28,12.22,0.38,7.00,138.12,156.00,21994.81,86956
0.28,12.59,0.37,7.00,147.24,164.00,21994.81,86965
0.28,12.27,-0.32,7.00,125.52,145.00,21994.81,86974
0.28,12.36,0.08,7.00,135.56,154.00,21994.81,86983
0.86,11.86,-0.50,7.00,111.41,133.00,21994.81,86991
7.45,11.27,-0.59,7.00,94.74,119.00,21994.81,87001
12.40,10.74,-0.53,7.00,82.52,109.00,21995.66,87010
16.97,10.07,-0.67,7.00,62.66,92.00,21995.66,87019
20.89,9.52,-0.55,7.00,51.02,83.00,21995.66,87027
23.66,8.90,-0.62,7.00,34.04,68.00,21995.66,87036
25.70,8.31,-0.59,7.00,19.42,56.00,21995.66,87046
24.75,7.66,-0.64,7.00,2.50,42.00,21995.66,87054
24.75,7.08,-0.59,7.00,-8.64,-47.00,21995.66,87063
20.89,6.51,-0.56,7.00,-22.47,-58.00,21995.66,87072
16.61,6.03,-0.49,7.00,-33.52,-68.00,21995.66,87081
15.78,5.60,-0.42,7.00,-42.89,-76.00,21995.66,87090
16.61,5.26,-0.34,7.00,-49.75,-81.00,21995.66,87099
18.73,4.97,-0.29,7.00,-10.64,-48.00,21995.66,87108
20.06,4.69,-0.27,7.00,-11.81,-49.00,21995.66,87117
24.28,4.43,-0.26,7.00,-12.72,-50.00,21995.66,87126
25.22,4.16,-0.27,7.00,-13.97,-51.00,21995.66,87135
27.69,3.94,-0.22,7.00,-14.66,-52.00,21995.66,87144
28.73,3.74,-0.20,7.00,-15.48,-52.00,21995.66,87153
33.36,3.60,-0.13,7.00,-15.29,-52.00,21995.66,87161
36.19,3.47,-0.13,7.00,-15.57,-53.00,21995.66,87171
37.89,3.34,-0.13,7.00,-15.96,-53.00,21995.66,87180
37.46,3.20,-0.14,7.00,-16.77,-54.00,21995.66,87189
40.55,3.02,-0.18,7.00,-17.33,-54.00,21995.66,87197
43.61,2.86,-0.16,7.00,-17.54,-54.00,21995.66,87206
44.83,2.68,-0.18,7.00,-18.28,-55.00,21995.66,87216
46.33,2.56,-0.12,7.00,-18.35,-55.00,21995.66,87225
47.62,2.48,-0.08,7.00,-18.38,-55.00,21995.66,87234
48.14,2.44,-0.04,7.00,-18.33,-55.00,21995.66,87242
48.40,2.45,0.01,7.00,-18.03,-55.00,21995.66,87251
48.93,2.48,0.03,7.00,-17.69,-54.00,21995.66,87261
53.92,2.52,0.04,7.00,-16.44,-53.00,21995.66,87270
58.08,2.54,0.02,7.00,-15.50,-52.00,21995.66,87278
58.39,2.53,-0.01,7.00,-15.58,-53.00,21995.66,87287
59.63,2.49,-0.03,7.00,-15.55,-53.00,21995.66,87297
62.84,2.41,-0.08,7.00,-15.34,-52.00,21995.66,87306
60.26,2.31,-0.10,7.00,-16.57,-53.00,21995.66,87314
62.52,2.21,-0.10,7.00,-16.52,-53.00,21995.66,87323
60.90,2.09,-0.13,7.00,-17.66,-54.00,21995.66,87332
60.58,1.99,-0.10,7.00,-18.09,-55.00,21995.66,87342
59.95,1.89,-0.10,7.00,-18.75,-55.00,21994.81,87350
62.84,1.81,-0.08,7.00,-18.39,-55.00,21994.81,87359
60.90,1.74,-0.07,7.00,-19.16,-56.00,21994.81,87368
57.78,1.70,-0.04,7.00,-19.98,-56.00,21994.81,87377
60.90,1.64,-0.06,7.00,-19.61,-56.00,21993.98,87386
52.21,1.60,-0.04,7.00,-21.73,-58.00,21993.14,87395
51.10,1.58,-0.02,7.00,-21.98,-58.00,21993.14,87404
50.82,1.60,0.02,7.00,-21.75,-58.00,21992.30,87413
53.06,1.60,0.00,7.00,-21.34,-57.00,21991.46,87421
53.92,1.64,0.04,7.00,-20.82,-57.00,21990.62,87431
52.77,1.60,-0.04,7.00,-21.60,-58.00,21988.94,87440
54.21,1.69,0.09,7.00,-20.30,-57.00,21988.10,87449
55.08,1.71,0.02,7.00,-20.31,-57.00,21987.26,87457
54.79,1.69,-0.02,7.00,-20.60,-57.00,21986.42,87467
55.37,1.90,0.21,7.00,-18.50,-55.00,21985.58,87476
56.26,1.81,-0.09,7.00,-19.97,-56.00,21984.74,87485
52.21,2.05,0.24,7.00,-18.33,-55.00,21984.74,87493
52.21,2.08,0.03,7.00,-19.01,-56.00,21983.06,87502
45.58,2.22,0.14,7.00,-19.17,-56.00,21982.23,87512
43.61,2.34,0.12,7.00,-19.02,-56.00,21981.39,87521
44.09,2.37,0.03,7.00,-19.12,-56.00,21980.55,87529
41.70,2.53,0.16,7.00,-18.26,-55.00,21978.87,87538
44.09,2.58,0.05,7.00,-17.98,-55.00,21978.03,87547
45.58,2.67,0.08,7.00,-17.18,-54.00,21976.35,87557
46.84,2.65,-0.02,7.00,-17.42,-54.00,21974.67,87565
44.09,2.72,0.07,7.00,-17.22,-54.00,21972.99,87574
48.14,2.68,-0.04,7.00,-17.14,-54.00,21971.31,87583
43.61,2.62,-0.05,7.00,-18.29,-55.00,21969.64,87592
40.10,2.41,-0.22,7.00,-20.61,-57.00,21967.96,87602
41.47,2.39,-0.02,7.00,-19.66,-56.00,21967.12,87610
38.32,2.34,-0.06,7.00,-20.60,-57.00,21965.44,87619
37.67,2.32,-0.02,7.00,-20.62,-57.00,21963.76,87628
36.40,2.27,-0.06,7.00,-21.25,-57.00,21962.92,87638
32.58,2.23,-0.04,7.00,-21.91,-58.00,21961.24,87646
30.70,2.17,-0.05,7.00,-22.45,-58.00,21960.40,87655
26.19,2.18,0.00,7.00,-22.74,-59.00,21958.72,87664
22.91,2.14,-0.03,7.00,-23.36,-59.00,21957.05,87673
20.20,2.12,-0.02,7.00,-23.65,-59.00,21956.20,87682
19.66,2.27,0.14,7.00,-22.32,-58.00,21954.53,87691
18.09,2.26,-0.01,7.00,-23.09,-59.00,21953.69,87700
14.19,2.34,0.08,7.00,-22.57,-58.00,21952.01,87709
10.27,2.40,0.06,7.00,-22.55,-58.00,21951.17,87717
7.06,2.48,0.07,7.00,-22.22,-58.00,21950.33,87727
3.52,2.52,0.05,7.00,-22.19,-58.00,21949.49,87736
2.86,2.58,0.06,7.00,-21.82,-58.00,21947.81,87744
2.86,2.68,0.09,7.00,-21.23,-57.00,21946.97,87753
3.22,2.69,0.01,7.00,-21.48,-58.00,21946.13,87762
6.60,2.79,0.10,7.00,-20.56,-57.00,21945.29,87771
7.45,2.80,0.01,7.00,-20.85,-57.00,21944.45,87780
13.22,2.90,0.10,7.00,-19.72,-56.00,21943.61,87789
16.01,2.95,0.05,7.00,-19.56,-56.00,21942.78,87798
17.22,3.06,0.11,7.00,-18.68,-55.00,21942.78,87806
19.39,3.01,-0.05,7.00,-19.38,-56.00,21941.94,87816
19.66,2.95,-0.06,7.00,-19.76,-56.00,21941.10,87825
18.73,2.97,0.02,7.00,-19.37,-56.00,21941.10,87834
18.09,2.91,-0.05,7.00,-19.99,-56.00,21941.10,87842
16.25,2.93,0.02,7.00,-19.74,-56.00,21940.26,87852
15.20,2.85,-0.09,7.00,-20.66,-57.00,21940.26,87861
13.76,2.72,-0.13,7.00,-21.56,-58.00,21940.26,87870
15.31,2.63,-0.09,7.00,-21.72,-58.00,21940.26,87878
18.48,2.51,-0.12,7.00,-22.24,-58.00,21940.26,87887
20.34,2.50,-0.01,7.00,-21.73,-58.00,21940.26,87897
22.03,2.42,-0.08,7.00,-22.24,-58.00,21940.26,87906
24.59,2.29,-0.13,7.00,-22.84,-59.00,21940.26,87914
[truncated: 40,172 more chars]
