# Supplementary material for: Lightweight and compact smart walking cane
Source: PeerJ Comput Sci. 2023 Nov 29;9:e1563. doi: 10.7717/peerj-cs.1563 (PMC10773566; doi:10.7717/peerj-cs.1563)
Supplement: Supplemental Information 9 — System signals during the test of elder user 5 with first robotic cane [file peerj-cs-09-1563-s009.txt]

=~=~=~=~=~=~=~=~=~=~=~= PuTTY log 2022.06.20 15:16:10 =~=~=~=~=~=~=~=~=~=~=~=
37,38609
0.09,-30.33,0.13,7.00,-930.44,-824.00,-7334.12,38619
0.09,-30.24,0.08,7.00,-929.35,-823.00,-7346.71,38628
0.09,-30.00,0.24,7.00,-920.26,-815.00,-7358.46,38636
0.09,-29.97,0.03,7.00,-923.71,-818.00,-7371.05,38645
0.19,-29.55,0.42,7.00,-905.49,-803.00,-7382.80,38654
0.28,-29.08,0.47,7.00,-892.74,-792.00,-7395.39,38664
0.28,-28.74,0.34,7.00,-886.74,-787.00,-7407.98,38673
0.19,-28.15,0.59,7.00,-866.92,-770.00,-7419.74,38682
0.43,-27.60,0.56,7.00,-853.78,-759.00,-7432.32,38691
0.09,-26.88,0.72,7.00,-832.63,-741.00,-7444.08,38701
0.09,-26.25,0.63,7.00,-818.62,-730.00,-7456.67,38709
0.24,-25.59,0.66,7.00,-801.56,-715.00,-7468.42,38718
0.09,-24.79,0.80,7.00,-778.71,-696.00,-7481.01,38727
0.09,-24.25,0.54,7.00,-770.40,-689.00,-7492.76,38736
0.09,-23.48,0.77,7.00,-746.44,-669.00,-7505.35,38746
0.09,-22.78,0.69,7.00,-730.65,-655.00,-7517.10,38755
0.09,-22.15,0.63,7.00,-716.30,-643.00,-7528.85,38764
0.05,-21.63,0.53,7.00,-705.22,-634.00,-7541.44,38773
0.09,-21.18,0.45,7.00,-695.66,-626.00,-7553.19,38781
0.62,-20.70,0.49,7.00,-682.64,-615.00,-7565.78,38791
0.09,-20.38,0.32,7.00,-677.97,-611.00,-7577.53,38800
0.09,-20.18,0.19,7.00,-675.72,-609.00,-7590.12,38809
0.09,-20.15,0.03,7.00,-678.07,-611.00,-7601.87,38818
0.14,-19.96,0.18,7.00,-670.42,-605.00,-7614.46,38828
0.09,-19.66,0.31,7.00,-660.19,-596.00,-7627.05,38837
0.14,-19.50,0.16,7.00,-659.22,-595.00,-7638.80,38846
0.19,-19.19,0.30,7.00,-648.81,-587.00,-7651.39,38854
0.09,-18.93,0.27,7.00,-642.87,-581.00,-7663.98,38863
0.14,-18.80,0.13,7.00,-642.34,-581.00,-7675.73,38873
0.19,-18.95,-0.15,7.00,-651.84,-589.00,-7688.32,38882
0.09,-18.91,0.04,7.00,-647.00,-585.00,-7700.07,38891
0.14,-18.99,-0.08,7.00,-651.42,-589.00,-7711.82,38900
0.14,-19.09,-0.10,7.00,-654.21,-591.00,-7724.41,38909
0.28,-19.69,-0.60,7.00,-679.13,-612.00,-7736.16,38918
0.09,-19.84,-0.16,7.00,-674.17,-608.00,-7747.92,38927
0.14,-19.87,-0.02,7.00,-672.16,-606.00,-7760.51,38936
0.14,-19.95,-0.08,7.00,-675.31,-609.00,-7772.26,38945
0.09,-19.89,0.06,7.00,-670.88,-605.00,-7784.85,38955
0.14,-20.13,-0.25,7.00,-683.27,-616.00,-7796.60,38964
0.09,-20.05,0.09,7.00,-674.48,-608.00,-7809.19,38973
0.14,-19.88,0.16,7.00,-668.84,-603.00,-7820.94,38981
0.98,-19.68,0.20,7.00,-662.98,-598.00,-7833.53,38990
0.82,-19.53,0.15,7.00,-660.32,-596.00,-7845.28,39000
0.09,-19.32,0.21,7.00,-653.76,-591.00,-7857.87,39009
0.93,-20.29,-0.96,7.00,-701.43,-631.00,-7870.46,39018
0.09,-20.38,-0.10,7.00,-686.47,-618.00,-7882.21,39027
0.09,-20.13,0.25,7.00,-673.08,-607.00,-7894.80,39036
0.09,-19.82,0.31,7.00,-664.33,-600.00,-7907.39,39046
0.09,-19.50,0.32,7.00,-656.26,-593.00,-7919.14,39054
0.14,-19.24,0.27,7.00,-650.55,-588.00,-7931.73,39063
0.09,-19.14,0.10,7.00,-651.59,-589.00,-7943.48,39072
0.09,-18.93,0.21,7.00,-643.86,-582.00,-7955.23,39081
0.09,-18.69,0.23,7.00,-637.59,-577.00,-7967.82,39091
0.09,-18.93,-0.23,7.00,-652.83,-590.00,-7979.57,39100
0.87,-18.72,0.21,7.00,-638.73,-578.00,-7991.32,39109
431.18,-1.80,-0.19,7.00,0.00,40.00,-741.97,14894
400.56,-2.01,-0.22,7.00,0.0340.79,-3.23,-0.20,7.00,0.00,40.00,-741.97,14955
332.99,-3.46,-0.23,7.00,0.00,40.00,-741.97,14964
322.36,-3.65,-0.19,7.00,0.00,40.00,-741.97,14972
316.44,-3.87,-0.21,7.00,0.00,40.00,-741.97,14982
303.50,-4.07,-0.21,7.00,0.00,40.00,-741.97,14990
300.69,-4.27,-0.20,7.00,0.00,40.00,-741.13,14999
297.91,-4.46,-0.19,7.00,0.00,40.00,-741.13,15007
293.78,-4.61,-0.15,7.00,0.00,40.00,-741.13,15016
289.72,-4.73,-0.13,7.00,0.00,40.00,-741.13,15025
281.74,-4.86,-0.13,7.00,0.00,40.00,-741.13,15034
299.30,-4.98,-0.12,7.00,0.00,40.00,-741.13,15043
281.74,-5.14,-0.15,7.00,-147.74,-164.00,-741.13,15051
300.69,-5.27,-0.13,7.00,-128.55,-148.00,-741.13,15060
303.50,-5.35,-0.08,7.00,-126.26,-146.00,-741.97,15070
267.66,-5.51,-0.16,7.00,-172.60,-185.00,-743.65,15079
296.53,-5.58,-0.07,7.00,-140.22,-158.00,-745.33,15088
307.75,-5.89,-0.30,7.00,-138.75,-156.00,-747.01,15096
277.83,-6.24,-0.35,7.00,-183.65,-194.00,-747.01,15106
275.25,-5.41,0.83,7.00,-142.10,-159.00,-747.85,15115
253.08,-6.61,-1.21,7.00,-236.37,-239.00,-748.69,15124
289.72,-5.73,0.88,7.00,-132.85,-151.00,-750.37,15133
293.78,-6.10,-0.37,7.00,-162.25,-176.00,-751.21,15141
293.78,-5.86,0.24,7.00,-144.16,-161.00,-752.88,15151
310.62,-6.03,-0.16,7.00,-135.93,-154.00,-753.72,15160
283.05,-5.81,0.21,7.00,-155.90,-171.00,-755.40,15169
329.92,-5.92,-0.10,7.00,-107.34,-130.00,-757.08,15178
337.65,-5.85,0.07,7.00,-92.01,-117.00,-758.76,15186
342.37,-5.79,0.06,7.00,-84.21,-110.00,-760.44,15196
347.15,-5.73,0.06,7.00,-76.01,-104.00,-761.28,15205
303.50,-5.75,-0.02,7.00,-134.77,-153.00,-762.96,15214
340.79,-5.59,0.15,7.00,-79.48,-106.00,-764.64,15222
348.76,-5.60,-0.01,7.00,-71.82,-100.00,-766.31,15232
337.65,-5.45,0.15,7.00,-80.18,-107.00,-767.99,15241
331.45,-5.40,0.05,7.00,-89.22,-115.00,-769.67,15250
289.72,-5.35,0.05,7.00,-140.00,-158.00,-771.35,15259
319.39,-5.22,0.13,7.00,-99.05,-123.00,-773.03,15267
289.72,-5.36,-0.14,7.00,-143.92,-161.00,-774.71,15277
299.30,-5.12,0.24,7.00,-119.21,-140.00,-776.39,15286
295.15,-5.03,0.10,7.00,-124.53,-144.00,-778.06,15295
259.06,-4.94,0.09,7.00,0.00,40.00,-780.58,15303
285.70,-4.82,0.12,7.00,0.00,40.00,-781.42,15312
256.65,-4.87,-0.04,7.00,0.00,40.00,-783.10,15321
284.37,-4.68,0.19,7.00,0.00,40.00,-783.94,15330
246.08,-4.58,0.10,7.00,0.00,40.00,-783.94,15338
272.70,-4.46,0.12,7.00,0.00,40.00,-783.94,15347
251.90,-3.91,0.55,7.00,0.00,40.00,-783.94,15356
291.07,-4.91,-1.00,7.00,0.00,40.00,-783.94,15365
276.54,-4.01,0.90,7.00,0.00,40.00,-783.94,15374
319.39,-4.39,-0.38,7.00,0.00,40.00,-783.94,15382
293.78,-4.47,-0.08,7.00,0.00,40.00,-783.94,15391
334.53,-4.23,0.24,7.00,0.00,40.00,-783.94,15399
303.50,-4.38,-0.15,7.00,0.00,40.00,-783.10,15409
350.38,-4.29,0.10,7.00,0.00,40.00,-783.10,15417
325.37,-4.19,0.10,7.00,0.00,40.00,-783.10,15426
370.35,-4.15,0.03,7.00,0.00,40.00,-782.26,15434
366.95,-3.84,0.32,7.00,0.00,40.00,-782.26,15443
447.34,-3.77,0.07,7.00,0.00,40.00,-781.42,15452
429.20,-3.91,-0.14,7.00,0.00,40.00,-781.42,15461
522.87,-3.76,0.15,7.00,0.00,40.00,-781.42,15469
490.36,-3.74,0.02,7.00,0.00,40.00,-780.58,15478
567.78,-3.71,0.03,7.00,0.00,40.00,-780.58,15488
539.90,-3.52,0.19,7.00,0.00,40.00,-779.74,15496
602.56,-3.51,0.01,7.00,0.00,40.00,-779.74,15505
597.07,-3.62,-0.11,7.00,0.00,40.00,-779.74,15513
630.72,-3.38,0.24,7.00,0.00,40.00,-779.74,15522
645.29,-3.38,0.00,7.00,0.00,40.00,-779.74,15531
651.21,-3.47,-0.09,7.00,0.00,40.00,-779.74,15540
660.19,-3.47,0.00,7.00,0.00,40.00,-779.74,15548
657.18,-3.73,-0.27,7.00,0.00,40.00,-779.74,15557
666.24,-3.73,0.00,7.00,0.00,40.00,-779.74,15565
666.24,-4.00,-0.27,7.00,0.00,40.00,-779.74,15575
669.29,-4.07,-0.07,7.00,0.00,40.00,-779.74,15583
669.29,-4.19,-0.12,7.00,0.00,40.00,-779.74,15592
675.42,-4.37,-0.18,7.00,0.00,40.00,-779.74,15601
672.35,-4.53,-0.16,7.00,0.00,40.00,-779.74,15609
672.35,-4.72,-0.19,7.00,0.00,40.00,-779.74,15619
669.29,-4.95,-0.23,7.00,0.00,40.00,-779.74,15627
666.24,-5.18,-0.24,7.00,0.00,40.00,-779.74,15636
657.18,-5.48,-0.29,7.00,0.00,40.00,-779.74,15644
654.19,-5.80,-0.32,7.00,0.00,40.00,-779.74,15653
648.24,-6.16,-0.36,7.00,0.00,40.00,-779.74,15662
639.42,-6.52,-0.36,7.00,0.00,40.00,-779.74,15671
633.61,-6.88,-0.36,7.00,0.00,40.00,-779.74,15679
630.72,-7.23,-0.35,7.00,0.00,40.00,-779.74,15688
622.14,-7.56,-0.33,7.00,0.00,40.00,-779.74,15696
616.48,-7.84,-0.28,7.00,0.00,40.00,-779.74,15706
613.67,-8.11,-0.27,7.00,0.00,40.00,-779.74,15714
608.09,-8.38,-0.27,7.00,0.00,40.00,-779.74,15723
602.56,-8.64,-0.26,7.00,0.00,40.00,-779.74,15731
599.81,-8.97,-0.33,7.00,0.00,40.00,-778.90,15740
597.07,-9.28,-0.31,7.00,0.00,40.00,-778.90,15749
594.35,-9.64,-0.36,7.00,0.00,40.00,-778.90,15758
591.64,-10.01,-0.37,7.00,0.00,40.00,-778.90,15766
588.94,-10.37,-0.36,7.00,0.00,40.00,-778.06,15775
588.94,-10.74,-0.37,7.00,0.00,40.00,-778.06,15783
583.58,-11.08,-0.34,7.00,0.00,40.00,-778.06,15793
578.27,-11.43,-0.35,7.00,0.00,40.00,-777.23,15802
570.38,-11.72,-0.29,7.00,0.00,40.00,-777.23,15810
567.78,-12.03,-0.31,7.00,0.00,40.00,-776.39,15819
560.04,-12.30,-0.27,7.00,0.00,40.00,-776.39,15827
552.40,-12.53,-0.23,7.00,0.00,40.00,-776.39,15837
501.74,-12.73,-0.20,7.00,0.00,40.00,-775.55,15845
525.27,-12.89,-0.17,7.00,0.00,40.00,-774.71,15854
483.66,-13.05,-0.15,7.00,-36.42,-70.00,-774.71,15863
492.62,-13.24,-0.19,7.00,-24.39,-60.00,-774.71,15872
472.69,-13.31,-0.07,7.00,-62.16,-92.00,-774.71,15881
402.41,-13.46,-0.15,7.00,-190.71,-200.00,-775.55,15890
429.20,-13.54,-0.08,7.00,-146.82,-163.00,-776.39,15899
384.28,-13.45,0.09,7.00,-214.14,-220.00,-778.06,15908
386.06,-13.70,-0.25,7.00,-224.59,-229.00,-778.90,15918
347.15,-13.75,-0.05,7.00,-278.77,-274.00,-779.74,15926
285.70,-12.65,1.10,7.00,-306.03,-298.00,-779.74,15935
279.13,-13.36,-0.71,7.00,-367.33,-349.00,-780.58,15944
242.65,-13.27,0.09,7.00,-387.31,-366.00,-782.26,15953
212.77,-13.06,0.22,7.00,-406.49,-382.00 0 \L \uX@0x>2hH h@P0 at


$]""
zeyl$qP1


UE


@PF9}
>2&D2"it42.38,-13.95,-0.05,7.00,0.00,40.00,-869.55,16660
537.44,-13.98,-0.04,7.00,0.00,40.00,-869.55,16668
530.10,-14.04,-0.05,7.00,0.00,40.00,-869.55,16677
522.87,-14.10,-0.06,7.00,0.00,40.00,-869.55,16686
518.10,-14.15,-0.05,7.00,0.00,40.00,-869.55,16695
508.69,-14.18,-0.03,7.00,-12.61,-50.00,-869.55,16704
504.04,-14.21,-0.03,7.00,-22.93,-59.00,-869.55,16712
497.16,-14.22,-0.01,7.00,-36.34,-70.00,-869.55,16721
431.18,-14.24,-0.02,7.00,-159.53,-174.00,-870.39,16731
485.88,-14.26,-0.02,7.00,-59.58,-90.00,-871.23,16740
477.05,-14.25,0.01,7.00,-75.84,-103.00,-872.07,16748
479.24,-13.96,0.28,7.00,-59.12,-89.00,-873.75,16757
409.89,-14.07,-0.11,7.00,-192.86,-202.00,-874.59,16766
447.34,-13.56,0.51,7.00,-103.41,-127.00,-874.59,16776
415.60,-13.79,-0.23,7.00,-178.87,-190.00,-875.43,16785
441.21,-13.51,0.28,7.00,-117.96,-139.00,-877.11,16794
441.21,-13.64,-0.12,7.00,-129.09,-148.00,-877.95,16802
386.06,-13.34,0.30,7.00,-204.46,-212.00,-879.62,16812
433.17,-13.31,0.03,7.00,-131.84,-151.00,-880.46,16821
431.18,-13.27,0.04,7.00,-133.97,-152.00,-882.98,16830
402.41,-12.97,0.29,7.00,-169.53,-182.00,-884.66,16839
368.65,-12.96,0.01,7.00,-226.88,-231.00,-886.34,16848
415.60,-12.82,0.14,7.00,-147.43,-164.00,-888.86,16857
409.89,-12.63,0.19,7.00,-150.86,-167.00,-890.54,16866
400.56,-12.32,0.31,7.00,-155.95,-171.00,-893.05,16875
356.92,-12.18,0.14,7.00,-221.79,-226.00,-895.57,16884
400.56,-12.08,0.10,7.00,-154.23,-170.00,-898.93,16893
398.72,-11.72,0.36,7.00,-142.94,-160.00,-901.45,16903
400.56,-11.68,0.04,7.00,-145.24,-162.00,-904.80,16912
363.57,-11.14,0.54,7.00,-178.19,-190.00,-908.16,16920
396.89,-11.11,0.02,7.00,-137.33,-155.00,-911.52,16929
441.21,-10.76,0.35,7.00,-47.57,-80.00,-914.88,16939
459.84,-10.44,0.32,7.00,-6.64,-45.00,-918.23,16948
427.23,-10.39,0.05,7.00,-68.87,-98.00,-921.59,16957
494.88,-10.12,0.27,7.00,0.00,40.00,-924.95,16965
527.68,-9.52,0.61,7.00,0.00,40.00,-927.47,16974
534.98,-9.36,0.16,7.00,0.00,40.00,-929.98,16983
534.98,-8.97,0.38,7.00,0.00,40.00,-932.50,16992
497.16,-8.29,0.69,7.00,0.00,40.00,-935.02,17000
490.36,-8.56,-0.28,7.00,0.00,40.00,-935.86,17009
570.38,-7.99,0.57,7.00,0.00,40.00,-937.54,17017
511.02,-7.84,0.16,7.00,0.00,40.00,-938.38,17027
515.73,-7.60,0.23,7.00,0.00,40.00,-939.22,17035
594.35,-7.51,0.09,7.00,0.00,40.00,-939.22,17044
534.98,-7.43,0.09,7.00,0.00,40.00,-939.22,17052
539.90,-7.58,-0.16,7.00,0.00,40.00,-939.22,17061
608.09,-7.36,0.22,7.00,0.00,40.00,-939.22,17070
570.38,-7.39,-0.02,7.00,0.00,40.00,-939.22,17079
613.67,-7.13,0.25,7.00,0.00,40.00,-939.22,17087
616.48,-7.09,0.04,7.00,0.00,40.00,-939.22,17096
622.14,-6.96,0.13,7.00,0.00,40.00,-939.22,17104
624.99,-6.77,0.20,7.00,0.00,40.00,-938.38,17114
633.61,-6.87,-0.11,7.00,0.00,40.00,-938.38,17122
636.51,-6.74,0.14,7.00,0.00,40.00,-938.38,17131
645.29,-6.78,-0.04,7.00,0.00,40.00,-938.38,17139
648.24,-6.81,-0.03,7.00,0.00,40.00,-938.38,17148
651.21,-6.90,-0.09,7.00,0.00,40.00,-938.38,17157
654.19,-7.00,-0.11,7.00,0.00,40.00,-938.38,17166
654.19,-7.13,-0.13,7.00,0.00,40.00,-938.38,17174
654.19,-7.28,-0.15,7.00,0.00,40.00,-938.38,17183
654.19,-7.44,-0.15,7.00,0.00,40.00,-938.38,17192
654.19,-7.59,-0.15,7.00,0.00,40.00,-938.38,17201
669.29,-7.76,-0.17,7.00,0.00,40.00,-938.38,17210
660.19,-7.94,-0.18,7.00,0.00,40.00,-938.38,17218
578.27,-8.13,-0.18,7.00,0.00,40.00,-938.38,17227
597.07,-8.28,-0.16,7.00,0.00,40.00,-938.38,17235
575.63,-8.46,-0.17,7.00,0.00,40.00,-938.38,17245
639.42,-8.61,-0.16,7.00,0.00,40.00,-938.38,17253
597.07,-8.75,-0.14,7.00,0.00,40.00,-938.38,17262
630.72,-8.87,-0.12,7.00,0.00,40.00,-938.38,17270
560.04,-8.97,-0.10,7.00,0.00,40.00,-938.38,17280
619.30,-9.05,-0.08,7.00,0.00,40.00,-938.38,17288
534.98,-9.11,-0.06,7.00,0.00,40.00,-938.38,17297
608.09,-9.18,-0.06,7.00,0.00,40.00,-938.38,17305
534.98,-9.23,-0.05,7.00,0.00,40.00,-938.38,17314
597.07,-9.27,-0.04,7.00,0.00,40.00,-938.38,17323
518.10,-9.30,-0.03,7.00,0.00,40.00,-938.38,17332
580.92,-9.35,-0.05,7.00,0.00,40.00,-938.38,17340
573.00,-9.40,-0.06,7.00,0.00,40.00,-938.38,17349
520.48,-9.47,-0.07,7.00,0.00,40.00,-938.38,17357
567.78,-9.54,-0.07,7.00,0.00,40.00,-938.38,17367
562.61,-9.61,-0.07,7.00,0.00,40.00,-938.38,17375
560.04,-9.69,-0.07,7.00,0.00,40.00,-938.38,17384
557.48,-9.74,-0.05,7.00,0.00,40.00,-938.38,17392
554.94,-9.80,-0.06,7.00,0.00,40.00,-938.38,17401
552.40,-9.84,-0.04,7.00,0.00,40.00,-938.38,17410
549.88,-9.86,-0.02,7.00,0.00,40.00,-938.38,17419
547.37,-9.85,0.00,7.00,0.00,40.00,-938.38,17427
542.38,-9.85,0.01,7.00,0.00,40.00,-938.38,17436
542.38,-9.81,0.04,7.00,0.00,40.00,-938.38,17444
539.90,-9.74,0.07,7.00,0.00,40.00,-938.38,17454
499.44,-9.65,0.09,7.00,0.00,40.00,-938.38,17462
537.44,-9.55,0.10,7.00,0.00,40.00,-938.38,17471
539.90,-9.45,0.10,7.00,0.00,40.00,-938.38,17479
542.38,-9.32,0.13,7.00,0.00,40.00,-938.38,17488
539.90,-9.18,0.14,7.00,0.00,40.00,-938.38,17497
539.90,-9.01,0.17,7.00,0.00,40.00,-938.38,17506
477.05,-8.86,0.15,7.00,0.00,40.00,-938.38,17514
547.37,-8.69,0.17,7.00,0.00,40.00,-938.38,17523
488.12,-8.56,0.13,7.00,0.00,40.00,-938.38,17531
515.73,-8.45,0.12,7.00,0.00,40.00,-938.38,17541
520.48,-8.35,0.10,7.00,0.00,40.00,-938.38,17549
565.19,-8.28,0.07,7.00,0.00,40.00,-938.38,17558
513.37,-8.23,0.04,7.00,0.00,40.00,-938.38,17566
573.00,-8.22,0.01,7.00,0.00,40.00,-938.38,17575
575.63,-8.22,0.01,7.00,0.00,40.00,-938.38,17584
570.38,-8.23,-0.01,7.00,0.00,40.00,-938.38,17593
573.00,-8.22,0.02,7.00,0.00,40.00,-938.38,17601
567.78,-8.22,-0.01,7.00,0.00,40.00,-938.38,17610
570.38,-8.22,-0.00,7.00,0.00,40.00,-938.38,17618
570.38,-8.23,-0.00,7.00,0.00,40.00,-938.38,17628
570.38,-8.23,-0.01,7.00,0.00,40.00,-938.38,17636
570.38,-8.25,-0.02,7.00,0.00,40.00,-938.38,17645
570.38,-8.27,-0.01,7.00,0.00,40.00,-938.38,17653
570.38,-8.26,0.01,7.00,0.00,40.00,-938.38,17662
532.54,-8.26,-0.00,7.00,0.00,40.00,-938.38,17671
573.00,-8.23,0.03,7.00,0.00,40.00,-938.38,17680
570.38,-8.20,0.03,7.00,0.00,40.00,-938.38,17688
573.00,-8.15,0.04,7.00,0.00,40.00,-938.38,17697
573.00,-8.13,0.03,7.00,0.00,40.00,-938.38,17705
575.63,-8.07,0.06,7.00,0.00,40.00,-938.38,17715
573.00,-8.00,0.07,7.00,0.00,40.00,-938.38,17723
573.00,-7.95,0.06,7.00,0.00,40.00,-938.38,17732
573.00,-7.88,0.06,7.00,0.00,40.00,-938.38,17740
573.00,-7.83,0.05,7.00,0.00,40.00,-938.38,17748
573.00,-7.76,0.07,7.00,0.00,40.00,-938.38,17758
511.02,-7.71,0.05,7.00,0.00,40.00,-938.38,17766
573.00,-7.67,0.04,7.00,0.00,40.00,-938.38,17775
573.00,-7.64,0.03,7.00,0.00,40.00,-938.38,17783
570.38,-7.61,0.03,7.00,0.00,40.00,-938.38,17793
573.00,-7.60,0.01,7.00,0.00,40.00,-938.38,17801
573.00,-7.59,0.01,7.00,0.00,40.00,-938.38,17810
570.38,-7.55,0.03,7.00,0.00,40.00,-938.38,17818
573.00,-7.53,0.02,7.00,0.00,40.00,-938.38,17827
573.00,-7.50,0.03,7.00,0.00,40.00,-938.38,17836
573.00,-7.50,0.01,7.00,0.00,40.00,-938.38,17845
573.00,-7.49,0.01,7.00,0.00,40.00,-938.38,17853
573.00,-7.51,-0.03,7.00,0.00,40.00,-938.38,17862
530.10,-7.54,-0.02,7.00,0.00,40.00,-938.38,17870
511.02,-7.56,-0.02,7.00,0.00,40.00,-938.38,17880
565.19,-7.56,-0.00,7.00,0.00,40.00,-938.38,17888
560.04,-7.56,0.01,7.00,0.00,40.00,-938.38,17897
549.88,-7.57,-0.02,7.00,0.00,40.00,-938.38,17905
504.04,-7.57,0.00,7.00,0.00,40.00,-938.38,17914
544.87,-7.60,-0.03,7.00,0.00,40.00,-938.38,17923
508.69,-7.62,-0.02,7.00,0.00,40.00,-938.38,17932
520.48,-7.68,-0.06,7.00,0.00,40.00,-938.38,17941
513.37,-7.73,-0.05,7.00,0.00,40.00,-938.38,17949
506.36,-7.79,-0.06,7.00,0.00,40.00,-938.38,17958
479.24,-7.84,-0.05,7.00,0.00,40.00,-938.38,17967
497.16,-7.90,-0.06,7.00,0.00,40.00,-938.38,17976
483.66,-7.95,-0.05,7.00,0.00,40.00,-938.38,17984
415.60,-7.98,-0.03,7.00,-29.80,-65.00,-938.38,17993
461.96,-8.03,-0.04,7.00,0.00,40.00,-938.38,18001
451.47,-8.05,-0.02,7.00,0.00,40.00,-938.38,18011
457.73,-8.06,-0.01,7.00,0.00,40.00,-938.38,18020
447.34,-8.08,-0.02,7.00,0.00,40.00,-938.38,18028
404.27,-8.14,-0.06,7.00,-52.70,-84.00,-938.38,18037
445.28,-8.17,-0.03,7.00,0.00,40.00,-938.38,18045
421.37,-8.18,-0.01,7.00,-24.53,-60.00,-938.38,18055
445.28,-8.19,-0.01,7.00,0.00,40.00,-938.38,18064
445.28,-8.32,-0.13,7.00,0.00,40.00,-938.38,18072
443.24,-8.45,-0.13,7.00,0.00,40.00,-938.38,18081
441.21,-8.54,-0.09,7.00,-0.99,-40.00,-938.38,18089
439.19,-8.69,-0.15,7.00,-9.30,-47.00,-938.38,18099
439.19,-8.80,-0.11,7.00,-11.43,-49.00,-938.38,18108
437.17,-8.91,-0.11,7.00,-17.79,-54.00,-938.38,18116
393.24,-9.07,-0.16,7.00,-95.72,-120.00,-938.38,18125
429.20,-9.22,-0.15,7.00,-40.06,-73.00,-938.38,18135
361.90,-9.35,-0.13,7.00,-149.58,-166.00,-939.22,18144
396.89,-9.38,-0.03,7.00,-95.20,-120.00,-940.06,18152
393.24,-9.50,-0.12,7.00,-105.71,-129.00,-941.74,18161
398.72,-9.63,-0.13,7.00,-100.36,-124.00,-943.41,18170
404.27,-9.59,0.04,7.00,-87.20,-113.00,-945.09,18180
348.76,-9.31,0.28,7.00,-158.99,-173.00,-945.93,18189
396.89,-9.21,0.11,7.00,-88.02,-114.00,-946.77,18197
400.56,-9.55,-0.35,7.00,-99.86,-124.00,-948.45,18206
370.35,-9.24,0.31,7.00,-125.60,-145.00,-950.13,18215
368.65,-9.48,-0.23,7.00,-144.70,-162.00,-951.81,18225
411.79,-9.40,0.08,7.00,-69.21,-98.00,-954.33,18233
375.52,-9.54,-0.15,7.00,-134.51,-153.00,-956.84,18242
409.89,-9.41,0.14,7.00,-71.38,-100.00,-959.36,18251
408.01,-9.45,-0.04,7.00,-79.20,-106.00,-961.88,18260
404.27,-9.33,0.12,7.00,-78.99,-106.00,-965.24,18270
358.57,-9.45,-0.12,7.00,-156.52,-171.00,-967.76,18278
402.41,-9.22,0.23,7.00,-76.96,-104.00,-971.11,18287
400.56,-9.30,-0.08,7.00,-88.38,-114.00,-974.47,18296
395.06,-9.24,0.06,7.00,-92.58,-117.00,-977.83,18306
389.63,-9.30,-0.06,7.00,-105.22,-128.00,-981.18,18314
342.37,-9.23,0.07,7.00,-169.90,-183.00,-985.38,18323
379.00,-9.31,-0.08,7.00,-121.89,-142.00,-989.58,18332
368.65,-9.12,0.19,7.00,-127.47,-147.00,-992.94,18341
363.57,-9.00,0.12,7.00,-133.15,-152.00,-997.13,18351
325.37,-8.85,0.15,7.00,-181.56,-193.00,-1001.33,18360
360.23,-8.78,0.07,7.00,-133.71,-152.00,-1006.36,18369
361.90,-8.72,0.07,7.00,-129.66,-149.00,-1011.40,18377
355.27,-8.84,-0.12,7.00,-145.88,-162.00,-1016.44,18386
355.27,-8.82,0.01,7.00,-142.87,-160.00,-1021.47,18396
355.27,-8.34,0.48,7.00,-121.43,-142.00,-1026.51,18405
352.00,-8.16,0.18,7.00,-127.41,-147.00,-1032.38,18414
319.39,-8.04,0.12,7.00,-169.49,-182.00,-1037.42,18423
347.15,-7.75,0.28,7.00,-122.17,-142.00,-1043.30,18433
323.86,-7.52,0.23,7.00,-148.71,-165.00,-1049.17,18442
347.15,-7.37,0.15,7.00,-115.13,-137.00,-1055.89,18450
309.18,-7.39,-0.02,7.00,-168.78,-182.00,-1061.76,18459
334.53,-7.20,0.18,7.00,-127.54,-147.00,-1068.48,18468
339.21,-6.96,0.25,7.00,-113.84,-135.00,-1075.19,18478
340.79,-6.75,0.20,7.00,-107.58,-130.00,-1081.90,18487
302.09,-6.68,0.07,7.00,-158.13,-173.00,-1088.62,18496
334.53,-6.43,0.25,7.00,-106.84,-130.00,-1095.33,18505
332.99,-6.34,0.09,7.00,-109.99,-132.00,-1102.89,18514
292.42,-5.94,0.40,7.00,-144.46,-161.00,-1109.60,18524
306.33,-6.08,-0.14,7.00,-142.05,-159.00,-1117.16,18532
271.43,-5.90,0.18,7.00,-171.65,-184.00,-1124.71,18541
276.54,-5.76,0.14,7.00,-163.10,-177.00,-1132.27,18550
272.70,-5.66,0.10,7.00,-165.70,-179.00,-1139.82,18560
239.27,-5.34,0.31,7.00,-187.84,-198.00,-1148.21,18569
251.90,-5.09,0.26,7.00,-170.09,-183.00,-1155.77,18578
240.39,-4.91,0.18,7.00,0.00,40.00,-1164.16,18587
204.90,-4.61,0.30,7.00,0.00,40.00,-1171.71,18595
225.12,-4.33,0.28,7.00,0.00,40.00,-1179.27,18605
229.38,-3.99,0.34,7.00,0.00,40.00,-1185.98,18614
198.24,-3.67,0.32,7.00,0.00,40.00,-1191.86,18622
176.95,-3.39,0.28,7.00,0.00,40.00,-1197.73,18631
161.64,-3.46,-0.07,7.00,-0.30,-40.00,-1203.61,18640
153.36,-3.16,0.30,7.00,-2.53,-42.00,-1208.64,18649
147.59,-2.94,0.22,7.00,-5.23,-44.00,-1213.68,18658
139.32,-2.70,0.24,7.00,-8.72,-47.00,-1217.88,18667
116.44,-2.40,0.30,7.00,-18.65,-55.00,-1222.91,18676
119.89,-2.08,0.32,7.00,-15.35,-52.00,-1227.11,18684
118.15,-1.92,0.15,7.00,-16.08,-53.00,-1231.31,18694
110.34,-1.55,0.37,7.00,-16.89,-54.00,-1235.50,18703
102.49,-1.31,0.24,7.00,-19.58,-56.00,-1239.70,18712
110.88,-1.00,0.31,7.00,-14.18,-51.00,-1243.90,18721
108.19,-0.98,0.02,7.00,-16.38,-53.00,-1247.25,18729
109.26,-0.73,0.25,7.00,-13.76,-51.00,-1251.45,18739
113.63,-0.49,0.24,7.00,-10.64,-48.00,-1254.81,18748
112.52,-0.23,0.25,7.00,-9.85,-48.00,-1258.17,18757
123.45,-0.08,0.16,7.00,-4.29,-43.00,-1261.52,18765
119.31,-0.01,0.07,7.00,-6.28,-45.00,-1264.88,18775
128.95,0.22,0.23,7.00,0.00,40.00,-1268.24,18784
144.09,0.26,0.04,7.00,0.00,40.00,-1270.76,18792
160.11,0.49,0.23,7.00,0.00,40.00,-1273.27,18801
173.61,0.76,0.27,7.00,0.00,40.00,-1274.95,18810
189.09,0.80,0.04,7.00,0.00,40.00,-1276.63,18819
202.02,0.66,-0.14,7.00,0.00,40.00,-1278.31,18828
210.78,1.08,0.42,7.00,0.00,40.00,-1279.15,18836
272.70,0.96,-0.12,7.00,0.00,40.00,-1279.15,18845
322.36,1.20,0.24,7.00,0.00,40.00,-1279.15,18853
380.75,1.17,-0.03,7.00,0.00,40.00,-1279.15,18863
427.23,1.30,0.13,7.00,0.00,40.00,-1279.15,18872
470.52,1.34,0.03,7.00,0.00,40.00,-1279.15,18880
508.69,1.10,-0.24,7.00,0.00,40.00,-1279.15,18889
537.44,1.23,0.13,7.00,0.00,40.00,-1279.15,18897
552.40,0.92,-0.31,7.00,0.00,40.00,-1279.15,18907
560.04,0.63,-0.29,7.00,0.00,40.00,-1279.15,18916
544.87,0.56,-0.06,7.00,0.00,40.00,-1279.15,18924
605.32,0.52,-0.05,7.00,0.00,40.00,-1279.15,18933
552.40,0.39,-0.12,7.00,0.00,40.00,-1279.15,18941
619.30,0.34,-0.06,7.00,0.00,40.00,-1279.15,18951
560.04,0.28,-0.06,7.00,0.00,40.00,-1279.15,18959
636.51,0.28,0.00,7.00,0.00,40.00,-1279.15,18968
562.61,0.33,0.04,7.00,0.00,40.00,-1279.15,18977
636.51,0.41,0.08,7.00,0.00,40.00,-1279.15,18985
562.61,0.49,0.07,7.00,0.00,40.00,-1279.15,18995
557.48,0.54,0.06,7.00,0.00,40.00,-1279.15,19003
636.51,0.61,0.07,7.00,0.00,40.00,-1279.15,19012
552.40,0.64,0.03,7.00,0.00,40.00,-1279.15,19020
619.30,0.62,-0.02,7.00,0.00,40.00,-1279.15,19030
539.90,0.60,-0.02,7.00,0.00,40.00,-1279.15,19039
605.32,0.55,-0.05,7.00,0.00,40.00,-1279.15,19047
578.27,0.49,-0.06,7.00,0.00,40.00,-1279.15,19056
588.94,0.39,-0.10,7.00,0.00,40.00,-1279.15,19064
578.27,0.31,-0.09,7.00,0.00,40.00,-1279.15,19074
575.63,0.22,-0.08,7.00,0.00,40.00,-1279.15,19082
562.61,0.14,-0.08,7.00,0.00,40.00,-1279.15,19091
515.73,0.13,-0.01,7.00,0.00,40.00,-1279.15,19100
537.44,0.16,0.02,7.00,0.00,40.00,-1279.15,19108
494.88,0.20,0.05,7.00,0.00,40.00,-1279.15,19118
525.27,0.28,0.07,7.00,0.00,40.00,-1279.15,19126
483.66,0.36,0.08,7.00,0.00,40.00,-1279.15,19135
515.73,0.42,0.06,7.00,0.00,40.00,-1279.15,19143
481.44,0.48,0.06,7.00,0.00,40.00,-1279.15,19152
508.69,0.52,0.04,7.00,0.00,40.00,-1279.15,19162
504.04,0.57,0.05,7.00,0.00,40.00,-1279.15,19170
501.74,0.57,0.00,7.00,0.00,40.00,-1279.15,19179
485.88,0.60,0.03,7.00,0.00,40.00,-1279.15,19187
477.05,0.60,0.00,7.00,0.00,40.00,-1279.15,19196
425.27,0.63,0.03,7.00,0.00,40.00,-1279.15,19205
470.52,0.67,0.04,7.00,0.00,40.00,-1279.15,19214
421.37,0.74,0.07,7.00,0.00,40.00,-1279.15,19223
464.08,0.79,0.05,7.00,0.00,40.00,-1279.15,19231
417.51,0.85,0.06,7.00,0.00,40.00,-1279.15,19240
464.08,0.88,0.04,7.00,0.00,40.00,-1279.15,19249
468.37,0.91,0.03,7.00,0.00,40.00,-1279.15,19258
466.22,0.92,0.01,7.00,0.00,40.00,-1279.15,19266
468.37,0.96,0.03,7.00,0.00,40.00,-1279.15,19275
470.52,0.99,0.03,7.00,0.00,40.00,-1279.15,19283
470.52,1.03,0.04,7.00,0.00,40.00,-1279.15,19293
470.52,1.07,0.05,7.00,0.00,40.00,-1279.15,19302
470.52,1.13,0.06,7.00,0.00,40.00,-1279.15,19310
477.05,1.18,0.05,7.00,0.00,40.00,-1279.15,19319
479.24,1.24,0.06,7.00,0.00,40.00,-1279.15,19328
481.44,1.29,0.05,7.00,0.00,40.00,-1279.15,19337
485.88,1.32,0.03,7.00,0.00,40.00,-1279.15,19345
490.36,1.32,-0.00,7.00,0.00,40.00,-1279.15,19354
492.62,1.34,0.03,7.00,0.00,40.00,-1279.15,19363
492.62,1.36,0.01,7.00,0.00,40.00,-1279.15,19372
497.16,1.35,-0.01,7.00,0.00,40.00,-1279.15,19381
497.16,1.34,-0.01,7.00,0.00,40.00,-1279.15,19389
464.08,1.34,-0.00,7.00,0.00,40.00,-1279.15,19398
455.63,1.30,-0.04,7.00,0.00,40.00,-1279.15,19406
506.36,1.27,-0.03,7.00,0.00,40.00,-1279.15,19416
453.55,1.25,-0.02,7.00,0.00,40.00,-1279.15,19425
511.02,1.21,-0.04,7.00,0.00,40.00,-1279.15,19433
455.63,1.17,-0.04,7.00,0.00,40.00,-1279.15,19442
518.10,1.16,-0.01,7.00,0.00,40.00,-1279.15,19450
518.10,1.12,-0.04,7.00,0.00,40.00,-1279.15,19460
459.84,1.10,-0.02,7.00,0.00,40.00,-1279.15,19468
520.48,1.09,-0.01,7.00,0.00,40.00,-1279.15,19477
459.84,1.08,-0.01,7.00,0.00,40.00,-1279.15,19486
522.87,1.05,-0.03,7.00,0.00,40.00,-1279.15,19494
464.08,1.03,-0.02,7.00,0.00,40.00,-1279.15,19504
520.48,1.01,-0.02,7.00,0.00,40.00,-1279.15,19512
534.98,0.99,-0.03,7.00,0.00,40.00,-1279.15,19521
520.48,0.96,-0.02,7.00,0.00,40.00,-1279.15,19530
522.87,0.95,-0.01,7.00,0.00,40.00,-1279.15,19538
520.48,0.94,-0.01,7.00,0.00,40.00,-1279.15,19548
494.88,0.93,-0.01,7.00,0.00,40.00,-1279.15,19556
520.48,0.92,-0.01,7.00,0.00,40.00,-1279.15,19565
485.88,0.90,-0.02,7.00,0.00,40.00,-1279.15,19573
485.88,0.86,-0.04,7.00,0.00,40.00,-1279.15,19582
485.88,0.80,-0.06,7.00,0.00,40.00,-1279.15,19592
522.87,0.75,-0.05,7.00,0.00,40.00,-1279.15,19600
488.12,0.67,-0.08,7.00,0.00,40.00,-1279.15,19609
525.27,0.60,-0.07,7.00,0.00,40.00,-1279.15,19617
537.44,0.52,-0.08,7.00,0.00,40.00,-1279.15,19627
525.27,0.44,-0.08,7.00,0.00,40.00,-1279.15,19635
525.27,0.35,-0.09,7.00,0.00,40.00,-1279.15,19644
525.27,0.26,-0.10,7.00,0.00,40.00,-1279.15,19653
525.27,0.14,-0.11,7.00,0.00,40.00,-1279.15,19661
525.27,0.04,-0.11,7.00,0.00,40.00,-1279.15,19671
525.27,-0.09,-0.13,7.00,0.00,40.00,-1279.15,19679
522.87,-0.21,-0.11,7.00,0.00,40.00,-1279.15,19688
522.87,-0.35,-0.14,7.00,0.00,40.00,-1279.15,19696
522.87,-0.48,-0.13,7.00,0.00,40.00,-1279.15,19705
522.87,-0.62,-0.14,7.00,0.00,40.00,-1279.15,19715
520.48,-0.77,-0.15,7.00,0.00,40.00,-1279.15,19723
520.48,-0.91,-0.14,7.00,0.00,40.00,-1279.15,19732
520.48,-1.03,-0.12,7.00,0.00,40.00,-1279.15,19740
520.48,-1.15,-0.13,7.00,0.00,40.00,-1279.15,19749
501.74,-1.26,-0.10,7.00,0.00,40.00,-1279.15,19759
520.48,-1.37,-0.11,7.00,0.00,40.00,-1279.15,19767
518.10,-1.47,-0.10,7.00,0.00,40.00,-1279.15,19776
468.37,-1.60,-0.13,7.00,0.00,40.00,-1279.15,19784
518.10,-1.68,-0.08,7.00,0.00,40.00,-1279.15,19793
464.08,-1.78,-0.09,7.00,0.00,40.00,-1279.15,19802
518.10,-1.88,-0.11,7.00,0.00,40.00,-1279.15,19811
461.96,-1.98,-0.10,7.00,0.00,40.00,-1279.15,19820
520.48,-2.07,-0.09,7.00,0.00,40.00,-1279.15,19828
459.84,-2.17,-0.10,7.00,0.00,40.00,-1279.15,19837
520.48,-2.27,-0.10,7.00,0.00,40.00,-1279.15,19846
468.37,-2.37,-0.10,7.00,0.00,40.00,-1279.15,19855
522.87,-2.47,-0.09,7.00,0.00,40.00,-1279.15,19863
461.96,-2.55,-0.08,7.00,0.00,40.00,-1279.15,19872
520.48,-2.61,-0.06,7.00,0.00,40.00,-1279.15,19881
470.52,-2.67,-0.06,7.00,0.00,40.00,-1279.15,19890
525.27,-2.72,-0.05,7.00,0.00,40.00,-1279.15,19899
511.02,-2.79,-0.07,7.00,0.00,40.00,-1279.15,19907
542.38,-2.84,-0.05,7.00,0.00,40.00,-1279.15,19916
530.10,-2.90,-0.06,7.00,0.00,40.00,-1279.15,19924
532.54,-2.96,-0.06,7.00,0.00,40.00,-1278.31,19934
530.10,-3.02,-0.06,7.00,0.00,40.00,-1278.31,19943
501.74,-3.08,-0.06,7.00,0.00,40.00,-1278.31,19951
532.54,-3.15,-0.07,7.00,0.00,40.00,-1278.31,19960
479.24,-3.20,-0.05,7.00,0.00,40.00,-1278.31,19969
532.54,-3.25,-0.05,7.00,0.00,40.00,-1278.31,19978
497.16,-3.32,-0.06,7.00,0.00,40.00,-1278.31,19986
534.98,-3.39,-0.07,7.00,0.00,40.00,-1278.31,19995
544.87,-3.46,-0.07,7.00,0.00,40.00,-1278.31,20004
532.54,-3.56,-0.10,7.00,0.00,40.00,-1278.31,20013
532.54,-3.67,-0.11,7.00,0.00,40.00,-1278.31,20022
532.54,-3.79,-0.12,7.00,0.00,40.00,-1278.31,20030
530.10,-3.93,-0.14,7.00,0.00,40.00,-1278.31,20039
532.54,-4.07,-0.14,7.00,0.00,40.00,-1278.31,20048
532.54,-4.21,-0.14,7.00,0.00,40.00,-1278.31,20057
532.54,-4.35,-0.14,7.00,0.00,40.00,-1278.31,20066
532.54,-4.50,-0.16,7.00,0.00,40.00,-1278.31,20074
515.73,-4.67,-0.17,7.00,0.00,40.00,-1278.31,20083
483.66,-4.86,-0.19,7.00,0.00,40.00,-1278.31,20092
497.16,-5.06,-0.20,7.00,0.00,40.00,-1278.31,20101
499.44,-5.26,-0.20,7.00,0.00,40.00,-1278.31,20110
479.24,-5.45,-0.20,7.00,0.00,40.00,-1278.31,20118
534.98,-5.65,-0.20,7.00,0.00,40.00,-1278.31,20127
479.24,-5.84,-0.19,7.00,0.00,40.00,-1278.31,20135
534.98,-6.02,-0.18,7.00,0.00,40.00,-1278.31,20145
470.52,-6.21,-0.19,7.00,0.00,40.00,-1278.31,20154
470.52,-6.39,-0.18,7.00,0.00,40.00,-1278.31,20162
530.10,-6.55,-0.16,7.00,0.00,40.00,-1278.31,20171
468.37,-6.70,-0.14,7.00,0.00,40.00,-1278.31,20179
527.68,-6.81,-0.12,7.00,0.00,40.00,-1278.31,20189
466.22,-6.93,-0.12,7.00,0.00,40.00,-1278.31,20197
525.27,-7.03,-0.10,7.00,0.00,40.00,-1278.31,20206
472.69,-7.12,-0.09,7.00,0.00,40.00,-1278.31,20214
525.27,-7.19,-0.07,7.00,0.00,40.00,-1278.31,20224
472.69,-7.26,-0.08,7.00,0.00,40.00,-1278.31,20233
527.68,-7.32,-0.06,7.00,0.00,40.00,-1278.31,20241
468.37,-7.38,-0.06,7.00,0.00,40.00,-1278.31,20250
527.68,-7.43,-0.05,7.00,0.00,40.00,-1278.31,20258
470.52,-7.48,-0.05,7.00,0.00,40.00,-1278.31,20268
532.54,-7.52,-0.04,7.00,0.00,40.00,-1277.47,20276
534.98,-7.57,-0.05,7.00,0.00,40.00,-1277.47,20285
474.86,-7.62,-0.04,7.00,0.00,40.00,-1277.47,20293
542.38,-7.69,-0.07,7.00,0.00,40.00,-1277.47,20302
481.44,-7.76,-0.07,7.00,0.00,40.00,-1277.47,20311
554.94,-7.84,-0.08,7.00,0.00,40.00,-1276.63,20320
494.88,-7.93,-0.09,7.00,0.00,40.00,-1276.63,20329
497.16,-8.00,-0.07,7.00,0.00,40.00,-1275.79,20337
575.63,-8.06,-0.06,7.00,0.00,40.00,-1275.79,20346
511.02,-8.10,-0.03,7.00,0.00,40.00,-1275.79,20355
586.25,-8.13,-0.03,7.00,0.00,40.00,-1274.95,20364
520.48,-8.18,-0.06,7.00,0.00,40.00,-1274.95,20372
597.07,-8.27,-0.09,7.00,0.00,40.00,-1274.11,20381
527.68,-8.32,-0.04,7.00,0.00,40.00,-1274.11,20389
605.32,-8.19,0.13,7.00,0.00,40.00,-1274.11,20399
608.09,-8.25,-0.06,7.00,0.00,40.00,-1273.27,20408
537.44,-8.19,0.06,7.00,0.00,40.00,-1273.27,20416
616.48,-8.19,-0.01,7.00,0.00,40.00,-1273.27,20425
616.48,-8.19,0.00,7.00,0.00,40.00,-1272.43,20433
542.38,-8.24,-0.05,7.00,0.00,40.00,-1272.43,20443
622.14,-8.32,-0.08,7.00,0.00,40.00,-1272.43,20451
547.37,-8.41,-0.09,7.00,0.00,40.00,-1271.59,20460
624.99,-8.52,-0.11,7.00,0.00,40.00,-1271.59,20468
547.37,-8.62,-0.10,7.00,0.00,40.00,-1270.76,20477
562.61,-8.66,-0.04,7.00,0.00,40.00,-1270.76,20487
627.85,-8.75,-0.09,7.00,0.00,40.00,-1270.76,20495
597.07,-8.90,-0.15,7.00,0.00,40.00,-1269.92,20504
633.61,-8.91,-0.01,7.00,0.00,40.00,-1269.92,20512
651.21,-8.89,0.02,7.00,0.00,40.00,-1269.08,20521
633.61,-8.91,-0.02,7.00,0.00,40.00,-1268.24,20530
636.51,-8.93,-0.02,7.00,0.00,40.00,-1268.24,20539
636.51,-8.82,0.11,7.00,0.00,40.00,-1267.40,20548
639.42,-9.03,-0.22,7.00,0.00,40.00,-1266.56,20556
639.42,-9.02,0.01,7.00,0.00,40.00,-1265.72,20566
602.56,-9.15,-0.13,7.00,0.00,40.00,-1264.88,20574
639.42,-9.21,-0.06,7.00,0.00,40.00,-1264.04,20583
597.07,-9.33,-0.12,7.00,0.00,40.00,-1263.20,20591
639.42,-9.43,-0.10,7.00,0.00,40.00,-1262.36,20600
597.07,-9.51,-0.08,7.00,0.00,40.00,-1261.52,20609
642.35,-9.62,-0.11,7.00,0.00,40.00,-1260.68,20618
591.64,-9.66,-0.04,7.00,0.00,40.00,-1259.84,20627
639.42,-9.78,-0.13,7.00,0.00,40.00,-1259.00,20635
591.64,-9.90,-0.12,7.00,0.00,40.00,-1258.17,20644
642.35,-9.96,-0.06,7.00,0.00,40.00,-1257.33,20653
622.14,-10.18,-0.22,7.00,0.00,40.00,-1256.49,20662
642.35,-10.31,-0.13,7.00,0.00,40.00,-1255.65,20671
645.29,-10.45,-0.14,7.00,0.00,40.00,-1253.97,20679
645.29,-10.57,-0.12,7.00,0.00,40.00,-1253.13,20688
645.29,-10.74,-0.17,7.00,0.00,40.00,-1252.29,20697
648.24,-10.86,-0.12,7.00,0.00,40.00,-1250.61,20706
610.87,-11.03,-0.17,7.00,0.00,40.00,-1249.77,20715
651.21,-11.04,-0.01,7.00,0.00,40.00,-1248.09,20723
578.27,-11.30,-0.26,7.00,0.00,40.00,-1247.25,20732
573.00,-11.48,-0.18,7.00,0.00,40.00,-1245.58,20741
651.21,-11.71,-0.23,7.00,0.00,40.00,-1244.74,20750
573.00,-11.90,-0.19,7.00,0.00,40.00,-1243.06,20759
654.19,-12.15,-0.25,7.00,0.00,40.00,-1242.22,20767
654.19,-12.29,-0.14,7.00,0.00,40.00,-1240.54,20776
654.19,-12.45,-0.16,7.00,0.00,40.00,-1239.70,20786
608.09,-12.57,-0.13,7.00,0.00,40.00,-1238.02,20794
654.19,-12.68,-0.10,7.00,0.00,40.00,-1237.18,20803
654.19,-12.77,-0.10,7.00,0.00,40.00,-1235.50,20811
654.19,-12.89,-0.12,7.00,0.00,40.00,-1234.66,20820
654.19,-12.97,-0.08,7.00,0.00,40.00,-1232.99,20830
654.19,-13.07,-0.11,7.00,0.00,40.00,-1231.31,20838
654.19,-13.16,-0.08,7.00,0.00,40.00,-1230.47,20847
654.19,-13.22,-0.07,7.00,0.00,40.00,-1228.79,20856
657.18,-13.25,-0.02,7.00,0.00,40.00,-1227.95,20865
594.35,-13.29,-0.05,7.00,0.00,40.00,-1226.27,20874
666.24,-13.30,-0.01,7.00,0.00,40.00,-1225.43,20882
669.29,-13.35,-0.05,7.00,0.00,40.00,-1223.75,20891
591.64,-13.43,-0.08,7.00,0.00,40.00,-1222.91,20900
678.51,-13.54,-0.11,7.00,0.00,40.00,-1221.23,20909
681.61,-13.57,-0.02,7.00,0.00,40.00,-1220.40,20918
657.18,-13.74,-0.17,7.00,0.00,40.00,-1218.72,20926
687.86,-13.81,-0.07,7.00,0.00,40.00,-1217.88,20935
639.42,-13.92,-0.11,7.00,0.00,40.00,-1216.20,20944
687.86,-13.98,-0.07,7.00,0.00,40.00,-1215.36,20953
706.94,-14.05,-0.06,7.00,0.00,40.00,-1214.52,20962
694.16,-13.89,0.15,7.00,0.00,40.00,-1212.84,20971
694.16,-14.00,-0.11,7.00,0.00,40.00,-1212.84,20979
697.34,-14.00,0.00,7.00,0.00,40.00,-1212.00,20988
694.16,-13.96,0.04,7.00,0.00,40.00,-1212.00,20997
700.52,-13.96,0.00,7.00,0.00,40.00,-1212.00,21006
700.52,-13.85,0.11,7.00,0.00,40.00,-1211.16,21015
681.61,-13.97,-0.12,7.00,0.00,40.00,-1211.16,21023
697.34,-13.91,0.06,7.00,0.00,40.00,-1211.16,21032
700.52,-13.86,0.05,7.00,0.00,40.00,-1211.16,21041
619.30,-13.65,0.20,7.00,0.00,40.00,-1211.16,21050
703.72,-13.56,0.10,7.00,0.00,40.00,-1211.16,21059
616.48,-13.57,-0.02,7.00,0.00,40.00,-1211.16,21067
703.72,-13.57,0.00,7.00,0.00,40.00,-1211.16,21076
706.94,-13.62,-0.04,7.00,0.00,40.00,-1211.16,21085
613.67,-13.66,-0.05,7.00,0.00,40.00,-1211.16,21094
706.94,-13.71,-0.05,7.00,0.00,40.00,-1211.16,21103
710.17,-13.79,-0.07,7.00,0.00,40.00,-1211.16,21111
630.72,-13.86,-0.07,7.00,0.00,40.00,-1211.16,21121
657.18,-13.93,-0.07,7.00,0.00,40.00,-1211.16,21129
651.21,-14.02,-0.09,7.00,0.00,40.00,-1211.16,21138
703.72,-14.12,-0.10,7.00,0.00,40.00,-1211.16,21147
706.94,-14.24,-0.13,7.00,0.00,40.00,-1211.16,21155
706.94,-14.40,-0.16,7.00,0.00,40.00,-1211.16,21165
706.94,-14.57,-0.17,7.00,0.00,40.00,-1211.16,21173
703.72,-14.74,-0.17,7.00,0.00,40.00,-1211.16,21182
703.72,-14.87,-0.13,7.00,0.00,40.00,-1211.16,21191
700.52,-14.95,-0.08,7.00,0.00,40.00,-1211.16,21199
642.35,-14.97,-0.02,7.00,0.00,40.00,-1211.16,21209
700.52,-14.95,0.02,7.00,0.00,40.00,-1211.16,21218
703.72,-14.87,0.08,7.00,0.00,40.00,-1211.16,21226
627.85,-14.79,0.08,7.00,0.00,40.00,-1211.16,21235
703.72,-14.69,0.10,7.00,0.00,40.00,-1211.16,21243
619.30,-14.55,0.13,7.00,0.00,40.00,-1211.16,21253
706.94,-14.42,0.13,7.00,0.00,40.00,-1211.16,21262
633.61,-14.27,0.15,7.00,0.00,40.00,-1211.16,21270
713.42,-14.13,0.14,7.00,0.00,40.00,-1211.16,21279
710.17,-13.99,0.14,7.00,0.00,40.00,-1211.16,21287
660.19,-13.83,0.16,7.00,0.00,40.00,-1211.16,21297
706.94,-13.78,0.05,7.00,0.00,40.00,-1211.16,21306
719.95,-13.64,0.13,7.00,0.00,40.00,-1211.16,21314
710.17,-13.50,0.15,7.00,0.00,40.00,-1211.16,21323
706.94,-13.37,0.13,7.00,0.00,40.00,-1211.16,21332
710.17,-13.21,0.16,7.00,0.00,40.00,-1211.16,21341
627.85,-13.04,0.17,7.00,0.00,40.00,-1211.16,21350
710.17,-12.87,0.17,7.00,0.00,40.00,-1211.16,21358
706.94,-12.68,0.19,7.00,0.00,40.00,-1211.16,21367
654.19,-12.48,0.20,7.00,0.00,40.00,-1211.16,21377
654.19,-12.26,0.22,7.00,0.00,40.00,-1211.16,21385
654.19,-12.04,0.22,7.00,0.00,40.00,-1211.16,21394
703.72,-11.80,0.24,7.00,0.00,40.00,-1211.16,21402
616.48,-11.55,0.25,7.00,0.00,40.00,-1211.16,21411
706.94,-11.30,0.25,7.00,0.00,40.00,-1211.16,21421
700.52,-11.04,0.26,7.00,0.00,40.00,-1211.16,21429
703.72,-10.73,0.31,7.00,0.00,40.00,-1211.16,21438
657.18,-10.42,0.32,7.00,0.00,40.00,-1211.16,21447
703.72,-10.07,0.35,7.00,0.00,40.00,-1211.16,21455
713.42,-9.73,0.34,7.00,0.00,40.00,-1211.16,21465
703.72,-9.38,0.35,7.00,0.00,40.00,-1211.16,21473
703.72,-9.07,0.31,7.00,0.00,40.00,-1211.16,21482
703.72,-8.75,0.32,7.00,0.00,40.00,-1211.16,21490
703.72,-8.48,0.28,7.00,0.00,40.00,-1211.16,21499
703.72,-8.20,0.28,7.00,0.00,40.00,-1211.16,21509
706.94,-7.93,0.26,7.00,0.00,40.00,-1211.16,21517
703.72,-7.65,0.28,7.00,0.00,40.00,-1211.16,21526
703.72,-7.41,0.24,7.00,0.00,40.00,-1211.16,21534
703.72,-7.12,0.30,7.00,0.00,40.00,-1211.16,21543
703.72,-6.82,0.29,7.00,0.00,40.00,-1211.16,21552
703.72,-6.54,0.29,7.00,0.00,40.00,-1211.16,21561
700.52,-6.30,0.24,7.00,0.00,40.00,-1211.16,21570
700.52,-6.04,0.26,7.00,0.00,40.00,-1211.16,21578
700.52,-5.79,0.25,7.00,0.00,40.00,-1211.16,21587
700.52,-5.56,0.23,7.00,0.00,40.00,-1211.16,21596
700.52,-5.32,0.23,7.00,0.00,40.00,-1211.16,21605
703.72,-5.08,0.25,7.00,0.00,40.00,-1211.16,21613
672.35,-4.87,0.20,7.00,0.00,40.00,-1211.16,21622
700.52,-4.69,0.19,7.00,0.00,40.00,-1211.16,21632
697.34,-4.49,0.20,7.00,0.00,40.00,-1211.16,21640
697.34,-4.31,0.18,7.00,0.00,40.00,-1211.16,21649
697.34,-4.13,0.18,7.00,0.00,40.00,-1211.16,21657
697.34,-3.93,0.19,7.00,0.00,40.00,-1211.16,21666
697.34,-3.74,0.19,7.00,0.00,40.00,-1211.16,21676
697.34,-3.55,0.19,7.00,0.00,40.00,-1211.16,21684
697.34,-3.34,0.21,7.00,0.00,40.00,-1211.16,21693
697.34,-3.13,0.21,7.00,0.00,40.00,-1211.16,21701
694.16,-2.96,0.18,7.00,0.00,40.00,-1211.16,21710
694.16,-2.77,0.19,7.00,0.00,40.00,-1211.16,21720
694.16,-2.59,0.18,7.00,0.00,40.00,-1211.16,21728
691.00,-2.46,0.13,7.00,0.00,40.00,-1211.16,21737
691.00,-2.35,0.11,7.00,0.00,40.00,-1211.16,21745
687.86,-2.24,0.12,7.00,0.00,40.00,-1211.16,21754
687.86,-2.16,0.08,7.00,0.00,40.00,-1211.16,21764
684.73,-2.07,0.09,7.00,0.00,40.00,-1211.16,21772
684.73,-1.99,0.08,7.00,0.00,40.00,-1211.16,21781
681.61,-1.93,0.06,7.00,0.00,40.00,-1211.16,21789
681.61,-1.88,0.05,7.00,0.00,40.00,-1211.16,21798
678.51,-1.84,0.05,7.00,0.00,40.00,-1211.16,21807
675.42,-1.83,0.01,7.00,0.00,40.00,-1211.16,21816
672.35,-1.82,0.01,7.00,0.00,40.00,-1211.16,21825
669.29,-1.78,0.03,7.00,0.00,40.00,-1211.16,21833
663.21,-1.78,0.01,7.00,0.00,40.00,-1211.16,21842
660.19,-1.79,-0.01,7.00,0.00,40.00,-1211.16,21851
654.19,-1.78,0.01,7.00,0.00,40.00,-1211.16,21860
651.21,-1.77,0.00,7.00,0.00,40.00,-1211.16,21869
651.21,-1.77,0.00,7.00,0.00,40.00,-1211.16,21877
645.29,-1.75,0.02,7.00,0.00,40.00,-1211.16,21886
645.29,-1.73,0.02,7.00,0.00,40.00,-1211.16,21895
645.29,-1.71,0.02,7.00,0.00,40.00,-1211.16,21904
639.42,-1.66,0.05,7.00,0.00,40.00,-1211.16,21912
636.51,-1.56,0.10,7.00,0.00,40.00,-1211.16,21921
636.51,-1.51,0.05,7.00,0.00,40.00,-1211.16,21931
630.72,-1.46,0.05,7.00,0.00,40.00,-1211.16,21939
630.72,-1.38,0.07,7.00,0.00,40.00,-1211.16,21948
627.85,-1.30,0.08,7.00,0.00,40.00,-1211.16,21956
557.48,-1.21,0.09,7.00,0.00,40.00,-1211.16,21965
622.14,-1.10,0.11,7.00,0.00,40.00,-1211.16,21975
616.48,-0.99,0.11,7.00,0.00,40.00,-1211.16,21983
616.48,-0.89,0.10,7.00,0.00,40.00,-1211.16,21992
616.48,-0.81,0.08,7.00,0.00,40.00,-1211.16,22000
613.67,-0.72,0.10,7.00,0.00,40.00,-1211.16,22009
613.67,-0.65,0.06,7.00,0.00,40.00,-1211.16,22018
610.87,-0.55,0.10,7.00,0.00,40.00,-1211.16,22027
544.87,-0.39,0.16,7.00,0.00,40.00,-1211.16,22036
602.56,-0.15,0.24,7.00,0.00,40.00,-1211.16,22044
599.81,0.07,0.22,7.00,0.00,40.00,-1211.16,22053
552.40,0.32,0.25,7.00,0.00,40.00,-1211.16,22062
547.37,0.57,0.25,7.00,0.00,40.00,-1211.16,22071
586.25,0.78,0.21,7.00,0.00,40.00,-1211.16,22079
573.00,0.91,0.13,7.00,0.00,40.00,-1211.16,22088
580.92,1.02,0.11,7.00,0.00,40.00,-1211.16,22097
580.92,1.02,0.00,7.00,0.00,40.00,-1211.16,22106
578.27,1.03,0.00,7.00,0.00,40.00,-1211.16,22115
578.27,1.01,-0.02,7.00,0.00,40.00,-1211.16,22123
580.92,0.98,-0.03,7.00,0.00,40.00,-1211.16,22132
578.27,0.90,-0.08,7.00,0.00,40.00,-1211.16,22140
580.92,0.85,-0.05,7.00,0.00,40.00,-1211.16,22150
578.27,0.76,-0.09,7.00,0.00,40.00,-1211.16,22159
575.63,0.77,0.01,7.00,0.00,40.00,-1211.16,22167
580.92,0.72,-0.04,7.00,0.00,40.00,-1211.16,22176
580.92,0.70,-0.02,7.00,0.00,40.00,-1211.16,22184
580.92,0.68,-0.02,7.00,0.00,40.00,-1211.16,22194
580.92,0.65,-0.04,7.00,0.00,40.00,-1211.16,22202
518.10,0.62,-0.03,7.00,0.00,40.00,-1211.16,22211
583.58,0.65,0.02,7.00,0.00,40.00,-1211.16,22220
554.94,0.64,-0.00,7.00,0.00,40.00,-1211.16,22228
588.94,0.63,-0.01,7.00,0.00,40.00,-1211.16,22238
599.81,0.59,-0.04,7.00,0.00,40.00,-1211.16,22246
565.19,0.46,-0.12,7.00,0.00,40.00,-1211.16,22255
588.94,0.32,-0.14,7.00,0.00,40.00,-1211.16,22263
537.44,0.18,-0.14,7.00,0.00,40.00,-1211.16,22273
534.98,0.01,-0.17,7.00,0.00,40.00,-1211.16,22282
597.07,-0.16,-0.17,7.00,0.00,40.00,-1211.16,22290
534.98,-0.31,-0.15,7.00,0.00,40.00,-1211.16,22299
602.56,-0.46,-0.15,7.00,0.00,40.00,-1211.16,22307
532.54,-0.61,-0.15,7.00,0.00,40.00,-1211.16,22317
539.90,-0.75,-0.14,7.00,0.00,40.00,-1211.16,22325
608.09,-0.91,-0.16,7.00,0.00,40.00,-1211.16,22334
532.54,-1.07,-0.16,7.00,0.00,40.00,-1211.16,22343
602.56,-1.21,-0.14,7.00,0.00,40.00,-1211.16,22351
530.10,-1.32,-0.10,7.00,0.00,40.00,-1211.16,22361
597.07,-1.38,-0.06,7.00,0.00,40.00,-1211.16,22369
575.63,-1.64,-0.27,7.00,0.00,40.00,-1211.16,22378
599.81,-1.80,-0.16,7.00,0.00,40.00,-1211.16,22387
602.56,-2.03,-0.23,7.00,0.00,40.00,-1211.16,22395
532.54,-2.22,-0.19,7.00,0.00,40.00,-1211.16,22405
591.64,-2.42,-0.20,7.00,0.00,40.00,-1211.16,22413
547.37,-2.65,-0.23,7.00,0.00,40.00,-1211.16,22422
586.25,-2.84,-0.19,7.00,0.00,40.00,-1211.16,22431
583.58,-3.05,-0.21,7.00,0.00,40.00,-1211.16,22439
578.27,-3.29,-0.23,7.00,0.00,40.00,-1211.16,22449
573.00,-3.50,-0.21,7.00,0.00,40.00,-1211.16,22457
567.78,-3.67,-0.17,7.00,0.00,40.00,-1211.16,22466
565.19,-3.78,-0.11,7.00,0.00,40.00,-1211.16,22474
562.61,-3.85,-0.07,7.00,0.00,40.00,-1211.16,22483
557.48,-3.88,-0.03,7.00,0.00,40.00,-1211.16,22493
549.88,-3.82,0.06,7.00,0.00,40.00,-1211.16,22501
537.44,-3.74,0.07,7.00,0.00,40.00,-1211.16,22510
530.10,-3.66,0.08,7.00,0.00,40.00,-1211.16,22518
525.27,-3.53,0.13,7.00,0.00,40.00,-1211.16,22528
513.37,-3.38,0.15,7.00,0.00,40.00,-1211.16,22537
499.44,-3.17,0.21,7.00,0.00,40.00,-1211.16,22545
483.66,-3.00,0.17,7.00,0.00,40.00,-1211.16,22554
470.52,-2.75,0.25,7.00,0.00,40.00,-1211.16,22562
455.63,-2.45,0.30,7.00,0.00,40.00,-1211.16,22572
439.19,-2.18,0.27,7.00,0.00,40.00,-1211.16,22581
421.37,-1.92,0.26,7.00,0.00,40.00,-1211.16,22589
411.79,-1.61,0.31,7.00,0.00,40.00,-1211.16,22598
391.43,-1.22,0.39,7.00,0.00,40.00,-1211.16,22606
366.95,-0.92,0.29,7.00,0.00,40.00,-1211.16,22616
314.98,-0.58,0.34,7.00,0.00,40.00,-1211.16,22624
336.09,-0.31,0.27,7.00,0.00,40.00,-1211.16,22633
314.98,-0.30,0.01,7.00,0.00,40.00,-1211.16,22642
295.15,-0.10,0.20,7.00,0.00,40.00,-1211.16,22650
259.06,-0.02,0.08,7.00,0.00,40.00,-1211.16,22660
243.79,0.22,0.24,7.00,0.00,40.00,-1211.16,22668
212.77,0.14,-0.07,7.00,0.00,40.00,-1211.16,22677
216.81,0.57,0.43,7.00,0.00,40.00,-1211.16,22685
182.92,0.55,-0.02,7.00,0.00,40.00,-1211.16,22694
176.11,0.63,0.08,7.00,0.00,40.00,-1211.16,22704
159.34,0.79,0.16,7.00,0.00,40.00,-1211.16,22712
142.71,0.78,-0.01,7.00,0.00,40.00,-1211.16,22721
128.95,0.78,-0.00,7.00,0.00,40.00,-1211.16,22729
113.07,0.92,0.14,7.00,-4.30,-43.00,-1211.16,22738
90.99,0.67,-0.25,7.00,-16.08,-53.00,-1211.16,22748
72.87,0.97,0.30,7.00,-18.36,-55.00,-1211.16,22756
42.64,0.90,-0.07,7.00,-27.14,-62.00,-1211.16,22765
32.43,1.02,0.12,7.00,-27.32,-63.00,-1211.16,22774
20.84,1.04,0.02,7.00,-28.82,-64.00,-1211.16,22784
19.89,1.44,0.40,7.00,-25.42,-61.00,-1212.00,22792
15.65,1.32,-0.12,7.00,-28.42,-63.00,-1212.00,22801
7.21,1.81,0.50,7.00,-23.86,-60.00,-1212.84,22810
4.97,1.90,0.08,7.00,-25.13,-61.00,-1213.68,22818
4.51,2.32,0.43,7.00,-21.64,-58.00,-1213.68,22828
2.46,2.74,0.42,7.00,-19.58,-56.00,-1214.52,22837
0.60,3.09,0.35,7.00,-18.16,-55.00,-1215.36,22845
0.70,3.55,0.46,7.00,-15.37,-52.00,-1215.36,22854
0.51,4.13,0.58,7.00,-12.05,-50.00,-1216.20,22862
0.84,4.64,0.51,7.00,-9.72,-48.00,-1217.04,22872
0.51,5.24,0.60,7.00,-31.89,-66.00,-1217.88,22881
0.94,5.75,0.51,7.00,-20.96,-57.00,-1218.72,22889
0.51,6.35,0.60,7.00,-4.13,-43.00,-1219.56,22898
0.99,6.85,0.49,7.00,6.08,45.00,-1220.40,22906
0.94,7.39,0.54,7.00,20.51,57.00,-1221.23,22916
0.55,7.90,0.51,7.00,32.69,67.00,-1222.07,22925
0.60,8.46,0.56,7.00,47.65,80.00,-1222.07,22933
0.51,8.97,0.52,7.00,59.64,90.00,-1222.07,22942
0.70,9.49,0.52,7.00,72.77,101.00,-1222.07,22950
0.55,10.01,0.52,7.00,85.68,112.00,-1221.23,22960
0.60,10.49,0.48,7.00,96.84,121.00,-1220.40,22969
0.60,10.99,0.50,7.00,109.88,132.00,-1218.72,22977
0.60,11.45,0.46,7.00,120.46,141.00,-1217.04,22986
0.79,11.88,0.43,7.00,130.67,150.00,-1215.36,22995
0.60,12.41,0.53,7.00,145.95,163.00,-1212.84,23005
0.89,12.82,0.41,7.00,153.60,169.00,-1210.32,23013
0.55,13.27,0.45,7.00,165.71,179.00,-1206.97,23022
0.70,13.64,0.37,7.00,173.53,186.00,-1203.61,23031
0.51,13.77,0.13,7.00,171.84,184.00,-1199.41,23041
0.65,14.46,0.69,7.00,200.44,208.00,-1196.89,23049
0.94,14.77,0.30,7.00,200.25,208.00,-1195.22,23058
0.51,15.08,0.31,7.00,208.29,215.00,-1193.54,23067
0.89,15.52,0.44,7.00,221.63,226.00,-1193.54,23076
0.65,15.57,0.05,7.00,215.33,221.00,-1193.54,23085
0.51,15.95,0.38,7.00,231.35,235.00,-1193.54,23094
0.60,15.80,-0.15,7.00,217.07,222.00,-1193.54,23103
0.89,15.91,0.10,7.00,224.75,229.00,-1193.54,23112
0.65,15.72,-0.18,7.00,214.39,220.00,-1193.54,23120
0.84,15.50,-0.22,7.00,208.16,215.00,-1193.54,23130
0.79,15.37,-0.13,7.00,206.55,214.00,-1193.54,23139
0.51,15.34,-0.03,7.00,207.92,215.00,-1193.54,23148
0.65,15.33,-0.01,7.00,207.91,215.00,-1193.54,23156
0.84,15.35,0.03,7.00,209.43,216.00,-1193.54,23165
0.55,15.36,0.00,7.00,209.03,216.00,-1193.54,23175
0.70,15.37,0.01,7.00,209.34,216.00,-1193.54,23184
0.55,15.36,-0.01,7.00,208.92,216.00,-1193.54,23192
0.70,14.93,-0.43,7.00,189.75,199.00,-1193.54,23201
0.60,14.96,0.03,7.00,199.68,208.00,-1193.54,23211
0.84,14.95,-0.01,7.00,198.59,207.00,-1193.54,23219
0.94,14.93,-0.03,7.00,197.66,206.00,-1193.54,23228
0.84,14.95,0.03,7.00,199.42,208.00,-1193.54,23237
1.09,14.95,-0.00,7.00,198.80,207.00,-1193.54,23246
0.55,15.07,0.12,7.00,204.30,212.00,-1193.54,23255
0.65,15.22,0.14,7.00,208.24,215.00,-1193.54,23264
0.51,15.38,0.16,7.00,212.77,219.00,-1193.54,23273
0.60,15.58,0.20,7.00,218.33,224.00,-1193.54,23282
0.94,15.77,0.20,7.00,223.24,228.00,-1193.54,23290
0.55,15.98,0.21,7.00,228.79,232.00,-1193.54,23300
0.89,16.24,0.26,7.00,236.06,238.00,-1193.54,23309
0.55,16.49,0.25,7.00,242.28,244.00,-1193.54,23318
0.65,16.90,0.41,7.00,255.85,255.00,-1193.54,23326
0.60,17.28,0.38,7.00,264.69,263.00,-1193.54,23335
0.60,17.59,0.30,7.00,270.74,268.00,-1193.54,23345
1.04,17.91,0.32,7.00,279.08,275.00,-1193.54,23353
0.70,18.21,0.30,7.00,286.22,281.00,-1193.54,23362
0.55,18.52,0.31,7.00,294.34,288.00,-1193.54,23371
0.70,18.83,0.31,7.00,302.04,294.00,-1193.54,23380
0.55,19.20,0.37,7.00,312.38,303.00,-1193.54,23389
2.40,19.54,0.34,7.00,320.41,310.00,-1193.54,23398
3.56,19.84,0.30,7.00,326.94,315.00,-1193.54,23407
5.45,20.12,0.28,7.00,333.64,321.00,-1193.54,23416
7.36,20.36,0.24,7.00,338.57,325.00,-1193.54,23425
7.52,20.56,0.20,7.00,343.07,329.00,-1193.54,23434
8.82,20.75,0.18,7.00,347.24,332.00,-1193.54,23443
13.77,20.90,0.15,7.00,350.22,335.00,-1193.54,23452
18.57,20.96,0.06,7.00,349.34,334.00,-1193.54,23460
22.84,20.99,0.03,7.00,349.26,334.00,-1193.54,23470
27.08,20.95,-0.03,7.00,346.75,332.00,-1193.54,23479
33.78,20.88,-0.07,7.00,343.24,329.00,-1193.54,23488
38.77,20.77,-0.11,7.00,339.05,325.00,-1193.54,23497
46.31,20.69,-0.08,7.00,336.36,323.00,-1193.54,23505
48.11,20.58,-0.11,7.00,332.81,320.00,-1193.54,23515
49.69,20.52,-0.06,7.00,331.75,319.00,-1193.54,23524
52.16,20.41,-0.11,7.00,327.71,316.00,-1193.54,23533
51.32,20.28,-0.13,7.00,324.27,313.00,-1193.54,23542
57.39,20.18,-0.11,7.00,320.78,310.00,-1193.54,23552
57.09,20.04,-0.14,7.00,316.82,307.00,-1193.54,23560
59.24,19.95,-0.09,7.00,314.92,305.00,-1193.54,23569
59.55,19.82,-0.13,7.00,310.90,302.00,-1193.54,23578
62.09,19.69,-0.13,7.00,307.06,298.00,-1193.54,23587
64.40,19.62,-0.08,7.00,305.64,297.00,-1193.54,23597
69.23,19.63,0.01,7.00,306.28,298.00,-1193.54,23606
73.99,19.53,-0.10,7.00,300.34,293.00,-1193.54,23614
68.87,19.57,0.04,7.00,305.40,297.00,-1193.54,23623
75.13,19.58,0.01,7.00,303.37,295.00,-1193.54,23632
73.99,19.59,0.01,7.00,303.84,296.00,-1193.54,23642
73.99,19.58,-0.00,7.00,303.63,295.00,-1193.54,23651
70.66,19.52,-0.06,7.00,301.86,294.00,-1193.54,23659
72.50,19.51,-0.02,7.00,301.78,294.00,-1193.54,23668
59.55,19.47,-0.04,7.00,303.97,296.00,-1193.54,23677
53.57,19.43,-0.04,7.00,304.06,296.00,-1193.54,23687
53.86,19.36,-0.06,7.00,301.95,294.00,-1193.54,23696
53.86,19.29,-0.07,7.00,299.98,292.00,-1193.54,23704
53.57,19.18,-0.11,7.00,296.72,290.00,-1193.54,23713
54.43,19.02,-0.16,7.00,291.40,285.00,-1193.54,23723
58.92,18.83,-0.19,7.00,284.99,280.00,-1193.54,23732
61.77,18.59,-0.24,7.00,277.52,273.00,-1193.54,23741
68.52,18.34,-0.26,7.00,268.87,266.00,-1193.54,23750
76.68,18.04,-0.30,7.00,258.35,257.00,-1193.54,23758
78.65,17.71,-0.33,7.00,248.73,249.00,-1193.54,23768
77.86,17.35,-0.36,7.00,239.46,241.00,-1193.54,23777
74.75,17.05,-0.30,7.00,233.88,237.00,-1193.54,23786
83.14,16.73,-0.31,7.00,223.18,228.00,-1193.54,23795
95.16,16.40,-0.33,7.00,210.15,217.00,-1193.54,23804
109.26,16.06,-0.34,7.00,195.89,205.00,-1193.54,23813
116.44,15.73,-0.33,7.00,184.61,195.00,-1193.54,23822
135.34,15.40,-0.34,7.00,166.58,180.00,-1193.54,23831
139.99,15.09,-0.30,7.00,157.06,172.00,-1193.54,23840
144.78,14.84,-0.26,7.00,148.91,165.00,-1193.7.00,0.00,40.00,-1118.00,25762
729.86,-16.49,-0.07,7.00,0.00,40.00,-1118.00,25771
736.54,-16.58,-0.09,7.00,0.00,40.00,-1118.00,25780
726.54,-16.68,-0.11,7.00,0.00,40.00,-1118.00,25788
654.19,-16.68,-0.00,7.00,0.00,40.00,-1118.00,25797
726.54,-16.85,-0.16,7.00,0.00,40.00,-1118.00,25806
642.35,-16.94,-0.09,7.00,0.00,40.00,-1118.00,25815
729.86,-16.98,-0.04,7.00,0.00,40.00,-1118.00,25824
642.35,-17.00,-0.02,7.00,0.00,40.00,-1118.00,25832
729.86,-17.02,-0.03,7.00,0.00,40.00,-1118.00,25841
639.42,-17.08,-0.06,7.00,0.00,40.00,-1118.00,25850
729.86,-17.15,-0.07,7.00,0.00,40.00,-1118.00,25859
636.51,-17.21,-0.06,7.00,0.00,40.00,-1118.00,25868
729.86,-17.28,-0.07,7.00,0.00,40.00,-1118.00,25876
729.86,-17.36,-0.07,7.00,0.00,40.00,-1118.00,25885
729.86,-17.45,-0.09,7.00,0.00,40.00,-1118.00,25894
729.86,-17.53,-0.08,7.00,0.00,40.00,-1118.00,25903
729.86,-17.62,-0.09,7.00,0.00,40.00,-1118.00,25912
729.86,-17.72,-0.10,7.00,0.00,40.00,-1118.00,25920
729.86,-17.85,-0.12,7.00,0.00,40.00,-1118.00,25929
726.54,-17.95,-0.10,7.00,0.00,40.00,-1118.00,25937
672.35,-18.07,-0.12,7.00,0.00,40.00,-1118.00,25947
723.24,-18.18,-0.11,7.00,0.00,40.00,-1118.00,25956
723.24,-18.28,-0.10,7.00,0.00,40.00,-1118.00,25964
729.86,-18.32,-0.04,7.00,0.00,40.00,-1118.00,25973
726.54,-18.33,-0.01,7.00,0.00,40.00,-1118.00,25981
723.24,-18.31,0.03,7.00,0.00,40.00,-1118.00,25991
723.24,-18.25,0.06,7.00,0.00,40.00,-1118.00,26000
723.24,-18.16,0.09,7.00,0.00,40.00,-1118.00,26008
719.95,-18.07,0.09,7.00,0.00,40.00,-1118.00,26017
723.24,-17.96,0.11,7.00,0.00,40.00,-1118.00,26025
723.24,-17.87,0.10,7.00,0.00,40.00,-1118.00,26035
719.95,-17.74,0.13,7.00,0.00,40.00,-1118.00,26044
719.95,-17.60,0.14,7.00,0.00,40.00,-1118.00,26052
716.68,-17.45,0.15,7.00,0.00,40.00,-1118.00,26061
716.68,-17.32,0.14,7.00,0.00,40.00,-1118.00,26070
716.68,-17.19,0.13,7.00,0.00,40.00,-1118.00,26079
716.68,-17.09,0.10,7.00,0.00,40.00,-1118.00,26088
716.68,-16.99,0.10,7.00,0.00,40.00,-1118.00,26096
716.68,-16.91,0.07,7.00,0.00,40.00,-1118.00,26105
713.42,-16.83,0.08,7.00,0.00,40.00,-1118.00,26114
710.17,-16.77,0.07,7.00,0.00,40.00,-1118.00,26123
710.17,-16.68,0.09,7.00,0.00,40.00,-1118.00,26132
657.18,-16.58,0.10,7.00,0.00,40.00,-1118.00,26140
706.94,-16.47,0.11,7.00,0.00,40.00,-1118.00,26149
706.94,-16.32,0.15,7.00,0.00,40.00,-1118.00,26158
703.72,-16.13,0.19,7.00,0.00,40.00,-1118.00,26167
700.52,-15.92,0.22,7.00,0.00,40.00,-1118.00,26176
697.34,-15.71,0.21,7.00,0.00,40.00,-1118.00,26184
694.16,-15.49,0.22,7.00,0.00,40.00,-1118.00,26193
687.86,-15.20,0.29,7.00,0.00,40.00,-1118.00,26202
684.73,-14.88,0.32,7.00,0.00,40.00,-1118.00,26211
697.34,-14.54,0.34,7.00,0.00,40.00,-1118.00,26220
610.87,-14.23,0.31,7.00,0.00,40.00,-1118.00,26228
672.35,-13.94,0.30,7.00,0.00,40.00,-1118.00,26237
594.35,-13.64,0.30,7.00,0.00,40.00,-1118.00,26246
666.24,-13.40,0.24,7.00,0.00,40.00,-1118.00,26255
594.35,-13.09,0.31,7.00,0.00,40.00,-1118.00,26264
663.21,-12.79,0.30,7.00,0.00,40.00,-1118.00,26272
660.19,-12.49,0.30,7.00,0.00,40.00,-1118.00,26281
575.63,-12.23,0.26,7.00,0.00,40.00,-1118.00,26290
657.18,-12.02,0.21,7.00,0.00,40.00,-1118.00,26299
657.18,-11.73,0.29,7.00,0.00,40.00,-1118.00,26308
654.19,-11.38,0.34,7.00,0.00,40.00,-1118.00,26316
657.18,-11.07,0.31,7.00,0.00,40.00,-1118.00,26326
657.18,-10.76,0.31,7.00,0.00,40.00,-1118.00,26334
660.19,-10.43,0.33,7.00,0.00,40.00,-1118.00,26343
660.19,-10.13,0.30,7.00,0.00,40.00,-1118.00,26352
660.19,-9.86,0.28,7.00,0.00,40.00,-1118.00,26360
666.24,-9.68,0.18,7.00,0.00,40.00,-1118.00,26370
666.24,-9.46,0.23,7.00,0.00,40.00,-1118.00,26378
666.24,-9.19,0.26,7.00,0.00,40.00,-1118.00,26387
669.29,-9.12,0.07,7.00,0.00,40.00,-1118.00,26395
669.29,-8.89,0.24,7.00,0.00,40.00,-1118.00,26404
672.35,-8.67,0.22,7.00,0.00,40.00,-1118.00,26414
675.42,-8.56,0.11,7.00,0.00,40.00,-1118.00,26422
675.42,-8.40,0.16,7.00,0.00,40.00,-1118.00,26431
678.51,-8.20,0.20,7.00,0.00,40.00,-1118.00,26439
681.61,-8.04,0.16,7.00,0.00,40.00,-1118.00,26448
681.61,-7.86,0.18,7.00,0.00,40.00,-1118.00,26457
681.61,-7.68,0.18,7.00,0.00,40.00,-1118.00,26466
687.86,-7.50,0.19,7.00,0.00,40.00,-1118.00,26474
687.86,-7.20,0.29,7.00,0.00,40.00,-1118.00,26483
684.73,-6.92,0.28,7.00,0.00,40.00,-1118.00,26492
642.35,-6.73,0.19,7.00,0.00,40.00,-1118.00,26501
642.35,-6.45,0.28,7.00,0.00,40.00,-1118.00,26510
619.30,-6.19,0.26,7.00,0.00,40.00,-1118.00,26518
694.16,-5.81,0.38,7.00,0.00,40.00,-1118.00,26527
694.16,-5.58,0.24,7.00,0.00,40.00,-1118.00,26535
691.00,-5.32,0.26,7.00,0.00,40.00,-1118.00,26545
691.00,-4.98,0.34,7.00,0.00,40.00,-1118.00,26553
691.00,-4.60,0.38,7.00,0.00,40.00,-1118.00,26562
684.73,-4.28,0.32,7.00,0.00,40.00,-1118.00,26571
678.51,-3.93,0.35,7.00,0.00,40.00,-1118.00,26579
678.51,-3.48,0.45,7.00,0.00,40.00,-1118.00,26589
672.35,-3.23,0.24,7.00,0.00,40.00,-1118.00,26597
672.35,-2.63,0.61,7.00,0.00,40.00,-1118.00,26606
669.29,-2.46,0.17,7.00,0.00,40.00,-1118.00,26614
663.21,-2.19,0.26,7.00,0.00,40.00,-1118.00,26624
610.87,-1.75,0.44,7.00,0.00,40.00,-1118.00,26633
666.24,-1.59,0.16,7.00,0.00,40.00,-1118.00,26641
666.24,-1.31,0.28,7.00,0.00,40.00,-1118.00,26650
663.21,-0.75,0.56,7.00,0.00,40.00,-1118.00,26658
657.18,-0.70,0.05,7.00,0.00,40.00,-1118.00,26668
586.25,-0.37,0.33,7.00,0.00,40.00,-1118.00,26677
654.19,-0.16,0.20,7.00,0.00,40.00,-1118.00,26685
578.27,0.19,0.35,7.00,0.00,40.00,-1118.00,26694
648.24,0.39,0.21,7.00,0.00,40.00,-1118.00,26702
645.29,0.61,0.22,7.00,0.00,40.00,-1118.00,26712
567.78,0.77,0.16,7.00,0.00,40.00,-1118.00,26720
639.42,1.23,0.46,7.00,0.00,40.00,-1118.00,26729
633.61,1.25,0.02,7.00,0.00,40.00,-1118.00,26738
627.85,1.76,0.50,7.00,0.00,40.00,-1118.00,26746
542.38,1.91,0.15,7.00,0.00,40.00,-1118.00,26756
610.87,2.34,0.43,7.00,0.00,40.00,-1118.00,26764
602.56,2.48,0.14,7.00,0.00,40.00,-1118.00,26773
594.35,3.18,0.70,7.00,0.00,40.00,-1118.00,26781
586.25,3.48,0.31,7.00,0.00,40.00,-1118.00,26790
578.27,4.00,0.52,7.00,0.00,40.00,-1118.00,26799
560.04,4.16,0.16,7.00,0.00,40.00,-1118.00,26808
552.40,4.62,0.45,7.00,0.00,40.00,-1118.00,26817
532.54,5.26,0.64,7.00,0.00,40.00,-1118.00,26825
511.02,5.25,-0.01,7.00,0.00,40.00,-1118.00,26834
499.44,5.86,0.61,7.00,0.00,40.00,-1118.00,26843
468.37,6.06,0.20,7.00,0.00,40.00,-1118.00,26852
431.18,6.56,0.50,7.00,0.00,40.00,-1118.00,26860
398.72,6.76,0.21,7.00,0.00,40.00,-1118.00,26869
365.26,7.28,0.52,7.00,0.00,40.00,-1118.00,26877
323.86,7.69,0.41,7.00,0.00,40.00,-1118.00,26887
297.91,8.18,0.49,7.00,0.00,40.00,-1118.00,26895
267.66,8.85,0.67,7.00,0.00,40.00,-1118.00,26904
241.52,9.41,0.56,7.00,0.00,40.00,-1118.00,26913
220.93,10.04,0.62,7.00,0.00,40.00,-1118.00,26921
199.18,10.68,0.64,7.00,25.39,61.00,-1118.00,26931
182.92,11.35,0.67,7.00,55.19,86.00,-1118.00,26940
160.87,11.99,0.64,7.00,85.65,112.00,-1118.00,26948
154.10,12.59,0.61,7.00,104.48,128.00,-1117.16,26957
136.00,13.09,0.50,7.00,125.24,145.00,-1117.16,26967
137.32,13.53,0.44,7.00,134.54,153.00,-1117.16,26976
133.40,13.96,0.43,7.00,147.13,164.00,-1117.16,26985
127.09,14.40,0.44,7.00,161.56,176.00,-1117.16,26994
124.65,14.77,0.37,7.00,170.50,183.00,-1117.16,27002
114.19,15.09,0.32,7.00,182.40,193.00,-1117.16,27012
120.48,15.45,0.37,7.00,189.71,199.00,-1117.16,27021
131.48,15.81,0.36,7.00,193.00,202.00,-1117.16,27030
154.10,16.21,0.40,7.00,190.78,200.00,-1117.16,27039
168.73,16.56,0.35,7.00,188.93,199.00,-1117.16,27048
183.79,16.85,0.29,7.00,184.49,195.00,-1117.16,27058
213.77,17.03,0.18,7.00,162.92,177.00,-1117.16,27066
233.73,17.16,0.13,7.00,147.18,164.00,-1117.16,27075
267.66,17.25,0.10,7.00,114.99,136.00,-1117.16,27084
289.72,17.21,-0.04,7.00,86.54,112.00,-1117.16,27094
295.15,16.90,-0.31,7.00,67.20,96.00,-1117.16,27103
300.69,16.55,-0.35,7.00,50.99,82.00,-1117.16,27112
280.43,16.16,-0.40,7.00,63.70,93.00,-1117.16,27120
317.91,15.93,-0.22,7.00,16.69,53.00,-1116.32,27129
342.37,15.70,-0.23,7.00,0.00,40.00,-1116.32,27139
320.87,15.25,-0.45,7.00,0.00,40.00,-1116.32,27147
316.44,14.90,-0.34,7.00,0.00,40.00,-1116.32,27156
323.86,14.59,-0.32,7.00,0.00,40.00,-1116.32,27165
329.92,14.41,-0.18,7.00,0.00,40.00,-1116.32,27173
322.36,14.30,-0.10,7.00,0.00,40.00,-1116.32,27183
334.53,14.25,-0.06,7.00,0.00,40.00,-1116.32,27191
345.55,14.26,0.01,7.00,0.00,40.00,-1116.32,27200
316.44,14.26,0.00,7.00,0.00,40.00,-1116.32,27209
353.63,14.08,-0.17,7.00,0.00,40.00,-1116.32,27217
352.00,14.13,0.05,7.00,0.00,40.00,-1116.32,27227
322.36,14.28,0.15,7.00,0.00,40.00,-1116.32,27235
360.23,14.36,0.08,7.00,0.00,40.00,-1116.32,27244
363.57,14.05,-0.31,7.00,0.00,40.00,-1116.32,27253
370.35,13.32,-0.73,7.00,0.00,40.00,-1116.32,27261
353.63,13.43,0.11,7.00,0.00,40.00,-1116.32,27271
395.06,13.65,0.22,7.00,0.00,40.00,-1116.32,27279
400.56,13.61,-0.04,7.00,0.00,40.00,-1116.32,27288
402.41,13.78,0.17,7.00,0.00,40.00,-1116.32,27297
386.06,13.95,0.17,7.00,0.00,40.00,-1116.32,27305
408.01,14.40,0.45,7.00,0.00,40.00,-1116.32,27315
409.89,14.50,0.10,7.00,0.00,40.00,-1116.32,27323
413.69,14.91,0.41,7.00,0.00,40.00,-1116.32,27332
413.69,15.23,0.32,7.00,0.00,40.00,-1116.32,27340
413.69,15.59,0.36,7.00,0.00,40.00,-1116.32,27350
415.60,15.87,0.29,7.00,0.00,40.00,-1116.32,27359
413.69,15.78,-0.10,7.00,0.00,40.00,-1116.32,27367
427.23,16.20,0.42,7.00,0.00,40.00,-1116.32,27376
433.17,16.56,0.36,7.00,0.00,40.00,-1116.32,27384
441.21,16.72,0.17,7.00,0.00,40.00,-1116.32,27394
449.40,16.89,0.17,7.00,0.00,40.00,-1116.32,27403
455.63,16.99,0.10,7.00,0.00,40.00,-1116.32,27411
461.96,17.09,0.10,7.00,0.00,40.00,-1116.32,27420
479.24,17.18,0.09,7.00,0.00,40.00,-1116.32,27428
488.12,17.26,0.08,7.00,0.00,40.00,-1116.32,27438
494.88,17.30,0.04,7.00,0.00,40.00,-1116.32,27447
499.44,17.31,0.01,7.00,0.00,40.00,-1116.32,27455
504.04,17.29,-0.02,7.00,0.00,40.00,-1116.32,27464
511.02,17.28,-0.02,7.00,0.00,40.00,-1116.32,27472
518.10,17.25,-0.03,7.00,0.00,40.00,-1116.32,27482
464.08,17.27,0.02,7.00,0.00,40.00,-1116.32,27490
520.48,17.27,0.00,7.00,0.00,40.00,-1116.32,27499
525.27,17.29,0.02,7.00,0.00,40.00,-1116.32,27508
466.22,17.36,0.07,7.00,0.00,40.00,-1116.32,27516
527.68,17.47,0.11,7.00,0.00,40.00,-1116.32,27526
527.68,17.59,0.12,7.00,0.00,40.00,-1116.32,27534
464.08,17.73,0.14,7.00,0.00,40.00,-1116.32,27543
481.44,17.86,0.13,7.00,0.00,40.00,-1116.32,27552
530.10,17.96,0.10,7.00,0.00,40.00,-1116.32,27560
544.87,18.04,0.08,7.00,0.00,40.00,-1116.32,27570
534.98,18.12,0.09,7.00,0.00,40.00,-1116.32,27578
537.44,18.14,0.02,7.00,0.00,40.00,-1116.32,27587
530.10,18.18,0.04,7.00,0.00,40.00,-1116.32,27595
534.98,18.25,0.06,7.00,0.00,40.00,-1116.32,27604
504.04,18.31,0.07,7.00,0.00,40.00,-1116.32,27614
532.54,18.37,0.05,7.00,0.00,40.00,-1116.32,27622
532.54,18.41,0.04,7.00,0.00,40.00,-1116.32,27631
494.88,18.33,-0.08,7.00,0.00,40.00,-1116.32,27639
527.68,18.40,0.07,7.00,0.00,40.00,-1116.32,27649
525.27,18.43,0.03,7.00,0.00,40.00,-1116.32,27657
525.27,18.45,0.02,7.00,0.00,40.00,-1116.32,27666
470.52,18.48,0.03,7.00,0.00,40.00,-1116.32,27675
522.87,18.51,0.03,7.00,0.00,40.00,-1116.32,27683
522.87,18.55,0.04,7.00,0.00,40.00,-1116.32,27693
520.48,18.55,0.00,7.00,0.00,40.00,-1116.32,27701
518.10,18.54,-0.01,7.00,0.00,40.00,-1116.32,27710
520.48,18.55,0.01,7.00,0.00,40.00,-1116.32,27719
520.48,18.55,0.00,7.00,0.00,40.00,-1116.32,27727
520.48,18.60,0.05,7.00,0.00,40.00,-1116.32,27737
518.10,18.66,0.06,7.00,0.00,40.00,-1116.32,27745
518.10,18.71,0.05,7.00,0.00,40.00,-1116.32,27754
515.73,18.76,0.05,7.00,0.00,40.00,-1116.32,27762
513.37,18.80,0.04,7.00,0.00,40.00,-1116.32,27771
477.05,18.83,0.03,7.00,0.00,40.00,-1116.32,27781
477.05,18.82,-0.01,7.00,0.00,40.00,-1116.32,27789
457.73,18.81,-0.01,7.00,0.00,40.00,-1116.32,27798
506.36,18.82,0.01,7.00,0.00,40.00,-1116.32,27806
506.36,18.84,0.02,7.00,0.00,40.00,-1116.32,27815
506.36,18.89,0.04,7.00,0.00,40.00,-1116.32,27825
506.36,18.95,0.07,7.00,0.00,40.00,-1116.32,27833
506.36,18.98,0.02,7.00,0.00,40.00,-1116.32,27842
508.69,19.00,0.02,7.00,0.00,40.00,-1116.32,27850
508.69,19.04,0.04,7.00,0.00,40.00,-1116.32,27859
508.69,19.06,0.02,7.00,0.00,40.00,-1116.32,27869
508.69,19.05,-0.01,7.00,0.00,40.00,-1116.32,27877
511.02,19.04,-0.01,7.00,0.00,40.00,-1116.32,27886
511.02,19.06,0.02,7.00,0.00,40.00,-1116.32,27894
479.24,19.08,0.02,7.00,0.00,40.00,-1116.32,27904
511.02,19.10,0.01,7.00,0.00,40.00,-1116.32,27912
513.37,19.10,0.01,7.00,0.00,40.00,-1116.32,27921
511.02,19.09,-0.01,7.00,0.00,40.00,-1116.32,27930
515.73,19.05,-0.03,7.00,0.00,40.00,-1116.32,27938
518.10,19.02,-0.04,7.00,0.00,40.00,-1116.32,27948
520.48,18.93,-0.09,7.00,0.00,40.00,-1116.32,27956
520.48,18.78,-0.14,7.00,0.00,40.00,-1116.32,27965
520.48,18.63,-0.15,7.00,0.00,40.00,-1116.32,27974
525.27,18.44,-0.19,7.00,0.00,40.00,-1116.32,27982
501.74,18.25,-0.19,7.00,0.00,40.00,-1116.32,27992
525.27,18.07,-0.18,7.00,0.00,40.00,-1116.32,28000
527.68,17.91,-0.15,7.00,0.00,40.00,-1116.32,28009
525.27,17.77,-0.15,7.00,0.00,40.00,-1116.32,28018
530.10,17.63,-0.13,7.00,0.00,40.00,-1116.32,28026
468.37,17.49,-0.14,7.00,0.00,40.00,-1116.32,28036
534.98,17.33,-0.17,7.00,0.00,40.00,-1116.32,28045
481.44,17.17,-0.16,7.00,0.00,40.00,-1116.32,28053
537.44,16.98,-0.19,7.00,0.00,40.00,-1116.32,28062
539.90,16.75,-0.23,7.00,0.00,40.00,-1116.32,28070
539.90,16.54,-0.21,7.00,0.00,40.00,-1116.32,28080
542.38,16.38,-0.17,7.00,0.00,40.00,-1116.32,28089
537.44,16.17,-0.20,7.00,0.00,40.00,-1116.32,28097
537.44,16.01,-0.16,7.00,0.00,40.00,-1116.32,28106
542.38,15.86,-0.16,7.00,0.00,40.00,-1116.32,28114
544.87,15.70,-0.16,7.00,0.00,40.00,-1116.32,28124
542.38,15.56,-0.14,7.00,0.00,40.00,-1116.32,28133
544.87,15.46,-0.10,7.00,0.00,40.00,-1116.32,28141
544.87,15.37,-0.10,7.00,0.00,40.00,-1116.32,28150
542.38,15.32,-0.04,7.00,0.00,40.00,-1116.32,28158
549.88,15.27,-0.05,7.00,0.00,40.00,-1116.32,28168
549.88,15.24,-0.04,7.00,0.00,40.00,-1116.32,28177
511.02,15.20,-0.03,7.00,0.00,40.00,-1116.32,28185
501.74,15.18,-0.02,7.00,0.00,40.00,-1116.32,28194
554.94,15.12,-0.06,7.00,0.00,40.00,-1116.32,28203
497.16,15.04,-0.08,7.00,0.00,40.00,-1116.32,28212
565.19,14.95,-0.09,7.00,0.00,40.00,-1116.32,28221
504.04,14.82,-0.13,7.00,0.00,40.00,-1116.32,28229
513.37,14.66,-0.15,7.00,0.00,40.00,-1116.32,28238
573.00,14.50,-0.16,7.00,0.00,40.00,-1116.32,28247
508.69,14.34,-0.17,7.00,0.00,40.00,-1116.32,28256
583.58,14.19,-0.14,7.00,0.00,40.00,-1116.32,28264
578.27,14.03,-0.17,7.00,0.00,40.00,-1116.32,28273
586.25,13.88,-0.15,7.00,0.00,40.00,-1116.32,28282
588.94,13.74,-0.14,7.00,0.00,40.00,-1116.32,28291
594.35,13.63,-0.11,7.00,0.00,40.00,-1116.32,28300
597.07,13.54,-0.09,7.00,0.00,40.00,-1116.32,28308
599.81,13.47,-0.07,7.00,0.00,40.00,-1116.32,28317
608.09,13.41,-0.06,7.00,0.00,40.00,-1116.32,28326
610.87,13.35,-0.05,7.00,0.00,40.00,-1116.32,28335
608.09,13.28,-0.08,7.00,0.00,40.00,-1116.32,28344
622.14,13.19,-0.09,7.00,0.00,40.00,-1116.32,28352
619.30,13.03,-0.16,7.00,0.00,40.00,-1116.32,28361
619.30,12.81,-0.22,7.00,0.00,40.00,-1116.32,28370
624.99,12.53,-0.28,7.00,0.00,40.00,-1116.32,28379
622.14,12.24,-0.29,7.00,0.00,40.00,-1116.32,28388
624.99,11.95,-0.28,7.00,0.00,40.00,-1116.32,28396
624.99,11.68,-0.27,7.00,0.00,40.00,-1116.32,28405
627.85,11.45,-0.24,7.00,0.00,40.00,-1116.32,28414
624.99,11.25,-0.19,7.00,0.00,40.00,-1116.32,28423
624.99,11.06,-0.19,7.00,0.00,40.00,-1116.32,28432
622.14,10.91,-0.16,7.00,0.00,40.00,-1116.32,28440
624.99,10.80,-0.10,7.00,0.00,40.00,-1116.32,28449
622.14,10.71,-0.09,7.00,0.00,40.00,-1116.32,28457
622.14,10.59,-0.12,7.00,0.00,40.00,-1116.32,28467
622.14,10.45,-0.14,7.00,0.00,40.00,-1116.32,28476
619.30,10.27,-0.18,7.00,0.00,40.00,-1116.32,28484
619.30,10.12,-0.15,7.00,0.00,40.00,-1116.32,28493
619.30,9.99,-0.13,7.00,0.00,40.00,-1116.32,28502
619.30,9.90,-0.09,7.00,0.00,40.00,-1116.32,28511
616.48,9.79,-0.11,7.00,0.00,40.00,-1116.32,28520
616.48,9.71,-0.08,7.00,0.00,40.00,-1116.32,28528
616.48,9.65,-0.05,7.00,0.00,40.00,-1116.32,28537
537.44,9.59,-0.06,7.00,0.00,40.00,-1116.32,28546
610.87,9.53,-0.06,7.00,0.00,40.00,-1116.32,28555
537.44,9.48,-0.04,7.00,0.00,40.00,-1116.32,28563
608.09,9.44,-0.05,7.00,0.00,40.00,-1116.32,28572
608.09,9.38,-0.06,7.00,0.00,40.00,-1116.32,28580
610.87,9.32,-0.06,7.00,0.00,40.00,-1116.32,28590
608.09,9.24,-0.07,7.00,0.00,40.00,-1116.32,28598
608.09,9.16,-0.08,7.00,0.00,40.00,-1116.32,28607
608.09,9.05,-0.12,7.00,0.00,40.00,-1116.32,28616
608.09,8.92,-0.13,7.00,0.00,40.00,-1116.32,28624
608.09,8.79,-0.13,7.00,0.00,40.00,-1116.32,28634
608.09,8.67,-0.11,7.00,0.00,40.00,-1116.32,28642
610.87,8.55,-0.12,7.00,0.00,40.00,-1116.32,28651
544.87,8.44,-0.11,7.00,0.00,40.00,-1116.32,28659
608.09,8.29,-0.14,7.00,0.00,40.00,-1116.32,28668
608.09,8.15,-0.14,7.00,0.00,40.00,-1116.32,28677
534.98,8.01,-0.14,7.00,0.00,40.00,-1116.32,28686
608.09,7.88,-0.13,7.00,0.00,40.00,-1116.32,28694
544.87,7.76,-0.11,7.00,0.00,40.00,-1116.32,28703
605.32,7.69,-0.07,7.00,0.00,40.00,-1116.32,28712
608.09,7.61,-0.08,7.00,0.00,40.00,-1116.32,28721
608.09,7.51,-0.11,7.00,0.00,40.00,-1116.32,28730
608.09,7.38,-0.12,7.00,0.00,40.00,-1116.32,28738
608.09,7.25,-0.13,7.00,0.00,40.00,-1116.32,28747
605.32,7.10,-0.15,7.00,0.00,40.00,-1116.32,28755
610.87,6.92,-0.19,7.00,0.00,40.00,-1116.32,28765
610.87,6.74,-0.18,7.00,0.00,40.00,-1116.32,28773
613.67,6.57,-0.17,7.00,0.00,40.00,-1116.32,28782
610.87,6.39,-0.17,7.00,0.00,40.00,-1116.32,28790
613.67,6.21,-0.19,7.00,0.00,40.00,-1116.32,28800
613.67,6.01,-0.20,7.00,0.00,40.00,-1116.32,28808
616.48,5.78,-0.22,7.00,0.00,40.00,-1116.32,28817
554.94,5.57,-0.21,7.00,0.00,40.00,-1116.32,28826
616.48,5.30,-0.27,7.00,0.00,40.00,-1116.32,28834
542.38,5.10,-0.21,7.00,0.00,40.00,-1116.32,28844
619.30,4.88,-0.22,7.00,0.00,40.00,-1116.32,28852
616.48,4.70,-0.19,7.00,0.00,40.00,-1116.32,28861
619.30,4.51,-0.18,7.00,0.00,40.00,-1116.32,28870
619.30,4.34,-0.17,7.00,0.00,40.00,-1116.32,28878
616.48,4.20,-0.14,7.00,0.00,40.00,-1116.32,28888
616.48,4.08,-0.12,7.00,0.00,40.00,-1116.32,28896
613.67,3.96,-0.12,7.00,0.00,40.00,-1116.32,28905
613.67,3.87,-0.09,7.00,0.00,40.00,-1116.32,28913
610.87,3.83,-0.04,7.00,0.00,40.00,-1116.32,28922
608.09,3.80,-0.03,7.00,0.00,40.00,-1116.32,28932
560.04,3.78,-0.03,7.00,0.00,40.00,-1116.32,28940
602.56,3.76,-0.02,7.00,0.00,40.00,-1116.32,28949
599.81,3.75,-0.01,7.00,0.00,40.00,-1116.32,28957
597.07,3.70,-0.05,7.00,0.00,40.00,-1116.32,28966
591.64,3.63,-0.07,7.00,0.00,40.00,-1116.32,28975
591.64,3.53,-0.09,7.00,0.00,40.00,-1116.32,28984
591.64,3.41,-0.12,7.00,0.00,40.00,-1116.32,28993
586.25,3.30,-0.11,7.00,0.00,40.00,-1116.32,29001
580.92,3.20,-0.10,7.00,0.00,40.00,-1116.32,29010
578.27,3.09,-0.11,7.00,0.00,40.00,-1116.32,29019
575.63,2.94,-0.15,7.00,0.00,40.00,-1116.32,29028
573.00,2.74,-0.20,7.00,0.00,40.00,-1116.32,29036
573.00,2.53,-0.21,7.00,0.00,40.00,-1116.32,29045
570.38,2.30,-0.22,7.00,0.00,40.00,-1116.32,29054
527.68,2.08,-0.22,7.00,0.00,40.00,-1116.32,29063
527.68,1.88,-0.20,7.00,0.00,40.00,-1116.32,29072
567.78,1.69,-0.19,7.00,0.00,40.00,-1116.32,29080
565.19,1.53,-0.16,7.00,0.00,40.00,-1116.32,29089
570.38,1.37,-0.16,7.00,0.00,40.00,-1116.32,29097
567.78,1.22,-0.15,7.00,0.00,40.00,-1116.32,29107
567.78,1.07,-0.15,7.00,0.00,40.00,-1116.32,29116
567.78,0.95,-0.12,7.00,0.00,40.00,-1116.32,29124
565.19,0.81,-0.14,7.00,0.00,40.00,-1116.32,29133
567.78,0.68,-0.13,7.00,0.00,40.00,-1116.32,29142
565.19,0.54,-0.14,7.00,0.00,40.00,-1116.32,29151
499.44,0.42,-0.12,7.00,0.00,40.00,-1116.32,29160
567.78,0.27,-0.15,7.00,0.00,40.00,-1116.32,29168
497.16,0.11,-0.15,7.00,0.00,40.00,-1116.32,29177
565.19,-0.02,-0.14,7.00,0.00,40.00,-1116.32,29186
567.78,-0.15,-0.13,7.00,0.00,40.00,-1115.48,29195
567.78,-0.27,-0.12,7.00,0.00,40.00,-1115.48,29204
570.38,-0.38,-0.11,7.00,0.00,40.00,-1115.48,29212
532.54,-0.51,-0.13,7.00,0.00,40.00,-1115.48,29221
513.37,-0.61,-0.10,7.00,0.00,40.00,-1115.48,29230
542.38,-0.72,-0.11,7.00,0.00,40.00,-1115.48,29239
513.37,-0.84,-0.12,7.00,0.00,40.00,-1115.48,29248
567.78,-0.98,-0.14,7.00,0.00,40.00,-1114.64,29256
567.78,-1.12,-0.15,7.00,0.00,40.00,-1114.64,29265
562.61,-1.29,-0.17,7.00,0.00,40.00,-1114.64,29274
562.61,-1.46,-0.17,7.00,0.00,40.00,-1114.64,29283
560.04,-1.57,-0.11,7.00,0.00,40.00,-1114.64,29291
554.94,-1.68,-0.11,7.00,0.00,40.00,-1114.64,29300
552.40,-1.80,-0.11,7.00,0.00,40.00,-1114.64,29309
494.88,-1.92,-0.12,7.00,0.00,40.00,-1114.64,29318
549.88,-2.02,-0.10,7.00,0.00,40.00,-1114.64,29327
549.88,-2.12,-0.10,7.00,0.00,40.00,-1114.64,29335
525.27,-2.22,-0.10,7.00,0.00,40.00,-1114.64,29344
547.37,-2.30,-0.08,7.00,0.00,40.00,-1114.64,29353
492.62,-2.38,-0.07,7.00,0.00,40.00,-1114.64,29362
549.88,-2.46,-0.08,7.00,0.00,40.00,-1114.64,29371
544.87,-2.55,-0.10,7.00,0.00,40.00,-1114.64,29379
547.37,-2.65,-0.09,7.00,0.00,40.00,-1114.64,29388
483.66,-2.74,-0.09,7.00,0.00,40.00,-1113.80,29398
544.87,-2.83,-0.10,7.00,0.00,40.00,-1113.80,29406
544.87,-2.92,-0.09,7.00,0.00,40.00,-1113.80,29415
542.38,-3.00,-0.08,7.00,0.00,40.00,-1113.80,29423
544.87,-3.15,-0.14,7.00,0.00,40.00,-1113.80,29432
544.87,-3.26,-0.11,7.00,0.00,40.00,-1112.96,29441
544.87,-3.35,-0.09,7.00,0.00,40.00,-1112.96,29450
547.37,-3.47,-0.12,7.00,0.00,40.00,-1112.96,29459
547.37,-3.55,-0.08,7.00,0.00,40.00,-1112.96,29467
539.90,-3.67,-0.12,7.00,0.00,40.00,-1112.12,29476
513.37,-3.80,-0.13,7.00,0.00,40.00,-1112.12,29485
547.37,-3.91,-0.11,7.00,0.00,40.00,-1112.12,29494
511.02,-4.07,-0.17,7.00,0.00,40.00,-1112.12,29503
547.37,-4.24,-0.17,7.00,0.00,40.00,-1112.12,29511
547.37,-4.41,-0.17,7.00,0.00,40.00,-1112.12,29520
547.37,-4.60,-0.19,7.00,0.00,40.00,-1112.12,29529
544.87,-4.79,-0.18,7.00,0.00,40.00,-1112.12,29538
539.90,-4.98,-0.19,7.00,0.00,40.00,-1112.12,29547
537.44,-5.14,-0.16,7.00,0.00,40.00,-1112.12,29555
534.98,-5.29,-0.15,7.00,0.00,40.00,-1112.12,29564
530.10,-5.42,-0.13,7.00,0.00,40.00,-1112.12,29573
527.68,-5.50,-0.09,7.00,0.00,40.00,-1112.12,29582
527.68,-5.56,-0.06,7.00,0.00,40.00,-1112.12,29590
527.68,-5.62,-0.05,7.00,0.00,40.00,-1112.12,29599
522.87,-5.65,-0.03,7.00,0.00,40.00,-1112.12,29608
522.87,-5.68,-0.02,7.00,0.00,40.00,-1112.12,29617
520.48,-5.69,-0.01,7.00,0.00,40.00,-1112.12,29626
511.02,-5.70,-0.01,7.00,0.00,40.00,-1112.12,29634
515.73,-5.86,-0.16,7.00,0.00,40.00,-1112.12,29643
477.05,-5.93,-0.07,7.00,0.00,40.00,-1112.12,29651
464.08,-5.85,0.08,7.00,0.00,40.00,-1111.28,29661
513.37,-5.87,-0.03,7.00,0.00,40.00,-1111.28,29670
513.37,-5.84,0.03,7.00,0.00,40.00,-1111.28,29678
513.37,-5.85,-0.00,7.00,0.00,40.00,-1111.28,29687
513.37,-5.88,-0.03,7.00,0.00,40.00,-1111.28,29696
515.73,-5.92,-0.04,7.00,0.00,40.00,-1111.28,29705
515.73,-6.00,-0.08,7.00,0.00,40.00,-1111.28,29713
515.73,-6.09,-0.09,7.00,0.00,40.00,-1110.44,29722
520.48,-6.17,-0.09,7.00,0.00,40.00,-1110.44,29730
518.10,-6.26,-0.09,7.00,0.00,40.00,-1110.44,29740
518.10,-6.31,-0.05,7.00,0.00,40.00,-1109.60,29748
520.48,-6.36,-0.05,7.00,0.00,40.00,-1109.60,29757
525.27,-6.41,-0.05,7.00,0.00,40.00,-1108.76,29766
527.68,-6.49,-0.08,7.00,0.00,40.00,-1108.76,29774
530.10,-6.58,-0.09,7.00,0.00,40.00,-1108.76,29784
530.10,-6.68,-0.10,7.00,0.00,40.00,-1107.92,29792
479.24,-6.81,-0.14,7.00,0.00,40.00,-1107.92,29801
534.98,-6.96,-0.15,7.00,0.00,40.00,-1107.08,29809
537.44,-7.11,-0.15,7.00,0.00,40.00,-1106.25,29818
539.90,-7.27,-0.15,7.00,0.00,40.00,-1106.25,29827
539.90,-7.37,-0.11,7.00,0.00,40.00,-1105.41,29836
547.37,-7.47,-0.09,7.00,0.00,40.00,-1105.41,29845
552.40,-7.55,-0.08,7.00,0.00,40.00,-1104.57,29853
554.94,-7.61,-0.07,7.00,0.00,40.00,-1103.73,29862
504.04,-7.69,-0.07,7.00,0.00,40.00,-1102.89,29871
570.38,-7.76,-0.07,7.00,0.00,40.00,-1102.89,29880
578.27,-7.84,-0.08,7.00,0.00,40.00,-1102.05,29888
588.94,-7.72,0.12,7.00,0.00,40.00,-1101.21,29897
591.64,-7.83,-0.12,7.00,0.00,40.00,-1101.21,29905
594.35,-7.94,-0.11,7.00,0.00,40.00,-1100.37,29915
599.81,-8.05,-0.11,7.00,0.00,40.00,-1099.53,29924
599.81,-8.21,-0.16,7.00,0.00,40.00,-1098.69,29932
532.54,-8.38,-0.16,7.00,0.00,40.00,-1097.85,29941
608.09,-8.59,-0.21,7.00,0.00,40.00,-1097.01,29949
537.44,-8.80,-0.21,7.00,0.00,40.00,-1097.01,29959
610.87,-8.99,-0.20,7.00,0.00,40.00,-1096.17,29967
613.67,-9.23,-0.23,7.00,0.00,40.00,-1095.33,29976
613.67,-9.40,-0.17,7.00,0.00,40.00,-1094.49,29985
619.30,-9.54,-0.14,7.00,0.00,40.00,-1093.66,29993
627.85,-9.85,-0.31,7.00,0.00,40.00,-1093.66,30003
633.61,-10.02,-0.17,7.00,0.00,40.00,-1092.82,30011
642.35,-10.03,-0.01,7.00,0.00,40.00,-1092.82,30020
645.29,-10.32,-0.29,7.00,0.00,40.00,-1091.98,30029
651.21,-10.49,-0.17,7.00,0.00,40.00,-1091.14,30038
654.19,-10.28,0.21,7.00,0.00,40.00,-1091.14,30047
657.18,-10.62,-0.34,7.00,0.00,40.00,-1090.30,30055
660.19,-10.82,-0.20,7.00,0.00,40.00,-1090.30,30064
663.21,-10.93,-0.10,7.00,0.00,40.00,-1089.46,30073
663.21,-11.12,-0.20,7.00,0.00,40.00,-1089.46,30082
669.29,-11.24,-0.11,7.00,0.00,40.00,-1089.46,30091
675.42,-11.43,-0.19,7.00,0.00,40.00,-1088.62,30100
675.42,-11.61,-0.18,7.00,0.00,40.00,-1088.62,30108
675.42,-11.73,-0.12,7.00,0.00,40.00,-1087.78,30117
678.51,-11.84,-0.11,7.00,0.00,40.00,-1087.78,30126
597.07,-11.94,-0.10,7.00,0.00,40.00,-1087.78,30135
681.61,-12.02,-0.07,7.00,0.00,40.00,-1086.94,30144
681.61,-12.05,-0.03,7.00,0.00,40.00,-1086.94,30152
684.73,-12.07,-0.03,7.00,0.00,40.00,-1086.94,30161
691.00,-12.27,-0.20,7.00,0.00,40.00,-1086.10,30170
691.00,-12.30,-0.02,7.00,0.00,40.00,-1086.10,30179
694.16,-12.29,0.01,7.00,0.00,40.00,-1086.10,30188
697.34,-12.38,-0.09,7.00,0.00,40.00,-1085.26,30196
697.34,-12.39,-0.01,7.00,0.00,40.00,-1085.26,30205
703.72,-12.45,-0.05,7.00,0.00,40.00,-1085.26,30214
700.52,-12.46,-0.01,7.00,0.00,40.00,-1085.26,30223
624.99,-12.45,0.01,7.00,0.00,40.00,-1085.26,30232
700.52,-12.40,0.05,7.00,0.00,40.00,-1085.26,30240
624.99,-12.36,0.04,7.00,0.00,40.00,-1085.26,30249
703.72,-12.31,0.05,7.00,0.00,40.00,-1085.26,30258
703.72,-12.24,0.07,7.00,0.00,40.00,-1085.26,30267
706.94,-12.17,0.07,7.00,0.00,40.00,-1085.26,30276
710.17,-12.10,0.07,7.00,0.00,40.00,-1085.26,30284
706.94,-12.05,0.05,7.00,0.00,40.00,-1085.26,30294
710.17,-11.87,0.19,7.00,0.00,40.00,-1085.26,30303
710.17,-11.88,-0.02,7.00,0.00,40.00,-1085.26,30311
710.17,-11.82,0.06,7.00,0.00,40.00,-1085.26,30320
713.42,-11.81,0.02,7.00,0.00,40.00,-1085.26,30328
660.19,-11.69,0.12,7.00,0.00,40.00,-1085.26,30338
660.19,-11.79,-0.11,7.00,0.00,40.00,-1085.26,30347
663.21,-11.73,0.06,7.00,0.00,40.00,-1085.26,30355
669.29,-11.71,0.02,7.00,0.00,40.00,-1085.26,30364
636.51,-11.78,-0.07,7.00,0.00,40.00,-1085.26,30372
719.95,-11.83,-0.06,7.00,0.00,40.00,-1085.26,30382
719.95,-11.82,0.02,7.00,0.00,40.00,-1085.26,30391
719.95,-12.13,-0.32,7.00,0.00,40.00,-1085.26,30399
719.95,-12.25,-0.12,7.00,0.00,40.00,-1085.26,30408
723.24,-12.28,-0.03,7.00,0.00,40.00,-1085.26,30416
723.24,-12.43,-0.15,7.00,0.00,40.00,-1084.42,30426
726.54,-12.61,-0.18,7.00,0.00,40.00,-1084.42,30435
726.54,-12.73,-0.12,7.00,0.00,40.00,-1084.42,30443
726.54,-12.97,-0.24,7.00,0.00,40.00,-1084.42,30452
726.54,-13.09,-0.12,7.00,0.00,40.00,-1084.42,30461
726.54,-13.18,-0.09,7.00,0.00,40.00,-1084.42,30470
726.54,-13.25,-0.08,7.00,0.00,40.00,-1084.42,30479
729.86,-13.26,-0.00,7.00,0.00,40.00,-1084.42,30487
726.54,-13.16,0.10,7.00,0.00,40.00,-1084.42,30496
729.86,-13.27,-0.11,7.00,0.00,40.00,-1084.42,30505
729.86,-13.19,0.09,7.00,0.00,40.00,-1084.42,30514
729.86,-13.16,0.03,7.00,0.00,40.00,-1084.42,30523
729.86,-13.11,0.04,7.00,0.00,40.00,-1084.42,30531
729.86,-13.07,0.05,7.00,0.00,40.00,-1084.42,30540
733.20,-13.02,0.05,7.00,0.00,40.00,-1084.42,30548
733.20,-12.98,0.04,7.00,0.00,40.00,-1084.42,30558
733.20,-12.96,0.02,7.00,0.00,40.00,-1084.42,30567
733.20,-12.92,0.05,7.00,0.00,40.00,-1084.42,30575
746.68,-12.87,0.04,7.00,0.00,40.00,-1084.42,30584
733.20,-12.85,0.02,7.00,0.00,40.00,-1084.42,30593
736.54,-12.82,0.03,7.00,0.00,40.00,-1084.42,30602
736.54,-12.78,0.04,7.00,0.00,40.00,-1084.42,30611
736.54,-12.79,-0.01,7.00,0.00,40.00,-1084.42,30619
733.20,-12.67,0.12,7.00,0.00,40.00,-1084.42,30628
736.54,-12.80,-0.13,7.00,0.00,40.00,-1084.42,30638
736.54,-12.81,-0.01,7.00,0.00,40.00,-1084.42,30646
736.54,-12.91,-0.10,7.00,0.00,40.00,-1084.42,30655
648.24,-13.00,-0.09,7.00,0.00,40.00,-1084.42,30663
736.54,-13.14,-0.13,7.00,0.00,40.00,-1084.42,30672
736.54,-13.26,-0.13,7.00,0.00,40.00,-1084.42,30682
645.29,-13.38,-0.11,7.00,0.00,40.00,-1083.58,30690
736.54,-13.50,-0.12,7.00,0.00,40.00,-1083.58,30699
736.54,-13.62,-0.13,7.00,0.00,40.00,-1083.58,30707
736.54,-13.80,-0.17,7.00,0.00,40.00,-1083.58,30716
733.20,-13.97,-0.18,7.00,0.00,40.00,-1083.58,30726
736.54,-14.14,-0.17,7.00,0.00,40.00,-1083.58,30734
697.34,-14.30,-0.16,7.00,0.00,40.00,-1083.58,30743
736.54,-14.46,-0.15,7.00,0.00,40.00,-1083.58,30751
733.20,-14.58,-0.13,7.00,0.00,40.00,-1083.58,30760
733.20,-14.68,-0.10,7.00,0.00,40.00,-1083.58,30770
733.20,-14.71,-0.02,7.00,0.00,40.00,-1083.58,30778
733.20,-14.69,0.02,7.00,0.00,40.00,-1083.58,30787
733.20,-14.66,0.04,7.00,0.00,40.00,-1083.58,30795
729.86,-14.58,0.08,7.00,0.00,40.00,-1083.58,30804
729.86,-14.52,0.06,7.00,0.00,40.00,-1083.58,30814
729.86,-14.45,0.07,7.00,0.00,40.00,-1083.58,30822
729.86,-14.36,0.09,7.00,0.00,40.00,-1083.58,30831
726.54,-14.26,0.10,7.00,0.00,40.00,-1083.58,30839
726.54,-14.17,0.10,7.00,0.00,40.00,-1083.58,30849
723.24,-14.09,0.08,7.00,0.00,40.00,-1083.58,30858
723.24,-14.04,0.04,7.00,0.00,40.00,-1083.58,30866
723.24,-14.00,0.04,7.00,0.00,40.00,-1083.58,30875
719.95,-13.97,0.03,7.00,0.00,40.00,-1083.58,30883
716.68,-13.96,0.01,7.00,0.00,40.00,-1083.58,30893
716.68,-13.96,-0.00,7.00,0}
9iFh9i2"i?j.00,-1083.58,30919
710.17,-14.01,-0.01,7.00,0.00,40.00,-1083.58,30927
663.21,-14.00,0.01,7.00,0.00,40.00,-1083.58,30937
710.17,-14.00,-0.00,7.00,0.00,40.00,-1083.58,30946
710.17,-13.99,0.01,7.00,0.00,40.00,-1083.58,30954
703.72,-13.98,0.02,7.00,0.00,40.00,-1083.58,30963
703.72,-13.97,0.01,7.00,0.00,40.00,-1083.58,30971
703.72,-13.96,0.00,7.00,0.00,40.00,-1083.58,30981
700.52,-13.96,0.00,7.00,0.00,40.00,-1083.58,30990
697.34,-13.96,0.00,7.00,0.00,40.00,-1083.58,30998
697.34,-13.90,0.06,7.00,0.00,40.00,-1083.58,31007
697.34,-13.82,0.08,7.00,0.00,40.00,-1083.58,31015
697.34,-13.74,0.09,7.00,0.00,40.00,-1083.58,31025
697.34,-13.64,0.10,7.00,0.00,40.00,-1083.58,31034
694.16,-13.55,0.10,7.00,0.00,40.00,-1083.58,31042
694.16,-13.43,0.11,7.00,0.00,40.00,-1083.58,31051
694.16,-13.33,0.10,7.00,0.00,40.00,-1083.58,31060
610.87,-13.22,0.11,7.00,0.00,40.00,-1083.58,31069
605.32,-13.11,0.11,7.00,0.00,40.00,-1083.58,31078
616.48,-12.96,0.15,7.00,0.00,40.00,-1083.58,31086
694.16,-12.78,0.18,7.00,0.00,40.00,-1083.58,31095
691.00,-12.59,0.19,7.00,0.00,40.00,-1083.58,31105
687.86,-12.43,0.16,7.00,0.00,40.00,-1083.58,31113
684.73,-12.29,0.14,7.00,0.00,40.00,-1083.58,31122
687.86,-12.12,0.18,7.00,0.00,40.00,-1083.58,31130
684.73,-11.93,0.19,7.00,0.00,40.00,-1083.58,31139
687.86,-11.80,0.13,7.00,0.00,40.00,-1083.58,31149
684.73,-11.62,0.18,7.00,0.00,40.00,-1083.58,31157
684.73,-11.49,0.13,7.00,0.00,40.00,-1083.58,31166
684.73,-11.36,0.13,7.00,0.00,40.00,-1083.58,31175
687.86,-11.19,0.17,7.00,0.00,40.00,-1083.58,31183
684.73,-11.02,0.17,7.00,0.00,40.00,-1083.58,31193
687.86,-10.95,0.07,7.00,0.00,40.00,-1083.58,31201
616.48,-10.85,0.10,7.00,0.00,40.00,-1083.58,31210
691.00,-10.81,0.04,7.00,0.00,40.00,-1083.58,31219
619.30,-10.77,0.04,7.00,0.00,40.00,-1083.58,31227
697.34,-10.77,0.01,7.00,0.00,40.00,-1083.58,31237
622.14,-10.73,0.03,7.00,0.00,40.00,-1083.58,31245
700.52,-10.97,-0.23,7.00,0.00,40.00,-1083.58,31254
700.52,-10.97,0.00,7.00,0.00,40.00,-1083.58,31263
700.52,-11.12,-0.15,7.00,0.00,40.00,-1083.58,31271
703.72,-11.28,-0.16,7.00,0.00,40.00,-1083.58,31281
706.94,-11.52,-0.24,7.00,0.00,40.00,-1083.58,31290
706.94,-11.62,-0.10,7.00,0.00,40.00,-1083.58,31298
706.94,-11.69,-0.07,7.00,0.00,40.00,-1083.58,31307
703.72,-11.70,-0.02,7.00,0.00,40.00,-1083.58,31315
706.94,-11.67,0.03,7.00,0.00,40.00,-1083.58,31325
703.72,-11.66,0.01,7.00,0.00,40.00,-1083.58,31334
703.72,-11.62,0.04,7.00,0.00,40.00,-1083.58,31342
651.21,-11.55,0.07,7.00,0.00,40.00,-1083.58,31351
706.94,-11.52,0.03,7.00,0.00,40.00,-1083.58,31360
627.85,-11.45,0.06,7.00,0.00,40.00,-1083.58,31369
622.14,-11.39,0.06,7.00,0.00,40.00,-1083.58,31378
703.72,-11.34,0.06,7.00,0.00,40.00,-1083.58,31386
710.17,-11.25,0.09,7.00,0.00,40.00,-1083.58,31395
706.94,-10.98,0.27,7.00,0.00,40.00,-1083.58,31404
710.17,-11.08,-0.09,7.00,0.00,40.00,-1083.58,31413
710.17,-11.02,0.05,7.00,0.00,40.00,-1083.58,31422
710.17,-10.96,0.06,7.00,0.00,40.00,-1083.58,31430
710.17,-10.87,0.09,7.00,0.00,40.00,-1083.58,31439
710.17,-10.79,0.08,7.00,0.00,40.00,-1083.58,31448
710.17,-10.68,0.11,7.00,0.00,40.00,-1083.58,31457
710.17,-10.61,0.07,7.00,0.00,40.00,-1083.58,31466
710.17,-10.52,0.09,7.00,0.00,40.00,-1083.58,31474
706.94,-10.33,0.19,7.00,0.00,40.00,-1083.58,31483
703.72,-10.14,0.19,7.00,0.00,40.00,-1083.58,31492
706.94,-9.95,0.19,7.00,0.00,40.00,-1083.58,31501
703.72,-9.68,0.27,7.00,0.00,40.00,-1083.58,31510
703.72,-9.53,0.15,7.00,0.00,40.00,-1083.58,31518
700.52,-9.32,0.21,7.00,0.00,40.00,-1083.58,31527
700.52,-9.05,0.26,7.00,0.00,40.00,-1083.58,31536
697.34,-8.80,0.25,7.00,0.00,40.00,-1083.58,31545
697.34,-8.55,0.26,7.00,0.00,40.00,-1083.58,31553
691.00,-8.36,0.19,7.00,0.00,40.00,-1083.58,31562
678.51,-8.05,0.31,7.00,0.00,40.00,-1083.58,31571
684.73,-7.88,0.16,7.00,0.00,40.00,-1083.58,31580
684.73,-7.68,0.20,7.00,0.00,40.00,-1083.58,31589
681.61,-7.40,0.28,7.00,0.00,40.00,-1083.58,31597
681.61,-7.14,0.26,7.00,0.00,40.00,-1083.58,31606
678.51,-6.78,0.37,7.00,0.00,40.00,-1083.58,31614
627.85,-6.63,0.14,7.00,0.00,40.00,-1083.58,31624
619.30,-6.50,0.13,7.00,0.00,40.00,-1083.58,31633
669.29,-6.08,0.43,7.00,0.00,40.00,-1083.58,31641
663.21,-5.97,0.10,7.00,0.00,40.00,-1083.58,31650
657.18,-5.91,0.06,7.00,0.00,40.00,-1083.58,31659
654.19,-5.67,0.25,7.00,0.00,40.00,-1083.58,31668
648.24,-5.26,0.41,7.00,0.00,40.00,-1083.58,31676
639.42,-4.87,0.39,7.00,0.00,40.00,-1083.58,31685
630.72,-4.65,0.21,7.00,0.00,40.00,-1083.58,31694
544.87,-4.40,0.26,7.00,0.00,40.00,-1083.58,31703
602.56,-4.19,0.20,7.00,0.00,40.00,-1083.58,31712
594.35,-3.84,0.35,7.00,0.00,40.00,-1083.58,31720
586.25,-3.29,0.55,7.00,0.00,40.00,-1083.58,31729
570.38,-2.71,0.58,7.00,0.00,40.00,-1083.58,31737
554.94,-2.44,0.27,7.00,0.00,40.00,-1083.58,31747
542.38,-1.96,0.48,7.00,0.00,40.00,-1083.58,31756
530.10,-1.66,0.30,7.00,0.00,40.00,-1083.58,31764
513.37,-1.30,0.36,7.00,0.00,40.00,-1083.58,31773
490.36,-1.02,0.27,7.00,0.00,40.00,-1083.58,31781
468.37,-0.62,0.40,7.00,0.00,40.00,-1083.58,31791
431.18,-0.32,0.30,7.00,0.00,40.00,-1083.58,31799
395.06,-0.03,0.29,7.00,0.00,40.00,-1083.58,31808
370.35,0.23,0.26,7.00,0.00,40.00,-1083.58,31817
336.09,0.62,0.39,7.00,0.00,40.00,-1083.58,31825
325.37,1.36,0.73,7.00,0.00,40.00,-1083.58,31835
299.30,1.87,0.51,7.00,0.00,40.00,-1083.58,31843
268.91,2.33,0.46,7.00,0.00,40.00,-1083.58,31852
262.72,2.99,0.66,7.00,0.00,40.00,-1083.58,31861
251.90,3.50,0.51,7.00,0.00,40.00,-1083.58,31869
253.08,4.25,0.75,7.00,0.00,40.00,-1083.58,31879
259.06,5.01,0.77,7.00,0.00,40.00,-1083.58,31887
249.56,5.69,0.68,7.00,0.00,40.00,-1083.58,31896
246.08,6.43,0.73,7.00,0.00,40.00,-1083.58,31904
248.39,7.07,0.65,7.00,0.00,40.00,-1083.58,31913
256.65,7.69,0.62,7.00,0.00,40.00,-1083.58,31922
266.42,8.24,0.55,7.00,0.00,40.00,-1083.58,31931
276.54,8.77,0.52,7.00,0.00,40.00,-1083.58,31939
291.07,9.30,0.53,7.00,0.00,40.00,-1083.58,31948
309.18,9.75,0.46,7.00,0.00,40.00,-1083.58,31958
328.39,10.06,0.31,7.00,0.00,40.00,-1083.58,31966
350.38,10.39,0.32,7.00,0.00,40.00,-1083.58,31975
368.65,10.56,0.17,7.00,0.00,40.00,-1083.58,31983
396.89,10.76,0.20,7.00,0.00,40.00,-1083.58,31992
415.60,10.87,0.10,7.00,0.00,40.00,-1083.58,32001
445.28,10.93,0.06,7.00,0.00,40.00,-1083.58,32010
464.08,10.98,0.06,7.00,0.00,40.00,-1083.58,32019
485.88,10.96,-0.02,7.00,0.00,40.00,-1083.58,32027
488.12,10.93,-0.03,7.00,0.00,40.00,-1083.58,32036
470.52,10.63,-0.30,7.00,0.00,40.00,-1083.58,32045
527.68,10.46,-0.16,7.00,0.00,40.00,-1083.58,32054
477.05,10.18,-0.28,7.00,0.00,40.00,-1083.58,32063
537.44,9.98,-0.20,7.00,0.00,40.00,-1083.58,32071
542.38,9.90,-0.08,7.00,0.00,40.00,-1083.58,32080
544.87,9.81,-0.09,7.00,0.00,40.00,-1083.58,32089
549.88,9.79,-0.02,7.00,0.00,40.00,-1083.58,32098
549.88,9.77,-0.02,7.00,0.00,40.00,-1082.74,32106
549.88,9.99,0.22,7.00,0.00,40.00,-1082.74,32115
549.88,10.02,0.04,7.00,0.00,40.00,-1082.74,32123
552.40,10.16,0.14,7.00,0.00,40.00,-1082.74,32133
552.40,10.19,0.03,7.00,0.00,40.00,-1082.74,32142
554.94,10.25,0.05,7.00,0.00,40.00,-1082.74,32150
560.04,10.34,0.09,7.00,0.00,40.00,-1082.74,32159
565.19,10.47,0.13,7.00,0.00,40.00,-1082.74,32167
565.19,10.59,0.12,7.00,0.00,40.00,-1082.74,32177
494.88,10.71,0.12,7.00,0.00,40.00,-1082.74,32186
527.68,10.80,0.09,7.00,0.00,40.00,-1082.74,32194
570.38,10.89,0.09,7.00,0.00,40.00,-1082.74,32203
570.38,10.99,0.10,7.00,0.00,40.00,-1082.74,32211
513.37,11.07,0.08,7.00,0.00,40.00,-1082.74,32221
570.38,11.16,0.09,7.00,0.00,40.00,-1082.74,32229
511.02,11.25,0.09,7.00,0.00,40.00,-1082.74,32238
527.68,11.40,0.15,7.00,0.00,40.00,-1082.74,32247
525.27,11.57,0.17,7.00,0.00,40.00,-1082.74,32256
565.19,11.74,0.17,7.00,0.00,40.00,-1082.74,32265
565.19,11.93,0.18,7.00,0.00,40.00,-1082.74,32273
565.19,12.13,0.20,7.00,0.00,40.00,-1082.74,32282
565.19,12.32,0.19,7.00,0.00,40.00,-1082.74,32291
565.19,12.52,0.21,7.00,0.00,40.00,-1082.74,32300
565.19,12.76,0.24,7.00,0.00,40.00,-1082.74,32309
565.19,13.05,0.29,7.00,0.00,40.00,-1082.74,32317
565.19,13.26,0.21,7.00,0.00,40.00,-1082.74,32326
565.19,13.61,0.35,7.00,0.00,40.00,-1082.74,32335
565.19,13.89,0.28,7.00,0.00,40.00,-1082.74,32344
565.19,14.29,0.40,7.00,0.00,40.00,-1082.74,32353
565.19,14.48,0.20,7.00,0.00,40.00,-1082.74,32361
567.78,14.78,0.29,7.00,0.00,40.00,-1082.74,32370
567.78,14.95,0.17,7.00,0.00,40.00,-1082.74,32378
567.78,15.10,0.15,7.00,0.00,40.00,-1082.74,32388
567.78,15.20,0.10,7.00,0.00,40.00,-1082.74,32397
565.19,15.25,0.05,7.00,0.00,40.00,-1082.74,32405
567.78,15.24,-0.01,7.00,0.00,40.00,-1082.74,32414
570.38,15.19,-0.05,7.00,0.00,40.00,-1082.74,32422
573.00,15.09,-0.09,7.00,0.00,40.00,-1082.74,32432
573.00,14.96,-0.13,7.00,0.00,40.00,-1082.74,32440
575.63,14.81,-0.14,7.00,0.00,40.00,-1082.74,32449
573.00,14.65,-0.17,7.00,0.00,40.00,-1082.74,32458
575.63,14.47,-0.18,7.00,0.00,40.00,-1082.74,32466
575.63,14.30,-0.17,7.00,0.00,40.00,-1082.74,32476
575.63,14.13,-0.16,7.00,0.00,40.00,-1082.74,32484
575.63,13.99,-0.14,7.00,0.00,40.00,-1082.74,32493
537.44,13.84,-0.15,7.00,0.00,40.00,-1082.74,32502
573.00,13.73,-0.11,7.00,0.00,40.00,-1082.74,32510
530.10,13.63,-0.10,7.00,0.00,40.00,-1082.74,32520
527.68,13.56,-0.07,7.00,0.00,40.00,-1082.74,32529
570.38,13.53,-0.04,7.00,0.00,40.00,-1082.74,32537
570.38,13.50,-0.03,7.00,0.00,40.00,-1082.74,32546
570.38,13.47,-0.02,7.00,0.00,40.00,-1082.74,32555
570.38,13.47,-0.00,7.00,0.00,40.00,-1082.74,32564
570.38,13.49,0.02,7.00,0.00,40.00,-1082.74,32572
567.78,13.53,0.05,7.00,0.00,40.00,-1082.74,32581
570.38,13.59,0.05,7.00,0.00,40.00,-1082.74,32590
570.38,13.66,0.07,7.00,0.00,40.00,-1082.74,32599
570.38,13.73,0.07,7.00,0.00,40.00,-1082.74,32608
570.38,13.79,0.06,7.00,0.00,40.00,-1082.74,32616
570.38,13.85,0.06,7.00,0.00,40.00,-1082.74,32625
570.38,13.91,0.06,7.00,0.00,40.00,-1082.74,32634
570.38,13.98,0.06,7.00,0.00,40.00,-1082.74,32643
513.37,14.04,0.07,7.00,0.00,40.00,-1082.74,32652
508.69,14.09,0.04,7.00,0.00,40.00,-1082.74,32660
570.38,14.14,0.06,7.00,0.00,40.00,-1082.74,32669
506.36,14.19,0.05,7.00,0.00,40.00,-1082.74,32677
567.78,14.22,0.03,7.00,0.00,40.00,-1082.74,32687
570.38,14.25,0.03,7.00,0.00,40.00,-1082.74,32696
570.38,14.28,0.03,7.00,0.00,40.00,-1082.74,32704
570.38,14.29,0.01,7.00,0.00,40.00,-1082.74,32713
570.38,14.31,0.01,7.00,0.00,40.00,-1082.74,32721
567.78,14.31,0.01,7.00,0.00,40.00,-1082.74,32731
570.38,14.32,0.00,7.00,0.00,40.00,-1082.74,32739
567.78,14.28,-0.03,7.00,0.00,40.00,-1082.74,32748
570.38,14.25,-0.03,7.00,0.00,40.00,-1082.74,32757
567.78,14.21,-0.04,7.00,0.00,40.00,-1082.74,32765
567.78,14.17,-0.04,7.00,0.00,40.00,-1082.74,32775
567.78,14.11,-0.06,7.00,0.00,40.00,-1082.74,32783
565.19,14.08,-0.03,7.00,0.00,40.00,-1082.74,32792
567.78,14.08,-0.01,7.00,0.00,40.00,-1082.74,32801
565.19,14.10,0.02,7.00,0.00,40.00,-1082.74,32809
562.61,14.13,0.03,7.00,0.00,40.00,-1082.74,32819
520.48,14.14,0.02,7.00,0.00,40.00,-1082.74,32827
562.61,14.18,0.04,7.00,0.00,40.00,-1082.74,32836
562.61,14.21,0.03,7.00,0.00,40.00,-1082.74,32845
560.04,14.24,0.03,7.00,0.00,40.00,-1082.74,32854
560.04,14.26,0.02,7.00,0.00,40.00,-1082.74,32863
560.04,14.28,0.02,7.00,0.00,40.00,-1082.74,32871
557.48,14.30,0.01,7.00,0.00,40.00,-1082.74,32880
560.04,14.30,0.01,7.00,0.00,40.00,-1082.74,32888
522.87,14.32,0.02,7.00,0.00,40.00,-1082.74,32898
520.48,14.34,0.02,7.00,0.00,40.00,-1082.74,32907
522.87,14.33,-0.01,7.00,0.00,40.00,-1082.74,32915
560.04,14.32,-0.01,7.00,0.00,40.00,-1082.74,32924
560.04,14.27,-0.04,7.00,0.00,40.00,-1082.74,32932
560.04,14.19,-0.08,7.00,0.00,40.00,-1082.74,32942
562.61,14.08,-0.11,7.00,0.00,40.00,-1082.74,32951
501.74,13.93,-0.15,7.00,0.00,40.00,-1082.74,32959
562.61,13.74,-0.19,7.00,0.00,40.00,-1082.74,32968
567.78,13.51,-0.23,7.00,0.00,40.00,-1082.74,32976
504.04,13.28,-0.24,7.00,0.00,40.00,-1082.74,32986
506.36,13.00,-0.27,7.00,0.00,40.00,-1082.74,32994
573.00,12.72,-0.29,7.00,0.00,40.00,-1082.74,33003
499.44,12.41,-0.31,7.00,0.00,40.00,-1082.74,33012
575.63,12.11,-0.30,7.00,0.00,40.00,-1082.74,33020
578.27,11.83,-0.28,7.00,0.00,40.00,-1082.74,33030
578.27,11.56,-0.27,7.00,0.00,40.00,-1082.74,33038
575.63,11.30,-0.26,7.00,0.00,40.00,-1082.74,33047
578.27,11.04,-0.26,7.00,0.00,40.00,-1082.74,33056
580.92,10.77,-0.26,7.00,0.00,40.00,-1082.74,33064
580.92,10.53,-0.25,7.00,0.00,40.00,-1082.74,33074
580.92,10.28,-0.25,7.00,0.00,40.00,-1082.74,33082
583.58,10.04,-0.24,7.00,0.00,40.00,-1082.74,33091
586.25,9.79,-0.25,7.00,0.00,40.00,-1082.74,33100
586.25,9.55,-0.24,7.00,0.00,40.00,-1082.74,33108
586.25,9.33,-0.22,7.00,0.00,40.00,-1082.74,33118
586.25,9.12,-0.20,7.00,0.00,40.00,-1082.74,33126
586.25,8.96,-0.17,7.00,0.00,40.00,-1082.74,33135
583.58,8.79,-0.17,7.00,0.00,40.00,-1082.74,33143
586.25,8.65,-0.14,7.00,0.00,40.00,-1082.74,33153
586.25,8.53,-0.12,7.00,0.00,40.00,-1082.74,33161
586.25,8.40,-0.13,7.00,0.00,40.00,-1082.74,33170
583.58,8.26,-0.14,7.00,0.00,40.00,-1082.74,33179
583.58,8.13,-0.13,7.00,0.00,40.00,-1082.74,33187
580.92,7.98,-0.14,7.00,0.00,40.00,-1082.74,33197
578.27,7.83,-0.16,7.00,0.00,40.00,-1082.74,33205
578.27,7.68,-0.15,7.00,0.00,40.00,-1082.74,33214
520.48,7.55,-0.13,7.00,0.00,40.00,-1082.74,33222
575.63,7.41,-0.14,7.00,0.00,40.00,-1082.74,33231
518.10,7.26,-0.14,7.00,0.00,40.00,-1082.74,33240
575.63,7.12,-0.14,7.00,0.00,40.00,-1082.74,33249
575.63,6.98,-0.14,7.00,0.00,40.00,-1082.74,33257
575.63,6.83,-0.15,7.00,0.00,40.00,-1082.74,33266
575.63,6.70,-0.13,7.00,0.00,40.00,-1082.74,33275
575.63,6.57,-0.13,7.00,0.00,40.00,-1082.74,33284
573.00,6.47,-0.10,7.00,0.00,40.00,-1082.74,33293
570.38,6.36,-0.11,7.00,0.00,40.00,-1082.74,33301
570.38,6.28,-0.08,7.00,0.00,40.00,-1082.74,33310
567.78,6.19,-0.09,7.00,0.00,40.00,-1082.74,33318
567.78,6.11,-0.08,7.00,0.00,40.00,-1082.74,33328
567.78,6.03,-0.08,7.00,0.00,40.00,-1082.74,33336
565.19,5.96,-0.07,7.00,0.00,40.00,-1082.74,33345
565.19,5.87,-0.09,7.00,0.00,40.00,-1082.74,33353
565.19,5.77,-0.10,7.00,0.00,40.00,-1082.74,33362
562.61,5.67,-0.10,7.00,0.00,40.00,-1082.74,33371
565.19,5.55,-0.12,7.00,0.00,40.00,-1082.74,33380
562.61,5.41,-0.14,7.00,0.00,40.00,-1082.74,33389
562.61,5.26,-0.15,7.00,0.00,40.00,-1082.74,33397
560.04,5.11,-0.15,7.00,0.00,40.00,-1082.74,33406
562.61,4.93,-0.18,7.00,0.00,40.00,-1082.74,33415
560.04,4.74,-0.19,7.00,0.00,40.00,-1082.74,33424
562.61,4.56,-0.18,7.00,0.00,40.00,-1082.74,33433
562.61,4.37,-0.19,7.00,0.00,40.00,-1082.74,33441
560.04,4.18,-0.20,7.00,0.00,40.00,-1082.74,33451
560.04,4.00,-0.17,7.00,0.00,40.00,-1082.74,33459
562.61,3.84,-0.16,7.00,0.00,40.00,-1082.74,33468
542.38,3.70,-0.14,7.00,0.00,40.00,-1082.74,33476
560.04,3.57,-0.13,7.00,0.00,40.00,-1082.74,33485
506.36,3.45,-0.12,7.00,0.00,40.00,-1082.74,33495
560.04,3.33,-0.13,7.00,0.00,40.00,-1082.74,33503
562.61,3.20,-0.13,7.00,0.00,40.00,-1082.74,33512
562.61,3.05,-0.14,7.00,0.00,40.00,-1082.74,33520
565.19,2.91,-0.14,7.00,0.00,40.00,-1082.74,33529
570.38,2.75,-0.16,7.00,0.00,40.00,-1082.74,33539
567.78,2.57,-0.18,7.00,0.00,40.00,-1082.74,33547
570.38,2.34,-0.23,7.00,0.00,40.00,-1082.74,33556
573.00,2.08,-0.26,7.00,0.00,40.00,-1082.74,33564
573.00,1.79,-0.30,7.00,0.00,40.00,-1082.74,33573
578.27,1.49,-0.30,7.00,0.00,40.00,-1082.74,33582
580.92,1.18,-0.31,7.00,0.00,40.00,-1082.74,33591
583.58,0.90,-0.28,7.00,0.00,40.00,-1082.74,33600
586.25,0.67,-0.23,7.00,0.00,40.00,-1082.74,33608
588.94,0.48,-0.19,7.00,0.00,40.00,-1082.74,33617
591.64,0.32,-0.16,7.00,0.00,40.00,-1082.74,33626
591.64,0.20,-0.12,7.00,0.00,40.00,-1082.74,33635
599.81,0.08,-0.13,7.00,0.00,40.00,-1082.74,33643
605.32,-0.02,-0.10,7.00,0.00,40.00,-1082.74,33652
605.32,-0.08,-0.06,7.00,0.00,40.00,-1082.74,33660
610.87,-0.13,-0.04,7.00,0.00,40.00,-1082.74,33670
588.94,-0.16,-0.03,7.00,0.00,40.00,-1082.74,33679
613.67,-0.20,-0.04,7.00,0.00,40.00,-1082.74,33687
613.67,-0.22,-0.03,7.00,0.00,40.00,-1082.74,33696
570.38,-0.25,-0.03,7.00,0.00,40.00,-1082.74,33704
616.48,-0.26,-0.01,7.00,0.00,40.00,-1082.74,33714
616.48,-0.28,-0.02,7.00,0.00,40.00,-1082.74,33722
619.30,-0.32,-0.04,7.00,0.00,40.00,-1082.74,33731
622.14,-0.36,-0.04,7.00,0.00,40.00,-1082.74,33740
622.14,-0.40,-0.04,7.00,0.00,40.00,-1082.74,33748
624.99,-0.47,-0.07,7.00,0.00,40.00,-1082.74,33758
624.99,-0.57,-0.10,7.00,0.00,40.00,-1082.74,33766
627.85,-0.66,-0.09,7.00,0.00,40.00,-1082.74,33775
624.99,-0.78,-0.12,7.00,0.00,40.00,-1082.74,33783
627.85,-0.90,-0.13,7.00,0.00,40.00,-1082.74,33793
627.85,-1.04,-0.13,7.00,0.00,40.00,-1082.74,33802
627.85,-1.18,-0.14,7.00,0.00,40.00,-1082.74,33810
627.85,-1.30,-0.13,7.00,0.00,40.00,-1082.74,33819
627.85,-1.42,-0.12,7.00,0.00,40.00,-1082.74,33827
627.85,-1.55,-0.13,7.00,0.00,40.00,-1082.74,33837
627.85,-1.70,-0.15,7.00,0.00,40.00,-1082.74,33846
627.85,-1.86,-0.16,7.00,0.00,40.00,-1082.74,33854
624.99,-2.00,-0.14,7.00,0.00,40.00,-1082.74,33863
622.14,-2.13,-0.13,7.00,0.00,40.00,-1082.74,33871
622.14,-2.25,-0.12,7.00,0.00,40.00,-1082.74,33881
622.14,-2.36,-0.11,7.00,0.00,40.00,-1082.74,33889
622.14,-2.48,-0.12,7.00,0.00,40.00,-1082.74,33898
622.14,-2.58,-0.10,7.00,0.00,40.00,-1082.74,33907
619.30,-2.67,-0.09,7.00,0.00,40.00,-1082.74,33915
552.40,-2.74,-0.07,7.00,0.00,40.00,-1082.74,33925
619.30,-2.83,-0.09,7.00,0.00,40.00,-1082.74,33933
557.48,-2.93,-0.10,7.00,0.00,40.00,-1082.74,33942
622.14,-3.03,-0.10,7.00,0.00,40.00,-1082.74,33950
622.14,-3.13,-0.10,7.00,0.00,40.00,-1082.74,33959
622.14,-3.22,-0.09,7.00,0.00,40.00,-1082.74,33969
624.99,-3.29,-0.07,7.00,0.00,40.00,-1082.74,33977
627.85,-3.35,-0.06,7.00,0.00,40.00,-1082.74,33986
624.99,-3.42,-0.07,7.00,0.00,40.00,-1082.74,33994
624.99,-3.49,-0.07,7.00,0.00,40.00,-1082.74,34003
624.99,-3.57,-0.08,7.00,0.00,40.00,-1082.74,34012
624.99,-3.67,-0.10,7.00,0.00,40.00,-1082.74,34021
627.85,-3.79,-0.12,7.00,0.00,40.00,-1082.74,34030
627.85,-3.93,-0.14,7.00,0.00,40.00,-1082.74,34038
627.85,-4.06,-0.13,7.00,0.00,40.00,-1082.74,34048
624.99,-4.18,-0.12,7.00,0.00,40.00,-1082.74,34056
586.25,-4.28,-0.10,7.00,0.00,40.00,-1082.74,34065
624.99,-4.36,-0.08,7.00,0.00,40.00,-1082.74,34074
583.58,-4.45,-0.09,7.00,0.00,40.00,-1082.74,34082
624.99,-4.48,-0.03,7.00,0.00,40.00,-1082.74,34092
624.99,-4.50,-0.02,7.00,0.00,40.00,-1082.74,34100
624.99,-4.53,-0.04,7.00,0.00,40.00,-1082.74,34109
622.14,-4.55,-0.02,7.00,0.00,40.00,-1082.74,34117
624.99,-4.57,-0.02,7.00,0.00,40.00,-1082.74,34126
622.14,-4.60,-0.02,7.00,0.00,40.00,-1082.74,34135
622.14,-4.65,-0.05,7.00,0.00,40.00,-1082.74,34144
622.14,-4.69,-0.04,7.00,0.00,40.00,-1082.74,34153
622.14,-4.72,-0.03,7.00,0.00,40.00,-1082.74,34161
619.30,-4.76,-0.04,7.00,0.00,40.00,-1082.74,34170
573.00,-4.79,-0.03,7.00,0.00,40.00,-1082.74,34179
573.00,-4.82,-0.03,7.00,0.00,40.00,-1082.74,34188
570.38,-4.87,-0.05,7.00,0.00,40.00,-1082.74,34196
613.67,-4.92,-0.05,7.00,0.00,40.00,-1082.74,34205
610.87,-4.98,-0.06,7.00,0.00,40.00,-1082.74,34214
610.87,-5.04,-0.06,7.00,0.00,40.00,-1082.74,34223
547.37,-5.10,-0.06,7.00,0.00,40.00,-1082.74,34232
610.87,-5.15,-0.05,7.00,0.00,40.00,-1082.74,34240
547.37,-5.22,-0.07,7.00,0.00,40.00,-1082.74,34249
613.67,-5.30,-0.08,7.00,0.00,40.00,-1082.74,34257
613.67,-5.37,-0.08,7.00,0.00,40.00,-1082.74,34267
613.67,-5.45,-0.07,7.00,0.00,40.00,-1082.74,34275
610.87,-5.49,-0.04,7.00,0.00,40.00,-1082.74,34284
613.67,-5.53,-0.04,7.00,0.00,40.00,-1081.90,34292
613.67,-5.47,0.06,7.00,0.00,40.00,-1081.90,34301
616.48,-5.60,-0.13,7.00,0.00,40.00,-1081.90,34311
610.87,-5.56,0.04,7.00,0.00,40.00,-1081.90,34319
613.67,-5.62,-0.06,7.00,0.00,40.00,-1081.90,34328
613.67,-5.62,-0.00,7.00,0.00,40.00,-1081.90,34336
616.48,-5.66,-0.04,7.00,0.00,40.00,-1081.90,34345
613.67,-5.68,-0.02,7.00,0.00,40.00,-1081.90,34354
613.67,-5.70,-0.02,7.00,0.00,40.00,-1081.90,34363
613.67,-5.73,-0.02,7.00,0.00,40.00,-1081.90,34371
567.78,-5.77,-0.04,7.00,0.00,40.00,-1081.
OpO2,i5j1.90,34398
608.09,-5.98,-0.09,7.00,0.00,40.00,-1081.90,34406
602.56,-6.06,-0.09,7.00,0.00,40.00,-1081.90,34415
597.07,-6.15,-0.08,7.00,0.00,40.00,-1081.90,34423
597.07,-6.23,-0.08,7.00,0.00,40.00,-1081.90,34433
591.64,-6.29,-0.06,7.00,0.00,40.00,-1081.90,34442
588.94,-6.34,-0.05,7.00,0.00,40.00,-1081.90,34450
586.25,-6.40,-0.06,7.00,0.00,40.00,-1081.07,34459
586.25,-6.43,-0.04,7.00,0.00,40.00,-1081.07,34467
580.92,-6.51,-0.07,7.00,0.00,40.00,-1081.07,34477
583.58,-6.58,-0.08,7.00,0.00,40.00,-1080.23,34485
522.87,-6.65,-0.06,7.00,0.00,40.00,-1080.23,34494
583.58,-6.74,-0.09,7.00,0.00,40.00,-1079.39,34502
544.87,-6.85,-0.11,7.00,0.00,40.00,-1079.39,34511
583.58,-6.96,-0.11,7.00,0.00,40.00,-1078.55,34521
583.58,-7.09,-0.13,7.00,0.00,40.00,-1078.55,34529
544.87,-7.24,-0.15,7.00,0.00,40.00,-1077.71,34538
542.38,-7.39,-0.15,7.00,0.00,40.00,-1077.71,34546
586.25,-7.56,-0.17,7.00,0.00,40.00,-1076.87,34555
583.58,-7.73,-0.17,7.00,0.00,40.00,-1076.03,34564
583.58,-7.90,-0.17,7.00,0.00,40.00,-1076.03,34573
583.58,-8.10,-0.20,7.00,0.00,40.00,-1075.19,34581
586.25,-8.28,-0.18,7.00,0.00,40.00,-1074.35,34590
583.58,-8.44,-0.16,7.00,0.00,40.00,-1074.35,34599
586.25,-8.59,-0.15,7.00,0.00,40.00,-1073.51,34608
586.25,-8.75,-0.16,7.00,0.00,40.00,-1072.67,34617
586.25,-8.91,-0.16,7.00,0.00,40.00,-1072.67,34625
586.25,-9.05,-0.14,7.00,0.00,40.00,-1071.83,34634
586.25,-9.18,-0.12,7.00,0.00,40.00,-1070.99,34642
588.94,-9.28,-0.11,7.00,0.00,40.00,-1070.15,34652
588.94,-9.37,-0.09,7.00,0.00,40.00,-1069.31,34661
591.64,-9.45,-0.08,7.00,0.00,40.00,-1069.31,34669
591.64,-9.56,-0.10,7.00,0.00,40.00,-1068.48,34678
594.35,-9.62,-0.07,7.00,0.00,40.00,-1067.64,34686
594.35,-9.71,-0.09,7.00,0.00,40.00,-1066.80,34696
597.07,-9.78,-0.07,7.00,0.00,40.00,-1065.96,34704
602.56,-9.92,-0.14,7.00,0.00,40.00,-1064.28,34713
605.32,-10.00,-0.08,7.00,0.00,40.00,-1063.44,34722
616.48,-10.06,-0.06,7.00,0.00,40.00,-1062.60,34731
619.30,-10.11,-0.05,7.00,0.00,40.00,-1061.76,34740
624.99,-10.08,0.03,7.00,0.00,40.00,-1060.92,34748
624.99,-10.10,-0.02,7.00,0.00,40.00,-1059.24,34757
633.61,-10.19,-0.09,7.00,0.00,40.00,-1058.40,34765
636.51,-10.23,-0.04,7.00,0.00,40.00,-1057.56,34775
642.35,-10.36,-0.12,7.00,0.00,40.00,-1055.89,34784
567.78,-10.11,0.25,7.00,0.00,40.00,-1055.05,34792
651.21,-10.22,-0.11,7.00,0.00,40.00,-1054.21,34801
657.18,-10.27,-0.05,7.00,0.00,40.00,-1052.53,34810
663.21,-9.92,0.34,7.00,0.00,40.00,-1051.69,34819
666.24,-10.14,-0.22,7.00,0.00,40.00,-1050.85,34828
669.29,-10.04,0.10,7.00,0.00,40.00,-1049.17,34836
624.99,-10.02,0.03,7.00,0.00,40.00,-1048.33,34845
622.14,-9.91,0.11,7.00,0.00,40.00,-1046.65,34854
678.51,-9.79,0.11,7.00,0.00,40.00,-1045.81,34863
684.73,-9.61,0.18,7.00,0.00,40.00,-1044.13,34872
684.73,-9.49,0.12,7.00,0.00,40.00,-1043.30,34880
687.86,-9.28,0.22,7.00,0.00,40.00,-1042.46,34889
687.86,-9.23,0.05,7.00,0.00,40.00,-1040.78,34897
691.00,-9.13,0.10,7.00,0.00,40.00,-1039.94,34907
694.16,-9.08,0.05,7.00,0.00,40.00,-1038.26,34916
694.16,-9.07,0.01,7.00,0.00,40.00,-1037.42,34924
691.00,-9.16,-0.09,7.00,0.00,40.00,-1035.74,34933
697.34,-9.29,-0.13,7.00,0.00,40.00,-1034.90,34941
697.34,-9.51,-0.23,7.00,0.00,40.00,-1033.22,34951
697.34,-9.77,-0.26,7.00,0.00,40.00,-1032.38,34959
697.34,-10.05,-0.28,7.00,0.00,40.00,-1030.71,34968
700.52,-10.34,-0.29,7.00,0.00,40.00,-1029.03,34977
697.34,-10.61,-0.27,7.00,0.00,40.00,-1028.19,34985
697.34,-10.85,-0.24,7.00,0.00,40.00,-1027.35,34995
697.34,-11.08,-0.22,7.00,0.00,40.00,-1025.67,35004
697.34,-11.26,-0.18,7.00,0.00,40.00,-1024.83,35012
700.52,-11.45,-0.19,7.00,0.00,40.00,-1023.15,35021
651.21,-11.76,-0.31,7.00,0.00,40.00,-1022.31,35030
697.34,-11.71,0.05,7.00,0.00,40.00,-1020.63,35039
654.19,-11.79,-0.08,7.00,0.00,40.00,-1018.95,35048
697.34,-11.75,0.04,7.00,0.00,40.00,-1018.12,35056
645.29,-11.75,0.00,7.00,0.00,40.00,-1016.44,35065
697.34,-11.75,0.00,7.00,0.00,40.00,-1014.76,35075
700.52,-11.72,0.03,7.00,0.00,40.00,-1013.08,35083
700.52,-11.70,0.02,7.00,0.00,40.00,-1011.40,35092
703.72,-11.74,-0.04,7.00,0.00,40.00,-1010.56,35100
706.94,-11.74,-0.01,7.00,0.00,40.00,-1008.88,35109
706.94,-11.81,-0.06,7.00,0.00,40.00,-1007.20,35119
710.17,-11.78,0.03,7.00,0.00,40.00,-1005.53,35127
713.42,-11.88,-0.10,7.00,0.00,40.00,-1003.85,35136
713.42,-11.77,0.11,7.00,0.00,40.00,-1002.17,35144
716.68,-11.72,0.04,7.00,0.00,40.00,-1000.49,35153
716.68,-11.66,0.06,7.00,0.00,40.00,-998.81,35163
719.95,-11.56,0.10,7.00,0.00,40.00,-997.13,35171
716.68,-11.25,0.31,7.00,0.00,40.00,-995.45,35180
723.24,-11.18,0.07,7.00,0.00,40.00,-993.77,35188
636.51,-11.05,0.13,7.00,0.00,40.00,-992.10,35197
726.54,-10.88,0.17,7.00,0.00,40.00,-990.42,35206
633.61,-10.88,0.01,7.00,0.00,40.00,-988.74,35215
729.86,-10.86,0.01,7.00,0.00,40.00,-987.06,35224
672.35,-10.93,-0.06,7.00,0.00,40.00,-985.38,35232
654.19,-10.86,0.07,7.00,0.00,40.00,-983.70,35241
733.20,-10.94,-0.08,7.00,0.00,40.00,-982.86,35250
657.18,-11.01,-0.07,7.00,0.00,40.00,-981.18,35259
736.54,-10.84,0.17,7.00,0.00,40.00,-979.51,35267
739.91,-11.24,-0.40,7.00,0.00,40.00,-977.83,35276
739.91,-11.21,0.02,7.00,0.00,40.00,-976.15,35286
743.29,-11.56,-0.35,7.00,0.00,40.00,-975.31,35294
743.29,-11.78,-0.22,7.00,0.00,40.00,-975.31,35303
691.00,-12.02,-0.24,7.00,0.00,40.00,-974.47,35311
743.29,-12.28,-0.27,7.00,0.00,40.00,-974.47,35320
687.86,-12.55,-0.27,7.00,0.00,40.00,-973.63,35329
743.29,-12.84,-0.29,7.00,0.00,40.00,-973.63,35338
743.29,-13.08,-0.24,7.00,0.00,40.00,-973.63,35347
743.29,-13.34,-0.25,7.00,0.00,40.00,-973.63,35355
739.91,-13.60,-0.27,7.00,0.00,40.00,-973.63,35364
739.91,-13.87,-0.27,7.00,0.00,40.00,-973.63,35373
736.54,-13.82,0.06,7.00,0.00,40.00,-973.63,35382
684.73,-14.25,-0.44,7.00,0.00,40.00,-973.63,35390
739.91,-14.31,-0.06,7.00,0.00,40.00,-973.63,35399
739.91,-14.45,-0.13,7.00,0.00,40.00,-973.63,35407
694.16,-14.54,-0.09,7.00,0.00,40.00,-973.63,35417
739.91,-14.52,0.02,7.00,0.00,40.00,-973.63,35426
739.91,-14.50,0.02,7.00,0.00,40.00,-973.63,35434
743.29,-14.41,0.08,7.00,0.00,40.00,-973.63,35443
736.54,-14.33,0.09,7.00,0.00,40.00,-973.63,35451
681.61,-14.22,0.11,7.00,0.00,40.00,-973.63,35461
681.61,-14.10,0.12,7.00,0.00,40.00,-973.63,35469
684.73,-13.97,0.13,7.00,0.00,40.00,-973.63,35478
736.54,-13.86,0.11,7.00,0.00,40.00,-973.63,35487
736.54,-13.78,0.08,7.00,0.00,40.00,-973.63,35495
739.91,-13.75,0.03,7.00,0.00,40.00,-973.63,35505
739.91,-13.73,0.02,7.00,0.00,40.00,-973.63,35513
739.91,-13.74,-0.01,7.00,0.00,40.00,-973.63,35522
739.91,-13.77,-0.04,7.00,0.00,40.00,-973.63,35530
739.91,-13.82,-0.05,7.00,0.00,40.00,-973.63,35539
739.91,-13.87,-0.05,7.00,0.00,40.00,-973.63,35548
739.91,-13.93,-0.06,7.00,0.00,40.00,-973.63,35557
739.91,-13.99,-0.06,7.00,0.00,40.00,-973.63,35566
739.91,-14.08,-0.09,7.00,0.00,40.00,-973.63,35574
736.54,-14.17,-0.09,7.00,0.00,40.00,-973.63,35584
736.54,-14.27,-0.10,7.00,0.00,40.00,-973.63,35592
736.54,-14.39,-0.11,7.00,0.00,40.00,-973.63,35601
736.54,-14.50,-0.11,7.00,0.00,40.00,-973.63,35609
733.20,-14.60,-0.10,7.00,0.00,40.00,-973.63,35618
739.91,-14.69,-0.10,7.00,0.00,40.00,-973.63,35627
736.54,-14.76,-0.07,7.00,0.00,40.00,-973.63,35636
736.54,-14.81,-0.05,7.00,0.00,40.00,-973.63,35645
739.91,-14.84,-0.03,7.00,0.00,40.00,-973.63,35653
736.54,-14.82,0.02,7.00,0.00,40.00,-973.63,35662
753.52,-14.80,0.02,7.00,0.00,40.00,-973.63,35671
736.54,-14.75,0.04,7.00,0.00,40.00,-973.63,35680
736.54,-14.71,0.04,7.00,0.00,40.00,-973.63,35688
736.54,-14.64,0.07,7.00,0.00,40.00,-973.63,35697
733.20,-14.58,0.06,7.00,0.00,40.00,-973.63,35705
736.54,-14.50,0.08,7.00,0.00,40.00,-973.63,35715
736.54,-14.42,0.08,7.00,0.00,40.00,-973.63,35724
736.54,-14.33,0.08,7.00,0.00,40.00,-973.63,35732
736.54,-14.26,0.07,7.00,0.00,40.00,-973.63,35741
733.20,-14.19,0.08,7.00,0.00,40.00,-973.63,35749
736.54,-14.11,0.07,7.00,0.00,40.00,-973.63,35759
736.54,-14.01,0.11,7.00,0.00,40.00,-973.63,35767
733.20,-13.92,0.09,7.00,0.00,40.00,-973.63,35776
736.54,-13.82,0.10,7.00,0.00,40.00,-973.63,35785
733.20,-13.74,0.08,7.00,0.00,40.00,-973.63,35793
733.20,-13.66,0.08,7.00,0.00,40.00,-973.63,35803
733.20,-13.60,0.06,7.00,0.00,40.00,-973.63,35811
733.20,-13.54,0.06,7.00,0.00,40.00,-973.63,35820
651.21,-13.50,0.04,7.00,0.00,40.00,-973.63,35828
733.20,-13.50,0.00,7.00,0.00,40.00,-973.63,35837
729.86,-13.49,0.01,7.00,0.00,40.00,-973.63,35846
733.20,-13.49,0.00,7.00,0.00,40.00,-973.63,35855
733.20,-13.51,-0.02,7.00,0.00,40.00,-973.63,35863
729.86,-13.53,-0.02,7.00,0.00,40.00,-973.63,35872
729.86,-13.54,-0.00,7.00,0.00,40.00,-973.63,35881
733.20,-13.56,-0.02,7.00,0.00,40.00,-973.63,35890
729.86,-13.57,-0.01,7.00,0.00,40.00,-973.63,35899
733.20,-13.06,0.51,7.00,0.00,40.00,-973.63,35907
733.20,-13.39,-0.33,7.00,0.00,40.00,-973.63,35916
654.19,-13.44,-0.05,7.00,0.00,40.00,-973.63,35924
729.86,-13.59,-0.15,7.00,0.00,40.00,-973.63,35934
729.86,-13.54,0.05,7.00,0.00,40.00,-973.63,35942
733.20,-13.65,-0.11,7.00,0.00,40.00,-973.63,35951
729.86,-13.72,-0.07,7.00,0.00,40.00,-973.63,35959
733.20,-13.85,-0.13,7.00,0.00,40.00,-973.63,35969
645.29,-13.98,-0.12,7.00,0.00,40.00,-973.63,35978
729.86,-14.13,-0.15,7.00,0.00,40.00,-973.63,35986
733.20,-14.29,-0.16,7.00,0.00,40.00,-973.63,35995
645.29,-14.45,-0.16,7.00,0.00,40.00,-973.63,36003
733.20,-14.60,-0.15,7.00,0.00,40.00,-973.63,36013
729.86,-14.77,-0.18,7.00,0.00,40.00,-973.63,36021
733.20,-14.93,-0.16,7.00,0.00,40.00,-973.63,36030
729.86,-15.09,-0.16,7.00,0.00,40.00,-973.63,36039
733.20,-15.24,-0.15,7.00,0.00,40.00,-973.63,36047
729.86,-15.30,-0.06,7.00,0.00,40.00,-973.63,36057
729.86,-15.34,-0.04,7.00,0.00,40.00,-973.63,36065
733.20,-15.31,0.03,7.00,0.00,40.00,-973.63,36074
726.54,-15.26,0.05,7.00,0.00,40.00,-973.63,36082
729.86,-15.20,0.06,7.00,0.00,40.00,-973.63,36091
729.86,-15.19,0.02,7.00,0.00,40.00,-973.63,36100
639.42,-15.09,0.10,7.00,0.00,40.00,-973.63,36109
729.86,-15.06,0.03,7.00,0.00,40.00,-973.63,36118
729.86,-14.95,0.11,7.00,0.00,40.00,-973.63,36126
639.42,-14.91,0.05,7.00,0.00,40.00,-973.63,36135
729.86,-14.87,0.04,7.00,0.00,40.00,-973.63,36144
729.86,-14.81,0.05,7.00,0.00,40.00,-973.63,36153
636.51,-14.77,0.04,7.00,0.00,40.00,-973.63,36161
639.42,-14.72,0.05,7.00,0.00,40.00,-973.63,36170
729.86,-14.67,0.04,7.00,0.00,40.00,-973.63,36178
639.42,-14.61,0.06,7.00,0.00,40.00,-973.63,36188
729.86,-14.56,0.05,7.00,0.00,40.00,-973.63,36197
729.86,-14.46,0.10,7.00,0.00,40.00,-973.63,36205
666.24,-14.38,0.08,7.00,0.00,40.00,-973.63,36214
729.86,-14.27,0.11,7.00,0.00,40.00,-973.63,36222
729.86,-14.14,0.13,7.00,0.00,40.00,-973.63,36232
726.54,-13.98,0.16,7.00,0.00,40.00,-973.63,36240
648.24,-13.81,0.17,7.00,0.00,40.00,-973.63,36249
729.86,-13.58,0.23,7.00,0.00,40.00,-973.63,36257
729.86,-13.35,0.23,7.00,0.00,40.00,-973.63,36267
729.86,-13.10,0.25,7.00,0.00,40.00,-973.63,36276
726.54,-12.84,0.26,7.00,0.00,40.00,-973.63,36284
726.54,-12.56,0.27,7.00,0.00,40.00,-973.63,36293
726.54,-12.30,0.27,7.00,0.00,40.00,-973.63,36301
723.24,-12.05,0.25,7.00,0.00,40.00,-973.63,36311
723.24,-11.79,0.25,7.00,0.00,40.00,-973.63,36319
723.24,-11.55,0.24,7.00,0.00,40.00,-973.63,36328
723.24,-11.35,0.21,7.00,0.00,40.00,-973.63,36337
723.24,-11.18,0.17,7.00,0.00,40.00,-973.63,36345
719.95,-11.04,0.15,7.00,0.00,40.00,-973.63,36355
723.24,-10.93,0.10,7.00,0.00,40.00,-973.63,36363
719.95,-10.86,0.08,7.00,0.00,40.00,-973.63,36372
719.95,-10.81,0.04,7.00,0.00,40.00,-973.63,36380
719.95,-10.79,0.02,7.00,0.00,40.00,-973.63,36389
716.68,-10.80,-0.01,7.00,0.00,40.00,-973.63,36398
719.95,-10.83,-0.03,7.00,0.00,40.00,-973.63,36407
719.95,-10.90,-0.07,7.00,0.00,40.00,-973.63,36416
719.95,-10.97,-0.07,7.00,0.00,40.00,-973.63,36424
723.24,-11.17,-0.20,7.00,0.00,40.00,-973.63,36433
642.35,-11.25,-0.08,7.00,0.00,40.00,-973.63,36442
719.95,-11.38,-0.13,7.00,0.00,40.00,-973.63,36451
719.95,-11.46,-0.08,7.00,0.00,40.00,-973.63,36459
719.95,-11.50,-0.05,7.00,0.00,40.00,-973.63,36468
642.35,-11.52,-0.02,7.00,0.00,40.00,-973.63,36476
723.24,-11.59,-0.06,7.00,0.00,40.00,-973.63,36486
700.52,-11.63,-0.05,7.00,0.00,40.00,-973.63,36495
723.24,-11.68,-0.05,7.00,0.00,40.00,-973.63,36503
723.24,-11.72,-0.03,7.00,0.00,40.00,-973.63,36512
736.54,-11.74,-0.02,7.00,0.00,40.00,-973.63,36520
726.54,-11.69,0.05,7.00,0.00,40.00,-973.63,36530
723.24,-11.59,0.09,7.00,0.00,40.00,-973.63,36538
729.86,-11.45,0.15,7.00,0.00,40.00,-973.63,36547
729.86,-11.27,0.17,7.00,0.00,40.00,-973.63,36555
726.54,-11.08,0.19,7.00,0.00,40.00,-973.63,36564
729.86,-10.90,0.18,7.00,0.00,40.00,-973.63,36574
729.86,-10.70,0.19,7.00,0.00,40.00,-973.63,36582
729.86,-10.50,0.20,7.00,0.00,40.00,-973.63,36591
729.86,-10.31,0.19,7.00,0.00,40.00,-973.63,36599
729.86,-10.13,0.18,7.00,0.00,40.00,-973.63,36609
729.86,-9.98,0.15,7.00,0.00,40.00,-973.63,36617
729.86,-9.83,0.15,7.00,0.00,40.00,-973.63,36626
733.20,-9.70,0.13,7.00,0.00,40.00,-973.63,36634
726.54,-9.60,0.10,7.00,0.00,40.00,-973.63,36643
733.20,-9.54,0.06,7.00,0.00,40.00,-973.63,36652
733.20,-9.49,0.06,7.00,0.00,40.00,-973.63,36661
733.20,-9.47,0.02,7.00,0.00,40.00,-973.63,36669
733.20,-9.46,0.01,7.00,0.00,40.00,-973.63,36678
733.20,-9.44,0.02,7.00,0.00,40.00,-973.63,36686
733.20,-9.41,0.02,7.00,0.00,40.00,-973.63,36696
733.20,-9.41,0.01,7.00,0.00,40.00,-973.63,36704
733.20,-9.39,0.02,7.00,0.00,40.00,-973.63,36713
733.20,-9.36,0.03,7.00,0.00,40.00,-973.63,36721
733.20,-9.33,0.03,7.00,0.00,40.00,-973.63,36730
678.51,-9.31,0.02,7.00,0.00,40.00,-973.63,36739
681.61,-9.28,0.02,7.00,0.00,40.00,-973.63,36748
678.51,-9.24,0.04,7.00,0.00,40.00,-973.63,36756
733.20,-9.21,0.03,7.00,0.00,40.00,-973.63,36765
733.20,-9.19,0.02,7.00,0.00,40.00,-973.63,36773
733.20,-9.17,0.02,7.00,0.00,40.00,-973.63,36783
736.54,-9.14,0.02,7.00,0.00,40.00,-973.63,36791
733.20,-9.13,0.02,7.00,0.00,40.00,-973.63,36800
736.54,-9.12,0.01,7.00,0.00,40.00,-973.63,36808
733.20,-9.10,0.02,7.00,0.00,40.00,-973.63,36817
736.54,-9.08,0.02,7.00,0.00,40.00,-973.63,36826
733.20,-9.04,0.04,7.00,0.00,40.00,-973.63,36835
736.54,-8.99,0.06,7.00,0.00,40.00,-973.63,36843
736.54,-8.89,0.10,7.00,0.00,40.00,-973.63,36852
736.54,-8.78,0.11,7.00,0.00,40.00,-973.63,36860
733.20,-8.65,0.13,7.00,0.00,40.00,-973.63,36870
736.54,-8.50,0.15,7.00,0.00,40.00,-973.63,36878
733.20,-8.37,0.13,7.00,0.00,40.00,-973.63,36887
736.54,-8.25,0.12,7.00,0.00,40.00,-973.63,36895
736.54,-8.14,0.11,7.00,0.00,40.00,-973.63,36904
736.54,-8.03,0.11,7.00,0.00,40.00,-973.63,36913
736.54,-7.92,0.11,7.00,0.00,40.00,-973.63,36922
736.54,-7.83,0.09,7.00,0.00,40.00,-973.63,36930
645.29,-7.76,0.08,7.00,0.00,40.00,-973.63,36939
736.54,-7.68,0.08,7.00,0.00,40.00,-973.63,36947
645.29,-7.62,0.06,7.00,0.00,40.00,-973.63,36957
736.54,-7.59,0.04,7.00,0.00,40.00,-973.63,36965
736.54,-7.57,0.02,7.00,0.00,40.00,-973.63,36974
736.54,-7.55,0.02,7.00,0.00,40.00,-973.63,36982
736.54,-7.56,-0.01,7.00,0.00,40.00,-973.63,36992
736.54,-7.59,-0.02,7.00,0.00,40.00,-973.63,37000
736.54,-7.60,-0.01,7.00,0.00,40.00,-973.63,37009
736.54,-7.60,-0.01,7.00,0.00,40.00,-973.63,37017
736.54,-7.62,-0.02,7.00,0.00,40.00,-973.63,37026
736.54,-7.64,-0.02,7.00,0.00,40.00,-973.63,37035
736.54,-7.67,-0.03,7.00,0.00,40.00,-973.63,37044
736.54,-7.71,-0.04,7.00,0.00,40.00,-973.63,37052
733.20,-7.76,-0.05,7.00,0.00,40.00,-973.63,37061
736.54,-7.81,-0.05,7.00,0.00,40.00,-973.63,37069
736.54,-7.86,-0.05,7.00,0.00,40.00,-973.63,37079
681.61,-7.88,-0.02,7.00,0.00,40.00,-973.63,37087
736.54,-7.93,-0.04,7.00,0.00,40.00,-973.63,37096
684.73,-7.95,-0.02,7.00,0.00,40.00,-973.63,37104
736.54,-7.96,-0.02,7.00,0.00,40.00,-973.63,37113
736.54,-7.98,-0.02,7.00,0.00,40.00,-973.63,37122
736.54,-8.01,-0.03,7.00,0.00,40.00,-973.63,37131
736.54,-8.03,-0.02,7.00,0.00,40.00,-973.63,37139
736.54,-8.06,-0.03,7.00,0.00,40.00,-973.63,37148
736.54,-8.10,-0.04,7.00,0.00,40.00,-973.63,37156
733.20,-8.15,-0.05,7.00,0.00,40.00,-973.63,37166
736.54,-8.20,-0.05,7.00,0.00,40.00,-973.63,37174
739.91,-8.25,-0.05,7.00,0.00,40.00,-973.63,37183
736.54,-8.30,-0.05,7.00,0.00,40.00,-973.63,37191
736.54,-8.35,-0.05,7.00,0.00,40.00,-973.63,37200
736.54,-8.42,-0.07,7.00,0.00,40.00,-973.63,37209
739.91,-8.46,-0.05,7.00,0.00,40.00,-973.63,37218
736.54,-8.52,-0.06,7.00,0.00,40.00,-973.63,37226
736.54,-8.56,-0.04,7.00,0.00,40.00,-973.63,37235
736.54,-8.62,-0.06,7.00,0.00,40.00,-973.63,37243
736.54,-8.67,-0.05,7.00,0.00,40.00,-973.63,37253
736.54,-8.70,-0.03,7.00,0.00,40.00,-973.63,37261
736.54,-8.71,-0.02,7.00,0.00,40.00,-973.63,37270
736.54,-8.70,0.01,7.00,0.00,40.00,-973.63,37278
736.54,-8.66,0.04,7.00,0.00,40.00,-973.63,37287
736.54,-8.62,0.04,7.00,0.00,40.00,-973.63,37296
736.54,-8.57,0.05,7.00,0.00,40.00,-973.63,37305
736.54,-8.49,0.08,7.00,0.00,40.00,-973.63,37313
736.54,-8.42,0.08,7.00,0.00,40.00,-973.63,37322
736.54,-8.32,0.10,7.00,0.00,40.00,-973.63,37330
733.20,-8.20,0.12,7.00,0.00,40.00,-973.63,37340
736.54,-8.09,0.11,7.00,0.00,40.00,-973.63,37348
736.54,-8.01,0.08,7.00,0.00,40.00,-973.63,37357
736.54,-7.93,0.08,7.00,0.00,40.00,-973.63,37365
736.54,-7.85,0.08,7.00,0.00,40.00,-973.63,37374
736.54,-7.81,0.04,7.00,0.00,40.00,-973.63,37383
739.91,-7.80,0.01,7.00,0.00,40.00,-973.63,37392
736.54,-7.82,-0.02,7.00,0.00,40.00,-973.63,37400
736.54,-7.84,-0.01,7.00,0.00,40.00,-973.63,37409
736.54,-7.88,-0.05,7.00,0.00,40.00,-973.63,37417
654.19,-7.93,-0.05,7.00,0.00,40.00,-973.63,37427
736.54,-7.98,-0.05,7.00,0.00,40.00,-973.63,37435
736.54,-8.03,-0.05,7.00,0.00,40.00,-973.63,37444
739.91,-8.09,-0.06,7.00,0.00,40.00,-973.63,37452
739.91,-8.15,-0.05,7.00,0.00,40.00,-973.63,37462
739.91,-8.19,-0.04,7.00,0.00,40.00,-973.63,37470
739.91,-8.22,-0.03,7.00,0.00,40.00,-973.63,37479
736.54,-8.26,-0.04,7.00,0.00,40.00,-973.63,37487
739.91,-8.28,-0.03,7.00,0.00,40.00,-973.63,37496
736.54,-8.30,-0.02,7.00,0.00,40.00,-973.63,37505
736.54,-8.32,-0.02,7.00,0.00,40.00,-973.63,37514
739.91,-8.34,-0.02,7.00,0.00,40.00,-973.63,37522
739.91,-8.36,-0.02,7.00,0.00,40.00,-973.63,37531
739.91,-8.38,-0.03,7.00,0.00,40.00,-973.63,37539
739.91,-8.40,-0.02,7.00,0.00,40.00,-973.63,37549
739.91,-8.43,-0.03,7.00,0.00,40.00,-973.63,37557
739.91,-8.45,-0.02,7.00,0.00,40.00,-973.63,37566
739.91,-8.47,-0.03,7.00,0.00,40.00,-973.63,37574
651.21,-8.52,-0.04,7.00,0.00,40.00,-973.63,37583
739.91,-8.56,-0.05,7.00,0.00,40.00,-973.63,37592
739.91,-8.62,-0.06,7.00,0.00,40.00,-973.63,37601
739.91,-8.68,-0.06,7.00,0.00,40.00,-973.63,37609
739.91,-8.75,-0.06,7.00,0.00,40.00,-973.63,37618
739.91,-8.80,-0.05,7.00,0.00,40.00,-973.63,37626
739.91,-8.86,-0.06,7.00,0.00,40.00,-973.63,37636
739.91,-8.89,-0.03,7.00,0.00,40.00,-973.63,37644
743.29,-8.93,-0.03,7.00,0.00,40.00,-973.63,37653
739.91,-8.94,-0.02,7.00,0.00,40.00,-973.63,37661
739.91,-8.96,-0.01,7.00,0.00,40.00,-973.63,37670
739.91,-8.98,-0.02,7.00,0.00,40.00,-973.63,37679
736.54,-8.99,-0.01,7.00,0.00,40.00,-973.63,37688
739.91,-9.00,-0.01,7.00,0.00,40.00,-973.63,37696
739.91,-8.99,0.01,7.00,0.00,40.00,-973.63,37705
736.54,-8.99,-0.00,7.00,0.00,40.00,-973.63,37713
739.91,-9.00,-0.01,7.00,0.00,40.00,-973.63,37723
739.91,-9.01,-0.01,7.00,0.00,40.00,-973.63,37731
706.94,-9.01,-0.00,7.00,0.00,40.00,-973.63,37740
739.91,-9.03,-0.02,7.00,0.00,40.00,-973.63,37748
681.61,-9.06,-0.03,7.00,0.00,40.00,-973.63,37757
657.18,-9.08,-0.02,7.00,0.00,40.00,-973.63,37766
687.86,-9.11,-0.03,7.00,0.00,40.00,-973.63,37775
726.54,-9.15,-0.04,7.00,0.00,40.00,-973.63,37783
739.91,-9.20,-0.05,7.00,0.00,40.00,-973.63,37792
739.91,-9.23,-0.03,7.00,0.00,40.00,-973.63,37800
736.54,-9.29,-0.06,7.00,0.00,40.00,-973.63,37810
736.54,-9.35,-0.05,7.00,0.00,40.00,-973.63,37818
736.54,-9.41,-0.06,7.00,0.00,40.00,-973.63,37827
739.91,-9.46,-0.05,7.00,0.00,40.00,-973.63,37835
736.54,-9.54,-0.08,7.00,0.00,40.00,-973.63,37844
651.21,-9.62,-0.09,7.00,0.00,40.00,-973.63,37853
736.54,-9.72,-0.09,7.00,0.00,40.00,-973.63,37862
739.91,-9.82,-0.10,7.00,0.00,40.00,-973.63,37870
736.54,-9.91,-0.09,7.00,0.00,40.00,-973.63,37879
739.91,-9.99,-0.08,7.00,0.00,40.00,-973.63,37888
739.91,-10.04,-0.06,7.00,0.00,40.00,-973.63,37897
706.94,-10.09,-0.04,7.00,0.00,40.00,-973.63,37905
736.54,-10.11,-0.02,7.00,0.00,40.00,-973.63,37914
736.54,-10.10,0.01,7.00,0.00,40.00,-973.63,37922
743.29,-10.07,0.03,7.00,0.00,40.00,-973.63,37932
736.54,-10.04,0.03,7.00,0.00,40.00,-973.63,37940
736.54,-9.98,0.06,7.00,0.00,40.00,-973.63,37949
739.91,-9.91,0.07,7.00,0.00,40.00,-973.63,37957
654.19,-9.84,0.07,7.00,0.00,40.00,-973.63,37966
739.91,-9.77,0.07,7.00,0.00,40.00,-973.63,37975
736.54,-9.70,0.07,7.00,0.00,40.00,-973.63,37984
736.54,-9.62,0.08,7.00,0.00,40.00,-973.63,37992
736.54,-9.56,0.06,7.00,0.00,40.00,-973.63,38001
733.20,-9.50,0.06,7.00,0.00,40.00,-973.63,38009
681.61,-9.45,0.05,7.00,0.00,40.00,-973.63,38019
681.61,-9.40,0.05,7.00,0.00,40.00,-973.63,38027
681.61,-9.39,0.01,7.00,0.00,40.00,-973.63,38036
733.20,-9.41,-0.02,7.00,0.00,40.00,-973.63,38044
733.20,-9.45,-0.04,7.00,0.00,40.00,-973.63,38053
733.20,-9.52,-0.07,7.00,0.00,40.00,-973.63,38062
733.20,-9.62,-0.11,7.00,0.00,40.00,-973.63,38071
733.20,-9.75,-0.13,7.00,0.00,40.00,-973.63,38079
633.61,-9.90,-0.14,7.00,0.00,40.00,-973.63,38088
729.86,-10.07,-0.18,7.00,0.00,40.00,-973.63,38096
729.86,-10.26,-0.19,7.00,0.00,40.00,-973.63,38106
726.54,-10.46,-0.20,7.00,0.00,40.00,-973.63,38115
648.24,-10.66,-0.20,7.00,0.00,40.00,-973.63,38123
726.54,-10.88,-0.22,7.00,0.00,40.00,-973.63,38132
726.54,-11.07,-0.19,7.00,0.00,40.00,-973.63,38140
736.54,-11.25,-0.18,7.00,0.00,40.00,-973.63,38150
719.95,-11.10,0.15,7.00,0.00,40.00,-973.63,38158
719.95,-11.40,-0.29,7.00,0.00,40.00,-973.63,38167
716.68,-11.58,-0.19,7.00,0.00,40.00,-973.63,38176
713.42,-11.80,-0.21,7.00,0.00,40.00,-973.63,38184
710.17,-11.89,-0.09,7.00,0.00,40.00,-973.63,38194
706.94,-12.00,-0.11,7.00,0.00,40.00,-973.63,38202
703.72,-12.00,-0.01,7.00,0.00,40.00,-973.63,38211
627.85,-11.97,0.04,7.00,0.00,40.00,-973.63,38219
648.24,-11.92,0.05,7.00,0.00,40.00,-973.63,38228
616.48,-11.82,0.10,7.00,0.00,40.00,-973.63,38237
642.35,-11.70,0.12,7.00,0.00,40.00,-973.63,38246
684.73,-11.55,0.15,7.00,0.00,40.00,-973.63,38255
636.51,-11.36,0.18,7.00,0.00,40.00,-973.63,38263
681.61,-11.20,0.17,7.00,0.00,40.00,-973.63,38273
627.85,-11.03,0.16,7.00,0.00,40.00,-973.63,38281
675.42,-10.88,0.16,7.00,0.00,40.00,-973.63,38290
675.42,-10.74,0.14,7.00,0.00,40.00,-973.63,38298
684.73,-10.62,0.12,7.00,0.00,40.00,-973.63,38307
672.35,-10.51,0.11,7.00,0.00,40.00,-973.63,38317
675.42,-10.40,0.11,7.00,0.00,40.00,-973.63,38325
672.35,-10.29,0.11,7.00,0.00,40.00,-973.63,38334
599.81,-9.71,0.58,7.00,0.00,40.00,-973.63,38342
678.51,-9.55,0.16,7.00,0.00,40.00,-973.63,38351
678.51,-9.20,0.35,7.00,0.00,40.00,-973.63,38360
627.85,-9.26,-0.06,7.00,0.00,40.00,-973.63,38369
678.51,-8.85,0.41,7.00,0.00,40.00,-973.63,38377
630.72,-8.70,0.15,7.00,0.00,40.00,-973.63,38386
681.61,-8.55,0.15,7.00,0.00,40.00,-973.63,38394
684.73,-8.45,0.10,7.00,0.00,40.00,-973.63,38404
684.73,-8.27,0.19,7.00,0.00,40.00,-973.63,38412
687.86,-8.10,0.16,7.00,0.00,40.00,-973.63,38421
687.86,-7.92,0.18,7.00,0.00,40.00,-973.63,38429
687.86,-7.73,0.19,7.00,0.00,40.00,-973.63,38438
687.86,-7.56,0.17,7.00,0.00,40.00,-973.63,38447
691.00,-7.37,0.19,7.00,0.00,40.00,-973.63,38456
691.00,-7.06,0.31,7.00,0.00,40.00,-973.63,38464
691.00,-6.96,0.11,7.00,0.00,40.00,-973.63,38473
691.00,-6.73,0.23,7.00,0.00,40.00,-973.63,38481
694.16,-6.49,0.24,7.00,0.00,40.00,-973.63,38491
694.16,-6.28,0.21,7.00,0.00,40.00,-973.63,38499
694.16,-6.14,0.14,7.00,0.00,40.00,-973.63,38508
697.34,-5.88,0.26,7.00,0.00,40.00,-973.63,38516
700.52,-5.75,0.13,7.00,0.00,40.00,-973.63,38525
697.34,-5.49,0.26,7.00,0.00,40.00,-973.63,38535
700.52,-5.32,0.16,7.00,0.00,40.00,-973.63,38543
700.52,-5.17,0.15,7.00,0.00,40.00,-973.63,38552
630.72,-5.05,0.13,7.00,0.00,40.00,-973.63,38560
703.72,-5.01,0.03,7.00,0.00,40.00,-973.63,38569
703.72,-4.75,0.27,7.00,0.00,40.00,-973.63,38578
703.72,-4.71,0.04,7.00,0.00,40.00,-973.63,38587
706.94,-4.43,0.28,7.00,0.00,40.00,-973.63,38595
703.72,-4.32,0.11,7.00,0.00,40.00,-973.63,38604
703.72,-4.23,0.08,7.00,0.00,40.00,-973.63,38612
706.94,-4.17,0.06,7.00,0.00,40.00,-973.63,38622
703.72,-4.02,0.15,7.00,0.00,40.00,-973.63,38630
706.94,-3.93,0.09,7.00,0.00,40.00,-973.63,38639
660.19,-3.97,-0.04,7.00,0.00,40.00,-973.63,38647
706.94,-3.95,0.02,7.00,0.00,40.00,-973.63,38657
706.94,-3.92,0.04,7.00,0.00,40.00,-973.63,38666
703.72,-3.95,-0.03,7.00,0.00,40.00,-973.63,38674
703.72,-3.96,-0.01,7.00,0.00,40.00,-973.63,38683
703.72,-3.97,-0.01,7.00,0.00,40.00,-973.63,38691
700.52,-4.01,-0.04,7.00,0.00,40.00,-973.63,38701
700.52,-4.08,-0.07,7.00,0.00,40.00,-973.63,38709
700.52,-4.15,-0.07,7.00,0.00,40.00,-973.63,38718
700.52,-4.21,-0.05,7.00,0.00,40.00,-973.63,38726
697.34,-4.25,-0.05,7.00,0.00,40.00,-973.63,38735
700.52,-4.28,-0.03,7.00,0.00,40.00,-973.63,38745
694.16,-4.32,-0.04,7.00,0.00,40.00,-973.63,38753
694.16,-4.39,-0.07,7.00,0.00,40.00,-973.63,38762
694.16,-4.44,-0.04,7.00,0.00,40.00,-973.63,38770
694.16,-4.52,-0.09,7.00,0.00,40.00,-973.63,38779
691.00,-4.56,-0.03,7.00,0.00,40.00,-973.63,38788
691.00,-4.64,-0.08,7.00,0.00,40.00,-973.63,38797
691.00,-4.68,-0.04,7.00,0.00,40.00,-973.63,38805
694.16,-4.71,-0.04,7.00,0.00,40.00,-973.63,38814
691.00,-4.72,-0.01,7.00,0.00,40.00,-973.63,38822
691.00,-4.72,0.00,7.00,0.00,40.00,-973.63,38832
691.00,-4.69,0.03,7.00,0.00,40.00,-973.63,38840
691.00,-4.63,0.06,7.00,0.00,40.00,-973.63,38849
694.16,-4.56,0.07,7.00,0.00,40.00,-973.63,38857
691.00,-4.50,0.06,7.00,0.00,40.00,-973.63,38866
694.16,-4.45,0.05,7.00,0.00,40.00,-973.63,38875
694.16,-4.40,0.05,7.00,0.00,40.00,-973.63,38884
622.14,-4.34,0.05,7.00,0.00,40.00,-973.63,38893
697.34,-4.27,0.08,7.00,0.00,40.00,-973.63,38901
706.94,-4.19,0.07,7.00,0.00,40.00,-973.63,38910
700.52,-4.10,0.09,7.00,0.00,40.00,-973.63,38919
706.94,-4.02,0.08,7.00,0.00,40.00,-973.63,38928
706.94,-3.94,0.08,7.00,0.00,40.00,-973.63,38936
706.94,-3.87,0.07,7.00,0.00,40.00,-973.63,38945
710.17,-3.24,0.63,7.00,0.00,40.00,-973.63,38953
710.17,-3.56,-0.32,7.00,0.00,40.00,-973.63,38963
657.18,-3.71,-0.15,7.00,0.00,40.00,-973.63,38971
713.42,-3.71,-0.00,7.00,0.00,40.00,-973.63,38980
716.68,-3.48,0.23,7.00,0.00,40.00,-973.63,38988
719.95,-3.66,-0.18,7.00,0.00,40.00,-973.63,38998
719.95,-3.79,-0.13,7.00,0.00,40.00,-973.63,39007
723.24,-3.94,-0.16,7.00,0.00,40.00,-973.63,39015
669.29,-4.05,-0.10,7.00,0.00,40.00,-973.63,39024
736.54,-4.14,-0.09,7.00,0.00,40.00,-973.63,39032
723.24,-4.26,-0.12,7.00,0.00,40.00,-973.63,39042
703.72,-4.37,-0.12,7.00,0.00,40.00,-973.63,39050
669.29,-4.43,-0.06,7.00,0.00,40.00,-973.63,39059
723.24,-4.45,-0.02,7.00,0.00,40.00,-973.63,39067
669.29,-4.47,-0.02,7.00,0.00,40.00,-973.63,39076
726.54,-4.47,0.00,7.00,0.00,40.00,-973.63,39085
723.24,-4.45,0.02,7.00,0.00,40.00,-973.63,39094
726.54,-4.43,0.03,7.00,0.00,40.00,-973.63,39102
726.54,-4.40,0.03,7.00,0.00,40.00,-973.63,39111
726.54,-4.33,0.07,7.00,0.00,40.00,-973.63,39119
723.24,-4.23,0.10,7.00,0.00,40.00,-973.63,39129
726.54,-4.13,0.10,7.00,0.00,40.00,-973.63,39138
726.54,-3.98,0.16,7.00,0.00,40.00,-973.63,39146
726.54,-3.80,0.18,7.00,0.00,40.00,-973.63,39155
726.54,-3.59,0.21,7.00,0.00,40.00,-973.63,39163
726.54,-3.40,0.19,7.00,0.00,40.00,-973.63,39173
726.54,-3.19,0.22,7.00,0.00,40.00,-973.63,39181
723.24,-2.99,0.20,7.00,0.00,40.00,-973.63,39190
726.54,-2.80,0.19,7.00,0.00,40.00,-973.63,39198
726.54,-2.62,0.18,7.00,0.00,40.00,-973.63,39207
726.54,-2.44,0.18,7.00,0.00,40.00,-973.63,39216
681.61,-2.29,0.15,7.00,0.00,40.00,-973.63,39225
648.24,-2.17,0.12,7.00,0.00,40.00,-973.63,39233
723.24,-1.51,0.65,7.00,0.00,40.00,-973.63,39242
645.29,-1.86,-0.35,7.00,0.00,40.00,-973.63,39251
726.54,-1.97,-0.11,7.00,0.00,40.00,-973.63,39260
657.18,-1.95,0.02,7.00,0.00,40.00,-973.63,39269
723.24,-1.93,0.02,7.00,0.00,40.00,-973.63,39277
723.24,-1.96,-0.03,7.00,0.00,40.00,-973.63,39286
719.95,-1.98,-0.02,7.00,0.00,40.00,-973.63,39294
669.29,-2.00,-0.02,7.00,0.00,40.00,-973.63,39304
669.29,-2.03,-0.03,7.00,0.00,40.00,-973.63,39312
645.29,-2.05,-0.02,7.00,0.00,40.00,-973.63,39321
719.95,-2.07,-0.02,7.00,0.00,40.00,-973.63,39329
627.85,-2.10,-0.03,7.00,0.00,40.00,-973.63,39339
719.95,-2.11,-0.01,7.00,0.00,40.00,-973.63,39347
719.95,-2.15,-0.04,7.00,0.00,40.00,-973.63,39356
630.72,-2.18,-0.03,7.00,0.00,40.00,-973.63,39364
627.85,-1.59,0.59,7.00,0.00,40.00,-973.63,39373
630.72,-2.05,-0.46,7.00,0.00,40.00,-973.63,39383
719.95,-2.25,-0.20,7.00,0.00,40.00,-973.63,39391
719.95,-2.35,-0.09,7.00,0.00,40.00,-973.63,39400
719.95,-2.35,-0.01,7.00,0.00,40.00,-973.63,39408
630.72,-2.42,-0.07,7.00,0.00,40.00,-973.63,39417
719.95,-2.46,-0.04,7.00,0.00,40.00,-973.63,39426
642.35,-2.48,-0.03,7.00,0.00,40.00,-973.63,39435
719.95,-2.51,-0.02,7.00,0.00,40.00,-973.63,39443
719.95,-2.53,-0.02,7.00,0.00,40.00,-973.63,39452
719.95,-2.54,-0.01,7.00,0.00,40.00,-973.63,39460
719.95,-2.57,-0.03,7.00,0.00,40.00,-973.63,39470
716.68,-2.60,-0.03,7.00,0.00,40.00,-973.63,39479
716.68,-2.64,-0.04,7.00,0.00,40.00,-973.63,39487
716.68,-2.68,-0.04,7.00,0.00,40.00,-973.63,39496
713.42,-2.70,-0.02,7.00,0.00,40.00,-973.63,39504
716.68,-2.78,-0.07,7.00,0.00,40.00,-973.63,39514
633.61,-2.85,-0.07,7.00,0.00,40.00,-973.63,39522
716.68,-2.91,-0.06,7.00,0.00,40.00,-973.63,39531
630.72,-2.97,-0.06,7.00,0.00,40.00,-973.63,39539
713.42,-3.03,-0.07,7.00,0.00,40.00,-973.63,39548
630.72,-3.07,-0.04,7.00,0.00,40.00,-973.63,39557
713.42,-3.10,-0.03,7.00,0.00,40.00,-973.63,39566
716.68,-3.13,-0.03,7.00,0.00,40.00,-973.63,39574
713.42,-3.18,-0.05,7.00,0.00,40.00,-973.63,39583
713.42,-3.21,-0.04,7.00,0.00,40.00,-973.63,39591
713.42,-3.27,-0.06,7.00,0.00,40.00,-973.63,39601
710.17,-3.35,-0.08,7.00,0.00,40.00,-973.63,39610
710.17,-3.44,-0.09,7.00,0.00,40.00,-973.63,39618
710.17,-3.50,-0.06,7.00,0.00,40.00,-973.63,39627
713.42,-3.21,0.29,7.00,0.00,40.00,-973.63,39635
713.42,-3.68,-0.47,7.00,0.00,40.00,-973.63,39645
713.42,-3.95,-0.27,7.00,0.00,40.00,-973.63,39653
713.42,-4.04,-0.09,7.00,0.00,40.00,-973.63,39662
713.42,-4.14,-0.11,7.00,0.00,40.00,-973.63,39670
710.17,-4.26,-0.11,7.00,0.00,40.00,-973.63,39680
636.51,-4.38,-0.12,7.00,0.00,40.00,-973.63,39689
710.17,-4.49,-0.11,7.00,0.00,40.00,-973.63,39697
630.72,-4.62,-0.13,7.00,0.00,40.00,-973.63,39706
706.94,-4.68,-0.06,7.00,0.00,40.00,-973.63,39714
706.94,-4.78,-0.10,7.00,0.00,40.00,-973.63,39724
703.72,-4.83,-0.05,7.00,0.00,40.00,-973.63,39732
700.52,-4.90,-0.07,7.00,0.00,40.00,-973.63,39741
697.34,-4.95,-0.05,7.00,0.00,40.00,-973.63,39749
694.16,-5.02,-0.07,7.00,0.00,40.00,-973.63,39758
694.16,-5.06,-0.04,7.00,0.00,40.00,-973.63,39767
691.00,-5.11,-0.05,7.00,0.00,40.00,-973.63,39776
691.00,-5.15,-0.04,7.00,0.00,40.00,-973.63,39784
687.86,-5.18,-0.02,7.00,0.00,40.00,-973.63,39793
684.73,-5.20,-0.02,7.00,0.00,40.00,-973.63,39801
684.73,-5.18,0.01,7.00,0.00,40.00,-973.63,39811
681.61,-5.19,-0.00,7.00,0.00,40.00,-973.63,39819
681.61,-5.16,0.02,7.00,0.00,40.00,-973.63,39828
675.42,-5.13,0.03,7.00,0.00,40.00,-973.63,39836
675.42,-5.09,0.04,7.00,0.00,40.00,-973.63,39845
672.35,-5.06,0.03,7.00,0.00,40.00,-973.63,39854
669.29,-5.02,0.04,7.00,0.00,40.00,-973.63,39863
594.35,-5.00,0.02,7.00,0.00,40.00,-973.63,39872
666.24,-4.94,0.05,7.00,0.00,40.00,-973.63,39880
663.21,-4.90,0.05,7.00,0.00,40.00,-973.63,39889
657.18,-4.87,0.03,7.00,0.00,40.00,-973.63,39898
654.19,-4.87,-0.00,7.00,0.00,40.00,-973.63,39907
651.21,-4.84,0.04,7.00,0.00,40.00,-973.63,39915
642.35,-4.82,0.01,7.00,0.00,40.00,-973.63,39924
642.35,-4.82,0.00,7.00,0.00,40.00,-973.63,39932
636.51,-4.80,0.03,7.00,0.00,40.00,-973.63,39942
624.99,-4.77,0.02,7.00,0.00,40.00,-973.63,39950
619.30,-4.74,0.03,7.00,0.00,40.00,-973.63,39959
610.87,-4.73,0.01,7.00,0.00,40.00,-973.63,39967
608.09,-4.68,0.05,7.00,0.00,40.00,-973.63,39976
602.56,-4.64,0.04,7.00,0.00,40.00,-973.63,39985
597.07,-4.61,0.03,7.00,0.00,40.00,-973.63,39994
594.35,-4.60,0.01,7.00,0.00,40.00,-973.63,40002
591.64,-4.62,-0.02,7.00,0.00,40.00,-973.63,40011
588.94,-4.64,-0.02,7.00,0.00,40.00,-973.63,40019
591.64,-4.68,-0.04,7.00,0.00,40.00,-973.63,40029
594.35,-4.76,-0.08,7.00,0.00,40.00,-973.63,40038
597.07,-4.85,-0.09,7.00,0.00,40.00,-973.63,40046
599.81,-4.94,-0.09,7.00,0.00,40.00,-973.63,40055
605.32,-5.04,-0.10,7.00,0.00,40.00,-973.63,40064
608.09,-5.12,-0.09,7.00,0.00,40.00,-973.63,40073
613.67,-5.20,-0.08,7.00,0.00,40.00,-973.63,40081
619.30,-5.29,-0.09,7.00,0.00,40.00,-973.63,40090
624.99,-5.39,-0.10,7.00,0.00,40.00,-973.63,40098
624.99,-5.48,-0.09,7.00,0.00,40.00,-973.63,40108
630.72,-5.59,-0.11,7.00,0.00,40.00,-973.63,40116
630.72,-5.69,-0.10,7.00,0.00,40.00,-973.63,40125
636.51,-5.80,-0.11,7.00,0.00,40.00,-973.63,40133
636.51,-5.95,-0.16,7.00,0.00,40.00,-973.63,40142
639.42,-6.06,-0.11,7.00,0.00,40.00,-973.63,40151
639.42,-6.20,-0.14,7.00,0.00,40.00,-973.63,40160
636.51,-6.30,-0.10,7.00,0.00,40.00,-973.63,40168
639.42,-6.42,-0.11,7.00,0.00,40.00,-973.63,40177
639.42,-6.50,-0.09,7.00,0.00,40.00,-973.63,40185
639.42,-6.61,-0.11,7.00,0.00,40.00,-973.63,40195
642.35,-6.71,-0.10,7.00,0.00,40.00,-973.63,40203
639.42,-6.78,-0.07,7.00,0.00,40.00,-973.63,40212
642.35,-6.88,-0.10,7.00,0.00,40.00,-973.63,40220
639.42,-6.98,-0.10,7.00,0.00,40.00,-973.63,40229
642.35,-7.08,-0.10,7.00,0.00,40.00,-973.63,40238
594.35,-7.19,-0.11,7.00,0.00,40.00,-973.63,40247
642.35,-7.32,-0.13,7.00,0.00,40.00,-973.63,40255
642.35,-7.40,-0.08,7.00,0.00,40.00,-973.63,40264
642.35,-7.49,-0.09,7.00,0.00,40.00,-973.63,40272
642.35,-7.54,-0.05,7.00,0.00,40.00,-973.63,40282
642.35,-7.59,-0.05,7.00,0.00,40.00,-973.63,40290
639.42,-7.63,-0.03,7.00,0.00,40.00,-973.63,40299
639.42,-7.63,-0.01,7.00,0.00,40.00,-973.63,40307
636.51,-7.63,0.01,7.00,0.00,40.00,-973.63,40316
570.38,-7.62,0.01,7.00,0.00,40.00,-973.63,40325
636.51,-7}
W<h;]<2"i;j0,0.00,40.00,-973.63,40351
636.51,-7.56,0.00,7.00,0.00,40.00,-973.63,40359
636.51,-7.56,-0.00,7.00,0.00,40.00,-973.63,40369
636.51,-7.57,-0.01,7.00,0.00,40.00,-973.63,40377
636.51,-7.59,-0.02,7.00,0.00,40.00,-973.63,40386
636.51,-7.59,-0.00,7.00,0.00,40.00,-973.63,40394
636.51,-7.60,-0.01,7.00,0.00,40.00,-973.63,40403
633.61,-7.60,0.00,7.00,0.00,40.00,-973.63,40412
636.51,-7.60,-0.00,7.00,0.00,40.00,-973.63,40421
636.51,-7.63,-0.03,7.00,0.00,40.00,-973.63,40429
636.51,-7.63,0.00,7.00,0.00,40.00,-973.63,40438
633.61,-7.65,-0.02,7.00,0.00,40.00,-973.63,40446
636.51,-7.66,-0.01,7.00,0.00,40.00,-973.63,40456
636.51,-7.67,-0.01,7.00,0.00,40.00,-973.63,40464
636.51,-7.68,-0.01,7.00,0.00,40.00,-973.63,40473
633.61,-7.69,-0.02,7.00,0.00,40.00,-973.63,40481
633.61,-7.72,-0.03,7.00,0.00,40.00,-973.63,40491
636.51,-7.74,-0.02,7.00,0.00,40.00,-973.63,40499
633.61,-7.76,-0.02,7.00,0.00,40.00,-973.63,40508
636.51,-7.77,-0.00,7.00,0.00,40.00,-973.63,40516
636.51,-7.77,0.00,7.00,0.00,40.00,-973.63,40525
594.35,-7.75,0.02,7.00,0.00,40.00,-973.63,40534
639.42,-7.72,0.02,7.00,0.00,40.00,-973.63,40543
639.42,-7.66,0.07,7.00,0.00,40.00,-973.63,40551
642.35,-7.63,0.03,7.00,0.00,40.00,-973.63,40560
642.35,-7.55,0.08,7.00,0.00,40.00,-973.63,40568
602.56,-7.42,0.12,7.00,0.00,40.00,-973.63,40578
605.32,-7.39,0.04,7.00,0.00,40.00,-973.63,40586
602.56,-7.30,0.09,7.00,0.00,40.00,-973.63,40595
648.24,-7.24,0.05,7.00,0.00,40.00,-973.63,40603
651.21,-7.14,0.10,7.00,0.00,40.00,-973.63,40612
651.21,-7.08,0.06,7.00,0.00,40.00,-973.63,40621
654.19,-6.99,0.08,7.00,0.00,40.00,-973.63,40630
630.72,-6.91,0.08,7.00,0.00,40.00,-973.63,40638
660.19,-6.86,0.05,7.00,0.00,40.00,-973.63,40647
663.21,-6.80,0.06,7.00,0.00,40.00,-973.63,40655
663.21,-6.74,0.06,7.00,0.00,40.00,-973.63,40665
663.21,-6.69,0.05,7.00,0.00,40.00,-973.63,40673
666.24,-6.66,0.03,7.00,0.00,40.00,-973.63,40682
666.24,-6.63,0.03,7.00,0.00,40.00,-973.63,40690
666.24,-6.63,0.00,7.00,0.00,40.00,-973.63,40699
669.29,-6.64,-0.02,7.00,0.00,40.00,-973.63,40708
678.51,-6.68,-0.03,7.00,0.00,40.00,-973.63,40717
669.29,-6.65,0.03,7.00,0.00,40.00,-973.63,40725
669.29,-6.86,-0.21,7.00,0.00,40.00,-973.63,40734
622.14,-7.01,-0.15,7.00,0.00,40.00,-973.63,40742
672.35,-7.11,-0.10,7.00,0.00,40.00,-973.63,40752
675.42,-7.23,-0.12,7.00,0.00,40.00,-973.63,40760
675.42,-7.33,-0.10,7.00,0.00,40.00,-973.63,40769
675.42,-7.44,-0.12,7.00,0.00,40.00,-973.63,40777
675.42,-7.57,-0.12,7.00,0.00,40.00,-973.63,40786
678.51,-7.70,-0.14,7.00,0.00,40.00,-973.63,40795
675.42,-7.82,-0.11,7.00,0.00,40.00,-973.63,40804
675.42,-7.95,-0.14,7.00,0.00,40.00,-973.63,40813
678.51,-8.06,-0.10,7.00,0.00,40.00,-973.63,40821
675.42,-8.24,-0.18,7.00,0.00,40.00,-973.63,40830
678.51,-8.30,-0.06,7.00,0.00,40.00,-973.63,40839
675.42,-8.43,-0.13,7.00,0.00,40.00,-973.63,40848
678.51,-8.50,-0.07,7.00,0.00,40.00,-973.63,40856
675.42,-8.57,-0.07,7.00,0.00,40.00,-973.63,40865
599.81,-8.67,-0.10,7.00,0.00,40.00,-973.63,40873
678.51,-8.76,-0.09,7.00,0.00,40.00,-973.63,40883
675.42,-8.85,-0.09,7.00,0.00,40.00,-973.63,40891
678.51,-8.90,-0.05,7.00,0.00,40.00,-973.63,40900
678.51,-8.93,-0.04,7.00,0.00,40.00,-973.63,40908
678.51,-8.92,0.01,7.00,0.00,40.00,-973.63,40918
681.61,-8.91,0.01,7.00,0.00,40.00,-973.63,40926
681.61,-8.88,0.03,7.00,0.00,40.00,-973.63,40935
681.61,-8.84,0.04,7.00,0.00,40.00,-973.63,40943
684.73,-8.80,0.04,7.00,0.00,40.00,-973.63,40952
684.73,-8.74,0.06,7.00,0.00,40.00,-973.63,40961
681.61,-8.68,0.06,7.00,0.00,40.00,-973.63,40970
681.61,-8.60,0.07,7.00,0.00,40.00,-973.63,40978
684.73,-8.53,0.07,7.00,0.00,40.00,-973.63,40987
687.86,-8.44,0.09,7.00,0.00,40.00,-973.63,40995
636.51,-8.37,0.07,7.00,0.00,40.00,-973.63,41005
645.29,-8.31,0.06,7.00,0.00,40.00,-973.63,41013
687.86,-8.23,0.08,7.00,0.00,40.00,-973.63,41022
687.86,-8.17,0.06,7.00,0.00,40.00,-973.63,41030
684.73,-8.13,0.04,7.00,0.00,40.00,-973.63,41039
687.86,-8.09,0.04,7.00,0.00,40.00,-973.63,41048
684.73,-8.05,0.05,7.00,0.00,40.00,-973.63,41057
687.86,-8.04,0.01,7.00,0.00,40.00,-973.63,41065
694.16,-8.05,-0.01,7.00,0.00,40.00,-973.63,41074
691.00,-8.08,-0.02,7.00,0.00,40.00,-973.63,41082
619.30,-8.10,-0.03,7.00,0.00,40.00,-973.63,41092
691.00,-8.17,-0.06,7.00,0.00,40.00,-973.63,41100
694.16,-8.25,-0.08,7.00,0.00,40.00,-973.63,41109
694.16,-8.33,-0.08,7.00,0.00,40.00,-973.63,41117
694.16,-8.43,-0.09,7.00,0.00,40.00,-973.63,41126
697.34,-8.53,-0.10,7.00,0.00,40.00,-973.63,41135
697.34,-8.66,-0.12,7.00,0.00,40.00,-973.63,41144
697.34,-8.77,-0.11,7.00,0.00,40.00,-973.63,41152
697.34,-8.88,-0.11,7.00,0.00,40.00,-973.63,41161
697.34,-8.99,-0.11,7.00,0.00,40.00,-973.63,41169
694.16,-9.10,-0.11,7.00,0.00,40.00,-973.63,41179
697.34,-9.20,-0.10,7.00,0.00,40.00,-973.63,41187
697.34,-9.30,-0.10,7.00,0.00,40.00,-973.63,41196
697.34,-9.38,-0.08,7.00,0.00,40.00,-973.63,41204
697.34,-9.45,-0.06,7.00,0.00,40.00,-973.63,41213
624.99,-9.50,-0.05,7.00,0.00,40.00,-973.63,41222
697.34,-9.52,-0.02,7.00,0.00,40.00,-973.63,41231
622.14,-9.52,-0.00,7.00,0.00,40.00,-973.63,41239
710.17,-9.48,0.04,7.00,0.00,40.00,-973.63,41248
660.19,-9.43,0.06,7.00,0.00,40.00,-973.63,41256
651.21,-9.34,0.09,7.00,0.00,40.00,-973.63,41266
651.21,-9.24,0.10,7.00,0.00,40.00,-973.63,41274
700.52,-9.11,0.13,7.00,0.00,40.00,-973.63,41283
666.24,-8.98,0.13,7.00,0.00,40.00,-973.63,41291
706.94,-8.83,0.16,7.00,0.00,40.00,-973.63,41300
703.72,-8.68,0.15,7.00,0.00,40.00,-973.63,41309
703.72,-8.50,0.18,7.00,0.00,40.00,-973.63,41318
703.72,-8.34,0.16,7.00,0.00,40.00,-973.63,41326
700.52,-8.17,0.16,7.00,0.00,40.00,-973.63,41335
700.52,-8.02,0.15,7.00,0.00,40.00,-973.63,41344
703.72,-7.90,0.12,7.00,0.00,40.00,-973.63,41353
700.52,-7.79,0.11,7.00,0.00,40.00,-973.63,41361
700.52,-7.71,0.08,7.00,0.00,40.00,-973.63,41370
700.52,-7.63,0.08,7.00,0.00,40.00,-973.63,41378
700.52,-7.57,0.06,7.00,0.00,40.00,-973.63,41388
700.52,-7.53,0.04,7.00,0.00,40.00,-973.63,41396
700.52,-7.49,0.04,7.00,0.00,40.00,-973.63,41405
694.16,-7.45,0.04,7.00,0.00,40.00,-973.63,41413
697.34,-7.42,0.03,7.00,0.00,40.00,-973.63,41422
694.16,-7.43,-0.01,7.00,0.00,40.00,-973.63,41431
694.16,-7.43,0.01,7.00,0.00,40.00,-973.63,41440
694.16,-7.46,-0.03,7.00,0.00,40.00,-973.63,41448
691.00,-7.51,-0.05,7.00,0.00,40.00,-973.63,41457
691.00,-7.56,-0.06,7.00,0.00,40.00,-973.63,41465
687.86,-7.62,-0.06,7.00,0.00,40.00,-973.63,41475
684.73,-7.70,-0.08,7.00,0.00,40.00,-973.63,41483
687.86,-7.80,-0.10,7.00,0.00,40.00,-973.63,41492
684.73,-7.90,-0.11,7.00,0.00,40.00,-973.63,41500
681.61,-8.00,-0.10,7.00,0.00,40.00,-973.63,41509
681.61,-8.11,-0.11,7.00,0.00,40.00,-973.63,41518
684.73,-8.22,-0.11,7.00,0.00,40.00,-973.63,41527
678.51,-8.33,-0.11,7.00,0.00,40.00,-973.63,41535
678.51,-8.43,-0.10,7.00,0.00,40.00,-973.63,41544
675.42,-8.52,-0.09,7.00,0.00,40.00,-973.63,41552
675.42,-8.61,-0.09,7.00,0.00,40.00,-973.63,41562
669.29,-8.66,-0.05,7.00,0.00,40.00,-973.63,41570
672.35,-8.69,-0.03,7.00,0.00,40.00,-973.63,41579
669.29,-8.70,-0.01,7.00,0.00,40.00,-973.63,41587
669.29,-8.70,-0.00,7.00,0.00,40.00,-973.63,41596
669.29,-8.69,0.01,7.00,0.00,40.00,-973.63,41605
666.24,-8.67,0.02,7.00,0.00,40.00,-973.63,41614
663.21,-8.67,-0.00,7.00,0.00,40.00,-973.63,41622
660.19,-8.67,0.00,7.00,0.00,40.00,-973.63,41631
608.09,-8.69,-0.01,7.00,0.00,40.00,-973.63,41639
657.18,-8.71,-0.02,7.00,0.00,40.00,-973.63,41649
660.19,-8.74,-0.03,7.00,0.00,40.00,-973.63,41657
651.21,-8.77,-0.03,7.00,0.00,40.00,-973.63,41666
651.21,-8.81,-0.04,7.00,0.00,40.00,-973.63,41674
648.24,-8.86,-0.05,7.00,0.00,40.00,-973.63,41683
645.29,-8.91,-0.05,7.00,0.00,40.00,-973.63,41692
639.42,-8.96,-0.05,7.00,0.00,40.00,-973.63,41701
639.42,-9.01,-0.05,7.00,0.00,40.00,-973.63,41709
636.51,-9.07,-0.06,7.00,0.00,40.00,-973.63,41718
630.72,-9.11,-0.04,7.00,0.00,40.00,-973.63,41726
562.61,-9.13,-0.03,7.00,0.00,40.00,-973.63,41736
624.99,-9.14,-0.01,7.00,0.00,40.00,-973.63,41744
578.27,-9.17,-0.03,7.00,0.00,40.00,-973.63,41753
622.14,-9.19,-0.02,7.00,0.00,40.00,-973.63,41761
622.14,-9.23,-0.03,7.00,0.00,40.00,-973.63,41771
616.48,-9.27,-0.05,7.00,0.00,40.00,-973.63,41779
610.87,-9.31,-0.04,7.00,0.00,40.00,-973.63,41788
610.87,-9.36,-0.05,7.00,0.00,40.00,-973.63,41796
610.87,-9.39,-0.03,7.00,0.00,40.00,-973.63,41805
608.09,-9.44,-0.05,7.00,0.00,40.00,-973.63,41814
608.09,-9.48,-0.04,7.00,0.00,40.00,-973.63,41823
605.32,-9.53,-0.05,7.00,0.00,40.00,-973.63,41831
608.09,-9.58,-0.05,7.00,0.00,40.00,-973.63,41840
605.32,-9.64,-0.06,7.00,0.00,40.00,-973.63,41848
583.58,-9.71,-0.07,7.00,0.00,40.00,-973.63,41858
567.78,-9.78,-0.07,7.00,0.00,40.00,-973.63,41866
565.19,-9.86,-0.08,7.00,0.00,40.00,-973.63,41875
613.67,-9.94,-0.08,7.00,0.00,40.00,-973.63,41883
610.87,-10.03,-0.08,7.00,0.00,40.00,-973.63,41892
613.67,-10.08,-0.06,7.00,0.00,40.00,-973.63,41901
613.67,-10.14,-0.06,7.00,0.00,40.00,-973.63,41910
613.67,-10.19,-0.05,7.00,0.00,40.00,-973.63,41918
613.67,-10.22,-0.04,7.00,0.00,40.00,-973.63,41927
613.67,-10.23,-0.01,7.00,0.00,40.00,-973.63,41936
610.87,-10.26,-0.03,7.00,0.00,40.00,-973.63,41945
610.87,-10.28,-0.01,7.00,0.00,40.00,-973.63,41954
608.09,-10.29,-0.01,7.00,0.00,40.00,-973.63,41962
605.32,-10.29,-0.00,7.00,0.00,40.00,-973.63,41971
602.56,-10.28,0.01,7.00,0.00,40.00,-973.63,41979
599.81,-10.25,0.03,7.00,0.00,40.00,-973.63,41989
594.35,-10.21,0.04,7.00,0.00,40.00,-973.63,41997
591.64,-10.17,0.05,7.00,0.00,40.00,-973.63,42006
547.37,-10.12,0.05,7.00,0.00,40.00,-973.63,42014
580.92,-10.05,0.07,7.00,0.00,40.00,-973.63,42023
575.63,-9.97,0.07,7.00,0.00,40.00,-973.63,42032
554.94,-9.92,0.06,7.00,0.00,40.00,-973.63,42041
567.78,-9.84,0.08,7.00,0.00,40.00,-973.63,42049
508.69,-9.76,0.08,7.00,0.00,40.00,-973.63,42058
562.61,-9.67,0.09,7.00,0.00,40.00,-973.63,42066
560.04,-9.58,0.08,7.00,0.00,40.00,-973.63,42076
560.04,-9.48,0.10,7.00,0.00,40.00,-973.63,42084
552.40,-9.38,0.10,7.00,0.00,40.00,-973.63,42093
554.94,-9.28,0.09,7.00,0.00,40.00,-973.63,42101
552.40,-9.17,0.11,7.00,0.00,40.00,-973.63,42110
549.88,-9.07,0.10,7.00,0.00,40.00,-973.63,42119
549.88,-8.98,0.09,7.00,0.00,40.00,-973.63,42128
485.88,-8.90,0.08,7.00,0.00,40.00,-973.63,42136
544.87,-8.81,0.09,7.00,0.00,40.00,-973.63,42145
485.88,-8.74,0.07,7.00,0.00,40.00,-973.63,42153
539.90,-8.68,0.06,7.00,0.00,40.00,-973.63,42163
539.90,-8.63,0.05,7.00,0.00,40.00,-973.63,42171
534.98,-8.58,0.04,7.00,0.00,40.00,-973.63,42180
534.98,-8.53,0.05,7.00,0.00,40.00,-973.63,42188
534.98,-8.50,0.03,7.00,0.00,40.00,-973.63,42198
534.98,-8.48,0.02,7.00,0.00,40.00,-973.63,42206
534.98,-8.49,-0.00,7.00,0.00,40.00,-973.63,42215
481.44,-8.47,0.02,7.00,0.00,40.00,-973.63,42223
537.44,-8.47,-0.00,7.00,0.00,40.00,-973.63,42232
479.24,-8.49,-0.02,7.00,0.00,40.00,-973.63,42241
499.44,-8.53,-0.04,7.00,0.00,40.00,-973.63,42250
532.54,-8.57,-0.04,7.00,0.00,40.00,-973.63,42258
530.10,-8.64,-0.07,7.00,0.00,40.00,-973.63,42267
530.10,-8.70,-0.06,7.00,0.00,40.00,-973.63,42275
525.27,-8.76,-0.06,7.00,0.00,40.00,-973.63,42285
530.10,-8.84,-0.08,7.00,0.00,40.00,-973.63,42293
522.87,-8.91,-0.07,7.00,0.00,40.00,-973.63,42302
464.08,-8.98,-0.07,7.00,0.00,40.00,-973.63,42310
518.10,-9.04,-0.06,7.00,0.00,40.00,-973.63,42319
518.10,-9.10,-0.06,7.00,0.00,40.00,-973.63,42328
515.73,-9.14,-0.04,7.00,0.00,40.00,-973.63,42337
515.73,-9.17,-0.03,7.00,0.00,40.00,-973.63,42345
518.10,-9.18,-0.00,7.00,0.00,40.00,-973.63,42354
518.10,-9.16,0.02,7.00,0.00,40.00,-973.63,42362
515.73,-9.16,-0.00,7.00,0.00,40.00,-973.63,42372
515.73,-9.13,0.03,7.00,0.00,40.00,-973.63,42380
518.10,-9.08,0.05,7.00,0.00,40.00,-973.63,42389
518.10,-9.04,0.04,7.00,0.00,40.00,-973.63,42397
520.48,-9.01,0.04,7.00,0.00,40.00,-973.63,42406
522.87,-8.94,0.07,7.00,0.00,40.00,-973.63,42415
527.68,-8.87,0.07,7.00,0.00,40.00,-973.63,42424
530.10,-8.81,0.06,7.00,0.00,40.00,-973.63,42432
532.54,-8.72,0.09,7.00,0.00,40.00,-973.63,42441
534.98,-8.64,0.08,7.00,0.00,40.00,-973.63,42449
537.44,-8.55,0.09,7.00,0.00,40.00,-973.63,42459
537.44,-8.45,0.10,7.00,0.00,40.00,-973.63,42467
537.44,-8.33,0.12,7.00,0.00,40.00,-973.63,42476
539.90,-8.21,0.12,7.00,0.00,40.00,-973.63,42484
532.54,-8.09,0.13,7.00,0.00,40.00,-973.63,42493
488.12,-7.96,0.12,7.00,0.00,40.00,-973.63,42502
522.87,-7.85,0.12,7.00,0.00,40.00,-973.63,42511
515.73,-7.70,0.14,7.00,0.00,40.00,-973.63,42519
508.69,-7.57,0.13,7.00,0.00,40.00,-973.63,42528
506.36,-7.44,0.13,7.00,0.00,40.00,-973.63,42536
497.16,-7.31,0.13,7.00,0.00,40.00,-973.63,42546
490.36,-7.25,0.06,7.00,0.00,40.00,-973.63,42554
483.66,-7.05,0.21,7.00,0.00,40.00,-973.63,42563
474.86,-6.92,0.13,7.00,0.00,40.00,-973.63,42571
470.52,-6.74,0.18,7.00,0.00,40.00,-973.63,42580
459.84,-6.58,0.16,7.00,0.00,40.00,-973.63,42589
451.47,-6.40,0.18,7.00,0.00,40.00,-973.63,42598
443.24,-6.28,0.12,7.00,0.00,40.00,-973.63,42606
431.18,-6.09,0.18,7.00,0.00,40.00,-973.63,42615
429.20,-5.95,0.14,7.00,0.00,40.00,-973.63,42624
421.37,-5.75,0.19,7.00,0.00,40.00,-973.63,42633
417.51,-5.58,0.17,7.00,0.00,40.00,-973.63,42641
409.89,-5.40,0.18,7.00,0.00,40.00,-973.63,42650
406.14,-5.24,0.16,7.00,0.00,40.00,-973.63,42658
404.27,-5.09,0.15,7.00,0.00,40.00,-973.63,42668
404.27,-4.95,0.14,7.00,0.00,40.00,-973.63,42676
402.41,-4.80,0.15,7.00,0.00,40.00,-973.63,42685
404.27,-4.69,0.10,7.00,0.00,40.00,-973.63,42693
404.27,-4.60,0.09,7.00,0.00,40.00,-973.63,42702
408.01,-4.51,0.09,7.00,0.00,40.00,-973.63,42711
408.01,-4.44,0.07,7.00,0.00,40.00,-973.63,42720
413.69,-4.40,0.04,7.00,0.00,40.00,-973.63,42728
421.37,-4.39,0.01,7.00,0.00,40.00,-973.63,42737
386.06,-4.51,-0.13,7.00,0.00,40.00,-973.63,42745
427.23,-4.51,0.01,7.00,0.00,40.00,-973.63,42755
437.17,-4.52,-0.01,7.00,0.00,40.00,-973.63,42763
437.17,-4.63,-0.11,7.00,0.00,40.00,-973.63,42772
437.17,-4.78,-0.15,7.00,0.00,40.00,-973.63,42780
421.37,-4.85,-0.07,7.00,0.00,40.00,-973.63,42789
402.41,-4.92,-0.07,7.00,0.00,40.00,-973.63,42799
437.17,-5.06,-0.13,7.00,0.00,40.00,-973.63,42807
437.17,-5.17,-0.11,7.00,0.00,40.00,-973.63,42816
391.43,-5.24,-0.07,7.00,-1.11,-40.00,-973.63,42824
437.17,-5.31,-0.07,7.00,0.00,40.00,-973.63,42833
435.16,-5.41,-0.09,7.00,0.00,40.00,-973.63,42842
437.17,-5.45,-0.04,7.00,0.00,40.00,-973.63,42851
435.16,-5.41,0.04,7.00,0.00,40.00,-973.63,42859
435.16,-5.42,-0.01,7.00,0.00,40.00,-973.63,42868
437.17,-5.44,-0.02,7.00,0.00,40.00,-973.63,42876
439.19,-5.43,0.01,7.00,0.00,40.00,-973.63,42886
449.40,-5.43,-0.00,7.00,0.00,40.00,-973.63,42894
453.55,-5.43,0.00,7.00,0.00,40.00,-973.63,42903
457.73,-5.37,0.06,7.00,0.00,40.00,-973.63,42911
459.84,-5.35,0.02,7.00,0.00,40.00,-973.63,42920
466.22,-5.28,0.06,7.00,0.00,40.00,-973.63,42929
470.52,-5.23,0.06,7.00,0.00,40.00,-973.63,42938
477.05,-5.18,0.05,7.00,0.00,40.00,-973.63,42946
483.66,-5.11,0.07,7.00,0.00,40.00,-973.63,42955
488.12,-5.03,0.08,7.00,0.00,40.00,-973.63,42963
490.36,-4.91,0.12,7.00,0.00,40.00,-973.63,42973
499.44,-4.77,0.14,7.00,0.00,40.00,-973.63,42981
515.73,-4.62,0.15,7.00,0.00,40.00,-973.63,42990
508.69,-4.49,0.13,7.00,0.00,40.00,-973.63,42998
527.68,-4.37,0.11,7.00,0.00,40.00,-973.63,43008
520.48,-4.28,0.09,7.00,0.00,40.00,-973.63,43016
525.27,-4.21,0.07,7.00,0.00,40.00,-973.63,43025
494.88,-4.19,0.03,7.00,0.00,40.00,-973.63,43033
534.98,-4.18,0.00,7.00,0.00,40.00,-973.63,43042
539.90,-4.20,-0.02,7.00,0.00,40.00,-973.63,43051
542.38,-4.22,-0.02,7.00,0.00,40.00,-973.63,43060
544.87,-4.25,-0.03,7.00,0.00,40.00,-973.63,43068
544.87,-4.29,-0.04,7.00,0.00,40.00,-973.63,43077
520.48,-4.32,-0.03,7.00,0.00,40.00,-973.63,43086
547.37,-4.35,-0.03,7.00,0.00,40.00,-973.63,43095
549.88,-4.38,-0.02,7.00,0.00,40.00,-973.63,43104
549.88,-4.40,-0.03,7.00,0.00,40.00,-973.63,43112
549.88,-4.42,-0.01,7.00,0.00,40.00,-973.63,43121
560.04,-4.41,0.01,7.00,0.00,40.00,-973.63,43129
513.37,-4.40,0.01,7.00,0.00,40.00,-973.63,43139
513.37,-4.38,0.02,7.00,0.00,40.00,-972.79,43147
511.02,-4.33,0.04,7.00,0.00,40.00,-972.79,43156
483.66,-4.28,0.06,7.00,0.00,40.00,-972.79,43164
552.40,-4.21,0.07,7.00,0.00,40.00,-972.79,43173
552.40,-4.11,0.10,7.00,0.00,40.00,-972.79,43182
554.94,-4.02,0.10,7.00,0.00,40.00,-972.79,43191
554.94,-3.92,0.09,7.00,0.00,40.00,-972.79,43199
557.48,-3.83,0.10,7.00,0.00,40.00,-972.79,43208
557.48,-3.71,0.12,7.00,0.00,40.00,-972.79,43216
504.04,-3.59,0.12,7.00,0.00,40.00,-972.79,43226
560.04,-3.47,0.13,7.00,0.00,40.00,-972.79,43234
504.04,-3.32,0.15,7.00,0.00,40.00,-972.79,43243
560.04,-3.19,0.13,7.00,0.00,40.00,-972.79,43252
497.16,-3.09,0.10,7.00,0.00,40.00,-972.79,43260
562.61,-3.03,0.05,7.00,0.00,40.00,-972.79,43270
562.61,-2.98,0.05,7.00,0.00,40.00,-972.79,43278
562.61,-2.96,0.02,7.00,0.00,40.00,-972.79,43287
562.61,-2.96,-0.01,7.00,0.00,40.00,-972.79,43295
504.04,-2.95,0.01,7.00,0.00,40.00,-972.79,43304
560.04,-2.91,0.05,7.00,0.00,40.00,-972.79,43313
515.73,-2.87,0.04,7.00,0.00,40.00,-972.79,43322
560.04,-2.83,0.04,7.00,0.00,40.00,-972.79,43330
557.48,-2.77,0.05,7.00,0.00,40.00,-972.79,43339
554.94,-2.73,0.05,7.00,0.00,40.00,-972.79,43347
557.48,-2.68,0.05,7.00,0.00,40.00,-972.79,43357
557.48,-2.62,0.06,7.00,0.00,40.00,-972.79,43365
554.94,-2.57,0.05,7.00,0.00,40.00,-972.79,43374
557.48,-2.53,0.04,7.00,0.00,40.00,-972.79,43382
554.94,-2.52,0.01,7.00,0.00,40.00,-972.79,43392
552.40,-2.53,-0.01,7.00,0.00,40.00,-972.79,43400
497.16,-2.54,-0.01,7.00,0.00,40.00,-972.79,43409
554.94,-2.56,-0.03,7.00,0.00,40.00,-972.79,43418
554.94,-2.59,-0.03,7.00,0.00,40.00,-972.79,43426
554.94,-2.60,-0.01,7.00,0.00,40.00,-972.79,43436
552.40,-2.59,0.01,7.00,0.00,40.00,-972.79,43444
552.40,-2.61,-0.02,7.00,0.00,40.00,-972.79,43453
549.88,-2.63,-0.01,7.00,0.00,40.00,-972.79,43461
547.37,-2.62,0.00,7.00,0.00,40.00,-972.79,43470
544.87,-2.61,0.02,7.00,0.00,40.00,-972.79,43479
539.90,-2.59,0.01,7.00,0.00,40.00,-972.79,43488
537.44,-2.53,0.06,7.00,0.00,40.00,-972.79,43496
534.98,-2.47,0.06,7.00,0.00,40.00,-972.79,43505
532.54,-2.42,0.05,7.00,0.00,40.00,-972.79,43513
527.68,-2.36,0.06,7.00,0.00,40.00,-972.79,43523
525.27,-2.30,0.06,7.00,0.00,40.00,-972.79,43531
520.48,-2.23,0.07,7.00,0.00,40.00,-972.79,43540
515.73,-2.17,0.06,7.00,0.00,40.00,-972.79,43548
474.86,-2.10,0.07,7.00,0.00,40.00,-972.79,43557
506.36,-2.05,0.06,7.00,0.00,40.00,-972.79,43566
501.74,-2.01,0.04,7.00,0.00,40.00,-972.79,43575
464.08,-1.99,0.03,7.00,0.00,40.00,-972.79,43584
490.36,-1.95,0.04,7.00,0.00,40.00,-972.79,43592
441.21,-1.95,-0.00,7.00,0.00,40.00,-972.79,43601
483.66,-1.98,-0.02,7.00,0.00,40.00,-972.79,43610
481.44,-2.00,-0.03,7.00,0.00,40.00,-972.79,43619
474.86,-2.01,-0.01,7.00,0.00,40.00,-972.79,43627
441.21,-2.05,-0.04,7.00,0.00,40.00,-972.79,43636
470.52,-2.10,-0.05,7.00,0.00,40.00,-972.79,43644
413.69,-2.15,-0.05,7.00,0.00,40.00,-972.79,43654
461.96,-2.23,-0.08,7.00,0.00,40.00,-972.79,43662
413.69,-2.32,-0.09,7.00,0.00,40.00,-972.79,43671
449.40,-2.41,-0.08,7.00,0.00,40.00,-972.79,43679
443.24,-2.48,-0.08,7.00,0.00,40.00,-972.79,43688
433.17,-2.55,-0.07,7.00,0.00,40.00,-972.79,43697
427.23,-2.59,-0.04,7.00,0.00,40.00,-972.79,43706
425.27,-2.68,-0.09,7.00,0.00,40.00,-972.79,43714
382.51,-2.70,-0.02,7.00,0.00,40.00,-972.79,43723
417.51,-2.70,0.00,7.00,0.00,40.00,-972.79,43731
413.69,-2.71,-0.01,7.00,0.00,40.00,-972.79,43741
368.65,-2.70,0.01,7.00,0.00,40.00,-972.79,43749
408.01,-2.68,0.02,7.00,0.00,40.00,-972.79,43758
365.26,-2.64,0.04,7.00,0.00,40.00,-972.79,43767
398.72,-2.62,0.02,7.00,0.00,40.00,-972.79,43776
395.06,-2.58,0.04,7.00,0.00,40.00,-972.79,43785
391.43,-2.54,0.04,7.00,0.00,40.00,-972.79,43793
389.63,-2.48,0.06,7.00,0.00,40.00,-972.79,43802
382.51,-2.45,0.04,7.00,0.00,40.00,-972.79,43810
379.00,-2.42,0.03,7.00,0.00,40.00,-972.79,43820
350.38,-2.38,0.03,7.00,0.00,40.00,-972.79,43828
373.79,-2.33,0.05,7.00,0.00,40.00,-972.79,43837
360.23,-2.30,0.03,7.00,0.00,40.00,-972.79,43845
370.35,-2.26,0.05,7.00,0.00,40.00,-972.79,43854
365.26,-2.19,0.07,7.00,0.00,40.00,-972.79,43863
363.57,-2.13,0.06,7.00,0.00,40.00,-972.79,43872
361.90,-2.09,0.03,7.00,0.00,40.00,-972.79,43880
358.57,-2.06,0.04,7.00,0.00,40.00,-972.79,43889
355.27,-2.01,0.05,7.00,0.00,40.00,-972.79,43898
355.27,-1.97,0.04,7.00,0.00,40.00,-972.79,43907
353.63,-1.93,0.04,7.00,0.00,40.00,-972.79,43916
352.00,-1.92,0.01,7.00,0.00,40.00,-972.79,43924
350.38,-1.89,0.04,7.00,0.00,40.00,-972.79,43933
350.38,-1.88,0.01,7.00,0.00,40.00,-972.79,43941
340.79,-1.84,0.04,7.00,0.00,40.00,-972.79,43951
342.37,-1.82,0.02,7.00,0.00,40.00,-972.79,43959
336.09,-1.79,0.04,7.00,0.00,40.00,-972.79,43968
332.99,-1.76,0.03,7.00,0.00,40.00,-972.79,43976
329.92,-1.71,0.05,7.00,0.00,40.00,-972.79,43985
325.37,-1.65,0.06,7.00,0.00,40.00,-972.79,43994
319.39,-1.59,0.05,7.00,0.00,40.00,-972.79,44003
304.91,-1.53,0.07,7.00,0.00,40.00,-972.79,44011
299.30,-1.44,0.09,7.00,0.00,40.00,-972.79,44020
287.03,-1.35,0.09,7.00,0.00,40.00,-972.79,44028
276.54,-1.27,0.08,7.00,0.00,40.00,-972.79,44038
268.91,-1.18,0.09,7.00,0.00,40.00,-972.79,44047
255.46,-1.11,0.07,7.00,0.00,40.00,-972.79,44055
251.90,-1.04,0.06,7.00,0.00,40.00,-972.79,44064
241.52,-1.02,0.02,7.00,0.00,40.00,-972.79,44072
235.93,-0.99,0.03,7.00,0.00,40.00,-972.79,44082
230.46,-0.99,-0.00,7.00,0.00,40.00,-972.79,44090
223.01,-1.01,-0.02,7.00,0.00,40.00,-972.79,44099
217.83,-1.04,-0.03,7.00,0.00,40.00,-972.79,44107
219.89,-1.04,-0.00,7.00,0.00,40.00,-972.79,44116
202.98,-1.06,-0.02,7.00,0.00,40.00,-972.79,44125
209.78,-1.08,-0.02,7.00,0.00,40.00,-972.79,44134
201.07,-1.11,-0.03,7.00,0.00,40.00,-972.79,44142
191.79,-1.14,-0.03,7.00,0.00,40.00,-972.79,44151
180.34,-1.15,-0.01,7.00,0.00,40.00,-972.79,44160
165.54,-1.16,-0.01,7.00,0.00,40.00,-972.79,44169
163.97,-1.15,0.01,7.00,0.00,40.00,-972.79,44177
146.18,-1.13,0.02,7.00,0.00,40.00,-972.79,44186
142.03,-1.11,0.02,7.00,-0.14,-40.00,-972.79,44195
122.85,-1.09,0.03,7.00,-10.15,-48.00,-972.79,44204
115.31,-1.06,0.03,7.00,-13.59,-51.00,-972.79,44213
97.07,-1.03,0.03,7.00,-21.20,-57.00,-972.79,44222
97.07,-0.99,0.04,7.00,-20.94,-57.00,-973.63,44230
84.83,-0.95,0.04,7.00,-25.23,-61.00,-973.63,44239
74.75,-0.92,0.04,7.00,-28.27,-63.00,-973.63,44249
71.76,-0.89,0.03,7.00,-29.04,-64.00,-974.47,44257
66.77,-0.93,-0.04,7.00,-30.88,-65.00,-975.31,44266
67.12,-0.89,0.04,7.00,-30.31,-65.00,-975.31,44275
59.24,-0.87,0.02,7.00,-32.25,-67.00,-976.15,44283
60.81,-0.82,0.06,7.00,-31.46,-66.00,-976.15,44293
61.13,-0.70,0.12,7.00,-30.57,-65.00,-976.15,44302
56.79,-0.61,0.09,7.00,-31.24,-66.00,-976.99,44310
54.43,-0.52,0.09,7.00,-31.33,-66.00,-976.99,44319
54.14,-0.46,0.06,7.00,-31.20,-66.00,-976.99,44328
52.72,-0.37,0.10,7.00,-30.89,-65.00,-976.99,44337
49.69,-0.26,0.10,7.00,-30.95,-66.00,-977.83,44346
48.63,-0.16,0.10,7.00,-30.64,-65.00,-977.83,44355
46.05,-0.05,0.10,7.00,-30.62,-65.00,-978.67,44363
46.05,0.04,0.10,7.00,-30.16,-65.00,-978.67,44372
43.11,0.11,0.07,7.00,-30.46,-65.00,-978.67,44382
42.40,0.18,0.07,7.00,-30.20,-65.00,-978.67,44390
41.01,0.24,0.05,7.00,-30.24,-65.00,-979.51,44399
38.11,0.26,0.03,7.00,-30.67,-65.00,-979.51,44408
35.79,0.29,0.03,7.00,-30.87,-65.00,-979.51,44417
36.41,0.29,0.00,7.00,-30.86,-65.00,-979.51,44426
35.59,0.29,-0.01,7.00,-31.05,-66.00,-979.51,44435
34.57,0.27,-0.01,7.00,-31.29,-66.00,-979.51,44443
37.90,0.28,0.01,7.00,-30.69,-65.00,-979.51,44452
36.62,0.26,-0.02,7.00,-31.13,-66.00,-979.51,44462
37.26,0.25,-0.01,7.00,-30.99,-66.00,-980.35,44470
36.62,0.27,0.02,7.00,-30.87,-65.00,-980.35,44479
36.62,0.25,-0.02,7.00,-31.17,-66.00,-980.35,44488
36.00,0.28,0.03,7.00,-30.89,-65.00,-981.18,44496
35.59,0.29,0.01,7.00,-30.97,-66.00,-981.18,44506
36.21,0.32,0.03,7.00,-30.65,-65.00,-982.02,44515
34.18,0.36,0.04,7.00,-30.74,-65.00,-982.02,44523
30.93,0.43,0.07,7.00,-30.67,-65.00,-982.86,44532
29.31,0.44,0.01,7.00,-31.03,-66.0}
2"i-j44559
30.93,0.55,0.04,7.00,-30.20,-65.00,-984.54,44568
30.38,0.60,0.05,7.00,-29.97,-65.00,-984.54,44576
27.75,0.65,0.06,7.00,-29.96,-65.00,-985.38,44585
25.45,0.70,0.05,7.00,-30.01,-65.00,-985.38,44595
26.09,0.75,0.05,7.00,-29.68,-64.00,-986.22,44603
28.09,0.78,0.03,7.00,-29.38,-64.00,-986.22,44612
28.43,0.83,0.05,7.00,-29.04,-64.00,-987.06,44621
27.92,0.85,0.02,7.00,-29.11,-64.00,-987.06,44630
30.93,0.89,0.04,7.00,-28.51,-64.00,-987.90,44639
31.48,0.88,-0.01,7.00,-28.68,-64.00,-987.90,44648
33.58,0.91,0.03,7.00,-28.06,-63.00,-988.74,44656
33.58,0.86,-0.06,7.00,-28.69,-64.00,-989.58,44665
35.18,0.94,0.08,7.00,-27.50,-63.00,-989.58,44675
35.79,0.93,-0.01,7.00,-27.83,-63.00,-990.42,44683
38.33,0.86,-0.07,7.00,-28.02,-63.00,-991.26,44692
38.77,0.90,0.04,7.00,-27.35,-63.00,-992.10,44701
39.65,0.86,-0.04,7.00,-27.72,-63.00,-992.94,44709
41.01,0.87,0.01,7.00,-27.26,-62.00,-994.61,44719
41.93,0.83,-0.04,7.00,-27.47,-63.00,-995.45,44728
43.59,0.80,-0.03,7.00,-27.34,-63.00,-996.29,44736
44.56,0.75,-0.05,7.00,-27.51,-63.00,-997.97,44745
28.61,0.68,-0.06,7.00,-30.19,-65.00,-998.81,44754
46.56,0.69,0.00,7.00,-27.21,-62.00,-1000.49,44763
49.43,0.64,-0.04,7.00,-27.08,-62.00,-1001.33,44772
50.50,0.60,-0.05,7.00,-27.09,-62.00,-1002.17,44781
51.32,0.51,-0.08,7.00,-27.50,-63.00,-1003.85,44790
54.14,0.48,-0.04,7.00,-26.90,-62.00,-1004.69,44798
53.57,0.48,-0.00,7.00,-26.89,-62.00,-1005.53,44808
54.43,0.42,-0.06,7.00,-27.20,-62.00,-1006.36,44817
56.49,0.49,0.07,7.00,-25.92,-61.00,-1007.20,44826
59.55,0.42,-0.07,7.00,-26.07,-61.00,-1008.04,44834
75.13,0.54,0.12,7.00,-20.54,-57.00,-1008.88,44844
66.09,0.57,0.03,7.00,-23.31,-59.00,-1009.72,44853
66.77,0.60,0.03,7.00,-22.93,-59.00,-1009.72,44861
72.50,0.63,0.03,7.00,-21.25,-57.00,-1009.72,44870
76.29,0.68,0.05,7.00,-19.74,-56.00,-1010.56,44879
83.14,0.73,0.05,7.00,-17.29,-54.00,-1010.56,44888
88.75,0.79,0.06,7.00,-15.07,-52.00,-1010.56,44897
91.44,0.82,0.03,7.00,-14.09,-51.00,-1010.56,44906
95.63,0.81,-0.00,7.00,-12.66,-50.00,-1010.56,44915
88.75,0.80,-0.01,7.00,-15.26,-52.00,-1010.56,44923
95.63,0.79,-0.01,7.00,-12.78,-50.00,-1010.56,44933
95.63,0.79,-0.00,7.00,-12.78,-50.00,-1010.56,44942
100.49,0.81,0.02,7.00,-10.70,-48.00,-1010.56,44950
100.99,0.82,0.01,7.00,-10.48,-48.00,-1010.56,44959
100.99,0.86,0.04,7.00,-10.15,-48.00,-1010.56,44968
100.99,0.87,0.01,7.00,-10.21,-48.00,-1010.56,44978
100.99,0.92,0.05,7.00,-9.83,-48.00,-1010.56,44986
100.99,0.98,0.07,7.00,-9.43,-47.00,-1010.56,44995
99.50,1.05,0.06,7.00,-9.71,-48.00,-1010.56,45004
84.41,1.11,0.06,7.00,-14.99,-52.00,-1010.56,45012
79.05,1.16,0.06,7.00,-16.47,-53.00,-1010.56,45022
66.77,1.21,0.05,7.00,-19.83,-56.00,-1010.56,45031
65.75,1.27,0.06,7.00,-19.77,-56.00,-1010.56,45039
59.86,1.33,0.06,7.00,-20.93,-57.00,-1010.56,45048
58.92,1.39,0.06,7.00,-20.88,-57.00,-1010.56,45058
59.55,1.47,0.08,7.00,-20.24,-57.00,-1010.56,45067
65.75,1.52,0.05,7.00,-18.54,-55.00,-1010.56,45075
65.41,1.59,0.07,7.00,-18.19,-55.00,-1010.56,45084
66.43,1.67,0.08,7.00,-17.50,-54.00,-1010.56,45093
67.12,1.76,0.09,7.00,-16.83,-54.00,-1010.56,45102
71.03,1.86,0.10,7.00,-15.20,-52.00,-1010.56,45111
71.39,1.86,-0.01,7.00,-15.55,-53.00,-1010.56,45120
69.94,1.85,-0.00,7.00,-15.95,-53.00,-1010.56,45129
67.47,1.83,-0.03,7.00,-16.87,-54.00,-1010.56,45137
65.75,1.76,-0.07,7.00,-17.83,-55.00,-1010.56,45147
64.40,1.62,-0.14,7.00,-19.17,-56.00,-1010.56,45156
65.41,1.47,-0.15,7.00,-19.70,-56.00,-1011.40,45164
65.41,1.46,-0.00,7.00,-19.14,-56.00,-1011.40,45173
65.41,1.17,-0.30,7.00,-21.80,-58.00,-1011.40,45182
64.06,0.85,-0.32,7.00,-23.83,-60.00,-1012.24,45192
63.73,0.85,0.00,7.00,-22.63,-59.00,-1012.24,45200
61.77,0.57,-0.28,7.00,-25.66,-61.00,-1013.08,45209
57.09,0.45,-0.11,7.00,-26.66,-62.00,-1013.08,45218
58.31,0.29,-0.17,7.00,-27.43,-63.00,-1013.92,45227
52.44,0.15,-0.14,7.00,-29.33,-64.00,-1013.92,45236
51.60,0.02,-0.13,7.00,-30.09,-65.00,-1014.76,45245
53.86,-0.18,-0.20,7.00,-30.92,-66.00,-1015.60,45254
51.05,-0.29,-0.11,7.00,-31.68,-66.00,-1016.44,45262
54.72,-0.44,-0.14,7.00,-31.77,-66.00,-1017.28,45272
54.43,-0.54,-0.11,7.00,-32.21,-67.00,-1017.28,45281
56.19,-0.66,-0.12,7.00,-32.44,-67.00,-1018.12,45289
55.60,-0.77,-0.11,7.00,-33.07,-67.00,-1018.95,45298
55.60,-0.79,-0.03,7.00,-32.88,-67.00,-1019.79,45307
53.00,-0.89,-0.10,7.00,-34.20,-68.00,-1020.63,45317
50.23,-0.88,0.01,7.00,-34.28,-68.00,-1021.47,45325
49.16,-0.96,-0.08,7.00,-35.29,-69.00,-1023.15,45334
47.84,-0.99,-0.03,7.00,-35.48,-69.00,-1023.99,45343
47.33,-0.97,0.01,7.00,-35.33,-69.00,-1024.83,45351
46.56,-1.01,-0.04,7.00,-35.88,-70.00,-1026.51,45361
46.05,-0.94,0.07,7.00,-35.21,-69.00,-1027.35,45370
41.93,-0.90,0.04,7.00,-35.85,-70.00,-1029.03,45379
40.10,-0.84,0.06,7.00,-35.76,-70.00,-1029.87,45387
38.77,-0.77,0.08,7.00,-35.53,-69.00,-1030.71,45396
39.21,-0.70,0.07,7.00,-35.15,-69.00,-1032.38,45406
38.11,-0.61,0.09,7.00,-34.78,-69.00,-1033.22,45415
37.04,-0.52,0.08,7.00,-34.54,-69.00,-1034.90,45423
38.11,-0.48,0.04,7.00,-34.31,-68.00,-1035.74,45432
38.99,-0.39,0.09,7.00,-33.53,-68.00,-1037.42,45442
38.99,-0.35,0.04,7.00,-33.55,-68.00,-1038.26,45450
38.99,-0.27,0.08,7.00,-32.97,-67.00,-1039.94,45459
37.68,-0.22,0.04,7.00,-33.09,-67.00,-1040.78,45468
37.47,-0.16,0.06,7.00,-32.73,-67.00,-1042.46,45477
35.59,-0.20,-0.04,7.00,-33.64,-68.00,-1044.13,45486
37.47,-0.16,0.04,7.00,-32.82,-67.00,-1044.97,45495
35.59,-0.19,-0.03,7.00,-33.57,-68.00,-1046.65,45504
33.39,-0.16,0.03,7.00,-33.47,-68.00,-1048.33,45513
32.24,-0.15,0.01,7.00,-33.61,-68.00,-1049.17,45521
32.43,-0.15,-0.00,7.00,-33.68,-68.00,-1050.85,45531
30.38,-0.12,0.04,7.00,-33.59,-68.00,-1052.53,45540
28.95,-0.11,0.00,7.00,-33.87,-68.00,-1054.21,45548
28.95,-0.07,0.05,7.00,-33.47,-68.00,-1055.05,45557
25.77,0.01,0.08,7.00,-33.29,-67.00,-1056.72,45566
29.84,0.11,0.09,7.00,-32.31,-67.00,-1057.56,45576
26.58,0.21,0.10,7.00,-32.13,-67.00,-1059.24,45584
22.99,0.35,0.14,7.00,-31.63,-66.00,-1060.08,45593
24.04,0.53,0.18,7.00,-30.45,-65.00,-1061.76,45602
24.51,0.71,0.18,7.00,-29.52,-64.00,-1062.60,45611
26.25,0.89,0.18,7.00,-28.47,-63.00,-1063.44,45620
26.91,1.07,0.18,7.00,-27.46,-63.00,-1064.28,45629
27.41,1.28,0.21,7.00,-26.29,-62.00,-1065.96,45638
28.09,1.47,0.19,7.00,-25.32,-61.00,-1066.80,45646
29.48,1.65,0.19,7.00,-24.24,-60.00,-1067.64,45656
29.84,1.82,0.16,7.00,-23.49,-59.00,-1069.31,45665
31.30,1.93,0.11,7.00,-22.96,-59.00,-1070.15,45673
32.05,2.04,0.11,7.00,-22.34,-58.00,-1070.99,45682
33.58,2.10,0.06,7.00,-22.00,-58.00,-1071.83,45691
33.39,2.16,0.06,7.00,-21.74,-58.00,-1072.67,45701
34.18,2.18,0.02,7.00,-21.71,-58.00,-1073.51,45709
34.57,2.16,-0.01,7.00,-21.85,-58.00,-1075.19,45718
34.57,2.21,0.05,7.00,-21.38,-57.00,-1076.03,45727
33.98,2.22,0.01,7.00,-21.56,-58.00,-1076.87,45736
34.18,2.33,0.11,7.00,-20.57,-57.00,-1077.71,45745
32.62,2.28,-0.05,7.00,-21.67,-58.00,-1077.71,45754
32.62,2.41,0.13,7.00,-20.30,-57.00,-1078.55,45763
31.86,2.40,-0.01,7.00,-21.05,-57.00,-1079.39,45771
31.86,2.42,0.02,7.00,-20.77,-57.00,-1079.39,45780
31.86,2.42,-0.00,7.00,-20.88,-57.00,-1080.23,45790
32.24,2.43,0.01,7.00,-20.70,-57.00,-1080.23,45799
33.00,2.44,0.00,7.00,-20.62,-57.00,-1081.07,45807
34.37,2.44,0.01,7.00,-20.40,-57.00,-1081.07,45816
34.78,2.48,0.04,7.00,-20.00,-56.00,-1081.07,45826
35.79,2.48,-0.00,7.00,-20.04,-56.00,-1081.90,45834
36.62,2.56,0.08,7.00,-19.21,-56.00,-1081.90,45843
37.04,2.60,0.05,7.00,-19.05,-56.00,-1082.74,45852
34.57,2.64,0.04,7.00,-19.23,-56.00,-1082.74,45861
34.37,2.69,0.04,7.00,-19.03,-56.00,-1083.58,45870
35.18,2.71,0.02,7.00,-18.92,-55.00,-1083.58,45879
35.59,2.70,-0.01,7.00,-19.00,-55.00,-1084.42,45888
38.33,2.71,0.01,7.00,-18.49,-55.00,-1084.42,45896
39.87,2.70,-0.01,7.00,-18.38,-55.00,-1085.26,45905
42.64,2.71,0.01,7.00,-17.80,-54.00,-1085.26,45915
42.87,2.70,-0.00,7.00,-17.84,-55.00,-1086.10,45923
45.80,2.70,0.00,7.00,-17.27,-54.00,-1086.94,45932
45.80,2.70,-0.00,7.00,-17.30,-54.00,-1086.94,45941
50.50,2.69,-0.01,7.00,-16.48,-53.00,-1086.94,45950
51.88,2.83,0.14,7.00,-14.88,-52.00,-1087.78,45959
55.90,2.70,-0.14,7.00,-15.81,-53.00,-1087.78,45968
57.70,2.75,0.05,7.00,-14.38,-52.00,-1087.78,45977
57.09,2.72,-0.03,7.00,-15.03,-52.00,-1087.78,45985
58.92,2.74,0.02,7.00,-14.27,-51.00,-1087.78,45995
64.73,2.70,-0.04,7.00,-13.31,-51.00,-1087.78,46004
66.09,2.67,-0.03,7.00,-13.03,-50.00,-1087.78,46012
71.39,2.61,-0.06,7.00,-12.03,-50.00,-1087.78,46021
74.37,2.55,-0.06,7.00,-11.40,-49.00,-1087.78,46030
75.52,2.48,-0.08,7.00,-11.52,-49.00,-1087.78,46040
80.26,2.39,-0.09,7.00,-10.51,-48.00,-1087.78,46048
80.66,2.31,-0.08,7.00,-10.78,-49.00,-1087.78,46057
79.85,2.23,-0.07,7.00,-11.37,-49.00,-1087.78,46066
79.85,2.15,-0.09,7.00,-11.84,-49.00,-1087.78,46075
75.13,2.06,-0.09,7.00,-13.77,-51.00,-1087.78,46084
77.86,1.97,-0.09,7.00,-13.42,-51.00,-1087.78,46093
77.86,1.86,-0.11,7.00,-14.01,-51.00,-1087.78,46102
73.99,1.77,-0.09,7.00,-15.57,-53.00,-1087.78,46111
75.52,1.71,-0.06,7.00,-15.29,-52.00,-1087.78,46119
74.37,1.65,-0.06,7.00,-15.92,-53.00,-1087.78,46129
73.62,1.61,-0.04,7.00,-16.25,-53.00,-1087.78,46138
72.13,1.58,-0.03,7.00,-16.78,-54.00,-1087.78,46146
68.87,1.61,0.02,7.00,-17.41,-54.00,-1087.78,46155
65.41,1.62,0.02,7.00,-18.24,-55.00,-1087.78,46164
62.09,1.66,0.03,7.00,-18.88,-55.00,-1087.78,46174
61.45,1.73,0.07,7.00,-18.55,-55.00,-1087.78,46182
59.55,1.79,0.06,7.00,-18.73,-55.00,-1087.78,46191
57.09,1.87,0.08,7.00,-18.82,-55.00,-1087.78,46200
54.43,1.97,0.10,7.00,-18.86,-55.00,-1087.78,46209
58.00,2.04,0.07,7.00,-17.79,-54.00,-1087.78,46218
57.39,2.10,0.06,7.00,-17.65,-54.00,-1087.78,46227
58.31,2.16,0.05,7.00,-17.20,-54.00,-1087.78,46235
58.31,2.17,0.01,7.00,-17.30,-54.00,-1087.78,46244
61.77,2.18,0.01,7.00,-16.46,-53.00,-1087.78,46254
61.77,2.18,-0.00,7.00,-16.50,-53.00,-1087.78,46263
65.07,2.15,-0.02,7.00,-15.85,-53.00,-1087.78,46271
67.47,2.14,-0.02,7.00,-15.26,-52.00,-1087.78,46280
69.94,2.10,-0.04,7.00,-14.91,-52.00,-1087.78,46289
72.50,2.07,-0.03,7.00,-14.28,-51.00,-1087.78,46298
73.62,2.03,-0.03,7.00,-14.15,-51.00,-1087.78,46307
73.62,1.99,-0.04,7.00,-14.40,-52.00,-1087.78,46316
74.75,1.97,-0.02,7.00,-14.06,-51.00,-1087.78,46325
75.13,1.93,-0.04,7.00,-14.22,-51.00,-1087.78,46333
76.68,1.89,-0.04,7.00,-13.96,-51.00,-1087.78,46343
71.03,1.88,-0.01,7.00,-15.54,-53.00,-1087.78,46352
78.25,1.89,0.01,7.00,-13.31,-51.00,-1087.78,46360
77.07,1.90,0.01,7.00,-13.58,-51.00,-1087.78,46369
77.07,1.95,0.05,7.00,-13.17,-51.00,-1087.78,46379
75.52,2.00,0.05,7.00,-13.39,-51.00,-1087.78,46388
79.05,2.06,0.06,7.00,-11.94,-50.00,-1087.78,46396
80.26,2.12,0.06,7.00,-11.25,-49.00,-1087.78,46405
81.89,2.18,0.06,7.00,-10.45,-48.00,-1087.78,46414
82.72,2.26,0.08,7.00,-9.65,-48.00,-1087.78,46423
83.14,2.34,0.08,7.00,-9.16,-47.00,-1087.78,46432
88.30,2.43,0.09,7.00,-6.91,-45.00,-1087.78,46441
90.09,2.52,0.09,7.00,-5.81,-44.00,-1087.78,46449
90.09,2.62,0.10,7.00,-5.24,-44.00,-1087.78,46458
96.11,2.70,0.08,7.00,-2.69,-42.00,-1087.78,46468
103.00,2.82,0.12,7.00,0.00,40.00,-1087.78,46476
104.53,2.92,0.10,7.00,0.00,40.00,-1086.94,46485
108.73,3.02,0.10,7.00,0.00,40.00,-1086.94,46493
112.52,3.14,0.12,7.00,0.00,40.00,-1086.94,46502
117.01,3.24,0.10,7.00,0.00,40.00,-1086.94,46511
119.89,3.34,0.09,7.00,0.00,40.00,-1086.10,46520
117.01,3.51,0.18,7.00,0.00,40.00,-1085.26,46529
116.44,3.61,0.09,7.00,0.00,40.00,-1085.26,46537
117.58,3.74,0.13,7.00,0.00,40.00,-1084.42,46546
111.43,3.95,0.21,7.00,0.00,40.00,-1083.58,46555
124.05,3.83,-0.11,7.00,0.00,40.00,-1082.74,46564
130.84,3.97,0.14,7.00,0.00,40.00,-1081.90,46572
130.21,3.90,-0.07,7.00,0.00,40.00,-1081.07,46581
133.40,3.87,-0.02,7.00,0.00,40.00,-1081.07,46590
138.65,3.83,-0.04,7.00,0.00,40.00,-1080.23,46599
139.32,3.76,-0.08,7.00,0.00,40.00,-1079.39,46608
137.98,3.67,-0.09,7.00,0.00,40.00,-1078.55,46616
136.66,3.57,-0.09,7.00,0.00,40.00,-1077.71,46625
125.87,3.48,-0.09,7.00,0.00,40.00,-1076.87,46633
107.14,3.43,-0.06,7.00,0.00,40.00,-1076.03,46643
85.26,3.30,-0.13,7.00,-4.48,-43.00,-1075.19,46652
75.13,3.27,-0.03,7.00,-7.51,-46.00,-1075.19,46660
69.23,3.22,-0.04,7.00,-9.49,-47.00,-1075.19,46669
60.49,3.17,-0.05,7.00,-12.06,-50.00,-1075.19,46679
57.39,3.15,-0.01,7.00,-12.70,-50.00,-1075.19,46688
51.32,3.17,0.02,7.00,-13.80,-51.00,-1076.03,46696
44.56,2.83,-0.34,7.00,-18.23,-55.00,-1076.03,46705
41.24,3.00,0.17,7.00,-15.91,-53.00,-1076.03,46714
35.18,2.81,-0.19,7.00,-19.24,-56.00,-1076.03,46723
38.55,3.03,0.22,7.00,-15.99,-53.00,-1076.03,46732
38.33,3.04,0.01,7.00,-16.86,-54.00,-1076.03,46741
34.98,3.09,0.05,7.00,-16.92,-54.00,-1076.03,46750
32.81,3.19,0.11,7.00,-16.46,-53.00,-1076.03,46758
32.24,3.19,-0.00,7.00,-16.97,-54.00,-1076.87,46768
28.78,3.20,0.00,7.00,-17.34,-54.00,-1076.87,46777
23.29,3.03,-0.16,7.00,-19.41,-56.00,-1077.71,46785
18.06,3.28,0.25,7.00,-16.94,-54.00,-1077.71,46794
12.62,3.37,0.08,7.00,-17.52,-54.00,-1078.55,46803
7.83,3.43,0.06,7.00,-17.49,-54.00,-1078.55,46812
4.12,3.28,-0.15,7.00,-19.16,-56.00,-1079.39,46821
0.51,3.07,-0.21,7.00,-20.49,-57.00,-1079.39,46830
0.60,3.00,-0.07,7.00,-20.26,-57.00,-1080.23,46838
0.55,3.07,0.07,7.00,-19.34,-56.00,-1080.23,46848
0.46,3.00,-0.07,7.00,-20.31,-57.00,-1081.07,46857
0.46,3.05,0.06,7.00,-19.51,-56.00,-1081.07,46865
0.46,2.94,-0.11,7.00,-20.75,-57.00,-1081.90,46874
0.46,2.98,0.04,7.00,-19.92,-56.00,-1082.74,46883
0.46,2.96,-0.02,7.00,-20.24,-57.00,-1082.74,46892
0.46,3.04,0.07,7.00,-19.53,-56.00,-1083.58,46901
0.51,3.05,0.01,7.00,-19.69,-56.00,-1083.58,46909
0.84,3.18,0.13,7.00,-18.59,-55.00,-1084.42,46918
1.09,3.06,-0.12,7.00,-20.19,-56.00,-1085.26,46927
0.46,3.22,0.17,7.00,-18.23,-55.00,-1085.26,46936
0.41,3.33,0.10,7.00,-17.94,-55.00,-1086.10,46945
0.46,3.26,-0.06,7.00,-18.94,-55.00,-1086.94,46954
0.46,3.16,-0.10,7.00,-19.60,-56.00,-1086.94,46962
0.41,3.13,-0.03,7.00,-19.48,-56.00,-1087.78,46971
0.89,3.02,-0.11,7.00,-20.32,-57.00,-1088.62,46981
0.94,2.69,-0.33,7.00,-22.88,-59.00,-1089.46,46989
0.89,2.57,-0.12,7.00,-22.66,-59.00,-1090.30,46998
0.51,2.55,-0.02,7.00,-22.33,-58.00,-1091.14,47007
0.46,2.52,-0.03,7.00,-22.52,-58.00,-1091.98,47015
0.79,2.56,0.04,7.00,-22.02,-58.00,-1092.82,47025
0.46,2.38,-0.18,7.00,-23.85,-60.00,-1093.66,47033
1.04,2.75,0.38,7.00,-19.73,-56.00,-1094.49,47042
0.89,2.15,-0.61,7.00,-26.68,-62.00,-1095.33,47051
1.09,1.82,-0.33,7.00,-27.23,-62.00,-1096.17,47059
0.70,1.63,-0.19,7.00,-27.62,-63.00,-1097.01,47069
0.46,1.51,-0.12,7.00,-27.93,-63.00,-1097.85,47078
0.46,1.31,-0.20,7.00,-29.23,-64.00,-1098.69,47086
0.46,1.01,-0.30,7.00,-31.12,-66.00,-1099.53,47095
0.46,0.95,-0.07,7.00,-30.54,-65.00,-1100.37,47105
0.51,0.95,0.01,7.00,-30.19,-65.00,-1101.21,47113
0.46,1.01,0.06,7.00,-29.72,-65.00,-1102.89,47122
0.46,1.14,0.13,7.00,-28.79,-64.00,-1103.73,47131
0.46,1.24,0.10,7.00,-28.40,-63.00,-1104.57,47139
0.46,1.46,0.22,7.00,-26.85,-62.00,-1106.25,47149
0.55,1.59,0.13,7.00,-26.51,-62.00,-1107.08,47158
0.51,1.67,0.07,7.00,-26.37,-62.00,-1107.92,47166
0.46,1.77,0.11,7.00,-25.71,-61.00,-1109.60,47175
0.74,1.84,0.07,7.00,-25.50,-61.00,-1110.44,47184
0.46,1.84,0.00,7.00,-25.78,-61.00,-1111.28,47193
0.46,1.98,0.14,7.00,-24.54,-60.00,-1112.96,47202
4.97,2.07,0.08,7.00,-24.29,-60.00,-1113.80,47210
8.91,2.13,0.06,7.00,-23.97,-60.00,-1114.64,47219
10.96,2.19,0.07,7.00,-23.51,-59.00,-1115.48,47228
12.73,2.26,0.07,7.00,-23.08,-59.00,-1117.16,47238
14.20,2.29,0.03,7.00,-23.04,-59.00,-1118.00,47246
15.31,2.20,-0.09,7.00,-23.87,-60.00,-1118.84,47255
17.44,2.26,0.06,7.00,-22.83,-59.00,-1119.67,47264
17.32,2.34,0.08,7.00,-22.40,-58.00,-1119.67,47272
15.42,2.40,0.06,7.00,-22.30,-58.00,-1120.51,47282
16.00,2.43,0.04,7.00,-22.18,-58.00,-1121.35,47291
16.24,2.48,0.04,7.00,-21.90,-58.00,-1121.35,47299
16.24,2.55,0.07,7.00,-21.48,-58.00,-1122.19,47308
16.59,2.56,0.01,7.00,-21.60,-58.00,-1123.03,47318
17.07,2.57,0.02,7.00,-21.49,-58.00,-1123.03,47327
19.09,2.59,0.02,7.00,-21.25,-57.00,-1123.87,47335
20.02,2.61,0.01,7.00,-21.11,-57.00,-1123.87,47344
22.11,2.61,0.01,7.00,-20.92,-57.00,-1124.71,47353
25.45,2.63,0.02,7.00,-20.48,-57.00,-1125.55,47362
27.92,2.63,0.00,7.00,-20.28,-57.00,-1126.39,47371
29.31,2.68,0.05,7.00,-19.67,-56.00,-1126.39,47380
32.81,2.70,0.02,7.00,-19.28,-56.00,-1127.23,47389
45.06,2.72,0.02,7.00,-17.26,-54.00,-1128.07,47397
47.07,2.74,0.03,7.00,-16.74,-54.00,-1128.07,47407
50.78,2.72,-0.03,7.00,-16.35,-53.00,-1128.91,47416
52.72,2.72,0.00,7.00,-15.84,-53.00,-1129.75,47424
60.17,2.69,-0.03,7.00,-14.44,-52.00,-1129.75,47433
65.41,2.71,0.02,7.00,-12.81,-50.00,-1130.59,47442
75.13,2.72,0.01,7.00,-10.06,-48.00,-1130.59,47452
76.29,2.73,0.01,7.00,-9.63,-48.00,-1131.43,47460
79.45,2.66,-0.07,7.00,-9.37,-47.00,-1131.43,47469
86.55,2.68,0.02,7.00,-6.52,-45.00,-1132.27,47478
88.75,2.63,-0.05,7.00,-6.32,-45.00,-1132.27,47486
90.09,2.66,0.03,7.00,-5.32,-44.00,-1132.27,47496
95.63,2.60,-0.06,7.00,-3.92,-43.00,-1132.27,47505
96.59,2.75,0.14,7.00,-2.03,-41.00,-1132.27,47513
98.03,2.69,-0.05,7.00,-2.52,-42.00,-1132.27,47522
101.99,2.79,0.10,7.00,0.00,40.00,-1132.27,47532
106.61,2.86,0.07,7.00,0.00,40.00,-1132.27,47540
105.57,2.99,0.12,7.00,0.00,40.00,-1131.43,47549
108.19,3.02,0.03,7.00,0.00,40.00,-1131.43,47557
114.74,3.09,0.07,7.00,0.00,40.00,-1131.43,47566
122.25,3.12,0.03,7.00,0.00,40.00,-1130.59,47575
131.48,3.24,0.12,7.00,0.00,40.00,-1130.59,47584
137.98,3.31,0.07,7.00,0.00,40.00,-1129.75,47593
141.34,3.41,0.10,7.00,0.00,40.00,-1129.75,47601
136.66,3.48,0.07,7.00,0.00,40.00,-1128.91,47610
144.09,3.50,0.02,7.00,0.00,40.00,-1128.07,47619
146.18,3.55,0.05,7.00,0.00,40.00,-1127.23,47628
149.73,3.59,0.04,7.00,0.00,40.00,-1126.39,47636
146.88,3.62,0.03,7.00,0.00,40.00,-1125.55,47645
153.36,3.62,-0.00,7.00,0.00,40.00,-1124.71,47654
154.84,3.63,0.02,7.00,0.00,40.00,-1123.87,47663
155.58,3.62,-0.02,7.00,0.00,40.00,-1123.03,47672
166.33,3.64,0.02,7.00,0.00,40.00,-1122.19,47680
155.58,3.68,0.04,7.00,0.00,40.00,-1122.19,47689
175.27,3.63,-0.06,7.00,0.00,40.00,-1121.35,47697
175.27,3.55,-0.08,7.00,0.00,40.00,-1120.51,47707
189.09,3.46,-0.09,7.00,0.00,40.00,-1119.67,47716
176.11,3.33,-0.13,7.00,0.00,40.00,-1119.67,47724
194.53,3.17,-0.16,7.00,0.00,40.00,-1118.84,47733
200.12,3.04,-0.13,7.00,0.00,40.00,-1118.84,47741
189.99,2.92,-0.12,7.00,0.00,40.00,-1118.84,47751
209.78,2.81,-0.10,7.00,0.00,40.00,-1118.00,47760
209.78,2.72,-0.09,7.00,0.00,40.00,-1118.00,47768
207.82,2.66,-0.07,7.00,0.00,40.00,-1118.00,47777
212.77,2.61,-0.05,7.00,0.00,40.00,-1118.00,47785
215.79,2.61,-0.00,7.00,0.00,40.00,-1118.00,47795
216.81,2.61,-0.00,7.00,0.00,40.00,-1118.00,47803
221.97,2.60,-0.01,7.00,0.00,40.00,-1118.00,47812
243.79,2.58,-0.02,7.00,0.00,40.00,-1118.00,47820
254.27,2.41,-0.17,7.00,0.00,40.00,-1118.00,47830
244.93,2.71,0.30,7.00,0.00,40.00,-1118.00,47839
255.46,2.48,-0.23,7.00,0.00,40.00,-1117.16,47847
265.18,2.51,0.03,7.00,0.00,40.00,-1117.16,47856
280.43,2.48,-0.02,7.00,0.00,40.00,-1116.32,47864
285.70,2.96,0.48,7.00,0.00,40.00,-1115.48,47874
292.42,2.55,-0.41,7.00,0.00,40.00,-1114.64,47883
302.09,2.70,0.15,7.00,0.00,40.00,-1113.80,47891
306.33,2.38,-0.32,7.00,0.00,40.00,-1112.96,47900
309.18,2.49,0.11,7.00,0.00,40.00,-1112.12,47908
310.62,2.30,-0.19,7.00,0.00,40.00,-1111.28,47918
312.07,2.34,0.04,7.00,0.00,40.00,-1110.44,47926
313.52,2.25,-0.09,7.00,0.00,40.00,-1109.60,47935
316.44,2.34,0.09,7.00,0.00,40.00,-1107.92,47944
316.44,2.38,0.04,7.00,0.00,40.00,-1107.08,47952
314.98,2.48,0.09,7.00,0.00,40.00,-1105.41,47962
317.91,2.53,0.05,7.00,0.00,40.00,-1104.57,47970
317.91,2.74,0.21,7.00,0.00,40.00,-1102.89,47979
316.44,2.71,-0.02,7.00,0.00,40.00,-1102.05,47988
317.91,2.86,0.15,7.00,0.00,40.00,-1100.37,47996
319.39,2.73,-0.14,7.00,0.00,40.00,-1099.53,48006
288.37,2.91,0.19,7.00,0.00,40.00,-1097.85,48014
316.44,2.84,-0.07,7.00,0.00,40.00,-1096.17,48023
316.44,2.91,0.07,7.00,0.00,40.00,-1095.33,48032
317.91,2.81,-0.10,7.00,0.00,40.00,-1093.66,48040
317.91,2.92,0.11,7.00,0.00,40.00,-1091.98,48050
325.37,2.89,-0.03,7.00,0.00,40.00,-1090.30,48058
329.92,2.86,-0.03,7.00,0.00,40.00,-1088.62,48067
326.88,3.01,0.15,7.00,0.00,40.00,-1086.94,48076
326.88,2.98,-0.04,7.00,0.00,40.00,-1085.26,48084
332.99,2.98,0.00,7.00,0.00,40.00,-1083.58,48094
337.65,3.00,0.02,7.00,0.00,40.00,-1082.74,48102
334.53,3.05,0.05,7.00,0.00,40.00,-1081.07,48111
340.79,3.06,0.01,7.00,0.00,40.00,-1079.39,48119
342.37,3.08,0.02,7.00,0.00,40.00,-1077.71,48129
325.37,3.12,0.04,7.00,0.00,40.00,-1076.87,48138
342.37,3.14,0.02,7.00,0.00,40.00,-1075.19,48146
352.00,3.01,-0.13,7.00,0.00,40.00,-1074.35,48155
347.15,3.06,0.06,7.00,0.00,40.00,-1073.51,48163
352.00,2.94,-0.12,7.00,0.00,40.00,-1072.67,48173
352.00,2.91,-0.03,7.00,0.00,40.00,-1070.99,48182
356.92,2.81,-0.09,7.00,0.00,40.00,-1070.15,48190
358.57,2.72,-0.10,7.00,0.00,40.00,-1069.31,48199
363.57,2.64,-0.08,7.00,0.00,40.00,-1068.48,48207
348.76,2.61,-0.02,7.00,0.00,40.00,-1067.64,48217
363.57,2.43,-0.19,7.00,0.00,40.00,-1067.64,48226
328.39,2.43,-0.00,7.00,0.00,40.00,-1066.80,48234
361.90,2.33,-0.10,7.00,0.00,40.00,-1065.96,48243
360.23,2.22,-0.11,7.00,0.00,40.00,-1065.96,48251
336.09,2.17,-0.05,7.00,0.00,40.00,-1065.12,48261
339.21,2.13,-0.04,7.00,0.00,40.00,-1065.12,48270
336.09,2.12,-0.01,7.00,0.00,40.00,-1064.28,48278
355.27,2.07,-0.05,7.00,0.00,40.00,-1064.28,48287
316.44,2.07,0.01,7.00,0.00,40.00,-1064.28,48295
310.62,2.07,-0.00,7.00,0.00,40.00,-1064.28,48305
342.37,2.07,-0.01,7.00,0.00,40.00,-1064.28,48313
340.79,2.04,-0.02,7.00,0.00,40.00,-1064.28,48322
334.53,2.07,0.02,7.00,0.00,40.00,-1064.28,48331
329.92,2.06,-0.01,7.00,0.00,40.00,-1064.28,48339
326.88,2.04,-0.01,7.00,0.00,40.00,-1064.28,48349
306.33,2.01,-0.03,7.00,0.00,40.00,-1064.28,48357
322.36,1.97,-0.04,7.00,0.00,40.00,-1064.28,48366
317.91,1.91,-0.06,7.00,0.00,40.00,-1064.28,48375
314.98,1.86,-0.05,7.00,0.00,40.00,-1064.28,48384
312.07,1.80,-0.05,7.00,0.00,40.00,-1064.28,48393
304.91,1.74,-0.06,7.00,0.00,40.00,-1064.28,48401
304.91,1.65,-0.09,7.00,0.00,40.00,-1064.28,48410
299.30,1.57,-0.08,7.00,0.00,40.00,-1064.28,48419
293.78,1.50,-0.07,7.00,0.00,40.00,-1064.28,48428
288.37,1.44,-0.07,7.00,0.00,40.00,-1064.28,48437
283.05,1.39,-0.05,7.00,0.00,40.00,-1064.28,48445
276.54,1.36,-0.03,7.00,0.00,40.00,-1064.28,48454
271.43,1.31,-0.05,7.00,0.00,40.00,-1064.28,48462
267.66,1.29,-0.02,7.00,0.00,40.00,-1064.28,48472
265.18,1.26,-0.03,7.00,0.00,40.00,-1064.28,48481
254.27,1.23,-0.03,7.00,0.00,40.00,-1064.28,48489
248.39,1.21,-0.02,7.00,0.00,40.00,-1064.28,48498
243.79,1.21,-0.00,7.00,0.00,40.00,-1064.28,48506
241.52,1.18,-0.03,7.00,0.00,40.00,-1064.28,48516
239.27,1.19,0.01,7.00,0.00,40.00,-1064.28,48525
239.27,1.21,0.02,7.00,0.00,40.00,-1064.28,48533
237.03,1.24,0.02,7.00,0.00,40.00,-1064.28,48542
239.27,1.26,0.02,7.00,0.00,40.00,-1064.28,48550
239.27,1.29,0.03,7.00,0.00,40.00,-1064.28,48560
239.27,1.32,0.02,7.00,0.00,40.00,-1064.28,48568
240.39,1.33,0.02,7.00,0.00,40.00,-1064.28,48577
242.65,1.33,-0.00,7.00,0.00,40.00,-1064.28,48586
242.65,1.33,0.00,7.00,0.00,40.00,-1064.28,48594
244.93,1.31,-0.02,7.00,0.00,40.00,-1064.28,48604
244.93,1.29,-0.02,7.00,0.00,40.00,-1064.28,48612
243.79,1.28,-0.01,7.00,0.00,40.00,-1064.28,48621
247.23,1.23,-0.05,7.00,0.00,40.00,-1064.28,48629
248.39,1.17,-0.06,7.00,0.00,40.00,-1064.28,48638
248.39,1.10,-0.06,7.00,0.00,40.00,-1064.28,48648
248.39,1.00,-0.11,7.00,0.00,40.00,-1064.28,48656
247.23,0.89,-0.11,7.00,0.00,40.00,-1064.28,48665
243.79,0.78,-0.11,7.00,0.00,40.00,-1064.28,48673
232.63,0.67,-0.10,7.00,0.00,40.00,-1064.28,48683
239.27,0.56,-0.11,7.00,0.00,40.00,-1064.28,48691
238.15,0.47,-0.09,7.00,0.00,40.00,-1064.28,48700
238.15,0.38,-0.09,7.00,0.00,40.00,-1064.28,48709
226.18,0.26,-0.12,7.00,0.00,40.00,-1064.28,48717
238.15,0.15,-0.12,7.00,0.00,40.00,-1064.28,48727
238.15,0.03,-0.12,7.00,0.00,40.00,-1064.28,48735
237.03,-0.08,-0.11,7.00,0.00,40.00,-1064.28,48744
237.03,-0.19,-0.11,7.00,0.00,40.00,-1064.28,48752
237.03,-0.28,-0.09,7.00,0.00,40.00,-1064.28,48761
235.93,-0.38,-0.09,7.00,0.00,40.00,-1064.28,48770
223.01,-0.45,-0.07,7.00,0.00,40.00,-1064.28,48779
234.82,-0.51,-0.07,7.00,0.00,40.00,-1064.28,48788
233.73,-0.55,-0.04,7.00,0.00,40.00,-1064.28,48796
234.82,-0.60,-0.05,7.00,0.00,40.00,-1064.28,48805
235.93,-0.63,-0.03,7.00,0.00,40.00,-1064.28,48814
240.39,-0.66,-0.03,7.00,0.00,40.00,-1064.28,48823
243.79,-0.69,-0.03,7.00,0.00,40.00,-1064.28,48831
243.79,-0.71,-0.02,7.00,0.00,40.00,-1064.28,48840
249.56,-0.72,-0.00,7.00,0.00,40.00,-1064.28,48849
254.27,-0.72,-0.01,7.00,0.00,40.00,-1064.28,48858
255.46,-0.71,0.01,7.00,0.00,40.00,-1064.28,48867
259.06,-0.71,0.01,7.00,0.00,40.00,-1064.28,48875
261.49,-0.68,0.03,7.00,0.00,40.00,-1064.28,48884
265.18,-0.66,0.02,7.00,0.00,40.00,-1064.28,48892
271.43,-0.63,0.03,7.00,0.00,40.00,-1064.28,48902
270.17,-0.61,0.02,7.00,0.00,40.00,-1064.28,48910
275.25,-0.61,0.00,7.00,0.00,40.00,-1064.28,48919
283.05,-0.66,-0.06,7.00,0.00,40.00,-1064.28,48928
285.70,-0.72,-0.05,7.00,0.00,40.00,-1064.28,48936
292.42,-0.77,-0.06,7.00,0.00,40.00,-1064.28,48946
295.15,-0.85,-0.08,7.00,0.00,40.00,-1064.28,48954
303.50,-0.91,-0.06,7.00,0.00,40.00,-1064.28,48963
307.75,-0.94,-0.03,7.00,0.00,40.00,-1064.28,48971
313.52,-0.97,-0.03,7.00,0.00,40.00,-1064.28,48980
322.36,-0.98,-0.02,7.00,0.00,40.00,-1064.28,48990
332.99,-0.97,0.01,7.00,0.00,40.00,-1064.28,48998
352.00,-0.93,0.04,7.00,0.00,40.00,-1064.28,49007
366.95,-0.89,0.04,7.00,0.00,40.00,-1064.28,49015
386.06,-0.81,0.07,7.00,0.00,40.00,-1064.28,49025
391.43,-0.72,0.09,7.00,0.00,40.00,-1064.28,49034
404.27,-0.64,0.09,7.00,0.00,40.00,-1064.28,49042
423.32,-0.55,0.09,7.00,0.00,40.00,-1064.28,49051
429.20,-0.48,0.06,7.00,0.00,40.00,-1064.28,49059
435.16,-0.44,0.05,7.00,0.00,40.00,-1064.28,49069
455.63,-0.43,0.01,7.00,0.00,40.00,-1064.28,49077
464.08,-0.43,-0.01,7.00,0.00,40.00,-1064.28,49086
483.66,-0.46,-0.03,7.00,0.00,40.00,-1064.28,49095
508.69,-0.50,-0.04,7.00,0.00,40.00,-1064.28,49103
522.87,-0.54,-0.05,7.00,0.00,40.00,-1064.28,49113
552.40,-0.58,-0.03,7.00,0.00,40.00,-1064.28,49121
562.61,-0.66,-0.08,7.00,0.00,40.00,-1064.28,49130
580.92,-0.76,-0.10,7.00,0.00,40.00,-1064.28,49138
599.81,-0.85,-0.09,7.00,0.00,40.00,-1064.28,49147
608.09,-0.88,-0.03,7.00,0.00,40.00,-1064.28,49157
616.48,-1.03,-0.15,7.00,0.00,40.00,-1064.28,49165
627.85,-1.11,-0.09,7.00,0.00,40.00,-1064.28,49174
636.51,-1.12,-0.00,7.00,0.00,40.00,-1064.28,49182
575.63,-1.22,-0.11,7.00,0.00,40.00,-1064.28,49191
651.21,-1.22,0.00,7.00,0.00,40.00,-1064.28,49201
657.18,-1.04,0.17,7.00,0.00,40.00,-1064.28,49209
663.21,-1.14,-0.10,7.00,0.00,40.00,-1064.28,49218
597.07,-1.08,0.06,7.00,0.00,40.00,-1064.28,49226
672.35,-0.96,0.13,7.00,0.00,40.00,-1064.28,49235
608.09,-1.07,-0.12,7.00,0.00,40.00,-1064.28,49244
633.61,-1.06,0.01,7.00,0.00,40.00,-1064.28,49253
681.61,-0.82,0.24,7.00,0.00,40.00,-1064.28,49262
687.86,-1.13,-0.31,7.00,0.00,40.00,-1064.28,49270
687.86,-1.15,-0.02,7.00,0.00,40.00,-1064.28,49280
687.86,-1.28,-0.13,7.00,0.00,40.00,-1064.28,49288
691.00,-1.35,-0.08,7.00,0.00,40.00,-1064.28,49297
700.52,-1.45,-0.09,7.00,0.00,40.00,-1064.28,49305
691.00,-1.51,-0.06,7.00,0.00,40.00,-1064.28,49314
697.34,-1.55,-0.04,7.00,0.00,40.00,-1064.28,49324
697.34,-1.56,-0.01,7.00,0.00,40.00,-1064.28,49332
622.14,-1.55,0.01,7.00,0.00,40.00,-1064.28,49341
697.34,-1.51,0.04,7.00,0.00,40.00,-1064.28,49349
703.72,-1.48,0.03,7.00,0.00,40.00,-1064.28,49358
700.52,-1.40,0.08,7.00,0.00,40.00,-1064.28,49368
697.34,-1.31,0.09,7.00,0.00,40.00,-1064.28,49376
700.52,-1.35,-0.04,7.00,0.00,40.00,-1064.28,49385
703.72,-1.29,0.07,7.00,0.00,40.00,-1064.28,49393
700.52,-1.30,-0.01,7.00,0.00,40.00,-1064.28,49402
700.52,-1.34,-0.04,7.00,0.00,40.00,-1064.28,49412
706.94,-1.46,-0.12,7.00,0.00,40.00,-1064.28,49420
706.94,-1.63,-0.17,7.00,0.00,40.00,-1064.28,49429
703.72,-1.85,-0.22,7.00,0.00,40.00,-1064.28,49437
706.94,-2.11,-0.26,7.00,0.00,40.00,-1064.28,49446
703.72,-2.38,-0.27,7.00,0.00,40.00,-1064.28,49456
706.94,-2.62,-0.25,7.00,0.00,40.00,-1064.28,49464
706.94,-2.84,-0.22,7.00,0.00,40.00,-1064.28,49473
703.72,-2.98,-0.14,7.00,0.00,40.00,-1064.28,49481
700.52,-3.00,-0.03,7.00,0.00,40.00,-1064.28,49490
700.52,-2.93,0.08,7.00,0.00,40.00,-1064.28,49500
697.34,-2.77,0.16,7.00,0.00,40.00,-1064.28,49508
694.16,-2.58,0.18,7.00,0.00,40.00,-1064.28,49517
694.16,-2.36,0.22,7.00,0.00,40.00,-1064.28,49525
691.00,-2.16,0.20,7.00,0.00,40.00,-1064.28,49534
642.35,-1.97,0.20,7.00,0.00,40.00,-1064.28,49544
639.42,-1.82,0.14,7.00,0.00,40.00,-1064.28,49552
636.51,-1.70,0.12,7.00,0.00,40.00,-1064.28,49561
681.61,-1.62,0.08,7.00,0.00,40.00,-1064.28,49569
602.56,-1.54,0.08,7.00,0.00,40.00,-1064.28,49579
675.42,-1.48,0.06,7.00,0.00,40.00,-1064.28,49587
675.42,-1.40,0.08,7.00,0.00,40.00,-1064.28,49596
669.29,-1.36,0.04,7.00,0.00,40.00,-1064.28,49605
669.29,-1.33,0.04,7.00,0.00,40.00,-1064.28,49613
666.24,-1.28,0.05,7.00,0.00,40.00,-1064.28,49623
663.21,-1.21,0.07,7.00,0.00,40.00,-1064.28,49631
663.21,-1.14,0.07,7.00,0.00,40.00,-1064.28,49640
660.19,-1.05,0.09,7.00,0.00,40.00,-1064.28,49649
660.19,-1.01,0.05,7.00,0.00,40.00,-1064.28,49657
657.18,-0.95,0.05,7.00,0.00,40.00,-1064.28,49667
654.19,-0.92,0.03,7.00,0.00,40.00,-1064.28,49675
657.18,-0.90,0.02,7.00,0.00,40.00,-1064.28,49684
657.18,-0.93,-0.03,7.00,0.00,40.00,-1064.28,49693
657.18,-0.98,-0.05,7.00,0.00,40.00,-1064.28,49701
657.18,-1.05,-0.07,7.00,0.00,40.00,-1064.28,49711
657.18,-1.14,-0.09,7.00,0.00,40.00,-1064.28,49719
657.18,-1.26,-0.12,7.00,0.00,40.00,-1064.28,49728
657.18,-1.37,-0.12,7.00,0.00,40.00,-1064.28,49736
657.18,-1.51,-0.14,7.00,0.00,40.00,-1064.28,49745
657.18,-1.65,-0.14,7.00,0.00,40.00,-1064.28,49755
657.18,-1.79,-0.14,7.00,0.00,40.00,-1064.28,49763
660.19,-1.93,-0.14,7.00,0.00,40.00,-1064.28,49772
630.72,-2.08,-0.14,7.00,0.00,40.00,-1064.28,49780
657.18,-2.22,-0.14,7.00,0.00,40.00,-1064.28,49789
657.18,-2.35,-0.13,7.00,0.00,40.00,-1064.28,49799
657.18,-2.48,-0.14,7.00,0.00,40.00,-1064.28,49807
657.18,-2.63,-0.14,7.00,0.00,40.00,-1064.28,49816
657.18,-2.75,-0.12,7.00,0.00,40.00,-1064.28,49824
657.18,-2.84,-0.09,7.00,0.00,40.00,-1064.28,49833
657.18,-2.89,-0.05,7.00,0.00,40.00,-1064.28,49843
657.18,-2.90,-0.01,7.00,0.00,40.00,-1064.28,49851
660.19,-2.89,0.02,7.00,0.00,40.00,-1064.28,49860
660.19,-2.85,0.03,7.00,0.00,40.00,-1064.28,49868
663.21,-2.78,0.08,7.00,0.00,40.00,-1064.28,49878
663.21,-2.71,0.06,7.00,0.00,40.00,-1064.28,49887
666.24,-2.64,0.07,7.00,0.00,40.00,-1064.28,49895
666.24,-2.58,0.06,7.00,0.00,40.00,-1064.28,49904
669.29,-2.52,0.06,7.00,0.00,40.00,-1064.28,49912
669.29,-2.48,0.04,7.00,0.00,40.00,-1064.28,49922
672.35,-2.45,0.03,7.00,0.00,40.00,-1064.28,49931
675.42,-2.45,-0.00,7.00,0.00,40.00,-1064.28,49939
675.42,-2.46,-0.01,7.00,0.00,40.00,-1064.28,49948
678.51,-2.47,-0.01,7.00,0.00,40.00,-1064.28,49956
675.42,-2.49,-0.02,7.00,0.00,40.00,-1064.28,49966
675.42,-2.53,-0.04,7.00,0.00,40.00,-1064.28,49974
678.51,-2.56,-0.02,7.00,0.00,40.00,-1064.28,49983
678.51,-2.60,-0.04,7.00,0.00,40.00,-1064.28,49992
678.51,-2.63,-0.03,7.00,0.00,40.00,-1064.28,50000
675.42,-2.67,-0.05,7.00,0.00,40.00,-1064.28,50010
678.51,-2.72,-0.05,7.00,0.00,40.00,-1064.28,50018
675.42,-2.79,-0.07,7.00,0.00,40.00,-1064.28,50027
681.61,-2.87,-0.08,7.00,0.00,40.00,-1064.28,50036
684.73,-2.95,-0.08,7.00,0.00,40.00,-1064.28,50044
666.24,-3.04,-0.08,7.00,0.00,40.00,-1064.28,50054
687.86,-3.15,-0.12,7.00,0.00,40.00,-1064.28,50062
691.00,-3.28,-0.12,7.00,0.00,40.00,-1064.28,50071
694.16,-3.39,-0.12,7.00,0.00,40.00,-1064.28,50080
700.52,-3.53,-0.13,7.00,0.00,40.00,-1064.28,50088
700.52,-3.66,-0.13,7.00,0.00,40.00,-1064.28,50098
700.52,-3.78,-0.12,7.00,0.00,40.00,-1064.28,50106
703.72,-3.89,-0.10,7.00,0.00,40.00,-1064.28,50115
703.72,-3.93,-0.05,7.00,0.00,40.00,-1064.28,50123
657.18,-3.96,-0.03,7.00,0.00,40.00,-1063.44,50132
706.94,-4.00,-0.04,7.00,0.00,40.00,-1063.44,50142
703.72,-4.03,-0.03,7.00,0.00,40.00,-1063.44,50150
703.72,-4.08,-0.04,7.00,0.00,40.00,-1063.44,50159
703.72,-4.14,-0.06,7.00,0.00,40.00,-1063.44,50167
706.94,-4.22,-0.08,7.00,0.00,40.00,-1063.44,50177
657.18,-4.30,-0.07,7.00,0.00,40.00,-1063.44,50186
706.94,-4.37,-0.07,7.00,0.00,40.00,-1063.44,50194
710.17,-4.44,-0.07,7.00,0.00,40.00,-1063.44,50203
710.17,-4.48,-0.04,7.00,0.00,40.00,-1063.44,50211
710.17,-4.53,-0.05,7.00,0.00,40.00,-1063.44,50221
713.42,-4.60,-0.06,7.00,0.00,40.00,-1063.44,50229
639.42,-4.64,-0.05,7.00,0.00,40.00,-1063.44,50238
719.95,-4.68,-0.04,7.00,0.00,40.00,-1063.44,50247
719.95,-4.74,-0.06,7.00,0.00,40.00,-1063.44,50255
716.68,-4.78,-0.05,7.00,0.00,40.00,-1063.44,50265
723.24,-4.81,-0.02,7.00,0.00,40.00,-1063.44,50273
723.24,-4.83,-0.02,7.00,0.00,40.00,-1063.44,50282
723.24,-4.83,-0.00,7.00,0.00,40.00,-1063.44,50291
726.54,-4.84,-0.01,7.00,0.00,40.00,-1063.44,50299
723.24,-4.87,-0.02,7.00,0.00,40.00,-1063.44,50309
729.86,-4.88,-0.01,7.00,0.00,40.00,-1063.44,50317
729.86,-4.90,-0.02,7.00,0.00,40.00,-1063.44,50326
723.24,-4.91,-0.01,7.00,0.00,40.00,-1063.44,50334
729.86,-4.89,0.01,7.00,0.00,40.00,-1063.44,50343
729.86,-4.88,0.02,7.00,0.00,40.00,-1063.44,50353
733.20,-4.84,0.03,7.00,0.00,40.00,-1063.44,50361
736.54,-4.82,0.02,7.00,0.00,40.00,-1063.44,50370
733.20,-4.83,-0.00,7.00,0.00,40.00,-1063.44,50378
736.54,-4.83,-0.01,7.00,0.00,40.00,-1063.44,50387
736.54,-4.86,-0.03,7.00,0.00,40.00,-1063.44,50396
739.91,-4.91,-0.05,7.00,0.00,40.00,-1063.44,50405
739.91,-4.93,-0.02,7.00,0.00,40.00,-1063.44,50414
739.91,-5.00,-0.07,7.00,0.00,40.00,-1063.44,50422
739.91,-5.08,-0.08,7.00,0.00,40.00,-1063.44,50432
739.91,-5.17,-0.10,7.00,0.00,40.00,-1063.44,50440
739.91,-5.28,-0.10,7.00,0.00,40.00,-1063.44,50449
739.91,-5.41,-0.13,7.00,0.00,40.00,-1063.44,50457
736.54,-5.55,-0.14,7.00,0.00,40.00,-1063.44,50466
736.54,-5.68,-0.13,7.00,0.00,40.00,-1063.44,50476
645.29,-5.79,-0.11,7.00,0.00,40.00,-1063.44,50484
733.20,-5.87,-0.08,7.00,0.00,40.00,-1063.44,50493
736.54,-5.89,-0.02,7.00,0.00,40.00,-1063.44,50501
739.91,-5.87,0.02,7.00,0.00,40.00,-1063.44,50510
739.91,-5.86,0.01,7.00,0.00,40.00,-1063.44,50519
739.91,-5.83,0.03,7.00,0.00,40.00,-1063.44,50528
739.91,-5.75,0.08,7.00,0.00,40.00,-1063.44,50536
736.54,-5.69,0.06,7.00,0.00,40.00,-1063.44,50545
739.91,-5.63,0.06,7.00,0.00,40.00,-1063.44,50554
739.91,-5.56,0.07,7.00,0.00,40.00,-1063.44,50563
739.91,-5.50,0.06,7.00,0.00,40.00,-1063.44,50572
743.29,-5.46,0.05,7.00,0.00,40.00,-1063.44,50580
743.29,-5.45,0.01,7.00,0.00,40.00,-1063.44,50589
739.91,-5.47,-0.03,7.00,0.00,40.00,-1063.44,50597
739.91,-5.54,-0.06,7.00,0.00,40.00,-1063.44,50607
743.29,-5.62,-0.08,7.00,0.00,40.00,-1063.44,50615
739.91,-5.71,-0.09,7.00,0.00,40.00,-1063.44,50624
760.41,-5.84,-0.13,7.00,0.00,40.00,-1063.44,50632
739.91,-5.97,-0.13,7.00,0.00,40.00,-1063.44,50641
736.54,-6.10,-0.13,7.00,0.00,40.00,-1062.60,50651
739.91,-6.24,-0.14,7.00,0.00,40.00,-1062.60,50659
684.73,-6.38,-0.14,7.00,0.00,40.00,-1062.60,50668
736.54,-6.52,-0.13,7.00,0.00,40.00,-1062.60,50676
733.20,-6.66,-0.14,7.00,0.00,40.00,-1061.76,50685
733.20,-6.82,-0.16,7.00,0.00,40.00,-1061.76,50695
733.20,-6.97,-0.15,7.00,0.00,40.00,-1061.76,50703
729.86,-7.08,-0.11,7.00,0.00,40.00,-1061.76,50712
729.86,-7.19,-0.11,7.00,0.00,40.00,-1061.76,50720
729.86,-7.24,-0.05,7.00,0.00,40.00,-1061.76,50729
729.86,-7.27,-0.02,7.00,0.00,40.00,-1061.76,50738
726.54,-7.24,0.03,7.00,0.00,40.00,-1061.76,50747
723.24,-7.18,0.06,7.00,0.00,40.00,-1061.76,50755
723.24,-7.08,0.10,7.00,0.00,40.00,-1061.76,50764
723.24,-6.94,0.14,7.00,0.00,40.00,-1061.76,50774
723.24,-6.77,0.17,7.00,0.00,40.00,-1061.76,50782
719.95,-6.58,0.19,7.00,0.00,40.00,-1061.76,50791
719.95,-6.35,0.23,7.00,0.00,40.00,-1061.76,50799
733.20,-6.08,0.28,7.00,0.00,40.00,-1061.76,50808
719.95,-5.79,0.29,7.00,0.00,40.00,-1061.76,50817
666.24,-5.51,0.28,7.00,0.00,40.00,-1061.76,50826
663.21,-5.24,0.27,7.00,0.00,40.00,-1061.76,50834
666.24,-4.98,0.26,7.00,0.00,40.00,-1061.76,50843
716.68,-4.76,0.22,7.00,0.00,40.00,-1061.76,50852
716.68,-4.52,0.24,7.00,0.00,40.00,-1061.76,50861
716.68,-4.29,0.23,7.00,0.00,40.00,-1061.76,50870
713.42,-4.06,0.24,7.00,0.00,40.00,-1061.76,50878
716.68,-3.84,0.22,7.00,0.00,40.00,-1061.76,50887
716.68,-3.63,0.20,7.00,0.00,40.00,-1061.76,50896
710.17,-3.47,0.16,7.00,0.00,40.00,-1061.76,50905
719.95,-3.33,0.14,7.00,0.00,40.00,-1061.76,50914
716.68,-3.22,0.11,7.00,0.00,40.00,-1061.76,50922
716.68,-3.16,0.07,7.00,0.00,40.00,-1061.76,50931
713.42,-3.12,0.04,7.00,0.00,40.00,-1061.76,50940
633.61,-3.09,0.02,7.00,0.00,40.00,-1061.76,50949
716.68,-3.09,0.00,7.00,0.00,40.00,-1061.76,50958
630.72,-3.09,-0.00,7.00,0.00,40.00,-1061.76,50966
716.68,-3.10,-0.01,7.00,0.00,40.00,-1061.76,50975
713.42,-3.11,-0.00,7.00,0.00,40.00,-1061.76,50983
642.35,-3.12,-0.01,7.00,0.00,40.00,-1061.76,50993
713.42,-3.12,-0.00,7.00,0.00,40.00,-1061.76,51002
716.68,-3.14,-0.02,7.00,0.00,40.00,-1061.76,51010
716.68,-3.15,-0.01,7.00,0.00,40.00,-1061.76,51019
719.95,-3.19,-0.03,7.00,0.00,40.00,-1061.76,51027
719.95,-3.21,-0.03,7.00,0.00,40.00,-1061.76,51037
719.95,-3.26,-0.04,7.00,0.00,40.00,-1061.76,51045
719.95,-3.31,-0.05,7.00,0.00,40.00,-1061.76,51054
719.95,-3.35,-0.04,7.00,0.00,40.00,-1061.76,51063
719.95,-3.38,-0.03,7.00,0.00,40.00,-1061.76,51072
719.95,-3.41,-0.03,7.00,0.00,40.00,-1061.76,51081
719.95,-3.40,0.00,7.00,0.00,40.00,-1061.76,51089
716.68,-3.40,0.01,7.00,0.00,40.00,-1061.76,51098
719.95,-3.37,0.03,7.00,0.00,40.00,-1061.76,51106
719.95,-3.31,0.05,7.00,0.00,40.00,-1061.76,51116
719.95,-3.24,0.07,7.00,0.00,40.00,-1061.76,51125
716.68,-3.18,0.06,7.00,0.00,40.00,-1061.76,51133
716.68,-3.12,0.07,7.00,0.00,40.00,-1061.76,51142
719.95,-3.04,0.07,7.00,0.00,40.00,-1061.76,51150
716.68,-3.00,0.05,7.00,0.00,40.00,-1061.76,51160
719.95,-2.97,0.03,7.00,0.00,40.00,-1061.76,51169
719.95,-2.93,0.04,7.00,0.00,40.00,-1061.76,51177
719.95,-2.88,0.05,7.00,0.00,40.00,-1061.76,51186
719.95,-2.83,0.05,7.00,0.00,40.00,-1061.76,51194
719.95,-2.74,0.08,7.00,0.00,40.00,-1061.76,51204
716.68,-2.64,0.10,7.00,0.00,40.00,-1061.76,51213
719.95,-2.53,0.11,7.00,0.00,40.00,-1061.76,51221
719.95,-2.44,0.09,7.00,0.00,40.00,-1061.76,51230
642.35,-2.33,0.11,7.00,0.00,40.00,-1061.76,51238
716.68,-2.23,0.09,7.00,0.00,40.00,-1061.76,51248
719.95,-2.14,0.10,7.00,0.00,40.00,-1061.76,51256
723.24,-2.06,0.08,7.00,0.00,40.00,-1061.76,51265
723.24,-1.98,0.08,7.00,0.00,40.00,-1061.76,51274
723.24,-1.96,0.02,7.00,0.00,40.00,-1061.76,51282
636.51,-1.93,0.03,7.00,0.00,40.00,-1061.76,51292
726.54,-1.93,-0.00,7.00,0.00,40.00,-1061.76,51300
726.54,-1.93,0.00,7.00,0.00,40.00,-1061.76,51309
729.86,-1.90,0.03,7.00,0.00,40.00,-1061.76,51318
729.86,-1.87,0.02,7.00,0.00,40.00,-1061.76,51326
729.86,-1.87,0.00,7.00,0.00,40.00,-1061.76,51336
733.20,-1.84,0.04,7.00,0.00,40.00,-1061.76,51344
733.20,-1.75,0.09,7.00,0.00,40.00,-1061.76,51353
733.20,-1.88,-0.13,7.00,0.00,40.00,-1061.76,51361
733.20,-1.75,0.13,7.00,0.00,40.00,-1061.76,51371
736.54,-1.83,-0.08,7.00,0.00,40.00,-1061.76,51380
736.54,-1.81,0.02,7.00,0.00,40.00,-1061.76,51388
736.54,-1.81,0.00,7.00,0.00,40.00,-1061.76,51397
739.91,-1.89,-0.09,7.00,0.00,40.00,-1061.76,51405
736.54,-1.92,-0.02,7.00,0.00,40.00,-1061.76,51415
739.91,-1.90,0.02,7.00,0.00,40.00,-1061.76,51424
657.18,-2.10,-0.20,7.00,0.00,40.00,-1061.76,51432
739.91,-2.15,-0.05,7.00,0.00,40.00,-1061.76,51441
739.91,-2.26,-0.11,7.00,0.00,40.00,-1061.76,51449
736.54,-2.35,-0.09,7.00,0.00,40.00,-1061.76,51459
739.91,-2.44,-0.09,7.00,0.00,40.00,-1061.76,51467
739.91,-2.55,-0.12,7.00,0.00,40.00,-1061.76,51476
739.91,-2.67,-0.12,7.00,0.00,40.00,-1061.76,51485
743.29,-2.80,-0.13,7.00,0.00,40.00,-1061.76,51493
706.94,-2.92,-0.12,7.00,0.00,40.00,-1061.76,51503
739.91,-3.04,-0.12,7.00,0.00,40.00,-1061.76,51511
743.29,-3.11,-0.08,7.00,0.00,40.00,-1061.76,51520
739.91,-3.31,-0.20,7.00,0.00,40.00,-1061.76,51529
743.29,-3.33,-0.02,7.00,0.00,40.00,-1061.76,51537
743.29,-3.45,-0.11,7.00,0.00,40.00,-1061.76,51547
743.29,-3.51,-0.06,7.00,0.00,40.00,-1061.76,51555
739.91,-3.61,-0.10,7.00,0.00,40.00,-1061.76,51564
743.29,-3.70,-0.09,7.00,0.00,40.00,-1061.76,51573
743.29,-3.81,-0.11,7.00,0.00,40.00,-1061.76,51581
743.29,-3.90,-0.09,7.00,0.00,40.00,-1061.76,51591
743.29,-4.01,-0.11,7.00,0.00,40.00,-1061.76,51599
739.91,-4.08,-0.08,7.00,0.00,40.00,-1061.76,51608
746.68,-4.20,-0.12,7.00,0.00,40.00,-1061.76,51616
739.91,-4.25,-0.05,7.00,0.00,40.00,-1061.76,51625
723.24,-4.32,-0.07,7.00,0.00,40.00,-1061.76,51635
739.91,-4.35,-0.03,7.00,0.00,40.00,-1061.76,51643
739.91,-4.38,-0.02,7.00,0.00,40.00,-1061.76,51652
743.29,-4.37,0.01,7.00,0.00,40.00,-1061.76,51660
739.91,-4.38,-0.01,7.00,0.00,40.00,-1061.76,51670
739.91,-4.39,-0.01,7.00,0.00,40.00,-1061.76,51679
736.54,-4.37,0.02,7.00,0.00,40.00,-1061.76,51687
739.91,-4.35,0.02,7.00,0.00,40.00,-1061.76,51696
736.54,-4.31,0.04,7.00,0.00,40.00,-1061.76,51704
739.91,-4.27,0.04,7.00,0.00,40.00,-1061.76,51714
739.91,-4.21,0.05,7.00,0.00,40.00,-1061.76,51722
739.91,-4.17,0.04,7.00,0.00,40.00,-1061.76,51731
739.91,-4.10,0.07,7.00,0.00,40.00,-1061.76,51740
736.54,-3.82,0.28,7.00,0.00,40.00,-1061.76,51748
736.54,-3.88,-0.07,7.00,0.00,40.00,-1061.76,51758
736.54,-3.66,0.22,7.00,0.00,40.00,-1061.76,51766
736.54,-3.57,0.09,7.00,0.00,40.00,-1061.76,51775
733.20,-3.38,0.19,7.00,0.00,40.00,-1061.76,51784
687.86,-3.34,0.04,7.00,0.00,40.00,-1061.76,51792
733.20,-3.19,0.15,7.00,0.00,40.00,-1061.76,51802
651.21,-3.08,0.11,7.00,0.00,40.00,-1061.76,51810
726.54,-2.95,0.13,7.00,0.00,40.00,-1061.76,51819
726.54,-2.79,0.17,7.00,0.00,40.00,-1061.76,51827
726.54,-2.56,0.23,7.00,0.00,40.00,-1061.76,51836
723.24,-2.52,0.05,7.00,0.00,40.00,-1061.76,51846
723.24,-2.34,0.18,7.00,0.00,40.00,-1061.76,51854
645.29,-2.30,0.04,7.00,0.00,40.00,-1061.76,51863
716.68,-2.28,0.02,7.00,0.00,40.00,-1061.76,51871
716.68,-2.28,0.00,7.00,0.00,40.00,-1061.76,51880
713.42,-2.54,-0.26,7.00,0.00,40.00,-1061.76,51890
713.42,-2.74,-0.19,7.00,0.00,40.00,-1061.76,51898
713.42,-2.94,-0.20,7.00,0.00,40.00,-1061.76,51907
710.17,-3.20,-0.27,7.00,0.00,40.00,-1061.76,51915
706.94,-3.53,-0.33,7.00,0.00,40.00,-1061.76,51924
654.19,-3.86,-0.32,7.00,0.00,40.00,-1061.76,51934
700.52,-4.38,-0.52,7.00,0.00,40.00,-1061.76,51942
645.29,-4.77,-0.39,7.00,0.00,40.00,-1061.76,51951
697.34,-5.11,-0.34,7.00,0.00,40.00,-1061.76,51959
691.00,-5.62,-0.51,7.00,0.00,40.00,-1061.76,51969
694.16,-6.11,-0.49,7.00,0.00,40.00,-1061.76,51977
687.86,-6.55,-0.43,7.00,0.00,40.00,-1061.76,51986
687.86,-6.87,-0.32,7.00,0.00,40.00,-1061.76,51995
687.86,-7.15,-0.28,7.00,0.00,40.00,-1061.76,52003
687.86,-7.41,-0.26,7.00,0.00,40.00,-1061.76,52013
684.73,-7.64,-0.22,7.00,0.00,40.00,-1061.76,52021
684.73,-7.81,-0.17,7.00,0.00,40.00,-1061.76,52030
684.73,-7.94,-0.13,7.00,0.00,40.00,-1061.76,52039
681.61,-8.05,-0.11,7.00,0.00,40.00,-1061.76,52047
681.61,-8.11,-0.06,7.00,0.00,40.00,-1061.76,52057
675.42,-8.16,-0.05,7.00,0.00,40.00,-1061.76,52065
675.42,-8.17,-0.01,7.00,0.00,40.00,-1061.76,52074
675.42,-8.17,0.00,7.00,0.00,40.00,-1061.76,52082
672.35,-8.14,0.03,7.00,0.00,40.00,-1061.76,52091
678.51,-8.01,0.13,7.00,0.00,40.00,-1061.76,52100
619.30,-7.73,0.28,7.00,0.00,40.00,-1061.76,52109
619.30,-7.70,0.03,7.00,0.00,40.00,-1061.76,52117
630.72,-7.70,-0.00,7.00,0.00,40.00,-1061.76,52126
669.29,-7.80,-0.10,7.00,0.00,40.00,-1061.76,52135
669.29,-7.87,-0.07,7.00,0.00,40.00,-1061.76,52144
669.29,-7.96,-0.09,7.00,0.00,40.00,-1061.76,52153
669.29,-8.10,-0.14,7.00,0.00,40.00,-1061.76,52161
672.35,-8.23,-0.13,7.00,0.00,40.00,-1061.76,52170
669.29,-8.37,-0.14,7.00,0.00,40.00,-1061.76,52178
669.29,-8.46,-0.09,7.00,0.00,40.00,-1061.76,52188
669.29,-8.80,-0.34,7.00,0.00,40.00,-1061.76,52197
669.29,-8.96,-0.16,7.00,0.00,40.00,-1061.76,52205
669.29,-9.14,-0.19,7.00,0.00,40.00,-1061.76,52214
669.29,-9.29,-0.14,7.00,0.00,40.00,-1061.76,52222
597.07,-9.48,-0.19,7.00,0.00,40.00,-1061.76,52232
669.29,-9.67,-0.19,7.00,0.00,40.00,-1061.76,52241
599.81,-9.89,-0.23,7.00,0.00,40.00,-1061.76,52249
669.29,-10.10,-0.20,7.00,0.00,40.00,-1061.76,52258
588.94,-10.46,-0.36,7.00,0.00,40.00,-1061.76,52267
669.29,-10.73,-0.27,7.00,0.00,40.00,-1061.76,52276
672.35,-10.95,-0.22,7.00,0.00,40.00,-1061.76,52285
669.29,-11.14,-0.19,7.00,0.00,40.00,-1061.76,52293
669.29,-11.35,-0.21,7.00,0.00,40.00,-1061.76,52302
672.35,-11.54,-0.19,7.00,0.00,40.00,-1061.76,52311
672.35,-11.71,-0.17,7.00,0.00,40.00,-1061.76,52320
672.35,-11.88,-0.18,7.00,0.00,40.00,-1061.76,52329
669.29,-11.97,-0.09,7.00,0.00,40.00,-1061.76,52337
669.29,-12.15,-0.18,7.00,0.00,40.00,-1061.76,52346
669.29,-12.25,-0.10,7.00,0.00,40.00,-1061.76,52355
669.29,-12.34,-0.09,7.00,0.00,40.00,-1061.76,52364
669.29,-12.36,-0.02,7.00,0.00,40.00,-1061.76,52373
669.29,-12.56,-0.20,7.00,0.00,40.00,-1061.76,52381
666.24,-12.37,0.19,7.00,0.00,40.00,-1061.76,52390
588.94,-12.39,-0.01,7.00,0.00,40.00,-1061.76,52400
666.24,-12.65,-0.26,7.00,0.00,40.00,-1061.76,52408
583.58,-12.61,0.04,7.00,0.00,40.00,-1061.76,52417
663.21,-12.33,0.28,7.00,0.00,40.00,-1061.76,52425
660.19,-12.53,-0.20,7.00,0.00,40.00,-1061.76,52434
663.21,-12.35,0.18,7.00,0.00,40.00,-1061.76,52444
663.21,-12.64,-0.29,7.00,0.00,40.00,-1061.76,52452
660.19,-12.57,0.07,7.00,0.00,40.00,-1061.76,52461
660.19,-12.76,-0.19,7.00,0.00,40.00,-1061.76,52469
660.19,-12.78,-0.03,7.00,0.00,40.00,-1061.76,52478
657.18,-12.87,-0.09,7.00,0.00,40.00,-1061.76,52488
657.18,-13.05,-0.17,7.00,0.00,40.00,-1061.76,52496
657.18,-13.05,-0.00,7.00,0.00,40.00,-1061.76,52505
657.18,-13.30,-0.26,7.00,0.00,40.00,-1061.76,52513
660.19,-13.39,-0.09,7.00,0.00,40.00,-1061.76,52523
660.19,-13.44,-0.05,7.00,0.00,40.00,-1061.76,52532
657.18,-13.64,-0.19,7.00,0.00,40.00,-1061.76,52540
591.64,-13.76,-0.12,7.00,0.00,40.00,-1061.76,52549
636.51,-14.36,-0.60,7.00,0.00,40.00,-1061.76,52557
645.29,-14.69,-0.33,7.00,0.00,40.00,-1061.76,52567
645.29,-15.15,-0.46,7.00,0.00,40.00,-1061.76,52576
645.29,-14.92,0.22,7.00,0.00,40.00,-1061.76,52584
642.35,-15.44,-0.52,7.00,0.00,40.00,-1061.76,52593
645.29,-15.20,0.24,7.00,0.00,40.00,-1061.76,52602
642.35,-15.59,-0.39,7.00,0.00,40.00,-1061.76,52611
642.35,-15.73,-0.14,7.00,0.00,40.00,-1061.76,52620
645.29,-15.49,0.24,7.00,0.00,40.00,-1061.76,52628
642.35,-15.70,-0.21,7.00,0.00,40.00,-1061.76,52637
642.35,-15.78,-0.08,7.00,0.00,40.00,-1061.76,52646
642.35,-15.92,-0.13,7.00,0.00,40.00,-1061.76,52655
642.35,-15.63,0.29,7.00,0.00,40.00,-1061.76,52664
639.42,-15.74,-0.11,7.00,0.00,40.00,-1061.76,52672
642.35,-15.75,-0.02,7.00,0.00,40.00,-1061.76,52681
639.42,-15.76,-0.01,7.00,0.00,40.00,-1061.76,52690
639.42,-15.90,-0.14,7.00,0.00,40.00,-1061.76,52699
639.42,-15.87,0.03,7.00,0.00,40.00,-1061.76,52708
636.51,-15.68,0.19,7.00,0.00,40.00,-1061.76,52716
633.61,-15.48,0.20,7.00,0.00,40.00,-1061.76,52725
630.72,-15.42,0.06,7.00,0.00,40.00,-1061.76,52734
633.61,-15.39,0.03,7.00,0.00,40.00,-1061.76,52743
633.61,-15.24,0.15,7.00,0.00,40.00,-1061.76,52752
633.61,-15.19,0.05,7.00,0.00,40.00,-1061.76,52761
630.72,-15.15,0.04,7.00,0.00,40.00,-1061.76,52769
633.61,-14.99,0.16,7.00,0.00,40.00,-1061.76,52779
633.61,-14.80,0.19,7.00,0.00,40.00,-1061.76,52787
633.61,-14.67,0.13,7.00,0.00,40.00,-1061.76,52796
633.61,-14.45,0.22,7.00,0.00,40.00,-1061.76,52805
633.61,-14.40,0.04,7.00,0.00,40.00,-1061.76,52813
630.72,-14.37,0.03,7.00,0.00,40.00,-1061.76,52823
633.61,-14.22,0.15,7.00,0.00,40.00,-1061.76,52831
633.61,-14.03,0.19,7.00,0.00,40.00,-1061.76,52840
633.61,-13.81,0.23,7.00,0.00,40.00,-1061.76,52849
633.61,-14.14,-0.34,7.00,0.00,40.00,-1061.76,52857
562.61,-14.01,0.13,7.00,0.00,40.00,-1061.76,52867
630.72,-13.89,0.12,7.00,0.00,40.00,-1061.76,52875
630.72,-13.94,-0.04,7.00,0.00,40.00,-1061.76,52884
633.61,-13.80,0.14,7.00,0.00,40.00,-1061.76,52893
630.72,-13.67,0.12,7.00,0.00,40.00,-1061.76,52901
633.61,-13.64,0.04,7.00,0.00,40.00,-1061.76,52911
633.61,-13.55,0.08,7.00,0.00,40.00,-1061.76,52919
567.78,-13.45,0.10,7.00,0.00,40.00,-1061.76,52928
633.61,-13.45,0.00,7.00,0.00,40.00,-1061.76,52937
636.51,-13.37,0.08,7.00,0.00,40.00,-1061.76,52945
636.51,-13.38,-0.02,7.00,0.00,40.00,-1061.76,52955
636.51,-13.31,0.07,7.00,0.00,40.00,-1061.76,52963
639.42,-13.25,0.07,7.00,0.00,40.00,-1061.76,52972
639.42,-13.19,0.06,7.00,0.00,40.00,-1061.76,52981
642.35,-13.07,0.11,7.00,0.00,40.00,-1061.76,52989
642.35,-13.00,0.08,7.00,0.00,40.00,-1061.76,52999
642.35,-12.91,0.09,7.00,0.00,40.00,-1061.76,53007
645.29,-12.81,0.10,7.00,0.00,40.00,-1061.76,53016
605.32,-12.70,0.11,7.00,0.00,40.00,-1061.76,53025
651.21,-12.57,0.12,7.00,0.00,40.00,-1061.76,53033
648.24,-12.77,-0.20,7.00,0.00,40.00,-1061.76,53043
651.21,-12.71,0.06,7.00,0.00,40.00,-1061.76,53051
657.18,-12.03,0.68,7.00,0.00,40.00,-1061.76,53060
660.19,-12.07,-0.05,7.00,0.00,40.00,-1061.76,53069
663.21,-11.67,0.40,7.00,0.00,40.00,-1061.76,53078
669.29,-11.52,0.16,7.00,0.00,40.00,-1061.76,53087
669.29,-11.21,0.31,7.00,0.00,40.00,-1061.76,53095
672.35,-11.00,0.21,7.00,0.00,40.00,-1061.76,53104
678.51,-10.71,0.29,7.00,0.00,40.00,-1061.76,53113
681.61,-10.46,0.24,7.00,0.00,40.00,-1061.76,53122
610.87,-10.24,0.22,7.00,0.00,40.00,-1061.76,53131
687.86,-10.00,0.24,7.00,0.00,40.00,-1061.76,53140
687.86,-9.82,0.18,7.00,0.00,40.00,-1061.76,53148
691.00,-9.61,0.20,7.00,0.00,40.00,-1061.76,53157
691.00,-9.49,0.12,7.00,0.00,40.00,-1061.76,53166
697.34,-9.36,0.13,7.00,0.00,40.00,-1061.76,53175
633.61,-9.33,0.04,7.00,0.00,40.00,-1061.76,53183
697.34,-9.30,0.02,7.00,0.00,40.00,-1061.76,53192
700.52,-9.25,0.05,7.00,0.00,40.00,-1061.76,53200
654.19,-8.35,0.90,7.00,0.00,40.00,-1061.76,53210
706.94,-8.35,0.01,7.00,0.00,40.00,-1061.76,53219
726.54,-8.17,0.18,7.00,0.00,40.00,-1061.76,53227
713.42,-8.40,-0.22,7.00,0.00,40.00,-1061.76,53236
736.54,-8.29,0.11,7.00,0.00,40.00,-1061.76,53244
716.68,-8.29,0.00,7.00,0.00,40.00,-1061.76,53254
729.86,-8.24,0.05,7.00,0.00,40.00,-1061.76,53262
719.95,-8.25,-0.01,7.00,0.00,40.00,-1061.76,53271
723.24,-8.26,-0.01,7.00,0.00,40.00,-1061.76,53279
719.95,-8.27,-0.02,7.00,0.00,40.00,-1061.76,53288
726.54,-8.35,-0.08,7.00,0.00,40.00,-1061.76,53298
648.24,-8.48,-0.13,7.00,0.00,40.00,-1061.76,53306
726.54,-8.51,-0.03,7.00,0.00,40.00,-1061.76,53315
684.73,-8.63,-0.12,7.00,0.00,40.00,-1061.76,53323
723.24,-8.71,-0.07,7.00,0.00,40.00,-1061.76,53332
675.42,-8.77,-0.07,7.00,0.00,40.00,-1061.76,53341
726.54,-8.87,-0.10,7.00,0.00,40.00,-1061.76,53350
729.86,-9.02,-0.15,7.00,0.00,40.00,-1061.76,53358
729.86,-9.21,-0.20,7.00,0.00,40.00,-1061.76,53367
729.86,-9.39,-0.18,7.00,0.00,40.00,-1061.76,53377
675.42,-9.57,-0.18,7.00,0.00,40.00,-1061.76,53385
675.42,-9.73,-0.16,7.00,0.00,40.00,-1061.76,53394
672.35,-9.86,-0.13,7.00,0.00,40.00,-1061.76,53402
723.24,-9.99,-0.12,7.00,0.00,40.00,-1061.76,53411
719.95,-10.07,-0.08,7.00,0.00,40.00,-1061.76,53420
719.95,-10.10,-0.03,7.00,0.00,40.00,-1061.76,53429
716.68,-10.07,0.03,7.00,0.00,40.00,-1061.76,53438
713.42,-9.97,0.10,7.00,0.00,40.00,-1061.76,53446
713.42,-9.84,0.13,7.00,0.00,40.00,-1061.76,53455
710.17,-9.63,0.21,7.00,0.00,40.00,-1061.76,53464
710.17,-9.43,0.20,7.00,0.00,40.00,-1061.76,53473
703.72,-9.22,0.21,7.00,0.00,40.00,-1061.76,53482
703.72,-9.06,0.17,7.00,0.00,40.00,-1061.76,53490
700.52,-8.87,0.19,7.00,0.00,40.00,-1061.76,53499
697.34,-8.73,0.13,7.00,0.00,40.00,-1061.76,53508
697.34,-8.62,0.11,7.00,0.00,40.00,-1061.76,53517
700.52,-8.52,0.10,7.00,0.00,40.00,-1061.76,53525
700.52,-8.41,0.11,7.00,0.00,40.00,-1061.76,53534
694.16,-8.34,0.07,7.00,0.00,40.00,-1061.76,53542
700.52,-8.26,0.09,7.00,0.00,40.00,-1061.76,53552
700.52,-8.21,0.05,7.00,0.00,40.00,-1061.76,53560
694.16,-8.17,0.05,7.00,0.00,40.00,-1061.76,53569
697.34,-8.13,0.03,7.00,0.00,40.00,-1061.76,53578
697.34,-8.09,0.04,7.00,0.00,40.00,-1061.76,53586
700.52,-8.07,0.02,7.00,0.00,40.00,-1061.76,53596
697.34,-8.04,0.03,7.00,0.00,40.00,-1061.76,53604
697.34,-8.05,-0.01,7.00,0.00,40.00,-1061.76,53613
703.72,-8.10,-0.05,7.00,0.00,40.00,-1061.76,53621
703.72,-8.20,-0.10,7.00,0.00,40.00,-1061.76,53630
703.72,-8.30,-0.10,7.00,0.00,40.00,-1061.76,53639
706.94,-8.39,-0.09,7.00,0.00,40.00,-1061.76,53648
706.94,-8.48,-0.09,7.00,0.00,40.00,-1061.76,53657
703.72,-8.56,-0.08,7.00,0.00,40.00,-1061.76,53665
710.17,-8.63,-0.07,7.00,0.00,40.00,-1061.76,53675
645.29,-8.72,-0.09,7.00,0.00,40.00,-1060.92,53683
710.17,-8.79,-0.07,7.00,0.00,40.00,-1060.92,53692
636.51,-8.84,-0.06,7.00,0.00,40.00,-1060.92,53700
713.42,-8.87,-0.02,7.00,0.00,40.00,-1060.92,53709
713.42,-8.88,-0.02,7.00,0.00,40.00,-1060.92,53719
713.42,-8.90,-0.01,7.00,0.00,40.00,-1060.92,53727
713.42,-8.90,0.00,7.00,0.00,40.00,-1060.92,53736
642.35,-8.92,-0.02,7.00,0.00,40.00,-1060.92,53744
713.42,-8.91,0.00,7.00,0.00,40.00,-1060.92,53753
716.68,-8.91,-0.00,7.00,0.00,40.00,-1060.92,53762
719.95,-8.92,-0.00,7.00,0.00,40.00,-1060.92,53771
716.68,-8.90,0.01,7.00,0.00,40.00,-1060.92,53779
719.95,-8.87,0.03,7.00,0.00,40.00,-1060.92,53788
719.95,-8.82,0.05,7.00,0.00,40.00,-1060.92,53796
723.24,-8.76,0.06,7.00,0.00,40.00,-1060.92,53806
645.29,-8.70,0.06,7.00,0.00,40.00,-1060.92,53815
719.95,-8.62,0.08,7.00,0.00,40.00,-1060.92,53823
642.35,-8.53,0.09,7.00,0.00,40.00,-1060.92,53832
723.24,-8.43,0.10,7.00,0.00,40.00,-1060.92,53840
723.24,-8.29,0.14,7.00,0.00,40.00,-1060.92,53850
645.29,-8.18,0.11,7.00,0.00,40.00,-1060.92,53858
726.54,-8.05,0.14,7.00,0.00,40.00,-1060.92,53867
726.54,-7.94,0.11,7.00,0.00,40.00,-1060.92,53875
723.24,-7.82,0.12,7.00,0.00,40.00,-1060.92,53884
729.86,-7.70,0.12,7.00,0.00,40.00,-1060.92,53894
729.86,-7.60,0.10,7.00,0.00,40.00,-1060.92,53902
729.86,-7.51,0.08,7.00,0.00,40.00,-1060.92,53911
726.54,-7.44,0.07,7.00,0.00,40.00,-1060.92,53919
729.86,-7.40,0.04,7.00,0.00,40.00,-1060.92,53928
726.54,-7.36,0.04,7.00,0.00,40.00,-1060.92,53937
726.54,-7.35,0.02,7.00,0.0
lkl2
,ij00,40.00,-1060.92,53963
733.20,-7.35,0.00,7.00,0.00,40.00,-1060.92,53971
733.20,-7.37,-0.01,7.00,0.00,40.00,-1060.92,53981
733.20,-7.37,-0.01,7.00,0.00,40.00,-1060.92,53990
651.21,-7.39,-0.01,7.00,0.00,40.00,-1060.92,53998
651.21,-7.38,0.01,7.00,0.00,40.00,-1060.92,54007
733.20,-7.39,-0.01,7.00,0.00,40.00,-1060.92,54016
651.21,-7.40,-0.01,7.00,0.00,40.00,-1060.92,54025
736.54,-7.41,-0.01,7.00,0.00,40.00,-1060.92,54033
736.54,-7.44,-0.03,7.00,0.00,40.00,-1060.92,54042
651.21,-7.51,-0.07,7.00,0.00,40.00,-1060.92,54050
736.54,-7.56,-0.05,7.00,0.00,40.00,-1060.92,54060
739.91,-7.63,-0.06,7.00,0.00,40.00,-1060.92,54068
736.54,-7.70,-0.07,7.00,0.00,40.00,-1060.92,54077
736.54,-7.75,-0.05,7.00,0.00,40.00,-1060.92,54086
739.91,-7.78,-0.03,7.00,0.00,40.00,-1060.92,54094
736.54,-7.79,-0.01,7.00,0.00,40.00,-1060.92,54104
739.91,-7.81,-0.02,7.00,0.00,40.00,-1060.92,54112
739.91,-7.81,0.00,7.00,0.00,40.00,-1060.92,54121
736.54,-7.80,0.01,7.00,0.00,40.00,-1060.92,54129
651.21,-7.79,0.01,7.00,0.00,40.00,-1060.92,54138
739.91,-7.77,0.02,7.00,0.00,40.00,-1060.92,54147
651.21,-7.73,0.04,7.00,0.00,40.00,-1060.92,54156
739.91,-7.70,0.03,7.00,0.00,40.00,-1060.92,54165
739.91,-7.67,0.02,7.00,0.00,40.00,-1060.92,54173
739.91,-7.67,0.00,7.00,0.00,40.00,-1060.92,54182
739.91,-7.66,0.01,7.00,0.00,40.00,-1060.92,54191
739.91,-7.65,0.01,7.00,0.00,40.00,-1060.92,54200
739.91,-7.64,0.00,7.00,0.00,40.00,-1060.92,54208
739.91,-7.66,-0.02,7.00,0.00,40.00,-1060.92,54217
739.91,-7.68,-0.02,7.00,0.00,40.00,-1060.92,54225
743.29,-7.70,-0.02,7.00,0.00,40.00,-1060.92,54235
739.91,-7.72,-0.01,7.00,0.00,40.00,-1060.92,54244
663.21,-7.74,-0.02,7.00,0.00,40.00,-1060.92,54252
739.91,-7.76,-0.02,7.00,0.00,40.00,-1060.92,54261
739.91,-7.77,-0.00,7.00,0.00,40.00,-1060.92,54269
739.91,-7.75,0.02,7.00,0.00,40.00,-1060.92,54279
739.91,-7.75,-0.00,7.00,0.00,40.00,-1060.92,54287
739.91,-7.78,-0.03,7.00,0.00,40.00,-1060.92,54296
648.24,-7.84,-0.06,7.00,0.00,40.00,-1060.92,54304
739.91,-7.94,-0.10,7.00,0.00,40.00,-1060.92,54313
739.91,-8.07,-0.13,7.00,0.00,40.00,-1060.92,54323
739.91,-8.18,-0.12,7.00,0.00,40.00,-1060.92,54331
739.91,-8.32,-0.14,7.00,0.00,40.00,-1060.92,54340
743.29,-8.46,-0.14,7.00,0.00,40.00,-1060.08,54348
739.91,-8.61,-0.14,7.00,0.00,40.00,-1060.08,54358
739.91,-8.77,-0.16,7.00,0.00,40.00,-1060.08,54366
736.54,-8.93,-0.16,7.00,0.00,40.00,-1060.08,54375
736.54,-9.09,-0.16,7.00,0.00,40.00,-1060.08,54383
736.54,-9.22,-0.13,7.00,0.00,40.00,-1060.08,54392
736.54,-9.34,-0.12,7.00,0.00,40.00,-1060.08,54402
657.18,-9.45,-0.11,7.00,0.00,40.00,-1060.08,54410
733.20,-9.54,-0.09,7.00,0.00,40.00,-1060.08,54419
736.54,-9.61,-0.07,7.00,0.00,40.00,-1060.08,54427
733.20,-9.66,-0.06,7.00,0.00,40.00,-1060.08,54436
733.20,-9.70,-0.04,7.00,0.00,40.00,-1060.08,54445
733.20,-9.73,-0.04,7.00,0.00,40.00,-1060.08,54454
733.20,-9.76,-0.03,7.00,0.00,40.00,-1060.08,54462
729.86,-9.79,-0.03,7.00,0.00,40.00,-1060.08,54471
669.29,-9.83,-0.04,7.00,0.00,40.00,-1060.08,54479
723.24,-9.88,-0.05,7.00,0.00,40.00,-1060.08,54489
723.24,-9.93,-0.05,7.00,0.00,40.00,-1060.08,54498
719.95,-9.97,-0.04,7.00,0.00,40.00,-1060.08,54506
716.68,-10.03,-0.06,7.00,0.00,40.00,-1059.24,54515
713.42,-10.09,-0.07,7.00,0.00,40.00,-1059.24,54523
706.94,-10.17,-0.07,7.00,0.00,40.00,-1059.24,54533
706.94,-10.25,-0.09,7.00,0.00,40.00,-1059.24,54542
703.72,-10.34,-0.09,7.00,0.00,40.00,-1059.24,54550
700.52,-10.41,-0.07,7.00,0.00,40.00,-1059.24,54559
687.86,-10.47,-0.06,7.00,0.00,40.00,-1059.24,54567
697.34,-10.52,-0.05,7.00,0.00,40.00,-1059.24,54577
694.16,-10.54,-0.02,7.00,0.00,40.00,-1059.24,54586
691.00,-10.52,0.03,7.00,0.00,40.00,-1059.24,54594
687.86,-10.47,0.04,7.00,0.00,40.00,-1059.24,54603
687.86,-10.41,0.07,7.00,0.00,40.00,-1059.24,54611
642.35,-10.32,0.09,7.00,0.00,40.00,-1059.24,54621
681.61,-10.24,0.08,7.00,0.00,40.00,-1059.24,54630
608.09,-10.16,0.08,7.00,0.00,40.00,-1059.24,54638
681.61,-10.06,0.10,7.00,0.00,40.00,-1059.24,54647
681.61,-9.96,0.10,7.00,0.00,40.00,-1059.24,54656
633.61,-9.88,0.09,7.00,0.00,40.00,-1059.24,54665
633.61,-9.79,0.08,7.00,0.00,40.00,-1059.24,54674
633.61,-9.72,0.07,7.00,0.00,40.00,-1059.24,54682
681.61,-9.68,0.04,7.00,0.00,40.00,-1059.24,54691
684.73,-9.61,0.06,7.00,0.00,40.00,-1059.24,54700
681.61,-9.57,0.04,7.00,0.00,40.00,-1059.24,54709
681.61,-9.54,0.03,7.00,0.00,40.00,-1059.24,54717
681.61,-9.52,0.02,7.00,0.00,40.00,-1059.24,54726
684.73,-9.48,0.04,7.00,0.00,40.00,-1059.24,54734
684.73,-9.46,0.02,7.00,0.00,40.00,-1059.24,54744
681.61,-9.42,0.04,7.00,0.00,40.00,-1059.24,54753
684.73,-9.40,0.01,7.00,0.00,40.00,-1059.24,54761
681.61,-9.37,0.03,7.00,0.00,40.00,-1059.24,54770
681.61,-9.36,0.01,7.00,0.00,40.00,-1059.24,54778
599.81,-9.35,0.01,7.00,0.00,40.00,-1059.24,54788
681.61,-9.35,0.00,7.00,0.00,40.00,-1059.24,54796
681.61,-9.34,0.01,7.00,0.00,40.00,-1059.24,54805
678.51,-9.35,-0.01,7.00,0.00,40.00,-1059.24,54813
681.61,-9.35,-0.00,7.00,0.00,40.00,-1059.24,54822
681.61,-9.33,0.02,7.00,0.00,40.00,-1059.24,54832
681.61,-9.34,-0.00,7.00,0.00,40.00,-1059.24,54840
681.61,-9.32,0.01,7.00,0.00,40.00,-1059.24,54849
681.61,-9.29,0.03,7.00,0.00,40.00,-1059.24,54857
681.61,-9.26,0.03,7.00,0.00,40.00,-1059.24,54866
678.51,-9.20,0.05,7.00,0.00,40.00,-1059.24,54875
681.61,-9.14,0.07,7.00,0.00,40.00,-1059.24,54884
681.61,-9.06,0.08,7.00,0.00,40.00,-1059.24,54892
681.61,-8.97,0.08,7.00,0.00,40.00,-1059.24,54901
678.51,-8.89,0.08,7.00,0.00,40.00,-1059.24,54909
678.51,-8.81,0.08,7.00,0.00,40.00,-1059.24,54919
678.51,-8.74,0.07,7.00,0.00,40.00,-1059.24,54928
672.35,-8.66,0.08,7.00,0.00,40.00,-1059.24,54936
675.42,-8.60,0.06,7.00,0.00,40.00,-1059.24,54945
594.35,-8.52,0.08,7.00,0.00,40.00,-1059.24,54953
591.64,-8.46,0.06,7.00,0.00,40.00,-1058.40,54963
672.35,-8.40,0.06,7.00,0.00,40.00,-1058.40,54971
672.35,-8.34,0.06,7.00,0.00,40.00,-1058.40,54980
672.35,-8.32,0.02,7.00,0.00,40.00,-1058.40,54988
666.24,-8.28,0.03,7.00,0.00,40.00,-1058.40,54998
666.24,-8.25,0.03,7.00,0.00,40.00,-1058.40,55006
663.21,-8.24,0.01,7.00,0.00,40.00,-1058.40,55015
663.21,-8.24,-0.00,7.00,0.00,40.00,-1058.40,55024
660.19,-8.25,-0.01,7.00,0.00,40.00,-1058.40,55032
660.19,-8.28,-0.03,7.00,0.00,40.00,-1058.40,55042
654.19,-8.32,-0.05,7.00,0.00,40.00,-1058.40,55050
651.21,-8.39,-0.06,7.00,0.00,40.00,-1058.40,55059
651.21,-8.46,-0.07,7.00,0.00,40.00,-1058.40,55067
648.24,-8.56,-0.10,7.00,0.00,40.00,-1058.40,55076
642.35,-8.56,-0.00,7.00,0.00,40.00,-1058.40,55085
567.78,-8.74,-0.17,7.00,0.00,40.00,-1058.40,55094
642.35,-8.86,-0.12,7.00,0.00,40.00,-1058.40,55102
560.04,-8.97,-0.12,7.00,0.00,40.00,-1058.40,55111
636.51,-9.06,-0.09,7.00,0.00,40.00,-1058.40,55120
570.38,-9.15,-0.09,7.00,0.00,40.00,-1058.40,55129
552.40,-9.22,-0.07,7.00,0.00,40.00,-1058.40,55138
622.14,-9.30,-0.08,7.00,0.00,40.00,-1058.40,55146
619.30,-9.37,-0.07,7.00,0.00,40.00,-1058.40,55155
542.38,-9.43,-0.06,7.00,0.00,40.00,-1058.40,55163
610.87,-9.47,-0.04,7.00,0.00,40.00,-1058.40,55173
605.32,-9.50,-0.04,7.00,0.00,40.00,-1058.40,55181
602.56,-9.54,-0.04,7.00,0.00,40.00,-1058.40,55190
594.35,-9.59,-0.05,7.00,0.00,40.00,-1058.40,55198
591.64,-9.64,-0.05,7.00,0.00,40.00,-1058.40,55207
588.94,-9.70,-0.05,7.00,0.00,40.00,-1058.40,55217
583.58,-9.75,-0.06,7.00,0.00,40.00,-1058.40,55225
580.92,-9.80,-0.05,7.00,0.00,40.00,-1058.40,55234
578.27,-9.86,-0.06,7.00,0.00,40.00,-1058.40,55242
575.63,-9.92,-0.05,7.00,0.00,40.00,-1058.40,55251
570.38,-10.00,-0.09,7.00,0.00,40.00,-1058.40,55260
567.78,-10.09,-0.08,7.00,0.00,40.00,-1058.40,55269
565.19,-10.17,-0.08,7.00,0.00,40.00,-1058.40,55277
494.88,-10.28,-0.11,7.00,0.00,40.00,-1058.40,55286
560.04,-10.38,-0.10,7.00,0.00,40.00,-1058.40,55296
567.78,-10.46,-0.08,7.00,0.00,40.00,-1058.40,55304
549.88,-10.55,-0.09,7.00,0.00,40.00,-1058.40,55313
544.87,-10.64,-0.08,7.00,0.00,40.00,-1058.40,55321
539.90,-10.71,-0.07,7.00,0.00,40.00,-1058.40,55330
534.98,-10.79,-0.07,7.00,0.00,40.00,-1058.40,55340
532.54,-10.93,-0.14,7.00,0.00,40.00,-1058.40,55348
527.68,-10.97,-0.04,7.00,0.00,40.00,-1058.40,55357
490.36,-11.03,-0.06,7.00,0.00,40.00,-1058.40,55365
518.10,-11.07,-0.04,7.00,0.00,40.00,-1058.40,55374
511.02,-11.11,-0.04,7.00,0.00,40.00,-1058.40,55384
508.69,-11.14,-0.03,7.00,0.00,40.00,-1058.40,55392
506.36,-11.18,-0.04,7.00,0.00,40.00,-1058.40,55401
506.36,-11.21,-0.04,7.00,0.00,40.00,-1058.40,55409
504.04,-11.23,-0.02,7.00,0.00,40.00,-1058.40,55418
501.74,-11.24,-0.01,7.00,0.00,40.00,-1058.40,55427
504.04,-11.25,-0.01,7.00,0.00,40.00,-1058.40,55436
508.69,-11.20,0.04,7.00,0.00,40.00,-1058.40,55445
511.02,-11.18,0.03,7.00,0.00,40.00,-1058.40,55453
518.10,-11.15,0.03,7.00,0.00,40.00,-1058.40,55462
525.27,-11.08,0.06,7.00,0.00,40.00,-1058.40,55471
532.54,-11.02,0.07,7.00,0.00,40.00,-1058.40,55480
542.38,-10.99,0.03,7.00,0.00,40.00,-1058.40,55489
549.88,-10.97,0.02,7.00,0.00,40.00,-1058.40,55497
560.04,-10.97,-0.01,7.00,0.00,40.00,-1058.40,55506
575.63,-10.98,-0.01,7.00,0.00,40.00,-1058.40,55515
586.25,-11.00,-0.02,7.00,0.00,40.00,-1058.40,55524
599.81,-11.06,-0.06,7.00,0.00,40.00,-1058.40,55532
608.09,-11.16,-0.09,7.00,0.00,40.00,-1058.40,55541
616.48,-11.28,-0.13,7.00,0.00,40.00,-1058.40,55550
591.64,-11.43,-0.15,7.00,0.00,40.00,-1058.40,55559
630.72,-11.61,-0.18,7.00,0.00,40.00,-1058.40,55568
636.51,-11.79,-0.18,7.00,0.00,40.00,-1058.40,55577
639.42,-11.98,-0.19,7.00,0.00,40.00,-1058.40,55585
642.35,-12.18,-0.20,7.00,0.00,40.00,-1058.40,55595
599.81,-12.38,-0.20,7.00,0.00,40.00,-1058.40,55603
651.21,-12.57,-0.19,7.00,0.00,40.00,-1058.40,55612
651.21,-12.77,-0.20,7.00,0.00,40.00,-1058.40,55621
651.21,-12.97,-0.20,7.00,0.00,40.00,-1058.40,55629
651.21,-13.18,-0.21,7.00,0.00,40.00,-1058.40,55639
654.19,-13.40,-0.22,7.00,0.00,40.00,-1058.40,55647
654.19,-13.62,-0.22,7.00,0.00,40.00,-1058.40,55656
657.18,-13.86,-0.24,7.00,0.00,40.00,-1058.40,55665
654.19,-14.11,-0.25,7.00,0.00,40.00,-1058.40,55673
657.18,-14.37,-0.26,7.00,0.00,40.00,-1058.40,55683
657.18,-14.61,-0.24,7.00,0.00,40.00,-1058.40,55691
654.19,-14.84,-0.23,7.00,0.00,40.00,-1058.40,55700
654.19,-15.03,-0.19,7.00,0.00,40.00,-1058.40,55709
657.18,-15.19,-0.16,7.00,0.00,40.00,-1058.40,55717
657.18,-15.29,-0.10,7.00,0.00,40.00,-1058.40,55727
660.19,-15.35,-0.06,7.00,0.00,40.00,-1058.40,55736
657.18,-15.35,-0.00,7.00,0.00,40.00,-1058.40,55744
616.48,-15.29,0.06,7.00,0.00,40.00,-1058.40,55753
660.19,-15.17,0.12,7.00,0.00,40.00,-1058.40,55761
663.21,-15.00,0.17,7.00,0.00,40.00,-1058.40,55771
663.21,-14.74,0.25,7.00,0.00,40.00,-1058.40,55780
666.24,-14.47,0.27,7.00,0.00,40.00,-1058.40,55788
669.29,-14.16,0.31,7.00,0.00,40.00,-1058.40,55797
672.35,-13.90,0.26,7.00,0.00,40.00,-1058.40,55805
672.35,-13.66,0.24,7.00,0.00,40.00,-1058.40,55815
672.35,-13.54,0.12,7.00,0.00,40.00,-1058.40,55824
678.51,-13.56,-0.02,7.00,0.00,40.00,-1058.40,55832
675.42,-13.80,-0.24,7.00,0.00,40.00,-1058.40,55841
681.61,-14.02,-0.22,7.00,0.00,40.00,-1058.40,55849
684.73,-14.19,-0.17,7.00,0.00,40.00,-1058.40,55859
684.73,-14.30,-0.11,7.00,0.00,40.00,-1058.40,55868
687.86,-14.32,-0.02,7.00,0.00,40.00,-1058.40,55876
691.00,-14.22,0.10,7.00,0.00,40.00,-1058.40,55885
687.86,-14.06,0.16,7.00,0.00,40.00,-1058.40,55894
610.87,-13.82,0.24,7.00,0.00,40.00,-1058.40,55903
691.00,-13.49,0.33,7.00,0.00,40.00,-1058.40,55912
657.18,-13.10,0.39,7.00,0.00,40.00,-1058.40,55920
694.16,-12.69,0.41,7.00,0.00,40.00,-1058.40,55929
687.86,-12.25,0.44,7.00,0.00,40.00,-1058.40,55938
636.51,-11.78,0.46,7.00,0.00,40.00,-1058.40,55947
636.51,-11.36,0.43,7.00,0.00,40.00,-1058.40,55956
684.73,-10.05,1.30,7.00,0.00,40.00,-1058.40,55964
687.86,-10.61,-0.56,7.00,0.00,40.00,-1058.40,55973
684.73,-7.93,2.68,7.00,0.00,40.00,-1058.40,55982
687.86,-8.31,-0.38,7.00,0.00,40.00,-1058.40,55991
691.00,-7.26,1.05,7.00,0.00,40.00,-1058.40,55999
691.00,-7.74,-0.48,7.00,0.00,40.00,-1058.40,56008
694.16,-7.62,0.12,7.00,0.00,40.00,-1058.40,56017
694.16,-7.72,-0.10,7.00,0.00,40.00,-1058.40,56026
691.00,-8.16,-0.44,7.00,0.00,40.00,-1058.40,56035
694.16,-8.39,-0.23,7.00,0.00,40.00,-1058.40,56043
694.16,-8.78,-0.39,7.00,0.00,40.00,-1058.40,56052
694.16,-9.16,-0.38,7.00,0.00,40.00,-1058.40,56060
697.34,-9.55,-0.39,7.00,0.00,40.00,-1058.40,56070
697.34,-9.90,-0.35,7.00,0.00,40.00,-1058.40,56078
700.52,-10.24,-0.34,7.00,0.00,40.00,-1058.40,56087
700.52,-10.51,-0.26,7.00,0.00,40.00,-1058.40,56096
627.85,-10.74,-0.23,7.00,0.00,40.00,-1058.40,56104
703.72,-10.96,-0.22,7.00,0.00,40.00,-1058.40,56114
703.72,-11.14,-0.18,7.00,0.00,40.00,-1058.40,56122
703.72,-11.19,-0.04,7.00,0.00,40.00,-1058.40,56131
697.34,-11.36,-0.17,7.00,0.00,40.00,-1058.40,56140
706.94,-12.16,-0.80,7.00,0.00,40.00,-1058.40,56148
710.17,-12.00,0.16,7.00,0.00,40.00,-1058.40,56158
713.42,-11.90,0.10,7.00,0.00,40.00,-1058.40,56166
710.17,-12.43,-0.53,7.00,0.00,40.00,-1058.40,56175
713.42,-13.47,-1.04,7.00,0.00,40.00,-1058.40,56184
627.85,-13.67,-0.20,7.00,0.00,40.00,-1058.40,56193
719.95,-13.83,-0.16,7.00,0.00,40.00,-1058.40,56202
743.29,-13.86,-0.03,7.00,0.00,40.00,-1058.40,56210
723.24,-13.99,-0.14,7.00,0.00,40.00,-1058.40,56219
678.51,-14.10,-0.11,7.00,0.00,40.00,-1058.40,56228
651.21,-14.23,-0.14,7.00,0.00,40.00,-1058.40,56237
713.42,-14.33,-0.09,7.00,0.00,40.00,-1058.40,56246
651.21,-14.41,-0.08,7.00,0.00,40.00,-1058.40,56255
733.20,-14.43,-0.02,7.00,0.00,40.00,-1058.40,56263
733.20,-14.36,0.07,7.00,0.00,40.00,-1058.40,56272
729.86,-14.53,-0.17,7.00,0.00,40.00,-1058.40,56281
729.86,-14.61,-0.08,7.00,0.00,40.00,-1058.40,56290
733.20,-14.38,0.23,7.00,0.00,40.00,-1058.40,56298
733.20,-14.35,0.02,7.00,0.00,40.00,-1058.40,56307
733.20,-14.26,0.09,7.00,0.00,40.00,-1058.40,56316
729.86,-14.16,0.10,7.00,0.00,40.00,-1058.40,56325
729.86,-14.09,0.07,7.00,0.00,40.00,-1058.40,56334
733.20,-13.98,0.10,7.00,0.00,40.00,-1058.40,56342
733.20,-13.96,0.02,7.00,0.00,40.00,-1058.40,56351
733.20,-13.90,0.05,7.00,0.00,40.00,-1058.40,56360
733.20,-13.87,0.03,7.00,0.00,40.00,-1058.40,56369
648.24,-13.82,0.06,7.00,0.00,40.00,-1058.40,56378
729.86,-13.79,0.02,7.00,0.00,40.00,-1058.40,56386
642.35,-13.75,0.05,7.00,0.00,40.00,-1058.40,56395
729.86,-13.70,0.04,7.00,0.00,40.00,-1058.40,56404
726.54,-13.62,0.08,7.00,0.00,40.00,-1058.40,56413
726.54,-13.49,0.14,7.00,0.00,40.00,-1058.40,56422
654.19,-13.33,0.16,7.00,0.00,40.00,-1058.40,56430
726.54,-13.14,0.19,7.00,0.00,40.00,-1058.40,56439
726.54,-12.81,0.33,7.00,0.00,40.00,-1058.40,56449
726.54,-12.51,0.30,7.00,0.00,40.00,-1058.40,56457
729.86,-12.25,0.26,7.00,0.00,40.00,-1058.40,56466
726.54,-11.86,0.39,7.00,0.00,40.00,-1058.40,56474
672.35,-11.46,0.40,7.00,0.00,40.00,-1058.40,56483
723.24,-11.06,0.40,7.00,0.00,40.00,-1058.40,56492
726.54,-10.84,0.21,7.00,0.00,40.00,-1058.40,56501
723.24,-10.25,0.59,7.00,0.00,40.00,-1058.40,56510
723.24,-10.04,0.21,7.00,0.00,40.00,-1058.40,56518
719.95,-9.61,0.43,7.00,0.00,40.00,-1058.40,56527
719.95,-9.43,0.18,7.00,0.00,40.00,-1058.40,56536
719.95,-9.10,0.33,7.00,0.00,40.00,-1058.40,56545
719.95,-8.99,0.10,7.00,0.00,40.00,-1058.40,56554
719.95,-8.68,0.31,7.00,0.00,40.00,-1058.40,56562
719.95,-8.61,0.08,7.00,0.00,40.00,-1058.40,56571
719.95,-8.33,0.28,7.00,0.00,40.00,-1058.40,56580
716.68,-8.17,0.16,7.00,0.00,40.00,-1058.40,56589
716.68,-7.86,0.31,7.00,0.00,40.00,-1058.40,56597
716.68,-7.75,0.12,7.00,0.00,40.00,-1058.40,56606
713.42,-7.53,0.22,7.00,0.00,40.00,-1058.40,56614
713.42,-7.35,0.18,7.00,0.00,40.00,-1058.40,56624
713.42,-6.76,0.59,7.00,0.00,40.00,-1058.40,56633
710.17,-6.73,0.03,7.00,0.00,40.00,-1058.40,56641
706.94,-6.27,0.46,7.00,0.00,40.00,-1058.40,56650
706.94,-6.02,0.25,7.00,0.00,40.00,-1058.40,56658
706.94,-5.46,0.56,7.00,0.00,40.00,-1058.40,56668
703.72,-5.45,0.01,7.00,0.00,40.00,-1058.40,56676
706.94,-5.33,0.12,7.00,0.00,40.00,-1058.40,56685
703.72,-4.79,0.54,7.00,0.00,40.00,-1058.40,56693
700.52,-4.71,0.08,7.00,0.00,40.00,-1058.40,56702
697.34,-4.47,0.24,7.00,0.00,40.00,-1058.40,56712
697.34,-4.13,0.34,7.00,0.00,40.00,-1058.40,56720
694.16,-3.66,0.47,7.00,0.00,40.00,-1058.40,56729
687.86,-3.81,-0.15,7.00,0.00,40.00,-1058.40,56737
691.00,-2.95,0.85,7.00,0.00,40.00,-1058.40,56747
691.00,-3.15,-0.20,7.00,0.00,40.00,-1058.40,56756
687.86,-2.58,0.58,7.00,0.00,40.00,-1058.40,56764
687.86,-2.72,-0.14,7.00,0.00,40.00,-1058.40,56773
687.86,-2.41,0.31,7.00,0.00,40.00,-1058.40,56781
684.73,-2.59,-0.19,7.00,0.00,40.00,-1058.40,56791
687.86,-2.37,0.23,7.00,0.00,40.00,-1058.40,56800
687.86,-2.42,-0.05,7.00,0.00,40.00,-1058.40,56808
672.35,-2.36,0.06,7.00,0.00,40.00,-1058.40,56817
613.67,-2.02,0.35,7.00,0.00,40.00,-1058.40,56825
639.42,-1.97,0.04,7.00,0.00,40.00,-1058.40,56835
639.42,-2.01,-0.04,7.00,0.00,40.00,-1058.40,56843
691.00,-1.61,0.40,7.00,0.00,40.00,-1058.40,56852
691.00,-1.82,-0.21,7.00,0.00,40.00,-1058.40,56861
691.00,-1.12,0.70,7.00,0.00,40.00,-1058.40,56869
691.00,-0.95,0.17,7.00,0.00,40.00,-1058.40,56879
639.42,-0.88,0.07,7.00,0.00,40.00,-1058.40,56887
691.00,-0.50,0.39,7.00,0.00,40.00,-1058.40,56896
687.86,-0.47,0.02,7.00,0.00,40.00,-1058.40,56904
694.16,-0.11,0.36,7.00,0.00,40.00,-1058.40,56913
687.86,0.02,0.13,7.00,0.00,40.00,-1058.40,56923
687.86,0.42,0.40,7.00,0.00,40.00,-1058.40,56931
687.86,0.55,0.13,7.00,0.00,40.00,-1058.40,56940
684.73,1.00,0.44,7.00,0.00,40.00,-1058.40,56948
684.73,1.21,0.21,7.00,0.00,40.00,-1058.40,56957
684.73,1.61,0.40,7.00,0.00,40.00,-1058.40,56966
684.73,1.87,0.26,7.00,0.00,40.00,-1058.40,56975
687.86,2.20,0.33,7.00,0.00,40.00,-1058.40,56984
687.86,2.49,0.29,7.00,0.00,40.00,-1058.40,56992
691.00,2.70,0.21,7.00,0.00,40.00,-1058.40,57001
691.00,2.91,0.21,7.00,0.00,40.00,-1058.40,57010
697.34,2.90,-0.01,7.00,0.00,40.00,-1058.40,57019
697.34,2.92,0.01,7.00,0.00,40.00,-1058.40,57027
697.34,2.82,-0.10,7.00,0.00,40.00,-1058.40,57036
700.52,2.78,-0.04,7.00,0.00,40.00,-1058.40,57046
703.72,2.82,0.04,7.00,0.00,40.00,-1058.40,57054
703.72,2.78,-0.04,7.00,0.00,40.00,-1058.40,57063
706.94,2.79,0.01,7.00,0.00,40.00,-1058.40,57071
713.42,2.72,-0.07,7.00,0.00,40.00,-1058.40,57080
713.42,2.64,-0.09,7.00,0.00,40.00,-1058.40,57090
716.68,2.53,-0.11,7.00,0.00,40.00,-1058.40,57098
719.95,2.45,-0.09,7.00,0.00,40.00,-1058.40,57107
723.24,2.37,-0.08,7.00,0.00,40.00,-1058.40,57115
723.24,2.28,-0.09,7.00,0.00,40.00,-1058.40,57124
723.24,2.20,-0.08,7.00,0.00,40.00,-1058.40,57133
729.86,2.14,-0.07,7.00,0.00,40.00,-1058.40,57142
729.86,2.05,-0.09,7.00,0.00,40.00,-1058.40,57151
654.19,2.00,-0.06,7.00,0.00,40.00,-1058.40,57159
736.54,1.95,-0.04,7.00,0.00,40.00,-1058.40,57168
736.54,1.93,-0.02,7.00,0.00,40.00,-1058.40,57177
736.54,1.95,0.02,7.00,0.00,40.00,-1058.40,57186
736.54,2.04,0.09,7.00,0.00,40.00,-1058.40,57195
739.91,2.13,0.09,7.00,0.00,40.00,-1058.40,57203
739.91,2.24,0.11,7.00,0.00,40.00,-1058.40,57212
736.54,2.35,0.10,7.00,0.00,40.00,-1058.40,57221
684.73,2.48,0.13,7.00,0.00,40.00,-1058.40,57230
684.73,2.62,0.14,7.00,0.00,40.00,-1058.40,57238
743.29,2.74,0.13,7.00,0.00,40.00,-1058.40,57247
743.29,2.90,0.16,7.00,0.00,40.00,-1058.40,57256
743.29,3.07,0.17,7.00,0.00,40.00,-1058.40,57265
743.29,3.25,0.18,7.00,0.00,40.00,-1058.40,57274
743.29,3.43,0.19,7.00,0.00,40.00,-1058.40,57282
743.29,3.60,0.16,7.00,0.00,40.00,-1058.40,57291
746.68,3.74,0.14,7.00,0.00,40.00,-1058.40,57300
743.29,3.88,0.14,7.00,0.00,40.00,-1058.40,57309
743.29,3.98,0.10,7.00,0.00,40.00,-1058.40,57318
750.09,4.10,0.12,7.00,0.00,40.00,-1058.40,57326
743.29,4.23,0.13,7.00,0.00,40.00,-1058.40,57335
743.29,4.34,0.11,7.00,0.00,40.00,-1058.40,57344
743.29,4.42,0.08,7.00,0.00,40.00,-1058.40,57353
746.68,4.50,0.09,7.00,0.00,40.00,-1058.40,57362
746.68,4.56,0.06,7.00,0.00,40.00,-1058.40,57370
746.68,4.59,0.03,7.00,0.00,40.00,-1058.40,57379
743.29,4.59,-0.00,7.00,0.00,40.00,-1058.40,57388
743.29,4.63,0.04,7.00,0.00,40.00,-1058.40,57397
743.29,4.66,0.03,7.00,0.00,40.00,-1058.40,57405
746.68,4.68,0.02,7.00,0.00,40.00,-1058.40,57414
743.29,4.76,0.08,7.00,0.00,40.00,-1058.40,57423
739.91,4.84,0.08,7.00,0.00,40.00,-1058.40,57432
743.29,4.87,0.04,7.00,0.00,40.00,-1058.40,57441
743.29,4.93,0.06,7.00,0.00,40.00,-1058.40,57449
743.29,4.98,0.05,7.00,0.00,40.00,-1058.40,57458
739.91,5.02,0.04,7.00,0.00,40.00,-1058.40,57466
739.91,5.03,0.01,7.00,0.00,40.00,-1058.40,57476
660.19,5.03,-0.00,7.00,0.00,40.00,-1058.40,57485
736.54,5.02,-0.00,7.00,0.00,40.00,-1058.40,57493
736.54,5.04,0.01,7.00,0.00,40.00,-1058.40,57502
648.24,5.07,0.04,7.00,0.00,40.00,-1058.40,57510
736.54,5.15,0.08,7.00,0.00,40.00,-1058.40,57520
733.20,5.23,0.08,7.00,0.00,40.00,-1058.40,57528
733.20,5.36,0.13,7.00,0.00,40.00,-1058.40,57537
733.20,5.52,0.15,7.00,0.00,40.00,-1058.40,57545
733.20,5.66,0.14,7.00,0.00,40.00,-1058.40,57554
733.20,5.79,0.13,7.00,0.00,40.00,-1058.40,57563
729.86,5.93,0.13,7.00,0.00,40.00,-1058.40,57572
729.86,5.99,0.07,7.00,0.00,40.00,-1058.40,57581
733.20,6.03,0.04,7.00,0.00,40.00,-1058.40,57589
729.86,6.08,0.04,7.00,0.00,40.00,-1058.40,57598
733.20,6.06,-0.01,7.00,0.00,40.00,-1058.40,57607
733.20,6.01,-0.05,7.00,0.00,40.00,-1058.40,57616
736.54,5.93,-0.08,7.00,0.00,40.00,-1058.40,57624
733.20,5.87,-0.07,7.00,0.00,40.00,-1058.40,57633
736.54,5.75,-0.12,7.00,0.00,40.00,-1058.40,57641
736.54,5.62,-0.13,7.00,0.00,40.00,-1058.40,57651
648.24,5.46,-0.16,7.00,0.00,40.00,-1058.40,57659
736.54,5.29,-0.17,7.00,0.00,40.00,-1058.40,57668
648.24,5.07,-0.22,7.00,0.00,40.00,-1058.40,57677
736.54,4.83,-0.24,7.00,0.00,40.00,-1058.40,57686
739.91,4.58,-0.25,7.00,0.00,40.00,-1058.40,57695
736.54,4.31,-0.27,7.00,0.00,40.00,-1058.40,57703
736.54,4.03,-0.28,7.00,0.00,40.00,-1058.40,57712
739.91,3.78,-0.25,7.00,0.00,40.00,-1058.40,57720
739.91,3.50,-0.27,7.00,0.00,40.00,-1058.40,57730
739.91,3.28,-0.23,7.00,0.00,40.00,-1058.40,57739
739.91,3.07,-0.20,7.00,0.00,40.00,-1058.40,57747
739.91,2.91,-0.16,7.00,0.00,40.00,-1058.40,57756
739.91,2.76,-0.14,7.00,0.00,40.00,-1058.40,57764
739.91,2.65,-0.11,7.00,0.00,40.00,-1058.40,57774
739.91,2.55,-0.10,7.00,0.00,40.00,-1058.40,57782
739.91,2.46,-0.09,7.00,0.00,40.00,-1058.40,57791
739.91,2.37,-0.09,7.00,0.00,40.00,-1058.40,57800
743.29,2.28,-0.09,7.00,0.00,40.00,-1058.40,57808
739.91,2.17,-0.11,7.00,0.00,40.00,-1058.40,57818
750.09,2.06,-0.11,7.00,0.00,40.00,-1058.40,57826
739.91,1.91,-0.14,7.00,0.00,40.00,-1058.40,57835
739.91,1.77,-0.15,7.00,0.00,40.00,-1058.40,57844
739.91,1.58,-0.19,7.00,0.00,40.00,-1058.40,57852
739.91,1.37,-0.21,7.00,0.00,40.00,-1058.40,57862
739.91,1.12,-0.25,7.00,0.00,40.00,-1058.40,57870
739.91,0.86,-0.26,7.00,0.00,40.00,-1058.40,57879
739.91,0.60,-0.26,7.00,0.00,40.00,-1058.40,57887
743.29,0.36,-0.24,7.00,0.00,40.00,-1058.40,57896
739.91,0.13,-0.23,7.00,0.00,40.00,-1058.40,57906
743.29,-0.07,-0.21,7.00,0.00,40.00,-1058.40,57914
710.17,-0.28,-0.20,7.00,0.00,40.00,-1058.40,57923
739.91,-0.44,-0.17,7.00,0.00,40.00,-1058.40,57931
743.29,-0.61,-0.17,7.00,0.00,40.00,-1058.40,57940
743.29,-0.73,-0.12,7.00,0.00,40.00,-1058.40,57950
746.68,-0.85,-0.12,7.00,0.00,40.00,-1058.40,57958
746.68,-0.94,-0.09,7.00,0.00,40.00,-1058.40,57967
746.68,-1.01,-0.07,7.00,0.00,40.00,-1058.40,57975
657.18,-1.06,-0.04,7.00,0.00,40.00,-1058.40,57985
746.68,-1.11,-0.05,7.00,0.00,40.00,-1058.40,57993
746.68,-1.14,-0.04,7.00,0.00,40.00,-1058.40,58002
746.68,-1.17,-0.03,7.00,0.00,40.00,-1058.40,58011
750.09,-1.25,-0.08,7.00,0.00,40.00,-1058.40,58019
746.68,-1.37,-0.11,7.00,0.00,40.00,-1058.40,58029
750.09,-1.48,-0.11,7.00,0.00,40.00,-1058.40,58037
750.09,-1.62,-0.13,7.00,0.00,40.00,-1058.40,58046
750.09,-1.77,-0.16,7.00,0.00,40.00,-1058.40,58055
750.09,-1.93,-0.16,7.00,0.00,40.00,-1058.40,58063
750.09,-2.10,-0.17,7.00,0.00,40.00,-1058.40,58073
750.09,-2.28,-0.18,7.00,0.00,40.00,-1058.40,58081
750.09,-2.45,-0.17,7.00,0.00,40.00,-1058.40,58090
750.09,-2.61,-0.17,7.00,0.00,40.00,-1058.40,58099
753.52,-2.79,-0.17,7.00,0.00,40.00,-1058.40,58107
753.52,-2.97,-0.18,7.00,0.00,40.00,-1058.40,58117
753.52,-3.13,-0.16,7.00,0.00,40.00,-1058.40,58125
753.52,-3.27,-0.15,7.00,0.00,40.00,-1058.40,58134
750.09,-3.39,-0.12,7.00,0.00,40.00,-1058.40,58143
750.09,-3.49,-0.10,7.00,0.00,40.00,-1058.40,58151
750.09,-3.57,-0.07,7.00,0.00,40.00,-1058.40,58161
756.96,-3.63,-0.06,7.00,0.00,40.00,-1058.40,58169
753.52,-3.65,-0.02,7.00,0.00,40.00,-1058.40,58178
756.96,-3.65,-0.00,7.00,0.00,40.00,-1058.40,58186
756.96,-3.63,0.02,7.00,0.00,40.00,-1058.40,58195
756.96,-3.63,0.01,7.00,0.00,40.00,-1058.40,58205
672.35,-3.61,0.02,7.00,0.00,40.00,-1058.40,58213
756.96,-3.59,0.02,7.00,0.00,40.00,-1058.40,58222
672.35,-3.59,0.01,7.00,0.00,40.00,-1058.40,58230
753.52,-3.56,0.03,7.00,0.00,40.00,-1058.40,58240
675.42,-3.53,0.03,7.00,0.00,40.00,-1058.40,58248
756.96,-3.53,0.00,7.00,0.00,40.00,-1058.40,58257
678.51,-3.51,0.02,7.00,0.00,40.00,-1058.40,58266
756.96,-3.52,-0.01,7.00,0.00,40.00,-1058.40,58274
663.21,-3.54,-0.02,7.00,0.00,40.00,-1058.40,58284
756.96,-3.59,-0.05,7.00,0.00,40.00,-1058.40,58292
760.41,-3.63,-0.04,7.00,0.00,40.00,-1058.40,58301
663.21,-3.72,-0.08,7.00,0.00,40.00,-1058.40,58309
710.17,-3.80,-0.09,7.00,0.00,40.00,-1058.40,58318
760.41,-3.91,-0.10,7.00,0.00,40.00,-1058.40,58328
760.41,-4.03,-0.13,7.00,0.00,40.00,-1058.40,58336
760.41,-4.15,-0.12,7.00,0.00,40.00,-1058.40,58345
763.88,-4.26,-0.10,7.00,0.00,40.00,-1058.40,58353
678.51,-4.36,-0.10,7.00,0.00,40.00,-1058.40,58362
706.94,-4.46,-0.10,7.00,0.00,40.00,-1058.40,58372
760.41,-4.51,-0.06,7.00,0.00,40.00,-1058.40,58380
760.41,-4.53,-0.02,7.00,0.00,40.00,-1058.40,58389
763.88,-4.52,0.01,7.00,0.00,40.00,-1058.40,58397
760.41,-4.45,0.07,7.00,0.00,40.00,-1058.40,58406
760.41,-4.37,0.08,7.00,0.00,40.00,-1058.40,58415
770.87,-4.28,0.09,7.00,0.00,40.00,-1058.40,58424
763.88,-4.21,0.07,7.00,0.00,40.00,-1058.40,58433
763.88,-4.16,0.05,7.00,0.00,40.00,-1058.40,58441
700.52,-4.15,0.01,7.00,0.00,40.00,-1058.40,58450
760.41,-4.15,-0.00,7.00,0.00,40.00,-1058.40,58459
760.41,-4.16,-0.01,7.00,0.00,40.00,-1058.40,58468
760.41,-4.19,-0.02,7.00,0.00,40.00,-1058.40,58476
763.88,-4.23,-0.04,7.00,0.00,40.00,-1058.40,58485
760.41,-4.28,-0.05,7.00,0.00,40.00,-1058.40,58494
706.94,-4.31,-0.03,7.00,0.00,40.00,-1058.40,58503
706.94,-4.32,-0.01,7.00,0.00,40.00,-1058.40,58512
703.72,-4.33,-0.01,7.00,0.00,40.00,-1058.40,58520
756.96,-4.34,-0.00,7.00,0.00,40.00,-1058.40,58529
760.41,-4.35,-0.02,7.00,0.00,40.00,-1058.40,58537
760.41,-4.39,-0.04,7.00,0.00,40.00,-1058.40,58547
756.96,-4.43,-0.05,7.00,0.00,40.00,-1058.40,58556
756.96,-4.52,-0.08,7.00,0.00,40.00,-1058.40,58564
756.96,-4.61,-0.09,7.00,0.00,40.00,-1058.40,58573
760.41,-4.70,-0.09,7.00,0.00,40.00,-1058.40,58582
760.41,-4.76,-0.07,7.00,0.00,40.00,-1058.40,58591
672.35,-4.83,-0.07,7.00,0.00,40.00,-1058.40,58599
756.96,-4.86,-0.03,7.00,0.00,40.00,-1058.40,58608
666.24,-4.87,-0.01,7.00,0.00,40.00,-1058.40,58617
753.52,-4.87,0.00,7.00,0.00,40.00,-1058.40,58626
756.96,-4.84,0.03,7.00,0.00,40.00,-1058.40,58635
756.96,-4.78,0.06,7.00,0.00,40.00,-1058.40,58643
756.96,-4.73,0.05,7.00,0.00,40.00,-1058.40,58652
756.96,-4.71,0.02,7.00,0.00,40.00,-1058.40,58660
756.96,-4.71,0.01,7.00,0.00,40.00,-1058.40,58670
756.96,-4.71,-0.00,7.00,0.00,40.00,-1058.40,58679
756.96,-4.75,-0.04,7.00,0.00,40.00,-1058.40,58687
756.96,-4.79,-0.04,7.00,0.00,40.00,-1058.40,58696
756.96,-4.85,-0.06,7.00,0.00,40.00,-1058.40,58704
756.96,-4.90,-0.06,7.00,0.00,40.00,-1058.40,58714
756.96,-4.98,-0.08,7.00,0.00,40.00,-1058.40,58723
756.96,-5.06,-0.08,7.00,0.00,40.00,-1058.40,58731
756.96,-5.15,-0.08,7.00,0.00,40.00,-1058.40,58740
756.96,-5.22,-0.07,7.00,0.00,40.00,-1058.40,58748
756.96,-5.28,-0.06,7.00,0.00,40.00,-1058.40,58758
756.96,-5.34,-0.06,7.00,0.00,40.00,-1058.40,58766
756.96,-5.39,-0.06,7.00,0.00,40.00,-1058.40,58775
703.72,-5.43,-0.04,7.00,0.00,40.00,-1058.40,58783
703.72,-5.47,-0.04,7.00,0.00,40.00,-1058.40,58792
756.96,-5.49,-0.02,7.00,0.00,40.00,-1058.40,58802
700.52,-5.51,-0.02,7.00,0.00,40.00,-1058.40,58810
756.96,-5.52,-0.01,7.00,0.00,40.00,-1058.40,58819
756.96,-5.54,-0.01,7.00,0.00,40.00,-1058.40,58827
756.96,-5.56,-0.02,7.00,0.00,40.00,-1058.40,58836
753.52,-5.56,0.00,7.00,0.00,40.00,-1058.40,58845
753.52,-5.56,0.00,7.00,0.00,40.00,-1058.40,58854
753.52,-5.56,0.00,7.00,0.00,40.00,-1058.40,58862
746.68,-5.58,-0.02,7.00,0.00,40.00,-1058.40,58871
750.09,-5.61,-0.04,7.00,0.00,40.00,-1058.40,58881
746.68,-5.65,-0.04,7.00,0.00,40.00,-1058.40,58889
743.29,-5.69,-0.04,7.00,0.00,40.00,-1058.40,58898
743.29,-5.72,-0.03,7.00,0.00,40.00,-1058.40,58906
743.29,-5.74,-0.02,7.00,0.00,40.00,-1058.40,58915
733.20,-5.76,-0.02,7.00,0.00,40.00,-1058.40,58924
733.20,-5.77,-0.01,7.00,0.00,40.00,-1058.40,58933
672.35,-5.77,-0.00,7.00,0.00,40.00,-1058.40,58941
723.24,-5.74,0.03,7.00,0.00,40.00,-1058.40,58950
663.21,-5.68,0.05,7.00,0.00,40.00,-1058.40,58958
710.17,-5.63,0.06,7.00,0.00,40.00,-1058.40,58968
706.94,-5.57,0.06,7.00,0.00,40.00,-1057.56,58977
654.19,-5.48,0.09,7.00,0.00,40.00,-1057.56,58985
694.16,-5.36,0.12,7.00,0.00,40.00,-1057.56,58994
687.86,-5.25,0.12,7.00,0.00,40.00,-1057.56,59002
678.51,-5.14,0.11,7.00,0.00,40.00,-1057.56,59012
672.35,-5.01,0.13,7.00,0.00,40.00,-1057.56,59020
666.24,-4.68,0.33,7.00,0.00,40.00,-1057.56,59029
660.19,-4.73,-0.05,7.00,0.00,40.00,-1057.56,59038
657.18,-4.57,0.17,7.00,0.00,40.00,-1057.56,59046
657.18,-4.49,0.08,7.00,0.00,40.00,-1057.56,59056
660.19,-4.36,0.13,7.00,0.00,40.00,-1057.56,59064
663.21,-4.26,0.11,7.00,0.00,40.00,-1057.56,59073
663.21,-4.16,0.10,7.00,0.00,40.00,-1057.56,59082
602.56,-4.11,0.05,7.00,0.00,40.00,-1057.56,59090
675.42,-4.11,0.00,7.00,0.00,40.00,-1057.56,59100
605.32,-4.04,0.07,7.00,0.00,40.00,-1057.56,59108
684.73,-4.04,-0.00,7.00,0.00,40.00,-1057.56,59117
687.86,-4.07,-0.03,7.00,0.00,40.00,-1057.56,59126
694.16,-4.11,-0.03,7.00,0.00,40.00,-1057.56,59134
697.34,-4.17,-0.07,7.00,0.00,40.00,-1057.56,59144
697.34,-4.29,-0.12,7.00,0.00,40.00,-1057.56,59152
630.72,-4.42,-0.13,7.00,0.00,40.00,-1057.56,59161
703.72,-4.61,-0.19,7.00,0.00,40.00,-1057.56,59170
706.94,-4.82,-0.21,7.00,0.00,40.00,-1057.56,59179
713.42,-5.05,-0.23,7.00,0.00,40.00,-1057.56,59188
713.42,-5.30,-0.26,7.00,0.00,40.00,-1057.56,59196
713.42,-5.55,-0.24,7.00,0.00,40.00,-1057.56,59205
713.42,-5.86,-0.31,7.00,0.00,40.00,-1057.56,59213
716.68,-6.13,-0.27,7.00,0.00,40.00,-1057.56,59223
719.95,-6.40,-0.27,7.00,0.00,40.00,-1057.56,59232
642.35,-6.66,-0.26,7.00,0.00,40.00,-1057.56,59240
666.24,-6.87,-0.21,7.00,0.00,40.00,-1057.56,59249
669.29,-7.01,-0.14,7.00,0.00,40.00,-1057.56,59257
723.24,-7.16,-0.15,7.00,0.00,40.00,-1057.56,59267
669.29,-7.26,-0.10,7.00,0.00,40.00,-1057.56,59275
723.24,-7.35,-0.10,7.00,0.00,40.00,-1057.56,59284
723.24,-7.30,0.05,7.00,0.00,40.00,-1057.56,59293
726.54,-7.43,-0.14,7.00,0.00,40.00,-1057.56,59301
726.54,-7.30,0.14,7.00,0.00,40.00,-1057.56,59311
723.24,-7.37,-0.07,7.00,0.00,40.00,-1057.56,59319
723.24,-7.31,0.06,7.00,0.00,40.00,-1057.56,59328
723.24,-7.14,0.17,7.00,0.00,40.00,-1057.56,59336
723.24,-7.23,-0.09,7.00,0.00,40.00,-1057.56,59345
719.95,-6.99,0.24,7.00,0.00,40.00,-1057.56,59354
645.29,-6.95,0.04,7.00,0.00,40.00,-1057.56,59363
723.24,-6.92,0.03,7.00,0.00,40.00,-1057.56,59372
723.24,-6.74,0.18,7.00,0.00,40.00,-1057.56,59380
723.24,-6.79,-0.05,7.00,0.00,40.00,-1057.56,59389
723.24,-6.71,0.07,7.00,0.00,40.00,-1057.56,59398
716.68,-6.43,0.29,7.00,0.00,40.00,-1057.56,59407
713.42,-6.82,-0.39,7.00,0.00,40.00,-1057.56,59415
713.42,-6.77,0.05,7.00,0.00,40.00,-1057.56,59424
716.68,-6.89,-0.13,7.00,0.00,40.00,-1057.56,59433
716.68,-6.69,0.20,7.00,0.00,40.00,-1057.56,59442
719.95,-6.86,-0.17,7.00,0.00,40.00,-1057.56,59451
719.95,-6.87,-0.01,7.00,0.00,40.00,-1057.56,59459
719.95,-6.95,-0.08,7.00,0.00,40.00,-1057.56,59468
719.95,-7.14,-0.20,7.00,0.00,40.00,-1057.56,59476
723.24,-7.22,-0.07,7.00,0.00,40.00,-1057.56,59486
723.24,-7.33,-0.12,7.00,0.00,40.00,-1057.56,59494
723.24,-7.09,0.24,7.00,0.00,40.00,-1057.56,59503
726.54,-7.02,0.07,7.00,0.00,40.00,-1057.56,59512
726.54,-7.12,-0.09,7.00,0.00,40.00,-1057.56,59521
726.54,-7.07,0.04,7.00,0.00,40.00,-1057.56,59530
675.42,-6.99,0.08,7.00,0.00,40.00,-1057.56,59538
723.24,-6.90,0.09,7.00,0.00,40.00,-1057.56,59547
666.24,-6.90,0.01,7.00,0.00,40.00,-1057.56,59555
726.54,-6.84,0.06,7.00,0.00,40.00,-1057.56,59565
723.24,-6.78,0.06,7.00,0.00,40.00,-1057.56,59573
726.54,-6.82,-0.04,7.00,0.00,40.00,-1057.56,59582
726.54,-6.89,-0.07,7.00,0.00,40.00,-1057.56,59591
726.54,-6.63,0.26,7.00,0.00,40.00,-1057.56,59599
723.24,-6.65,-0.02,7.00,0.00,40.00,-1057.56,59609
719.95,-6.91,-0.26,7.00,0.00,40.00,-1057.56,59617
719.95,-6.77,0.14,7.00,0.00,40.00,-1057.56,59626
723.24,-6.65,0.12,7.00,0.00,40.00,-1057.56,59634
723.24,-6.64,0.01,7.00,0.00,40.00,-1057.56,59643
694.16,-6.47,0.17,7.00,0.00,40.00,-1057.56,59652
719.95,-6.42,0.05,7.00,0.00,40.00,-1057.56,59661
719.95,-6.47,-0.05,7.00,0.00,40.00,-1057.56,59670
719.95,-6.63,-0.16,7.00,0.00,40.00,-1057.56,59678
716.68,-6.53,0.10,7.00,0.00,40.00,-1057.56,59687
719.95,-6.50,0.03,7.00,0.00,40.00,-1057.56,59696
645.29,-6.34,0.16,7.00,0.00,40.00,-1057.56,59705
716.68,-6.31,0.03,7.00,0.00,40.00,-1057.56,59713
636.51,-6.28,0.03,7.00,0.00,40.00,-1057.56,59722
713.42,-6.15,0.13,7.00,0.00,40.00,-1057.56,59730
713.42,-5.90,0.25,7.00,0.00,40.00,-1057.56,59740
713.42,-5.68,0.22,7.00,0.00,40.00,-1057.56,59749
630.72,-5.46,0.21,7.00,0.00,40.00,-1057.56,59757
710.17,-5.38,0.09,7.00,0.00,40.00,-1057.56,59766
710.17,-4.93,0.45,7.00,0.00,40.00,-1057.56,59774
657.18,-4.84,0.09,7.00,0.00,40.00,-1057.56,59784
657.18,-4.63,0.20,7.00,0.00,40.00,-1057.56,59792
654.19,-4.29,0.34,7.00,0.00,40.00,-1057.56,59801
703.72,-3.93,0.36,7.00,0.00,40.00,-1057.56,59810
703.72,-4.02,-0.09,7.00,0.00,40.00,-1057.56,59819
700.52,-3.69,0.33,7.00,0.00,40.00,-1057.56,59828
700.52,-3.58,0.11,7.00,0.00,40.00,-1057.56,59836
700.52,-3.38,0.20,7.00,0.00,40.00,-1057.56,59845
700.52,-3.38,0.00,7.00,0.00,40.00,-1057.56,59854
700.52,-3.13,0.25,7.00,0.00,40.00,-1057.56,59863
666.24,-2.96,0.17,7.00,0.00,40.00,-1057.56,59872
700.52,-3.04,-0.08,7.00,0.00,40.00,-1057.56,59880
651.21,-2.63,0.41,7.00,0.00,40.00,-1057.56,59889
703.72,-2.76,-0.13,7.00,0.00,40.00,-1057.56,59897
700.52,-2.53,0.23,7.00,0.00,40.00,-1057.56,59907
706.94,-2.56,-0.03,7.00,0.00,40.00,-1057.56,59916
706.94,-2.43,0.13,7.00,0.00,40.00,-1057.56,59924
710.17,-2.47,-0.04,7.00,0.00,40.00,-1057.56,59933
713.42,-2.42,0.05,7.00,0.00,40.00,-1057.56,59941
716.68,-2.41,0.01,7.00,0.00,40.00,-1057.56,59951
716.68,-2.46,-0.05,7.00,0.00,40.00,-1057.56,59959
719.95,-2.43,0.03,7.00,0.00,40.00,-1057.56,59968
719.95,-2.47,-0.03,7.00,0.00,40.00,-1057.56,59977
723.24,-2.46,0.00,7.00,0.00,40.00,-1057.56,59985
723.24,-2.47,-0.01,7.00,0.00,40.00,-1057.56,59995
726.54,-2.45,0.02,7.00,0.00,40.00,-1057.56,60003
726.54,-2.33,0.13,7.00,0.00,40.00,-1057.56,60012
729.86,-2.37,-0.04,7.00,0.00,40.00,-1057.56,60021
729.86,-2.38,-0.02,7.00,0.00,40.00,-1057.56,60029
733.20,-2.41,-0.02,7.00,0.00,40.00,-1057.56,60039
733.20,-2.47,-0.06,7.00,0.00,40.00,-1057.56,60047
733.20,-2.54,-0.07,7.00,0.00,40.00,-1057.56,60056
654.19,-2.83,-0.29,7.00,0.00,40.00,-1057.56,60064
736.54,-3.08,-0.24,7.00,0.00,40.00,-1057.56,60073
739.91,-3.35,-0.27,7.00,0.00,40.00,-1057.56,60083
739.91,-3.58,-0.23,7.00,0.00,40.00,-1057.56,60091
739.91,-3.79,-0.21,7.00,0.00,40.00,-1057.56,60100
739.91,-3.96,-0.16,7.00,0.00,40.00,-1057.56,60108
736.54,-4.08,-0.12,7.00,0.00,40.00,-1057.56,60118
739.91,-4.18,-0.10,7.00,0.00,40.00,-1057.56,60127
739.91,-4.25,-0.07,7.00,0.00,40.00,-1057.56,60135
739.91,-4.25,0.00,7.00,0.00,40.00,-1057.56,60144
736.54,-4.17,0.08,7.00,0.00,40.00,-1057.56,60152
736.54,-4.04,0.12,7.00,0.00,40.00,-1057.56,60162
736.54,-3.85,0.19,7.00,0.00,40.00,-1057.56,60171
729.86,-3.62,0.23,7.00,0.00,40.00,-1057.56,60179
678.51,-3.36,0.26,7.00,0.00,40.00,-1057.56,60188
726.54,-3.08,0.27,7.00,0.00,40.00,-1057.56,60196
669.29,-2.79,0.29,7.00,0.00,40.00,-1057.56,60206
723.24,-2.53,0.26,7.00,0.00,40.00,-1057.56,60214
726.54,-2.27,0.26,7.00,0.00,40.00,-1057.56,60223
719.95,-2.03,0.24,7.00,0.00,40.00,-1057.56,60232
716.68,-1.81,0.22,7.00,0.00,40.00,-1057.56,60240
642.35,-1.63,0.19,7.00,0.00,40.00,-1057.56,60250
716.68,-1.43,0.19,7.00,0.00,40.00,-1057.56,60258
716.68,-1.27,0.17,7.00,0.00,40.00,-1057.56,60267
716.68,-1.15,0.12,7.00,0.00,40.00,-1057.56,60276
713.42,-1.08,0.06,7.00,0.00,40.00,-1057.56,60284
713.42,-1.05,0.03,7.00,0.00,40.00,-1057.56,60294
710.17,-1.10,-0.04,7.00,0.00,40.00,-1057.56,60302
710.17,-1.17,-0.07,7.00,0.00,40.00,-1057.56,60311
710.17,-1.30,-0.13,7.00,0.00,40.00,-1057.56,60320
703.72,-1.44,-0.14,7.00,0.00,40.00,-1057.56,60328
703.72,-1.62,-0.18,7.00,0.00,40.00,-1057.56,60338
700.52,-1.79,-0.17,7.00,0.00,40.00,-1057.56,60346
697.34,-1.98,-0.20,7.00,0.00,40.00,-1057.56,60355
697.34,-2.17,-0.18,7.00,0.00,40.00,-1057.56,60363
697.34,-2.34,-0.18,7.00,0.00,40.00,-1057.56,60372
694.16,-2.54,-0.19,7.00,0.00,40.00,-1057.56,60382
622.14,-2.74,-0.20,7.00,0.00,40.00,-1057.56,60390
694.16,-2.92,-0.19,7.00,0.00,40.00,-1057.56,60399
694.16,-3.11,-0.19,7.00,0.00,40.00,-1057.56,60407
697.34,-3.29,-0.18,7.00,0.00,40.00,-1057.56,60417
697.34,-3.47,-0.17,7.00,0.00,40.00,-1057.56,60426
697.34,-3.59,-0.13,7.00,0.00,40.00,-1057.56,60434
697.34,-3.69,-0.10,7.00,0.00,40.00,-1057.56,60443
700.52,-3.73,-0.04,7.00,0.00,40.00,-1057.56,60451
700.52,-3.77,-0.03,7.00,0.00,40.00,-1057.56,60461
700.52,-3.77,-0.00,7.00,0.00,40.00,-1057.56,60470
703.72,-3.77,-0.00,7.00,0.00,40.00,-1057.56,60478
703.72,-3.74,0.03,7.00,0.00,40.00,-1057.56,60487
703.72,-3.75,-0.01,7.00,0.00,40.00,-1057.56,60495
703.72,-3.76,-0.01,7.00,0.00,40.00,-1057.56,60505
703.72,-3.80,-0.04,7.00,0.00,40.00,-1057.56,60514
703.72,-3.84,-0.04,7.00,0.00,40.00,-1057.56,60522
666.24,-3.91,-0.07,7.00,0.00,40.00,-1057.56,60531
700.52,-3.97,-0.06,7.00,0.00,40.00,-1057.56,60539
697.34,-4.05,-0.08,7.00,0.00,40.00,-1057.56,60549
697.34,-4.14,-0.09,7.00,0.00,40.00,-1057.56,60558
697.34,-4.28,-0.13,7.00,0.00,40.00,-1057.56,60566
697.34,-4.42,-0.14,7.00,0.00,40.00,-1057.56,60575
697.34,-4.55,-0.13,7.00,0.00,40.00,-1057.56,60583
700.52,-4.67,-0.12,7.00,0.00,40.00,-1057.56,60593
703.72,-4.80,-0.12,7.00,0.00,40.00,-1057.56,60602
697.34,-4.90,-0.10,7.00,0.00,40.00,-1057.56,60610
700.52,-5.02,-0.12,7.00,0.00,40.00,-1057.56,60619
700.52,-5.15,-0.13,7.00,0.00,40.00,-1057.56,60627
700.52,-5.29,-0.14,7.00,0.00,40.00,-1057.56,60637
700.52,-5.45,-0.16,7.00,0.00,40.00,-1057.56,60645
700.52,-5.63,-0.18,7.00,0.00,40.00,-1057.56,60654
700.52,-5.79,-0.16,7.00,0.00,40.00,-1057.56,60663
700.52,-5.96,-0.17,7.00,0.00,40.00,-1057.56,60672
700.52,-6.10,-0.14,7.00,0.00,40.00,-1057.56,60681
703.72,-6.24,-0.14,7.00,0.00,40.00,-1057.56,60689
703.72,-6.34,-0.10,7.00,0.00,40.00,-1057.56,60698
654.19,-6.44,-0.10,7.00,0.00,40.00,-1057.56,60706
703.72,-6.53,-0.09,7.00,0.00,40.00,-1057.56,60716
700.52,-6.62,-0.09,7.00,0.00,40.00,-1057.56,60725
703.72,-6.70,-0.09,7.00,0.00,40.00,-1057.56,60733
700.52,-6.80,-0.09,7.00,0.00,40.00,-1057.56,60742
697.34,-6.88,-0.08,7.00,0.00,40.00,-1057.56,60750
697.34,-6.99,-0.11,7.00,0.00,40.00,-1057.56,60760
697.34,-7.12,-0.12,7.00,0.00,40.00,-1057.56,60768
697.34,-7.27,-0.15,7.00,0.00,40.00,-1057.56,60777
697.34,-7.43,-0.16,7.00,0.00,40.00,-1057.56,60786
624.99,-7.58,-0.15,7.00,0.00,40.00,-1057.56,60794
697.34,-7.72,-0.14,7.00,0.00,40.00,-1057.56,60804
622.14,-7.87,-0.14,7.00,0.00,40.00,-1057.56,60812
697.34,-8.00,-0.13,7.00,0.00,40.00,-1057.56,60821
694.16,-8.13,-0.13,7.00,0.00,40.00,-1057.56,60829
697.34,-8.25,-0.11,7.00,0.00,40.00,-1057.56,60838
700.52,-8.37,-0.12,7.00,0.00,40.00,-1057.56,60847
697.34,-8.50,-0.14,7.00,0.00,40.00,-1057.56,60856
697.34,-8.62,-0.12,7.00,0.00,40.00,-1057.56,60865
697.34,-8.76,-0.13,7.00,0.00,40.00,-1057.56,60873
697.34,-8.92,-0.17,7.00,0.00,40.00,-1057.56,60882
697.34,-9.08,-0.15,7.00,0.00,40.00,-1057.56,60891
694.16,-9.23,-0.16,7.00,0.00,40.00,-1057.56,60900
697.34,-9.39,-0.16,7.00,0.00,40.00,-1057.56,60908
694.16,-9.56,-0.17,7.00,0.00,40.00,-1057.56,60917
694.16,-9.70,-0.14,7.00,0.00,40.00,-1057.56,60926
694.16,-9.81,-0.11,7.00,0.00,40.00,-1057.56,60935
697.34,-9.91,-0.10,7.00,0.00,40.00,-1057.56,60944
697.34,-9.98,-0.06,7.00,0.00,40.00,-1057.56,60952
697.34,-10.02,-0.05,7.00,0.00,40.00,-1057.56,60961
694.16,-10.07,-0.04,7.00,0.00,40.00,-1057.56,60971
697.34,-10.10,-0.03,7.00,0.00,40.00,-1057.56,60979
613.67,-10.12,-0.02,7.00,0.00,40.00,-1057.56,60988
697.34,-10.15,-0.03,7.00,0.00,40.00,-1057.56,60996
657.18,-10.16,-0.02,7.00,0.00,40.00,-1057.56,61005
697.34,-10.19,-0.03,7.00,0.00,40.00,-1057.56,61015
654.19,-10.41,-0.22,7.00,0.00,40.00,-1057.56,61023
700.52,-9.80,0.62,7.00,0.00,40.00,-1057.56,61032
697.34,-11.01,-1.21,7.00,0.00,40.00,-1057.56,61041
703.72,-10.75,0.25,7.00,0.00,40.00,-1057.56,61049
700.52,-10.53,0.22,7.00,0.00,40.00,-1057.56,61059
651.21,-10.55,-0.02,7.00,0.00,40.00,-1057.56,61067
654.19,-10.73,-0.18,7.00,0.00,40.00,-1057.56,61076
657.18,-11.16,-0.43,7.00,0.00,40.00,-1057.56,61085
706.94,-11.23,-0.06,7.00,0.00,40.00,-1057.56,61093
710.17,-11.25,-0.02,7.00,0.00,40.00,-1057.56,61103
710.17,-11.32,-0.07,7.00,0.00,40.00,-1057.56,61111
710.17,-11.41,-0.09,7.00,0.00,40.00,-1057.56,61120
627.85,-11.50,-0.08,7.00,0.00,40.00,-1056.72,61129
713.42,-11.56,-0.06,7.00,0.00,40.00,-1056.72,61137
710.17,-11.53,0.03,7.00,0.00,40.00,-1056.72,61147
624.99,-11.60,-0.07,7.00,0.00,40.00,-1056.72,61155
622.14,-11.65,-0.06,7.00,0.00,40.00,-1056.72,61164
710.17,-11.80,-0.15,7.00,0.00,40.00,-1056.72,61173
713.42,-11.97,-0.17,7.00,0.00,40.00,-1056.72,61181
710.17,-12.11,-0.14,7.00,0.00,40.00,-1056.72,61191
706.94,-12.21,-0.10,7.00,0.00,40.00,-1056.72,61200
710.17,-12.22,-0.01,7.00,0.00,40.00,-1056.72,61208
706.94,-12.26,-0.04,7.00,0.00,40.00,-1056.72,61217
706.94,-12.30,-0.05,7.00,0.00,40.00,-1056.72,61225
630.72,-12.40,-0.10,7.00,0.00,40.00,-1056.72,61235
703.72,-12.52,-0.12,7.00,0.00,40.00,-1056.72,61244
624.99,-12.61,-0.09,7.00,0.00,40.00,-1056.72,61252
694.16,-12.71,-0.10,7.00,0.00,40.00,-1056.72,61261
697.34,-12.74,-0.03,7.00,0.00,40.00,-1056.72,61270
694.16,-12.67,0.07,7.00,0.00,40.00,-1056.72,61279
691.00,-12.55,0.12,7.00,0.00,40.00,-1056.72,61288
687.86,-12.46,0.09,7.00,0.00,40.00,-1056.72,61296
684.73,-12.40,0.06,7.00,0.00,40.00,-1056.72,61305
687.86,-12.41,-0.01,7.00,0.00,40.00,-1056.72,61314
602.56,-12.45,-0.04,7.00,0.00,40.00,-1056.72,61323
678.51,-12.42,0.04,7.00,0.00,40.00,-1056.72,61332
610.87,-12.57,-0.15,7.00,0.00,40.00,-1056.72,61340
675.42,-12.54,0.02,7.00,0.00,40.00,-1056.72,61349
675.42,-12.40,0.14,7.00,0.00,40.00,-1056.72,61358
675.42,-12.40,0.00,7.00,0.00,40.00,-1056.72,61367
672.35,-12.30,0.09,7.00,0.00,40.00,-1056.72,61376
675.42,-12.28,0.03,7.00,0.00,40.00,-1056.72,61384
672.35,-12.19,0.08,7.00,0.00,40.00,-1056.72,61393
672.35,-12.09,0.10,7.00,0.00,40.00,-1056.72,61402
675.42,-11.98,0.11,7.00,0.00,40.00,-1056.72,61411
672.35,-11.84,0.14,7.00,0.00,40.00,-1056.72,61420
675.42,-11.75,0.09,7.00,0.00,40.00,-1055.89,61428
672.35,-11.64,0.11,7.00,0.00,40.00,-1055.89,61437
672.35,-11.48,0.17,7.00,0.00,40.00,-1055.89,61447
666.24,-11.32,0.16,7.00,0.00,40.00,-1055.89,61455
666.24,-11.25,0.07,7.00,0.00,40.00,-1055.89,61464
663.21,-11.19,0.06,7.00,0.00,40.00,-1055.89,61472
580.92,-11.19,0.01,7.00,0.00,40.00,-1055.89,61481
651.21,-11.22,-0.04,7.00,0.00,40.00,-1055.89,61491
570.38,-11.27,-0.04,7.00,0.00,40.00,-1055.89,61499
639.42,-11.27,0.00,7.00,0.00,40.00,-1055.89,61508
633.61,-11.23,0.04,7.00,0.00,40.00,-1055.89,61516
622.14,-11.17,0.07,7.00,0.00,40.00,-1055.89,61526
616.48,-11.04,0.12,7.00,0.00,40.00,-1055.89,61535
605.32,-10.89,0.15,7.00,0.00,40.00,-1055.89,61543
597.07,-10.67,0.22,7.00,0.00,40.00,-1055.89,61552
544.87,-10.47,0.20,7.00,0.00,40.00,-1055.89,61560
575.63,-10.19,0.28,7.00,0.00,40.00,-1055.89,61570
565.19,-9.85,0.35,7.00,0.00,40.00,-1055.89,61579
562.61,-9.47,0.38,7.00,0.00,40.00,-1055.89,61587
549.88,-9.12,0.35,7.00,0.00,40.00,-1055.89,61596
534.98,-8.79,0.33,7.00,0.00,40.00,-1055.89,61604
520.48,-8.42,0.37,7.00,0.00,40.00,-1055.89,61614
504.04,-8.05,0.37,7.00,0.00,40.00,-1055.89,61622
481.44,-7.66,0.39,7.00,0.00,40.00,-1055.89,61631
427.23,-7.26,0.40,7.00,0.00,40.00,-1055.89,61639
419.44,-6.85,0.41,7.00,0.00,40.00,-1055.89,61648
413.69,-6.47,0.38,7.00,0.00,40.00,-1055.89,61658
386.06,-6.14,0.33,7.00,-23.69,-59.00,-1055.89,61666
366.95,-5.69,0.45,7.00,-38.90,-72.00,-1055.89,61675
352.00,-5.34,0.35,7.00,-53.55,-85.00,-1055.89,61684
334.53,-5.14,0.20,7.00,-75.74,-103.00,-1055.89,61692
326.88,-4.72,0.42,7.00,0.00,40.00,-1056.72,61702
314.98,-4.62,0.10,7.00,0.00,40.00,-1057.56,61711
303.50,-4.31,0.31,7.00,0.00,40.00,-1057.56,61719
279.13,-3.44,0.87,7.00,0.00,40.00,-1057.56,61728
256.65,-3.26,0.18,7.00,0.00,40.00,-1057.56,61736
240.39,-2.92,0.34,7.00,0.00,40.00,-1057.56,61746
228.31,-3.05,-0.13,7.00,0.00,40.00,-1057.56,61755
225.12,-2.82,0.22,7.00,0.00,40.00,-1057.56,61763
206.84,-2.01,0.81,7.00,0.00,40.00,-1057.56,61772
186.42,-1.60,0.41,7.00,0.00,40.00,-1057.56,61780
191.79,-1.59,0.01,7.00,0.00,40.00,-1057.56,61790
194.53,-0.78,0.81,7.00,0.00,40.00,-1057.56,61799
175.27,-0.65,0.13,7.00,0.00,40.00,-1057.56,61807
176.95,-0.29,0.36,7.00,0.00,40.00,-1057.56,61816
155.58,0.09,0.38,7.00,0.00,40.00,-1057.56,61825
136.66,0.04,-0.05,7.00,0.00,40.00,-1057.56,61834
125.87,0.78,0.74,7.00,0.00,40.00,-1057.56,61842
107.66,0.99,0.20,7.00,-6.08,-45.00,-1057.56,61851
80.26,1.13,0.14,7.00,-15.92,-53.00,-1057.56,61860
65.07,1.05,-0.08,7.00,-21.58,-58.00,-1057.56,61869
51.88,1.66,0.61,7.00,-18.91,-55.00,-1057.56,61878
45.55,1.92,0.27,7.00,-20.17,-56.00,-1057.56,61887
39.43,2.00,0.08,7.00,-21.57,-58.00,-1057.56,61896
31.86,2.74,0.73,7.00,-16.36,-53.00,-1057.56,61904
25.77,2.76,0.03,7.00,-19.77,-56.00,-1057.56,61914
24.35,3.15,0.39,7.00,-16.53,-53.00,-1057.56,61923
22.26,3.67,0.52,7.00,-13.59,-51.00,-1057.56,61931
18.57,4.29,0.62,7.00,-10.35,-48.00,-1057.56,61940
16.95,4.44,0.15,7.00,-11.60,-49.00,-1057.56,61949
16.59,5.37,0.93,7.00,-21.63,-58.00,-1057.56,61959
17.32,6.19,0.82,7.00,-3.13,-42.00,-1057.56,61967
16.24,7.15,0.96,7.00,22.45,58.00,-1058.40,61976
14.97,8.00,0.85,7.00,41.71,75.00,-1058.40,61984
14.64,8.91,0.91,7.00,65.43,95.00,-1058.40,61993
10.50,9.80,0.89,7.00,87.39,113.00,-1058.40,62003
12.22,10.65,0.85,7.00,107.96,130.00,-1058.40,62012
14.20,11.73,1.08,7.00,139.58,157.00,-1058.40,62020
13.56,12.72,0.99,7.00,162.37,176.00,-1058.40,62029
11.63,13.57,0.85,7.00,181.03,192.00,-1058.40,62039
11.25,14.33,0.76,7.00,198.27,207.00,-1058.40,62048
8.49,15.06,0.72,7.00,215.77,221.00,-1057.56,62057
7.36,15.65,0.59,7.00,228.01,232.00,-1057.56,62065
8.32,16.26,0.61,7.00,243.49,245.00,-1057.56,62074
9.42,16.79,0.53,7.00,255.00,255.00,-1056.72,62084
10.31,17.28,0.49,7.00,266.62,264.00,-1056.72,62093
11.63,17.74,0.46,7.00,277.28,273.00,-1055.89,62101
12.12,18.06,0.32,7.00,282.69,278.00,-1055.89,62110
12.73,18.35,0.29,7.00,289.24,283.00,-1055.89,62119
12.62,18.53,0.18,7.00,291.73,285.00,-1055.89,62129
12.32,18.58,0.05,7.00,290.32,284.00,-1055.05,62138
12.42,18.58,-0.01,7.00,289.02,283.00,-1055.05,62147
13.66,18.52,-0.05,7.00,286.61,281.00,-1055.05,62155
12.12,18.46,-0.07,7.00,284.78,280.00,-1055.05,62164
12.42,18.44,-0.02,7.00,285.38,280.00,-1055.05,62174
10.96,18.44,0.00,7.00,285.86,280.00,-1055.05,62183
10.04,18.43,-0.01,7.00,285.46,280.00,-1055.05,62192
9.86,18.46,0.03,7.00,287.03,281.00,-1055.05,62200
7.44,18.58,0.11,7.00,291.55,285.00,-1055.05,62210
8.99,18.76,0.18,7.00,297.29,290.00,-1055.05,62219
7.28,19.02,0.26,7.00,305.59,297.00,-1055.05,62228
5.04,19.37,0.35,7.00,316.08,306.00,-1055.05,62236
4.25,19.50,0.13,7.00,315.11,305.00,-1055.05,62245
3.32,20.11,0.61,7.00,340.04,326.00,-1055.05,62255
2.91,20.76,0.65,7.00,356.94,340.00,-1055.05,62264
3.26,21.34,0.58,7.00,370.17,352.00,-1055.05,62272
3.09,21.84,0.50,7.00,380.88,361.00,-1055.05,62281
3.56,22.16,0.32,7.00,385.44,364.00,-1055.05,62290
3.75,22.38,0.22,7.00,388.97,367.00,-1055.05,62299
4.06,22.43,0.04,7.00,386.54,365.00,-1055.05,62308
3.69,22.33,-0.10,7.00,381.18,361.00,-1055.05,62317
4.06,21.84,-0.49,7.00,361.03,344.00,-1055.05,62326
3.09,21.64,-0.19,7.00,362.21,345.00,-1055.05,62334
2.91,21.79,0.15,7.00,372.67,354.00,-1055.05,62344
3.09,21.86,0.07,7.00,372.79,354.00,-1055.05,62353
3.93,21.88,0.02,7.00,372.22,353.00,-1055.05,62362
3.87,21.95,0.08,7.00,375.37,356.00,-1055.05,62370
3.50,22.17,0.22,7.00,383.70,363.00,-1055.05,62380
3.20,22.36,0.19,7.00,387.87,366.00,-1055.05,62389
1.91,22.56,0.19,7.00,392.73,371.00,-1055.05,62397
0.51,22.68,0.12,7.00,394.37,372.00,-1055.05,62406
0.51,22.67,-0.01,7.00,391.61,370.00,-1055.05,62415
0.60,22.56,-0.11,7.00,386.63,365.00,-1055.05,62425
0.94,22.42,-0.13,7.00,382.90,362.00,-1055.05,62433
0.55,22.41,-0.01,7.00,385.03,364.00,-1055.05,62442
0.89,22.42,0.01,7.00,385.70,365.00,-1055.05,62451
0.55,22.43,0.01,7.00,386.06,365.00,-1055.05,62460
1.14,22.44,0.01,7.00,386.14,365.00,-1055.05,62469
0.51,22.43,-0.01,7.00,385.50,364.00,-1055.05,62478
0.60,22.38,-0.05,7.00,383.60,363.00,-1055.05,62487
0.51,22.47,0.09,7.00,388.53,367.00,-1055.05,62496
0.51,22.67,0.20,7.00,395.55,373.00,-1055.05,62504
0.55,22.64,-0.03,7.00,390.35,369.00,-1055.05,62514
0.51,22.81,0.17,7.00,398.52,375.00,-1055.05,62523
0.51,23.18,0.37,7.00,411.99,387.00,-1055.05,62532
0.51,23.53,0.34,7.00,420.03,394.00,-1055.05,62540
0.51,23.94,0.41,7.00,431.66,403.00,-1055.05,62550
0.51,24.34,0.40,7.00,441.35,412.00,-1055.05,62559
0.51,24.70,0.36,7.00,449.74,419.00,-1055.05,62568
0.51,24.66,-0.04,7.00,440.58,411.00,-1055.05,62576
0.51,24.87,0.21,7.00,451.05,420.00,-1055.05,62585
0.60,25.09,0.22,7.00,456.53,424.00,-1055.05,62595
0.99,25.22,0.13,7.00,458.10,426.00,-1055.05,62604
0.55,25.30,0.08,7.00,459.13,427.00,-1055.05,62612
0.51,25.37,0.07,7.00,460.83,428.00,-1055.05,62621
0.51,25.36,-0.02,7.00,458.50,426.00,-1055.05,62630
0.51,25.28,-0.08,7.00,455.40,423.00,-1055.05,62639
0.55,25.18,-0.10,7.00,452.35,421.00,-1055.05,62648
0.51,25.07,-0.11,7.00,449.43,418.00,-1055.05,62657
0.51,24.98,-0.09,7.00,447.78,417.00,-1055.05,62666
0.55,24.90,-0.08,7.00,446.11,416.00,-1055.05,62674
0.51,24.90,-0.01,7.00,447.23,417.00,-1055.05,62684
0.51,24.92,0.03,7.00,448.55,418.00,-1055.05,62693
0.51,25.01,0.09,7.00,451.94,421.00,-1055.05,62702
0.51,25.17,0.16,7.00,457.33,425.00,-1055.05,62710
0.51,25.37,0.20,7.00,463.35,430.00,-1055.05,62720
0.51,25.56,0.19,7.00,467.62,434.00,-1055.05,62729
0.51,25.70,0.14,7.00,470.21,436.00,-1055.05,62738
0.51,25.82,0.12,7.00,472.90,438.00,-1055.05,62746
0.65,25.89,0.07,7.00,473.64,439.00,-1055.05,62755
0.84,25.95,0.06,7.00,474.83,440.00,-1055.05,62765
0.60,25.99,0.04,7.00,475.41,440.00,-1055.05,62774
0.70,26.03,0.04,7.00,476.49,441.00,-1055.05,62782
0.55,26.10,0.07,7.00,479.01,443.00,-1055.05,62791
0.51,26.19,0.09,7.00,481.59,445.00,-1055.05,62800
0.51,26.29,0.09,7.00,484.03,448.00,-1055.05,62809
0.65,26.38,0.09,7.00,486.36,450.00,-1055.05,62818
0.51,26.50,0.13,7.00,490.12,453.00,-1055.05,62827
0.51,26.64,0.13,7.00,493.50,456.00,-1055.05,62836
0.65,26.72,0.08,7.00,494.65,457.00,-1055.05,62844
0.51,26.83,0.12,7.00,498.18,459.00,-1055.05,62854
0.51,27.17,0.33,7.00,510.81,470.00,-1055.05,62863
0.60,27.27,0.11,7.00,508.93,469.00,-1055.05,62872
0.51,27.33,0.06,7.00,509.50,469.00,-1055.05,62880
0.51,27.34,0.01,7.00,508.81,468.00,-1055.05,62889
0.51,27.24,-0.11,7.00,503.83,464.00,-1055.05,62899
0.55,27.25,0.01,7.00,506.62,467.00,-1055.05,62908
0.51,27.25,-0.00,7.00,506.29,466.00,-1055.05,62916
0.70,27.30,0.04,7.00,508.28,468.00,-1055.05,62925
0.70,27.36,0.06,7.00,510.19,470.00,-1055.05,62935
0.60,27.42,0.07,7.00,511.93,471.00,-1055.05,62943
1.04,27.51,0.08,7.00,514.29,473.00,-1055.05,62952
0.51,27.56,0.05,7.00,514.94,474.00,-1055.05,62961
0.51,27.67,0.11,7.00,518.80,477.00,-1055.05,62970
0.65,27.78,0.12,7.00,521.98,480.00,-1055.05,62979
1.04,27.92,0.14,7.00,525.93,483.00,-1055.05,62988
0.51,28.05,0.12,7.00,528.57,485.00,-1055.05,62997
0.51,28.18,0.14,7.00,532.26,488.00,-1055.05,63006
0.51,28.16,-0.02,7.00,528.61,485.00,-1055.05,63014
0.51,28.30,0.14,7.00,535.16,491.00,-1055.05,63024
0.51,28.37,0.07,7.00,535.56,491.00,-1055.05,63033
0.51,28.41,0.04,7.00,535.90,491.00,-1055.05,63042
0.51,28.43,0.02,7.00,536.15,492.00,-1055.05,63050
0.51,28.63,0.20,7.00,544.90,499.00,-1055.05,63059
1.04,28.91,0.28,7.00,553.43,506.00,-1055.05,63069
0.51,29.24,0.33,7.00,562.77,514.00,-1055.05,63078
0.51,29.51,0.27,7.00,568.20,518.00,-1055.05,63086
0.65,29.74,0.22,7.00,572.89,522.00,-1055.05,63095
0.70,29.89,0.15,7.00,575.25,524.00,-1055.05,63105
0.60,29.98,0.09,7.00,576.20,525.00,-1055.05,63114
1.04,29.95,-0.02,7.00,573.33,523.00,-1055.05,63122
0.55,29.89,-0.07,7.00,570.78,521.00,-1055.05,63131
0.55,29.85,-0.03,7.00,570.72,521.00,-1055.05,63140
0.51,29.83,-0.03,7.00,570.17,520.00,-1055.05,63149
0.51,29.76,-0.07,7.00,567.65,518.00,-1055.05,63158
0.51,29.70,-0.06,7.00,566.14,517.00,-1055.05,63167
0.46,29.65,-0.05,7.00,565.29,516.00,-1054.21,63176
0.55,29.59,-0.06,7.00,563.53,515.00,-1054.21,63184
0.51,29.55,-0.04,7.00,563.01,514.00,-1054.21,63194
0.51,29.45,-0.10,7.00,559.27,511.00,-1054.21,63203
1.14,29.30,-0.15,7.00,554.69,507.00,-1054.21,63212
2.85,29.08,-0.23,7.00,547.35,501.00,-1053.37,63220
3.81,28.74,-0.34,7.00,536.77,492.00,-1053.37,63229
6.52,28.44,-0.30,7.00,529.79,486.00,-1053.37,63239
8.74,28.26,-0.18,7.00,527.63,484.00,-1052.53,63248
14.09,27.95,-0.31,7.00,517.09,475.00,-1052.53,63256
24.97,27.58,-0.37,7.00,505.90,466.00,-1051.69,63265
31.67,27.42,-0.16,7.00,505.25,465.00,-1051.69,63275
37.68,27.34,-0.08,7.00,504.25,465.00,-1050.85,63284
44.56,27.19,-0.15,7.00,497.90,459.00,-1050.85,63293
58.31,26.93,-0.26,7.00,486.25,449.00,-1050.85,63302
80.66,26.88,-0.06,7.00,482.80,446.00,-1050.01,63310
106.61,26.70,-0.18,7.00,466.27,433.00,-1050.01,63320
126.48,26.57,-0.13,7.00,454.77,423.00,-1049.17,63329
167.13,26.41,-0.16,7.00,426.16,399.00,-1048.33,63338
218.86,26.37,-0.04,7.00,387.49,366.00,-1048.33,63347
237.03,26.17,-0.19,7.00,363.13,346.00,-1047.49,63356
271.43,26.01,-0.16,7.00,324.59,313.00,-1046.65,63366
300.69,25.81,-0.19,7.00,285.65,280.00,-1045.81,63375
293.78,25.54,-0.27,7.00,285.46,280.00,-1044.97,63383
360.23,25.09,-0.45,7.00,183.55,194.00,-1044.13,63392
373.79,24.56,-0.53,7.00,148.95,165.00,-1043.30,63401
406.14,23.78,-0.78,7.00,73.99,102.00,-1042.46,63411
425.27,23.14,-0.64,7.00,29.04,64.00,-1042.46,63420
451.47,22.28,-0.86,7.00,0.00,40.00,-1041.62,63428
468.37,21.40,-0.89,7.00,0.00,40.00,-1041.62,63437
477.05,20.58,-0.82,7.00,0.00,40.00,-1041.62,63447
479.24,20.02,-0.55,7.00,0.00,40.00,-1041.62,63455
488.12,19.54,-0.48,7.00,0.00,40.00,-1041.62,63464
490.36,19.09,-0.45,7.00,0.00,40.00,-1041.62,63472
490.36,18.66,-0.42,7.00,0.00,40.00,-1041.62,63481
494.88,18.21,-0.46,7.00,0.00,40.00,-1041.62,63491
488.12,17.89,-0.32,7.00,0.00,40.00,-1041.62,63499
477.05,17.68,-0.20,7.00,0.00,40.00,-1041.62,63508
464.08,17.59,-0.10,7.00,0.00,40.00,-1041.62,63516
453.55,17.53,-0.06,7.00,0.00,40.00,-1041.62,63525
433.17,17.51,-0.02,7.00,0.00,40.00,-1041.62,63535
425.27,17.53,0.02,7.00,0.00,40.00,-1041.62,63543
423.32,17.51,-0.02,7.00,0.00,40.00,-1041.62,63552
423.32,17.47,-0.04,7.00,0.00,40.00,-1041.62,63560
393.24,17.45,-0.02,7.00,0.00,40.00,-1041.62,63569
373.79,17.20,-0.25,7.00,0.00,40.00,-1041.62,63578
423.32,17.04,-0.16,7.00,0.00,40.00,-1041.62,63587
396.89,16.54,-0.50,7.00,0.00,40.00,-1041.62,63596
459.84,16.04,-0.50,7.00,0.00,40.00,-1041.62,63604
485.88,15.31,-0.73,7.00,0.00,40.00,-1041.62,63613
518.10,14.71,-0.60,7.00,0.00,40.00,-1041.62,63622
511.02,14.16,-0.54,7.00,0.00,40.00,-1041.62,63631
53}
1GLF7G2"i1j55,-0.52,7.00,0.00,40.00,-1041.62,63657
616.48,12.14,-0.42,7.00,0.00,40.00,-1041.62,63666
616.48,11.77,-0.36,7.00,0.00,40.00,-1041.62,63675
630.72,11.48,-0.29,7.00,0.00,40.00,-1041.62,63684
642.35,11.20,-0.28,7.00,0.00,40.00,-1041.62,63692
605.32,10.98,-0.22,7.00,0.00,40.00,-1041.62,63702
657.18,10.74,-0.24,7.00,0.00,40.00,-1041.62,63710
666.24,10.47,-0.27,7.00,0.00,40.00,-1041.62,63719
669.29,10.19,-0.28,7.00,0.00,40.00,-1041.62,63728
675.42,9.95,-0.24,7.00,0.00,40.00,-1041.62,63736
681.61,9.73,-0.22,7.00,0.00,40.00,-1041.62,63746
681.61,9.53,-0.20,7.00,0.00,40.00,-1041.62,63754
684.73,9.46,-0.07,7.00,0.00,40.00,-1041.62,63763
691.00,9.26,-0.19,7.00,0.00,40.00,-1041.62,63772
694.16,9.14,-0.12,7.00,0.00,40.00,-1041.62,63780
700.52,8.97,-0.17,7.00,0.00,40.00,-1041.62,63790
700.52,9.20,0.23,7.00,0.00,40.00,-1041.62,63798
700.52,8.50,-0.69,7.00,0.00,40.00,-1041.62,63807
703.72,8.30,-0.21,7.00,0.00,40.00,-1041.62,63815
703.72,8.14,-0.15,7.00,0.00,40.00,-1041.62,63824
703.72,8.00,-0.14,7.00,0.00,40.00,-1041.62,63833
703.72,7.81,-0.19,7.00,0.00,40.00,-1041.62,63842
697.34,7.68,-0.13,7.00,0.00,40.00,-1041.62,63851
622.14,7.56,-0.13,7.00,0.00,40.00,-1041.62,63859
613.67,7.51,-0.05,7.00,0.00,40.00,-1041.62,63868
675.42,7.57,0.06,7.00,0.00,40.00,-1041.62,63877
663.21,7.54,-0.03,7.00,0.00,40.00,-1041.62,63886
588.94,7.59,0.05,7.00,0.00,40.00,-1041.62,63894
654.19,7.39,-0.20,7.00,0.00,40.00,-1041.62,63903
578.27,7.37,-0.02,7.00,0.00,40.00,-1041.62,63912
633.61,7.89,0.51,7.00,0.00,40.00,-1041.62,63921
613.67,7.68,-0.21,7.00,0.00,40.00,-1041.62,63930
597.07,7.46,-0.22,7.00,0.00,40.00,-1041.62,63938
588.94,7.18,-0.28,7.00,0.00,40.00,-1041.62,63947
583.58,6.68,-0.50,7.00,0.00,40.00,-1041.62,63955
586.25,6.21,-0.47,7.00,0.00,40.00,-1041.62,63965
580.92,5.59,-0.62,7.00,0.00,40.00,-1041.62,63973
583.58,4.88,-0.72,7.00,0.00,40.00,-1041.62,63982
583.58,4.29,-0.59,7.00,0.00,40.00,-1041.62,63991
578.27,3.72,-0.57,7.00,0.00,40.00,-1041.62,64000
578.27,3.16,-0.57,7.00,0.00,40.00,-1041.62,64009
573.00,2.59,-0.57,7.00,0.00,40.00,-1041.62,64017
567.78,2.12,-0.47,7.00,0.00,40.00,-1041.62,64026
497.16,1.66,-0.46,7.00,0.00,40.00,-1041.62,64034
557.48,1.22,-0.43,7.00,0.00,40.00,-1041.62,64044
552.40,0.77,-0.45,7.00,0.00,40.00,-1041.62,64053
544.87,0.36,-0.41,7.00,0.00,40.00,-1041.62,64061
539.90,-0.04,-0.40,7.00,0.00,40.00,-1041.62,64070
537.44,-0.40,-0.35,7.00,0.00,40.00,-1041.62,64078
530.10,-0.72,-0.32,7.00,0.00,40.00,-1041.62,64088
527.68,-1.01,-0.30,7.00,0.00,40.00,-1041.62,64097
520.48,-1.33,-0.32,7.00,0.00,40.00,-1041.62,64105
515.73,-1.65,-0.31,7.00,0.00,40.00,-1041.62,64114
513.37,-1.84,-0.20,7.00,0.00,40.00,-1041.62,64122
513.37,-2.11,-0.26,7.00,0.00,40.00,-1041.62,64132
513.37,-2.29,-0.19,7.00,0.00,40.00,-1041.62,64140
513.37,-2.50,-0.21,7.00,0.00,40.00,-1041.62,64149
513.37,-2.69,-0.19,7.00,0.00,40.00,-1041.62,64158
513.37,-2.88,-0.19,7.00,0.00,40.00,-1041.62,64166
513.37,-3.07,-0.19,7.00,0.00,40.00,-1041.62,64176
513.37,-3.21,-0.14,7.00,0.00,40.00,-1041.62,64184
513.37,-3.38,-0.17,7.00,0.00,40.00,-1041.62,64193
513.37,-3.54,-0.16,7.00,0.00,40.00,-1041.62,64201
511.02,-3.72,-0.18,7.00,0.00,40.00,-1041.62,64210
459.84,-3.92,-0.19,7.00,0.00,40.00,-1041.62,64220
508.69,-4.10,-0.18,7.00,0.00,40.00,-1041.62,64228
464.08,-4.29,-0.19,7.00,0.00,40.00,-1041.62,64237
504.04,-4.48,-0.18,7.00,0.00,40.00,-1041.62,64245
511.02,-4.65,-0.18,7.00,0.00,40.00,-1041.62,64254
461.96,-4.84,-0.19,7.00,0.00,40.00,-1041.62,64264
499.44,-5.03,-0.19,7.00,0.00,40.00,-1041.62,64272
449.40,-5.27,-0.24,7.00,0.00,40.00,-1041.62,64281
499.44,-5.48,-0.21,7.00,0.00,40.00,-1041.62,64289
499.44,-5.72,-0.24,7.00,0.00,40.00,-1041.62,64299
499.44,-5.93,-0.21,7.00,0.00,40.00,-1041.62,64307
497.16,-6.10,-0.17,7.00,0.00,40.00,-1041.62,64316
492.62,-6.28,-0.18,7.00,0.00,40.00,-1041.62,64325
490.36,-6.44,-0.16,7.00,0.00,40.00,-1041.62,64333
483.66,-6.60,-0.16,7.00,0.00,40.00,-1041.62,64343
429.20,-6.77,-0.17,7.00,0.00,40.00,-1041.62,64351
474.86,-6.93,-0.16,7.00,0.00,40.00,-1041.62,64360
427.23,-7.10,-0.18,7.00,0.00,40.00,-1041.62,64368
477.05,-7.28,-0.17,7.00,0.00,40.00,-1041.62,64377
474.86,-7.44,-0.16,7.00,0.00,40.00,-1041.62,64386
425.27,-7.57,-0.13,7.00,-5.01,-44.00,-1041.62,64395
477.05,-7.72,-0.16,7.00,0.00,40.00,-1041.62,64404
472.69,-7.90,-0.18,7.00,0.00,40.00,-1041.62,64412
474.86,-8.10,-0.20,7.00,0.00,40.00,-1041.62,64421
472.69,-8.16,-0.06,7.00,0.00,40.00,-1041.62,64430
474.86,-8.36,-0.20,7.00,0.00,40.00,-1041.62,64439
479.24,-8.52,-0.16,7.00,0.00,40.00,-1041.62,64448
481.44,-8.71,-0.19,7.00,0.00,40.00,-1041.62,64456
483.66,-8.97,-0.26,7.00,0.00,40.00,-1041.62,64465
488.12,-9.13,-0.16,7.00,0.00,40.00,-1041.62,64474
490.36,-9.36,-0.23,7.00,0.00,40.00,-1041.62,64483
499.44,-9.59,-0.23,7.00,0.00,40.00,-1041.62,64491
501.74,-9.75,-0.16,7.00,0.00,40.00,-1041.62,64500
508.69,-9.94,-0.19,7.00,0.00,40.00,-1041.62,64509
513.37,-10.11,-0.16,7.00,0.00,40.00,-1041.62,64518
515.73,-10.28,-0.17,7.00,0.00,40.00,-1041.62,64527
494.88,-10.45,-0.17,7.00,0.00,40.00,-1041.62,64535
534.98,-10.59,-0.14,7.00,0.00,40.00,-1041.62,64544
539.90,-10.73,-0.14,7.00,0.00,40.00,-1041.62,64553
542.38,-10.85,-0.12,7.00,0.00,40.00,-1041.62,64562
549.88,-10.96,-0.11,7.00,0.00,40.00,-1041.62,64571
567.78,-11.07,-0.11,7.00,0.00,40.00,-1041.62,64579
557.48,-11.21,-0.14,7.00,0.00,40.00,-1041.62,64588
562.61,-11.36,-0.15,7.00,0.00,40.00,-1041.62,64598
570.38,-11.51,-0.15,7.00,0.00,40.00,-1041.62,64606
570.38,-11.70,-0.19,7.00,0.00,40.00,-1041.62,64615
573.00,-11.89,-0.19,7.00,0.00,40.00,-1041.62,64623
573.00,-12.07,-0.18,7.00,0.00,40.00,-1041.62,64632
580.92,-12.35,-0.28,7.00,0.00,40.00,-1041.62,64642
525.27,-12.65,-0.30,7.00,0.00,40.00,-1041.62,64650
586.25,-12.91,-0.25,7.00,0.00,40.00,-1041.62,64659
586.25,-13.18,-0.28,7.00,0.00,40.00,-1041.62,64667
549.88,-13.45,-0.27,7.00,0.00,40.00,-1041.62,64676
547.37,-13.73,-0.28,7.00,0.00,40.00,-1041.62,64686
586.25,-13.99,-0.26,7.00,0.00,40.00,-1041.62,64694
583.58,-14.25,-0.25,7.00,0.00,40.00,-1041.62,64703
583.58,-14.50,-0.25,7.00,0.00,40.00,-1041.62,64712
583.58,-14.75,-0.24,7.00,0.00,40.00,-1041.62,64720
586.25,-14.97,-0.22,7.00,0.00,40.00,-1041.62,64730
583.58,-15.19,-0.22,7.00,0.00,40.00,-1041.62,64738
580.92,-15.40,-0.21,7.00,0.00,40.00,-1041.62,64747
578.27,-15.59,-0.19,7.00,0.00,40.00,-1041.62,64756
578.27,-15.78,-0.19,7.00,0.00,40.00,-1041.62,64764
580.92,-15.96,-0.18,7.00,0.00,40.00,-1041.62,64774
580.92,-16.14,-0.19,7.00,0.00,40.00,-1040.78,64782
580.92,-16.32,-0.18,7.00,0.00,40.00,-1040.78,64791
583.58,-16.50,-0.18,7.00,0.00,40.00,-1040.78,64800
583.58,-16.69,-0.18,7.00,0.00,40.00,-1040.78,64808
586.25,-16.87,-0.18,7.00,0.00,40.00,-1040.78,64818
588.94,-17.04,-0.17,7.00,0.00,40.00,-1040.78,64826
586.25,-17.20,-0.16,7.00,0.00,40.00,-1040.78,64835
547.37,-17.35,-0.15,7.00,-12.63,-50.00,-1040.78,64844
549.88,-17.52,-0.16,7.00,-11.39,-49.00,-1040.78,64854
537.44,-17.86,-0.34,7.00,-50.51,-82.00,-1040.78,64862
578.27,-17.93,-0.08,7.00,0.00,40.00,-1040.78,64871
602.56,-18.09,-0.16,7.00,0.00,40.00,-1040.78,64880
599.81,-18.09,0.00,7.00,0.00,40.00,-1040.78,64888
602.56,-18.10,-0.01,7.00,0.00,40.00,-1039.94,64898
565.19,-18.23,-0.14,7.00,0.00,40.00,-1039.94,64906
560.04,-18.29,-0.06,7.00,-6.28,-45.00,-1039.94,64915
565.19,-18.44,-0.15,7.00,-0.25,-40.00,-1039.94,64924
610.87,-18.57,-0.12,7.00,0.00,40.00,-1039.94,64933
613.67,-18.67,-0.10,7.00,0.00,40.00,-1039.94,64942
616.48,-18.76,-0.10,7.00,0.00,40.00,-1039.94,64951
616.48,-18.87,-0.11,7.00,0.00,40.00,-1039.10,64959
622.14,-18.99,-0.12,7.00,0.00,40.00,-1039.10,64968
622.14,-19.15,-0.15,7.00,0.00,40.00,-1038.26,64977
627.85,-19.30,-0.15,7.00,0.00,40.00,-1037.42,64986
630.72,-19.51,-0.22,7.00,0.00,40.00,-1037.42,64995
633.61,-19.57,-0.06,7.00,0.00,40.00,-1036.58,65003
580.92,-19.67,-0.10,7.00,0.00,40.00,-1035.74,65012
645.29,-19.80,-0.13,7.00,0.00,40.00,-1034.90,65021
645.29,-19.75,0.05,7.00,0.00,40.00,-1034.06,65030
648.24,-19.88,-0.14,7.00,0.00,40.00,-1033.22,65039
651.21,-19.98,-0.10,7.00,0.00,40.00,-1032.38,65047
651.21,-20.07,-0.09,7.00,0.00,40.00,-1031.54,65056
651.21,-20.12,-0.04,7.00,0.00,40.00,-1030.71,65065
651.21,-20.14,-0.02,7.00,0.00,40.00,-1029.87,65074
651.21,-20.14,-0.01,7.00,0.00,40.00,-1028.19,65083
654.19,-20.18,-0.04,7.00,0.00,40.00,-1027.35,65092
654.19,-20.16,0.02,7.00,0.00,40.00,-1025.67,65100
654.19,-20.21,-0.05,7.00,0.00,40.00,-1024.83,65110
657.18,-20.29,-0.08,7.00,0.00,40.00,-1023.15,65118
657.18,-20.39,-0.10,7.00,0.00,40.00,-1021.47,65127
657.18,-20.53,-0.15,7.00,0.00,40.00,-1020.63,65136
660.19,-20.66,-0.13,7.00,0.00,40.00,-1018.95,65144
660.19,-20.82,-0.16,7.00,0.00,40.00,-1017.28,65154
663.21,-20.97,-0.16,7.00,0.00,40.00,-1015.60,65163
669.29,-21.42,-0.44,7.00,0.00,40.00,-1013.92,65171
669.29,-21.42,-0.00,7.00,0.00,40.00,-1012.24,65180
669.29,-21.60,-0.17,7.00,0.00,40.00,-1010.56,65188
672.35,-21.53,0.06,7.00,0.00,40.00,-1008.88,65198
669.29,-21.44,0.09,7.00,0.00,40.00,-1007.20,65207
672.35,-21.70,-0.26,7.00,0.00,40.00,-1005.53,65215
605.32,-21.75,-0.05,7.00,0.00,40.00,-1003.85,65224
627.85,-21.83,-0.08,7.00,0.00,40.00,-1002.17,65233
605.32,-21.88,-0.05,7.00,0.00,40.00,-1000.49,65242
675.42,-22.10,-0.22,7.00,0.00,40.00,-999.65,65251
608.09,-22.19,-0.09,7.00,0.00,40.00,-997.97,65259
678.51,-22.39,-0.20,7.00,0.00,40.00,-996.29,65268
678.51,-22.42,-0.03,7.00,0.00,40.00,-994.61,65276
678.51,-22.53,-0.11,7.00,0.00,40.00,-992.94,65286
678.51,-22.57,-0.04,7.00,0.00,40.00,-991.26,65295
675.42,-22.50,0.07,7.00,0.00,40.00,-989.58,65303
675.42,-22.58,-0.08,7.00,0.00,40.00,-987.90,65312
675.42,-22.66,-0.08,7.00,0.00,40.00,-986.22,65320
672.35,-22.74,-0.09,7.00,0.00,40.00,-984.54,65330
672.35,-22.88,-0.13,7.00,0.00,40.00,-982.86,65338
666.24,-22.99,-0.11,7.00,0.00,40.00,-981.18,65347
666.24,-23.05,-0.06,7.00,0.00,40.00,-979.51,65356
666.24,-23.05,-0.01,7.00,0.00,40.00,-978.67,65364
666.24,-23.09,-0.04,7.00,0.00,40.00,-976.99,65374
666.24,-23.00,0.09,7.00,0.00,40.00,-975.31,65382
669.29,-23.07,-0.07,7.00,0.00,40.00,-973.63,65391
666.24,-23.14,-0.07,7.00,0.00,40.00,-971.95,65399
669.29,-23.17,-0.03,7.00,0.00,40.00,-970.27,65409
672.35,-23.23,-0.06,7.00,0.00,40.00,-968.59,65417
669.29,-23.26,-0.03,7.00,0.00,40.00,-966.92,65426
672.35,-23.31,-0.05,7.00,0.00,40.00,-965.24,65435
610.87,-23.32,-0.02,7.00,-12.06,-50.00,-964.40,65443
591.64,-23.24,0.08,7.00,-54.40,-85.00,-962.72,65453
669.29,-23.24,0.00,7.00,0.00,40.00,-961.88,65462
678.51,-23.32,-0.08,7.00,0.00,40.00,-961.04,65470
669.29,-23.06,0.26,7.00,0.00,40.00,-960.20,65479
666.24,-22.83,0.23,7.00,0.00,40.00,-959.36,65487
663.21,-22.85,-0.02,7.00,0.00,40.00,-958.52,65497
663.21,-22.87,-0.02,7.00,0.00,40.00,-957.68,65506
630.72,-23.01,-0.14,7.00,0.00,40.00,-956.84,65514
663.21,-22.92,0.09,7.00,0.00,40.00,-956.00,65523
660.19,-22.98,-0.06,7.00,0.00,40.00,-955.17,65531
660.19,-22.99,-0.01,7.00,0.00,40.00,-953.49,65541
654.19,-23.08,-0.09,7.00,0.00,40.00,-953.49,65549
657.18,-23.25,-0.16,7.00,0.00,40.00,-952.65,65558
654.19,-23.27,-0.03,7.00,0.00,40.00,-951.81,65567
654.19,-23.29,-0.02,7.00,0.00,40.00,-950.97,65575
651.21,-23.37,-0.08,7.00,0.00,40.00,-950.97,65585
651.21,-23.46,-0.09,7.00,0.00,40.00,-950.13,65593
651.21,-23.57,-0.11,7.00,0.00,40.00,-949.29,65602
645.29,-23.70,-0.13,7.00,0.00,40.00,-948.45,65610
642.35,-23.84,-0.14,7.00,0.00,40.00,-948.45,65619
642.35,-23.96,-0.13,7.00,0.00,40.00,-947.61,65629
636.51,-24.07,-0.10,7.00,0.00,40.00,-946.77,65637
627.85,-24.17,-0.11,7.00,0.00,40.00,-945.93,65646
630.72,-24.20,-0.02,7.00,0.00,40.00,-945.93,65654
624.99,-24.32,-0.13,7.00,-4.44,-43.00,-945.09,65664
657.18,-24.40,-0.07,7.00,0.00,40.00,-944.25,65673
639.42,-24.36,0.04,7.00,0.00,40.00,-943.41,65681
622.14,-24.33,0.03,7.00,-8.51,-47.00,-942.57,65690
622.14,-24.26,0.07,7.00,-5.98,-44.00,-942.57,65698
622.14,-24.15,0.11,7.00,-2.29,-41.00,-941.74,65708
624.99,-24.02,0.12,7.00,0.00,40.00,-941.74,65717
622.14,-23.88,0.15,7.00,0.00,40.00,-941.74,65725
627.85,-23.75,0.13,7.00,0.00,40.00,-941.74,65734
630.72,-23.69,0.06,7.00,0.00,40.00,-941.74,65742
630.72,-23.66,0.03,7.00,0.00,40.00,-940.90,65752
633.61,-23.58,0.07,7.00,0.00,40.00,-940.90,65761
636.51,-23.50,0.08,7.00,0.00,40.00,-940.90,65769
633.61,-23.61,-0.11,7.00,0.00,40.00,-940.90,65778
636.51,-23.70,-0.09,7.00,0.00,40.00,-940.90,65786
636.51,-23.89,-0.18,7.00,0.00,40.00,-940.90,65796
636.51,-23.98,-0.09,7.00,0.00,40.00,-940.90,65804
642.35,-24.07,-0.09,7.00,0.00,40.00,-940.90,65813
642.35,-24.10,-0.03,7.00,0.00,40.00,-940.90,65821
639.42,-24.09,0.01,7.00,0.00,40.00,-940.90,65830
642.35,-24.13,-0.03,7.00,0.00,40.00,-940.90,65840
642.35,-24.18,-0.06,7.00,0.00,40.00,-940.90,65848
642.35,-24.25,-0.06,7.00,0.00,40.00,-940.90,65857
642.35,-24.27,-0.02,7.00,0.00,40.00,-940.90,65865
639.42,-24.27,-0.01,7.00,0.00,40.00,-940.90,65874
642.35,-24.26,0.02,7.00,0.00,40.00,-940.90,65883
639.42,-24.}
~zy~z2&"iHj00,0.00,40.00,-940.90,65909
636.51,-24.02,0.09,7.00,0.00,40.00,-940.90,65917
573.00,-23.95,0.07,7.00,-115.84,-137.00,-940.90,65927
636.51,-23.89,0.07,7.00,0.00,40.00,-940.90,65936
633.61,-23.73,0.16,7.00,0.00,40.00,-941.74,65945
633.61,-23.74,-0.01,7.00,0.00,40.00,-941.74,65953
630.72,-23.60,0.13,7.00,0.00,40.00,-941.74,65963
630.72,-23.42,0.18,7.00,0.00,40.00,-941.74,65971
627.85,-23.23,0.20,7.00,0.00,40.00,-941.74,65980
622.14,-22.98,0.25,7.00,0.00,40.00,-941.74,65988
619.30,-22.71,0.27,7.00,0.00,40.00,-941.74,65997
619.30,-22.43,0.28,7.00,0.00,40.00,-941.74,66007
619.30,-22.18,0.25,7.00,0.00,40.00,-941.74,66015
616.48,-21.91,0.27,7.00,0.00,40.00,-941.74,66024
616.48,-21.64,0.27,7.00,0.00,40.00,-941.74,66032
560.04,-21.36,0.27,7.00,-76.36,-104.00,-941.74,66041
610.87,-21.13,0.24,7.00,0.00,40.00,-941.74,66051
608.09,-20.82,0.30,7.00,0.00,40.00,-941.74,66059
605.32,-20.64,0.19,7.00,0.00,40.00,-941.74,66068
527.68,-20.26,0.38,7.00,-116.97,-138.00,-941.74,66077
554.94,-19.96,0.30,7.00,-52.24,-84.00,-941.74,66085
588.94,-19.54,0.43,7.00,0.00,40.00,-942.57,66095
565.19,-18.65,0.89,7.00,0.00,40.00,-943.41,66104
549.88,-18.50,0.15,7.00,-29.76,-65.00,-943.41,66112
542.38,-18.15,0.35,7.00,-33.29,-67.00,-943.41,66121
542.38,-17.93,0.22,7.00,-30.37,-65.00,-944.25,66130
532.54,-17.51,0.42,7.00,-37.06,-71.00,-944.25,66140
520.48,-17.25,0.26,7.00,-59.31,-89.00,-945.09,66148
511.02,-16.86,0.39,7.00,-66.30,-95.00,-945.93,66157
499.44,-16.47,0.38,7.00,-80.31,-107.00,-946.77,66166
481.44,-16.15,0.33,7.00,-108.49,-131.00,-948.45,66176
413.69,-15.64,0.50,7.00,-213.69,-220.00,-950.13,66185
417.51,-15.28,0.36,7.00,-201.29,-209.00,-952.65,66194
395.06,-14.94,0.35,7.00,-229.26,-233.00,-955.17,66202
356.92,-14.58,0.35,7.00,-277.80,-274.00,-959.36,66211
348.76,-14.21,0.38,7.00,-279.43,-275.00,-963.56,66221
291.07,-13.91,0.30,7.00,-347.24,-332.00,-969.43,66230
273.98,-13.58,0.33,7.00,-357.69,-341.00,-975.31,66239
232.63,-13.19,0.38,7.00,-388.91,-367.00,-982.02,66248
175.27,-12.87,0.32,7.00,-428.96,-401.00,-989.58,66257
153.36,-12.48,0.39,7.00,-432.07,-404.00,-997.13,66267
97.55,-12.02,0.46,7.00,-447.24,-417.00,-1005.53,66276
62.42,-11.55,0.47,7.00,-446.65,-416.00,-1014.76,66285
42.40,-11.17,0.38,7.00,-442.99,-413.00,-1023.15,66293
30.38,-10.69,0.48,7.00,-430.84,-403.00,-1033.22,66302
19.22,-10.30,0.39,7.00,-424.12,-397.00,-1042.46,66312
16.59,-10.01,0.30,7.00,-418.77,-393.00,-1052.53,66321
10.87,-9.44,0.57,7.00,-399.47,-376.00,-1063.44,66330
10.68,-9.46,-0.02,7.00,-411.61,-387.00,-1073.51,66339
7.13,-9.14,0.32,7.00,-396.91,-374.00,-1084.42,66349
4.57,-9.42,-0.28,7.00,-415.90,-390.00,-1095.33,66358
2.85,-8.77,0.65,7.00,-381.25,-361.00,-1105.41,66367
0.51,-8.88,-0.12,7.00,-399.41,-376.00,-1116.32,66375
0.55,-9.26,-0.37,7.00,-413.93,-388.00,-1128.07,66384
0.51,-8.94,0.32,7.00,-392.18,-370.00,-1138.98,66394
0.51,-8.67,0.27,7.00,-386.39,-365.00,-1149.89,66403
0.51,-8.44,0.23,7.00,-381.40,-361.00,-1161.64,66412
0.94,-7.94,0.50,7.00,-363.48,-346.00,-1172.55,66420
0.84,-7.31,0.63,7.00,-345.22,-331.00,-1183.46,66429
0.65,-6.71,0.61,7.00,-330.54,-318.00,-1195.22,66439
0.74,-6.20,0.50,7.00,-320.05,-309.00,-1206.13,66448
0.55,-5.01,1.20,7.00,-276.18,-272.00,-1217.88,66457
0.51,-4.14,0.87,7.00,-52.21,-84.00,-1229.63,66465
0.46,-3.36,0.78,7.00,-48.70,-80.00,-1241.38,66475
0.46,-2.15,1.21,7.00,-40.89,-74.00,-1252.29,66484
0.04,-0.94,1.20,7.00,-34.90,-69.00,-1263.20,66493
0.46,0.36,1.30,7.00,-28.03,-63.00,-1274.11,66501
0.46,1.49,1.13,7.00,-23.05,-59.00,-1285.02,66510
0.46,2.79,1.30,7.00,-15.85,-53.00,-1295.10,66520
0.46,4.06,1.27,7.00,-9.62,-48.00,-1305.17,66528
0.46,4.99,0.94,7.00,-6.29,-45.00,-1315.24,66537
0.46,6.09,1.10,7.00,-0.75,-40.00,-1324.47,66546
0.46,7.46,1.37,7.00,38.79,72.00,-1333.71,66554
0.65,8.78,1.32,7.00,70.72,99.00,-1342.94,66564
0.51,9.85,1.07,7.00,92.72,118.00,-1351.33,66573
0.46,10.90,1.05,7.00,118.43,139.00,-1358.05,66581
0.46,11.83,0.93,7.00,139.32,157.00,-1364.76,66590
0.51,12.58,0.75,7.00,154.36,170.00,-1369.80,66599
0.46,13.40,0.82,7.00,176.27,188.00,-1373.99,66609
0.51,14.08,0.69,7.00,190.74,200.00,-1376.51,66617
0.46,14.87,0.79,7.00,212.54,219.00,-1378.19,66626
0.41,15.41,0.54,7.00,221.10,226.00,-1378.19,66635
0.51,15.80,0.39,7.00,227.67,231.00,-1377.35,66644
0.51,15.91,0.11,7.00,224.86,229.00,-1375.67,66653
0.55,16.03,0.12,7.00,228.22,232.00,-1373.15,66662
0.51,16.01,-0.02,7.00,224.79,229.00,-1369.80,66671
0.51,16.42,0.41,7.00,243.89,245.00,-1366.44,66680
0.51,15.90,-0.52,7.00,212.11,218.00,-1361.40,66689
0.46,16.06,0.16,7.00,229.54,233.00,-1356.37,66698
0.51,16.05,-0.01,7.00,225.90,230.00,-1351.33,66707
0.55,16.00,-0.05,7.00,224.02,228.00,-1345.46,66716
0.65,15.68,-0.32,7.00,210.54,217.00,-1339.58,66725
0.46,15.68,0.01,7.00,217.19,223.00,-1332.03,66734
0.60,15.31,-0.37,7.00,200.34,208.00,-1325.31,66743
1.14,14.84,-0.47,7.00,186.57,197.00,-1317.76,66752
1.14,14.23,-0.61,7.00,168.56,182.00,-1310.20,66761
1.14,13.81,-0.42,7.00,161.92,176.00,-1302.65,66770
1.75,13.55,-0.26,7.00,158.60,173.00,-1294.26,66779
2.07,13.17,-0.38,7.00,146.59,163.00,-1285.86,66788
20.84,12.76,-0.41,7.00,134.96,153.00,-1277.47,66797
23.14,14.25,1.49,7.00,210.03,217.00,-1269.92,66806
19.22,12.79,-1.46,7.00,114.67,136.00,-1262.36,66816
26.58,13.08,0.30,7.00,156.55,171.00,-1254.81,66825
25.93,12.62,-0.46,7.00,129.91,149.00,-1248.09,66834
26.58,12.69,0.07,7.00,142.45,160.00,-1240.54,66842
27.41,13.10,0.41,7.00,159.13,174.00,-1233.82,66851
35.79,12.81,-0.29,7.00,136.97,155.00,-1227.95,66861
38.33,12.93,0.12,7.00,147.77,164.00,-1221.23,66870
47.84,13.32,0.39,7.00,161.13,175.00,-1215.36,66879
53.86,14.09,0.77,7.00,186.89,197.00,-1209.48,66888
53.86,14.64,0.55,7.00,196.40,205.00,-1203.61,66896
57.39,15.20,0.56,7.00,209.72,216.00,-1198.57,66906
63.07,15.73,0.53,7.00,221.02,226.00,-1193.54,66915
65.07,16.02,0.28,7.00,222.60,227.00,-1188.50,66924
75.13,16.53,0.51,7.00,237.20,239.00,-1183.46,66933
61.77,16.76,0.23,7.00,241.16,243.00,-1178.43,66942
97.55,16.72,-0.04,7.00,223.17,228.00,-1174.23,66951
116.44,16.95,0.22,7.00,226.04,230.00,-1170.04,66960
134.04,16.65,-0.30,7.00,199.41,208.00,-1165.84,66969
147.59,16.73,0.07,7.00,201.05,209.00,-1162.48,66978
171.16,16.54,-0.19,7.00,176.15,188.00,-1159.12,66988
188.20,16.30,-0.24,7.00,156.76,172.00,-1155.77,66997
214.78,15.83,-0.47,7.00,119.16,140.00,-1153.25,67006
241.52,15.60,-0.23,7.00,93.64,118.00,-1149.89,67015
256.65,15.47,-0.12,7.00,77.58,105.00,-1148.21,67023
280.43,15.12,-0.36,7.00,38.50,72.00,-1145.69,67033
268.91,14.78,-0.34,7.00,43.19,76.00,-1144.02,67042
310.62,14.32,-0.47,7.00,0.00,40.00,-1142.34,67051
314.98,13.98,-0.34,7.00,0.00,40.00,-1141.50,67059
332.99,13.53,-0.46,7.00,0.00,40.00,-1140.66,67068
342.37,13.03,-0.49,7.00,0.00,40.00,-1140.66,67078
350.38,12.80,-0.23,7.00,0.00,40.00,-1140.66,67086
363.57,12.77,-0.03,7.00,0.00,40.00,-1140.66,67095
361.90,12.83,0.06,7.00,0.00,40.00,-1140.66,67103
365.26,12.93,0.10,7.00,0.00,40.00,-1140.66,67112
368.65,13.05,0.11,7.00,0.00,40.00,-1140.66,67122
365.26,13.10,0.05,7.00,0.00,40.00,-1140.66,67130
373.79,13.20,0.10,7.00,0.00,40.00,-1140.66,67139
382.51,13.40,0.20,7.00,0.00,40.00,-1140.66,67147
380.75,13.68,0.28,7.00,0.00,40.00,-1140.66,67156
375.52,13.95,0.27,7.00,0.00,40.00,-1140.66,67166
377.25,14.21,0.26,7.00,0.00,40.00,-1140.66,67174
377.25,14.47,0.26,7.00,0.00,40.00,-1140.66,67183
375.52,14.72,0.25,7.00,0.00,40.00,-1140.66,67191
372.07,15.01,0.29,7.00,0.00,40.00,-1140.66,67201
370.35,15.25,0.24,7.00,0.00,40.00,-1140.66,67210
342.37,15.44,0.18,7.00,0.00,40.00,-1140.66,67218
368.65,15.59,0.15,7.00,0.00,40.00,-1140.66,67227
342.37,15.71,0.13,7.00,0.00,40.00,-1140.66,67235
366.95,15.75,0.04,7.00,0.00,40.00,-1140.66,67245
339.21,15.79,0.03,7.00,0.00,40.00,-1140.66,67254
345.55,15.76,-0.03,7.00,0.00,40.00,-1140.66,67262
323.86,15.70,-0.06,7.00,6.71,45.00,-1140.66,67271
342.37,15.60,-0.10,7.00,0.00,40.00,-1140.66,67280
331.45,15.54,-0.07,7.00,0.00,40.00,-1140.66,67289
322.36,15.44,-0.09,7.00,1.43,41.00,-1140.66,67298
314.98,15.41,-0.04,7.00,10.97,49.00,-1140.66,67307
303.50,15.38,-0.03,7.00,24.63,60.00,-1140.66,67315
284.37,15.35,-0.03,7.00,46.40,79.00,-1140.66,67324
260.27,15.39,0.04,7.00,75.10,103.00,-1140.66,67334
262.72,15.40,0.01,7.00,72.10,100.00,-1140.66,67343
231.54,15.45,0.05,7.00,104.99,128.00,-1140.66,67352
208.80,15.52,0.07,7.00,127.08,147.00,-1140.66,67360
193.61,15.55,0.04,7.00,139.54,157.00,-1140.66,67369
170.34,15.67,0.12,7.00,161.05,175.00,-1140.66,67379
146.88,15.75,0.08,7.00,177.25,189.00,-1140.66,67388
134.69,15.87,0.12,7.00,188.00,198.00,-1139.82,67397
136.00,16.01,0.14,7.00,191.03,201.00,-1139.82,67406
128.33,16.10,0.09,7.00,196.50,205.00,-1139.82,67415
124.05,16.22,0.12,7.00,202.15,210.00,-1139.82,67424
121.66,16.34,0.12,7.00,206.26,213.00,-1139.82,67433
126.48,16.44,0.10,7.00,206.23,213.00,-1138.98,67442
124.05,16.54,0.10,7.00,209.83,216.00,-1138.98,67451
123.45,16.60,0.05,7.00,210.49,217.00,-1138.14,67461
118.73,16.68,0.08,7.00,215.29,221.00,-1137.30,67470
125.87,16.81,0.14,7.00,216.39,222.00,-1136.46,67478
132.11,16.86,0.05,7.00,212.52,219.00,-1136.46,67487
134.04,17.00,0.14,7.00,216.87,222.00,-1135.62,67496
139.99,17.05,0.05,7.00,213.03,219.00,-1134.78,67506
142.71,17.10,0.05,7.00,212.56,219.00,-1133.10,67515
140.66,17.21,0.11,7.00,217.98,223.00,-1132.27,67524
151.90,17.12,-0.09,7.00,205.00,212.00,-1131.43,67532
156.33,17.05,-0.07,7.00,200.82,209.00,-1130.59,67542
151.17,17.03,-0.01,7.00,204.84,212.00,-1129.75,67551
164.76,16.90,-0.14,7.00,190.35,200.00,-1128.91,67560
168.73,16.87,-0.03,7.00,189.25,199.00,-1128.07,67569
175.27,16.71,-0.16,7.00,178.14,190.00,-1127.23,67578
181.20,16.52,-0.19,7.00,168.62,182.00,-1126.39,67588
192.70,16.39,-0.14,7.00,157.65,172.00,-1124.71,67597
207.82,16.29,-0.10,7.00,143.91,161.00,-1123.87,67606
223.01,16.05,-0.24,7.00,121.82,142.00,-1123.03,67614
228.31,15.92,-0.13,7.00,116.02,137.00,-1122.19,67623
237.03,15.77,-0.15,7.00,103.94,127.00,-1121.35,67633
247.23,15.54,-0.23,7.00,86.51,112.00,-1120.51,67642
253.08,15.31,-0.22,7.00,75.34,103.00,-1119.67,67651
254.27,15.17,-0.14,7.00,72.10,100.00,-1118.84,67660
261.49,14.91,-0.26,7.00,55.95,87.00,-1118.84,67668
266.42,14.72,-0.19,7.00,47.35,79.00,-1118.84,67678
263.94,14.47,-0.25,7.00,42.38,75.00,-1118.00,67687
255.46,14.24,-0.23,7.00,45.94,78.00,-1118.00,67696
249.56,14.09,-0.15,7.00,49.66,81.00,-1118.00,67704
242.65,13.92,-0.17,7.00,52.04,83.00,-1118.00,67714
241.52,13.77,-0.16,7.00,49.47,81.00,-1118.00,67723
240.39,13.57,-0.20,7.00,44.50,77.00,-1118.00,67732
235.93,13.34,-0.22,7.00,42.84,76.00,-1118.00,67740
235.93,13.16,-0.18,7.00,39.06,72.00,-1118.00,67749
237.03,12.95,-0.21,7.00,32.22,67.00,-1118.00,67759
235.93,12.79,-0.16,7.00,30.30,65.00,-1118.00,67768
228.31,12.65,-0.15,7.00,33.93,68.00,-1118.00,67777
225.12,12.47,-0.17,7.00,31.96,66.00,-1118.00,67785
225.12,12.31,-0.16,7.00,28.36,63.00,-1118.00,67794
229.38,12.11,-0.20,7.00,18.60,55.00,-1118.00,67804
233.73,11.88,-0.23,7.00,8.19,46.00,-1118.00,67813
239.27,11.59,-0.29,7.00,0.00,40.00,-1118.00,67821
240.39,11.27,-0.32,7.00,0.00,40.00,-1118.00,67830
241.52,10.92,-0.35,7.00,0.00,40.00,-1118.00,67838
242.65,10.58,-0.34,7.00,0.00,40.00,-1118.00,67848
243.79,10.28,-0.31,7.00,0.00,40.00,-1118.00,67857
242.65,10.02,-0.26,7.00,0.00,40.00,-1118.00,67865
244.93,9.80,-0.22,7.00,0.00,40.00,-1118.00,67874
244.93,9.65,-0.15,7.00,0.00,40.00,-1118.00,67883
242.65,9.53,-0.12,7.00,0.00,40.00,-1118.00,67892
240.39,9.49,-0.04,7.00,0.00,40.00,-1118.00,67900
238.15,9.49,-0.00,7.00,0.00,40.00,-1118.00,67909
235.93,9.49,0.00,7.00,0.00,40.00,-1118.00,67917
240.39,9.50,0.01,7.00,0.00,40.00,-1118.00,67927
237.03,9.58,0.08,7.00,0.00,40.00,-1118.00,67935
241.52,9.66,0.08,7.00,0.00,40.00,-1118.00,67944
244.93,9.71,0.05,7.00,0.00,40.00,-1118.00,67952
251.90,9.78,0.07,7.00,0.00,40.00,-1118.00,67961
255.46,9.84,0.05,7.00,0.00,40.00,-1118.00,67971
259.06,9.89,0.05,7.00,0.00,40.00,-1118.00,67979
267.66,9.90,0.01,7.00,0.00,40.00,-1118.00,67988
273.98,9.91,0.02,7.00,0.00,40.00,-1118.00,67996
279.13,9.86,-0.05,7.00,0.00,40.00,-1118.00,68005
281.74,9.80,-0.06,7.00,0.00,40.00,-1118.00,68014
285.70,9.72,-0.08,7.00,0.00,40.00,-1118.00,68023
284.37,9.61,-0.10,7.00,0.00,40.00,-1118.00,68031
291.07,9.48,-0.14,7.00,0.00,40.00,-1118.00,68040
292.42,9.35,-0.13,7.00,0.00,40.00,-1118.00,68048
295.15,9.21,-0.14,7.00,0.00,40.00,-1118.00,68058
297.91,9.05,-0.17,7.00,0.00,40.00,-1118.00,68066
303.50,8.85,-0.20,7.00,0.00,40.00,-1118.00,68075
307.75,8.67,-0.18,7.00,0.00,40.00,-1118.00,68084
309.18,8.46,-0.20,7.00,0.00,40.00,-1118.00,68092
312.07,8.24,-0.23,7.00,0.00,40.00,-1118.00,68102
325.37,8.03,-0.21,7.00,0.00,40.00,-1118.00,68110
320.87,7.84,-0.19,7.00,0.00,40.00,-1118.00,68119
322.36,7.67,-0.17,7.00,0.00,40.00,-1118.00,68127
323.86,7.50,-0.18,7.00,0.00,40.00,-1118.00,68136
336.09,7.34,-0.15,7.00,0.00,40.00,-1118.00,68145
347.15,7.21,-0.13,7.00,0.00,40.00,-1118.00,68154
348.76,7.12,-0.09,7.00,0.00,40.00,-1118.00,68162
363.57,7.05,-0.07,7.00,0.00,40.00,-1118.00,68171
365.26,7.02,-0.03,7.00,0.00,40.00,-1118.00,68180
363.57,6.95,-0.07,7.00,0.00,40.00,-1118.00,68189
361.90,6.88,-0.07,7.00,0.00,40.00,-1118.00,68198
366.95,6.82,-0.06,7.00,0.00,40.00,-1118.00,68206
368.65,6.78,-0.05,7.00,0.00,40.00,-1118.00,68215
372.07,6.72,-0.06,7.00,0.00,40.00,-1118.00,68224
372.07,6.71,-0.01,7.00,0.00,40.00,-1118.00,68233
347.15,6.69,-0.01,7.00,0.00,40.00,-1118.00,68241
372.07,6.67,-0.02,7.00,0.00,40.00,-1118.00,68250
350.38,6.65,-0.02,7.00,0.00,40.00,-1118.00,68259
373.79,6.65,0.00,7.00,0.00,40.00,-1118.00,68268
373.79,6.67,0.02,7.00,0.00,40.00,-1118.00,68277
375.52,6.65,-0.02,7.00,0.00,40.00,-1118.00,68285
380.75,6.67,0.02,7.00,0.00,40.00,-1118.00,68294
384.28,6.67,0.01,7.00,0.00,40.00,-1118.00,68302
389.63,6.67,-0.00,7.00,0.00,40.00,-1118.00,68312
400.56,6.65,-0.03,7.00,0.00,40.00,-1118.00,68320
400.56,6.63,-0.02,7.00,0.00,40.00,-1118.00,68329
404.27,6.56,-0.07,7.00,0.00,40.00,-1118.00,68337
409.89,6.48,-0.08,7.00,0.00,40.00,-1118.00,68346
415.60,6.39,-0.10,7.00,0.00,40.00,-1118.00,68355
417.51,6.27,-0.11,7.00,0.00,40.00,-1118.00,68364
429.20,6.11,-0.16,7.00,0.00,40.00,-1118.00,68373
429.20,5.96,-0.15,7.00,0.00,40.00,-1118.00,68381
437.17,5.82,-0.15,7.00,0.00,40.00,-1118.00,68390
437.17,5.70,-0.12,7.00,0.00,40.00,-1118.00,68399
439.19,5.61,-0.08,7.00,0.00,40.00,-1118.00,68408
445.28,5.56,-0.06,7.00,0.00,40.00,-1118.00,68416
447.34,5.53,-0.03,7.00,0.00,40.00,-1118.00,68425
447.34,5.50,-0.03,7.00,0.00,40.00,-1118.00,68433
451.47,5.46,-0.04,7.00,0.00,40.00,-1118.00,68443
451.47,5.42,-0.04,7.00,0.00,40.00,-1118.00,68452
453.55,5.38,-0.04,7.00,0.00,40.00,-1118.00,68460
455.63,5.31,-0.06,7.00,0.00,40.00,-1118.00,68469
459.84,5.26,-0.06,7.00,0.00,40.00,-1118.00,68477
459.84,5.19,-0.07,7.00,0.00,40.00,-1118.00,68487
464.08,5.09,-0.10,7.00,0.00,40.00,-1118.00,68495
439.19,4.99,-0.10,7.00,0.00,40.00,-1118.00,68504
466.22,4.89,-0.10,7.00,0.00,40.00,-1118.00,68512
466.22,4.75,-0.14,7.00,0.00,40.00,-1118.00,68521
468.37,4.60,-0.16,7.00,0.00,40.00,-1118.00,68530
468.37,4.44,-0.16,7.00,0.00,40.00,-1118.00,68539
472.69,4.28,-0.16,7.00,0.00,40.00,-1118.00,68548
470.52,4.09,-0.19,7.00,0.00,40.00,-1118.00,68556
468.37,3.92,-0.17,7.00,0.00,40.00,-1118.00,68566
472.69,3.76,-0.16,7.00,0.00,40.00,-1118.00,68574
472.69,3.61,-0.15,7.00,0.00,40.00,-1118.00,68583
472.69,3.45,-0.15,7.00,0.00,40.00,-1118.00,68591
472.69,3.33,-0.12,7.00,0.00,40.00,-1118.00,68600
466.22,3.18,-0.15,7.00,0.00,40.00,-1118.00,68610
466.22,3.03,-0.15,7.00,0.00,40.00,-1118.00,68618
459.84,2.87,-0.16,7.00,0.00,40.00,-1118.00,68627
453.55,2.68,-0.19,7.00,0.00,40.00,-1118.00,68635
449.40,2.50,-0.19,7.00,0.00,40.00,-1118.00,68644
417.51,2.26,-0.24,7.00,0.00,40.00,-1118.00,68654
408.01,2.03,-0.23,7.00,0.00,40.00,-1118.00,68662
427.23,1.83,-0.21,7.00,0.00,40.00,-1118.00,68671
421.37,1.62,-0.21,7.00,0.00,40.00,-1118.00,68679
415.60,1.43,-0.19,7.00,0.00,40.00,-1118.00,68688
408.01,1.25,-0.17,7.00,0.00,40.00,-1118.00,68697
398.72,1.12,-0.13,7.00,0.00,40.00,-1118.00,68706
393.24,1.03,-0.10,7.00,0.00,40.00,-1118.00,68715
386.06,0.96,-0.07,7.00,0.00,40.00,-1118.00,68723
384.28,0.88,-0.08,7.00,0.00,40.00,-1118.00,68732
375.52,0.86,-0.02,7.00,0.00,40.00,-1118.00,68741
343.95,0.80,-0.06,7.00,0.00,40.00,-1118.00,68750
339.21,0.76,-0.04,7.00,0.00,40.00,-1118.00,68758
348.76,0.69,-0.06,7.00,0.00,40.00,-1118.00,68767
337.65,0.63,-0.06,7.00,0.00,40.00,-1118.00,68776
332.99,0.55,-0.08,7.00,0.00,40.00,-1118.00,68785
336.09,0.51,-0.04,7.00,0.00,40.00,-1118.00,68794
348.76,0.48,-0.03,7.00,0.00,40.00,-1118.00,68802
350.38,0.49,0.01,7.00,0.00,40.00,-1118.00,68811
352.00,0.51,0.02,7.00,0.00,40.00,-1118.00,68819
348.76,0.59,0.08,7.00,0.00,40.00,-1118.00,68829
352.00,0.69,0.10,7.00,0.00,40.00,-1118.00,68838
352.00,0.87,0.18,7.00,0.00,40.00,-1118.00,68846
350.38,1.07,0.20,7.00,0.00,40.00,-1118.00,68855
350.38,1.28,0.21,7.00,0.00,40.00,-1118.00,68864
343.95,1.46,0.18,7.00,0.00,40.00,-1118.00,68873
340.79,1.57,0.10,7.00,0.00,40.00,-1118.00,68881
326.88,1.62,0.05,7.00,0.00,40.00,-1118.00,68890
329.92,1.59,-0.03,7.00,0.00,40.00,-1118.00,68899
328.39,1.54,-0.06,7.00,0.00,40.00,-1118.00,68908
323.86,1.30,-0.23,7.00,0.00,40.00,-1118.00,68917
334.53,1.06,-0.24,7.00,0.00,40.00,-1118.00,68925
334.53,0.81,-0.25,7.00,0.00,40.00,-1118.00,68934
332.99,0.58,-0.24,7.00,0.00,40.00,-1118.00,68942
334.53,0.33,-0.25,7.00,0.00,40.00,-1118.00,68952
339.21,0.14,-0.20,7.00,0.00,40.00,-1118.00,68961
340.79,-0.09,-0.22,7.00,0.00,40.00,-1118.00,68969
334.53,-0.29,-0.21,7.00,0.00,40.00,-1118.00,68978
328.39,-0.47,-0.17,7.00,0.00,40.00,-1118.00,68986
322.36,-0.57,-0.11,7.00,0.00,40.00,-1118.00,68996
323.86,-0.67,-0.10,7.00,0.00,40.00,-1118.00,69004
325.37,-0.72,-0.05,7.00,0.00,40.00,-1118.00,69013
319.39,-0.76,-0.04,7.00,0.00,40.00,-1118.00,69022
313.52,-0.78,-0.02,7.00,0.00,40.00,-1118.00,69030
312.07,-0.70,0.08,7.00,0.00,40.00,-1118.00,69040
287.03,-0.33,0.37,7.00,0.00,40.00,-1118.00,69048
275.25,-0.41,-0.08,7.00,0.00,40.00,-1118.00,69057
259.06,-0.82,-0.41,7.00,0.00,40.00,-1118.00,69065
243.79,-1.01,-0.19,7.00,0.00,40.00,-1118.00,69074
223.01,-1.29,-0.29,7.00,0.00,40.00,-1118.00,69084
216.81,-1.17,0.12,7.00,0.00,40.00,-1118.00,69092
220.93,-1.57,-0.40,7.00,0.00,40.00,-1118.00,69101
211.77,-1.94,-0.37,7.00,0.00,40.00,-1118.00,69109
238.15,-2.15,-0.21,7.00,0.00,40.00,-1118.00,69118
230.46,-2.39,-0.25,7.00,0.00,40.00,-1118.00,69128
254.27,-2.51,-0.12,7.00,0.00,40.00,-1118.00,69136
255.46,-2.66,-0.15,7.00,0.00,40.00,-1118.00,69145
265.18,-2.97,-0.30,7.00,0.00,40.00,-1118.00,69153
275.25,-3.19,-0.23,7.00,0.00,40.00,-1118.00,69163
283.05,-3.22,-0.03,7.00,0.00,40.00,-1118.00,69171
287.03,-2.78,0.44,7.00,0.00,40.00,-1118.00,69180
288.37,-2.48,0.30,7.00,0.00,40.00,-1118.00,69189
319.39,-2.61,-0.12,7.00,0.00,40.00,-1118.00,69197
340.79,-3.04,-0.43,7.00,0.00,40.00,-1118.00,69207
355.27,-3.07,-0.03,7.00,0.00,40.00,-1118.00,69215
379.00,-3.54,-0.46,7.00,0.00,40.00,-1118.00,69224
391.43,-3.84,-0.30,7.00,0.00,40.00,-1118.00,69232
419.44,-3.66,0.18,7.00,0.00,40.00,-1118.00,69241
435.16,-4.11,-0.45,7.00,0.00,40.00,-1118.00,69251
466.22,-4.43,-0.32,7.00,0.00,40.00,-1118.00,69259
508.69,-4.76,-0.33,7.00,0.00,40.00,-1118.00,69268
513.37,-5.03,-0.26,7.00,0.00,40.00,-1118.00,69276
525.27,-5.31,-0.29,7.00,0.00,40.00,-1118.00,69285
527.68,-5.54,-0.22,7.00,0.00,40.00,-1118.00,69294
542.38,-5.85,-0.31,7.00,0.00,40.00,-1118.00,69303
544.87,-6.12,-0.28,7.00,0.00,40.00,-1118.00,69312
554.94,-6.43,-0.30,7.00,0.00,40.00,-1118.00,69320
560.04,-6.78,-0.36,7.00,0.00,40.00,-1118.00,69329
573.00,-7.17,-0.38,7.00,0.00,40.00,-1118.00,69338
580.92,-7.48,-0.31,7.00,0.00,40.00,-1118.00,69347
586.25,-7.78,-0.30,7.00,0.00,40.00,-1118.00,69355
588.94,-7.99,-0.21,7.00,0.00,40.00,-1118.00,69364
599.81,-8.14,-0.15,7.00,0.00,40.00,-1118.00,69372
608.09,-8.10,0.04,7.00,0.00,40.00,-1118.00,69382
605.32,-8.42,-0.32,7.00,0.00,40.00,-1118.00,69391
608.09,-8.44,-0.02,7.00,0.00,40.00,-1118.00,69399
610.87,-8.78,-0.34,7.00,0.00,40.00,-1118.00,69408
608.09,-8.98,-0.20,7.00,0.00,40.00,-1118.00,69416
608.09,-9.42,-0.45,7.00,0.00,40.00,-1118.00,69426
608.09,-9.59,-0.17,7.00,0.00,40.00,-1118.00,69434
608.09,-9.98,-0.39,7.00,0.00,40.00,-1118.00,69443
608.09,-10.37,-0.39,7.00,0.00,40.00,-1118.00,69451
610.87,-10.82,-0.45,7.00,0.00,40.00,-1118.00,69460
610.87,-11.14,-0.32,7.00,0.00,40.00,-1118.00,69470
608.09,-11.47,-0.33,7.00,0.00,40.00,-1118.00,69478
608.09,-11.65,-0.18,7.00,0.00,40.00,-1118.00,69487
602.56,-11.72,-0.07,7.00,0.00,40.00,-1118.00,69495
602.56,-11.70,0.01,7.00,0.00,40.00,-1118.00,69505
597.07,-11.62,0.09,7.00,0.00,40.00,-1118.00,69514
594.35,-11.48,0.13,7.00,0.00,40.00,-1118.00,69522
591.64,-11.31,0.17,7.00,0.00,40.00,-1118.00,69531
588.94,-11.12,0.19,7.00,0.00,40.00,-1118.00,69539
586.25,-10.93,0.19,7.00,0.00,40.00,-1118.00,69549
583.58,-10.76,0.17,7.00,0.00,40.00,-1118.00,69557
580.92,-10.62,0.14,7.00,0.00,40.00,-1118.00,69566
573.00,-10.62,-0.00,7.00,0.00,40.00,-1118.00,69575
518.10,-10.48,0.13,7.00,0.00,40.00,-1118.00,69583
547.37,-9.19,1.30,7.00,0.00,40.00,-1118.00,69593
549.88,-9.29,-0.10,7.00,0.00,40.00,-1118.00,69601
534.98,-9.76,-0.47,7.00,0.00,40.00,-1118.00,69610
492.62,-9.73,0.03,7.00,0.00,40.00,-1118.00,69618
506.36,-9.31,0.42,7.00,0.00,40.00,-1118.00,69627
451.47,-9.68,-0.37,7.00,-16.82,-54.00,-1118.00,69637
477.05,-10.24,-0.56,7.00,0.00,40.00,-1118.00,69645
483.66,-10.72,-0.47,7.00,0.00,40.00,-1118.00,69654
485.88,-10.93,-0.21,7.00,0.00,40.00,-1118.00,69663
485.88,-11.24,-0.32,7.00,0.00,40.00,-1118.00,69671
483.66,-11.46,-0.21,7.00,0.00,40.00,-1118.00,69681
481.44,-11.88,-0.42,7.00,-16.92,-54.00,-1118.00,69690
483.66,-12.35,-0.47,7.00,-25.39,-61.00,-1118.00,69698
485.88,-12.56,-0.20,7.00,-20.79,-57.00,-1118.00,69707
488.12,-12.84,-0.28,7.00,-24.96,-60.00,-1118.00,69716
492.62,-12.97,-0.13,7.00,-16.40,-53.00,-1118.00,69726
499.44,-13.22,-0.25,7.00,-11.71,-49.00,-1118.00,69735
506.36,-13.36,-0.14,7.00,0.00,40.00,-1118.00,69743
470.52,-13.54,-0.18,7.00,-74.24,-102.00,-1118.00,69752
515.73,-13.67,-0.13,7.00,0.00,40.00,-1118.00,69762
522.87,-13.82,-0.15,7.00,0.00,40.00,-1118.00,69770
527.68,-13.93,-0.11,7.00,0.00,40.00,-1118.00,69779
534.98,-14.12,-0.19,7.00,0.00,40.00,-1118.00,69788
511.02,-14.24,-0.12,7.00,-11.13,-49.00,-1118.00,69796
539.90,-14.37,-0.13,7.00,0.00,40.00,-1118.00,69806
544.87,-14.44,-0.07,7.00,0.00,40.00,-1118.00,69815
542.38,-14.30,0.14,7.00,0.00,40.00,-1118.00,69823
537.44,-14.16,0.13,7.00,0.00,40.00,-1118.00,69832
542.38,-14.42,-0.26,7.00,0.00,40.00,-1118.00,69840
562.61,-14.64,-0.22,7.00,0.00,40.00,-1118.00,69850
573.00,-14.51,0.13,7.00,0.00,40.00,-1118.00,69859
580.92,-14.78,-0.26,7.00,0.00,40.00,-1118.00,69867
591.64,-15.04,-0.27,7.00,0.00,40.00,-1118.00,69876
597.07,-15.04,0.01,7.00,0.00,40.00,-1118.00,69884
608.09,-15.21,-0.18,7.00,0.00,40.00,-1118.00,69894
613.67,-15.31,-0.09,7.00,0.00,40.00,-1118.00,69903
570.38,-15.37,-0.06,7.00,0.00,40.00,-1118.00,69911
630.72,-15.40,-0.03,7.00,0.00,40.00,-1118.00,69920
583.58,-15.43,-0.03,7.00,0.00,40.00,-1118.00,69928
648.24,-15.47,-0.04,7.00,0.00,40.00,-1118.00,69938
651.21,-15.47,-0.00,7.00,0.00,40.00,-1118.00,69947
657.18,-15.43,0.04,7.00,0.00,40.00,-1118.00,69955
660.19,-15.41,0.02,7.00,0.00,40.00,-1118.00,69964
663.21,-15.31,0.10,7.00,0.00,40.00,-1118.00,69972
666.24,-15.21,0.10,7.00,0.00,40.00,-1118.00,69982
669.29,-15.17,0.04,7.00,0.00,40.00,-1118.00,69991
672.35,-15.17,0.01,7.00,0.00,40.00,-1118.00,69999
672.35,-15.11,0.05,7.00,0.00,40.00,-1118.00,70008
672.35,-14.99,0.12,7.00,0.00,40.00,-1118.00,70017
639.42,-14.88,0.11,7.00,0.00,40.00,-1118.00,70026
639.42,-14.76,0.13,7.00,0.00,40.00,-1118.00,70035
639.42,-14.65,0.10,7.00,0.00,40.00,-1118.00,70043
675.42,-14.56,0.10,7.00,0.00,40.00,-1118.00,70052
660.19,-14.45,0.11,7.00,0.00,40.00,-1118.00,70061
624.99,-14.34,0.11,7.00,0.00,40.00,-1118.00,70070
678.51,-14.18,0.16,7.00,0.00,40.00,-1118.00,70079
622.14,-14.03,0.14,7.00,0.00,40.00,-1118.00,70087
678.51,-13.89,0.15,7.00,0.00,40.00,-1118.00,70096
681.61,-13.75,0.14,7.00,0.00,40.00,-1118.00,70105
678.51,-13.53,0.22,7.00,0.00,40.00,-1118.00,70114
681.61,-13.72,-0.19,7.00,0.00,40.00,-1118.00,70123
630.72,-13.67,0.05,7.00,0.00,40.00,-1118.00,70131
681.61,-13.51,0.16,7.00,0.00,40.00,-1118.00,70140
684.73,-13.39,0.12,7.00,0.00,40.00,-1118.00,70149
684.73,-13.36,0.02,7.00,0.00,40.00,-1118.00,70158
687.86,-13.23,0.13,7.00,0.00,40.00,-1118.00,70167
684.73,-13.16,0.07,7.00,0.00,40.00,-1118.00,70175
687.86,-13.05,0.11,7.00,0.00,40.00,-1118.00,70184
684.73,-13.00,0.05,7.00,0.00,40.00,-1118.00,70193
684.73,-12.94,0.06,7.00,0.00,40.00,-1118.00,70202
630.72,-12.90,0.04,7.00,0.00,40.00,-1118.00,70211
681.61,-12.88,0.02,7.00,0.00,40.00,-1118.00,70219
622.14,-12.83,0.04,7.00,0.00,40.00,-1118.00,70228
675.42,-12.80,0.04,7.00,0.00,40.00,-1118.00,70237
660.19,-12.75,0.05,7.00,0.00,40.00,-1118.00,70246
630.72,-12.67,0.07,7.00,0.00,40.00,-1118.00,70255
657.18,-12.57,0.11,7.00,0.00,40.00,-1118.00,70263
599.81,-12.46,0.11,7.00,0.00,40.00,-1118.00,70273
648.24,-12.29,0.17,7.00,0.00,40.00,-1118.00,70281
586.25,-12.11,0.17,7.00,0.00,40.00,-1118.00,70290
636.51,-11.96,0.15,7.00,0.00,40.00,-1118.00,70299
630.72,-11.78,0.18,7.00,0.00,40.00,-1118.00,70307
624.99,-11.62,0.16,7.00,0.00,40.00,-1118.00,70317
575.63,-11.48,0.14,7.00,0.00,40.00,-1118.00,70325
619.30,-11.33,0.15,7.00,0.00,40.00,-1118.00,70334
616.48,-11.20,0.13,7.00,0.00,40.00,-1118.00,70343
613.67,-11.12,0.08,7.00,0.00,40.00,-1118.00,70351
610.87,-10.96,0.16,7.00,0.00,40.00,-1118.00,70361
610.87,-10.87,0.10,7.00,0.00,40.00,-1118.00,70369
613.67,-10.76,0.11,7.00,0.00,40.00,-1118.00,70378
608.09,-10.62,0.14,7.00,0.00,40.00,-1118.00,70387
610.87,-10.44,0.18,7.00,0.00,40.00,-1118.00,70395
610.87,-10.32,0.12,7.00,0.00,40.00,-1118.00,70405
610.87,-10.13,0.19,7.00,0.00,40.00,-1118.00,70413
613.67,-9.93,0.20,7.00,0.00,40.00,-1118.00,70422
613.67,-9.85,0.08,7.00,0.00,40.00,-1118.00,70431
613.67,-9.61,0.25,7.00,0.00,40.00,-1118.00,70439
567.78,-9.44,0.17,7.00,0.00,40.00,-1118.00,70449
613.67,-9.24,0.20,7.00,0.00,40.00,-1118.00,70457
613.67,-9.01,0.23,7.00,0.00,40.00,-1118.00,70466
613.67,-8.95,0.07,7.00,0.00,40.00,-1118.00,70474
613.67,-8.71,0.24,7.00,0.00,40.00,-1118.00,70483
613.67,-8.68,0.03,7.00,0.00,40.00,-1118.00,70492
613.67,-8.54,0.15,7.00,0.00,40.00,-1118.00,70501
613.67,-8.40,0.14,7.00,0.00,40.00,-1118.00,70509
613.67,-8.45,-0.04,7.00,0.00,40.00,-1118.00,70518
610.87,-8.32,0.13,7.00,0.00,40.00,-1118.00,70528
610.87,-8.26,0.06,7.00,0.00,40.00,-1118.00,70536
608.09,-8.16,0.09,7.00,0.00,40.00,-1118.00,70545
608.09,-8.16,0.00,7.00,0.00,40.00,-1118.00,70553
608.09,-8.10,0.06,7.00,0.00,40.00,-1118.00,70562
605.32,-8.10,0.00,7.00,0.00,40.00,-1118.00,70571
602.56,-8.07,0.03,7.00,0.00,40.00,-1118.00,70580
605.32,-8.11,-0.04,7.00,0.00,40.00,-1118.00,70588
605.32,-8.13,-0.02,7.00,0.00,40.00,-1118.00,70597
605.32,-8.16,-0.03,7.00,0.00,40.00,-1118.00,70605
608.09,-8.23,-0.07,7.00,0.00,40.00,-1118.00,70615
608.09,-8.33,-0.10,7.00,0.00,40.00,-1118.00,70623
610.87,-8.40,-0.07,7.00,0.00,40.00,-1118.00,70632
613.67,-8.57,-0.17,7.00,0.00,40.00,-1118.00,70641
616.48,-8.59,-0.02,7.00,0.00,40.00,-1118.00,70649
619.30,-8.66,-0.07,7.00,0.00,40.00,-1118.00,70659
624.99,-8.65,0.01,7.00,0.00,40.00,-1118.00,70667
630.72,-8.62,0.03,7.00,0.00,40.00,-1118.00,70676
636.51,-8.59,0.04,7.00,0.00,40.00,-1118.00,70684
588.94,-8.52,0.07,7.00,0.00,40.00,-1118.00,70693
642.35,-8.47,0.05,7.00,0.00,40.00,-1118.00,70702
633.61,-8.42,0.05,7.00,0.00,40.00,-1118.00,70711
651.21,-8.35,0.08,7.00,0.00,40.00,-1118.00,70719
654.19,-8.25,0.10,7.00,0.00,40.00,-1118.00,70728
657.18,-8.18,0.07,7.00,0.00,40.00,-1118.00,70736
663.21,-8.10,0.08,7.00,0.00,40.00,-1118.00,70746
666.24,-8.05,0.05,7.00,0.00,40.00,-1118.00,70755
666.24,-8.02,0.04,7.00,0.00,40.00,-1118.00,70763
672.35,-7.99,0.03,7.00,0.00,40.00,-1118.00,70772
672.35,-7.96,0.03,7.00,0.00,40.00,-1118.00,70780
675.42,-7.94,0.03,7.00,0.00,40.00,-1118.00,70790
675.42,-7.93,0.01,7.00,0.00,40.00,-1118.00,70798
678.51,-7.92,0.01,7.00,0.00,40.00,-1118.00,70807
675.42,-7.88,0.04,7.00,0.00,40.00,-1118.00,70815
675.42,-7.84,0.03,7.00,0.00,40.00,-1118.00,70824
678.51,-7.77,0.07,7.00,0.00,40.00,-1118.00,70834
678.51,-7.67,0.10,7.00,0.00,40.00,-1118.00,70842
678.51,-7.54,0.13,7.00,0.00,40.00,-1118.00,70851
678.51,-7.41,0.13,7.00,0.00,40.00,-1118.00,70859
678.51,-7.25,0.16,7.00,0.00,40.00,-1118.00,70868
681.61,-7.10,0.15,7.00,0.00,40.00,-1118.00,70877
672.35,-6.99,0.11,7.00,0.00,40.00,-1118.00,70886
675.42,-6.90,0.09,7.00,0.00,40.00,-1118.00,70894
672.35,-6.80,0.10,7.00,0.00,40.00,-1118.00,70903
666.24,-6.69,0.11,7.00,0.00,40.00,-1118.00,70912
666.24,-6.60,0.09,7.00,0.00,40.00,-1118.00,70921
613.67,-6.47,0.12,7.00,0.00,40.00,-1118.00,70930
663.21,-6.35,0.13,7.00,0.00,40.00,-1118.00,70938
663.21,-6.22,0.13,7.00,0.00,40.00,-1118.00,70947
660.19,-6.10,0.12,7.00,0.00,40.00,-1118.00,70956
660.19,-5.97,0.13,7.00,0.00,40.00,-1118.00,70965
660.19,-5.88,0.10,7.00,0.00,40.00,-1118.00,70973
660.19,-5.78,0.10,7.00,0.00,40.00,-1118.00,70982
657.18,-5.70,0.07,7.00,0.00,40.00,-1118.00,70990
657.18,-5.61,0.10,7.00,0.00,40.00,-1118.00,71000
657.18,-5.51,0.10,7.00,0.00,40.00,-1118.00,71009
657.18,-5.38,0.13,7.00,0.00,40.00,-1118.00,71017
654.19,-5.27,0.11,7.00,0.00,40.00,-1118.00,71026
651.21,-5.17,0.10,7.00,0.00,40.00,-1118.00,71034
651.21,-5.06,0.11,7.00,0.00,40.00,-1118.00,71044
599.81,-4.96,0.10,7.00,0.00,40.00,-1118.00,71052
648.24,-4.87,0.08,7.00,0.00,40.00,-1118.00,71061
645.29,-4.80,0.08,7.00,0.00,40.00,-1118.00,71070
642.35,-4.74,0.06,7.00,0.00,40.00,-1118.00,71078
645.29,-4.67,0.06,7.00,0.00,40.00,-1118.00,71088
645.29,-4.63,0.04,7.00,0.00,40.00,-1118.00,71096
645.29,-4.58,0.05,7.00,0.00,40.00,-1118.00,71105
645.29,-4.53,0.05,7.00,0.00,40.00,-1118.00,71113
627.85,-4.48,0.05,7.00,0.00,40.00,-1118.00,71122
645.29,-4.46,0.03,7.00,0.00,40.00,-1118.00,71132
642.35,-4.43,0.02,7.00,0.00,40.00,-1118.00,71140
642.35,-4.43,0.00,7.00,0.00,40.00,-1118.00,71149
642.35,-4.43,-0.00,7.00,0.00,40.00,-1118.00,71157
645.29,-4.44,-0.01,7.00,0.00,40.00,-1118.00,71166
645.29,-4.46,-0.02,7.00,0.00,40.00,-1118.00,71175
645.29,-4.49,-0.03,7.00,0.00,40.00,-1118.00,71184
645.29,-4.52,-0.03,7.00,0.00,40.00,-1118.00,71193
591.64,-4.55,-0.03,7.00,0.00,40.00,-1118.00,71201
645.29,-4.60,-0.05,7.00,0.00,40.00,-1118.00,71211
588.94,-4.67,-0.07,7.00,0.00,40.00,-1118.00,71219
645.29,-4.72,-0.05,7.00,0.00,40.00,-1118.00,71228
588.94,-4.78,-0.06,7.00,0.00,40.00,-1118.00,71236
599.81,-4.86,-0.07,7.00,0.00,40.00,-1118.00,71245
645.29,-4.92,-0.07,7.00,0.00,40.00,-1118.00,71255
645.29,-4.98,-0.06,7.00,0.00,40.00,-1118.00,71263
648.24,-5.04,-0.06,7.00,0.00,40.00,-1118.00,71272
648.24,-5.08,-0.04,7.00,0.00,40.00,-1118.00,71280
648.24,-5.07,0.01,7.00,0.00,40.00,-1118.00,71289
648.24,-5.06,0.01,7.00,0.00,40.00,-1118.00,71298
613.67,-4.96,0.10,7.00,0.00,40.00,-1118.00,71307
608.09,-4.79,0.16,7.00,0.00,40.00,-1118.00,71316
602.56,-4.62,0.17,7.00,0.00,40.00,-1118.00,71324
630.72,-4.50,0.13,7.00,0.00,40.00,-1118.00,71333
627.85,-4.40,0.09,7.00,0.00,40.00,-1118.00,71342
624.99,-4.41,-0.00,7.00,0.00,40.00,-1118.00,71351
624.99,-4.50,-0.09,7.00,0.00,40.00,-1118.00,71359
580.92,-4.67,-0.17,7.00,0.00,40.00,-1118.00,71368
597.07,-4.87,-0.20,7.00,0.00,40.00,-1118.00,71377
602.56,-5.12,-0.25,7.00,0.00,40.00,-1118.00,71386
636.51,-5.36,-0.24,7.00,0.00,40.00,-1118.00,71395
608.09,-5.60,-0.24,7.00,0.00,40.00,-1118.00,71403
642.35,-5.81,-0.21,7.00,0.00,40.00,-1118.00,71412
645.29,-6.03,-0.22,7.00,0.00,40.00,-1118.00,71420
645.29,-6.24,-0.21,7.00,0.00,40.00,-1118.00,71430
648.24,-6.44,-0.19,7.00,0.00,40.00,-1118.00,71438
651.21,-6.61,-0.17,7.00,0.00,40.00,-1118.00,71447
651.21,-6.77,-0.16,7.00,0.00,40.00,-1118.00,71456
654.19,-6.89,-0.12,7.00,0.00,40.00,-1118.00,71464
657.18,-6.99,-0.09,7.00,0.00,40.00,-1118.00,71474
657.18,-7.02,-0.04,7.00,0.00,40.00,-1118.00,71482
627.85,-7.06,-0.03,7.00,0.00,40.00,-1118.00,71491
651.21,-7.06,-0.01,7.00,0.00,40.00,-1118.00,71499
663.21,-7.06,0.00,7.00,0.00,40.00,-1118.00,71508
669.29,-7.08,-0.02,7.00,0.00,40.00,-1118.00,71517
672.35,-7.07,0.00,7.00,0.00,40.00,-1118.00,71526
675.42,-7.11,-0.04,7.00,0.00,40.00,-1118.00,71535
675.42,-7.14,-0.03,7.00,0.00,40.00,-1118.00,71543
675.42,-7.23,-0.08,7.00,0.00,40.00,-1118.00,71553
678.51,-7.32,-0.09,7.00,0.00,40.00,-1118.00,71561
627.85,-7.46,-0.14,7.00,0.00,40.00,-1118.00,71570
678.51,-7.60,-0.14,7.00,0.00,40.00,-1118.00,71578
678.51,-7.78,-0.18,7.00,0.00,40.00,-1118.00,71587
678.51,-7.98,-0.20,7.00,0.00,40.00,-1118.00,71596
678.51,-8.21,-0.22,7.00,0.00,40.00,-1118.00,71605
675.42,-8.42,-0.22,7.00,0.00,40.00,-1118.00,71614
678.51,-8.62,-0.20,7.00,0.00,40.00,-1118.00,71622
678.51,-8.80,-0.18,7.00,0.00,40.00,-1118.00,71631
675.42,-8.97,-0.17,7.00,0.00,40.00,-1118.00,71640
675.42,-9.11,-0.14,7.00,0.00,40.00,-1118.00,71649
675.42,-9.27,-0.16,7.00,0.00,40.00,-1118.00,71657
672.35,-9.40,-0.12,7.00,0.00,40.00,-1118.00,71666
666.24,-9.51,-0.12,7.00,0.00,40.00,-1118.00,71675
619.30,-9.61,-0.09,7.00,0.00,40.00,-1118.00,71684
663.21,-9.68,-0.08,7.00,0.00,40.00,-1118.00,71693
663.21,-9.72,-0.04,7.00,0.00,40.00,-1118.00,71701
660.19,-9.76,-0.04,7.00,0.00,40.00,-1118.00,71710
660.19,-9.77,-0.01,7.00,0.00,40.00,-1118.00,71718
657.18,-9.78,-0.01,7.00,0.00,40.00,-1118.00,71728
651.21,-9.76,0.02,7.00,0.00,40.00,-1118.00,71736
648.24,-9.76,-0.00,7.00,0.00,40.00,-1118.00,71745
645.29,-9.74,0.01,7.00,0.00,40.00,-1118.00,71754
639.42,-9.76,-0.02,7.00,0.00,40.00,-1118.00,71762
636.51,-9.78,-0.01,7.00,0.00,40.00,-1118.00,71772
633.61,-9.76,0.01,7.00,0.00,40.00,-1118.00,71780
627.85,-9.71,0.06,7.00,0.00,40.00,-1118.00,71789
616.48,-9.63,0.08,7.00,0.00,40.00,-1118.00,71797
610.87,-9.50,0.13,7.00,0.00,40.00,-1118.00,71806
608.09,-9.36,0.14,7.00,0.00,40.00,-1118.00,71816
552.40,-9.19,0.16,7.00,0.00,40.00,-1118.00,71824
591.64,-9.02,0.18,7.00,0.00,40.00,-1118.00,71833
542.38,-8.80,0.22,7.00,0.00,40.00,-1118.00,71841
586.25,-8.27,0.53,7.00,0.00,40.00,-1118.00,71851
580.92,-8.23,0.04,7.00,0.00,40.00,-1118.00,71859
578.27,-7.70,0.53,7.00,0.00,40.00,-1118.00,71868
570.38,-7.52,0.18,7.00,0.00,40.00,-1118.00,71876
565.19,-7.24,0.28,7.00,0.00,40.00,-1118.00,71885
560.04,-7.10,0.14,7.00,0.00,40.00,-1118.00,71894
549.88,-7.10,-0.01,7.00,0.00,40.00,-1118.00,71903
537.44,-6.95,0.15,7.00,0.00,40.00,-1118.00,71912
525.27,-6.94,0.01,7.00,0.00,40.00,-1118.00,71920
513.37,-7.08,-0.14,7.00,0.00,40.00,-1118.00,71929
497.16,-7.01,0.08,7.00,0.00,40.00,-1118.00,71938
481.44,-7.16,-0.16,7.00,0.00,40.00,-1118.00,71947
461.96,-7.17,-0.01,7.00,0.00,40.00,-1118.00,71955
445.28,-7.05,0.12,7.00,0.00,40.00,-1118.00,71964
402.41,-7.04,0.01,7.00,-27.10,-62.00,-1118.00,71973
421.37,-6.94,0.10,7.00,0.00,40.00,-1118.00,71982
408.01,-6.88,0.06,7.00,-12.80,-50.00,-1118.00,71991
398.72,-6.83,0.05,7.00,-26.95,-62.00,-1118.00,72000
372.07,-6.84,-0.00,7.00,-69.14,-98.00,-1118.00,72008
393.24,-6.91,-0.07,7.00,-39.84,-73.00,-1118.00,72017
393.24,-7.03,-0.12,7.00,-43.74,-76.00,-1118.00,72027
402.41,-7.19,-0.16,7.00,-34.15,-68.00,-1118.84,72036
415.60,-7.35,-0.16,7.00,-16.62,-53.00,-1118.84,72044
433.17,-7.56,-0.21,7.00,0.00,40.00,-1118.84,72053
453.55,-7.74,-0.18,7.00,0.00,40.00,-1119.67,72062
468.37,-7.98,-0.24,7.00,0.00,40.00,-1119.67,72071
490.36,-8.10,-0.12,7.00,0.00,40.00,-1119.67,72080
513.37,-8.34,-0.24,7.00,0.00,40.00,-1119.67,72088
532.54,-8.45,-0.11,7.00,0.00,40.00,-1119.67,72097
557.48,-8.62,-0.17,7.00,0.00,40.00,-1119.67,72105
573.00,-8.72,-0.10,7.00,0.00,40.00,-1119.67,72115
557.48,-8.78,-0.06,7.00,0.00,40.00,-1119.67,72124
599.81,-8.81,-0.03,7.00,0.00,40.00,-1119.67,72132
613.67,-8.77,0.04,7.00,0.00,40.00,-1119.67,72141
588.94,-8.70,0.07,7.00,0.00,40.00,-1119.67,72150
633.61,-8.59,0.11,7.00,0.00,40.00,-1119.67,72159
608.09,-8.50,0.10,7.00,0.00,40.00,-1119.67,72167
645.29,-8.43,0.07,7.00,0.00,40.00,-1119.67,72176
648.24,-8.37,0.06,7.00,0.00,40.00,-1119.67,72184
648.24,-8.39,-0.01,7.00,0.00,40.00,-1119.67,72194
651.21,-8.45,-0.07,7.00,0.00,40.00,-1119.67,72202
651.21,-8.59,-0.14,7.00,0.00,40.00,-1119.67,72211
651.21,-8.74,-0.15,7.00,0.00,40.00,-1119.67,72220
648.24,-8.88,-0.14,7.00,0.00,40.00,-1119.67,72228
645.29,-8.94,-0.06,7.00,0.00,40.00,-1119.67,72238
642.35,-8.95,-0.01,7.00,0.00,40.00,-1119.67,72246
594.35,-8.90,0.04,7.00,0.00,40.00,-1119.67,72255
639.42,-8.79,0.11,7.00,0.00,40.00,-1119.67,72263
636.51,-8.62,0.17,7.00,0.00,40.00,-1119.67,72272
630.72,-8.44,0.17,7.00,0.00,40.00,-1119.67,72282
613.67,-8.25,0.19,7.00,0.00,40.00,-1119.67,72290
624.99,-8.09,0.17,7.00,0.00,40.00,-1119.67,72299
619.30,-7.91,0.18,7.00,0.00,40.00,-1119.67,72307
619.30,-7.74,0.16,7.00,0.00,40.00,-1119.67,72316
613.67,-7.57,0.17,7.00,0.00,40.00,-1119.67,72325
613.67,-7.44,0.13,7.00,0.00,40.00,-1119.67,72334
610.87,-7.31,0.13,7.00,0.00,40.00,-1119.67,72342
608.09,-7.21,0.10,7.00,0.00,40.00,-1119.67,72351
605.32,-7.10,0.12,7.00,0.00,40.00,-1119.67,72360
602.56,-7.01,0.09,7.00,0.00,40.00,-1119.67,72369
599.81,-6.94,0.07,7.00,0.00,40.00,-1119.67,72378
597.07,-6.88,0.05,7.00,0.00,40.00,-1119.67,72386
594.35,-6.82,0.07,7.00,0.00,40.00,-1119.67,72395
594.35,-6.77,0.04,7.00,0.00,40.00,-1119.67,72403
591.64,-6.71,0.06,7.00,0.00,40.00,-1119.67,72413
591.64,-6.62,0.09,7.00,0.00,40.00,-1119.67,72421
591.64,-6.53,0.09,7.00,0.00,40.00,-1119.67,72430
594.35,-6.44,0.09,7.00,0.00,40.00,-1119.67,72438
594.35,-6.32,0.11,7.00,0.00,40.00,-1119.67,72448
552.40,-6.20,0.13,7.00,0.00,40.00,-1119.67,72456
599.81,-6.10,0.10,7.00,0.00,40.00,-1119.67,72465
599.81,-6.01,0.09,7.00,0.00,40.00,-1119.67,72474
599.81,-5.95,0.05,7.00,0.00,40.00,-1119.67,72482
602.56,-5.92,0.04,7.00,0.00,40.00,-1119.67,72492
605.32,-5.92,0.00,7.00,0.00,40.00,-1119.67,72500
608.09,-5.92,-0.01,7.00,0.00,40.00,-1119.67,72509
608.09,-5.95,-0.03,7.00,0.00,40.00,-1119.67,72517
610.87,-5.97,-0.02,7.00,0.00,40.00,-1119.67,72526
610.87,-6.00,-0.03,7.00,0.00,40.00,-1119.67,72535
610.87,-6.00,0.00,7.00,0.00,40.00,-1119.67,72544
613.67,-6.00,-0.00,7.00,0.00,40.00,-1119.67,72552
573.00,-6.00,0.00,7.00,0.00,40.00,-1119.67,72561
616.48,-5.99,0.01,7.00,0.00,40.00,-1119.67,72569
616.48,-5.96,0.03,7.00,0.00,40.00,-1119.67,72579
588.94,-5.93,0.03,7.00,0.00,40.00,-1119.67,72588
591.64,-5.92,0.01,7.00,0.00,40.00,-1119.67,72596
594.35,-5.90,0.02,7.00,0.00,40.00,-1119.67,72605
627.85,-5.88,0.02,7.00,0.00,40.00,-1119.67,72613
630.72,-5.87,0.01,7.00,0.00,40.00,-1119.67,72623
633.61,-5.88,-0.00,7.00,0.00,40.00,-1119.67,72631
636.51,-5.88,-0.00,7.00,0.00,40.00,-1119.67,72640
605.32,-5.89,-0.02,7.00,0.00,40.00,-1119.67,72648
636.51,-5.92,-0.02,7.00,0.00,40.00,-1119.67,72657
642.35,-5.94,-0.03,7.00,0.00,40.00,-1119.67,72666
642.35,-5.97,-0.02,7.00,0.00,40.00,-1119.67,72675
645.29,-6.02,-0.05,7.00,0.00,40.00,-1119.67,72684
648.24,-6.08,-0.06,7.00,0.00,40.00,-1118.84,72692
648.24,-6.13,-0.06,7.00,0.00,40.00,-1118.84,72701
651.21,-6.20,-0.06,7.00,0.00,40.00,-1118.84,72710
654.19,-6.29,-0.09,7.00,0.00,40.00,-1118.84,72719
660.19,-6.37,-0.09,7.00,0.00,40.00,-1118.84,72727
654.19,-6.48,-0.10,7.00,0.00,40.00,-1118.00,72736
660.19,-6.57,-0.10,7.00,0.00,40.00,-1118.00,72745
663.21,-6.67,-0.10,7.00,0.00,40.00,-1118.00,72754
663.21,-6.76,-0.09,7.00,0.00,40.00,-1118.00,72763
666.24,-6.88,-0.12,7.00,0.00,40.00,-1118.00,72771
666.24,-6.99,-0.11,7.00,0.00,40.00,-1117.16,72780
666.24,-7.10,-0.11,7.00,0.00,40.00,-1117.16,72788
669.29,-7.23,-0.14,7.00,0.00,40.00,-1117.16,72798
669.29,-7.36,-0.12,7.00,0.00,40.00,-1117.16,72807
669.29,-7.48,-0.12,7.00,0.00,40.00,-1117.16,72815
672.35,-7.60,-0.13,7.00,0.00,40.00,-1116.32,72824
675.42,-7.72,-0.12,7.00,0.00,40.00,-1116.32,72833
675.42,-7.85,-0.12,7.00,0.00,40.00,-1116.32,72842
675.42,-7.97,-0.12,7.00,0.00,40.00,-1116.32,72850
672.35,-8.06,-0.09,7.00,0.00,40.00,-1116.32,72859
678.51,-8.16,-0.09,7.00,0.00,40.00,-1116.32,72868
678.51,-8.27,-0.11,7.00,0.00,40.00,-1116.32,72877
681.61,-8.34,-0.07,7.00,0.00,40.00,-1115.48,72886
684.73,-8.43,-0.09,7.00,0.00,40.00,-1115.48,72894
684.73,-8.51,-0.08,7.00,0.00,40.00,-1115.48,72903
687.86,-8.61,-0.11,7.00,0.00,40.00,-1115.48,72911
691.00,-8.73,-0.12,7.00,0.00,40.00,-1115.48,72921
694.16,-8.87,-0.13,7.00,0.00,40.00,-1115.48,72930
639.42,-8.97,-0.10,7.00,0.00,40.00,-1115.48,72938
700.52,-9.15,-0.18,7.00,0.00,40.00,-1115.48,72947
703.72,-9.31,-0.16,7.00,0.00,40.00,-1115.48,72955
706.94,-9.51,-0.20,7.00,0.00,40.00,-1115.48,72965
710.17,-9.58,-0.06,7.00,0.00,40.00,-1115.48,72973
710.17,-9.67,-0.10,7.00,0.00,40.00,-1115.48,72982
710.17,-9.85,-0.17,7.00,0.00,40.00,-1115.48,72991
713.42,-10.04,-0.20,7.00,0.00,40.00,-1114.64,72999
716.68,-10.20,-0.16,7.00,0.00,40.00,-1114.64,73009
716.68,-10.35,-0.15,7.00,0.00,40.00,-1113.80,73017
719.95,-10.50,-0.15,7.00,0.00,40.00,-1112.96,73026
723.24,-10.60,-0.10,7.00,0.00,40.00,-1112.96,73035
723.24,-10.64,-0.04,7.00,0.00,40.00,-1112.12,73043
726.54,-10.77,-0.13,7.00,0.00,40.00,-1111.28,73053
733.20,-10.81,-0.03,7.00,0.00,40.00,-1110.44,73062
733.20,-10.84,-0.03,7.00,0.00,40.00,-1109.60,73070
736.54,-10.77,0.07,7.00,0.00,40.00,-1108.76,73079
736.54,-10.91,-0.14,7.00,0.00,40.00,-1107.92,73088
736.54,-11.02,-0.12,7.00,0.00,40.00,-1107.08,73097
681.61,-11.05,-0.02,7.00,0.00,40.00,-1106.25,73106
739.91,-11.10,-0.05,7.00,0.00,40.00,-1104.57,73114
678.51,-11.13,-0.03,7.00,0.00,40.00,-1103.73,73123
743.29,-11.21,-0.08,7.00,0.00,40.00,-1102.89,73132
743.29,-11.32,-0.11,7.00,0.00,40.00,-1101.21,73141
746.68,-11.40,-0.08,7.00,0.00,40.00,-1100.37,73150
746.68,-11.50,-0.10,7.00,0.00,40.00,-1099.53,73158
750.09,-11.57,-0.07,7.00,0.00,40.00,-1097.85,73167
750.09,-11.65,-0.08,7.00,0.00,40.00,-1096.17,73177
746.68,-11.66,-0.01,7.00,0.00,40.00,-1095.33,73185
750.09,-11.73,-0.07,7.00,0.00,40.00,-1093.66,73194
753.52,-11.76,-0.03,7.00,0.00,40.00,-1091.98,73203
753.52,-11.76,-0.00,7.00,0.00,40.00,-1091.14,73211
753.52,-11.77,-0.01,7.00,0.00,40.00,-1089.46,73221
756.96,-11.84,-0.06,7.00,0.00,40.00,-1087.78,73229
756.96,-11.82,0.02,7.00,0.00,40.00,-1086.10,73238
697.34,-11.83,-0.00,7.00,0.00,40.00,-1084.42,73247
756.96,-11.87,-0.04,7.00,0.00,40.00,-1083.58,73255
756.96,-11.97,-0.10,7.00,0.00,40.00,-1081.90,73265
760.41,-12.07,-0.10,7.00,0.00,40.00,-1080.23,73274
767.37,-12.14,-0.08,7.00,0.00,40.00,-1078.55,73282
760.41,-12.23,-0.09,7.00,0.00,40.00,-1076.87,73291
760.41,-12.31,-0.07,7.00,0.00,40.00,-1075.19,73299
760.41,-12.45,-0.14,7.00,0.00,40.00,-1073.51,73309
767.37,-12.50,-0.06,7.00,0.00,40.00,-1071.83,73318
703.72,-12.67,-0.16,7.00,0.00,40.00,-1070.15,73326
767.37,-12.82,-0.15,7.00,0.00,40.00,-1067.64,73335
763.88,-12.93,-0.11,7.00,0.00,40.00,-1065.96,73345
767.37,-13.09,-0.16,7.00,0.00,40.00,-1064.28,73353
767.37,-13.25,-0.17,7.00,0.00,40.00,-1062.60,73362
770.87,-13.46,-0.20,7.00,0.00,40.00,-1060.92,73370
770.87,-13.70,-0.24,7.00,0.00,40.00,-1059.24,73379
770.87,-13.95,-0.25,7.00,0.00,40.00,-1056.72,73389
703.72,-14.18,-0.23,7.00,0.00,40.00,-1055.05,73397
770.87,-14.56,-0.38,7.00,0.00,40.00,-1053.37,73406
700.52,-15.03,-0.47,7.00,0.00,40.00,-1050.85,73415
770.87,-15.31,-0.27,7.00,0.00,40.00,-1049.17,73423
774.39,-15.59,-0.28,7.00,0.00,40.00,-1047.49,73433
729.86,-15.71,-0.12,7.00,0.00,40.00,-1044.97,73441
774.39,-15.76,-0.05,7.00,0.00,40.00,-1043.30,73450
774.39,-15.83,-0.07,7.00,0.00,40.00,-1040.78,73459
774.39,-15.94,-0.11,7.00,0.00,40.00,-1039.10,73467
774.39,-15.95,-0.01,7.00,0.00,40.00,-1037.42,73477
774.39,-15.98,-0.03,7.00,0.00,40.00,-1034.90,73486
770.87,-16.04,-0.07,7.00,0.00,40.00,-1033.22,73494
777.93,-16.18,-0.14,7.00,0.00,40.00,-1030.71,73503
774.39,-16.32,-0.14,7.00,0.00,40.00,-1029.03,73511
770.87,-16.43,-0.11,7.00,0.00,40.00,-1026.51,73521
703.72,-16.56,-0.13,7.00,0.00,40.00,-1024.83,73530
770.87,-16.63,-0.07,7.00,0.00,40.00,-1022.31,73538
706.94,-16.84,-0.21,7.00,0.00,40.00,-1020.63,73547
767.37,-17.00,-0.16,7.00,0.00,40.00,-1018.12,73556
767.37,-17.04,-0.03,7.00,0.00,40.00,-1016.44,73565
767.37,-17.08,-0.04,7.00,0.00,40.00,-1013.92,73574
723.24,-17.06,0.02,7.00,0.00,40.00,-1012.24,73582
767.37,-16.96,0.10,7.00,0.00,40.00,-1010.56,73591
767.37,-16.78,0.18,7.00,0.00,40.00,-1008.04,73601
767.37,-16.64,0.14,7.00,0.00,40.00,-1006.36,73609
767.37,-16.54,0.10,7.00,0.00,40.00,-1004.69,73618
767.37,-16.37,0.16,7.00,0.00,40.00,-1002.17,73627
767.37,-16.18,0.20,7.00,0.00,40.00,-1000.49,73635
767.37,-16.00,0.18,7.00,0.00,40.00,-998.81,73645
767.37,-15.93,0.07,7.00,0.00,40.00,-997.13,73653
770.87,-16.01,-0.08,7.00,0.00,40.00,-995.45,73662
767.37,-16.15,-0.14,7.00,0.00,40.00,-992.94,73670
767.37,-16.26,-0.10,7.00,0.00,40.00,-991.26,73679
770.87,-16.31,-0.05,7.00,0.00,40.00,-989.58,73689
770.87,-16.61,-0.31,7.00,0.00,40.00,-987.90,73697
770.87,-16.81,-0.20,7.00,0.00,40.00,-986.22,73706
770.87,-17.05,-0.25,7.00,0.00,40.00,-984.54,73714
770.87,-17.25,-0.20,7.00,0.00,40.00,-982.86,73723
770.87,-17.48,-0.22,7.00,0.00,40.00,-982.02,73732
703.72,-17.74,-0.26,7.00,0.00,40.00,-981.18,73741
770.87,-17.99,-0.25,7.00,0.00,40.00,-980.35,73750
703.72,-18.17,-0.18,7.00,0.00,40.00,-980.35,73758
770.87,-18.38,-0.20,7.00,0.00,40.00,-979.51,73767
770.87,-18.62,-0.24,7.00,0.00,40.00,-979.51,73776
700.52,-18.85,-0.23,7.00,0.00,40.00,-978.67,73785
770.87,-19.07,-0.22,7.00,0.00,40.00,-978.67,73793
770.87,-19.27,-0.20,7.00,0.00,40.00,-978.67,73802
770.87,-19.47,-0.21,7.00,0.00,40.00,-978.67,73810
767.37,-19.70,-0.23,7.00,0.00,40.00,-978.67,73820
767.37,-19.96,-0.25,7.00,0.00,40.00,-978.67,73829
767.37,-20.21,-0.26,7.00,0.00,40.00,-978.67,73837
767.37,-20.41,-0.20,7.00,0.00,40.00,-978.67,73846
767.37,-20.57,-0.16,7.00,0.00,40.00,-978.67,73854
713.42,-20.66,-0.09,7.00,0.00,40.00,-978.67,73864
723.24,-20.70,-0.04,7.00,0.00,40.00,-978.67,73872
723.24,-20.69,0.01,7.00,0.00,40.00,-978.67,73881
763.88,-20.67,0.02,7.00,0.00,40.00,-978.67,73890
763.88,-20.60,0.07,7.00,0.00,40.00,-978.67,73899
767.37,-20.53,0.07,7.00,0.00,40.00,-978.67,73908
763.88,-20.41,0.12,7.00,0.00,40.00,-978.67,73916
760.41,-20.22,0.18,7.00,0.00,40.00,-978.67,73925
763.88,-19.97,0.25,7.00,0.00,40.00,-978.67,73933
763.88,-19.70,0.27,7.00,0.00,40.00,-978.67,73943
760.41,-19.37,0.33,7.00,0.00,40.00,-978.67,73952
763.88,-19.05,0.33,7.00,0.00,40.00,-978.67,73960
763.88,-18.75,0.30,7.00,0.00,40.00,-978.67,73969
763.88,-18.52,0.22,7.00,0.00,40.00,-978.67,73977
763.88,-18.37,0.15,7.00,0.00,40.00,-978.67,73987
763.88,-18.35,0.02,7.00,0.00,40.00,-978.67,73995
763.88,-18.47,-0.11,7.00,0.00,40.00,-978.67,74004
763.88,-18.69,-0.23,7.00,0.00,40.00,-978.67,74012
763.88,-18.99,-0.30,7.00,0.00,40.00,-978.67,74021
763.88,-19.55,-0.56,7.00,0.00,40.00,-978.67,74031
760.41,-19.80,-0.25,7.00,0.00,40.00,-978.67,74039
756.96,-20.07,-0.28,7.00,0.00,40.00,-978.67,74048
753.52,-20.38,-0.31,7.00,0.00,40.00,-978.67,74056
713.42,-20.76,-0.38,7.00,0.00,40.00,-978.67,74065
756.96,-21.00,-0.25,7.00,0.00,40.00,-978.67,74074
756.96,-21.23,-0.23,7.00,0.00,40.00,-978.67,74083
753.52,-21.40,-0.17,7.00,0.00,40.00,-978.67,74092
694.16,-21.47,-0.07,7.00,0.00,40.00,-978.67,74100
750.09,-21.48,-0.01,7.00,0.00,40.00,-978.67,74109
753.52,-21.43,0.05,7.00,0.00,40.00,-978.67,74118
753.52,-21.34,0.09,7.00,0.00,40.00,-978.67,74127
753.52,-21.21,0.13,7.00,0.00,40.00,-978.67,74135
753.52,-21.07,0.14,7.00,0.00,40.00,-978.67,74144
750.09,-20.92,0.15,7.00,0.00,40.00,-978.67,74152
753.52,-20.79,0.13,7.00,0.00,40.00,-978.67,74162
750.09,-20.64,0.15,7.00,0.00,40.00,-978.67,74171
746.68,-20.52,0.11,7.00,0.00,40.00,-978.67,74179
750.09,-20.39,0.13,7.00,0.00,40.00,-978.67,74188
750.09,-20.30,0.09,7.00,0.00,40.00,-978.67,74196
750.09,-20.23,0.08,7.00,0.00,40.00,-978.67,74206
750.09,-20.19,0.04,7.00,0.00,40.00,-978.67,74214
750.09,-20.15,0.04,7.00,0.00,40.00,-978.67,74223
687.86,-20.14,0.01,7.00,0.00,40.00,-978.67,74231
753.52,-20.14,0.00,7.00,0.00,40.00,-978.67,74241
687.86,-20.14,0.00,7.00,0.00,40.00,-978.67,74250
753.52,-20.12,0.02,7.00,0.00,40.00,-978.67,74258
753.52,-20.13,-0.01,7.00,0.00,40.00,-978.67,74267
753.52,-20.12,0.01,7.00,0.00,40.00,-978.67,74275
753.52,-20.11,0.01,7.00,0.00,40.00,-978.67,74285
756.96,-20.09,0.02,7.00,0.00,40.00,-978.67,74293
753.52,-20.05,0.04,7.00,0.00,40.00,-978.67,74302
756.96,-19.99,0.06,7.00,0.00,40.00,-978.67,74311
753.52,-19.92,0.07,7.00,0.00,40.00,-978.67,74319
753.52,-19.87,0.05,7.00,0.00,40.00,-978.67,74329
753.52,-19.81,0.05,7.00,0.00,40.00,-978.67,74337
710.17,-19.78,0.04,7.00,0.00,40.00,-978.67,74346
706.94,-19.77,0.01,7.00,0.00,40.00,-978.67,74354
756.96,-19.76,0.01,7.00,0.00,40.00,-978.67,74363
697.34,-19.76,0.00,7.00,0.00,40.00,-978.67,74372
756.96,-19.79,-0.03,7.00,0.00,40.00,-978.67,74381
756.96,-19.85,-0.06,7.00,0.00,40.00,-978.67,74390
756.96,-19.88,-0.04,7.00,0.00,40.00,-978.67,74398
756.96,-19.92,-0.04,7.00,0.00,40.00,-978.67,74407
756.96,-19.97,-0.05,7.00,0.00,40.00,-978.67,74416
756.96,-20.00,-0.03,7.00,0.00,40.00,-978.67,74425
756.96,-20.01,-0.01,7.00,0.00,40.00,-978.67,74433
753.52,-20.00,0.01,7.00,0.00,40.00,-978.67,74442
760.41,-19.99,0.01,7.00,0.00,40.00,-978.67,74450
756.96,-19.92,0.07,7.00,0.00,40.00,-978.67,74460
760.41,-19.84,0.08,7.00,0.00,40.00,-978.67,74469
760.41,-19.72,0.12,7.00,0.00,40.00,-978.67,74477
760.41,-19.61,0.11,7.00,0.00,40.00,-978.67,74486
760.41,-19.52,0.09,7.00,0.00,40.00,-978.67,74494
760.41,-19.43,0.08,7.00,0.00,40.00,-978.67,74504
691.00,-19.38,0.05,7.00,0.00,40.00,-978.67,74512
760.41,-19.35,0.03,7.00,0.00,40.00,-978.67,74521
691.00,-19.34,0.01,7.00,0.00,40.00,-978.67,74530
763.88,-19.34,0.00,7.00,0.00,40.00,-978.67,74539
691.00,-19.33,0.01,7.00,0.00,40.00,-978.67,74548
760.41,-19.33,0.00,7.00,0.00,40.00,-978.67,74556
763.88,-19.32,0.01,7.00,0.00,40.00,-978.67,74565
763.88,-19.30,0.01,7.00,0.00,40.00,-978.67,74573
760.41,-19.28,0.02,7.00,0.00,40.00,-978.67,74583
763.88,-19.34,-0.05,7.00,0.00,40.00,-978.67,74591
763.88,-19.42,-0.09,7.00,0.00,40.00,-978.67,74600
763.88,-19.42,0.01,7.00,0.00,40.00,-977.83,74609
763.88,-19.35,0.07,7.00,0.00,40.00,-977.83,74617
763.88,-19.28,0.07,7.00,0.00,40.00,-976.99,74627
767.37,-19.28,-0.00,7.00,0.00,40.00,-976.99,74635
767.37,-19.29,-0.02,7.00,0.00,40.00,-976.15,74644
763.88,-19.32,-0.02,7.00,0.00,40.00,-975.31,74652
763.88,-19.26,0.06,7.00,0.00,40.00,-975.31,74661
767.37,-19.22,0.03,7.00,0.00,40.00,-974.47,74670
763.88,-19.17,0.05,7.00,0.00,40.00,-973.63,74679
763.88,-19.14,0.04,7.00,0.00,40.00,-972.79,74688
763.88,-19.10,0.03,7.00,0.00,40.00,-972.79,74696
767.37,-19.05,0.05,7.00,0.00,40.00,-971.95,74705
767.37,-19.01,0.04,7.00,0.00,40.00,-971.11,74714
767.37,-18.98,0.04,7.00,0.00,40.00,-970.27,74723
767.37,-18.87,0.10,7.00,0.00,40.00,-969.43,74731
767.37,-18.81,0.06,7.00,0.00,40.00,-969.43,74740
770.87,-18.69,0.12,7.00,0.00,40.00,-967.76,74749
767.37,-18.66,0.03,7.00,0.00,40.00,-966.92,74758
770.87,-18.65,0.02,7.00,0.00,40.00,-966.08,74767
767.37,-18.62,0.02,7.00,0.00,40.00,-965.24,74775
770.87,-18.64,-0.01,7.00,0.00,40.00,-964.40,74784
770.87,-18.67,-0.03,7.00,0.00,40.00,-962.72,74792
770.87,-18.77,-0.11,7.00,0.00,40.00,-961.88,74802
770.87,-18.82,-0.05,7.00,0.00,40.00,-960.20,74810
770.87,-18.79,0.03,7.00,0.00,40.00,-959.36,74819
770.87,-18.84,-0.05,7.00,0.00,40.00,-958.52,74828
767.37,-18.89,-0.06,7.00,0.00,40.00,-956.84,74836
770.87,-18.95,-0.05,7.00,0.00,40.00,-956.00,74846
770.87,-19.04,-0.09,7.00,0.00,40.00,-954.33,74854
767.37,-19.11,-0.07,7.00,0.00,40.00,-953.49,74863
767.37,-19.18,-0.07,7.00,0.00,40.00,-952.65,74871
770.87,-19.24,-0.06,7.00,0.00,40.00,-950.97,74881
767.37,-19.30,-0.06,7.00,0.00,40.00,-950.13,74890
767.37,-19.35,-0.06,7.00,0.00,40.00,-949.29,74898
767.37,-19.38,-0.03,7.00,0.00,40.00,-948.45,74907
767.37,-19.38,0.00,7.00,0.00,40.00,-947.61,74915
767.37,-19.38,-0.00,7.00,0.00,40.00,-946.77,74925
767.37,-19.38,-0.00,7.00,0.00,40.00,-945.93,74933
767.37,-19.31,0.07,7.00,0.00,40.00,-944.25,74942
767.37,-19.24,0.07,7.00,0.00,40.00,-943.41,74950
767.37,-19.18,0.07,7.00,0.00,40.00,-942.57,74959
763.88,-19.08,0.10,7.00,0.00,40.00,-941.74,74969
763.88,-19.15,-0.07,7.00,0.00,40.00,-940.90,74977
767.37,-19.12,0.03,7.00,0.00,40.00,-940.06,74986
763.88,-19.17,-0.05,7.00,0.00,40.00,-939.22,74994
763.88,-19.11,0.06,7.00,0.00,40.00,-938.38,75003
767.37,-19.08,0.03,7.00,0.00,40.00,-937.54,75012
767.37,-19.21,-0.14,7.00,0.00,40.00,-936.70,75021
767.37,-19.20,0.01,7.00,0.00,40.00,-935.86,75029
763.88,-19.22,-0.02,7.00,0.00,40.00,-935.86,75038
767.37,-19.22,-0.00,7.00,0.00,40.00,-935.02,75047
767.37,-19.22,-0.00,7.00,0.00,40.00,-934.18,75056
767.37,-19.20,0.02,7.00,0.00,40.00,-933.34,75065
767.37,-19.17,0.03,7.00,0.00,40.00,-933.34,75073
767.37,-19.36,-0.19,7.00,0.00,40.00,-932.50,75082
767.37,-19.36,0.00,7.00,0.00,40.00,-932.50,75090
767.37,-19.41,-0.05,7.00,0.00,40.00,-931.66,75100
767.37,-19.29,0.12,7.00,0.00,40.00,-930.82,75109
763.88,-19.76,-0.47,7.00,0.00,40.00,-930.82,75117
760.41,-19.76,0.00,7.00,0.00,40.00,-930.82,75126
763.88,-19.81,-0.06,7.00,0.00,40.00,-929.98,75134
763.88,-19.89,-0.07,7.00,0.00,40.00,-929.98,75144
723.24,-19.85,0.04,7.00,0.00,40.00,-929.98,75152
723.24,-19.85,-0.00,7.00,0.00,40.00,-929.15,75161
763.88,-19.84,0.01,7.00,0.00,40.00,-929.15,75169
767.37,-19.83,0.01,7.00,0.00,40.00,-929.15,75179
763.88,-19.82,0.01,7.00,0.00,40.00,-929.15,75188
703.72,-19.83,-0.00,7.00,0.00,40.00,-929.15,75196
763.88,-19.84,-0.01,7.00,0.00,40.00,-929.15,75205
703.72,-19.87,-0.03,7.00,0.00,40.00,-929.15,75213
763.88,-19.89,-0.02,7.00,0.00,40.00,-929.15,75223
763.88,-19.92,-0.03,7.00,0.00,40.00,-929.15,75231
703.72,-19.97,-0.05,7.00,0.00,40.00,-929.15,75240
763.88,-20.02,-0.05,7.00,0.00,40.00,-929.15,75248
706.94,-20.03,-0.01,7.00,0.00,40.00,-929.15,75257
763.88,-20.05,-0.02,7.00,0.00,40.00,-929.15,75267
763.88,-20.07,-0.01,7.00,0.00,40.00,-929.15,75275
763.88,-20.08,-0.01,7.00,0.00,40.00,-929.15,75284
700.52,-20.07,0.01,7.00,0.00,40.00,-929.15,75292
763.88,-20.09,-0.01,7.00,0.00,40.00,-929.15,75301
706.94,-20.09,-0.00,7.00,0.00,40.00,-929.15,75310
763.88,-20.10,-0.02,7.00,0.00,40.00,-929.15,75319
697.34,-20.12,-0.01,7.00,0.00,40.00,-929.15,75328
767.37,-20.16,-0.04,7.00,0.00,40.00,-929.15,75336
703.72,-20.18,-0.02,7.00,0.00,40.00,-929.15,75345
703.72,-20.23,-0.04,7.00,0.00,40.00,-929.15,75354
767.37,-20.26,-0.03,7.00,0.00,40.00,-929.15,75363
767.37,-20.30,-0.04,7.00,0.00,40.00,-929.15,75371
763.88,-20.31,-0.01,7.00,0.00,40.00,-929.15,75380
763.88,-20.33,-0.02,7.00,0.00,40.00,-929.15,75389
767.37,-20.33,0.00,7.00,0.00,40.00,-929.15,75398
763.88,-20.33,-0.00,7.00,0.00,40.00,-929.15,75407
767.37,-20.35,-0.01,7.00,0.00,40.00,-929.15,75415
767.37,-20.37,-0.02,7.00,0.00,40.00,-929.15,75424
767.37,-20.38,-0.02,7.00,0.00,40.00,-929.15,75432
767.37,-20.41,-0.03,7.00,0.00,40.00,-929.15,75442
763.88,-20.44,-0.02,7.00,0.00,40.00,-929.15,75450
767.37,-20.44,-0.01,7.00,0.00,40.00,-929.15,75459
767.37,-20.44,-0.00,7.00,0.00,40.00,-929.15,75468
726.54,-20.45,-0.01,7.00,0.00,40.00,-929.15,75476
767.37,-20.45,0.01,7.00,0.00,40.00,-929.15,75486
767.37,-20.41,0.03,7.00,0.00,40.00,-929.15,75494
763.88,-20.40,0.01,7.00,0.00,40.00,-929.15,75503
767.37,-20.37,0.03,7.00,0.00,40.00,-929.15,75511
767.37,-20.31,0.06,7.00,0.00,40.00,-929.15,75521
767.37,-20.24,0.07,7.00,0.00,40.00,-929.15,75530
767.37,-20.19,0.05,7.00,0.00,40.00,-929.15,75538
767.37,-20.11,0.08,7.00,0.00,40.00,-929.15,75547
767.37,-20.03,0.08,7.00,0.00,40.00,-929.15,75555
767.37,-19.95,0.08,7.00,0.00,40.00,-929.15,75565
767.37,-19.88,0.07,7.00,0.00,40.00,-929.15,75573
767.37,-19.80,0.08,7.00,0.00,40.00,-929.15,75582
710.17,-19.74,0.06,7.00,0.00,40.00,-929.15,75591
767.37,-19.65,0.09,7.00,0.00,40.00,-929.15,75599
767.37,-19.58,0.07,7.00,0.00,40.00,-929.15,75609
767.37,-19.50,0.09,7.00,0.00,40.00,-929.15,75617
767.37,-19.43,0.06,7.00,0.00,40.00,-929.15,75626
767.37,-19.35,0.09,7.00,0.00,40.00,-929.15,75634
767.37,-19.26,0.09,7.00,0.00,40.00,-929.15,75643
767.37,-19.16,0.10,7.00,0.00,40.00,-929.15,75652
767.37,-19.04,0.12,7.00,0.00,40.00,-929.15,75661
767.37,-18.89,0.16,7.00,0.00,40.00,-929.15,75670
767.37,-18.70,0.19,7.00,0.00,40.00,-929.15,75678
770.87,-18.54,0.16,7.00,0.00,40.00,-929.15,75687
767.37,-18.31,0.22,7.00,0.00,40.00,-929.15,75696
770.87,-18.15,0.16,7.00,0.00,40.00,-929.15,75705
770.87,-17.92,0.23,7.00,0.00,40.00,-929.15,75713
770.87,-17.81,0.11,7.00,0.00,40.00,-929.15,75722
770.87,-17.93,-0.12,7.00,0.00,40.00,-929.15,75731
774.39,-17.59,0.34,7.00,0.00,40.00,-929.15,75740
767.37,-17.54,0.05,7.00,0.00,40.00,-929.15,75749
750.09,-17.48,0.07,7.00,0.00,40.00,-929.15,75757
767.37,-17.52,-0.04,7.00,0.00,40.00,-929.15,75766
770.87,-17.56,-0.04,7.00,0.00,40.00,-929.15,75774
770.87,-17.57,-0.01,7.00,0.00,40.00,-929.15,75784
767.37,-17.57,0.00,7.00,0.00,40.00,-929.15,75793
710.17,-17.56,0.01,7.00,0.00,40.00,-929.15,75801
770.87,-17.58,-0.01,7.00,0.00,40.00,-929.15,75810
706.94,-17.61,-0.04,7.00,0.00,40.00,-929.15,75819
770.87,-17.69,-0.08,7.00,0.00,40.00,-929.15,75828
770.87,-17.76,-0.07,7.00,0.00,40.00,-929.15,75836
767.37,-17.84,-0.08,7.00,0.00,40.00,-929.15,75845
767.37,-17.94,-0.10,7.00,0.00,40.00,-929.15,75853
763.88,-18.05,-0.11,7.00,0.00,40.00,-929.15,75863
767.37,-18.15,-0.10,7.00,0.00,40.00,-929.15,75872
763.88,-18.33,-0.17,7.00,0.00,40.00,-929.15,75880
763.88,-18.60,-0.27,7.00,0.00,40.00,-929.15,75889
697.34,-18.91,-0.32,7.00,0.00,40.00,-929.15,75897
760.41,-19.20,-0.29,7.00,0.00,40.00,-929.15,75907
756.96,-19.46,-0.26,7.00,0.00,40.00,-929.15,75915
691.00,-19.68,-0.22,7.00,0.00,40.00,-929.15,75924
753.52,-19.92,-0.24,7.00,0.00,40.00,-929.15,75933
753.52,-20.15,-0.24,7.00,0.00,40.00,-929.15,75941
687.86,-20.39,-0.23,7.00,0.00,40.00,-929.15,75951
681.61,-20.46,-0.07,7.00,0.00,40.00,-929.15,75959
743.29,-20.42,0.04,7.00,0.00,40.00,-929.15,75968
672.35,-20.27,0.15,7.00,0.00,40.00,-929.15,75976
736.54,-20.03,0.24,7.00,0.00,40.00,-929.15,75985
736.54,-19.82,0.21,7.00,0.00,40.00,-929.15,75995
733.20,-19.62,0.20,7.00,0.00,40.00,-929.15,76003
733.20,-19.44,0.18,7.00,0.00,40.00,-929.15,76012
726.54,-19.26,0.18,7.00,0.00,40.00,-929.15,76020
726.54,-19.09,0.16,7.00,0.00,40.00,-929.15,76029
723.24,-18.89,0.20,7.00,0.00,40.00,-929.15,76038
719.95,-18.66,0.23,7.00,0.00,40.00,-929.15,76047
716.68,-18.44,0.22,7.00,0.00,40.00,-929.15,76055
716.68,-18.23,0.20,7.00,0.00,40.00,-929.15,76064
713.42,-17.98,0.25,7.00,0.00,40.00,-929.15,76073
710.17,-17.72,0.26,7.00,0.00,40.00,-929.15,76082
710.17,-17.41,0.31,7.00,0.00,40.00,-929.15,76091
706.94,-17.08,0.33,7.00,0.00,40.00,-929.15,76099
672.35,-16.75,0.33,7.00,0.00,40.00,-929.15,76108
706.94,-16.45,0.30,7.00,0.00,40.00,-929.15,76116
669.29,-16.16,0.29,7.00,0.00,40.00,-929.15,76126
706.94,-15.91,0.25,7.00,0.00,40.00,-929.15,76135
703.72,-15.67,0.25,7.00,0.00,40.00,-929.15,76143
706.94,-15.45,0.21,7.00,0.00,40.00,-929.15,76152
703.72,-15.23,0.23,7.00,0.00,40.00,-929.15,76161
703.72,-15.00,0.23,7.00,0.00,40.00,-929.15,76170
703.72,-14.79,0.20,7.00,0.00,40.00,-929.15,76179
706.94,-14.64,0.16,7.00,0.00,40.00,-929.15,76187
706.94,-14.46,0.18,7.00,0.00,40.00,-929.15,76196
706.94,-14.31,0.15,7.00,0.00,40.00,-929.15,76205
706.94,-14.15,0.15,7.00,0.00,40.00,-929.15,76214
703.72,-13.95,0.21,7.00,0.00,40.00,-929.15,76222
719.95,-13.71,0.24,7.00,0.00,40.00,-929.15,76231
684.73,-13.46,0.25,7.00,0.00,40.00,-929.15,76240
700.52,-13.14,0.33,7.00,0.00,40.00,-929.15,76249
648.24,-12.82,0.32,7.00,0.00,40.00,-929.15,76258
700.52,-12.40,0.42,7.00,0.00,40.00,-929.15,76266
700.52,-12.12,0.28,7.00,0.00,40.00,-929.15,76275
645.29,-11.80,0.32,7.00,0.00,40.00,-929.15,76283
642.35,-11.54,0.26,7.00,0.00,40.00,-929.15,76293
694.16,-11.21,0.32,7.00,0.00,40.00,-929.15,76302
636.51,-10.96,0.25,7.00,0.00,40.00,-929.15,76310
687.86,-10.84,0.12,7.00,0.00,40.00,-929.15,76319
687.86,-10.66,0.18,7.00,0.00,40.00,-929.15,76327
684.73,-10.55,0.10,7.00,0.00,40.00,-929.15,76337
684.73,-10.51,0.04,7.00,0.00,40.00,-929.15,76345
684.73,-10.43,0.08,7.00,0.00,40.00,-929.15,76354
681.61,-10.40,0.03,7.00,0.00,40.00,-929.15,76363
681.61,-10.36,0.04,7.00,0.00,40.00,-929.15,76371
684.73,-10.36,-0.00,7.00,0.00,40.00,-929.15,76381
681.61,-10.42,-0.06,7.00,0.00,40.00,-929.15,76389
681.61,-10.55,-0.12,7.00,0.00,40.00,-929.15,76398
687.86,-10.73,-0.19,7.00,0.00,40.00,-929.15,76406
691.00,-11.00,-0.26,7.00,0.00,40.00,-929.15,76416
687.86,-11.25,-0.25,7.00,0.00,40.00,-929.15,76425
654.19,-11.43,-0.19,7.00,0.00,40.00,-929.15,76433
654.19,-11.49,-0.06,7.00,0.00,40.00,-929.15,76442
691.00,-11.48,0.02,7.00,0.00,40.00,-929.15,76450
687.86,-11.48,0.00,7.00,0.00,40.00,-929.15,76460
660.19,-11.42,0.06,7.00,0.00,40.00,-929.15,76468
657.18,-11.34,0.08,7.00,0.00,40.00,-929.15,76477
691.00,-11.26,0.08,7.00,0.00,40.00,-929.15,76486
691.00,-11.17,0.09,7.00,0.00,40.00,-929.15,76494
691.00,-11.05,0.12,7.00,0.00,40.00,-929.15,76504
691.00,-10.93,0.12,7.00,0.00,40.00,-929.15,76512
694.16,-10.84,0.10,7.00,0.00,40.00,-929.15,76521
694.16,-10.78,0.05,7.00,0.00,40.00,-929.15,76529
694.16,-10.72,0.06,7.00,0.00,40.00,-929.15,76538
694.16,-10.70,0.02,7.00,0.00,40.00,-929.15,76548
697.34,-10.71,-0.01,7.00,0.00,40.00,-929.15,76556
700.52,-10.74,-0.03,7.00,0.00,40.00,-929.15,76565
703.72,-10.79,-0.05,7.00,0.00,40.00,-929.15,76573
703.72,-10.88,-0.09,7.00,0.00,40.00,-929.15,76582
706.94,-10.94,-0.06,7.00,0.00,40.00,-929.15,76591
706.94,-10.99,-0.05,7.00,0.00,40.00,-929.15,76600
710.17,-11.00,-0.01,7.00,0.00,40.00,-929.15,76608
710.17,-10.99,0.01,7.00,0.00,40.00,-929.15,76617
706.94,-10.94,0.05,7.00,0.00,40.00,-929.15,76626
710.17,-10.91,0.03,7.00,0.00,40.00,-929.15,76635
710.17,-10.86,0.05,7.00,0.00,40.00,-929.15,76644
710.17,-10.79,0.06,7.00,0.00,40.00,-929.15,76652
710.17,-10.70,0.09,7.00,0.00,40.00,-929.15,76661
706.94,-10.58,0.12,7.00,0.00,40.00,-929.15,76669
706.94,-10.40,0.18,7.00,0.00,40.00,-929.15,76679
710.17,-10.19,0.21,7.00,0.00,40.00,-929.15,76688
710.17,-9.99,0.20,7.00,0.00,40.00,-929.15,76696
706.94,-9.77,0.21,7.00,0.00,40.00,-929.15,76705
710.17,-9.57,0.20,7.00,0.00,40.00,-929.15,76713
710.17,-9.39,0.18,7.00,0.00,40.00,-929.15,76723
713.42,-9.24,0.15,7.00,0.00,40.00,-929.15,76731
710.17,-9.07,0.17,7.00,0.00,40.00,-929.15,76740
710.17,-8.94,0.13,7.00,0.00,40.00,-929.15,76748
710.17,-8.81,0.13,7.00,0.00,40.00,-929.15,76758
710.17,-8.71,0.10,7.00,0.00,40.00,-929.15,76766
672.35,-8.63,0.08,7.00,0.00,40.00,-929.15,76775
713.42,-8.63,-0.00,7.00,0.00,40.00,-929.15,76783
681.61,-8.65,-0.02,7.00,0.00,40.00,-929.15,76792
713.42,-8.70,-0.05,7.00,0.00,40.00,-929.15,76801
716.68,-8.75,-0.05,7.00,0.00,40.00,-929.15,76810
716.68,-8.80,-0.06,7.00,0.00,40.00,-929.15,76818
716.68,-8.88,-0.07,7.00,0.00,40.00,-929.15,76827
716.68,-8.94,-0.06,7.00,0.00,40.00,-929.15,76835
716.68,-8.97,-0.03,7.00,0.00,40.00,-929.15,76845
713.42,-8.96,0.00,7.00,0.00,40.00,-929.15,76853
716.68,-8.96,0.00,7.00,0.00,40.00,-929.15,76862
716.68,-8.90,0.06,7.00,0.00,40.00,-929.15,76870
716.68,-8.81,0.08,7.00,0.00,40.00,-929.15,76879
716.68,-8.72,0.09,7.00,0.00,40.00,-929.15,76888
716.68,-8.60,0.12,7.00,0.00,40.00,-929.15,76897
663.21,-8.44,0.16,7.00,0.00,40.00,-929.15,76905
716.68,-8.24,0.20,7.00,0.00,40.00,-929.15,76914
716.68,-8.07,0.17,7.00,0.00,40.00,-929.15,76922
719.95,-7.87,0.20,7.00,0.00,40.00,-929.15,76932
716.68,-7.69,0.19,7.00,0.00,40.00,-929.15,76940
716.68,-7.51,0.18,7.00,0.00,40.00,-929.15,76949
713.42,-7.37,0.14,7.00,0.00,40.00,-929.15,76957
660.19,-7.22,0.15,7.00,0.00,40.00,-929.15,76966
713.42,-7.09,0.14,7.00,0.00,40.00,-929.15,76975
713.42,-6.99,0.10,7.00,0.00,40.00,-929.15,76984
716.68,-6.94,0.05,7.00,0.00,40.00,-929.15,76992
716.68,-6.91,0.03,7.00,0.00,40.00,-929.15,77001
716.68,-6.92,-0.01,7.00,0.00,40.00,-929.15,77009
713.42,-6.96,-0.05,7.00,0.00,40.00,-929.15,77019
713.42,-6.99,-0.03,7.00,0.00,40.00,-929.15,77027
716.68,-7.00,-0.01,7.00,0.00,40.00,-929.15,77036
713.42,-7.02,-0.02,7.00,0.00,40.00,-929.15,77044
713.42,-7.05,-0.03,7.00,0.00,40.00,-929.15,77053
713.42,-7.01,0.03,7.00,0.00,40.00,-929.15,77063
716.68,-6.96,0.06,7.00,0.00,40.00,-929.15,77071
713.42,-6.86,0.10,7.00,0.00,40.00,-929.15,77080
713.42,-6.79,0.07,7.00,0.00,40.00,-929.15,77088
710.17,-6.64,0.15,7.00,0.00,40.00,-929.15,77097
710.17,-6.45,0.19,7.00,0.00,40.00,-929.15,77106
672.35,-6.22,0.23,7.00,0.00,40.00,-929.15,77115
703.72,-5.91,0.31,7.00,0.00,40.00,-929.15,77123
700.52,-5.56,0.35,7.00,0.00,40.00,-929.15,77132
697.34,-5.17,0.39,7.00,0.00,40.00,-929.15,77140
697.34,-4.79,0.38,7.00,0.00,40.00,-929.15,77150
675.42,-4.37,0.43,7.00,0.00,40.00,-929.15,77158
691.00,-3.92,0.45,7.00,0.00,40.00,-929.15,77167
687.86,-3.44,0.48,7.00,0.00,40.00,-929.15,77175
681.61,-3.02,0.42,7.00,0.00,40.00,-929.15,77185
675.42,-2.54,0.48,7.00,0.00,40.00,-929.15,77193
669.29,-2.15,0.39,7.00,0.00,40.00,-929.15,77202
666.24,-1.83,0.31,7.00,0.00,40.00,-929.15,77211
660.19,-1.56,0.28,7.00,0.00,40.00,-929.15,77219
651.21,-1.33,0.22,7.00,0.00,40.00,-929.15,77229
597.07,-1.23,0.10,7.00,0.00,40.00,-929.15,77237
636.51,-1.15,0.09,7.00,0.00,40.00,-929.15,77246
583.58,-1.08,0.06,7.00,0.00,40.00,-929.15,77254
622.14,-1.13,-0.04,7.00,0.00,40.00,-929.15,77263
616.48,-1.15,-0.03,7.00,0.00,40.00,-929.15,77272
560.04,-1.13,0.03,7.00,0.00,40.00,-929.15,77281
605.32,-1.19,-0.06,7.00,0.00,40.00,-929.15,77289
552.40,-1.17,0.02,7.00,0.00,40.00,-929.15,77298
583.58,-1.13,0.04,7.00,0.00,40.00,-929.15,77306
575.63,-1.09,0.04,7.00,0.00,40.00,-929.15,77316
522.87,-0.66,0.43,7.00,0.00,40.00,-929.15,77324
547.37,-0.51,0.15,7.00,0.00,40.00,-929.15,77333
534.98,-0.03,0.47,7.00,0.00,40.00,-929.15,77342
508.69,0.28,0.31,7.00,0.00,40.00,-929.15,77350
494.88,0.68,0.40,7.00,0.00,40.00,-929.15,77360
472.69,1.04,0.36,7.00,0.00,40.00,-929.15,77368
451.47,1.36,0.32,7.00,0.00,40.00,-929.15,77377
427.23,1.69,0.33,7.00,0.00,40.00,-929.15,77385
384.28,1.91,0.22,7.00,0.00,40.00,-929.15,77394
384.28,2.05,0.14,7.00,0.00,40.00,-929.15,77403
342.37,2.21,0.16,7.00,0.00,40.00,-929.15,77412
366.95,2.31,0.10,7.00,0.00,40.00,-929.15,77420
356.92,2.44,0.13,7.00,0.00,40.00,-929.15,77429
328.39,2.59,0.15,7.00,0.00,40.00,-929.15,77437
345.55,2.69,0.10,7.00,0.00,40.00,-929.15,77447
329.92,2.75,0.05,7.00,0.00,40.00,-929.15,77455
345.55,2.74,-0.00,7.00,0.00,40.00,-929.15,77464
343.95,2.73,-0.01,7.00,0.00,40.00,-929.15,77473
342.37,2.68,-0.05,7.00,0.00,40.00,-929.15,77481
342.37,2.67,-0.02,7.00,0.00,40.00,-929.15,77491
336.09,2.69,0.02,7.00,0.00,40.00,-929.15,77499
317.91,2.74,0.05,7.00,0.00,40.00,-929.15,77508
309.18,2.84,0.10,7.00,0.00,40.00,-929.15,77516
291.07,2.99,0.15,7.00,0.00,40.00,-929.15,77526
287.03,3.13,0.14,7.00,0.00,40.00,-929.15,77534
283.05,3.32,0.19,7.00,0.00,40.00,-929.15,77543
287.03,3.40,0.09,7.00,0.00,40.00,-929.15,77551
288.37,3.62,0.22,7.00,0.00,40.00,-929.15,77560
287.03,3.88,0.26,7.00,0.00,40.00,-929.15,77569
272.70,4.09,0.22,7.00,0.00,40.00,-929.15,77578
276.54,4.33,0.23,7.00,0.00,40.00,-929.15,77586
263.94,4.52,0.20,7.00,0.00,40.00,-929.15,77595
261.49,4.70,0.18,7.00,0.00,40.00,-929.15,77604
243.79,4.81,0.11,7.00,0.00,40.00,-929.15,77613
239.27,5.00,0.19,7.00,0.00,40.00,-929.15,77622
242.65,5.14,0.14,7.00,0.00,40.00,-929.15,77630
219.89,5.25,0.10,7.00,0.00,40.00,-929.15,77639
214.78,5.28,0.03,7.00,0.00,40.00,-929.15,77647
202.98,5.32,0.04,7.00,0.00,40.00,-929.15,77657
179.48,5.38,0.06,7.00,0.00,40.00,-929.15,77665
160.11,5.31,-0.07,7.00,0.00,40.00,-929.15,77674
125.26,5.29,-0.02,7.00,-11.76,-49.00,-929.15,77682
101.49,5.23,-0.05,7.00,-24.63,-60.00,-929.15,77691
82.31,5.20,-0.04,7.00,-32.17,-67.00,-929.15,77701
67.12,5.18,-0.02,7.00,-36.71,-70.00,-929.15,77709
47.59,5.12,-0.07,7.00,-43.87,-76.00,-929.98,77718
33.39,5.11,-0.01,7.00,-45.10,-78.00,-930.82,77727
17.20,5.02,-0.09,7.00,-50.63,-82.00,-931.66,77735
10.59,4.75,-0.28,7.00,-12.14,-50.00,-932.50,77745
2.29,4.42,-0.33,7.00,-14.19,-51.00,-933.34,77753
0.89,4.03,-0.39,7.00,-16.44,-53.00,-934.18,77762
19.49,3.98,-0.05,7.00,-14.54,-52.00,-935.86,77771
22.26,5.67,1.69,7.00,0.00,40.00,-936.70,77779
2.68,5.09,-0.58,7.00,-59.40,-90.00,-937.54,77789
8.32,6.42,1.33,7.00,11.97,50.00,-938.38,77797
0.79,5.48,-0.94,7.00,-56.85,-87.00,-939.22,77806
1.54,6.92,1.44,7.00,26.91,62.00,-940.06,77815
0.60,5.89,-1.03,7.00,-48.51,-80.00,-940.06,77824
1.86,6.73,0.84,7.00,10.16,48.00,-940.06,77833
1.24,7.06,0.33,7.00,8.12,46.00,-940.06,77841
2.85,7.31,0.25,7.00,12.85,50.00,-940.06,77850
3.20,7.76,0.45,7.00,28.08,63.00,-940.06,77858
3.63,8.08,0.32,7.00,33.35,68.00,-940.06,77868
3.32,8.61,0.53,7.00,50.86,82.00,-939.22,77876
2.57,8.91,0.30,7.00,53.84,85.00,-939.22,77885
2.68,9.21,0.29,7.00,60.99,91.00,-939.22,77893
1.65,9.45,0.24,7.00,66.05,95.00,-939.22,77902
1.49,9.73,0.28,7.00,73.83,102.00,-939.22,77911
1.91,9.96,0.24,7.00,78.84,106.00,-939.22,77920
1.34,10.15,0.19,7.00,82.57,109.00,-939.22,77929
2.35,10.34,0.19,7.00,87.38,113.00,-939.22,77937
1.91,10.53,0.18,7.00,91.76,117.00,-938.38,77946
2.40,10.70,0.18,7.00,96.19,121.00,-938.38,77956
3.81,10.92,0.21,7.00,102.10,126.00,-938.38,77964
3.93,11.13,0.21,7.00,107.50,130.00,-937.54,77973
3.75,11.31,0.18,7.00,111.14,133.00,-937.54,77982
4.97,11.49,0.18,7.00,115.85,137.00,-936.70,77990
6.82,11.63,0.14,7.00,118.29,139.00,-935.86,78000
7.91,11.77,0.15,7.00,122.23,143.00,-935.86,78009
8.82,11.84,0.06,7.00,122.00,142.00,-935.02,78017
10.59,11.82,-0.01,7.00,120.04,141.00,-934.18,78026
13.45,11.73,-0.09,7.00,116.21,137.00,-933.34,78035
15.65,11.58,-0.15,7.00,111.00,133.00,-932.50,78045
17.07,11.42,-0.16,7.00,106.56,129.00,-931.66,78054
19.62,11.31,-0.11,7.00,104.87,128.00,-930.82,78062
19.89,11.12,-0.19,7.00,98.56,123.00,-929.98,78071
21.97,10.85,-0.27,7.00,90.04,115.00,-929.15,78081
22.11,10.68,-0.18,7.00,87.38,113.00,-927.47,78090
22.40,10.47,-0.21,7.00,81.55,108.00,-927.47,78098
24.97,10.30,-0.17,7.00,77.84,105.00,-926.63,78107
26.09,10.17,-0.13,7.00,75.25,103.00,-925.79,78116
24.51,10.04,-0.12,7.00,72.43,101.00,-924.95,78126
20.84,9.94,-0.10,7.00,70.67,99.00,-924.11,78134
24.20,9.93,-0.01,7.00,72.01,100.00,-923.27,78143
24.04,9.91,-0.02,7.00,71.32,100.00,-922.43,78151
25.45,9.89,-0.02,7.00,70.60,99.00,-921.59,78160
26.25,9.93,0.04,7.00,72.74,101.00,-920.75,78170
27.24,10.03,0.10,7.00,76.16,104.00,-919.91,78178
28.43,10.15,0.12,7.00,79.40,106.00,-919.07,78187
28.95,10.18,0.03,7.00,78.39,106.00,-919.07,78196
28.61,10.29,0.12,7.00,83.06,109.00,-918.23,78205
29.31,10.40,0.11,7.00,85.51,112.00,-917.39,78214
30.56,10.42,0.02,7.00,84.18,110.00,-917.39,78223
31.86,10.49,0.07,7.00,86.53,112.00,-917.39,78232
31.48,10.53,0.04,7.00,87.29,113.00,-916.56,78241
34.18,10.61,0.07,7.00,89.30,115.00,-916.56,78249
40.10,10.64,0.03,7.00,88.37,114.00,-916.56,78259
41.93,10.75,0.11,7.00,92.25,117.00,-916.56,78268
43.59,10.80,0.06,7.00,92.40,117.00,-916.56,78276
45.30,10.72,-0.08,7.00,87.13,113.00,-916.56,78285
47.33,10.69,-0.03,7.00,87.28,113.00,-916.56,78295
48.11,10.69,-0.00,7.00,87.51,113.00,-916.56,78304
48.89,10.63,-0.06,7.00,84.90,111.00,-916.56,78312
54.43,10.70,0.07,7.00,88.02,114.00,-916.56,78321
53.86,10.71,0.01,7.00,87.24,113.00,-916.56,78330
57.09,10.73,0.01,7.00,86.87,113.00,-916.56,78339
56.49,10.74,0.01,7.00,87.42,113.00,-916.56,78348
59.86,10.65,-0.09,7.00,82.35,109.00,-916.56,78357
64.73,10.31,-0.34,7.00,67.51,96.00,-916.56,78366
62.74,10.33,0.02,7.00,75.66,103.00,-916.56,78374
63.07,10.21,-0.12,7.00,70.04,99.00,-916.56,78384
65.75,10.10,-0.11,7.00,66.72,96.00,-916.56,78393
65.41,9.97,-0.13,7.00,63.06,93.00,-916.56,78401
69.23,9.85,-0.12,7.00,59.40,89.00,-916.56,78410
72.13,9.76,-0.10,7.00,56.64,87.00,-916.56,78419
73.99,9.61,-0.15,7.00,51.28,83.00,-916.56,78428
74.37,9.47,-0.14,7.00,47.76,80.00,-916.56,78437
74.37,9.35,-0.11,7.00,45.55,78.00,-916.56,78445
71.76,9.25,-0.11,7.00,43.73,76.00,-916.56,78454
72.87,9.15,-0.09,7.00,41.35,74.00,-916.56,78464
73.62,9.12,-0.03,7.00,41.69,75.00,-916.56,78472
75.52,9.06,-0.06,7.00,38.87,72.00,-916.56,78481
76.68,9.06,0.00,7.00,39.86,73.00,-916.56,78490
81.48,9.04,-0.02,7.00,37.43,71.00,-916.56,78498
84.41,9.02,-0.03,7.00,35.69,70.00,-916.56,78508
86.12,8.96,-0.06,7.00,32.88,67.00,-916.56,78517
91.44,8.93,-0.03,7.00,30.93,66.00,-916.56,78525
96.59,8.85,-0.08,7.00,25.80,61.00,-916.56,78534
97.55,8.78,-0.07,7.00,24.11,60.00,-916.56,78543
105.57,8.70,-0.08,7.00,18.64,55.00,-916.56,78552
104.53,8.59,-0.11,7.00,15.57,53.00,-916.56,78561
107.66,8.46,-0.12,7.00,10.88,49.00,-916.56,78570
104.02,8.37,-0.09,7.00,10.89,49.00,-916.56,78578
111.43,8.23,-0.14,7.00,3.25,42.00,-916.56,78587
115.31,8.10,-0.14,7.00,0.00,40.00,-916.56,78596
113.07,7.98,-0.12,7.00,0.00,40.00,-916.56,78605
113.63,7.84,-0.15,7.00,0.00,40.00,-916.56,78613
118.15,7.69,-0.15,7.00,0.00,40.00,-916.56,78622
118.15,7.57,-0.12,7.00,0.00,40.00,-916.56,78630
122.25,7.44,-0.13,7.00,0.00,40.00,-916.56,78640
125.87,7.33,-0.11,7.00,0.00,40.00,-916.56,78648
129.58,7.22,-0.11,7.00,0.00,40.00,-916.56,78657
135.34,7.12,-0.10,7.00,0.00,40.00,-916.56,78665
146.18,6.99,-0.13,7.00,0.00,40.00,-916.56,78674
150.45,6.85,-0.14,7.00,0.00,40.00,-916.56,78683
164.76,6.72,-0.12,7.00,0.00,40.00,-916.56,78692
169.53,6.62,-0.10,7.00,0.00,40.00,-916.56,78700
176.95,6.50,-0.12,7.00,0.00,40.00,-916.56,78709
189.09,6.39,-0.12,7.00,0.00,40.00,-916.56,78717
205.87,6.32,-0.07,7.00,0.00,40.00,-916.56,78727
202.02,6.24,-0.08,7.00,0.00,40.00,-916.56,78735
215.79,6.18,-0.06,7.00,0.00,40.00,-916.56,78744
238.15,6.10,-0.08,7.00,0.00,40.00,-916.56,78752
243.79,6.06,-0.04,7.00,0.00,40.00,-916.56,78761
259.06,6.01,-0.05,7.00,0.00,40.00,-916.56,78770
268.91,5.93,-0.08,7.00,0.00,40.00,-916.56,78779
273.98,5.88,-0.06,7.00,0.00,40.00,-916.56,78787
287.03,5.82,-0.06,7.00,0.00,40.00,-916.56,78796
288.37,5.76,-0.05,7.00,0.00,40.00,-916.56,78804
295.15,5.71,-0.06,7.00,0.00,40.00,-916.56,78814
306.33,5.68,-0.02,7.00,0.00,40.00,-916.56,78822
310.62,5.65,-0.03,7.00,0.00,40.00,-916.56,78831
314.98,5.66,0.01,7.00,0.00,40.00,-916.56,78839
317.91,5.66,-0.00,7.00,0.00,40.00,-916.56,78849
328.39,5.68,0.03,7.00,0.00,40.00,-916.56,78857
334.53,5.69,0.01,7.00,0.00,40.00,-916.56,78866
343.95,5.69,0.00,7.00,0.00,40.00,-916.56,78874
358.57,5.68,-0.01,7.00,0.00,40.00,-916.56,78883
366.95,5.66,-0.02,7.00,0.00,40.00,-916.56,78892
372.07,5.87,0.20,7.00,0.00,40.00,-916.56,78901
377.25,5.76,-0.11,7.00,0.00,40.00,-916.56,78909
382.51,5.67,-0.08,7.00,0.00,40.00,-916.56,78918
398.72,5.66,-0.01,7.00,0.00,40.00,-916.56,78926
406.14,5.61,-0.05,7.00,0.00,40.00,-916.56,78936
413.69,5.54,-0.07,7.00,0.00,40.00,-916.56,78944
421.37,5.52,-0.02,7.00,0.00,40.00,-916.56,78953
433.17,5.40,-0.12,7.00,0.00,40.00,-916.56,78961
441.21,5.37,-0.03,7.00,0.00,40.00,-916.56,78970
449.40,5.33,-0.04,7.00,0.00,40.00,-916.56,78979
439.19,5.26,-0.08,7.00,0.00,40.00,-916.56,78988
449.40,5.23,-0.02,7.00,0.00,40.00,-916.56,78996
453.55,5.18,-0.06,7.00,0.00,40.00,-916.56,79005
479.24,5.11,-0.07,7.00,0.00,40.00,-916.56,79013
485.88,5.04,-0.07,7.00,0.00,40.00,-916.56,79023
494.88,4.97,-0.08,7.00,0.00,40.00,-916.56,79031
464.08,4.87,-0.10,7.00,0.00,40.00,-916.56,79040
506.36,4.78,-0.09,7.00,0.00,40.00,-916.56,79048
474.86,4.67,-0.11,7.00,0.00,40.00,-916.56,79057
518.10,4.56,-0.11,7.00,0.00,40.00,-916.56,79066
481.44,4.45,-0.11,7.00,0.00,40.00,-916.56,79075
520.48,4.34,-0.11,7.00,0.00,40.00,-916.56,79083
525.27,4.26,-0.08,7.00,0.00,40.00,-916.56,79092
532.54,4.18,-0.08,7.00,0.00,40.00,-916.56,79100
532.54,4.12,-0.06,7.00,0.00,40.00,-916.56,79110
537.44,4.05,-0.07,7.00,0.00,40.00,-916.56,79119
539.90,3.99,-0.07,7.00,0.00,40.00,-916.56,79127
542.38,3.91,-0.08,7.00,0.00,40.00,-916.56,79136
549.88,3.88,-0.03,7.00,0.00,40.00,-916.56,79144
549.88,3.85,-0.02,7.00,0.00,40.00,-916.56,79154
557.48,3.83,-0.02,7.00,0.00,40.00,-916.56,79162
560.04,3.83,-0.00,7.00,0.00,40.00,-916.56,79171
562.61,3.87,0.04,7.00,0.00,40.00,-916.56,79179
567.78,3.92,0.05,7.00,0.00,40.00,-916.56,79188
570.38,3.96,0.04,7.00,0.00,40.00,-916.56,79197
570.38,4.01,0.05,7.00,0.00,40.00,-916.56,79206
573.00,4.05,0.04,7.00,0.00,40.00,-916.56,79214
578.27,4.09,0.04,7.00,0.00,40.00,-916.56,79223
580.92,4.10,0.01,7.00,0.00,40.00,-916.56,79232
580.92,4.14,0.04,7.00,0.00,40.00,-916.56,79241
586.25,4.13,-0.01,7.00,0.00,40.00,-916.56,79249
591.64,4.13,0.01,7.00,0.00,40.00,-916.56,79258
597.07,4.10,-0.03,7.00,0.00,40.00,-916.56,79266
599.81,4.07,-0.03,7.00,0.00,40.00,-916.56,79276
608.09,3.99,-0.08,7.00,0.00,40.00,-916.56,79284
610.87,3.91,-0.08,7.00,0.00,40.00,-916.56,79293
573.00,3.79,-0.12,7.00,0.00,40.00,-916.56,79301
616.48,3.67,-0.13,7.00,0.00,40.00,-916.56,79310
619.30,3.54,-0.13,7.00,0.00,40.00,-916.56,79320
619.30,3.37,-0.16,7.00,0.00,40.00,-916.56,79328
622.14,3.22,-0.16,7.00,0.00,40.00,-916.56,79337
624.99,3.09,-0.13,7.00,0.00,40.00,-916.56,79345
624.99,2.99,-0.10,7.00,0.00,40.00,-916.56,79354
627.85,2.91,-0.09,7.00,0.00,40.00,-916.56,79363
624.99,2.88,-0.03,7.00,0.00,40.00,-916.56,79372
627.85,2.84,-0.04,7.00,0.00,40.00,-916.56,79380
597.07,2.82,-0.02,7.00,0.00,40.00,-916.56,79389
624.99,2.81,-0.01,7.00,0.00,40.00,-916.56,79397
597.07,2.81,0.00,7.00,0.00,40.00,-916.56,79407
627.85,2.79,-0.02,7.00,0.00,40.00,-916.56,79415
627.85,2.79,-0.00,7.00,0.00,40.00,-916.56,79424
627.85,2.80,0.01,7.00,0.00,40.00,-916.56,79432
627.85,2.81,0.01,7.00,0.00,40.00,-916.56,79441
627.85,2.81,0.00,7.00,0.00,40.00,-916.56,79450
627.85,2.81,0.00,7.00,0.00,40.00,-916.56,79459
630.72,2.83,0.02,7.00,0.00,40.00,-916.56,79468
627.85,2.83,-0.00,7.00,0.00,40.00,-916.56,79476
627.85,2.82,-0.01,7.00,0.00,40.00,-916.56,79485
630.72,2.82,-0.00,7.00,0.00,40.00,-916.56,79494
630.72,2.80,-0.02,7.00,0.00,40.00,-916.56,79503
633.61,2.78,-0.02,7.00,0.00,40.00,-916.56,79511
633.61,2.76,-0.02,7.00,0.00,40.00,-916.56,79520
633.61,2.85,0.09,7.00,0.00,40.00,-916.56,79528
636.51,2.66,-0.19,7.00,0.00,40.00,-916.56,79538
588.94,2.67,0.01,7.00,0.00,40.00,-916.56,79546
639.42,2.68,0.01,7.00,0.00,40.00,-916.56,79555
594.35,2.50,-0.19,7.00,0.00,40.00,-916.56,79563
648.24,2.42,-0.08,7.00,0.00,40.00,-916.56,79572
654.19,2.30,-0.12,7.00,0.00,40.00,-916.56,79581
613.67,2.15,-0.15,7.00,0.00,40.00,-916.56,79590
663.21,2.00,-0.15,7.00,0.00,40.00,-916.56,79598
669.29,1.82,-0.18,7.00,0.00,40.00,-916.56,79607
675.42,1.72,-0.10,7.00,0.00,40.00,-916.56,79617
678.51,1.72,-0.00,7.00,0.00,40.00,-916.56,79625
684.73,1.55,-0.16,7.00,0.00,40.00,-916.56,79634
691.00,1.47,-0.08,7.00,0.00,40.00,-916.56,79642
639.42,1.47,-0.00,7.00,0.00,40.00,-916.56,79651
697.34,1.53,0.06,7.00,0.00,40.00,-916.56,79660
710.17,1.37,-0.16,7.00,0.00,40.00,-916.56,79669
710.17,1.40,0.03,7.00,0.00,40.00,-916.56,79677
713.42,1.38,-0.02,7.00,0.00,40.00,-916.56,79686
716.68,1.19,-0.20,7.00,0.00,40.00,-916.56,79694
666.24,1.21,0.02,7.00,0.00,40.00,-916.56,79704
669.29,1.07,-0.14,7.00,0.00,40.00,-916.56,79712
726.54,0.83,-0.24,7.00,0.00,40.00,-916.56,79721
729.86,0.76,-0.07,7.00,0.00,40.00,-916.56,79730
678.51,0.46,-0.29,7.00,0.00,40.00,-916.56,79738
736.54,0.26,-0.20,7.00,0.00,40.00,-916.56,79748
684.73,0.03,-0.23,7.00,0.00,40.00,-916.56,79756
743.29,-0.21,-0.24,7.00,0.00,40.00,-916.56,79765
743.29,-0.45,-0.24,7.00,0.00,40.00,-916.56,79773
697.34,-0.69,-0.24,7.00,0.00,40.00,-916.56,79782
746.68,-0.98,-0.29,7.00,0.00,40.00,-916.56,79791
746.68,-1.26,-0.28,7.00,0.00,40.00,-916.56,79800
746.68,-1.55,-0.29,7.00,0.00,40.00,-916.56,79808
746.68,-1.82,-0.27,7.00,0.00,40.00,-916.56,79817
746.68,-2.11,-0.29,7.00,0.00,40.00,-916.56,79826
746.68,-2.38,-0.27,7.00,0.00,40.00,-916.56,79835
746.68,-2.66,-0.28,7.00,0.00,40.00,-916.56,79844
746.68,-2.91,-0.25,7.00,0.00,40.00,-916.56,79852
746.68,-3.13,-0.22,7.00,0.00,40.00,-916.56,79861
743.29,-3.29,-0.16,7.00,0.00,40.00,-916.56,79869
691.00,-3.39,-0.10,7.00,0.00,40.00,-916.56,79879
743.29,-3.46,-0.07,7.00,0.00,40.00,-916.56,79887
687.86,-3.50,-0.04,7.00,0.00,40.00,-916.56,79896
743.29,-3.53,-0.03,7.00,0.00,40.00,-916.56,79904
739.91,-3.55,-0.03,7.00,0.00,40.00,-916.56,79913
684.73,-3.56,-0.01,7.00,0.00,40.00,-916.56,79923
739.91,-3.59,-0.02,7.00,0.00,40.00,-916.56,79931
736.54,-3.60,-0.01,7.00,0.00,40.00,-916.56,79940
684.73,-3.58,0.02,7.00,0.00,40.00,-916.56,79948
729.86,-3.54,0.04,7.00,0.00,40.00,-916.56,79958
726.54,-3.47,0.07,7.00,0.00,40.00,-916.56,79966
719.95,-3.38,0.10,7.00,0.00,40.00,-916.56,79975
719.95,-3.21,0.17,7.00,0.00,40.00,-916.56,79983
713.42,-3.03,0.18,7.00,0.00,40.00,-916.56,79992
710.17,-2.83,0.20,7.00,0.00,40.00,-916.56,80001
706.94,-2.62,0.22,7.00,0.00,40.00,-916.56,80010
703.72,-2.36,0.25,7.00,0.00,40.00,-916.56,80018
700.52,-2.13,0.23,7.00,0.00,40.00,-916.56,80027
697.34,-1.98,0.15,7.00,0.00,40.00,-916.56,80036
687.86,-1.70,0.28,7.00,0.00,40.00,-916.56,80045
681.61,-1.44,0.26,7.00,0.00,40.00,-916.56,80054
678.51,-1.18,0.25,7.00,0.00,40.00,-916.56,80062
672.35,-0.89,0.30,7.00,0.00,40.00,-916.56,80071
663.21,-0.62,0.27,7.00,0.00,40.00,-916.56,80079
654.19,-0.38,0.25,7.00,0.00,40.00,-916.56,80089
648.24,-0.12,0.26,7.00,0.00,40.00,-916.56,80097
639.42,0.11,0.23,7.00,0.00,40.00,-916.56,80106
627.85,0.27,0.16,7.00,0.00,40.00,-916.56,80114
613.67,0.40,0.13,7.00,0.00,40.00,-916.56,80123
605.32,-0.19,-0.59,7.00,0.00,40.00,-916.56,80132
599.81,0.15,0.34,7.00,0.00,40.00,-916.56,80141
591.64,0.47,0.32,7.00,0.00,40.00,-916.56,80149
573.00,0.69,0.22,7.00,0.00,40.00,-916.56,80158
547.37,1.03,0.34,7.00,0.00,40.00,-916.56,80166
525.27,1.35,0.32,7.00,0.00,40.00,-916.56,80176
492.62,1.68,0.33,7.00,0.00,40.00,-916.56,80185
449.40,2.05,0.38,7.00,0.00,40.00,-916.56,80193
411.79,2.44,0.39,7.00,0.00,40.00,-916.56,80202
350.38,2.84,0.40,7.00,0.00,40.00,-916.56,80210
320.87,3.24,0.40,7.00,0.00,40.00,-916.56,80220
287.03,3.69,0.45,7.00,0.00,40.00,-916.56,80228
220.93,4.10,0.41,7.00,0.00,40.00,-916.56,80237
202.02,4.53,0.43,7.00,0.00,40.00,-916.56,80245
136.00,4.98,0.45,7.00,0.00,40.00,-916.56,80254
100.49,5.51,0.54,7.00,-6.16,-45.00,-916.56,80263
69.94,6.05,0.53,7.00,-3.40,-42.00,-916.56,80272
50.23,6.59,0.55,7.00,0.00,40.00,-916.56,80281
36.00,7.15,0.56,7.00,12.39,50.00,-916.56,80289
25.93,7.72,0.57,7.00,28.22,63.00,-916.56,80299
14.64,8.25,0.53,7.00,41.56,74.00,-916.56,80307
10.68,8.96,0.70,7.00,62.68,92.00,-916.56,80316
6.90,9.07,0.12,7.00,54.09,85.00,-916.56,80325
1.34,9.66,0.59,7.00,78.27,105.00,-916.56,80333
1.39,10.33,0.67,7.00,96.47,121.00,-916.56,80343
1.19,10.94,0.61,7.00,110.56,133.00,-916.56,80352
1.75,11.18,0.24,7.00,109.25,132.00,-916.56,80360
0.60,11.63,0.45,7.00,124.76,145.00,-916.56,80369
1.44,12.16,0.54,7.00,139.81,157.00,-916.56,80378
2.40,12.69,0.53,7.00,152.97,168.00,-916.56,80387
1.54,13.21,0.52,7.00,165.77,179.00,-916.56,80396
0.60,13.62,0.41,7.00,173.72,186.00,-916.56,80405
0.51,13.97,0.35,7.00,181.18,192.00,-916.56,80413
0.51,14.34,0.37,7.00,190.89,200.00,-916.56,80422
0.51,14.71,0.37,7.00,199.99,208.00,-916.56,80432
0.51,15.07,0.36,7.00,208.88,216.00,-916.56,80441
0.51,15.56,0.50,7.00,224.01,228.00,-916.56,80449
0.51,15.96,0.40,7.00,231.87,235.00,-916.56,80458
0.51,16.33,0.37,7.00,240.51,242.00,-916.56,80467
0.51,16.56,0.23,7.00,243.52,245.00,-916.56,80476
0.65,17.16,0.60,7.00,265.97,264.00,-916.56,80485
0.55,17.45,0.30,7.00,267.30,265.00,-916.56,80494
0.55,17.83,0.38,7.00,278.44,274.00,-916.56,80502
0.60,18.65,0.81,7.00,307.36,299.00,-916.56,80512
0.55,19.26,0.62,7.00,318.94,308.00,-916.56,80521
0.55,19.97,0.71,7.00,338.31,325.00,-916.56,80529
1.04,20.62,0.66,7.00,353.75,338.00,-916.56,80538
0.55,21.25,0.63,7.00,368.92,351.00,-916.56,80547
0.70,21.82,0.57,7.00,381.98,361.00,-916.56,80557
0.65,22.39,0.56,7.00,395.89,373.00,-916.56,80565
0.55,22.95,0.56,7.00,409.95,385.00,-916.56,80574
0.55,23.45,0.51,7.00,421.43,395.00,-916.56,80583
0.74,23.96,0.50,7.00,433.98,405.00,-916.56,80591
0.55,24.40,0.44,7.00,443.84,414.00,-916.56,80601
0.55,24.80,0.40,7.00,453.03,421.00,-916.56,80610
1.49,25.16,0.36,7.00,461.17,428.00,-916.56,80618
3.38,25.40,0.24,7.00,464.74,431.00,-916.56,80627
7.44,25.57,0.17,7.00,467.67,434.00,-916.56,80636
7.75,25.63,0.06,7.00,466.75,433.00,-916.56,80646
15.65,25.65,0.02,7.00,466.31,433.00,-916.56,80654
28.09,25.58,-0.08,7.00,461.33,428.00,-916.56,80663
37.47,25.46,-0.12,7.00,456.34,424.00,-916.56,80672
51.88,25.30,-0.16,7.00,449.13,418.00,-916.56,80681
58.92,25.10,-0.21,7.00,441.33,412.00,-916.56,80690
79.85,24.89,-0.20,7.00,430.49,402.00,-916.56,80699
124.65,24.62,-0.27,7.00,404.08,380.00,-916.56,80708
153.36,24.42,-0.20,7.00,384.61,364.00,-916.56,80717
189.99,24.26,-0.16,7.00,356.23,340.00,-916.56,80727
221.97,24.10,-0.17,7.00,325.57,314.00,-916.56,80736
291.07,23.99,-0.11,7.00,253.19,253.00,-916.56,80744
347.15,23.76,-0.23,7.00,173.56,186.00,-916.56,80753
382.51,23.62,-0.14,7.00,120.02,141.00,-916.56,80762
427.23,23.44,-0.18,7.00,42.47,75.00,-916.56,80772
474.86,23.15,-0.29,7.00,0.00,40.00,-916.56,80780
499.44,22.93,-0.22,7.00,0.00,40.00,-916.56,80789
525.27,22.65,-0.28,7.00,0.00,40.00,-916.56,80798
539.90,22.28,-0.36,7.00,0.00,40.00,-916.56,80806
511.02,21.91,-0.38,7.00,0.00,40.00,-916.56,80816
557.48,21.57,-0.34,7.00,0.00,40.00,-916.56,80824
565.19,21.20,-0.37,7.00,0.00,40.00,-916.56,80833
567.78,20.84,-0.36,7.00,0.00,40.00,-916.56,80841
573.00,20.48,-0.36,7.00,0.00,40.00,-916.56,80850
575.63,20.21,-0.27,7.00,0.00,40.00,-916.56,80860
580.92,19.86,-0.35,7.00,0.00,40.00,-916.56,80868
583.58,19.61,-0.24,7.00,0.00,40.00,-916.56,80877
586.25,19.33,-0.28,7.00,0.00,40.00,-916.56,80885
591.64,18.91,-0.42,7.00,0.00,40.00,-916.56,80894
594.35,18.49,-0.42,7.00,0.00,40.00,-916.56,80903
599.81,18.05,-0.44,7.00,0.00,40.00,-916.56,80912
594.35,17.70,-0.34,7.00,0.00,40.00,-916.56,80920
591.64,17.22,-0.48,7.00,0.00,40.00,-916.56,80929
588.94,16.79,-0.44,7.00,0.00,40.00,-916.56,80939
586.25,16.43,-0.36,7.00,0.00,40.00,-916.56,80947
578.27,16.14,-0.29,7.00,0.00,40.00,-916.56,80956
575.63,15.91,-0.23,7.00,0.00,40.00,-916.56,80964
573.00,15.73,-0.18,7.00,0.00,40.00,-916.56,80973
573.00,15.50,-0.23,7.00,0.00,40.00,-916.56,80982
573.00,15.30,-0.20,7.00,0.00,40.00,-916.56,80991
575.63,15.09,-0.21,7.00,0.00,40.00,-916.56,80999
578.27,14.85,-0.24,7.00,0.00,40.00,-916.56,81008
580.92,14.54,-0.30,7.00,0.00,40.00,-916.56,81016
580.92,14.26,-0.29,7.00,0.00,40.00,-916.56,81026
583.58,13.92,-0.34,7.00,0.00,40.00,-916.56,81035
586.25,13.55,-0.36,7.00,0.00,40.00,-916.56,81043
570.38,13.18,-0.37,7.00,0.00,40.00,-916.56,81052
586.25,12.81,-0.37,7.00,0.00,40.00,-916.56,81060
588.94,12.42,-0.40,7.00,0.00,40.00,-916.56,81070
588.94,12.04,-0.37,7.00,0.00,40.00,-916.56,81078
588.94,11.71,-0.33,7.00,0.00,40.00,-916.56,81087
588.94,11.45,-0.26,7.00,0.00,40.00,-916.56,81095
586.25,11.17,-0.28,7.00,0.00,40.00,-916.56,81104
580.92,10.93,-0.23,7.00,0.00,40.00,-916.56,81114
578.27,10.79,-0.14,7.00,0.00,40.00,-916.56,81122
567.78,10.65,-0.14,7.00,0.00,40.00,-916.56,81131
527.68,10.59,-0.06,7.00,0.00,40.00,-916.56,81139
530.10,10.58,-0.01,7.00,0.00,40.00,-916.56,81148
549.88,10.61,0.02,7.00,0.00,40.00,-916.56,81157
544.87,10.61,0.00,7.00,0.00,40.00,-916.56,81166
539.90,10.68,0.07,7.00,0.00,40.00,-916.56,81174
511.02,10.75,0.07,7.00,0.00,40.00,-916.56,81183
532.54,10.83,0.09,7.00,0.00,40.00,-916.56,81191
499.44,10.89,0.05,7.00,0.00,40.00,-916.56,81201
522.87,10.99,0.10,7.00,0.00,40.00,-916.56,81210
483.66,11.08,0.09,7.00,0.00,40.00,-916.56,81218
488.12,11.19,0.11,7.00,0.00,40.00,-916.56,81227
479.24,11.30,0.11,7.00,0.00,40.00,-916.56,81235
499.44,11.42,0.12,7.00,0.00,40.00,-916.56,81245
472.69,11.53,0.10,7.00,0.00,40.00,-916.56,81253
501.74,11.66,0.14,7.00,0.00,40.00,-916.56,81262
497.16,11.81,0.14,7.00,0.00,40.00,-916.56,81271
492.62,11.92,0.12,7.00,0.00,40.00,-916.56,81280
457.73,12.05,0.12,7.00,0.00,40.00,-916.56,81289
488.12,12.19,0.14,7.00,0.00,40.00,-916.56,81297
485.88,12.31,0.12,7.00,0.00,40.00,-916.56,81306
477.05,12.43,0.12,7.00,0.00,40.00,-916.56,81314
472.69,12.57,0.15,7.00,0.00,40.00,-916.56,81324
468.37,12.71,0.14,7.00,0.00,40.00,-916.56,81332
461.96,12.83,0.12,7.00,0.00,40.00,-916.56,81341
453.55,12.95,0.12,7.00,0.00,40.00,-916.56,81350
447.34,13.08,0.14,7.00,0.00,40.00,-916.56,81358
441.21,13.21,0.12,7.00,0.00,40.00,-916.56,81368
437.17,13.33,0.12,7.00,0.00,40.00,-916.56,81376
437.17,13.44,0.11,7.00,0.00,40.00,-916.56,81385
433.17,13.54,0.10,7.00,0.00,40.00,-916.56,81393
425.27,13.59,0.05,7.00,0.00,40.00,-916.56,81402
417.51,13.67,0.08,7.00,0.00,40.00,-916.56,81411
415.60,13.71,0.04,7.00,0.00,40.00,-916.56,81420
419.44,13.73,0.02,7.00,0.00,40.00,-916.56,81428
419.44,13.72,-0.01,7.00,0.00,40.00,-916.56,81437
421.37,13.80,0.08,7.00,0.00,40.00,-916.56,81445
425.27,13.80,0.00,7.00,0.00,40.00,-916.56,81455
421.37,13.61,-0.19,7.00,0.00,40.00,-916.56,81464
396.89,13.42,-0.19,7.00,0.00,40.00,-916.56,81472
413.69,13.24,-0.18,7.00,0.00,40.00,-916.56,81481
408.01,13.02,-0.22,7.00,0.00,40.00,-916.56,81489
395.06,12.71,-0.31,7.00,0.00,40.00,-916.56,81499
395.06,12.55,-0.16,7.00,0.00,40.00,-916.56,81507
391.43,12.30,-0.25,7.00,0.00,40.00,-916.56,81516
391.43,12.03,-0.27,7.00,0.00,40.00,-916.56,81524
387.84,11.64,-0.39,7.00,0.00,40.00,-916.56,81533
391.43,11.52,-0.13,7.00,0.00,40.00,-916.56,81543
377.25,11.23,-0.29,7.00,0.00,40.00,-916.56,81551
372.07,10.90,-0.33,7.00,0.00,40.00,-916.56,81560
368.65,10.73,-0.17,7.00,0.00,40.00,-916.56,81568
386.06,10.43,-0.30,7.00,0.00,40.00,-916.56,81577
380.75,10.07,-0.36,7.00,0.00,40.00,-916.56,81586
363.57,9.81,-0.26,7.00,0.00,40.00,-916.56,81595
372.07,9.45,-0.36,7.00,0.00,40.00,-916.56,81603
375.52,9.12,-0.34,7.00,0.00,40.00,-916.56,81612
370.35,8.80,-0.31,7.00,0.00,40.00,-916.56,81620
365.26,8.59,-0.21,7.00,0.00,40.00,-916.56,81630
363.57,8.31,-0.28,7.00,0.00,40.00,-916.56,81638
352.00,8.11,-0.20,7.00,0.00,40.00,-916.56,81647
343.95,7.87,-0.24,7.00,0.00,40.00,-916.56,81655
329.92,7.63,-0.24,7.00,0.00,40.00,-916.56,81665
316.44,7.27,-0.37,7.00,0.00,40.00,-916.56,81674
328.39,6.81,-0.46,7.00,0.00,40.00,-916.56,81682
325.37,6.52,-0.29,7.00,0.00,40.00,-916.56,81691
331.45,6.12,-0.40,7.00,0.00,40.00,-916.56,81699
342.37,5.69,-0.43,7.00,0.00,40.00,-916.56,81709
348.76,5.31,-0.39,7.00,0.00,40.00,-916.56,81717
356.92,5.01,-0.30,7.00,0.00,40.00,-916.56,81726
370.35,4.71,-0.29,7.00,0.00,40.00,-916.56,81734
384.28,4.44,-0.27,7.00,0.00,40.00,-916.56,81743
402.41,4.17,-0.27,7.00,0.00,40.00,-916.56,81752
419.44,3.89,-0.28,7.00,0.00,40.00,-916.56,81761
439.19,3.61,-0.28,7.00,0.00,40.00,-916.56,81769
449.40,3.34,-0.27,7.00,0.00,40.00,-916.56,81778
466.22,3.13,-0.21,7.00,0.00,40.00,-916.56,81786
483.66,2.78,-0.35,7.00,0.00,40.00,-916.56,81796
497.16,2.63,-0.15,7.00,0.00,40.00,-916.56,81804
506.36,2.33,-0.30,7.00,0.00,40.00,-916.56,81813
515.73,2.07,-0.26,7.00,0.00,40.00,-916.56,81822
522.87,1.81,-0.26,7.00,0.00,40.00,-916.56,81830
494.88,1.39,-0.42,7.00,0.00,40.00,-916.56,81840
544.87,1.14,-0.25,7.00,0.00,40.00,-916.56,81848
552.40,0.80,-0.34,7.00,0.00,40.00,-916.56,81857
518.10,0.34,-0.46,7.00,0.00,40.00,-916.56,81865
567.78,-0.00,-0.34,7.00,0.00,40.00,-916.56,81874
586.25,-0.30,-0.30,7.00,0.00,40.00,-916.56,81883
591.64,-0.60,-0.29,7.00,0.00,40.00,-916.56,81892
605.32,-0.84,-0.25,7.00,0.00,40.00,-916.56,81900
610.87,-1.05,-0.20,7.00,0.00,40.00,-916.56,81909
573.00,-1.26,-0.21,7.00,0.00,40.00,-916.56,81917
622.14,-1.40,-0.14,7.00,0.00,40.00,-916.56,81927
630.72,-1.53,-0.13,7.00,0.00,40.00,-916.56,81935
636.51,-1.67,-0.14,7.00,0.00,40.00,-916.56,81944
639.42,-1.82,-0.15,7.00,0.00,40.00,-916.56,81952
645.29,-1.99,-0.17,7.00,0.00,40.00,-916.56,81961
645.29,-2.17,-0.18,7.00,0.00,40.00,-916.56,81971
645.29,-2.38,-0.21,7.00,0.00,40.00,-916.56,81979
651.21,-2.63,-0.25,7.00,0.00,40.00,-916.56,81988
651.21,-2.93,-0.30,7.00,0.00,40.00,-916.56,81996
654.19,-3.15,-0.22,7.00,0.00,40.00,-916.56,82006
613.67,-3.44,-0.29,7.00,0.00,40.00,-916.56,82014
663.21,-3.70,-0.26,7.00,0.00,40.00,-916.56,82023
663.21,-4.02,-0.32,7.00,0.00,40.00,-916.56,82031
669.29,-4.13,-0.10,7.00,0.00,40.00,-916.56,82040
666.24,-4.35,-0.23,7.00,0.00,40.00,-916.56,82049
663.21,-4.02,0.33,7.00,0.00,40.00,-916.56,82058
669.29,-4.54,-0.52,7.00,0.00,40.00,-916.56,82067
675.42,-4.75,-0.20,7.00,0.00,40.00,-916.56,82075
681.61,-5.00,-0.25,7.00,0.00,40.00,-916.56,82084
684.73,-5.08,-0.08,7.00,0.00,40.00,-916.56,82093
687.86,-5.53,-0.45,7.00,0.00,40.00,-916.56,82102
691.00,-5.80,-0.27,7.00,0.00,40.00,-916.56,82110
691.00,-6.05,-0.25,7.00,0.00,40.00,-916.56,82119
694.16,-6.26,-0.20,7.00,0.00,40.00,-916.56,82127
694.16,-6.50,-0.24,7.00,0.00,40.00,-916.56,82137
697.34,-6.77,-0.27,7.00,0.00,40.00,-916.56,82145
697.34,-7.02,-0.25,7.00,0.00,40.00,-916.56,82154
648.24,-7.24,-0.22,7.00,0.00,40.00,-916.56,82162
697.34,-7.45,-0.21,7.00,0.00,40.00,-916.56,82171
697.34,-7.63,-0.18,7.00,0.00,40.00,-916.56,82180
697.34,-7.79,-0.16,7.00,0.00,40.00,-916.56,82189
700.52,-7.95,-0.16,7.00,0.00,40.00,-916.56,82197
697.34,-8.12,-0.18,7.00,0.00,40.00,-916.56,82206
697.34,-8.27,-0.15,7.00,0.00,40.00,-916.56,82214
697.34,-8.36,-0.08,7.00,0.00,40.00,-916.56,82224
697.34,-8.64,-0.28,7.00,0.00,40.00,-916.56,82233
648.24,-8.80,-0.16,7.00,0.00,40.00,-916.56,82241
694.16,-8.94,-0.14,7.00,0.00,40.00,-916.56,82250
645.29,-9.11,-0.17,7.00,0.00,40.00,-916.56,82258
691.00,-9.29,-0.18,7.00,0.00,40.00,-916.56,82268
639.42,-9.51,-0.22,7.00,0.00,40.00,-916.56,82276
684.73,-9.65,-0.14,7.00,0.00,40.00,-916.56,82285
684.73,-9.89,-0.24,7.00,0.00,40.00,-916.56,82293
678.51,-10.08,-0.19,7.00,0.00,40.00,-916.56,82302
675.42,-10.28,-0.20,7.00,0.00,40.00,-916.56,82311
672.35,-10.45,-0.17,7.00,0.00,40.00,-916.56,82320
672.35,-10.62,-0.17,7.00,0.00,40.00,-916.56,82329
663.21,-10.73,-0.11,7.00,0.00,40.00,-916.56,82337
663.21,-11.03,-0.29,7.00,0.00,40.00,-916.56,82347
616.48,-11.17,-0.15,7.00,0.00,40.00,-916.56,82355
660.19,-11.10,0.08,7.00,0.00,40.00,-916.56,82364
651.21,-10.79,0.31,7.00,0.00,40.00,-916.56,82372
639.42,-10.90,-0.11,7.00,0.00,40.00,-916.56,82381
651.21,-11.55,-0.65,7.00,0.00,40.00,-916.56,82391
654.19,-11.44,0.11,7.00,0.00,40.00,-916.56,82399
657.18,-11.62,-0.19,7.00,0.00,40.00,-916.56,82408
651.21,-11.72,-0.10,7.00,0.00,40.00,-916.56,82416
657.18,-11.73,-0.01,7.00,0.00,40.00,-916.56,82425
660.19,-11.88,-0.15,7.00,0.00,40.00,-916.56,82434
660.19,-12.00,-0.12,7.00,0.00,40.00,-916.56,82443
663.21,-12.16,-0.17,7.00,0.00,40.00,-916.56,82452
663.21,-12.24,-0.08,7.00,0.00,40.00,-916.56,82460
663.21,-12.36,-0.12,7.00,0.00,40.00,-916.56,82469
666.24,-12.42,-0.07,7.00,0.00,40.00,-916.56,82478
619.30,-12.49,-0.06,7.00,0.00,40.00,-916.56,82487
669.29,-12.50,-0.01,7.00,0.00,40.00,-916.56,82495
669.29,-12.69,-0.19,7.00,0.00,40.00,-916.56,82504
669.29,-12.69,0.00,7.00,0.00,40.00,-916.56,82513
672.35,-12.86,-0.17,7.00,0.00,40.00,-916.56,82522
669.29,-12.84,0.02,7.00,0.00,40.00,-916.56,82531
672.35,-12.93,-0.09,7.00,0.00,40.00,-916.56,82539
669.29,-12.93,0.01,7.00,0.00,40.00,-916.56,82548
622.14,-12.95,-0.02,7.00,0.00,40.00,-916.56,82556
672.35,-12.96,-0.01,7.00,0.00,40.00,-916.56,82566
672.35,-12.95,0.01,7.00,0.00,40.00,-916.56,82575
672.35,-12.95,-0.00,7.00,0.00,40.00,-916.56,82583
669.29,-12.93,0.02,7.00,0.00,40.00,-916.56,82592
675.42,-12.87,0.07,7.00,0.00,40.00,-916.56,82600
672.35,-12.83,0.03,7.00,0.00,40.00,-916.56,82610
672.35,-12.76,0.07,7.00,0.00,40.00,-916.56,82618
616.48,-12.66,0.11,7.00,0.00,40.00,-916.56,82627
672.35,-12.52,0.14,7.00,0.00,40.00,-916.56,82636
672.35,-12.42,0.10,7.00,0.00,40.00,-916.56,82644
672.35,-12.29,0.14,7.00,0.00,40.00,-916.56,82654
672.35,-12.16,0.13,7.00,0.00,40.00,-916.56,82662
672.35,-12.01,0.15,7.00,0.00,40.00,-916.56,82671
672.35,-11.91,0.10,7.00,0.00,40.00,-916.56,82679
669.29,-11.75,0.16,7.00,0.00,40.00,-916.56,82689
672.35,-11.61,0.14,7.00,0.00,40.00,-916.56,82698
672.35,-11.60,0.02,7.00,0.00,40.00,-916.56,82706
672.35,-11.47,0.12,7.00,0.00,40.00,-916.56,82715
672.35,-11.30,0.17,7.00,0.00,40.00,-916.56,82723
672.35,-11.20,0.10,7.00,0.00,40.00,-916.56,82733
672.35,-11.03,0.17,7.00,0.00,40.00,-916.56,82741
669.29,-10.90,0.13,7.00,0.00,40.00,-916.56,82750
669.29,-10.75,0.15,7.00,0.00,40.00,-916.56,82759
666.24,-10.58,0.17,7.00,0.00,40.00,-916.56,82767
666.24,-10.35,0.23,7.00,0.00,40.00,-916.56,82777
663.21,-10.20,0.15,7.00,0.00,40.00,-916.56,82785
660.19,-10.08,0.12,7.00,0.00,40.00,-916.56,82794
660.19,-9.90,0.18,7.00,0.00,40.00,-916.56,82802
657.18,-9.79,0.12,7.00,0.00,40.00,-916.56,82811
657.18,-9.49,0.30,7.00,0.00,40.00,-916.56,82820
622.14,-9.40,0.09,7.00,0.00,40.00,-916.56,82829
622.14,-9.19,0.22,7.00,0.00,40.00,-916.56,82837
619.30,-8.90,0.29,7.00,0.00,40.00,-916.56,82846
648.24,-8.82,0.08,7.00,0.00,40.00,-916.56,82854
648.24,-8.50,0.32,7.00,0.00,40.00,-916.56,82864
648.24,-8.51,-0.01,7.00,0.00,40.00,-916.56,82872
645.29,-8.28,0.23,7.00,0.00,40.00,-916.56,82881
648.24,-8.07,0.21,7.00,0.00,40.00,-916.56,82889
645.29,-8.04,0.03,7.00,0.00,40.00,-916.56,82898
645.29,-7.78,0.26,7.00,0.00,40.00,-916.56,82907
642.35,-7.75,0.03,7.00,0.00,40.00,-916.56,82916
642.35,-7.52,0.23,7.00,0.00,40.00,-916.56,82924
645.29,-7.37,0.15,7.00,0.00,40.00,-916.56,82933
648.24,-7.28,0.09,7.00,0.00,40.00,-916.56,82941
645.29,-7.15,0.13,7.00,0.00,40.00,-916.56,82951
645.29,-7.05,0.10,7.00,0.00,40.00,-916.56,82959
645.29,-6.87,0.18,7.00,0.00,40.00,-916.56,82968
602.56,-6.76,0.12,7.00,0.00,40.00,-916.56,82976
648.24,-6.52,0.24,7.00,0.00,40.00,-916.56,82985
622.14,-6.36,0.16,7.00,0.00,40.00,-916.56,82994
651.21,-6.06,0.30,7.00,0.00,40.00,-916.56,83003
654.19,-5.82,0.24,7.00,0.00,40.00,-916.56,83012
657.18,-5.59,0.22,7.00,0.00,40.00,-916.56,83020
663.21,-5.22,0.37,7.00,0.00,40.00,-916.56,83030
660.19,-4.98,0.24,7.00,0.00,40.00,-916.56,83038
663.21,-4.64,0.35,7.00,0.00,40.00,-916.56,83047
663.21,-4.32,0.31,7.00,0.00,40.00,-916.56,83055
666.24,-4.01,0.31,7.00,0.00,40.00,-916.56,83064
675.42,-3.68,0.33,7.00,0.00,40.00,-916.56,83073
681.61,-3.49,0.20,7.00,0.00,40.00,-916.56,83082
687.86,-3.18,0.30,7.00,0.00,40.00,-916.56,83090
691.00,-3.02,0.16,7.00,0.00,40.00,-916.56,83099
694.16,-2.82,0.20,7.00,0.00,40.00,-916.56,83107
700.52,-2.70,0.12,7.00,0.00,40.00,-916.56,83117
657.18,-2.61,0.09,7.00,0.00,40.00,-916.56,83126
710.17,-2.56,0.04,7.00,0.00,40.00,-916.56,83134
716.68,-2.55,0.02,7.00,0.00,40.00,-916.56,83143
719.95,-2.50,0.05,7.00,0.00,40.00,-916.56,83151
726.54,-2.48,0.02,7.00,0.00,40.00,-916.56,83161
729.86,-2.44,0.05,7.00,0.00,40.00,-916.56,83169
736.54,-2.40,0.04,7.00,0.00,40.00,-916.56,83178
733.20,-2.36,0.04,7.00,0.00,40.00,-916.56,83186
739.91,-2.32,0.04,7.00,0.00,40.00,-916.56,83195
739.91,-2.18,0.14,7.00,0.00,40.00,-916.56,83204
743.29,-2.24,-0.06,7.00,0.00,40.00,-916.56,83213
743.29,-2.33,-0.09,7.00,0.00,40.00,-916.56,83221
743.29,-2.28,0.05,7.00,0.00,40.00,-916.56,83230
743.29,-2.31,-0.03,7.00,0.00,40.00,-916.56,83239
743.29,-2.28,0.03,7.00,0.00,40.00,-916.56,83248
691.00,-2.35,-0.07,7.00,0.00,40.00,-916.56,83257
739.91,-2.39,-0.04,7.00,0.00,40.00,-916.56,83265
743.29,-2.33,0.06,7.00,0.00,40.00,-916.56,83274
743.29,-2.25,0.08,7.00,0.00,40.00,-916.56,83282
739.91,-2.09,0.17,7.00,0.00,40.00,-916.56,83292
736.54,-1.93,0.16,7.00,0.00,40.00,-916.56,83300
733.20,-1.76,0.17,7.00,0.00,40.00,-916.56,83309
729.86,-1.56,0.19,7.00,0.00,40.00,-916.56,83317
726.54,-1.34,0.22,7.00,0.00,40.00,-916.56,83326
723.24,-1.10,0.24,7.00,0.00,40.00,-916.56,83335
723.24,-0.85,0.25,7.00,0.00,40.00,-916.56,83344
719.95,-0.54,0.31,7.00,0.00,40.00,-916.56,83353
719.95,-0.19,0.35,7.00,0.00,40.00,-916.56,83361
716.68,0.16,0.35,7.00,0.00,40.00,-916.56,83371
713.42,0.49,0.33,7.00,0.00,40.00,-916.56,83379
710.17,0.83,0.34,7.00,0.00,40.00,-916.56,83388
710.17,1.14,0.31,7.00,0.00,40.00,-916.56,83396
706.94,1.44,0.30,7.00,0.00,40.00,-916.56,83405
700.52,1.68,0.24,7.00,0.00,40.00,-916.56,83414
697.34,1.93,0.25,7.00,0.00,40.00,-916.56,83423
694.16,2.14,0.21,7.00,0.00,40.00,-916.56,83431
642.35,2.33,0.19,7.00,0.00,40.00,-916.56,83440
684.73,2.48,0.15,7.00,0.00,40.00,-916.56,83448
681.61,2.63,0.15,7.00,0.00,40.00,-916.56,83458
675.42,2.73,0.11,7.00,0.00,40.00,-916.56,83467
636.51,2.89,0.16,7.00,0.00,40.00,-916.56,83475
663.21,3.05,0.16,7.00,0.00,40.00,-916.56,83484
660.19,3.24,0.19,7.00,0.00,40.00,-916.56,83492
657.18,3.43,0.19,7.00,0.00,40.00,-916.56,83502
657.18,3.67,0.23,7.00,0.00,40.00,-916.56,83510
654.19,3.87,0.21,7.00,0.00,40.00,-916.56,83519
654.19,4.04,0.17,7.00,0.00,40.00,-916.56,83527
651.21,4.18,0.14,7.00,0.00,40.00,-916.56,83536
651.21,4.31,0.13,7.00,0.00,40.00,-916.56,83545
645.29,4.42,0.11,7.00,0.00,40.00,-916.56,83554
642.35,4.48,0.06,7.00,0.00,40.00,-916.56,83562
639.42,4.55,0.07,7.00,0.00,40.00,-916.56,83571
636.51,4.60,0.05,7.00,0.00,40.00,-916.56,83580
633.61,4.64,0.03,7.00,0.00,40.00,-916.56,83589
630.72,4.64,0.01,7.00,0.00,40.00,-916.56,83598
630.72,4.68,0.04,7.00,0.00,40.00,-916.56,83606
627.85,4.68,0.00,7.00,0.00,40.00,-916.56,83615
627.85,4.67,-0.01,7.00,0.00,40.00,-916.56,83623
624.99,4.65,-0.03,7.00,0.00,40.00,-916.56,83633
624.99,4.65,-0.00,7.00,0.00,40.00,-916.56,83641
605.32,4.60,-0.04,7.00,0.00,40.00,-916.56,83650
586.25,4.55,-0.05,7.00,0.00,40.00,-916.56,83658
624.99,4.50,-0.05,7.00,0.00,40.00,-916.56,83667
624.99,4.41,-0.08,7.00,0.00,40.00,-916.56,83676
624.99,4.33,-0.08,7.00,0.00,40.00,-916.56,83685
627.85,4.20,-0.12,7.00,0.00,40.00,-916.56,83693
627.85,4.10,-0.11,7.00,0.00,40.00,-916.56,83702
627.85,3.96,-0.13,7.00,0.00,40.00,-916.56,83710
627.85,3.82,-0.14,7.00,0.00,40.00,-916.56,83720
627.85,3.67,-0.15,7.00,0.00,40.00,-916.56,83729
580.92,3.55,-0.12,7.00,0.00,40.00,-916.56,83737
627.85,3.42,-0.14,7.00,0.00,40.00,-916.56,83746
627.85,3.29,-0.12,7.00,0.00,40.00,-916.56,83755
627.85,3.18,-0.11,7.00,0.00,40.00,-916.56,83764
627.85,3.07,-0.11,7.00,0.00,40.00,-916.56,83772
586.25,2.93,-0.14,7.00,0.00,40.00,-916.56,83781
624.99,2.83,-0.10,7.00,0.00,40.00,-916.56,83789
578.27,2.71,-0.12,7.00,0.00,40.00,-916.56,83799
624.99,2.58,-0.13,7.00,0.00,40.00,-916.56,83807
580.92,2.44,-0.14,7.00,0.00,40.00,-916.56,83816
583.58,2.33,-0.11,7.00,0.00,40.00,-916.56,83825
622.14,2.22,-0.11,7.00,0.00,40.00,-916.56,83833
619.30,2.08,-0.13,7.00,0.00,40.00,-916.56,83843
616.48,1.98,-0.11,7.00,0.00,40.00,-916.56,83851
575.63,1.87,-0.11,7.00,0.00,40.00,-916.56,83860
613.67,1.78,-0.10,7.00,0.00,40.00,-916.56,83868
610.87,1.65,-0.13,7.00,0.00,40.00,-916.56,83877
608.09,1.56,-0.09,7.00,0.00,40.00,-916.56,83886
605.32,1.46,-0.10,7.00,0.00,40.00,-916.56,83895
597.07,1.37,-0.08,7.00,0.00,40.00,-916.56,83903
597.07,1.27,-0.11,7.00,0.00,40.00,-916.56,83912
554.94,1.20,-0.07,7.00,0.00,40.00,-916.56,83920
591.64,1.12,-0.08,7.00,0.00,40.00,-916.56,83930
588.94,1.06,-0.06,7.00,0.00,40.00,-916.56,83938
549.88,1.02,-0.03,7.00,0.00,40.00,-916.56,83947
573.00,1.01,-0.01,7.00,0.00,40.00,-916.56,83955
578.27,0.99,-0.02,7.00,0.00,40.00,-916.56,83964
578.27,0.98,-0.01,7.00,0.00,40.00,-916.56,83973
570.38,1.01,0.03,7.00,0.00,40.00,-916.56,83982
565.19,1.03,0.02,7.00,0.00,40.00,-916.56,83991
562.61,1.05,0.02,7.00,0.00,40.00,-916.56,83999
557.48,1.07,0.02,7.00,0.00,40.00,-916.56,84008
557.48,1.12,0.05,7.00,0.00,40.00,-916.56,84017
552.40,1.15,0.03,7.00,0.00,40.00,-916.56,84026
549.88,1.20,0.05,7.00,0.00,40.00,-916.56,84034
542.38,1.24,0.04,7.00,0.00,40.00,-916.56,84043
542.38,1.30,0.05,7.00,0.00,40.00,-916.56,84051
542.38,1.32,0.02,7.00,0.00,40.00,-916.56,84061
539.90,1.37,0.05,7.00,0.00,40.00,-916.56,84069
537.44,1.43,0.06,7.00,0.00,40.00,-916.56,84078
532.54,1.48,0.05,7.00,0.00,40.00,-916.56,84086
530.10,1.53,0.05,7.00,0.00,40.00,-916.56,84096
525.27,1.60,0.07,7.00,0.00,40.00,-916.56,84104
501.74,1.68,0.08,7.00,0.00,40.00,-916.56,84113
499.44,1.73,0.05,7.00,0.00,40.00,-916.56,84121
497.16,1.79,0.06,7.00,0.00,40.00,-916.56,84130
499.44,1.83,0.04,7.00,0.00,40.00,-916.56,84139
518.10,1.90,0.07,7.00,0.00,40.00,-916.56,84148
515.73,1.92,0.02,7.00,0.00,40.00,-916.56,84156
515.73,1.94,0.02,7.00,0.00,40.00,-916.56,84165
515.73,1.94,0.01,7.00,0.00,40.00,-916.56,84173
515.73,1.93,-0.01,7.00,0.00,40.00,-916.56,84183
515.73,1.89,-0.04,7.00,0.00,40.00,-916.56,84191
518.10,1.84,-0.05,7.00,0.00,40.00,-916.56,84200
518.10,1.78,-0.06,7.00,0.00,40.00,-916.56,84209
481.44,1.68,-0.10,7.00,0.00,40.00,-916.56,84217
520.48,1.60,-0.09,7.00,0.00,40.00,-916.56,84227
492.62,1.52,-0.08,7.00,0.00,40.00,-916.56,84235
522.87,1.43,-0.09,7.00,0.00,40.00,-916.56,84244
490.36,1.33,-0.10,7.00,0.00,40.00,-916.56,84252
522.87,1.24,-0.09,7.00,0.00,40.00,-916.56,84261
522.87,1.16,-0.08,7.00,0.00,40.00,-916.56,84270
488.12,1.08,-0.08,7.00,0.00,40.00,-916.56,84279
522.87,0.97,-0.11,7.00,0.00,40.00,-916.56,84287
525.27,0.90,-0.08,7.00,0.00,40.00,-916.56,84296
522.87,0.80,-0.10,7.00,0.00,40.00,-916.56,84304
525.27,0.71,-0.09,7.00,0.00,40.00,-916.56,84314
525.27,0.62,-0.09,7.00,0.00,40.00,-916.56,84322
525.27,0.54,-0.08,7.00,0.00,40.00,-916.56,84331
525.27,0.44,-0.10,7.00,0.00,40.00,-916.56,84339
522.87,0.35,-0.09,7.00,0.00,40.00,-916.56,84348
525.27,0.28,-0.07,7.00,0.00,40.00,-916.56,84357
525.27,0.23,-0.06,7.00,0.00,40.00,-916.56,84366
525.27,0.19,-0.04,7.00,0.00,40.00,-916.56,84374
525.27,0.14,-0.05,7.00,0.00,40.00,-916.56,84383
525.27,0.13,-0.01,7.00,0.00,40.00,-916.56,84392
525.27,0.10,-0.03,7.00,0.00,40.00,-916.56,84401
530.10,0.09,-0.01,7.00,0.00,40.00,-916.56,84410
530.10,0.08,-0.01,7.00,0.00,40.00,-916.56,84418
532.54,0.09,0.01,7.00,0.00,40.00,-916.56,84427
532.54,0.10,0.01,7.00,0.00,40.00,-916.56,84435
534.98,0.09,-0.00,7.00,0.00,40.00,-916.56,84445
534.98,0.11,0.01,7.00,0.00,40.00,-916.56,84453
537.44,0.11,0.01,7.00,0.00,40.00,-916.56,84462
537.44,0.11,-0.00,7.00,0.00,40.00,-916.56,84470
537.44,0.10,-0.01,7.00,0.00,40.00,-916.56,84480
539.90,0.11,0.00,7.00,0.00,40.00,-916.56,84488
542.38,0.09,-0.02,7.00,0.00,40.00,-916.56,84497
544.87,0.06,-0.03,7.00,0.00,40.00,-916.56,84505
544.87,0.01,-0.05,7.00,0.00,40.00,-916.56,84514
547.37,-0.02,-0.03,7.00,0.00,40.00,-916.56,84523
525.27,-0.09,-0.07,7.00,0.00,40.00,-916.56,84532
549.88,-0.13,-0.04,7.00,0.00,40.00,-916.56,84540
549.88,-0.19,-0.07,7.00,0.00,40.00,-916.56,84549
525.27,-0.25,-0.06,7.00,0.00,40.00,-916.56,84557
547.37,-0.35,-0.11,7.00,0.00,40.00,-916.56,84567
549.88,-0.42,-0.07,7.00,0.00,40.00,-916.56,84575
549.88,-0.50,-0.08,7.00,0.00,40.00,-916.56,84584
547.37,-0.60,-0.10,7.00,0.00,40.00,-916.56,84593
547.37,-0.69,-0.09,7.00,0.00,40.00,-916.56,84601
549.88,-0.76,-0.08,7.00,0.00,40.00,-916.56,84611
549.88,-0.83,-0.07,7.00,0.00,40.00,-916.56,84619
557.48,-0.91,-0.08,7.00,0.00,40.00,-916.56,84628
549.88,-0.97,-0.06,7.00,0.00,40.00,-916.56,84636
549.88,-1.02,-0.05,7.00,0.00,40.00,-916.56,84645
549.88,-1.06,-0.04,7.00,0.00,40.00,-916.56,84654
549.88,-1.11,-0.06,7.00,0.00,40.00,-916.56,84663
549.88,-1.15,-0.03,7.00,0.00,40.00,-916.56,84671
547.37,-1.19,-0.04,7.00,0.00,40.00,-916.56,84680
549.88,-1.20,-0.01,7.00,0.00,40.00,-916.56,84688
544.87,-0.88,0.33,7.00,0.00,40.00,-916.56,84698
539.90,-0.96,-0.08,7.00,0.00,40.00,-916.56,84706
539.90,-1.16,-0.20,7.00,0.00,40.00,-916.56,84715
544.87,-1.25,-0.09,7.00,0.00,40.00,-916.56,84723
508.69,-1.25,0.00,7.00,0.00,40.00,-916.56,84732
547.37,-1.26,-0.01,7.00,0.00,40.00,-916.56,84741
547.37,-1.30,-0.04,7.00,0.00,40.00,-916.56,84750
547.37,-1.34,-0.04,7.00,0.00,40.00,-916.56,84759
549.88,-1.38,-0.04,7.00,0.00,40.00,-916.56,84767
549.88,-1.43,-0.05,7.00,0.00,40.00,-916.56,84776
552.40,-1.49,-0.06,7.00,0.00,40.00,-916.56,84785
552.40,-1.54,-0.05,7.00,0.00,40.00,-916.56,84794
552.40,-1.57,-0.04,7.00,0.00,40.00,-916.56,84802
515.73,-1.63,-0.06,7.00,0.00,40.00,-916.56,84811
557.48,-1.68,-0.05,7.00,0.00,40.00,-916.56,84819
518.10,-1.73,-0.05,7.00,0.00,40.00,-916.56,84829
554.94,-1.77,-0.04,7.00,0.00,40.00,-916.56,84837
557.48,-1.82,-0.06,7.00,0.00,40.00,-916.56,84846
554.94,-1.86,-0.04,7.00,0.00,40.00,-916.56,84854
557.48,-1.91,-0.05,7.00,0.00,40.00,-916.56,84864
554.94,-1.98,-0.07,7.00,0.00,40.00,-916.56,84873
518.10,-2.07,-0.10,7.00,0.00,40.00,-916.56,84881
554.94,-2.14,-0.07,7.00,0.00,40.00,-916.56,84890
557.48,-2.20,-0.06,7.00,0.00,40.00,-916.56,84898
549.88,-2.19,0.01,7.00,0.00,40.00,-916.56,84908
549.88,-2.49,-0.30,7.00,0.00,40.00,-916.56,84916
552.40,-2.52,-0.03,7.00,0.00,40.00,-916.56,84925
552.40,-2.73,-0.21,7.00,0.00,40.00,-916.56,84933
552.40,-2.88,-0.15,7.00,0.00,40.00,-916.56,84942
554.94,-3.04,-0.16,7.00,0.00,40.00,-916.56,84951
552.40,-3.20,-0.16,7.00,0.00,40.00,-916.56,84960
554.94,-3.36,-0.17,7.00,0.00,40.00,-916.56,84968
554.94,-3.54,-0.18,7.00,0.00,40.00,-916.56,84977
557.48,-3.70,-0.15,7.00,0.00,40.00,-916.56,84986
557.48,-3.87,-0.17,7.00,0.00,40.00,-916.56,84995
557.48,-4.04,-0.17,7.00,0.00,40.00,-916.56,85004
560.04,-4.20,-0.17,7.00,0.00,40.00,-916.56,85012
562.61,-4.38,-0.17,7.00,0.00,40.00,-916.56,85021
562.61,-4.57,-0.19,7.00,0.00,40.00,-916.56,85029
565.19,-4.73,-0.17,7.00,0.00,40.00,-916.56,85039
567.78,-4.90,-0.17,7.00,0.00,40.00,-916.56,85047
567.78,-5.08,-0.18,7.00,0.00,40.00,-916.56,85056
567.78,-5.28,-0.20,7.00,0.00,40.00,-916.56,85064
573.00,-5.50,-0.21,7.00,0.00,40.00,-916.56,85073
573.00,-5.71,-0.21,7.00,0.00,40.00,-916.56,85082
580.92,-5.94,-0.24,7.00,0.00,40.00,-916.56,85091
583.58,-6.17,-0.22,7.00,0.00,40.00,-916.56,85099
586.25,-6.40,-0.24,7.00,0.00,40.00,-916.56,85108
594.35,-6.64,-0.24,7.00,0.00,40.00,-916.56,85116
599.81,-6.89,-0.25,7.00,0.00,40.00,-916.56,85126
605.32,-7.14,-0.25,7.00,0.00,40.00,-916.56,85134
570.38,-7.37,-0.23,7.00,0.00,40.00,-916.56,85143
616.48,-7.60,-0.23,7.00,0.00,40.00,-916.56,85151
619.30,-7.85,-0.25,7.00,0.00,40.00,-916.56,85160
594.35,-8.09,-0.23,7.00,0.00,40.00,-915.72,85169
624.99,-8.32,-0.23,7.00,0.00,40.00,-915.72,85178
627.85,-8.57,-0.25,7.00,0.00,40.00,-915.72,85187
627.85,-8.82,-0.25,7.00,0.00,40.00,-915.72,85195
633.61,-9.05,-0.24,7.00,0.00,40.00,-915.72,85204
636.51,-9.29,-0.24,7.00,0.00,40.00,-914.88,85213
594.35,-9.52,-0.24,7.00,0.00,40.00,-914.88,85222
639.42,-9.76,-0.24,7.00,0.00,40.00,-914.88,85230
602.56,-10.01,-0.25,7.00,0.00,40.00,-914.04,85239
648.24,-10.26,-0.25,7.00,0.00,40.00,-914.04,85248
610.87,-10.53,-0.27,7.00,0.00,40.00,-914.04,85257
657.18,-10.79,-0.26,7.00,0.00,40.00,-913.20,85265
669.29,-11.05,-0.26,7.00,0.00,40.00,-913.20,85274
666.24,-11.31,-0.26,7.00,0.00,40.00,-912.36,85283
669.29,-11.58,-0.27,7.00,0.00,40.00,-912.36,85292
672.35,-11.85,-0.27,7.00,0.00,40.00,-911.52,85301
678.51,-12.13,-0.27,7.00,0.00,40.00,-911.52,85309
678.51,-12.39,-0.26,7.00,0.00,40.00,-910.68,85318
681.61,-12.67,-0.28,7.00,0.00,40.00,-910.68,85326
684.73,-12.92,-0.25,7.00,0.00,40.00,-909.84,85336
687.86,-13.18,-0.26,7.00,0.00,40.00,-909.00,85345
691.00,-13.44,-0.26,7.00,0.00,40.00,-909.00,85353
691.00,-13.63,-0.18,7.00,0.00,40.00,-908.16,85362
694.16,-13.84,-0.22,7.00,0.00,40.00,-907.32,85370
697.34,-14.10,-0.25,7.00,0.00,40.00,-906.48,85380
700.52,-14.27,-0.18,7.00,0.00,40.00,-906.48,85388
666.24,-14.47,-0.20,7.00,0.00,40.00,-905.64,85397
669.29,-14.58,-0.11,7.00,0.00,40.00,-904.80,85405
706.94,-14.65,-0.08,7.00,0.00,40.00,-903.97,85414
672.35,-14.70,-0.05,7.00,0.00,40.00,-903.13,85424
703.72,-14.67,0.04,7.00,0.00,40.00,-902.29,85432
703.72,-14.60,0.06,7.00,0.00,40.00,-901.45,85441
703.72,-14.49,0.12,7.00,0.00,40.00,-900.61,85449
700.52,-14.35,0.14,7.00,0.00,40.00,-899.77,85458
700.52,-14.12,0.23,7.00,0.00,40.00,-898.93,85467
694.16,-13.89,0.22,7.00,0.00,40.00,-898.09,85476
694.16,-13.67,0.22,7.00,0.00,40.00,-897.25,85485
684.73,-13.49,0.18,7.00,0.00,40.00,-896.41,85493
681.61,-13.39,0.10,7.00,0.00,40.00,-895.57,85502
678.51,-13.20,0.19,7.00,0.00,40.00,-894.73,85511
672.35,-13.10,0.11,7.00,0.00,40.00,-893.89,85520
666.24,-13.02,0.08,7.00,0.00,40.00,-893.05,85528
666.24,-12.96,0.05,7.00,0.00,40.00,-892.21,85537
660.19,-12.67,0.30,7.00,0.00,40.00,-891.38,85545
657.18,-12.93,-0.26,7.00,0.00,40.00,-891.38,85555
657.18,-12.72,0.21,7.00,0.00,40.00,-891.38,85564
642.35,-12.13,0.59,7.00,0.00,40.00,-891.38,85572
627.85,-12.40,-0.27,7.00,0.00,40.00,-891.38,85581
567.78,-12.41,-0.01,7.00,0.00,40.00,-891.38,85590
608.09,-12.59,-0.18,7.00,0.00,40.00,-891.38,85599
562.61,-12.55,0.03,7.00,0.00,40.00,-891.38,85608
602.56,-12.57,-0.02,7.00,0.00,40.00,-891.38,85616
599.81,-12.81,-0.24,7.00,0.00,40.00,-891.38,85625
597.07,-13.17,-0.35,7.00,0.00,40.00,-891.38,85634
602.56,-13.10,0.06,7.00,0.00,40.00,-891.38,85643
605.32,-13.19,-0.08,7.00,0.00,40.00,-891.38,85651
610.87,-13.18,0.00,7.00,0.00,40.00,-891.38,85660
608.09,-13.15,0.03,7.00,0.00,40.00,-891.38,85668
608.09,-13.09,0.06,7.00,0.00,40.00,-891.38,85678
562.61,-13.06,0.03,7.00,0.00,40.00,-891.38,85686
602.56,-13.03,0.03,7.00,0.00,40.00,-891.38,85695
599.81,-12.91,0.12,7.00,0.00,40.00,-891.38,85704
599.81,-12.82,0.10,7.00,0.00,40.00,-891.38,85712
594.35,-12.73,0.08,7.00,0.00,40.00,-891.38,85722
594.35,-12.61,0.12,7.00,0.00,40.00,-891.38,85730
594.35,-12.47,0.14,7.00,0.00,40.00,-891.38,85739
594.35,-12.42,0.05,7.00,0.00,40.00,-891.38,85747
594.35,-12.33,0.09,7.00,0.00,40.00,-891.38,85756
557.48,-12.22,0.11,7.00,0.00,40.00,-891.38,85766
597.07,-11.99,0.23,7.00,0.00,40.00,-891.38,85774
557.48,-11.93,0.06,7.00,0.00,40.00,-891.38,85783
605.32,-11.84,0.09,7.00,0.00,40.00,-891.38,85791
562.61,-11.74,0.10,7.00,0.00,40.00,-891.38,85800
570.38,-11.80,-0.06,7.00,0.00,40.00,-891.38,85809
613.67,-11.63,0.17,7.00,0.00,40.00,-891.38,85818
616.48,-11.59,0.04,7.00,0.00,40.00,-891.38,85826
575.63,-11.57,0.02,7.00,0.00,40.00,-891.38,85835
624.99,-11.77,-0.19,7.00,0.00,40.00,-891.38,85843
630.72,-11.63,0.14,7.00,0.00,40.00,-891.38,85853
636.51,-11.62,0.00,7.00,0.00,40.00,-891.38,85862
642.35,-11.63,-0.01,7.00,0.00,40.00,-891.38,85870
651.21,-11.72,-0.09,7.00,0.00,40.00,-891.38,85879
605.32,-11.87,-0.15,7.00,0.00,40.00,-891.38,85888
657.18,-11.84,0.03,7.00,0.00,40.00,-891.38,85897
610.87,-12.52,-0.68,7.00,0.00,40.00,-891.38,85905
666.24,-11.38,1.14,7.00,0.00,40.00,-891.38,85914
672.35,-11.71,-0.33,7.00,0.00,40.00,-891.38,85923
675.42,-11.97,-0.26,7.00,0.00,40.00,-891.38,85932
678.51,-11.53,0.44,7.00,0.00,40.00,-891.38,85941
681.61,-11.55,-0.02,7.00,0.00,40.00,-891.38,85949
681.61,-11.57,-0.02,7.00,0.00,40.00,-891.38,85958
684.73,-11.51,0.07,7.00,0.00,40.00,-891.38,85966
684.73,-11.23,0.28,7.00,0.00,40.00,-891.38,85976
684.73,-11.21,0.02,7.00,0.00,40.00,-891.38,85985
651.21,-11.25,-0.04,7.00,0.00,40.00,-891.38,85993
684.73,-11.03,0.22,7.00,0.00,40.00,-891.38,86002
684.73,-11.20,-0.17,7.00,0.00,40.00,-891.38,86010
654.19,-10.70,0.50,7.00,0.00,40.00,-891.38,86020
691.00,-10.78,-0.08,7.00,0.00,40.00,-891.38,86028
691.00,-10.47,0.31,7.00,0.00,40.00,-891.38,86037
691.00,-10.35,0.12,7.00,0.00,40.00,-891.38,86046
691.00,-10.30,0.05,7.00,0.00,40.00,-891.38,86054
694.16,-9.96,0.34,7.00,0.00,40.00,-891.38,86064
660.19,-9.91,0.04,7.00,0.00,40.00,-891.38,86072
697.34,-9.60,0.31,7.00,0.00,40.00,-891.38,86081
663.21,-9.74,-0.14,7.00,0.00,40.00,-891.38,86089
700.52,-9.33,0.41,7.00,0.00,40.00,-891.38,86098
672.35,-9.56,-0.22,7.00,0.00,40.00,-891.38,86107
700.52,-9.43,0.13,7.00,0.00,40.00,-891.38,86116
703.72,-9.48,-0.05,7.00,0.00,40.00,-891.38,86124
703.72,-9.16,0.32,7.00,0.00,40.00,-891.38,86133
703.72,-9.18,-0.02,7.00,0.00,40.00,-891.38,86141
703.72,-8.91,0.27,7.00,0.00,40.00,-891.38,86151
706.94,-8.85,0.07,7.00,0.00,40.00,-891.38,86159
706.94,-8.70,0.15,7.00,0.00,40.00,-891.38,86168
710.17,-8.34,0.36,7.00,0.00,40.00,-891.38,86176
710.17,-8.34,0.00,7.00,0.00,40.00,-891.38,86185
713.42,-7.97,0.37,7.00,0.00,40.00,-891.38,86194
713.42,-7.73,0.24,7.00,0.00,40.00,-891.38,86203
713.42,-7.56,0.18,7.00,0.00,40.00,-891.38,86211
716.68,-7.36,0.20,7.00,0.00,40.00,-891.38,86220
716.68,-7.19,0.16,7.00,0.00,40.00,-891.38,86228
719.95,-6.95,0.24,7.00,0.00,40.00,-891.38,86238
719.95,-6.81,0.14,7.00,0.00,40.00,-891.38,86246
675.42,-6.64,0.17,7.00,0.00,40.00,-891.38,86255
687.86,-6.43,0.21,7.00,0.00,40.00,-891.38,86263
726.54,-6.42,0.01,7.00,0.00,40.00,-891.38,86273
729.86,-6.17,0.25,7.00,0.00,40.00,-891.38,86281
729.86,-6.08,0.09,7.00,0.00,40.00,-891.38,86290
729.86,-5.90,0.18,7.00,0.00,40.00,-891.38,86298
729.86,-5.79,0.11,7.00,0.00,40.00,-891.38,86307
729.86,-5.68,0.10,7.00,0.00,40.00,-891.38,86316
733.20,-5.54,0.14,7.00,0.00,40.00,-891.38,86325
733.20,-5.43,0.11,7.00,0.00,40.00,-891.38,86333
733.20,-5.28,0.16,7.00,0.00,40.00,-891.38,86342
733.20,-5.22,0.06,7.00,0.00,40.00,-891.38,86350
733.20,-5.06,0.16,7.00,0.00,40.00,-891.38,86360
694.16,-4.98,0.07,7.00,0.00,40.00,-891.38,86369
684.73,-4.78,0.20,7.00,0.00,40.00,-891.38,86377
733.20,-4.68,0.10,7.00,0.00,40.00,-891.38,86386
697.34,-4.47,0.20,7.00,0.00,40.00,-891.38,86394
697.34,-4.26,0.21,7.00,0.00,40.00,-891.38,86404
684.73,-3.97,0.30,7.00,0.00,40.00,-891.38,86412
694.16,-3.66,0.30,7.00,0.00,40.00,-891.38,86421
697.34,-3.37,0.30,7.00,0.00,40.00,-891.38,86429
736.54,-3.12,0.25,7.00,0.00,40.00,-891.38,86438
739.91,-2.99,0.13,7.00,0.00,40.00,-891.38,86447
736.54,-2.94,0.05,7.00,0.00,40.00,-891.38,86456
739.91,-2.83,0.11,7.00,0.00,40.00,-891.38,86464
739.91,-2.78,0.05,7.00,0.00,40.00,-891.38,86473
739.91,-2.66,0.12,7.00,0.00,40.00,-891.38,86482
739.91,-2.55,0.11,7.00,0.00,40.00,-891.38,86491
706.94,-2.28,0.27,7.00,0.00,40.00,-891.38,86500
743.29,-2.19,0.10,7.00,0.00,40.00,-891.38,86508
746.68,-1.98,0.21,7.00,0.00,40.00,-891.38,86517
746.68,-1.91,0.07,7.00,0.00,40.00,-891.38,86525
746.68,-1.83,0.09,7.00,0.00,40.00,-891.38,86535
750.09,-1.87,-0.04,7.00,0.00,40.00,-891.38,86543
743.29,-2.33,-0.45,7.00,0.00,40.00,-891.38,86552
750.09,-2.70,-0.38,7.00,0.00,40.00,-891.38,86560
753.52,-3.10,-0.40,7.00,0.00,40.00,-891.38,86569
756.96,-3.33,-0.23,7.00,0.00,40.00,-891.38,86578
753.52,-3.41,-0.09,7.00,0.00,40.00,-891.38,86587
756.96,-3.47,-0.06,7.00,0.00,40.00,-891.38,86596
756.96,-3.57,-0.10,7.00,0.00,40.00,-891.38,86604
756.96,-3.61,-0.04,7.00,0.00,40.00,-891.38,86614
756.96,-3.69,-0.08,7.00,0.00,40.00,-891.38,86622
756.96,-3.70,-0.00,7.00,0.00,40.00,-891.38,86631
756.96,-3.62,0.07,7.00,0.00,40.00,-891.38,86639
756.96,-3.46,0.16,7.00,0.00,40.00,-891.38,86648
756.96,-3.29,0.17,7.00,0.00,40.00,-891.38,86657
756.96,-3.08,0.21,7.00,0.00,40.00,-891.38,86666
719.95,-2.88,0.20,7.00,0.00,40.00,-891.38,86674
716.68,-2.64,0.23,7.00,0.00,40.00,-891.38,86683
753.52,-2.43,0.21,7.00,0.00,40.00,-891.38,86692
753.52,-2.21,0.22,7.00,0.00,40.00,-891.38,86701
753.52,-1.97,0.24,7.00,0.00,40.00,-891.38,86710
753.52,-1.73,0.24,7.00,0.00,40.00,-891.38,86718
750.09,-1.47,0.26,7.00,0.00,40.00,-891.38,86727
746.68,-1.16,0.30,7.00,0.00,40.00,-891.38,86735
746.68,-0.82,0.35,7.00,0.00,40.00,-891.38,86745
694.16,-0.51,0.31,7.00,0.00,40.00,-891.38,86753
743.29,-0.17,0.34,7.00,0.00,40.00,-891.38,86762
739.91,0.15,0.32,7.00,0.00,40.00,-891.38,86770
675.42,0.45,0.29,7.00,0.00,40.00,-891.38,86779
736.54,0.71,0.26,7.00,0.00,40.00,-891.38,86788
733.20,0.98,0.27,7.00,0.00,40.00,-891.38,86797
729.86,1.19,0.22,7.00,0.00,40.00,-891.38,86805
678.51,1.40,0.20,7.00,0.00,40.00,-891.38,86814
726.54,1.57,0.18,7.00,0.00,40.00,-891.38,86823
719.95,1.75,0.18,7.00,0.00,40.00,-891.38,86832
719.95,1.90,0.15,7.00,0.00,40.00,-891.38,86841
716.68,2.07,0.17,7.00,0.00,40.00,-891.38,86849
716.68,2.27,0.20,7.00,0.00,40.00,-891.38,86858
663.21,2.48,0.20,7.00,0.00,40.00,-891.38,86866
657.18,2.67,0.20,7.00,0.00,40.00,-891.38,86876
706.94,2.90,0.23,7.00,0.00,40.00,-891.38,86884
651.21,3.12,0.22,7.00,0.00,40.00,-891.38,86893
697.34,3.30,0.18,7.00,0.00,40.00,-891.38,86901
694.16,3.47,0.17,7.00,0.00,40.00,-891.38,86910
694.16,3.63,0.16,7.00,0.00,40.00,-891.38,86919
694.16,3.81,0.18,7.00,0.00,40.00,-891.38,86928
691.00,3.94,0.13,7.00,0.00,40.00,-891.38,86937
684.73,4.08,0.14,7.00,0.00,40.00,-891.38,86945
630.72,4.21,0.13,7.00,0.00,40.00,-891.38,86955
678.51,4.32,0.12,7.00,0.00,40.00,-891.38,86963
675.42,4.42,0.09,7.00,0.00,40.00,-891.38,86972
672.35,4.54,0.12,7.00,0.00,40.00,-891.38,86980
666.24,4.64,0.09,7.00,0.00,40.00,-891.38,86989
663.21,4.73,0.09,7.00,0.00,40.00,-891.38,86998
660.19,4.84,0.11,7.00,0.00,40.00,-891.38,87007
654.19,4.96,0.12,7.00,0.00,40.00,-891.38,87016
654.19,5.05,0.10,7.00,0.00,40.00,-891.38,87024
651.21,5.14,0.08,7.00,0.00,40.00,-891.38,87033
645.29,5.24,0.10,7.00,0.00,40.00,-891.38,87042
642.35,5.31,0.07,7.00,0.00,40.00,-891.38,87051
639.42,5.38,0.07,7.00,0.00,40.00,-891.38,87059
591.64,5.45,0.06,7.00,0.00,40.00,-891.38,87068
633.61,5.54,0.09,7.00,0.00,40.00,-891.38,87076
627.85,5.57,0.04,7.00,0.00,40.00,-891.38,87086
627.85,5.63,0.06,7.00,0.00,40.00,-891.38,87094
627.85,5.68,0.04,7.00,0.00,40.00,-891.38,87103
624.99,5.72,0.04,7.00,0.00,40.00,-891.38,87111
622.14,5.72,0.00,7.00,0.00,40.00,-891.38,87120
619.30,5.71,-0.01,7.00,0.00,40.00,-891.38,87129
619.30,5.72,0.01,7.00,0.00,40.00,-891.38,87138
616.48,5.73,0.01,7.00,0.00,40.00,-891.38,87146
616.48,5.74,0.01,7.00,0.00,40.00,-891.38,87154
616.48,5.72,-0.02,7.00,0.00,40.00,-891.38,87163
616.48,5.72,0.00,7.00,0.00,40.00,-891.38,87172
616.48,5.70,-0.02,7.00,0.00,40.00,-891.38,87181
616.48,5.68,-0.02,7.00,0.00,40.00,-891.38,87189
619.30,5.64,-0.04,7.00,0.00,40.00,-891.38,87198
570.38,5.63,-0.01,7.00,0.00,40.00,-891.38,87206
616.48,5.60,-0.03,7.00,0.00,40.00,-891.38,87216
573.00,5.56,-0.04,7.00,0.00,40.00,-891.38,87224
573.00,5.52,-0.04,7.00,0.00,40.00,-891.38,87233
616.48,5.48,-0.04,7.00,0.00,40.00,-891.38,87241
575.63,5.46,-0.02,7.00,0.00,40.00,-891.38,87250
616.48,5.40,-0.06,7.00,0.00,40.00,-891.38,87259
613.67,5.37,-0.03,7.00,0.00,40.00,-891.38,87268
613.67,5.34,-0.03,7.00,0.00,40.00,-891.38,87276
613.67,5.30,-0.04,7.00,0.00,40.00,-891.38,87285
610.87,5.25,-0.05,7.00,0.00,40.00,-891.38,87293
610.87,5.19,-0.06,7.00,0.00,40.00,-891.38,87303
610.87,5.16,-0.03,7.00,0.00,40.00,-891.38,87311
610.87,5.11,-0.05,7.00,0.00,40.00,-891.38,87320
610.87,5.06,-0.05,7.00,0.00,40.00,-891.38,87328
610.87,5.00,-0.06,7.00,0.00,40.00,-891.38,87337
610.87,4.95,-0.05,7.00,0.00,40.00,-891.38,87346
610.87,4.87,-0.08,7.00,0.00,40.00,-891.38,87355
613.67,4.79,-0.09,7.00,0.00,40.00,-891.38,87363
588.94,4.72,-0.07,7.00,0.00,40.00,-891.38,87372
613.67,4.65,-0.07,7.00,0.00,40.00,-891.38,87380
586.25,4.56,-0.08,7.00,0.00,40.00,-891.38,87390
613.67,4.50,-0.06,7.00,0.00,40.00,-891.38,87398
610.87,4.44,-0.06,7.00,0.00,40.00,-891.38,87407
613.67,4.37,-0.07,7.00,0.00,40.00,-891.38,87416
613.67,4.30,-0.07,7.00,0.00,40.00,-891.38,87425
613.67,4.25,-0.05,7.00,0.00,40.00,-891.38,87434
610.87,4.19,-0.06,7.00,0.00,40.00,-891.38,87442
610.87,4.12,-0.08,7.00,0.00,40.00,-891.38,87451
608.09,4.05,-0.07,7.00,0.00,40.00,-891.38,87459
608.09,3.97,-0.08,7.00,0.00,40.00,-891.38,87469
605.32,3.90,-0.07,7.00,0.00,40.00,-891.38,87477
608.09,3.82,-0.08,7.00,0.00,40.00,-891.38,87486
605.32,3.77,-0.04,7.00,0.00,40.00,-891.38,87494
605.32,3.71,-0.07,7.00,0.00,40.00,-891.38,87503
602.56,3.65,-0.05,7.00,0.00,40.00,-891.38,87512
605.32,3.61,-0.04,7.00,0.00,40.00,-891.38,87521
560.04,3.58,-0.03,7.00,0.00,40.00,-891.38,87529
562.61,3.52,-0.06,7.00,0.00,40.00,-891.38,87538
610.87,3.46,-0.07,7.00,0.00,40.00,-891.38,87547
610.87,3.38,-0.07,7.00,0.00,40.00,-891.38,87556
610.87,3.30,-0.09,7.00,0.00,40.00,-891.38,87565
610.87,3.18,-0.11,7.00,0.00,40.00,-891.38,87573
608.09,3.05,-0.13,7.00,0.00,40.00,-891.38,87582
608.09,2.92,-0.13,7.00,0.00,40.00,-891.38,87590
608.09,2.75,-0.17,7.00,0.00,40.00,-891.38,87600
608.09,2.59,-0.16,7.00,0.00,40.00,-891.38,87608
608.09,2.43,-0.16,7.00,0.00,40.00,-891.38,87617
608.09,2.26,-0.17,7.00,0.00,40.00,-891.38,87625
610.87,2.05,-0.21,7.00,0.00,40.00,-891.38,87634
608.09,1.85,-0.21,7.00,0.00,40.00,-891.38,87643
608.09,1.60,-0.25,7.00,0.00,40.00,-891.38,87652
602.56,1.47,-0.13,7.00,0.00,40.00,-891.38,87660
599.81,1.22,-0.25,7.00,0.00,40.00,-891.38,87669
594.35,0.95,-0.27,7.00,0.00,40.00,-891.38,87677
588.94,1.12,0.18,7.00,0.00,40.00,-891.38,87687
573.00,1.10,-0.02,7.00,0.00,40.00,-891.38,87696
537.44,1.03,-0.08,7.00,0.00,40.00,-891.38,87704
552.40,1.01,-0.01,7.00,0.00,40.00,-891.38,87713
537.44,1.03,0.02,7.00,0.00,40.00,-891.38,87721
525.27,1.03,-0.00,7.00,0.00,40.00,-891.38,87731
518.10,1.02,-0.01,7.00,0.00,40.00,-891.38,87739
504.04,0.94,-0.08,7.00,0.00,40.00,-891.38,87748
490.36,0.99,0.05,7.00,0.00,40.00,-891.38,87756
468.37,0.90,-0.08,7.00,0.00,40.00,-891.38,87766
464.08,0.92,0.01,7.00,0.00,40.00,-891.38,87774
457.73,0.88,-0.04,7.00,0.00,40.00,-891.38,87783
449.40,0.81,-0.08,7.00,0.00,40.00,-891.38,87791
451.47,0.78,-0.03,7.00,0.00,40.00,-891.38,87800
443.24,0.78,0.00,7.00,0.00,40.00,-891.38,87809
449.40,0.74,-0.04,7.00,0.00,40.00,-891.38,87818
449.40,0.73,-0.02,7.00,0.00,40.00,-891.38,87826
439.19,0.72,-0.01,7.00,0.00,40.00,-891.38,87835
451.47,0.70,-0.01,7.00,0.00,40.00,-891.38,87843
457.73,0.71,0.01,7.00,0.00,40.00,-891.38,87853
441.21,0.68,-0.03,7.00,0.00,40.00,-891.38,87861
468.37,0.67,-0.01,7.00,0.00,40.00,-891.38,87870
453.55,0.64,-0.04,7.00,0.00,40.00,-891.38,87878
479.24,0.58,-0.06,7.00,0.00,40.00,-891.38,87887
485.88,0.51,-0.07,7.00,0.00,40.00,-891.38,87897
490.36,0.44,-0.08,7.00,0.00,40.00,-891.38,87905
497.16,0.33,-0.11,7.00,0.00,40.00,-891.38,87914
501.74,0.22,-0.10,7.00,0.00,40.00,-891.38,87922
504.04,0.08,-0.14,7.00,0.00,40.00,-891.38,87931
511.02,-0.09,-0.17,7.00,0.00,40.00,-891.38,87940
513.37,-0.28,-0.20,7.00,0.00,40.00,-891.38,87949
492.62,-0.50,-0.22,7.00,0.00,40.00,-891.38,87957
494.88,-0.69,-0.19,7.00,0.00,40.00,-891.38,87966
518.10,-0.96,-0.27,7.00,0.00,40.00,-891.38,87974
515.73,-1.22,-0.27,7.00,0.00,40.00,-891.38,87984
515.73,-1.57,-0.35,7.00,0.00,40.00,-891.38,87992
515.73,-1.92,-0.35,7.00,0.00,40.00,-891.38,88001
485.88,-2.26,-0.35,7.00,0.00,40.00,-891.38,88010
518.10,-2.60,-0.34,7.00,0.00,40.00,-891.38,88018
520.48,-2.94,-0.34,7.00,0.00,40.00,-891.38,88028
513.37,-3.29,-0.35,7.00,0.00,40.00,-891.38,88036
513.37,-3.65,-0.36,7.00,0.00,40.00,-891.38,88045
511.02,-3.99,-0.34,7.00,0.00,40.00,-891.38,88053
504.04,-4.14,-0.15,7.00,0.00,40.00,-891.38,88062
499.44,-4.67,-0.53,7.00,0.00,40.00,-891.38,88071
494.88,-5.10,-0.43,7.00,0.00,40.00,-891.38,88080
494.88,-5.49,-0.38,7.00,0.00,40.00,-891.38,88088
492.62,-5.81,-0.32,7.00,0.00,40.00,-891.38,88097
492.62,-6.12,-0.32,7.00,0.00,40.00,-891.38,88105
490.36,-6.45,-0.32,7.00,0.00,40.00,-891.38,88115
483.66,-6.76,-0.32,7.00,0.00,40.00,-891.38,88123
479.24,-7.06,-0.30,7.00,0.00,40.00,-891.38,88132
474.86,-7.37,-0.31,7.00,0.00,40.00,-891.38,88140
468.37,-7.67,-0.30,7.00,0.00,40.00,-891.38,88150
466.22,-7.97,-0.30,7.00,0.00,40.00,-891.38,88158
464.08,-8.26,-0.29,7.00,0.00,40.00,-891.38,88167
457.73,-8.55,-0.29,7.00,0.00,40.00,-891.38,88175
419.44,-8.83,-0.28,7.00,-49.39,-81.00,-891.38,88184
443.24,-9.10,-0.27,7.00,-14.98,-52.00,-891.38,88194
408.01,-9.41,-0.31,7.00,-83.68,-110.00,-892.21,88203
417.51,-9.68,-0.27,7.00,-73.68,-102.00,-892.21,88211
406.14,-9.90,-0.22,7.00,-97.17,-121.00,-893.05,88220
[truncated: 844,317 more chars]
