# Supplementary material for: Lightweight and compact smart walking cane
Source: PeerJ Comput Sci. 2023 Nov 29;9:e1563. doi: 10.7717/peerj-cs.1563 (PMC10773566; doi:10.7717/peerj-cs.1563)
Supplement: Supplemental Information 10 — System signals during the test of elder user 6 with first robotic cane [file peerj-cs-09-1563-s010.txt]

=~=~=~=~=~=~=~=~=~=~=~= PuTTY log 2022.06.20 16:12:20 =~=~=~=~=~=~=~=~=~=~=~=
135.16,12.16,0.05,7.00,93.35,118143.22,12.27,-0.01,7.00,90.57,116.00,-3479.05,16281
143.22,12.33,0.06,7.00,93.46,118.00,-3479.05,16290
147.41,12.33,-0.00,7.00,89.66,115.00,-3479.05,16300
157.65,12.39,0.07,7.00,86.43,112.00,-3479.05,16309
158.40,12.43,0.03,7.00,86.09,112.00,-3479.05,16317
162.23,12.48,0.05,7.00,85.35,111.00,-3479.05,16326
173.43,12.53,0.05,7.00,79.03,106.00,-3479.05,16335
168.55,12.53,-0.00,7.00,81.34,108.00,-3479.05,16345
182.74,12.55,0.03,7.00,72.58,101.00,-3479.05,16354
188.02,12.53,-0.02,7.00,67.23,96.00,-3479.05,16362
199.00,12.55,0.02,7.00,60.09,90.00,-3479.05,16371
203.76,12.57,0.02,7.00,56.67,87.00,-3479.05,16380
207.64,12.57,-0.00,7.00,52.95,84.00,-3479.05,16389
199.94,12.58,0.01,7.00,59.69,90.00,-3479.05,16398
215.61,12.60,0.02,7.00,47.23,79.00,-3479.05,16407
209.60,12.60,0.00,7.00,52.11,83.00,-3479.05,16416
219.71,12.63,0.04,7.00,45.04,77.00,-3479.05,16424
223.88,12.63,-0.00,7.00,40.40,73.00,-3479.05,16434
212.59,12.63,0.00,7.00,50.39,82.00,-3479.05,16443
234.64,12.58,-0.05,7.00,28.49,63.00,-3479.05,16452
231.36,12.57,-0.01,7.00,31.91,66.00,-3479.05,16460
249.38,12.54,-0.03,7.00,13.36,51.00,-3479.05,16470
250.55,12.50,-0.04,7.00,11.13,49.00,-3479.05,16479
256.47,12.45,-0.05,7.00,3.85,43.00,-3479.05,16488
258.88,12.45,0.00,7.00,2.32,41.00,-3479.05,16496
243.61,12.46,0.01,7.00,17.97,55.00,-3479.05,16505
257.67,12.55,0.09,7.00,7.60,46.00,-3479.05,16515
258.88,12.63,0.09,7.00,8.55,47.00,-3479.05,16523
249.38,12.77,0.14,7.00,22.62,59.00,-3479.05,16532
233.54,12.94,0.17,7.00,42.74,76.00,-3479.05,16541
223.88,13.15,0.21,7.00,57.54,88.00,-3479.05,16550
219.71,13.35,0.21,7.00,66.39,95.00,-3479.05,16560
201.84,13.65,0.30,7.00,90.61,116.00,-3479.05,16568
190.71,13.90,0.25,7.00,104.61,128.00,-3479.05,16577
181.01,14.17,0.27,7.00,119.02,140.00,-3479.05,16586
168.55,14.31,0.14,7.00,128.73,148.00,-3479.05,16595
156.89,14.44,0.13,7.00,139.35,157.00,-3479.05,16605
146.00,14.48,0.04,7.00,145.09,162.00,-3479.05,16614
136.47,14.41,-0.07,7.00,146.68,163.00,-3479.05,16622
133.86,14.29,-0.12,7.00,143.84,161.00,-3479.05,16631
124.47,14.04,-0.24,7.00,140.20,158.00,-3479.05,16641
131.93,13.76,-0.28,7.00,128.51,148.00,-3479.05,16650
129.40,13.36,-0.40,7.00,117.56,139.00,-3479.05,16659
134.51,12.89,-0.47,7.00,101.59,125.00,-3479.05,16668
130.03,12.39,-0.50,7.00,91.01,116.00,-3479.05,16676
118.55,11.89,-0.50,7.00,84.12,110.00,-3478.21,16686
120.89,11.44,-0.45,7.00,72.81,101.00,-3478.21,16695
114.56,10.97,-0.47,7.00,63.48,93.00,-3478.21,16704
108.55,10.54,-0.43,7.00,56.48,87.00,-3478.21,16713
104.35,10.19,-0.35,7.00,51.11,83.00,-3478.21,16721
96.89,9.89,-0.31,7.00,47.34,79.00,-3478.21,16731
99.32,9.67,-0.22,7.00,42.67,75.00,-3478.21,16740
96.89,9.46,-0.21,7.00,38.74,72.00,-3478.21,16748
95.93,9.28,-0.19,7.00,34.69,69.00,-3478.21,16757
95.93,9.13,-0.14,7.00,31.96,66.00,-3478.21,16766
94.51,9.01,-0.12,7.00,29.93,65.00,-3478.21,16775
94.51,8.94,-0.07,7.00,29.04,64.00,-3478.21,16784
90.81,8.88,-0.06,7.00,29.41,64.00,-3478.21,16793
93.10,8.83,-0.05,7.00,27.26,62.00,-3478.21,16801
89.46,8.81,-0.02,7.00,28.82,64.00,-3478.21,16811
91.72,8.78,-0.03,7.00,27.17,62.00,-3478.21,16820
89.91,8.72,-0.06,7.00,25.52,61.00,-3478.21,16828
78.87,8.69,-0.03,7.00,29.18,64.00,-3478.21,16837
77.67,8.68,-0.01,7.00,29.80,65.00,-3478.21,16846
76.11,8.68,-0.01,7.00,30.18,65.00,-3477.37,16855
75.72,8.69,0.02,7.00,31.20,66.00,-3477.37,16864
74.95,8.72,0.03,7.00,32.52,67.00,-3477.37,16873
75.34,8.74,0.01,7.00,32.37,67.00,-3477.37,16881
74.19,8.77,0.03,7.00,33.99,68.00,-3477.37,16890
77.28,8.77,0.00,7.00,32.42,67.00,-3477.37,16900
73.81,8.83,0.06,7.00,36.14,70.00,-3477.37,16908
69.40,8.87,0.04,7.00,37.88,71.00,-3476.53,16917
67.29,8.89,0.02,7.00,38.77,72.00,-3476.53,16926
66.94,8.94,0.04,7.00,40.38,73.00,-3476.53,16934
65.91,9.00,0.06,7.00,42.58,75.00,-3476.53,16944
65.23,9.05,0.05,7.00,43.63,76.00,-3475.69,16953
66.94,9.12,0.07,7.00,45.46,78.00,-3475.69,16961
65.57,9.15,0.04,7.00,45.97,78.00,-3475.69,16970
67.99,9.13,-0.03,7.00,43.40,76.00,-3474.85,16979
66.94,9.12,-0.01,7.00,43.83,76.00,-3474.85,16988
69.40,9.06,-0.06,7.00,40.65,74.00,-3474.85,16997
69.05,8.99,-0.07,7.00,38.84,72.00,-3474.85,17006
68.69,8.93,-0.06,7.00,37.47,71.00,-3474.01,17015
69.76,8.83,-0.09,7.00,34.22,68.00,-3474.01,17024
69.05,8.67,-0.16,7.00,29.13,64.00,-3474.01,17033
65.91,8.56,-0.11,7.00,28.01,63.00,-3474.01,17041
62.24,8.47,-0.09,7.00,27.32,63.00,-3474.01,17050
51.70,8.39,-0.08,7.00,27.94,63.00,-3474.01,17059
55.42,8.33,-0.06,7.00,25.83,61.00,-3474.01,17068
53.67,8.27,-0.06,7.00,24.98,60.00,-3474.01,17077
52.26,8.20,-0.07,7.00,23.24,59.00,-3474.01,17086
54.83,8.17,-0.03,7.00,22.74,59.00,-3474.01,17094
55.13,8.13,-0.04,7.00,21.32,57.00,-3474.01,17103
59.68,8.12,-0.01,7.00,20.64,57.00,-3474.01,17113
65.57,8.09,-0.03,7.00,18.09,55.00,-3474.01,17121
72.32,8.05,-0.04,7.00,15.16,52.00,-3474.01,17130
80.48,8.01,-0.04,7.00,11.37,49.00,-3474.01,17139
89.91,7.97,-0.04,7.00,7.43,46.00,-3474.01,17147
105.39,7.94,-0.03,7.00,0.56,40.00,-3474.01,17157
120.89,7.89,-0.04,7.00,0.00,40.00,-3474.01,17166
138.47,7.83,-0.06,7.00,0.00,40.00,-3474.01,17174
157.65,7.73,-0.10,7.00,0.00,40.00,-3474.01,17183
162.23,7.63,-0.10,7.00,0.00,40.00,-3474.01,17191
182.74,7.54,-0.09,7.00,0.00,40.00,-3474.01,17201
191.61,7.47,-0.07,7.00,0.00,40.00,-3474.01,17209
199.94,7.43,-0.04,7.00,0.00,40.00,-3474.01,17218
202.80,7.45,0.03,7.00,0.00,40.00,-3474.01,17227
209.60,7.50,0.05,7.00,0.00,40.00,-3474.01,17235
215.61,7.54,0.04,7.00,0.00,40.00,-3474.01,17245
220.75,7.64,0.10,7.00,0.00,40.00,-3474.01,17253
229.20,7.76,0.12,7.00,0.00,40.00,-3474.01,17262
233.54,7.87,0.10,7.00,0.00,40.00,-3474.01,17270
236.85,8.00,0.13,7.00,0.00,40.00,-3474.01,17280
241.34,8.14,0.14,7.00,0.00,40.00,-3474.01,17288
245.90,8.29,0.15,7.00,0.00,40.00,-3474.01,17297
251.72,8.37,0.09,7.00,0.00,40.00,-3474.01,17305
254.09,8.44,0.07,7.00,0.00,40.00,-3474.01,17314
252.90,8.48,0.04,7.00,0.00,40.00,-3474.01,17323
255.28,8.47,-0.02,7.00,0.00,40.00,-3474.01,17332
254.09,8.47,0.00,7.00,0.00,40.00,-3474.01,17341
252.90,8.47,-0.00,7.00,0.00,40.00,-3474.01,17349
251.72,8.45,-0.02,7.00,0.00,40.00,-3474.01,17358
249.38,8.46,0.01,7.00,0.00,40.00,-3474.01,17367
249.38,8.46,0.00,7.00,0.00,40.00,-3474.01,17376
245.90,8.50,0.04,7.00,0.00,40.00,-3474.01,17384
261.31,8.51,0.01,7.00,0.00,40.00,-3474.01,17393
258.88,8.56,0.04,7.00,0.00,40.00,-3 0 \L \uX@0x>2hH h@P0 at
s

$""
zeyl$qP1


C


@P9}
0&0T
"ivs00,40.00,-3474.01,18032
319.21,11.61,0.30,7.00,0.00,40.00,-3474.01,18041
303.32,11.90,0.28,7.00,0.00,40.00,-3474.01,18050
289.53,12.21,0.31,7.00,0.00,40.00,-3474.01,18059
288.19,12.51,0.30,7.00,0.00,40.00,-3474.01,18067
275.07,12.75,0.24,7.00,0.00,40.00,-3474.01,18076
266.24,12.96,0.20,7.00,11.25,49.00,-3474.01,18085
254.09,13.13,0.17,7.00,27.42,63.00,-3474.01,18094
255.28,13.24,0.12,7.00,28.05,63.00,-3474.01,18103
239.08,13.40,0.16,7.00,48.85,81.00,-3474.01,18112
204.72,13.52,0.12,7.00,81.57,108.00,-3474.01,18121
182.74,13.75,0.23,7.00,106.43,129.00,-3474.01,18130
168.55,14.00,0.25,7.00,123.04,143.00,-3474.01,18139
148.83,14.30,0.31,7.00,144.49,161.00,-3474.01,18148
123.87,14.70,0.39,7.00,169.57,182.00,-3474.01,18157
93.57,15.09,0.40,7.00,192.70,202.00,-3474.01,18166
69.05,15.59,0.50,7.00,215.29,221.00,-3474.01,18176
60.31,16.07,0.48,7.00,229.07,233.00,-3474.01,18185
41.75,16.58,0.51,7.00,246.29,247.00,-3474.01,18193
35.82,17.15,0.57,7.00,262.59,261.00,-3474.01,18202
33.21,17.70,0.54,7.00,276.09,272.00,-3474.01,18211
30.56,18.25,0.56,7.00,290.61,285.00,-3474.01,18221
30.75,18.81,0.56,7.00,304.62,296.00,-3474.01,18230
28.25,19.37,0.56,7.00,318.73,308.00,-3474.01,18238
26.40,19.92,0.55,7.00,332.42,320.00,-3474.01,18247
25.43,20.44,0.53,7.00,345.24,331.00,-3474.01,18256
22.81,20.96,0.52,7.00,358.33,342.00,-3474.01,18266
23.11,21.46,0.50,7.00,370.58,352.00,-3474.01,18275
24.32,21.96,0.50,7.00,382.83,362.00,-3474.01,18283
24.95,22.46,0.50,7.00,395.19,373.00,-3474.01,18292
26.73,22.93,0.47,7.00,406.14,382.00,-3474.01,18301
27.57,23.37,0.45,7.00,416.75,391.00,-3474.01,18311
31.30,23.77,0.39,7.00,425.05,398.00,-3474.01,18320
34.00,24.08,0.31,7.00,430.94,403.00,-3474.01,18328
44.38,24.31,0.23,7.00,433.35,405.00,-3474.01,18337
49.78,24.50,0.19,7.00,436.46,407.00,-3474.01,18347
53.67,24.64,0.14,7.00,437.89,409.00,-3474.01,18356
58.74,24.73,0.09,7.00,438.01,409.00,-3474.01,18365
64.22,24.76,0.03,7.00,436.47,407.00,-3474.01,18373
77.67,24.74,-0.02,7.00,431.11,403.00,-3474.01,18382
91.72,24.68,-0.06,7.00,423.99,397.00,-3474.01,18392
99.32,24.58,-0.10,7.00,417.91,392.00,-3474.01,18401
104.35,24.48,-0.10,7.00,413.19,388.00,-3474.01,18410
106.96,24.39,-0.09,7.00,410.16,385.00,-3474.01,18419
103.84,24.32,-0.07,7.00,410.03,385.00,-3474.01,18427
101.81,24.30,-0.03,7.00,411.15,386.00,-3474.01,18437
97.85,24.32,0.02,7.00,414.36,389.00,-3474.01,18446
95.45,24.39,0.07,7.00,418.13,392.00,-3474.01,18455
93.10,24.53,0.14,7.00,423.83,397.00,-3474.01,18464
97.37,24.65,0.12,7.00,424.66,397.00,-3474.01,18473
104.35,24.74,0.08,7.00,423.27,396.00,-3474.01,18482
110.70,24.82,0.08,7.00,422.63,396.00,-3474.01,18491
133.22,24.79,-0.03,7.00,408.84,384.00,-3474.01,18500
159.93,24.70,-0.09,7.00,389.65,368.00,-3474.01,18509
174.26,24.55,-0.16,7.00,374.72,355.00,-3474.01,18519
188.91,24.35,-0.19,7.00,358.57,342.00,-3474.01,18528
207.64,24.11,-0.25,7.00,336.48,323.00,-3474.01,18537
232.45,23.79,-0.32,7.00,305.40,297.00,-3474.01,18545
247.05,23.45,-0.34,7.00,282.53,278.00,-3474.01,18554
234.64,23.10,-0.36,7.00,285.23,280.00,-3474.01,18564
268.73,22.76,-0.33,7.00,243.00,244.00,-3474.01,18573
280.25,22.39,-0.37,7.00,220.32,225.00,-3474.01,18582
293.60,22.04,-0.35,7.00,196.62,205.00,-3474.01,18591
281.56,21.76,-0.28,7.00,204.76,212.00,-3474.01,18600
292.24,21.43,-0.33,7.00,183.27,194.00,-3474.01,18609
310.44,21.15,-0.28,7.00,155.52,171.00,-3474.01,18618
309.00,20.85,-0.30,7.00,149.42,165.00,-3474.01,18627
309.00,20.60,-0.25,7.00,143.91,161.00,-3474.01,18636
313.34,20.39,-0.21,7.00,134.34,153.00,-3474.01,18646
325.18,20.22,-0.17,7.00,115.53,137.00,-3474.01,18655
328.21,20.14,-0.08,7.00,111.25,133.00,-3474.01,18664
337.47,19.98,-0.16,7.00,93.55,118.00,-3474.01,18673
342.19,19.91,-0.07,7.00,87.11,113.00,-3474.01,18681
346.97,19.76,-0.15,7.00,75.13,103.00,-3474.01,18691
342.19,19.62,-0.13,7.00,78.79,106.00,-3474.01,18700
342.19,19.43,-0.20,7.00,72.47,101.00,-3474.01,18709
348.58,19.17,-0.26,7.00,55.93,87.00,-3474.01,18718
350.20,18.94,-0.23,7.00,48.52,80.00,-3474.01,18726
353.45,18.66,-0.28,7.00,35.96,70.00,-3474.01,18736
358.39,18.42,-0.24,7.00,23.92,60.00,-3474.01,18745
363.39,18.15,-0.27,7.00,9.19,47.00,-3474.01,18754
365.08,17.93,-0.22,7.00,2.09,41.00,-3474.01,18762
373.61,17.68,-0.24,7.00,0.00,40.00,-3474.01,18771
373.61,17.46,-0.23,7.00,0.00,40.00,-3474.01,18781
382.33,17.25,-0.21,7.00,0.00,40.00,-3474.01,18789
382.33,17.04,-0.21,7.00,0.00,40.00,-3474.01,18798
391.25,16.83,-0.21,7.00,0.00,40.00,-3474.01,18807
411.60,16.64,-0.20,7.00,0.00,40.00,-3474.01,18816
421.19,16.41,-0.22,7.00,0.00,40.00,-3474.01,18825
436.99,16.10,-0.31,7.00,0.00,40.00,-3474.01,18833
453.37,15.76,-0.34,7.00,0.00,40.00,-3474.01,18842
457.55,15.36,-0.40,7.00,0.00,40.00,-3474.01,18850
443.06,14.95,-0.41,7.00,0.00,40.00,-3474.01,18860
447.16,14.57,-0.39,7.00,0.00,40.00,-3474.01,18869
453.37,14.19,-0.38,7.00,0.00,40.00,-3474.01,18877
443.06,13.84,-0.35,7.00,0.00,40.00,-3474.01,18886
472.51,13.53,-0.30,7.00,0.00,40.00,-3474.01,18894
472.51,13.32,-0.22,7.00,0.00,40.00,-3474.01,18904
463.90,13.14,-0.18,7.00,0.00,40.00,-3474.01,18913
461.78,13.03,-0.11,7.00,0.00,40.00,-3474.01,18921
429.02,12.98,-0.05,7.00,0.00,40.00,-3474.01,18930
457.55,12.98,-0.00,7.00,0.00,40.00,-3474.01,18938
449.22,13.02,0.04,7.00,0.00,40.00,-3474.01,18948
445.10,13.17,0.15,7.00,0.00,40.00,-3474.01,18957
439.00,13.38,0.21,7.00,0.00,40.00,-3474.01,18965
439.00,13.63,0.25,7.00,0.00,40.00,-3474.01,18974
436.99,13.94,0.31,7.00,0.00,40.00,-3474.01,18982
434.98,14.25,0.31,7.00,0.00,40.00,-3474.01,18992
434.98,14.58,0.33,7.00,0.00,40.00,-3474.01,19000
439.00,14.89,0.31,7.00,0.00,40.00,-3474.01,19009
441.03,15.16,0.27,7.00,0.00,40.00,-3474.01,19018
443.06,15.39,0.24,7.00,0.00,40.00,-3474.01,19026
449.22,15.53,0.13,7.00,0.00,40.00,-3474.01,19036
455.45,15.65,0.12,7.00,0.00,40.00,-3474.01,19044
453.37,15.69,0.04,7.00,0.00,40.00,-3474.01,19053
455.45,15.71,0.02,7.00,0.00,40.00,-3474.01,19062
457.55,15.74,0.03,7.00,0.00,40.00,-3474.01,19070
461.78,15.73,-0.01,7.00,0.00,40.00,-3474.01,19080
463.90,15.69,-0.04,7.00,0.00,40.00,-3474.01,19088
468.18,15.60,-0.08,7.00,0.00,40.00,-3474.01,19097
470.34,15.57,-0.04,7.00,0.00,40.00,-3474.01,19105
472.51,15.48,-0.08,7.00,0.00,40.00,-3474.01,19115
472.51,15.45,-0.04,7.00,0.00,40.00,-3474.01,19124
474.68,15.42,-0.02,7.00,0.00,40.00,-3474.01,19132
443.06,15.39,-0.03,7.00,0.00,40.00,-3474.01,19141
476.87,15.37,-0.02,7.00,0.00,40.00,-3474.01,19149
449.22,15.33,-0.05,7.00,0.00,40.00,-3474.01,19159
483.48,15.19,-0.14,7.00,0.00,40.00,-3474.01,19168
453.37,14.93,-0.25,7.00,0.00,40.00,-3474.01,19176
490.18,14.63,-0.30,7.00,0.00,40.00,-3474.01,19185
499.26,14.24,-0.39,7.00,0.00,40.00,-3474.01,19193
506.18,13.82,-0.42,7.00,0.00,40.00,-3474.01,19203
501.56,13.40,-0.42,7.00,0.00,40.00,-3474.01,19212
513.19,13.01,-0.39,7.00,0.00,40.00,-3474.01,19220
515.55,12.66,-0.34,7.00,0.00,40.00,-3474.01,19229
515.55,12.35,-0.31,7.00,0.00,40.00,-3474.01,19237
517.92,12.11,-0.25,7.00,0.00,40.00,-3474.01,19247
517.92,11.87,-0.24,7.00,0.00,40.00,-3474.01,19255
494.70,11.72,-0.15,7.00,0.00,40.00,-3474.01,19264
522.69,11.61,-0.11,7.00,0.00,40.00,-3474.01,19273
525.09,11.50,-0.11,7.00,0.00,40.00,-3474.01,19281
525.09,11.37,-0.14,7.00,0.00,40.00,-3474.01,19291
525.09,11.25,-0.12,7.00,0.00,40.00,-3474.01,19299
525.09,11.15,-0.10,7.00,0.00,40.00,-3474.01,19308
520.30,11.03,-0.12,7.00,0.00,40.00,-3474.01,19317
520.30,10.90,-0.13,7.00,0.00,40.00,-3474.01,19325
520.30,10.70,-0.20,7.00,0.00,40.00,-3474.01,19335
520.30,10.47,-0.22,7.00,0.00,40.00,-3474.01,19343
517.92,10.20,-0.27,7.00,0.00,40.00,-3474.01,19352
522.69,9.91,-0.30,7.00,0.00,40.00,-3474.01,19361
522.69,9.60,-0.30,7.00,0.00,40.00,-3474.01,19369
522.69,9.33,-0.27,7.00,0.00,40.00,-3474.01,19379
522.69,9.13,-0.20,7.00,0.00,40.00,-3474.01,19387
520.30,8.95,-0.18,7.00,0.00,40.00,-3474.01,19396
510.84,8.81,-0.14,7.00,0.00,40.00,-3474.01,19404
496.98,8.72,-0.09,7.00,0.00,40.00,-3474.01,19414
490.18,8.62,-0.09,7.00,0.00,40.00,-3474.01,19422
481.26,8.56,-0.06,7.00,0.00,40.00,-3474.01,19431
474.68,8.52,-0.05,7.00,0.00,40.00,-3474.01,19440
468.18,8.52,0.00,7.00,0.00,40.00,-3474.01,19448
459.66,8.53,0.01,7.00,0.00,40.00,-3474.01,19458
445.10,8.57,0.04,7.00,0.00,40.00,-3474.01,19466
441.03,8.64,0.06,7.00,0.00,40.00,-3474.01,19475
434.98,8.69,0.06,7.00,0.00,40.00,-3474.01,19483
432.99,8.73,0.04,7.00,0.00,40.00,-3474.01,19492
431.00,8.75,0.02,7.00,0.00,40.00,-3474.01,19501
427.05,8.69,-0.06,7.00,0.00,40.00,-3474.01,19510
419.26,8.58,-0.11,7.00,0.00,40.00,-3474.01,19518
415.41,8.39,-0.18,7.00,0.00,40.00,-3474.01,19527
413.51,8.18,-0.21,7.00,0.00,40.00,-3474.01,19535
402.23,7.94,-0.24,7.00,0.00,40.00,-3474.01,19545
396.70,7.74,-0.21,7.00,0.00,40.00,-3474.01,19553
387.66,7.59,-0.15,7.00,0.00,40.00,-3474.01,19562
378.82,7.52,-0.07,7.00,0.00,40.00,-3474.01,19571
365.08,7.52,-0.00,7.00,0.00,40.00,-3474.01,19579
350.20,7.54,0.03,7.00,0.00,40.00,-3474.01,19589
337.47,7.66,0.11,7.00,0.00,40.00,-3474.01,19597
322.18,7.84,0.18,7.00,0.00,40.00,-3474.01,19606
300.51,8.06,0.22,7.00,0.00,40.00,-3474.01,19614
282.87,8.41,0.35,7.00,0.00,40.00,-3474.01,19623
268.73,8.79,0.38,7.00,0.00,40.00,-3474.01,19632
224.94,9.24,0.45,7.00,0.00,40.00,-3474.01,19641
212.59,9.76,0.52,7.00,0.00,40.00,-3474.01,19649
196.20,10.33,0.57,7.00,17.61,54.00,-3474.01,19658
161.46,10.92,0.60,7.00,57.91,88.00,-3474.01,19667
144.60,11.54,0.61,7.00,83.94,110.00,-3474.01,19677
123.87,12.22,0.68,7.00,113.37,135.00,-3474.01,19686
100.81,12.86,0.64,7.00,138.89,157.00,-3474.01,19694
86.37,13.54,0.69,7.00,162.35,176.00,-3474.01,19703
68.69,14.22,0.67,7.00,184.48,195.00,-3474.01,19713
52.26,14.87,0.65,7.00,204.13,212.00,-3474.01,19722
47.15,15.58,0.72,7.00,224.53,229.00,-3474.01,19731
40.60,16.25,0.67,7.00,241.28,243.00,-3474.01,19739
39.02,16.96,0.71,7.00,260.05,259.00,-3474.01,19748
36.44,17.60,0.64,7.00,275.26,272.00,-3474.01,19758
32.82,18.26,0.66,7.00,292.52,286.00,-3474.01,19767
32.82,18.91,0.65,7.00,308.41,300.00,-3474.01,19776
34.59,19.51,0.60,7.00,322.40,311.00,-3474.01,19784
40.14,20.07,0.56,7.00,334.58,322.00,-3474.01,19793
42.93,20.58,0.51,7.00,345.97,331.00,-3474.01,19803
50.87,21.04,0.47,7.00,355.19,339.00,-3474.01,19812
63.22,21.44,0.39,7.00,360.80,344.00,-3474.01,19821
75.72,21.78,0.34,7.00,364.82,347.00,-3474.01,19829
93.57,22.06,0.29,7.00,364.81,347.00,-3474.01,19838
100.81,22.30,0.23,7.00,366.72,349.00,-3474.01,19848
106.96,22.49,0.20,7.00,368.35,350.00,-3474.01,19857
110.16,22.66,0.17,7.00,370.70,352.00,-3474.01,19866
106.96,22.81,0.15,7.00,375.45,356.00,-3474.01,19875
94.98,22.99,0.17,7.00,385.10,364.00,-3474.01,19885
83.80,23.18,0.20,7.00,394.54,372.00,-3474.01,19893
77.67,23.42,0.23,7.00,403.10,379.00,-3474.01,19902
63.55,23.67,0.25,7.00,413.55,388.00,-3474.01,19911
54.54,23.94,0.27,7.00,423.01,396.00,-3474.01,19920
50.87,24.20,0.26,7.00,430.08,402.00,-3474.01,19930
49.78,24.45,0.24,7.00,436.09,407.00,-3474.01,19939
48.19,24.67,0.22,7.00,441.42,412.00,-3474.01,19947
47.66,24.87,0.20,7.00,446.15,416.00,-3474.01,19956
50.87,25.04,0.17,7.00,449.23,418.00,-3474.01,19965
56.61,25.16,0.12,7.00,449.83,419.00,-3474.01,19975
59.99,25.27,0.11,7.00,451.83,420.00,-3474.01,19984
68.34,25.30,0.03,7.00,448.97,418.00,-3474.01,19992
74.19,25.30,0.00,7.00,446.62,416.00,-3474.01,20001
78.87,25.27,-0.04,7.00,443.43,413.00,-3474.01,20011
89.01,25.17,-0.10,7.00,436.28,407.00,-3474.01,20020
94.04,24.99,-0.18,7.00,428.42,401.00,-3474.01,20029
102.82,24.80,-0.19,7.00,420.14,394.00,-3474.01,20038
111.24,24.58,-0.22,7.00,410.52,386.00,-3474.01,20046
125.08,24.31,-0.28,7.00,395.80,373.00,-3474.01,20056
132.57,23.97,-0.34,7.00,382.18,362.00,-3474.01,20065
148.83,23.60,-0.37,7.00,363.39,346.00,-3474.01,20074
146.70,23.21,-0.39,7.00,354.26,338.00,-3474.01,20083
163.01,22.82,-0.39,7.00,334.50,322.00,-3474.01,20092
166.15,22.38,-0.43,7.00,320.74,310.00,-3474.01,20102
162.23,21.88,-0.51,7.00,309.18,300.00,-3474.01,20111
166.95,21.33,-0.55,7.00,291.34,285.00,-3474.01,20119
175.09,20.75,-0.58,7.00,270.73,268.00,-3474.01,20128
180.16,20.10,-0.64,7.00,249.84,250.00,-3474.01,20137
176.77,19.39,-0.72,7.00,232.87,236.00,-3474.01,20147
188.91,18.64,-0.75,7.00,204.50,212.00,-3474.01,20156
204.72,17.89,-0.74,7.00,173.63,186.00,-3474.01,20165
227.06,17.16,-0.74,7.00,136.13,154.00,-3474.01,20174
237.97,16.40,-0.76,7.00,106.54,129.00,-3474.01,20183
286.85,15.60,-0.80,7.00,34.26,68.00,-3474.01,20192
306.15,14.82,-0.77,7.00,0.00,40.00,-3474.01,20201
322.18,14.12,-0.71,7.00,0.00,40.00,-3474.01,20209
337.47,13.40,-0.72,7.00,0.00,40.00,-3474.01,20218
345.37,12.78,-0.62,7.00,0.00,40.00,-3474.01,20228
353.45,12.24,-0.54,7.00,0.00,40.00,-3474.01,20236
363.39,11.74,-0.49,7.00,0.00,40.00,-3474.01,20245
380.57,11.38,-0.36,7.00,0.00,40.00,-3474.01,20253
360.05,11.34,-0.05,7.00,0.00,40.00,-3474.01,20262
391.25,11.39,0.06,7.00,0.00,40.00,-3474.01,20272
371.89,11.55,0.15,7.00,0.00,40.00,-3474.01,20280
400.38,11.85,0.30,7.00,0.00,40.00,-3474.01,20289
407.83,12.23,0.38,7.00,0.00,40.00,-3474.01,20297
419.26,12.71,0.47,7.00,0.00,40.00,-3474.01,20306
427.05,13.14,0.43,7.00,0.00,40.00,-3474.01,20316
441.03,13.37,0.23,7.00,0.00,40.00,-3474.01,20324
449.22,13.44,0.07,7.00,0.00,40.00,-3474.01,20333
457.55,13.40,-0.05,7.00,0.00,40.00,-3474.01,20341
461.78,13.33,-0.07,7.00,0.00,40.00,-3474.01,20350
459.66,13.24,-0.09,7.00,0.00,40.00,-3474.01,20359
459.66,13.23,-0.01,7.00,0.00,40.00,-3474.01,20368
455.45,13.24,0.01,7.00,0.00,40.00,-3474.01,20377
451.29,13.27,0.03,7.00,0.00,40.00,-3474.01,20385
447.16,13.33,0.06,7.00,0.00,40.00,-3474.01,20395
441.03,13.39,0.06,7.00,0.00,40.00,-3474.01,20403
431.00,13.40,0.02,7.00,0.00,40.00,-3474.01,20412
425.09,13.41,0.00,7.00,0.00,40.00,-3474.01,20420
419.26,13.42,0.02,7.00,0.00,40.00,-3474.01,20429
411.60,13.43,0.01,7.00,0.00,40.00,-3474.01,20439
385.88,13.42,-0.01,7.00,0.00,40.00,-3474.01,20447
398.54,13.45,0.04,7.00,0.00,40.00,-3474.01,20456
396.70,13.49,0.04,7.00,0.00,40.00,-3474.01,20464
371.89,13.49,0.01,7.00,0.00,40.00,-3474.01,20473
394.88,13.54,0.05,7.00,0.00,40.00,-3474.01,20483
396.70,13.58,0.04,7.00,0.00,40.00,-3474.01,20491
396.70,13.61,0.03,7.00,0.00,40.00,-3474.01,20500
398.54,13.60,-0.01,7.00,0.00,40.00,-3474.01,20508
396.70,13.57,-0.02,7.00,0.00,40.00,-3474.01,20517
394.88,13.46,-0.12,7.00,0.00,40.00,-3474.01,20527
394.88,13.32,-0.14,7.00,0.00,40.00,-3474.01,20535
394.88,13.22,-0.11,7.00,0.00,40.00,-3474.01,20544
396.70,13.05,-0.16,7.00,0.00,40.00,-3474.01,20552
394.88,12.85,-0.21,7.00,0.00,40.00,-3474.01,20561
393.06,12.62,-0.23,7.00,0.00,40.00,-3474.01,20571
394.88,12.39,-0.23,7.00,0.00,40.00,-3474.01,20579
370.17,12.10,-0.29,7.00,0.00,40.00,-3474.01,20588
371.89,11.82,-0.28,7.00,0.00,40.00,-3474.01,20596
400.38,11.51,-0.31,7.00,0.00,40.00,-3474.01,20605
371.89,11.18,-0.33,7.00,0.00,40.00,-3474.01,20614
393.06,11.04,-0.13,7.00,0.00,40.00,-3474.01,20623
393.06,10.98,-0.07,7.00,0.00,40.00,-3474.01,20632
377.07,11.25,0.27,7.00,0.00,40.00,-3474.01,20640
382.33,11.50,0.25,7.00,0.00,40.00,-3474.01,20649
377.07,11.40,-0.10,7.00,0.00,40.00,-3474.01,20658
378.82,11.25,-0.15,7.00,0.00,40.00,-3474.01,20667
375.34,11.24,-0.01,7.00,0.00,40.00,-3474.01,20676
373.61,10.94,-0.30,7.00,0.00,40.00,-3474.01,20684
358.39,10.66,-0.28,7.00,0.00,40.00,-3474.01,20694
387.66,10.36,-0.30,7.00,0.00,40.00,-3474.01,20702
396.70,9.92,-0.44,7.00,0.00,40.00,-3474.01,20711
404.09,9.48,-0.44,7.00,0.00,40.00,-3474.01,20719
417.33,8.94,-0.54,7.00,0.00,40.00,-3474.01,20728
431.00,8.49,-0.45,7.00,0.00,40.00,-3474.01,20738
443.06,8.02,-0.47,7.00,0.00,40.00,-3474.01,20746
455.45,7.62,-0.40,7.00,0.00,40.00,-3474.01,20755
461.78,7.36,-0.25,7.00,0.00,40.00,-3474.01,20763
466.04,7.18,-0.18,7.00,0.00,40.00,-3474.01,20772
470.34,7.08,-0.10,7.00,0.00,40.00,-3474.01,20781
468.18,7.02,-0.06,7.00,0.00,40.00,-3474.01,20790
468.18,7.03,0.01,7.00,0.00,40.00,-3474.01,20798
468.18,7.09,0.05,7.00,0.00,40.00,-3474.01,20807
461.78,7.20,0.12,7.00,0.00,40.00,-3474.01,20815
449.22,7.39,0.19,7.00,0.00,40.00,-3474.01,20825
441.03,7.63,0.24,7.00,0.00,40.00,-3474.01,20834
436.99,7.90,0.26,7.00,0.00,40.00,-3474.01,20842
427.05,8.15,0.25,7.00,0.00,40.00,-3474.01,20851
419.26,8.35,0.20,7.00,0.00,40.00,-3474.01,20859
417.33,8.50,0.15,7.00,0.00,40.00,-3474.01,20869
409.71,8.51,0.01,7.00,0.00,40.00,-3474.01,20877
407.83,8.47,-0.04,7.00,0.00,40.00,-3474.01,20886
404.09,8.40,-0.07,7.00,0.00,40.00,-3474.01,20894
398.54,8.25,-0.15,7.00,0.00,40.00,-3474.01,20903
387.66,8.05,-0.20,7.00,0.00,40.00,-3474.01,20912
351.82,7.80,-0.25,7.00,0.00,40.00,-3474.01,20921
358.39,7.51,-0.29,7.00,0.00,40.00,-3474.01,20929
342.19,7.13,-0.38,7.00,0.00,40.00,-3474.01,20938
340.61,6.69,-0.44,7.00,0.00,40.00,-3474.01,20947
337.47,6.17,-0.52,7.00,0.00,40.00,-3474.01,20956
348.58,5.63,-0.54,7.00,0.00,40.00,-3474.01,20965
334.35,5.08,-0.55,7.00,0.00,40.00,-3474.01,20973
340.61,4.56,-0.52,7.00,0.00,40.00,-3474.01,20982
335.91,4.20,-0.36,7.00,0.00,40.00,-3474.01,20990
331.27,3.97,-0.23,7.00,0.00,40.00,-3474.01,21000
320.69,3.80,-0.18,7.00,0.00,40.00,-3474.01,21009
317.73,3.70,-0.10,7.00,0.00,40.00,-3474.01,21017
313.34,3.66,-0.04,7.00,0.00,40.00,-3474.01,21026
309.00,3.69,0.03,7.00,0.00,40.00,-3474.01,21035
309.00,3.78,0.09,7.00,0.00,40.00,-3474.01,21044
306.15,3.92,0.14,7.00,0.00,40.00,-3474.01,21052
304.73,4.08,0.16,7.00,0.00,40.00,-3474.01,21061
300.51,4.30,0.22,7.00,0.00,40.00,-3474.01,21070
289.53,4.57,0.27,7.00,0.00,40.00,-3474.01,21079
273.79,4.89,0.31,7.00,0.00,40.00,-3474.01,21088
256.47,5.41,0.52,7.00,0.00,40.00,-3474.01,21096
254.09,5.83,0.42,7.00,0.00,40.00,-3474.01,21105
255.28,6.28,0.45,7.00,0.00,40.00,-3474.01,21113
258.88,6.80,0.52,7.00,0.00,40.00,-3474.01,21123
262.53,7.28,0.48,7.00,0.00,40.00,-3474.01,21131
269.99,7.77,0.49,7.00,0.00,40.00,-3474.01,21140
277.65,8.21,0.44,7.00,0.00,40.00,-3474.01,21148
292.24,8.66,0.45,7.00,0.00,40.00,-3474.01,21157
286.85,9.08,0.42,7.00,0.00,40.00,-3474.01,21167
314.80,9.40,0.32,7.00,0.00,40.00,-3474.01,21175
325.18,9.67,0.27,7.00,0.00,40.00,-3474.01,21184
328.21,9.92,0.25,7.00,0.00,40.00,-3474.01,21192
334.35,10.19,0.27,7.00,0.00,40.00,-3474.01,21201
342.19,10.40,0.22,7.00,0.00,40.00,-3474.01,21210
361.72,10.63,0.23,7.00,0.00,40.00,-3474.01,21219
371.89,10.91,0.28,7.00,0.00,40.00,-3474.01,21228
377.07,11.17,0.25,7.00,0.00,40.00,-3474.01,21236
384.10,11.41,0.24,7.00,0.00,40.00,-3474.01,21245
368.47,11.59,0.18,7.00,0.00,40.00,-3474.01,21254
400.38,11.71,0.13,7.00,0.00,40.00,-3474.01,21263
407.83,11.80,0.09,7.00,0.00,40.00,-3474.01,21271
413.51,11.82,0.02,7.00,0.00,40.00,-3474.01,21280
415.41,11.70,-0.12,7.00,0.00,40.00,-3474.01,21289
417.33,11.54,-0.16,7.00,0.00,40.00,-3474.01,21298
419.26,11.31,-0.23,7.00,0.00,40.00,-3474.01,21307
419.26,10.97,-0.34,7.00,0.00,40.00,-3474.01,21315
421.19,10.55,-0.42,7.00,0.00,40.00,-3474.01,21324
419.26,10.14,-0.41,7.00,0.00,40.00,-3474.01,21334
419.26,9.73,-0.40,7.00,0.00,40.00,-3474.01,21342
393.06,9.27,-0.47,7.00,0.00,40.00,-3474.01,21351
415.41,8.79,-0.48,7.00,0.00,40.00,-3474.01,21359
411.60,8.31,-0.48,7.00,0.00,40.00,-3474.01,21368
411.60,7.83,-0.48,7.00,0.00,40.00,-3474.01,21377
402.23,7.39,-0.44,7.00,0.00,40.00,-3474.01,21386
382.33,7.00,-0.39,7.00,0.00,40.00,-3474.01,21394
353.45,6.72,-0.28,7.00,0.00,40.00,-3474.01,21403
335.91,6.51,-0.21,7.00,0.00,40.00,-3474.01,21412
317.73,6.32,-0.19,7.00,0.00,40.00,-3474.01,21421
317.73,6.15,-0.17,7.00,0.00,40.00,-3474.01,21430
319.21,6.02,-0.13,7.00,0.00,40.00,-3474.01,21438
328.21,6.10,0.08,7.00,0.00,40.00,-3474.01,21447
342.19,6.00,-0.10,7.00,0.00,40.00,-3474.01,21455
329.74,5.94,-0.07,7.00,0.00,40.00,-3474.01,21465
334.35,5.91,-0.02,7.00,0.00,40.00,-3474.01,21473
322.18,5.98,0.07,7.00,0.00,40.00,-3474.01,21482
304.73,6.10,
utu2,i0j20,7.00,0.00,40.00,-3474.01,21509
237.97,6.66,0.22,7.00,0.00,40.00,-3474.01,21517
223.88,6.83,0.18,7.00,0.00,40.00,-3474.01,21526
210.59,7.02,0.19,7.00,0.00,40.00,-3474.01,21534
188.91,7.02,0.00,7.00,0.00,40.00,-3474.01,21543
175.09,7.20,0.18,7.00,0.00,40.00,-3474.01,21552
156.14,7.34,0.14,7.00,0.00,40.00,-3474.01,21561
155.40,7.45,0.11,7.00,0.00,40.00,-3474.01,21570
153.18,7.49,0.04,7.00,0.00,40.00,-3474.01,21578
158.40,7.47,-0.01,7.00,0.00,40.00,-3474.01,21587
163.01,7.46,-0.01,7.00,0.00,40.00,-3474.01,21596
167.75,7.62,0.15,7.00,0.00,40.00,-3474.01,21605
171.79,7.51,-0.10,7.00,0.00,40.00,-3474.01,21613
179.30,7.50,-0.01,7.00,0.00,40.00,-3474.01,21622
186.24,7.50,0.00,7.00,0.00,40.00,-3474.01,21630
186.24,7.48,-0.02,7.00,0.00,40.00,-3474.01,21640
194.35,7.44,-0.04,7.00,0.00,40.00,-3474.01,21648
198.06,7.40,-0.04,7.00,0.00,40.00,-3474.01,21657
198.06,7.38,-0.02,7.00,0.00,40.00,-3474.01,21665
194.35,7.35,-0.03,7.00,0.00,40.00,-3474.01,21675
194.35,7.33,-0.02,7.00,0.00,40.00,-3474.01,21684
199.00,7.33,-0.01,7.00,0.00,40.00,-3474.01,21692
205.69,7.37,0.04,7.00,0.00,40.00,-3474.01,21701
210.59,7.42,0.05,7.00,0.00,40.00,-3474.01,21709
214.60,7.46,0.04,7.00,0.00,40.00,-3474.01,21719
223.88,7.52,0.06,7.00,0.00,40.00,-3474.01,21727
225.99,7.54,0.02,7.00,0.00,40.00,-3474.01,21736
222.83,7.58,0.04,7.00,0.00,40.00,-3474.01,21744
223.88,7.62,0.04,7.00,0.00,40.00,-3474.01,21753
237.97,7.66,0.04,7.00,0.00,40.00,-3474.01,21762
242.47,7.70,0.04,7.00,0.00,40.00,-3474.01,21771
251.72,7.71,0.01,7.00,0.00,40.00,-3474.01,21779
260.09,7.72,0.01,7.00,0.00,40.00,-3474.01,21788
260.09,7.68,-0.04,7.00,0.00,40.00,-3474.01,21796
281.56,7.62,-0.06,7.00,0.00,40.00,-3474.01,21806
281.56,7.56,-0.06,7.00,0.00,40.00,-3474.01,21815
288.19,7.20,-0.36,7.00,0.00,40.00,-3474.01,21823
285.52,7.14,-0.06,7.00,0.00,40.00,-3474.01,21832
282.87,7.10,-0.04,7.00,0.00,40.00,-3474.01,21840
280.25,7.03,-0.07,7.00,0.00,40.00,-3474.01,21850
272.52,7.04,0.01,7.00,0.00,40.00,-3474.01,21858
265.00,7.00,-0.05,7.00,0.00,40.00,-3474.01,21867
250.55,6.98,-0.02,7.00,0.00,40.00,-3474.01,21875
240.21,6.98,-0.01,7.00,0.00,40.00,-3474.01,21884
232.45,6.95,-0.02,7.00,0.00,40.00,-3474.01,21893
224.94,6.98,0.03,7.00,0.00,40.00,-3474.01,21902
222.83,7.26,0.28,7.00,0.00,40.00,-3474.01,21910
207.64,7.53,0.27,7.00,0.00,40.00,-3474.01,21919
216.63,7.70,0.17,7.00,0.00,40.00,-3474.01,21928
203.76,7.87,0.18,7.00,0.00,40.00,-3474.01,21937
214.60,8.09,0.22,7.00,0.00,40.00,-3474.01,21946
202.80,8.33,0.24,7.00,0.00,40.00,-3474.01,21954
205.69,8.61,0.28,7.00,0.00,40.00,-3474.01,21963
221.79,8.89,0.28,7.00,0.00,40.00,-3474.01,21971
224.94,9.13,0.25,7.00,0.00,40.00,-3474.01,21981
227.06,9.29,0.16,7.00,0.00,40.00,-3474.01,21989
218.68,9.39,0.09,7.00,0.00,40.00,-3474.01,21998
233.54,9.44,0.05,7.00,0.00,40.00,-3474.01,22006
223.88,9.42,-0.02,7.00,0.00,40.00,-3474.01,22016
233.54,9.44,0.03,7.00,0.00,40.00,-3474.01,22024
233.54,9.43,-0.02,7.00,0.00,40.00,-3474.01,22033
234.64,9.40,-0.03,7.00,0.00,40.00,-3474.01,22041
233.54,9.30,-0.11,7.00,0.00,40.00,-3474.01,22050
220.75,9.21,-0.09,7.00,0.00,40.00,-3474.01,22060
233.54,9.13,-0.08,7.00,0.00,40.00,-3474.01,22068
222.83,8.98,-0.15,7.00,0.00,40.00,-3474.01,22077
242.47,8.83,-0.14,7.00,0.00,40.00,-3474.01,22085
239.08,8.63,-0.21,7.00,0.00,40.00,-3474.01,22094
263.76,8.40,-0.23,7.00,0.00,40.00,-3474.01,22103
276.36,8.15,-0.25,7.00,0.00,40.00,-3474.01,22112
284.19,7.90,-0.26,7.00,0.00,40.00,-3474.01,22120
309.00,7.69,-0.21,7.00,0.00,40.00,-3474.01,22129
322.18,7.50,-0.19,7.00,0.00,40.00,-3474.01,22137
334.35,7.31,-0.19,7.00,0.00,40.00,-3474.01,22147
339.03,7.15,-0.16,7.00,0.00,40.00,-3474.01,22156
348.58,7.03,-0.13,7.00,0.00,40.00,-3474.01,22164
351.82,6.92,-0.11,7.00,0.00,40.00,-3474.01,22173
355.09,6.83,-0.09,7.00,0.00,40.00,-3474.01,22181
358.39,6.78,-0.05,7.00,0.00,40.00,-3474.01,22191
368.47,6.72,-0.05,7.00,0.00,40.00,-3474.01,22199
375.34,6.69,-0.03,7.00,0.00,40.00,-3474.01,22208
382.33,6.69,-0.01,7.00,0.00,40.00,-3474.01,22216
396.70,6.65,-0.03,7.00,0.00,40.00,-3474.01,22225
378.82,6.63,-0.02,7.00,0.00,40.00,-3474.01,22234
423.14,6.56,-0.07,7.00,0.00,40.00,-3474.01,22243
409.71,6.47,-0.08,7.00,0.00,40.00,-3474.01,22252
449.22,6.36,-0.11,7.00,0.00,40.00,-3474.01,22260
459.66,6.25,-0.12,7.00,0.00,40.00,-3474.01,22269
470.34,6.13,-0.12,7.00,0.00,40.00,-3474.01,22278
479.06,5.98,-0.14,7.00,0.00,40.00,-3474.01,22287
490.18,5.81,-0.18,7.00,0.00,40.00,-3474.01,22295
501.56,5.60,-0.20,7.00,0.00,40.00,-3474.01,22304
501.56,5.41,-0.19,7.00,0.00,40.00,-3474.01,22312
501.56,5.18,-0.23,7.00,0.00,40.00,-3474.01,22322
508.50,4.96,-0.21,7.00,0.00,40.00,-3474.01,22331
515.55,4.76,-0.20,7.00,0.00,40.00,-3474.01,22339
517.92,4.56,-0.20,7.00,0.00,40.00,-3474.01,22348
522.69,4.36,-0.20,7.00,0.00,40.00,-3474.01,22356
525.09,4.17,-0.20,7.00,0.00,40.00,-3474.01,22366
525.09,3.98,-0.19,7.00,0.00,40.00,-3474.01,22375
492.44,3.80,-0.18,7.00,0.00,40.00,-3474.01,22383
537.26,3.64,-0.16,7.00,0.00,40.00,-3474.01,22392
496.98,3.53,-0.11,7.00,0.00,40.00,-3474.01,22401
539.72,3.43,-0.10,7.00,0.00,40.00,-3474.01,22410
539.72,3.37,-0.06,7.00,0.00,40.00,-3474.01,22418
513.19,3.36,-0.01,7.00,0.00,40.00,-3474.01,22427
542.20,3.36,-0.00,7.00,0.00,40.00,-3474.01,22435
547.19,3.42,0.06,7.00,0.00,40.00,-3474.01,22445
510.84,3.55,0.13,7.00,0.00,40.00,-3474.01,22454
544.69,3.76,0.21,7.00,0.00,40.00,-3474.01,22462
542.20,3.99,0.23,7.00,0.00,40.00,-3474.01,22471
539.72,4.27,0.28,7.00,0.00,40.00,-3474.01,22479
544.69,4.56,0.29,7.00,0.00,40.00,-3474.01,22489
544.69,4.83,0.27,7.00,0.00,40.00,-3474.01,22497
544.69,5.09,0.26,7.00,0.00,40.00,-3474.01,22506
544.69,5.30,0.21,7.00,0.00,40.00,-3474.01,22515
547.19,5.50,0.19,7.00,0.00,40.00,-3474.01,22523
549.70,5.63,0.13,7.00,0.00,40.00,-3474.01,22533
529.92,5.72,0.10,7.00,0.00,40.00,-3474.01,22541
552.22,5.76,0.04,7.00,0.00,40.00,-3474.01,22550
529.92,5.69,-0.07,7.00,0.00,40.00,-3474.01,22558
532.36,5.64,-0.05,7.00,0.00,40.00,-3474.01,22567
534.80,5.59,-0.04,7.00,0.00,40.00,-3474.01,22576
559.86,5.50,-0.09,7.00,0.00,40.00,-3474.01,22585
562.43,5.40,-0.10,7.00,0.00,40.00,-3474.01,22593
570.20,5.27,-0.13,7.00,0.00,40.00,-3474.01,22602
570.20,5.10,-0.17,7.00,0.00,40.00,-3474.01,22611
565.01,4.78,-0.32,7.00,0.00,40.00,-3474.01,22620
570.20,4.60,-0.18,7.00,0.00,40.00,-3474.01,22629
572.82,4.41,-0.18,7.00,0.00,40.00,-3474.01,22637
575.45,3.82,-0.59,7.00,0.00,40.00,-3474.01,22646
583.40,3.45,-0.37,7.00,0.00,40.00,-3474.01,22654
583.40,2.98,-0.47,7.00,0.00,40.00,-3474.01,22664
586.07,2.64,-0.34,7.00,0.00,40.00,-3474.01,22673
594.17,2.11,-0.53,7.00,0.00,40.00,-3474.01,22681
599.63,1.77,-0.34,7.00,0.00,40.00,-3474.01,22690
602.38,1.42,-0.35,7.00,0.00,40.00,-3474.01,22699
578.08,0.86,-0.56,7.00,0.00,40.00,-3474.01,22708
578.08,0.39,-0.47,7.00,0.00,40.00,-3474.01,22717
610.69,0.12,-0.27,7.00,0.00,40.00,-3474.01,22725
610.69,-0.29,-0.41,7.00,0.00,40.00,-3474.01,22734
610.69,-0.67,-0.38,7.00,0.00,40.00,-3474.01,22743
616.30,-0.98,-0.31,7.00,0.00,40.00,-3474.01,22752
616.30,-1.20,-0.22,7.00,0.00,40.00,-3474.01,22760
619.12,-1.45,-0.25,7.00,0.00,40.00,-3474.01,22769
621.96,-1.65,-0.19,7.00,0.00,40.00,-3474.01,22778
621.96,-1.80,-0.15,7.00,0.00,40.00,-3474.01,22787
624.81,-1.90,-0.10,7.00,0.00,40.00,-3474.01,22796
624.81,-1.97,-0.07,7.00,0.00,40.00,-3474.01,22804
624.81,-1.98,-0.02,7.00,0.00,40.00,-3474.01,22813
627.67,-2.01,-0.03,7.00,0.00,40.00,-3474.01,22821
624.81,-2.00,0.01,7.00,0.00,40.00,-3474.01,22831
580.74,-1.98,0.02,7.00,0.00,40.00,-3474.01,22840
624.81,-1.97,0.01,7.00,0.00,40.00,-3474.01,22848
578.08,-1.94,0.02,7.00,0.00,40.00,-3474.01,22857
624.81,-1.82,0.12,7.00,0.00,40.00,-3474.01,22865
627.67,-1.91,-0.08,7.00,0.00,40.00,-3474.01,22875
630.54,-1.88,0.03,7.00,0.00,40.00,-3474.01,22883
627.67,-1.88,-0.00,7.00,0.00,40.00,-3474.01,22892
627.67,-1.89,-0.01,7.00,0.00,40.00,-3474.01,22901
627.67,-1.93,-0.03,7.00,0.00,40.00,-3474.01,22909
627.67,-1.89,0.04,7.00,0.00,40.00,-3474.01,22919
627.67,-1.87,0.02,7.00,0.00,40.00,-3474.01,22927
627.67,-1.81,0.06,7.00,0.00,40.00,-3474.01,22936
583.40,-1.77,0.04,7.00,0.00,40.00,-3474.01,22945
627.67,-1.83,-0.06,7.00,0.00,40.00,-3474.01,22953
627.67,-1.77,0.06,7.00,0.00,40.00,-3474.01,22963
627.67,-1.77,-0.00,7.00,0.00,40.00,-3474.01,22971
627.67,-1.81,-0.04,7.00,0.00,40.00,-3474.01,22980
624.81,-1.86,-0.06,7.00,0.00,40.00,-3474.01,22988
624.81,-1.91,-0.05,7.00,0.00,40.00,-3474.01,22998
588.76,-1.96,-0.05,7.00,0.00,40.00,-3474.01,23007
588.76,-2.01,-0.05,7.00,0.00,40.00,-3474.01,23015
619.12,-2.05,-0.04,7.00,0.00,40.00,-3474.01,23024
602.38,-2.06,-0.00,7.00,0.00,40.00,-3474.01,23032
613.49,-2.05,0.01,7.00,0.00,40.00,-3474.01,23042
613.49,-2.04,0.00,7.00,0.00,40.00,-3474.01,23050
613.49,-2.04,0.01,7.00,0.00,40.00,-3474.01,23059
613.49,-2.08,-0.04,7.00,0.00,40.00,-3474.01,23068
613.49,-2.14,-0.06,7.00,0.00,40.00,-3474.01,23076
613.49,-2.25,-0.11,7.00,0.00,40.00,-3474.01,23086
613.49,-2.38,-0.14,7.00,0.00,40.00,-3474.01,23094
610.69,-2.52,-0.14,7.00,0.00,40.00,-3474.01,23103
605.14,-2.66,-0.14,7.00,0.00,40.00,-3474.01,23111
605.14,-2.77,-0.11,7.00,0.00,40.00,-3474.01,23120
605.14,-2.89,-0.12,7.00,0.00,40.00,-3474.01,23130
605.14,-3.01,-0.12,7.00,0.00,40.00,-3474.01,23138
607.91,-3.12,-0.11,7.00,0.00,40.00,-3474.01,23147
605.14,-3.22,-0.10,7.00,0.00,40.00,-3474.01,23155
602.38,-3.30,-0.08,7.00,0.00,40.00,-3474.01,23164
599.63,-3.36,-0.06,7.00,0.00,40.00,-3474.01,23173
596.89,-3.38,-0.02,7.00,0.00,40.00,-3474.01,23182
594.17,-3.43,-0.05,7.00,0.00,40.00,-3474.01,23191
594.17,-3.44,-0.01,7.00,0.00,40.00,-3474.01,23199
547.19,-3.43,0.01,7.00,0.00,40.00,-3474.01,23208
591.46,-3.44,-0.01,7.00,0.00,40.00,-3474.01,23217
544.69,-3.44,-0.00,7.00,0.00,40.00,-3474.01,23226
586.07,-3.43,0.01,7.00,0.00,40.00,-3474.01,23234
583.40,-3.39,0.05,7.00,0.00,40.00,-3474.01,23243
583.40,-3.37,0.02,7.00,0.00,40.00,-3474.01,23251
580.74,-3.32,0.05,7.00,0.00,40.00,-3474.01,23261
580.74,-3.26,0.06,7.00,0.00,40.00,-3474.01,23270
580.74,-3.23,0.03,7.00,0.00,40.00,-3474.01,23278
580.74,-3.20,0.02,7.00,0.00,40.00,-3474.01,23287
575.45,-3.17,0.04,7.00,0.00,40.00,-3474.01,23296
578.08,-3.11,0.05,7.00,0.00,40.00,-3474.01,23305
575.45,-3.04,0.07,7.00,0.00,40.00,-3474.01,23314
572.82,-2.94,0.10,7.00,0.00,40.00,-3474.01,23322
527.50,-2.81,0.14,7.00,0.00,40.00,-3474.01,23331
572.82,-2.68,0.13,7.00,0.00,40.00,-3474.01,23340
529.92,-2.55,0.13,7.00,0.00,40.00,-3474.01,23349
575.45,-2.48,0.06,7.00,0.00,40.00,-3474.01,23357
580.74,-2.43,0.05,7.00,0.00,40.00,-3474.01,23366
583.40,-2.44,-0.01,7.00,0.00,40.00,-3474.01,23375
588.76,-2.47,-0.03,7.00,0.00,40.00,-3474.01,23384
591.46,-2.53,-0.07,7.00,0.00,40.00,-3474.01,23393
596.89,-2.63,-0.10,7.00,0.00,40.00,-3474.01,23401
607.91,-2.75,-0.12,7.00,0.00,40.00,-3474.01,23410
610.69,-2.91,-0.16,7.00,0.00,40.00,-3474.01,23418
619.12,-3.06,-0.15,7.00,0.00,40.00,-3474.01,23428
616.30,-3.21,-0.14,7.00,0.00,40.00,-3474.01,23437
594.17,-3.35,-0.15,7.00,0.00,40.00,-3474.01,23445
627.67,-3.49,-0.14,7.00,0.00,40.00,-3474.01,23454
627.67,-3.60,-0.11,7.00,0.00,40.00,-3474.01,23462
630.54,-3.62,-0.02,7.00,0.00,40.00,-3474.01,23472
630.54,-3.59,0.03,7.00,0.00,40.00,-3474.01,23480
633.43,-3.49,0.10,7.00,0.00,40.00,-3474.01,23489
633.43,-3.38,0.11,7.00,0.00,40.00,-3474.01,23498
639.24,-3.32,0.06,7.00,0.00,40.00,-3474.01,23506
642.17,-3.29,0.03,7.00,0.00,40.00,-3474.01,23516
645.11,-3.33,-0.05,7.00,0.00,40.00,-3474.01,23524
648.06,-3.38,-0.04,7.00,0.00,40.00,-3474.01,23533
651.03,-3.56,-0.19,7.00,0.00,40.00,-3474.01,23542
651.03,-3.71,-0.15,7.00,0.00,40.00,-3474.01,23550
654.01,-3.86,-0.15,7.00,0.00,40.00,-3474.01,23560
610.69,-3.97,-0.11,7.00,0.00,40.00,-3474.01,23568
660.01,-4.08,-0.11,7.00,0.00,40.00,-3474.01,23577
663.03,-4.16,-0.08,7.00,0.00,40.00,-3474.01,23586
666.06,-4.21,-0.05,7.00,0.00,40.00,-3474.01,23595
663.03,-4.21,-0.00,7.00,0.00,40.00,-3474.01,23604
663.03,-4.18,0.03,7.00,0.00,40.00,-3474.01,23612
666.06,-4.13,0.05,7.00,0.00,40.00,-3474.01,23621
666.06,-4.07,0.06,7.00,0.00,40.00,-3474.01,23629
663.03,-3.96,0.11,7.00,0.00,40.00,-3474.01,23639
666.06,-3.81,0.15,7.00,0.00,40.00,-3474.01,23648
666.06,-3.63,0.17,7.00,0.00,40.00,-3474.01,23656
666.06,-3.40,0.23,7.00,0.00,40.00,-3474.01,23665
666.06,-3.14,0.26,7.00,0.00,40.00,-3474.01,23673
663.03,-2.86,0.28,7.00,0.00,40.00,-3474.01,23683
663.03,-2.54,0.33,7.00,0.00,40.00,-3474.01,23692
630.54,-2.19,0.35,7.00,0.00,40.00,-3474.01,23700
663.03,-1.84,0.35,7.00,0.00,40.00,-3474.01,23709
666.06,-1.46,0.38,7.00,0.00,40.00,-3474.01,23717
660.01,-1.11,0.36,7.00,0.00,40.00,-3474.01,23727
654.01,-0.83,0.28,7.00,0.00,40.00,-3474.01,23736
645.11,-0.61,0.22,7.00,0.00,40.00,-3474.01,23744
636.33,-0.44,0.16,7.00,0.00,40.00,-3473.17,23753
630.54,-0.38,0.06,7.00,0.00,40.00,-3473.17,23761
621.96,-0.46,-0.07,7.00,0.00,40.00,-3473.17,23771
616.30,-0.65,-0.19,7.00,0.00,40.00,-3473.17,23780
610.69,-0.91,-0.26,7.00,0.00,40.00,-3473.17,23788
602.38,-1.33,-0.42,7.00,0.00,40.00,-3473.17,23797
596.89,-1.85,-0.52,7.00,0.00,40.00,-3473.17,23805
562.43,-2.39,-0.54,7.00,0.00,40.00,-3473.17,23815
549.70,-2.95,-0.56,7.00,0.00,40.00,-3473.17,23823
591.46,-3.52,-0.56,7.00,0.00,40.00,-3473.17,23832
588.76,-4.06,-0.54,7.00,0.00,40.00,-3473.17,23841
547.19,-4.56,-0.50,7.00,0.00,40.00,-3473.17,23849
591.46,-5.04,-0.48,7.00,0.00,40.00,-3473.17,23859
594.17,-5.49,-0.45,7.00,0.00,40.00,-3473.17,23867
594.17,-5.87,-0.38,7.00,0.00,40.00,-3473.17,23876
596.89,-6.20,-0.33,7.00,0.00,40.00,-3473.17,23884
594.17,-6.41,-0.21,7.00,0.00,40.00,-3473.17,23894
596.89,-6.51,-0.09,7.00,0.00,40.00,-3473.17,23903
596.89,-6.76,-0.26,7.00,0.00,40.00,-3473.17,23911
599.63,-7.00,-0.24,7.00,0.00,40.00,-3473.17,23920
599.63,-7.18,-0.18,7.00,0.00,40.00,-3473.17,23928
557.30,-7.35,-0.17,7.00,0.00,40.00,-3473.17,23938
594.17,-7.55,-0.20,7.00,0.00,40.00,-3473.17,23946
586.07,-7.70,-0.15,7.00,0.00,40.00,-3473.17,23955
583.40,-7.90,-0.20,7.00,0.00,40.00,-3473.17,23964
580.74,-7.97,-0.08,7.00,0.00,40.00,-3473.17,23972
544.69,-7.99,-0.01,7.00,0.00,40.00,-3473.17,23982
539.72,-7.92,0.06,7.00,0.00,40.00,-3473.17,23990
534.80,-7.83,0.10,7.00,0.00,40.00,-3473.17,23999
552.22,-7.62,0.20,7.00,0.00,40.00,-3473.17,24007
517.92,-7.38,0.24,7.00,0.00,40.00,-3473.17,24016
532.36,-7.07,0.31,7.00,0.00,40.00,-3473.17,24025
525.09,-6.73,0.34,7.00,0.00,40.00,-3473.17,24034
517.92,-6.33,0.40,7.00,0.00,40.00,-3473.17,24042
513.19,-5.94,0.40,7.00,0.00,40.00,-3473.17,24051
508.50,-5.53,0.40,7.00,0.00,40.00,-3473.17,24060
472.51,-5.15,0.38,7.00,0.00,40.00,-3473.17,24069
501.56,-4.83,0.33,7.00,0.00,40.00,-3473.17,24078
499.26,-4.54,0.29,7.00,0.00,40.00,-3473.17,24086
501.56,-4.28,0.26,7.00,0.00,40.00,-3473.17,24095
506.18,-3.96,0.32,7.00,0.00,40.00,-3473.17,24103
510.84,-3.65,0.31,7.00,0.00,40.00,-3473.17,24113
515.55,-3.31,0.34,7.00,0.00,40.00,-3473.17,24122
520.30,-2.97,0.34,7.00,0.00,40.00,-3473.17,24130
529.92,-2.56,0.41,7.00,0.00,40.00,-3473.17,24139
510.84,-2.30,0.26,7.00,0.00,40.00,-3473.17,24147
517.92,-1.91,0.40,7.00,0.00,40.00,-3473.17,24157
547.19,-1.65,0.26,7.00,0.00,40.00,-3473.17,24165
525.09,-1.38,0.27,7.00,0.00,40.00,-3473.17,24174
554.76,-1.18,0.19,7.00,0.00,40.00,-3473.17,24183
557.30,-1.02,0.16,7.00,0.00,40.00,-3473.17,24192
557.30,-1.04,-0.02,7.00,0.00,40.00,-3473.17,24201
554.76,-1.05,-0.01,7.00,0.00,40.00,-3473.17,24209
557.30,-1.11,-0.06,7.00,0.00,40.00,-3473.17,24218
557.30,-1.31,-0.20,7.00,0.00,40.00,-3473.17,24226
557.30,-1.51,-0.21,7.00,0.00,40.00,-3473.17,24236
554.76,-1.83,-0.31,7.00,0.00,40.00,-3473.17,24245
549.70,-2.14,-0.31,7.00,0.00,40.00,-3473.17,24253
544.69,-2.53,-0.39,7.00,0.00,40.00,-3473.17,24262
532.36,-2.75,-0.22,7.00,0.00,40.00,-3473.17,24270
525.09,-2.91,-0.16,7.00,0.00,40.00,-3473.17,24280
515.55,-3.06,-0.15,7.00,0.00,40.00,-3473.17,24289
494.70,-3.15,-0.09,7.00,0.00,40.00,-3473.17,24297
439.00,-3.11,0.04,7.00,0.00,40.00,-3473.17,24306
443.06,-2.97,0.14,7.00,0.00,40.00,-3473.17,24314
425.09,-2.71,0.26,7.00,0.00,40.00,-3473.17,24324
393.06,-2.43,0.28,7.00,0.00,40.00,-3473.17,24333
363.39,-2.15,0.28,7.00,0.00,40.00,-3473.17,24341
320.69,-1.75,0.40,7.00,0.00,40.00,-3473.17,24350
284.19,-1.40,0.35,7.00,0.00,40.00,-3473.17,24358
260.09,-0.90,0.50,7.00,0.00,40.00,-3473.17,24368
206.66,-0.36,0.54,7.00,0.00,40.00,-3473.17,24376
166.15,0.22,0.58,7.00,0.00,40.00,-3473.17,24385
145.30,0.81,0.59,7.00,0.00,40.00,-3473.17,24394
128.15,1.39,0.59,7.00,0.00,40.00,-3473.17,24402
117.97,1.96,0.56,7.00,0.00,40.00,-3473.17,24412
109.08,2.50,0.54,7.00,0.00,40.00,-3473.17,24420
99.81,2.96,0.46,7.00,0.00,40.00,-3473.17,24429
117.97,3.43,0.47,7.00,0.00,40.00,-3473.17,24437
115.13,3.33,-0.10,7.00,0.00,40.00,-3473.17,24446
111.79,4.96,1.63,7.00,0.00,40.00,-3473.17,24456
115.13,4.29,-0.67,7.00,0.00,40.00,-3473.17,24464
123.26,5.08,0.79,7.00,-1.90,-41.00,-3473.17,24473
109.62,5.25,0.17,7.00,-16.17,-53.00,-3473.17,24482
121.48,5.14,-0.11,7.00,-19.08,-56.00,-3473.17,24491
122.67,5.37,0.23,7.00,-6.15,-45.00,-3473.17,24500
125.08,5.25,-0.12,7.00,-14.80,-52.00,-3473.17,24509
132.57,5.14,-0.11,7.00,-13.45,-51.00,-3473.17,24517
131.93,5.05,-0.10,7.00,-16.00,-53.00,-3473.17,24526
126.30,4.76,-0.28,7.00,0.00,40.00,-3473.17,24536
125.69,4.59,-0.17,7.00,0.00,40.00,-3473.17,24544
125.69,4.37,-0.22,7.00,0.00,40.00,-3473.17,24553
135.16,4.14,-0.23,7.00,0.00,40.00,-3473.17,24562
140.48,4.03,-0.12,7.00,0.00,40.00,-3473.17,24570
148.83,3.82,-0.21,7.00,0.00,40.00,-3473.17,24580
159.93,3.64,-0.18,7.00,0.00,40.00,-3473.17,24588
182.74,3.45,-0.18,7.00,0.00,40.00,-3473.17,24597
199.00,3.20,-0.26,7.00,0.00,40.00,-3473.17,24605
208.62,2.72,-0.48,7.00,0.00,40.00,-3473.17,24614
211.59,2.20,-0.52,7.00,0.00,40.00,-3473.17,24624
202.80,1.73,-0.46,7.00,0.00,40.00,-3473.17,24632
190.71,1.24,-0.49,7.00,0.00,40.00,-3473.17,24641
181.88,0.89,-0.36,7.00,0.00,40.00,-3473.17,24649
180.16,0.55,-0.34,7.00,0.00,40.00,-3473.17,24658
184.48,0.32,-0.23,7.00,0.00,40.00,-3473.17,24668
184.48,0.04,-0.28,7.00,0.00,40.00,-3473.17,24676
181.88,-0.19,-0.23,7.00,0.00,40.00,-3473.17,24685
180.16,-0.27,-0.09,7.00,0.00,40.00,-3473.17,24693
166.15,-0.23,0.04,7.00,0.00,40.00,-3473.17,24702
135.82,-0.13,0.10,7.00,0.00,40.00,-3473.17,24711
132.57,0.04,0.17,7.00,0.00,40.00,-3473.17,24720
110.70,0.29,0.25,7.00,-8.02,-46.00,-3473.17,24729
102.31,0.59,0.30,7.00,-9.92,-48.00,-3473.17,24737
96.41,0.92,0.33,7.00,-10.47,-48.00,-3473.17,24747
91.26,1.28,0.36,7.00,-10.52,-48.00,-3473.17,24756
86.37,1.74,0.46,7.00,-9.58,-48.00,-3473.17,24764
82.54,2.13,0.39,7.00,-9.19,-47.00,-3473.17,24773
92.18,2.47,0.35,7.00,-4.26,-43.00,-3473.17,24782
80.08,2.82,0.35,7.00,-6.66,-45.00,-3473.17,24791
82.54,3.20,0.38,7.00,-3.86,-43.00,-3473.17,24800
85.94,3.49,0.29,7.00,-1.62,-41.00,-3473.17,24809
92.64,3.76,0.27,7.00,0.00,40.00,-3473.17,24817
95.93,4.01,0.26,7.00,0.00,40.00,-3473.17,24826
103.33,4.18,0.16,7.00,0.00,40.00,-3473.17,24836
112.89,4.40,0.22,7.00,0.00,40.00,-3473.17,24844
116.26,4.58,0.18,7.00,0.00,40.00,-3473.17,24853
122.67,4.72,0.14,7.00,0.00,40.00,-3473.17,24861
124.47,4.87,0.15,7.00,0.00,40.00,-3473.17,24870
128.77,5.03,0.16,7.00,-12.79,-50.00,-3473.17,24880
132.57,5.15,0.11,7.00,-8.94,-47.00,-3473.17,24888
136.47,5.21,0.06,7.00,-6.39,-45.00,-3473.17,24897
146.70,5.26,0.05,7.00,0.00,40.00,-3473.17,24906
159.93,5.28,0.02,7.00,0.00,40.00,-3473.17,24914
178.45,5.27,-0.01,7.00,0.00,40.00,-3473.17,24924
203.76,5.29,0.02,7.00,0.00,40.00,-3473.17,24932
228.13,5.38,0.09,7.00,0.00,40.00,-3473.17,24941
242.47,5.30,-0.08,7.00,0.00,40.00,-3473.17,24949
258.88,5.26,-0.04,7.00,0.00,40.00,-3473.17,24958
262.53,5.12,-0.14,7.00,0.00,40.00,-3473.17,24967
272.52,4.94,-0.19,7.00,0.00,40.00,-3473.17,24976
278.95,4.75,-0.19,7.00,0.00,40.00,-3473.17,24984
288.19,4.53,-0.21,7.00,0.00,40.00,-3473.17,24993
273.79,4.32,-0.22,7.00,0.00,40.00,-3473.17,25003
292.24,4.12,-0.20,7.00,0.00,40.00,-3473.17,25011
296.35,3.94,-0.18,7.00,0.00,40.00,-3473.17,25020
296.35,3.78,-0.16,7.00,0.00,40.00,-3473.17,25028
285.52,3.66,-0.13,7.00,0.00,40.00,-3473.17,25037
273.79,3.55,-0.11,7.00,0.00,40.00,-3473.17,25047
261.31,3.45,-0.10,7.00,0.00,40.00,-3473.17,25055
244.75,3.40,-0.05,7.00,0.00,40.00,-3473.17,25064
231.36,3.39,-0.01,7.00,0.00,40.00,-3473.17,25072
225.99,3.46,0.07,7.00,0.00,40.00,-3473.17,25081
213.59,3.56,0.10,7.00,0.00,40.00,-3473.17,25090
199.94,3.75,0.18,7.00,0.00,40.00,-3473.17,25099
181.01,3.98,0.23,7.00,0.00,40.00,-3473.17,25108
183.61,4.23,0.25,7.00,0.00,40.00,-3473.17,25116
166.95,4.54,0.31,7.00,0.00,40.00,-3473.17,25125
173.43,4.87,0.32,7.00,0.00,40.00,-3473.17,25134
170.16,5.21,0.34,7.00,0.00,40.00,-3473.17,25143
168.55,5.59,0.38,7.00,0.00,40.00,-3473.17,25151
170.97,5.99,0.40,7.00,0.00,40.00,-3473.17,25160
174.26,6.35,0.37,7.00,0.00,40.00,-3473.17,25168
181.01,6.60,0.24,7.00,0.00,40.00,-3473.17,25178
190.71,6.86,0.26,7.00,0.00,40.00,-3473.17,25187
199.00,7.09,0.23,7.00,0.00,40.00,-3473.17,25195
214.60,7.29,0.19,7.00,0.00,40.00,-3473.17,25204
207.64,7.45,0.16,7.00,0.00,40.00,-3473.17,25212
241.34,7.64,0.19,7.00,0.00,40.00,-3473.17,25222
268.73,7.79,0.15,7.00,0.00,40.00,-3473.17,25230
293.60,7.94,0.15,7.00,0.00,40.00,-3473.17,25239
307.57,8.17,0.23,7.00,0.00,40.00,-3473.17,25247
313.34,8.43,0.26,7.00,0.00,40.00,-3473.17,25256
299.12,8.67,0.24,7.00,0.00,40.00,-3473.17,25265
288.19,8.97,0.30,7.00,0.00,40.00,-3473.17,25274
266.24,9.27,0.30,7.00,0.00,40.00,-3473.17,25283
245.90,9.51,0.24,7.00,0.00,40.00,-3473.17,25291
251.72,9.63,0.12,7.00,0.00,40.00,-3473.17,25300
248.21,9.62,-0.01,7.00,0.00,40.00,-3473.17,25309
230.28,9.50,-0.12,7.00,0.00,40.00,-3473.17,25318
248.21,9.24,-0.26,7.00,0.00,40.00,-3473.17,25326
256.47,8.87,-0.38,7.00,0.00,40.00,-3473.17,25335
267.48,8.37,-0.50,7.00,0.00,40.00,-3473.17,25344
281.56,7.76,-0.61,7.00,0.00,40.00,-3473.17,25353
300.51,7.05,-0.71,7.00,0.00,40.00,-3473.17,25362
319.21,6.36,-0.70,7.00,0.00,40.00,-3473.17,25370
332.81,5.71,-0.65,7.00,0.00,40.00,-3473.17,25379
345.37,4.92,-0.79,7.00,0.00,40.00,-3473.17,25388
355.09,4.17,-0.75,7.00,0.00,40.00,-3473.17,25397
371.89,3.55,-0.62,7.00,0.00,40.00,-3473.17,25405
382.33,2.92,-0.63,7.00,0.00,40.00,-3473.17,25414
391.25,2.56,-0.36,7.00,0.00,40.00,-3473.17,25423
404.09,2.31,-0.26,7.00,0.00,40.00,-3473.17,25432
407.83,2.08,-0.22,7.00,0.00,40.00,-3473.17,25441
417.33,2.06,-0.02,7.00,0.00,40.00,-3473.17,25449
413.51,1.98,-0.08,7.00,0.00,40.00,-3473.17,25458
391.25,2.03,0.06,7.00,0.00,40.00,-3473.17,25466
398.54,2.12,0.09,7.00,0.00,40.00,-3473.17,25476
391.25,2.26,0.14,7.00,0.00,40.00,-3473.17,25485
380.57,2.37,0.11,7.00,0.00,40.00,-3473.17,25493
351.82,2.45,0.09,7.00,0.00,40.00,-3473.17,25502
355.09,2.57,0.12,7.00,0.00,40.00,-3473.17,25510
345.37,2.71,0.14,7.00,0.00,40.00,-3473.17,25520
326.70,2.79,0.08,7.00,0.00,40.00,-3473.17,25529
307.57,2.95,0.16,7.00,0.00,40.00,-3473.17,25537
296.35,3.05,0.10,7.00,0.00,40.00,-3473.17,25546
292.24,3.16,0.11,7.00,0.00,40.00,-3473.17,25554
281.56,3.26,0.10,7.00,0.00,40.00,-3473.17,25564
278.95,3.39,0.12,7.00,0.00,40.00,-3473.17,25572
271.25,3.54,0.15,7.00,0.00,40.00,-3473.17,25581
278.95,3.67,0.13,7.00,0.00,40.00,-3473.17,25590
286.85,3.79,0.12,7.00,0.00,40.00,-3473.17,25598
292.24,3.98,0.19,7.00,0.00,40.00,-3473.17,25608
296.35,4.19,0.21,7.00,0.00,40.00,-3473.17,25616
299.12,4.38,0.19,7.00,0.00,40.00,-3473.17,25625
297.73,4.57,0.19,7.00,0.00,40.00,-3473.17,25633
299.12,4.76,0.19,7.00,0.00,40.00,-3472.34,25643
300.51,4.94,0.19,7.00,0.00,40.00,-3472.34,25652
303.32,5.12,0.17,7.00,0.00,40.00,-3472.34,25660
303.32,5.25,0.14,7.00,0.00,40.00,-3472.34,25669
304.73,5.39,0.13,7.00,0.00,40.00,-3472.34,25677
304.73,5.44,0.06,7.00,0.00,40.00,-3472.34,25687
303.32,5.48,0.04,7.00,0.00,40.00,-3472.34,25695
300.51,5.52,0.04,7.00,0.00,40.00,-3472.34,25704
289.53,5.50,-0.02,7.00,0.00,40.00,-3472.34,25712
282.87,5.51,0.01,7.00,0.00,40.00,-3472.34,25721
278.95,5.58,0.06,7.00,0.00,40.00,-3472.34,25731
273.79,5.50,-0.07,7.00,0.00,40.00,-3472.34,25739
250.55,5.41,-0.09,7.00,0.00,40.00,-3472.34,25748
249.38,5.49,0.08,7.00,0.00,40.00,-3472.34,25756
239.08,5.55,0.06,7.00,0.00,40.00,-3472.34,25765
215.61,5.71,0.16,7.00,0.00,40.00,-3472.34,25774
184.48,5.91,0.20,7.00,0.00,40.00,-3472.34,25783
166.95,6.15,0.24,7.00,0.00,40.00,-3472.34,25791
139.81,6.40,0.26,7.00,0.00,40.00,-3472.34,25800
111.79,6.72,0.31,7.00,0.00,40.00,-3472.34,25808
94.51,7.04,0.33,7.00,0.00,40.00,-3472.34,25818
78.87,7.38,0.34,7.00,3.93,43.00,-3472.34,25827
73.81,7.72,0.34,7.00,13.96,51.00,-3472.34,25835
61.27,8.06,0.34,7.00,25.64,61.00,-3472.34,25844
52.54,8.37,0.32,7.00,35.14,69.00,-3472.34,25853
41.06,8.69,0.31,7.00,45.10,78.00,-3472.34,25862
35.61,8.93,0.24,7.00,50.60,82.00,-3472.34,25871
31.68,9.14,0.21,7.00,55.86,87.00,-3471.50,25880
27.23,9.31,0.17,7.00,59.68,90.00,-3470.66,25888
23.11,9.47,0.16,7.00,63.91,93.00,-3469.82,25897
20.52,9.60,0.12,7.00,66.54,96.00,-3468.98,25907
18.65,9.72,0.12,7.00,69.79,98.00,-3468.14,25915
18.52,9.90,0.18,7.00,75.28,103.00,-3467.30,25924
18.14,10.07,0.17,7.00,79.35,106.00,-3465.62,25933
18.01,10.23,0.16,7.00,83.35,110.00,-3463.94,25943
17.26,10.40,0.17,7.00,87.86,114.00,-3461.42,25951
15.02,10.59,0.19,7.00,93.20,118.00,-3459.74,25960
15.13,10.79,0.20,7.00,98.45,122.00,-3457.23,25969
14.57,10.95,0.15,7.00,101.35,125.00,-3454.71,25978
12.54,11.11,0.17,7.00,105.87,129.00,-3452.19,25988
17.51,11.13,0.01,7.00,102.84,126.00,-3448.83,25996
28.95,12.60,1.47,7.00,167.81,181.00,-3447.99,26005
14.02,12.69,0.09,7.00,143.73,161.00,-3447.16,26014
17.88,10.62,-2.07,7.00,48.61,80.00,-3446.32,26023
18.91,11.79,1.17,7.00,142.54,160.00,-3444.64,26033
20.11,9.98,-1.81,7.00,37.58,71.00,-3442.12,26041
21.64,9.67,-0.31,7.00,59.63,90.00,-3440.44,26050
27.06,9.50,-0.17,7.00,57.50,88.00,-3438.76,26059
41.29,9.42,-0.07,7.00,55.70,86.00,-3437.92,26068
44.38,9.29,-0.13,7.00,50.70,82.00,-3437.08,26077
53.39,8.81,-0.48,7.00,29.93,65.00,-3436.24,26086
50.87,8.31,-0.50,7.00,17.53,54.00,-3436.24,26095
41.98,8.07,-0.24,7.00,18.42,55.00,-3436.24,26103
29.84,7.75,-0.31,7.00,10.81,49.00,-3436.24,26113
19.97,7.59,-0.16,7.00,10.85,49.00,-3436.24,26122
18.65,7.41,-0.18,7.00,6.09,45.00,-3436.24,26130
16.17,7.48,0.07,7.00,12.81,50.00,-3435.40,26139
12.24,7.31,-0.17,7.00,4.14,43.00,-3435.40,26147
8.64,7.30,-0.01,7.00,7.27,46.00,-3435.40,26157
7.02,7.20,-0.11,7.00,2.67,42.00,-3435.40,26166
7.41,7.12,-0.08,7.00,1.30,41.00,-3435.40,26174
8.89,7.06,-0.05,7.00,0.38,40.00,-3435.40,26183
9.42,7.00,-0.07,7.00,-1.22,-41.00,-3435.40,26191
9.86,6.87,-0.13,7.00,-5.72,-44.00,-3435.40,26201
8.56,6.79,-0.08,7.00,-6.70,-45.00,-3435.40,26209
9.59,6.76,-0.03,7.00,-6.61,-45.00,-3435.40,26218
10.78,6.56,-0.20,7.00,-14.72,-52.00,-3435.40,26227
10.04,6.41,-0.14,7.00,-17.33,-54.00,-3435.40,26235
10.78,6.37,-0.05,7.00,-16.57,-53.00,-3435.40,26245
11.55,6.39,0.03,7.00,-14.35,-52.00,-3435.40,26254
11.64,6.41,0.02,7.00,-14.08,-51.00,-3435.40,26262
12.24,6.48,0.07,7.00,-11.48,-49.00,-3435.40,26271
12.75,6.59,0.11,7.00,-7.69,-46.00,-3436.24,26280
12.44,6.61,0.02,7.00,-8.97,-47.00,-3436.24,26289
12.75,6.67,0.06,7.00,-6.55,-45.00,-3436.24,26298
13.48,6.76,0.09,7.00,-3.73,-43.00,-3437.08,26307
12.54,6.85,0.09,7.00,-1.59,-41.00,-3437.08,26315
13.17,7.08,0.23,7.00,6.32,45.00,-3437.08,26324
14.35,7.31,0.23,7.00,11.82,49.00,-3437.92,26333
16.17,7.62,0.31,7.00,21.06,57.00,-3437.92,26342
17.88,7.53,-0.09,7.00,10.82,49.00,-3437.92,26351
19.44,7.37,-0.16,7.00,5.17,44.00,-3437.92,26359
20.11,7.21,-0.15,7.00,1.52,41.00,-3437.92,26369
20.66,7.09,-0.13,7.00,0.00,40.00,-3437.92,26378
21.22,6.86,-0.22,7.00,-6.98,-45.00,-3437.92,26386
20.80,6.63,-0.24,7.00,-13.17,-51.00,-3437.92,26395
22.51,6.47,-0.16,7.00,-15.44,-52.00,-3437.92,26404
22.66,6.25,-0.22,7.00,-21.94,-58.00,-3437.92,26413
28.08,6.06,-0.20,7.00,-26.00,-61.00,-3437.92,26422
36.86,5.81,-0.25,7.00,-32.12,-67.00,-3437.92,26431
46.89,5.62,-0.19,7.00,-34.02,-68.00,-3437.92,26439
53.10,5.39,-0.23,7.00,-39.13,-72.00,-3438.76,26448
55.71,5.19,-0.19,7.00,-42.82,-76.00,-3438.76,26458
54.83,5.03,-0.17,7.00,-46.73,-79.00,-3439.60,26467
51.70,4.94,-0.09,7.00,-5.31,-44.00,-3440.44,26475
43.65,4.84,-0.10,7.00,-7.40,-46.00,-3442.12,26484
33.80,4.82,-0.02,7.00,-8.71,-47.00,-3442.96,26493
29.66,4.76,-0.05,7.00,-9.63,-48.00,-3443.80,26502
29.48,4.71,-0.06,7.00,-9.97,-48.00,-3444.64,26511
28.08,4.60,-0.11,7.00,-10.87,-49.00,-3445.48,26520
28.60,4.73,0.13,7.00,-9.22,-47.00,-3445.48,26528
28.60,4.85,0.12,7.00,-8.64,-47.00,-3445.48,26537
31.68,4.96,0.11,7.00,-7.74,-46.00,-3445.48,26547
35.82,4.97,0.01,7.00,-7.53,-46.00,-3445.48,26555
37.07,5.07,0.09,7.00,-43.69,-76.00,-3445.48,26564
41.29,5.31,0.24,7.00,-34.11,-68.00,-3445.48,26573
42.93,5.46,0.15,7.00,-31.80,-66.00,-3445.48,26582
45.37,5.61,0.15,7.00,-27.77,-63.00,-3445.48,26591
53.10,5.71,0.11,7.00,-24.32,-60.00,-3445.48,26600
58.74,5.76,0.05,7.00,-23.16,-59.00,-3445.48,26608
68.69,5.77,0.01,7.00,-20.92,-57.00,-3445.48,26617
75.34,5.89,0.11,7.00,-14.27,-51.00,-3445.48,26627
80.48,5.95,0.07,7.00,-11.80,-49.00,-3445.48,26635
78.87,6.00,0.05,7.00,-11.50,-49.00,-3445.48,26644
82.54,6.01,0.00,7.00,-11.19,-49.00,-3445.48,26653
84.22,5.99,-0.01,7.00,-11.21,-49.00,-3445.48,26662
85.94,6.00,0.00,7.00,-10.28,-48.00,-3445.48,26671
86.37,6.01,0.02,7.00,-9.38,-47.00,-3445.48,26680
88.56,6.01,0.00,7.00,-8.95,-47.00,-3445.48,26688
94.98,6.02,0.01,7.00,-6.21,-45.00,-3445.48,26697
102.82,6.02,-0.00,7.00,-3.35,-42.00,-3445.48,26706
111.24,6.01,-0.01,7.00,-0.28,-40.00,-3445.48,26715
117.40,6.00,-0.01,7.00,0.00,40.00,-3445.48,26724
124.47,6.03,0.03,7.00,0.00,40.00,-3445.48,26733
128.15,6.04,0.01,7.00,0.00,40.00,-3445.48,26741
129.40,6.06,0.02,7.00,0.00,40.00,-3445.48,26750
129.40,6.10,0.04,7.00,0.00,40.00,-3445.48,26759
127.53,6.17,0.07,7.00,0.00,40.00,-3445.48,26768
125.08,6.25,0.08,7.00,0.00,40.00,-3445.48,26776
126.30,6.30,0.05,7.00,0.00,40.00,-3445.48,26785
122.67,6.34,0.04,7.00,0.00,40.00,-3445.48,26793
118.55,6.37,0.04,7.00,0.00,40.00,-3445.48,26803
109.62,6.41,0.04,7.00,0.00,40.00,-3445.48,26811
101.81,6.43,0.02,7.00,0.00,40.00,-3445.48,26820
96.41,6.46,0.02,7.00,0.00,40.00,-3445.48,26829
90.81,6.48,0.02,7.00,0.00,40.00,-3445.48,26838
88.12,6.51,0.02,7.00,0.00,40.00,-3445.48,26847
87.68,6.53,0.02,7.00,0.00,40.00,-3445.48,26855
84.22,6.56,0.03,7.00,0.00,40.00,-3445.48,26864
85.51,6.58,0.03,7.00,0.00,40.00,-3445.48,26872
91.72,6.59,0.01,7.00,0.00,40.00,-3445.48,26882
96.41,6.56,-0.03,7.00,0.00,40.00,-3445.48,26890
101.81,6.52,-0.04,7.00,0.00,40.00,-3445.48,26899
108.55,6.49,-0.03,7.00,0.00,40.00,-3445.48,26907
115.13,6.44,-0.04,7.00,0.00,40.00,-3445.48,26916
120.89,6.42,-0.02,7.00,0.00,40.00,-3445.48,26925
121.48,6.44,0.02,7.00,0.00,40.00,-3445.48,26934
128.15,6.48,0.04,7.00,0.00,40.00,-3445.48,26942
133.22,6.54,0.06,7.00,0.00,40.00,-3445.48,26951
141.16,6.63,0.09,7.00,0.00,40.00,-3445.48,26959
143.22,6.75,0.12,7.00,0.00,40.00,-3445.48,26969
154.66,6.86,0.11,7.00,0.00,40.00,-3445.48,26977
158.40,6.98,0.11,7.00,0.00,40.00,-3445.48,26986
163.79,7.08,0.10,7.00,0.00,40.00,-3445.48,26995
164.58,7.18,0.11,7.00,0.00,40.00,-3445.48,27003
167.75,7.30,0.11,7.00,0.00,40.00,-3445.48,27013
173.43,7.40,0.10,7.00,0.00,40.00,-3445.48,27021
175.09,7.49,0.09,7.00,0.00,40.00,-3445.48,27030
181.01,7.50,0.01,7.00,0.00,40.00,-3445.48,27038
185.36,7.52,0.01,7.00,0.00,40.00,-3445.48,27047
192.52,7.52,0.00,7.00,0.00,40.00,-3445.48,27056
193.43,7.49,-0.03,7.00,0.00,40.00,-3445.48,27065
205.69,7.47,-0.02,7.00,0.00,40.00,-3445.48,27074
200.89,7.41,-0.06,7.00,0.00,40.00,-3445.48,27082
214.60,7.32,-0.09,7.00,0.00,40.00,-3445.48,27091
218.68,7.22,-0.10,7.00,0.00,40.00,-3445.48,27100
227.06,7.14,-0.08,7.00,0.00,40.00,-3445.48,27109
228.13,7.06,-0.08,7.00,0.00,40.00,-3445.48,27117
220.75,6.98,-0.09,7.00,0.00,40.00,-3445.48,27126
222.83,6.89,-0.08,7.00,0.00,40.00,-3445.48,27134
225.99,6.81,-0.09,7.00,0.00,40.00,-3445.48,27144
231.36,6.73,-0.08,7.00,0.00,40.00,-3445.48,27152
234.64,6.66,-0.07,7.00,0.00,40.00,-3445.48,27161
234.64,6.58,-0.08,7.00,0.00,40.00,-3445.48,27169
235.75,6.50,-0.08,7.00,0.00,40.00,-3445.48,27179
240.21,6.41,-0.09,7.00,0.00,40.00,-3445.48,27188
240.21,6.34,-0.07,7.00,0.00,40.00,-3445.48,27196
240.21,6.27,-0.07,7.00,0.00,40.00,-3445.48,27205
241.34,6.19,-0.08,7.00,0.00,40.00,-3445.48,27213
239.08,6.12,-0.06,7.00,0.00,40.00,-3445.48,27223
237.97,6.07,-0.06,7.00,0.00,40.00,-3445.48,27231
236.85,6.01,-0.06,7.00,0.00,40.00,-3445.48,27240
240.21,5.96,-0.05,7.00,0.00,40.00,-3445.48,27248
239.08,5.91,-0.04,7.00,0.00,40.00,-3445.48,27257
240.21,5.89,-0.02,7.00,0.00,40.00,-3445.48,27266
245.90,5.86,-0.04,7.00,0.00,40.00,-3445.48,27275
241.34,5.85,-0.00,7.00,0.00,40.00,-3445.48,27283
244.75,5.86,0.00,7.00,0.00,40.00,-3445.48,27292
245.90,5.87,0.01,7.00,0.00,40.00,-3445.48,27300
249.38,5.89,0.01,7.00,0.00,40.00,-3445.48,27310
251.72,5.90,0.02,7.00,0.00,40.00,-3445.48,27319
254.09,5.95,0.04,7.00,0.00,40.00,-3445.48,27327
256.47,5.96,0.02,7.00,0.00,40.00,-3445.48,27336
258.88,5.97,0.00,7.00,0.00,40.00,-3445.48,27344
265.00,5.98,0.01,7.00,0.00,40.00,-3445.48,27354
267.48,5.97,-0.01,7.00,0.00,40.00,-3445.48,27362
271.25,5.96,-0.02,7.00,0.00,40.00,-3445.48,27371
272.52,5.94,-0.02,7.00,0.00,40.00,-3445.48,27379
273.79,5.91,-0.02,7.00,0.00,40.00,-3445.48,27388
273.79,5.90,-0.01,7.00,0.00,40.00,-3445.48,27397
273.79,5.89,-0.01,7.00,0.00,40.00,-3445.48,27406
277.65,5.89,-0.00,7.00,0.00,40.00,-3445.48,27414
261.31,5.90,0.01,7.00,0.00,40.00,-3445.48,27423
280.25,5.92,0.01,7.00,0.00,40.00,-3445.48,27432
265.00,5.94,0.03,7.00,0.00,40.00,-3445.48,27441
284.19,5.95,0.00,7.00,0.00,40.00,-3445.48,27450
286.85,5.94,-0.00,7.00,0.00,40.00,-3445.48,27458
273.79,5.93,-0.02,7.00,0.00,40.00,-3445.48,27467
294.97,5.92,-0.01,7.00,0.00,40.00,-3445.48,27475
300.51,5.89,-0.03,7.00,0.00,40.00,-3445.48,27485
303.32,5.87,-0.02,7.00,0.00,40.00,-3445.48,27493
306.15,5.85,-0.02,7.00,0.00,40.00,-3445.48,27502
307.57,5.83,-0.02,7.00,0.00,40.00,-3445.48,27511
310.44,5.79,-0.03,7.00,0.00,40.00,-3445.48,27520
310.44,5.77,-0.02,7.00,0.00,40.00,-3445.48,27529
320.69,5.79,0.02,7.00,0.00,40.00,-3445.48,27537
326.70,5.79,-0.00,7.00,0.00,40.00,-3445.48,27546
326.70,5.79,0.00,7.00,0.00,40.00,-3445.48,27554
329.74,5.82,0.02,7.00,0.00,40.00,-3445.48,27564
337.47,5.87,0.05,7.00,0.00,40.00,-3445.48,27572
339.03,5.87,0.01,7.00,0.00,40.00,-3445.48,27581
326.70,5.87,-0.01,7.00,0.00,40.00,-3445.48,27590
348.58,5.86,-0.01,7.00,0.00,40.00,-3445.48,27598
350.20,5.82,-0.04,7.00,0.00,40.00,-3445.48,27608
358.39,5.77,-0.05,7.00,0.00,40.00,-3445.48,27616
363.39,5.73,-0.04,7.00,0.00,40.00,-3445.48,27625
371.89,5.68,-0.05,7.00,0.00,40.00,-3445.48,27633
371.89,5.63,-0.05,7.00,0.00,40.00,-3445.48,27642
378.82,5.58,-0.05,7.00,0.00,40.00,-3445.48,27651
378.82,5.54,-0.04,7.00,0.00,40.00,-3445.48,27660
380.57,5.50,-0.04,7.00,0.00,40.00,-3445.48,27668
380.57,5.46,-0.04,7.00,0.00,40.00,-3445.48,27677
387.66,5.44,-0.02,7.00,0.00,40.00,-3445.48,27686
384.10,5.42,-0.02,7.00,0.00,40.00,-3445.48,27695
384.10,5.40,-0.02,7.00,0.00,40.00,-3445.48,27704
382.33,5.39,-0.01,7.00,0.00,40.00,-3445.48,27712
370.17,5.39,0.00,7.00,0.00,40.00,-3445.48,27721
384.10,5.39,-0.00,7.00,0.00,40.00,-3445.48,27729
363.39,5.39,-0.00,7.00,0.00,40.00,-3445.48,27739
382.33,5.43,0.04,7.00,0.00,40.00,-3445.48,27747
373.61,5.45,0.03,7.00,0.00,40.00,-3445.48,27756
385.88,5.47,0.02,7.00,0.00,40.00,-3445.48,27764
384.10,5.51,0.03,7.00,0.00,40.00,-3445.48,27773
361.72,5.55,0.05,7.00,0.00,40.00,-3445.48,27783
380.57,5.59,0.03,7.00,0.00,40.00,-3445.48,27791
378.82,5.65,0.06,7.00,0.00,40.00,-3445.48,27800
380.57,5.72,0.07,7.00,0.00,40.00,-3445.48,27808
377.07,5.76,0.04,7.00,0.00,40.00,-3445.48,27817
365.08,5.80,0.04,7.00,0.00,40.00,-3445.48,27826
363.39,5.86,0.06,7.00,0.00,40.00,-3445.48,27835
363.39,5.91,0.05,7.00,0.00,40.00,-3445.48,27843
377.07,5.94,0.03,7.00,0.00,40.00,-3445.48,27852
375.34,5.98,0.04,7.00,0.00,40.00,-3445.48,27862
373.61,6.01,0.03,7.00,0.00,40.00,-3445.48,27870
371.89,6.03,0.02,7.00,0.00,40.00,-3445.48,27879
370.17,6.03,-0.00,7.00,0.00,40.00,-3445.48,27887
371.89,6.03,0.00,7.00,0.00,40.00,-3445.48,27896
351.82,6.00,-0.03,7.00,0.00,40.00,-3445.48,27905
378.82,5.98,-0.03,7.00,0.00,40.00,-3445.48,27914
355.09,5.93,-0.04,7.00,0.00,40.00,-3445.48,27922
378.82,5.89,-0.04,7.00,0.00,40.00,-3445.48,27931
361.72,5.84,-0.06,7.00,0.00,40.00,-3445.48,27940
384.10,5.76,-0.07,7.00,0.00,40.00,-3445.48,27949
387.66,5.69,-0.07,7.00,0.00,40.00,-3445.48,27958
387.66,5.61,-0.08,7.00,0.00,40.00,-3445.48,27966
387.66,5.54,-0.07,7.00,0.00,40.00,-3445.48,27975
385.88,5.47,-0.07,7.00,0.00,40.00,-3445.48,27983
389.45,5.40,-0.07,7.00,0.00,40.00,-3445.48,27993
391.25,5.34,-0.06,7.00,0.00,40.00,-3445.48,28001
393.06,5.29,-0.05,7.00,0.00,40.00,-3445.48,28010
393.06,5.28,-0.01,7.00,0.00,40.00,-3445.48,28018
393.06,5.25,-0.03,7.00,0.00,40.00,-3445.48,28027
393.06,5.23,-0.02,7.00,0.00,40.00,-3445.48,28036
400.38,5.23,-0.00,7.00,0.00,40.00,-3445.48,28045
391.25,5.24,0.01,7.00,0.00,40.00,-3445.48,28054
389.45,5.25,0.01,7.00,0.00,40.00,-3445.48,28062
389.45,5.25,-0.01,7.00,0.00,40.00,-3445.48,28071
389.45,5.26,0.02,7.00,0.00,40.00,-3445.48,28080
389.45,5.27,0.01,7.00,0.00,40.00,-3445.48,28089
389.45,5.29,0.01,7.00,0.00,40.00,-3445.48,28097
385.88,5.31,0.03,7.00,0.00,40.00,-3445.48,28106
385.88,5.33,0.01,7.00,0.00,40.00,-3445.48,28114
385.88,5.34,0.01,7.00,0.00,40.00,-3445.48,28124
385.88,5.35,0.01,7.00,0.00,40.00,-3445.48,28132
382.33,5.35,-0.00,7.00,0.00,40.00,-3445.48,28141
382.33,5.36,0.01,7.00,0.00,40.00,-3445.48,28150
377.07,5.35,-0.01,7.00,0.00,40.00,-3445.48,28158
377.07,5.35,0.01,7.00,0.00,40.00,-3445.48,28168
373.61,5.34,-0.01,7.00,0.00,40.00,-3445.48,28176
370.17,5.33,-0.01,7.00,0.00,40.00,-3445.48,28185
368.47,5.33,-0.00,7.00,0.00,40.00,-3445.48,28193
366.77,5.32,-0.01,7.00,0.00,40.00,-3445.48,28203
360.05,5.32,-0.00,7.00,0.00,40.00,-3445.48,28211
355.09,5.31,-0.01,7.00,0.00,40.00,-3445.48,28220
353.45,5.33,0.03,7.00,0.00,40.00,-3445.48,28229
342.19,5.35,0.02,7.00,0.00,40.00,-3445.48,28237
351.82,5.37,0.02,7.00,0.00,40.00,-3445.48,28247
348.58,5.40,0.03,7.00,0.00,40.00,-3445.48,28255
343.77,5.40,0.00,7.00,0.00,40.00,-3445.48,28264
325.18,5.40,0.00,7.00,0.00,40.00,-3445.48,28272
343.77,5.41,0.01,7.00,0.00,40.00,-3445.48,28281
345.37,5.41,-0.00,7.00,0.00,40.00,-3445.48,28290
343.77,5.39,-0.02,7.00,0.00,40.00,-3445.48,28299
342.19,5.36,-0.02,7.00,0.00,40.00,-3445.48,28308
342.19,5.33,-0.04,7.00,0.00,40.00,-3445.48,28316
335.91,5.29,-0.04,7.00,0.00,40.00,-3445.48,28325
328.21,5.22,-0.07,7.00,0.00,40.00,-3445.48,28334
326.70,5.17,-0.06,7.00,0.00,40.00,-3445.48,28343
322.18,5.10,-0.07,7.00,0.00,40.00,-3445.48,28351
314.80,5.03,-0.07,7.00,0.00,40.00,-3445.48,28360
294.97,4.95,-0.07,7.00,0.00,40.00,-3445.48,28369
301.91,4.90,-0.06,7.00,0.00,40.00,-3445.48,28378
293.60,4.83,-0.07,7.00,0.00,40.00,-3445.48,28387
290.88,4.80,-0.03,7.00,0.00,40.00,-3445.48,28395
284.19,4.78,-0.01,7.00,0.00,40.00,-3445.48,28404
277.65,4.79,0.00,7.00,0.00,40.00,-3445.48,28412
272.52,4.79,0.00,7.00,0.00,40.00,-3445.48,28422
268.73,4.81,0.02,7.00,0.00,40.00,-3445.48,28431
265.00,4.85,0.04,7.00,0.00,40.00,-3445.48,28439
263.76,4.86,0.01,7.00,0.00,40.00,-3445.48,28448
256.47,4.89,0.02,7.00,0.00,40.00,-3445.48,28456
241.34,4.93,0.04,7.00,0.00,40.00,-3445.48,28466
234.64,4.98,0.06,7.00,0.00,40.00,-3445.48,28474
217.65,5.02,0.04,7.00,0.00,40.00,-3445.48,28483
208.62,5.05,0.03,7.00,0.00,40.00,-3445.48,28491
202.80,5.08,0.02,7.00,0.00,40.00,-3445.48,28500
190.71,5.09,0.01,7.00,0.00,40.00,-3445.48,28510
182.74,5.11,0.02,7.00,0.00,40.00,-3445.48,28518
164.58,5.13,0.02,7.00,0.00,40.00,-3445.48,28527
156.14,5.16,0.02,7.00,0.00,40.00,-3445.48,28535
156.14,5.20,0.04,7.00,0.00,40.00,-3445.48,28545
143.91,5.23,0.04,7.00,-2.03,-41.00,-3445.48,28553
137.80,5.28,0.05,7.00,-4.06,-43.00,-3445.48,28562
126.30,5.33,0.05,7.00,-8.89,-47.00,-3446.32,28571
122.67,5.36,0.03,7.00,-10.36,-48.00,-3446.32,28579
107.48,5.42,0.06,7.00,-15.07,-52.00,-3446.32,28589
94.51,5.48,0.06,7.00,-19.03,-56.00,-3446.32,28598
86.81,5.57,0.09,7.00,-18.96,-55.00,-3446.32,28607
73.81,5.66,0.09,7.00,-20.64,-57.00,-3446.32,28615
61.27,5.75,0.09,7.00,-21.95,-58.00,-3446.32,28624
53.39,5.83,0.08,7.00,-21.96,-58.00,-3446.32,28634
46.89,5.93,0.10,7.00,-20.20,-56.00,-3446.32,28642
37.29,6.04,0.11,7.00,-18.89,-55.00,-3446.32,28651
29.84,6.13,0.09,7.00,-18.14,-55.00,-3447.16,28660
22.37,6.24,0.11,7.00,-15.94,-53.00,-3447.16,28668
16.41,6.35,0.12,7.00,-13.32,-51.00,-3447.99,28678
15.82,6.48,0.12,7.00,-10.17,-48.00,-3447.99,28687
13.06,6.58,0.10,7.00,-8.15,-46.00,-3448.83,28695
12.65,6.72,0.14,7.00,-3.99,-43.00,-3449.67,28704
12.44,6.76,0.04,7.00,-4.92,-44.00,-3449.67,28713
11.35,6.77,0.01,7.00,-5.13,-44.00,-3450.51,28722
9.33,6.85,0.08,7.00,-1.85,-41.00,-3451.35,28731
8.98,7.00,0.15,7.00,2.84,42.00,-3452.19,28739
7.73,7.11,0.11,7.00,5.00,44.00,-3452.19,28748
6.87,7.28,0.16,7.00,10.03,48.00,-3453.03,28758
7.10,7.42,0.14,7.00,13.23,51.00,-3453.03,28766
7.34,7.55,0.13,7.00,16.21,53.00,-3453.03,28775
7.10,7.35,-0.19,7.00,4.87,44.00,-3453.03,28783
6.87,7.35,-0.01,7.00,8.35,46.00,-3453.03,28792
7.57,7.28,-0.07,7.00,5.41,44.00,-3453.03,28801
7.65,7.28,0.01,7.00,7.19,45.00,-3453.03,28810
6.72,7.45,0.17,7.00,14.64,52.00,-3453.03,28819
6.64,7.47,0.02,7.00,12.20,50.00,-3453.03,28827
6.87,7.52,0.05,7.00,13.81,51.00,-3453.03,28836
6.05,7.50,-0.02,7.00,11.98,50.00,-3453.03,28845
5.83,7.48,-0.02,7.00,11.39,49.00,-3453.03,28854
4.52,7.60,0.12,7.00,17.29,54.00,-3453.03,28862
3.20,7.64,0.04,7.00,16.67,53.00,-3453.03,28871
1.41,7.63,-0.01,7.00,15.65,53.00,-3453.03,28880
0.37,7.64,0.01,7.00,16.32,53.00,-3453.03,28889
0.32,7.63,-0.01,7.00,15.54,53.00,-3453.03,28898
0.28,7.62,-0.01,7.00,15.25,52.00,-3453.03,28906
0.42,7.58,-0.04,7.00,13.76,51.00,-3453.03,28915
0.32,7.51,-0.07,7.00,11.37,49.00,-3453.03,28923
0.42,7.41,-0.10,7.00,8.34,46.00,-3453.03,28933
0.86,7.30,-0.11,7.00,5.47,44.00,-3453.03,28942
0.51,7.19,-0.11,7.00,2.63,42.00,-3453.03,28950
0.32,7.10,-0.10,7.00,0.52,40.00,-3453.03,28959
0.32,6.99,-0.11,7.00,-2.54,-42.00,-3453.03,28967
0.32,6.92,-0.07,7.00,-3.37,-42.00,-3453.03,28977
0.32,6.81,-0.11,7.00,-7.01,-45.00,-3453.87,28985
0.28,6.65,-0.16,7.00,-11.93,-50.00,-3453.87,28994
0.32,6.48,-0.17,7.00,-16.55,-53.00,-3453.87,29003
0.32,6.23,-0.25,7.00,-24.19,-60.00,-3454.71,29011
0.32,6.07,-0.16,7.00,-26.62,-62.00,-3454.71,29021
0.37,5.99,-0.08,7.00,-26.78,-62.00,-3455.55,29029
0.32,5.61,-0.38,7.00,-42.26,-75.00,-3456.39,29038
0.32,5.28,-0.33,7.00,-49.66,-81.00,-3456.39,29047
0.28,5.19,-0.09,7.00,-47.10,-79.00,-3457.23,29056
0.32,4.99,-0.20,7.00,-10.89,-49.00,-3458.07,29065
0.32,5.07,0.08,7.00,-46.63,-79.00,-3458.07,29074
0.28,5.11,0.04,7.00,-46.34,-79.00,-3458.91,29082
0.37,5.13,0.02,7.00,-46.29,-78.00,-3459.74,29091
0.32,4.94,-0.19,7.00,-11.04,-49.00,-3459.74,29100
0.81,4.83,-0.11,7.00,-11.31,-49.00,-3460.58,29109
0.86,4.77,-0.06,7.00,-11.39,-49.00,-3461.42,29118
0.32,4.81,0.04,7.00,-10.79,-49.00,-3462.26,29126
0.32,4.62,-0.19,7.00,-12.68,-50.00,-3463.10,29135
0.32,4.57,-0.05,7.00,-12.32,-50.00,-3463.94,29145
0.28,4.47,-0.10,7.00,-13.08,-50.00,-3464.78,29153
0.32,4.31,-0.16,7.00,-14.10,-51.00,-3465.62,29162
0.32,4.51,0.20,7.00,-11.65,-49.00,-3466.46,29171
0.28,4.52,0.01,7.00,-12.35,-50.00,-3467.30,29179
0.61,4.43,-0.09,7.00,-13.17,-51.00,-3468.14,29189
0.32,4.66,0.22,7.00,-10.80,-49.00,-3468.98,29198
0.32,4.83,0.17,7.00,-10.18,-48.00,-3469.82,29206
0.86,4.96,0.13,7.00,-9.68,-48.00,-3471.50,29215
0.32,5.16,0.20,7.00,-42.03,-75.00,-3472.34,29224
0.28,5.24,0.08,7.00,-42.60,-75.00,-3473.17,29233
0.32,5.09,-0.14,7.00,-50.59,-82.00,-3474.01,29242
0.32,5.37,0.28,7.00,-35.12,-69.00,-3475.69,29250
0.32,5.47,0.10,7.00,-36.14,-70.00,-3476.53,29259
0.32,5.75,0.27,7.00,-25.84,-61.00,-3478.21,29268
0.32,5.85,0.10,7.00,-26.83,-62.00,-3479.05,29277
0.32,5.75,-0.10,7.00,-33.34,-68.00,-3480.73,29286
0.28,5.91,0.16,7.00,-24.13,-60.00,-3481.57,29295
0.32,5.98,0.07,7.00,-24.24,-60.00,-3483.25,29303
0.28,6.01,0.04,7.00,-24.02,-60.00,-3484.09,29313
0.32,6.48,0.47,7.00,-3.68,-43.00,-3485.76,29321
0.32,6.34,-0.14,7.00,-19.35,-56.00,-3486.60,29330
0.28,6.00,-0.34,7.00,-31.69,-66.00,-3488.28,29339
0.37,6.31,0.30,7.00,-11.25,-49.00,-3489.12,29347
0.32,6.57,0.26,7.00,-5.68,-44.00,-3490.80,29357
0.32,6.49,-0.07,7.00,-14.10,-51.00,-3492.48,29365
0.37,6.53,0.04,7.00,-11.06,-49.00,-3493.32,29374
0.32,6.76,0.23,7.00,-1.35,-41.00,-3495.00,29383
0.28,6.64,-0.12,7.00,-11.44,-49.00,-3495.84,29391
0.32,6.91,0.27,7.00,3.26,42.00,-3496.68,29401
0.37,6.39,-0.52,7.00,-25.58,-61.00,-3498.35,29409
0.32,5.89,-0.50,7.00,-37.61,-71.00,-3499.19,29418
0.28,6.34,0.44,7.00,-7.75,-46.00,-3500.03,29427
0.23,6.61,0.27,7.00,-4.37,-43.00,-3500.87,29435
0.32,6.88,0.27,7.00,2.32,41.00,-3501.71,29445
0.28,6.94,0.06,7.00,-0.19,-40.00,-3503.39,29453
0.28,6.77,-0.17,7.00,-9.06,-47.00,-3504.23,29462
0.32,7.06,0.28,7.00,7.06,45.00,-3505.07,29470
0.32,7.37,0.31,7.00,15.46,52.00,-3505.07,29479
0.28,7.74,0.37,7.00,25.73,61.00,-3505.91,29489
0.42,8.48,0.74,7.00,51.88,83.00,-3505.91,29497
0.28,8.87,0.39,7.00,54.45,85.00,-3505.91,29506
0.28,8.02,-0.85,7.00,8.45,47.00,-3505.91,29514
0.23,7.42,-0.60,7.00,-1.50,-41.00,-3505.91,29523
0.28,7.08,-0.34,7.00,-4.93,-44.00,-3505.91,29532
0.28,7.06,-0.02,7.00,1.18,40.00,-3505.91,29541
0.23,7.41,0.35,7.00,17.04,54.00,-3505.91,29550
0.32,7.68,0.27,7.00,22.40,58.00,-3505.91,29558
0.28,8.01,0.34,7.00,32.05,66.00,-3505.91,29568
0.28,8.15,0.13,7.00,31.31,66.00,-3505.91,29576
0.32,8.09,-0.05,7.00,26.30,62.00,-3505.91,29585
0.32,7.95,-0.15,7.00,20.66,57.00,-3505.91,29594
0.32,7.95,0.01,7.00,24.02,60.00,-3505.91,29602
0.42,8.13,0.17,7.00,31.55,66.00,-3505.91,29612
0.32,8.32,0.20,7.00,36.96,71.00,-3505.91,29620
0.76,8.45,0.13,7.00,38.81,72.00,-3505.91,29629
0.37,8.56,0.11,7.00,41.23,74.00,-3505.91,29638
0.95,8.72,0.16,7.00,46.36,79.00,-3505.91,29646
0.32,8.88,0.16,7.00,50.34,82.00,-3505.91,29656
0.28,8.99,0.10,7.00,51.71,83.00,-3505.91,29664
0.28,9.05,0.06,7.00,52.57,84.00,-3505.07,29673
0.28,9.01,-0.04,7.00,49.48,81.00,-3505.07,29681
0.28,8.84,-0.17,7.00,42.48,75.00,-3505.07,29690
0.66,8.13,-0.70,7.00,14.27,51.00,-3505.07,29700
0.71,7.84,-0.29,7.00,15.08,52.00,-3504.23,29708
0.32,7.66,-0.17,7.00,13.13,51.00,-3504.23,29717
0.51,7.80,0.14,7.00,22.76,59.00,-3504.23,29725
0.32,8.15,0.35,7.00,35.78,70.00,-3504.23,29734
0.28,8.60,0.44,7.00,48.80,81.00,-3504.23,29744
0.00,8.90,0.31,7.00,53.65,85.00,-3503.39,29752
0.32,9.00,0.10,7.00,51.82,83.00,-3503.39,29761
0.28,8.95,-0.05,7.00,47.60,80.00,-3503.39,29769
0.28,8.72,-0.22,7.00,38.60,72.00,-3502.55,29778
0.32,8.47,-0.25,7.00,31.84,66.00,-3502.55,29788
0.32,8.28,-0.20,7.00,28.00,63.00,-3502.55,29796
0.28,8.07,-0.21,7.00,22.61,59.00,-3502.55,29805
0.32,7.92,-0.15,7.00,19.92,56.00,-3502.55,29813
0.66,7.88,-0.04,7.00,21.28,57.00,-3502.55,29822
0.61,7.96,0.08,7.00,25.42,61.00,-3502.55,29831
0.32,8.02,0.07,7.00,26.93,62.00,-3502.55,29840
0.32,8.05,0.03,7.00,26.73,62.00,-3502.55,29849
0.71,8.10,0.05,7.00,28.34,63.00,-3502.55,29857
0.71,8.24,0.15,7.00,34.04,68.00,-3502.55,29867
0.32,8.46,0.22,7.00,40.93,74.00,-3502.55,29875
0.86,8.72,0.25,7.00,47.95,80.00,-3502.55,29884
1.00,8.96,0.25,7.00,54.10,85.00,-3502.55,29893
0.37,9.13,0.16,7.00,56.42,87.00,-3502.55,29901
0.51,9.24,0.12,7.00,58.41,89.00,-3502.55,29911
0.86,9.26,0.02,7.00,56.91,87.00,-3502.55,29919
0.66,9.21,-0.05,7.00,54.10,85.00,-3502.55,29928
0.86,9.04,-0.17,7.00,47.64,80.00,-3502.55,29937
0.71,8.94,-0.10,7.00,46.50,79.00,-3502.55,29945
0.76,8.92,-0.02,7.00,47.59,80.00,-3502.55,29955
0.51,8.94,0.02,7.00,48.91,81.00,-3502.55,29963
0.28,9.07,0.13,7.00,54.40,85.00,-3502.55,29972
0.32,9.25,0.18,7.00,59.69,90.00,-3502.55,29981
0.32,9.42,0.17,7.00,63.75,93.00,-3502.55,29989
0.28,9.46,0.04,7.00,62.33,92.00,-3502.55,29999
0.32,9.43,-0.02,7.00,60.36,90.00,-3502.55,30007
0.32,9.42,-0.02,7.00,60.06,90.00,-3502.55,30016
0.28,9.40,-0.02,7.00,59.49,90.00,-3502.55,30025
0.23,9.35,-0.05,7.00,57.83,88.00,-3502.55,30033
0.66,9.32,-0.03,7.00,57.58,88.00,-3502.55,30043
0.37,9.38,0.05,7.00,60.41,90.00,-3501.71,30051
0.86,9.47,0.09,7.00,63.50,93.00,-3501.71,30060
0.28,9.58,0.12,7.00,66.94,96.00,-3501.71,30069
0.28,9.71,0.13,7.00,70.23,99.00,-3501.71,30077
0.28,9.87,0.16,7.00,74.84,103.00,-3501.71,30087
0.32,9.98,0.12,7.00,76.88,104.00,-3501.71,30096
0.28,10.04,0.06,7.00,77.29,105.00,-3501.71,30104
0.28,10.11,0.07,7.00,79.20,106.00,-3501.71,30113
0.28,10.14,0.03,7.00,79.07,106.00,-3501.71,30123
0.86,10.13,-0.01,7.00,78.22,105.00,-3501.71,30131
0.05,10.14,0.01,7.00,78.63,106.00,-3501.71,30140
0.28,10.11,-0.03,7.00,77.30,105.00,-3501.71,30149
0.71,10.11,-0.00,7.00,77.63,105.00,-3501.71,30157
0.32,10.21,0.10,7.00,82.43,109.00,-3501.71,30167
0.28,10.33,0.11,7.00,85.38,111.00,-3501.71,30176
0.32,10.48,0.16,7.00,90.22,116.00,-3501.71,30184
0.32,10.64,0.15,7.00,93.99,119.00,-3501.71,30193
0.56,10.77,0.14,7.00,97.12,121.00,-3501.71,30202
0.32,10.89,0.11,7.00,99.53,123.00,-3501.71,30212
0.47,11.00,0.11,7.00,102.25,126.00,-3501.71,30220
0.71,11.04,0.04,7.00,101.95,125.00,-3501.71,30229
0.37,11.08,0.04,7.00,102.76,126.00,-3501.71,30238
0.32,11.10,0.02,7.00,103.10,126.00,-3501.71,30246
0.71,11.16,0.05,7.00,104.99,128.00,-3501.71,30256
0.32,11.25,0.09,7.00,107.89,130.00,-3501.71,30265
0.28,11.33,0.09,7.00,110.05,132.00,-3501.71,30274
0.47,11.40,0.07,7.00,111.45,133.00,-3501.71,30282
0.32,11.50,0.10,7.00,114.34,136.00,-3501.71,30291
0.32,11.58,0.09,7.00,116.37,138.00,-3501.71,30301
0.37,11.78,0.20,7.00,123.50,144.00,-3501.71,30310
0.32,12.04,0.26,7.00,131.25,150.00,-3501.71,30318
0.32,12.18,0.14,7.00,132.48,151.00,-3501.71,30327
0.32,12.22,0.04,7.00,131.25,150.00,-3501.71,30337
0.32,12.15,-0.07,7.00,127.22,147.00,-3501.71,30345
0.32,12.11,-0.03,7.00,127.12,147.00,-3501.71,30354
0.32,12.12,0.01,7.00,128.05,147.00,-3501.71,30363
0.28,12.17,0.05,7.00,130.42,149.00,-3500.87,30372
0.95,12.26,0.09,7.00,133.46,152.00,-3500.87,30381
0.81,12.32,0.05,7.00,134.03,152.00,-3500.87,30390
0.81,12.38,0.06,7.00,135.58,154.00,-3500.87,30399
0.61,12.50,0.13,7.00,140.07,158.00,-3500.87,30408
0.86,12.63,0.13,7.00,143.34,160.00,-3500.87,30416
0.47,12.77,0.14,7.00,146.96,163.00,-3500.87,30426
0.76,12.88,0.12,7.00,149.38,165.00,-3500.87,30435
0.32,13.05,0.17,7.00,154.60,170.00,-3500.87,30444
0.37,13.22,0.17,7.00,159.04,174.00,-3500.87,30452
0.32,13.41,0.19,7.00,163.95,178.00,-3500.87,30461
0.32,13.59,0.18,7.00,168.55,182.00,-3500.03,30471
0.37,13.80,0.21,7.00,174.28,186.00,-3500.03,30479
0.32,14.01,0.21,7.00,179.50,191.00,-3499.19,30488
0.42,14.11,0.10,7.00,179.66,191.00,-3499.19,30497
0.32,14.24,0.13,7.00,183.53,194.00,-3498.35,30507
0.47,14.52,0.28,7.00,193.62,203.00,-3497.52,30515
0.37,14.57,0.05,7.00,190.36,200.00,-3496.68,30524
0.32,14.67,0.10,7.00,193.84,203.00,-3495.84,30533
0.47,14.74,0.06,7.00,194.71,204.00,-3495.00,30542
0.81,14.83,0.10,7.00,197.78,206.00,-3494.16,30551
0.37,14.91,0.08,7.00,199.23,207.00,-3492.48,30560
0.42,15.07,0.16,7.00,205.12,212.00,-3491.64,30569
0.32,14.96,-0.11,7.00,196.78,205.00,-3489.96,30578
0.37,15.03,0.07,7.00,202.28,210.00,-3488.28,30586
0.32,14.94,-0.09,7.00,196.59,205.00,-3486.60,30596
0.32,14.92,-0.01,7.00,197.84,206.00,-3484.93,30605
0.51,15.13,0.21,7.00,207.37,214.00,-3482.41,30614
0.23,15.01,-0.12,7.00,198.04,206.00,-3479.89,30622
0.32,14.93,-0.09,7.00,196.48,205.00,-3478.21,30631
0.32,14.84,-0.09,7.00,194.04,203.00,-3475.69,30641
0.32,14.72,-0.11,7.00,190.77,200.00,-3473.17,30650
0.37,14.51,-0.21,7.00,183.61,194.00,-3469.82,30659
0.32,14.63,0.12,7.00,193.08,202.00,-3467.30,30667
0.47,14.51,-0.12,7.00,185.49,196.00,-3464.78,30676
0.37,14.29,-0.22,7.00,177.70,189.00,-3461.42,30686
0.86,14.53,0.24,7.00,193.01,202.00,-3458.07,30694
0.37,14.47,-0.05,7.00,185.80,196.00,-3454.71,30703
0.32,14.12,-0.36,7.00,170.80,184.00,-3451.35,30712
0.37,13.31,-0.81,7.00,141.66,159.00,-3447.99,30722
0.47,12.63,-0.68,7.00,127.02,147.00,-3443.80,30731
0.76,11.81,-0.82,7.00,103.80,127.00,-3440.44,30739
0.42,10.67,-1.14,7.00,69.03,98.00,-3437.08,30748
0.32,10.37,-0.30,7.00,78.21,105.00,-3433.73,30757
0.32,9.73,-0.64,7.00,55.65,86.00,-3429.53,30766
0.51,9.34,-0.40,7.00,50.55,82.00,-3426.17,30775
0.32,9.11,-0.23,7.00,48.25,80.00,-3422.81,30784
0.32,8.96,-0.15,7.00,45.84,78.00,-3419.46,30792
0.32,8.53,-0.43,7.00,29.61,64.00,-3416.10,30801
0.32,7.91,-0.62,7.00,10.41,48.00,-3412.74,30810
0.66,7.53,-0.38,7.00,5.65,44.00,-3409.38,30819
0.32,6.62,-0.91,7.00,-27.50,-63.00,-3406.03,30828
0.28,6.12,-0.50,7.00,-32.01,-66.00,-3403.51,30836
0.47,5.80,-0.32,7.00,-36.37,-70.00,-3400.99,30845
0.32,5.46,-0.34,7.00,-45.15,-78.00,-3399.31,30855
0.37,5.27,-0.20,7.00,-47.24,-79.00,-3398.47,30863
0.51,4.22,-1.05,7.00,-18.07,-55.00,-3397.63,30872
0.37,4.41,0.19,7.00,-12.23,-50.00,-3397.63,30881
0.32,3.40,-1.01,7.00,-22.07,-58.00,-3397.63,30889
0.37,3.48,0.09,7.00,-17.25,-54.00,-3397.63,30899
0.32,4.13,0.65,7.00,-11.77,-49.00,-3397.63,30907
0.28,3.87,-0.26,7.00,-16.70,-54.00,-3397.63,30916
0.37,3.49,-0.38,7.00,-19.08,-56.00,-3397.63,30925
0.32,3.54,0.05,7.00,-17.11,-54.00,-3398.47,30934
0.66,3.48,-0.06,7.00,-17.85,-55.00,-3398.47,30943
0.37,3.32,-0.15,7.00,-18.99,-55.00,-3399.31,30952
0.32,3.20,-0.13,7.00,-19.54,-56.00,-3399.31,30960
0.28,3.07,-0.13,7.00,-20.19,-56.00,-3400.15,30969
2.67,3.01,-0.06,7.00,-20.17,-56.00,-3400.99,30979
7.81,2.90,-0.11,7.00,-20.79,-57.00,-3401.83,30987
9.86,2.45,-0.45,7.00,-24.37,-60.00,-3402.67,30996
15.94,1.85,-0.60,7.00,-27.63,-63.00,-3403.51,31005
21.50,1.41,-0.44,7.00,-28.79,-64.00,-3405.19,31013
26.90,1.38,-0.03,7.00,-26.81,-62.00,-3406.03,31023
28.25,1.51,0.14,7.00,-25.29,-61.00,-3407.71,31032
28.77,1.71,0.20,7.00,-24.02,-60.00,-3409.38,31040
32.63,1.96,0.26,7.00,-22.03,-58.00,-3410.22,31049
33.21,2.18,0.22,7.00,-21.02,-57.00,-3411.90,31058
36.03,2.35,0.17,7.00,-20.00,-56.00,-3413.58,31068
39.47,2.34,-0.00,7.00,-20.19,-56.00,-3415.26,31076
43.89,2.65,0.30,7.00,-16.70,-53.00,-3416.94,31085
48.45,2.50,-0.14,7.00,-18.36,-55.00,-3418.62,31094
52.54,2.43,-0.07,7.00,-17.59,-54.00,-3420.30,31104
56.31,2.43,-0.01,7.00,-16.55,-53.00,-3421.97,31112
61.91,2.32,-0.10,7.00,-16.14,-53.00,-3424.49,31121
64.55,2.30,-0.02,7.00,-15.22,-52.00,-3426.17,31130
63.22,2.41,0.10,7.00,-14.56,-52.00,-3427.85,31138
67.99,2.49,0.09,7.00,-12.94,-50.00,-3429.53,31148
73.06,2.54,0.05,7.00,-11.40,-49.00,-3431.21,31157
77.67,2.74,0.19,7.00,-8.48,-47.00,-3433.73,31166
81.71,2.89,0.15,7.00,-6.61,-45.00,-3434.56,31174
87.24,2.76,-0.13,7.00,-6.51,-45.00,-3436.24,31183
92.64,2.91,0.16,7.00,-2.63,-42.00,-3437.92,31193
95.93,3.07,0.16,7.00,-0.61,-40.00,-3438.76,31201
101.81,3.34,0.27,7.00,0.00,40.00,-3439.60,31210
104.35,3.63,0.29,7.00,0.00,40.00,-3440.44,31219
110.70,4.08,0.45,7.00,0.00,40.00,-3441.28,31227
120.30,4.50,0.42,7.00,0.00,40.00,-3441.28,31237
126.91,4.95,0.45,7.00,0.00,40.00,-3441.28,31245
131.93,5.19,0.24,7.00,-5.67,-44.00,-3441.28,31254
135.82,5.54,0.35,7.00,0.00,40.00,-3441.28,31263
140.48,5.73,0.19,7.00,0.00,40.00,-3441.28,31271
147.41,6.12,0.38,7.00,0.00,40.00,-3441.28,31281
164.58,6.46,0.34,7.00,0.00,40.00,-3441.28,31289
173.43,6.84,0.39,7.00,0.00,40.00,-3441.28,31298
186.24,7.16,0.31,7.00,0.00,40.00,-3441.28,31306
195.27,7.37,0.21,7.00,0.00,40.00,-3441.28,31315
203.76,7.50,0.13,7.00,0.00,40.00,-3441.28,31324
219.71,7.58,0.08,7.00,0.00,40.00,-3441.28,31333
222.83,7.59,0.02,7.00,0.00,40.00,-3441.28,31341
242.47,7.70,0.11,7.00,0.00,40.00,-3441.28,31350
236.85,7.68,-0.03,7.00,0.00,40.00,-3441.28,31360
258.88,7.56,-0.11,7.00,0.00,40.00,-3441.28,31368
247.05,7.57,0.01,7.00,0.00,40.00,-3441.28,31377
248.21,7.60,0.03,7.00,0.00,40.00,-3441.28,31385
263.76,7.67,0.07,7.00,0.00,40.00,-3441.28,31394
244.75,7.73,0.06,7.00,0.00,40.00,-3441.28,31403
256.47,7.82,0.09,7.00,0.00,40.00,-3441.28,31412
251.72,7.91,0.09,7.00,0.00,40.00,-3441.28,31420
240.21,8.04,0.13,7.00,0.00,40.00,-3441.28,31429
221.79,8.17,0.13,7.00,0.00,40.00,-3441.28,31437
200.89,8.31,0.14,7.00,0.00,40.00,-3441.28,31447
176.77,8.48,0.17,7.00,0.00,40.00,-3441.28,31456
159.16,8.59,0.11,7.00,0.00,40.00,-3441.28,31464
154.66,8.62,0.03,7.00,0.00,40.00,-3441.28,31473
151.72,8.57,-0.05,7.00,0.00,40.00,-3441.28,31481
146.70,8.48,-0.09,7.00,0.00,40.00,-3441.28,31491
137.80,8.37,-0.11,7.00,0.00,40.00,-3441.28,31499
131.29,8.28,-0.10,7.00,0.00,40.00,-3441.28,31508
111.24,8.17,-0.10,7.00,2.44,42.00,-3441.28,31516
108.01,8.08,-0.09,7.00,1.99,41.00,-3441.28,31525
96.89,8.04,-0.04,7.00,6.53,45.00,-3441.28,31535
86.37,8.01,-0.04,7.00,9.47,47.00,-3441.28,31543
72.32,7.97,-0.03,7.00,13.21,51.00,-3441.28,31552
59.05,7.99,0.02,7.00,18.15,55.00,-3441.28,31561
50.59,7.91,-0.08,7.00,15.86,53.00,-3441.28,31569
41.06,7.93,0.02,7.00,20.27,57.00,-3441.28,31579
36.86,7.93,0.00,7.00,20.56,57.00,-3441.28,31588
31.49,7.83,-0.10,7.00,16.92,54.00,-3441.28,31596
29.48,7.69,-0.14,7.00,12.67,50.00,-3441.28,31605
28.25,7.45,-0.24,7.00,4.93,44.00,-3441.28,31614
26.07,7.19,-0.26,7.00,0.00,40.00,-3441.28,31623
24.02,6.96,-0.23,7.00,-4.51,-43.00,-3441.28,31632
23.11,6.74,-0.22,7.00,-9.70,-48.00,-3441.28,31641
21.79,6.50,-0.24,7.00,-16.50,-53.00,-3441.28,31649
20.38,6.22,-0.27,7.00,-24.04,-60.00,-3441.28,31659
16.77,5.90,-0.32,7.00,-33.45,-68.00,-3441.28,31668
14.68,5.57,-0.33,7.00,-41.81,-75.00,-3441.28,31676
13.80,5.39,-0.19,7.00,-43.73,-76.00,-3442.12,31685
9.50,5.09,-0.30,7.00,-53.53,-85.00,-3442.96,31694
5.62,4.91,-0.18,7.00,-11.12,-49.00,-3443.80,31703
3.08,4.76,-0.15,7.00,-11.79,-49.00,-3444.64,31712
1.36,4.57,-0.19,7.00,-12.93,-50.00,-3445.48,31721
0.37,4.45,-0.12,7.00,-13.23,-51.00,-3446.32,31729
0.32,4.27,-0.17,7.00,-14.32,-52.00,-3447.16,31738
0.37,4.36,0.09,7.00,-12.84,-50.00,-3447.99,31748
0.32,4.29,-0.07,7.00,-13.83,-51.00,-3447.99,31756
0.28,4.20,-0.09,7.00,-14.34,-52.00,-3448.83,31765
0.32,4.21,0.00,7.00,-13.95,-51.00,-3449.67,31774
0.32,4.35,0.15,7.00,-12.64,-50.00,-3449.67,31782
0.32,4.29,-0.06,7.00,-13.80,-51.00,-3450.51,31792
0.32,4.45,0.16,7.00,-12.08,-50.00,-3451.35,31801
0.28,4.60,0.15,7.00,-11.38,-49.00,-3452.19,31809
0.71,4.71,0.10,7.00,-11.07,-49.00,-3453.03,31818
0.42,4.92,0.21,7.00,-9.55,-48.00,-3453.87,31826
0.86,5.21,0.29,7.00,-38.97,-72.00,-3455.55,31836
0.32,5.59,0.39,7.00,-27.44,-63.00,-3456.39,31845
0.37,6.09,0.50,7.00,-12.67,-50.00,-3457.23,31853
0.28,6.64,0.54,7.00,1.87,41.00,-3458.91,31862
0.32,7.13,0.49,7.00,12.88,50.00,-3459.74,31870
0.28,7.81,0.69,7.00,34.13,68.00,-3460.58,31880
0.32,8.26,0.45,7.00,40.39,73.00,-3460.58,31889
0.28,8.52,0.26,7.00,43.11,76.00,-3460.58,31897
0.28,8.85,0.33,7.00,52.98,84.00,-3459.74,31906
0.47,9.65,0.80,7.00,82.22,109.00,-3459.74,31916
0.90,9.88,0.23,7.00,76.59,104.00,-3459.74,31924
0.42,9.52,-0.36,7.00,55.60,86.00,-3459.74,31933
0.95,9.35,-0.17,7.00,55.25,86.00,-3459.74,31941
0.42,9.55,0.20,7.00,67.71,97.00,-3459.74,31950
0.28,9.97,0.42,7.00,82.64,109.00,-3458.91,31960
0.32,10.16,0.19,7.00,82.95,109.00,-3458.91,31968
0.28,10.20,0.03,7.00,80.63,107.00,-3458.07,31977
0.32,10.21,0.01,7.00,80.53,107.00,-3458.07,31986
0.32,10.12,-0.09,7.00,76.23,104.00,-3457.23,31994
0.28,10.16,0.04,7.00,79.73,107.00,-3457.23,32004
0.47,10.43,0.27,7.00,91.14,116.00,-3456.39,32013
0.32,10.69,0.26,7.00,97.55,122.00,-3455.55,32021
0.42,10.98,0.29,7.00,105.14,128.00,-3454.71,32030
0.66,11.00,0.03,7.00,100.66,124.00,-3453.87,32039
0.32,10.30,-0.71,7.00,68.20,97.00,-3453.03,32049
0.32,9.51,-0.78,7.00,47.12,79.00,-3452.19,32057
5.62,9.29,-0.22,7.00,52.91,84.00,-3451.35,32066
10.78,9.03,-0.27,7.00,45.03,77.00,-3450.51,32074
19.04,8.65,-0.37,7.00,33.08,67.00,-3449.67,32083
21.93,8.22,-0.43,7.00,20.83,57.00,-3449.67,32093
24.95,7.71,-0.51,7.00,6.42,45.00,-3448.83,32101
30.93,7.25,-0.46,7.00,-1.02,-40.00,-3448.83,32110
39.69,6.94,-0.31,7.00,-4.50,-43.00,-3448.83,32119
44.14,6.69,-0.25,7.00,-8.84,-47.00,-3448.83,32128
50.87,6.29,-0.40,7.00,-20.71,-57.00,-3448.83,32137
53.67,6.06,-0.23,7.00,-22.44,-58.00,-3449.67,32146
59.05,5.87,-0.19,7.00,-25.17,-61.00,-3449.67,32154
56.91,5.74,-0.13,7.00,-27.70,-63.00,-3449.67,32163
58.74,5.65,-0.09,7.00,-28.58,-64.00,-3450.51,32173
56.61,5.63,-0.02,7.00,-28.20,-63.00,-3451.35,32182
52.82,5.47,-0.16,7.00,-35.82,-70.00,-3452.19,32190
48.98,5.51,0.03,7.00,-31.88,-66.00,-3453.03,32199
44.63,5.48,-0.03,7.00,-34.64,-69.00,-3453.87,32208
41.98,5.51,0.03,7.00,-33.13,-67.00,-3454.71,32217
32.82,5.54,0.03,7.00,-33.94,-68.00,-3456.39,32226
27.91,5.65,0.11,7.00,-30.00,-65.00,-3458.07,32235
23.26,5.80,0.15,7.00,-25.89,-61.00,-3458.91,32243
21.64,5.88,0.08,7.00,-25.30,-61.00,-3460.58,32252
21.93,5.92,0.04,7.00,-25.24,-61.00,-3462.26,32262
20.38,6.30,0.38,7.00,-8.98,-47.00,-3463.94,32270
19.17,6.42,0.12,7.00,-11.26,-49.00,-3465.62,32279
14.79,6.67,0.25,7.00,-2.70,-42.00,-3467.30,32288
14.90,6.90,0.23,7.00,1.78,41.00,-3468.14,32296
14.68,7.29,0.38,7.00,14.38,52.00,-3469.82,32306
14.68,7.62,0.33,7.00,21.66,58.00,-3470.66,32315
17.26,8.38,0.76,7.00,48.98,81.00,-3471.50,32323
24.48,8.85,0.47,7.00,54.50,85.00,-3471.50,32332
27.74,9.36,0.51,7.00,67.75,97.00,-3471.50,32342
28.60,9.09,-0.27,7.00,45.40,78.00,-3471.50,32350
28.77,8.88,-0.22,7.00,40.89,74.00,-3471.50,32359
30.38,9.09,0.21,7.00,54.64,86.00,-3471.50,32368
30.93,8.73,-0.36,7.00,33.93,68.00,-3471.50,32376
31.68,9.02,0.29,7.00,54.34,85.00,-3470.66,32386
32.05,8.76,-0.26,7.00,36.60,70.00,-3470.66,32395
31.87,8.74,-0.02,7.00,40.95,74.00,-3470.66,32403
33.21,8.71,-0.02,7.00,40.10,73.00,-3470.66,32412
36.23,8.73,0.02,7.00,41.12,74.00,-3470.66,32421
40.60,8.75,0.02,7.00,41.01,74.00,-3470.66,32430
47.66,8.71,-0.05,7.00,37.27,71.00,-3470.66,32439
54.83,8.62,-0.08,7.00,32.92,67.00,-3470.66,32448
59.68,8.45,-0.18,7.00,25.52,61.00,-3470.66,32456
66.94,8.22,-0.23,7.00,17.03,54.00,-3470.66,32465
70.85,8.08,-0.14,7.00,14.11,51.00,-3470.66,32475
81.30,7.92,-0.16,7.00,6.43,45.00,-3470.66,32483
96.41,7.66,-0.25,7.00,0.00,40.00,-3470.66,32492
128.77,7.45,-0.21,7.00,0.00,40.00,-3470.66,32501
145.30,7.20,-0.25,7.00,0.00,40.00,-3470.66,32509
154.66,6.95,-0.25,7.00,0.00,40.00,-3470.66,32519
185.36,6.74,-0.21,7.00,0.00,40.00,-3470.66,32527
207.64,6.48,-0.26,7.00,0.00,40.00,-3470.66,32536
211.59,6.22,-0.26,7.00,0.00,40.00,-3470.66,32544
219.71,5.95,-0.27,7.00,0.00,40.00,-3470.66,32553
219.71,5.69,-0.26,7.00,0.00,40.00,-3470.66,32562
210.59,5.45,-0.25,7.00,0.00,40.00,-3470.66,32571
190.71,5.25,-0.20,7.00,0.00,40.00,-3470.66,32580
177.61,5.09,-0.16,7.00,0.00,40.00,-3470.66,32588
148.83,5.02,-0.07,7.00,-6.60,-45.00,-3470.66,32598
125.08,5.06,0.04,7.00,-16.50,-53.00,-3470.66,32606
99.32,5.19,0.14,7.00,-22.69,-59.00,-3470.66,32615
78.07,5.39,0.20,7.00,-24.03,-60.00,-3470.66,32624
67.29,5.61,0.21,7.00,-21.48,-58.00,-3470.66,32633
61.91,5.88,0.27,7.00,-15.00,-52.00,-3470.66,32642
58.43,6.22,0.34,7.00,-5.97,-44.00,-3470.66,32651
60.63,6.62,0.40,7.00,0.00,40.00,-3471.50,32659
58.74,7.09,0.47,7.00,4.65,43.00,-3471.50,32668
64.22,7.58,0.50,7.00,16.31,53.00,-3471.50,32677
63.55,8.04,0.46,7.00,27.14,62.00,-3471.50,32686
62.56,8.56,0.51,7.00,41.34,74.00,-3471.50,32695
68.34,9.04,0.48,7.00,51.34,83.00,-3471.50,32704
70.48,9.50,0.46,7.00,61.58,91.00,-3471.50,32712
84.65,9.98,0.48,7.00,69.72,98.00,-3471.50,32721
104.35,10.39,0.42,7.00,71.44,100.00,-3471.50,32731
137.14,10.85,0.46,7.00,67.77,97.00,-3471.50,32740
159.16,11.22,0.37,7.00,62.31,92.00,-3471.50,32748
186.24,11.59,0.36,7.00,52.53,84.00,-3471.50,32757
210.59,11.90,0.32,7.00,40.21,73.00,-3471.50,32766
252.90,12.19,0.29,7.00,7.49,46.00,-3471.50,32776
289.53,12.42,0.23,7.00,0.00,40.00,-3471.50,32784
326.70,12.60,0.18,7.00,0.00,40.00,-3471.50,32793
350.20,12.66,0.06,7.00,0.00,40.00,-3471.50,32801
382.33,12.64,-0.02,7.00,0.00,40.00,-3471.50,32811
409.71,12.53,-0.12,7.00,0.00,40.00,-3471.50,32820
417.33,12.33,-0.20,7.00,0.00,40.00,-3471.50,32828
421.19,12.04,-0.29,7.00,0.00,40.00,-3471.50,32837
434.98,11.80,-0.24,7.00,0.00,40.00,-3471.50,32845
449.22,11.46,-0.34,7.00,0.00,40.00,-3471.50,32855
447.16,11.08,-0.37,7.00,0.00,40.00,-3471.50,32864
459.66,10.63,-0.45,7.00,0.00,40.00,-3471.50,32872
468.18,10.09,-0.55,7.00,0.00,40.00,-3471.50,32881
468.18,9.55,-0.53,7.00,0.00,40.00,-3471.50,32889
472.51,9.02,-0.53,7.00,0.00,40.00,-3471.50,32899
474.68,8.48,-0.54,7.00,0.00,40.00,-3471.50,32907
483.48,7.95,-0.53,7.00,0.00,40.00,-3471.50,32916
457.55,7.46,-0.48,7.00,0.00,40.00,-3471.50,32924
487.94,7.02,-0.44,7.00,0.00,40.00,-3471.50,32933
457.55,6.60,-0.42,7.00,0.00,40.00,-3471.50,32943
466.04,6.25,-0.35,7.00,0.00,40.00,-3471.50,32951
463.90,5.98,-0.27,7.00,0.00,40.00,-3471.50,32960
449.22,5.76,-0.22,7.00,0.00,40.00,-3471.50,32968
432.99,5.63,-0.13,7.00,0.00,40.00,-3471.50,32977
455.45,5.56,-0.07,7.00,0.00,40.00,-3471.50,32986
421.19,5.55,-0.01,7.00,0.00,40.00,-3471.50,32995
415.41,5.57,0.02,7.00,0.00,40.00,-3471.50,33003
439.00,5.69,0.11,7.00,0.00,40.00,-3471.50,33012
432.99,5.81,0.12,7.00,0.00,40.00,-3471.50,33020
429.02,5.96,0.15,7.00,0.00,40.00,-3471.50,33030
429.02,6.15,0.19,7.00,0.00,40.00,-3471.50,33039
425.09,6.34,0.19,7.00,0.00,40.00,-3471.50,33047
423.14,6.56,0.22,7.00,0.00,40.00,-3471.50,33056
425.09,6.81,0.24,7.00,0.00,40.00,-3471.50,33064
425.09,7.07,0.27,7.00,0.00,40.00,-3471.50,33074
432.99,7.31,0.24,7.00,0.00,40.00,-3471.50,33082
443.06,7.52,0.21,7.00,0.00,40.00,-3471.50,33091
449.22,7.74,0.22,7.00,0.00,40.00,-3471.50,33099
421.19,7.94,0.20,7.00,0.00,40.00,-3471.50,33108
453.37,8.11,0.17,7.00,0.00,40.00,-3471.50,33117
427.05,8.26,0.15,7.00,0.00,40.00,-3471.50,33126
449.22,8.42,0.16,7.00,0.00,40.00,-3471.50,33134
447.16,8.60,0.17,7.00,0.00,40.00,-3471.50,33143
413.51,8.77,0.17,7.00,0.00,40.00,-3471.50,33153
443.06,8.96,0.19,7.00,0.00,40.00,-3471.50,33161
411.60,9.16,0.20,7.00,0.00,40.00,-3471.50,33170
434.98,9.32,0.16,7.00,0.00,40.00,-3471.50,33178
425.09,9.45,0.14,7.00,0.00,40.00,-3471.50,33187
398.54,9.56,0.11,7.00,0.00,40.00,-3471.50,33196
427.05,9.64,0.07,7.00,0.00,40.00,-3471.50,33205
427.05,9.65,0.02,7.00,0.00,40.00,-3471.50,33213
427.05,9.65,0.00,7.00,0.00,40.00,-3471.50,33222
431.00,9.65,-0.00,7.00,0.00,40.00,-3471.50,33230
434.98,9.65,-0.00,7.00,0.00,40.00,-3471.50,33240
436.99,9.62,-0.03,7.00,0.00,40.00,-3471.50,33248
443.06,9.58,-0.05,7.00,0.00,40.00,-3471.50,33257
449.22,9.51,-0.06,7.00,0.00,40.00,-3471.50,33266
449.22,9.40,-0.11,7.00,0.00,40.00,-3471.50,33274
451.29,9.30,-0.11,7.00,0.00,40.00,-3471.50,33284
459.66,9.17,-0.12,7.00,0.00,40.00,-3471.50,33292
425.09,9.01,-0.17,7.00,0.00,40.00,-3471.50,33301
427.05,8.86,-0.15,7.00,0.00,40.00,-3471.50,33309
432.99,8.68,-0.18,7.00,0.00,40.00,-3471.50,33318
468.18,8.51,-0.17,7.00,0.00,40.00,-3471.50,33327
472.51,8.30,-0.21,7.00,0.00,40.00,-3471.50,33336
474.68,8.09,-0.21,7.00,0.00,40.00,-3471.50,33344
481.26,7.88,-0.21,7.00,0.00,40.00,-3471.50,33353
483.48,7.68,-0.20,7.00,0.00,40.00,-3471.50,33362
490.18,7.50,-0.19,7.00,0.00,40.00,-3471.50,33371
496.98,7.32,-0.17,7.00,0.00,40.00,-3471.50,33380
494.70,7.15,-0.17,7.00,0.00,40.00,-3471.50,33388
499.26,7.01,-0.15,7.00,0.00,40.00,-3471.50,33397
499.26,6.87,-0.14,7.00,0.00,40.00,-3471.50,33405
499.26,6.77,-0.09,7.00,0.00,40.00,-3471.50,33415
499.26,6.66,-0.11,7.00,0.00,40.00,-3471.50,33423
494.70,6.58,-0.09,7.00,0.00,40.00,-3471.50,33432
461.78,6.50,-0.07,7.00,0.00,40.00,-3471.50,33441
461.78,6.43,-0.07,7.00,0.00,40.00,-3471.50,33449
494.70,6.39,-0.04,7.00,0.00,40.00,-3471.50,33459
470.34,6.36,-0.02,7.00,0.00,40.00,-3471.50,33467
496.98,6.36,-0.00,7.00,0.00,40.00,-3471.50,33476
494.70,6.35,-0.01,7.00,0.00,40.00,-3471.50,33484
490.18,6.38,0.03,7.00,0.00,40.00,-3471.50,33494
490.18,6.44,0.06,7.00,0.00,40.00,-3471.50,33502
492.44,6.51,0.06,7.00,0.00,40.00,-3471.50,33511
490.18,6.58,0.07,7.00,0.00,40.00,-3471.50,33519
487.94,6.67,0.10,7.00,0.00,40.00,-3471.50,33528
483.48,6.81,0.14,7.00,0.00,40.00,-3471.50,33537
479.06,6.94,0.13,7.00,0.00,40.00,-3471.50,33546
472.51,7.10,0.15,7.00,0.00,40.00,-3471.50,33555
441.03,7.27,0.17,7.00,0.00,40.00,-3471.50,33563
463.90,7.43,0.15,7.00,0.00,40.00,-3471.50,33572
463.90,7.56,0.13,7.00,0.00,40.00,-3471.50,33581
463.90,7.68,0.12,7.00,0.00,40.00,-3471.50,33590
463.90,7.77,0.09,7.00,0.00,40.00,-3471.50,33598
463.90,7.85,0.08,7.00,0.00,40.00,-3471.50,33607
463.90,7.88,0.03,7.00,0.00,40.00,-3471.50,33615
466.04,7.89,0.00,7.00,0.00,40.00,-3471.50,33625
468.18,7.84,-0.04,7.00,0.00,40.00,-3471.50,33633
470.34,7.78,-0.06,7.00,0.00,40.00,-3471.50,33642
468.18,7.69,-0.09,7.00,0.00,40.00,-3471.50,33651
463.90,7.57,-0.12,7.00,0.00,40.00,-3471.50,33659
463.90,7.47,-0.11,7.00,0.00,40.00,-3471.50,33669
459.66,7.34,-0.13,7.00,0.00,40.00,-3471.50,33677
455.45,7.19,-0.15,7.00,0.00,40.00,-3471.50,33686
447.16,7.06,-0.13,7.00,0.00,40.00,-3471.50,33694
436.99,6.92,-0.14,7.00,0.00,40.00,-3471.50,33703
423.14,6.81,-0.11,7.00,0.00,40.00,-3471.50,33712
419.26,6.71,-0.11,7.00,0.00,40.00,-3471.50,33721
415.41,6.58,-0.13,7.00,0.00,40.00,-3471.50,33729
411.60,6.44,-0.14,7.00,0.00,40.00,-3471.50,33738
409.71,6.31,-0.14,7.00,0.00,40.00,-3471.50,33746
407.83,6.18,-0.13,7.00,0.00,40.00,-3471.50,33756
407.83,6.04,-0.14,7.00,0.00,40.00,-3471.50,33764
407.83,5.90,-0.14,7.00,0.00,40.00,-3471.50,33773
405.95,5.76,-0.15,7.00,0.00,40.00,-3471.50,33782
398.54,5.63,-0.13,7.00,0.00,40.00,-3471.50,33790
389.45,5.53,-0.10,7.00,0.00,40.00,-3471.50,33800
380.57,5.45,-0.07,7.00,0.00,40.00,-3471.50,33808
346.97,5.40,-0.06,7.00,0.00,40.00,-3471.50,33817
358.39,5.36,-0.04,7.00,0.00,40.00,-3471.50,33825
350.20,5.35,-0.01,7.00,0.00,40.00,-3471.50,33835
335.91,5.34,-0.01,7.00,0.00,40.00,-3471.50,33843
320.69,5.33,-0.00,7.00,0.00,40.00,-3471.50,33852
320.69,5.33,-0.00,7.00,0.00,40.00,-3471.50,33860
319.21,5.31,-0.02,7.00,0.00,40.00,-3471.50,33869
319.21,5.29,-0.02,7.00,0.00,40.00,-3471.50,33879
319.21,5.25,-0.03,7.00,0.00,40.00,-3471.50,33887
319.21,5.23,-0.02,7.00,0.00,40.00,-3471.50,33896
314.80,5.20,-0.03,7.00,0.00,40.00,-3471.50,33904
293.60,5.15,-0.05,7.00,0.00,40.00,-3471.50,33913
281.56,5.14,-0.02,7.00,0.00,40.00,-3471.50,33922
257.67,5.12,-0.01,7.00,0.00,40.00,-3471.50,33931
247.05,5.11,-0.01,7.00,0.00,40.00,-3471.50,33939
221.79,5.11,-0.01,7.00,0.00,40.00,-3471.50,33948
209.60,5.11,0.00,7.00,0.00,40.00,-3471.50,33956
197.13,5.10,-0.01,7.00,0.00,40.00,-3471.50,33966
195.27,5.07,-0.03,7.00,0.00,40.00,-3471.50,33974
195.27,5.05,-0.02,7.00,0.00,40.00,-3471.50,33983
197.13,5.02,-0.03,7.00,0.00,40.00,-3471.50,33992
198.06,4.97,-0.06,7.00,0.00,40.00,-3471.50,34000
197.13,4.92,-0.05,7.00,0.00,40.00,-3471.50,34010
197.13,4.88,-0.04,7.00,0.00,40.00,-3471.50,34018
197.13,4.83,-0.05,7.00,0.00,40.00,-3471.50,34027
195.27,4.77,-0.06,7.00,0.00,40.00,-3471.50,34035
195.27,4.72,-0.05,7.00,0.00,40.00,-3471.50,34044
188.02,4.70,-0.02,7.00,0.00,40.00,-3471.50,34053
183.61,4.68,-0.02,7.00,0.00,40.00,-3471.50,34062
178.45,4.68,0.00,7.00,0.00,40.00,-3471.50,34071
177.61,4.68,-0.00,7.00,0.00,40.00,-3471.50,34079
174.26,4.67,-0.00,7.00,0.00,40.00,-3471.50,34088
168.55,4.67,-0.00,7.00,0.00,40.00,-3471.50,34097
163.79,4.68,0.00,7.00,0.00,40.00,-3471.50,34106
163.01,4.68,-0.00,7.00,0.00,40.00,-3471.50,34114
161.46,4.65,-0.03,7.00,0.00,40.00,-3471.50,34123
154.66,4.65,0.00,7.00,0.00,40.00,-3471.50,34132
151.72,4.64,-0.00,7.00,0.00,40.00,-3471.50,34141
143.91,4.62,-0.02,7.00,0.00,40.00,-3471.50,34150
139.81,4.59,-0.03,7.00,0.00,40.00,-3471.50,34158
133.86,4.58,-0.02,7.00,0.00,40.00,-3471.50,34167
131.29,4.58,0.00,7.00,0.00,40.00,-3471.50,34176
126.30,4.57,-0.01,7.00,0.00,40.00,-3471.50,34185
130.66,4.58,0.01,7.00,0.00,40.00,-3471.50,34193
131.29,4.57,-0.01,7.00,0.00,40.00,-3471.50,34202
130.03,4.55,-0.02,7.00,0.00,40.00,-3471.50,34211
127.53,4.53,-0.01,7.00,0.00,40.00,-3471.50,34220
126.30,4.53,-0.00,7.00,0.00,40.00,-3471.50,34229
121.48,4.51,-0.02,7.00,0.00,40.00,-3471.50,34237
117.97,4.49,-0.02,7.00,0.00,40.00,-3471.50,34246
117.40,4.49,0.00,7.00,0.00,40.00,-3471.50,34254
117.97,4.49,0.00,7.00,0.00,40.00,-3471.50,34264
105.91,4.48,-0.01,7.00,0.00,40.00,-3471.50,34272
95.45,4.48,-0.00,7.00,0.00,40.00,-3471.50,34281
86.37,4.46,-0.02,7.00,0.00,40.00,-3471.50,34289
78.87,4.45,-0.01,7.00,-0.35,-40.00,-3471.50,34298
67.29,4.43,-0.02,7.00,-3.85,-43.00,-3471.50,34308
65.23,4.42,-0.01,7.00,-4.45,-43.00,-3471.50,34316
65.57,4.40,-0.02,7.00,-4.52,-43.00,-3471.50,34325
66.94,4.38,-0.02,7.00,-4.23,-43.00,-3471.50,34334
68.69,4.36,-0.02,7.00,-3.84,-43.00,-3471.50,34342
69.40,4.33,-0.03,7.00,-3.83,-43.00,-3471.50,34352
71.58,4.31,-0.02,7.00,-3.27,-42.00,-3471.50,34361
73.06,4.27,-0.04,7.00,-3.11,-42.00,-3471.50,34369
76.89,4.25,-0.03,7.00,-2.04,-41.00,-3471.50,34378
78.47,4.24,-0.00,7.00,-1.47,-41.00,-3471.50,34387
81.71,4.23,-0.01,7.00,-0.54,-40.00,-3471.50,34396
84.65,4.22,-0.01,7.00,0.00,40.00,-3471.50,34405
97.37,4.17,-0.05,7.00,0.00,40.00,-3471.50,34413
109.08,4.30,0.13,7.00,0.00,40.00,-3471.50,34422
117.97,4.33,0.04,7.00,0.00,40.00,-3471.50,34432
132.57,4.32,-0.02,7.00,0.00,40.00,-3471.50,34440
146.00,4.38,0.07,7.00,0.00,40.00,-3471.50,34449
164.58,4.46,0.08,7.00,0.00,40.00,-3471.50,34457
192.52,4.55,0.09,7.00,0.00,40.00,-3471.50,34466
207.64,4.64,0.08,7.00,0.00,40.00,-3471.50,34475
248.21,4.50,-0.13,7.00,0.00,40.00,-3471.50,34484
282.87,4.29,-0.21,7.00,0.00,40.00,-3471.50,34493
314.80,4.20,-0.09,7.00,0.00,40.00,-3471.50,34501
345.37,4.10,-0.10,7.00,0.00,40.00,-3471.50,34510
363.39,4.01,-0.10,7.00,0.00,40.00,-3471.50,34519
373.61,3.88,-0.12,7.00,0.00,40.00,-3471.50,34528
361.72,3.84,-0.04,7.00,0.00,40.00,-3471.50,34536
391.25,3.84,0.01,7.00,0.00,40.00,-3471.50,34545
393.06,3.91,0.06,7.00,0.00,40.00,-3471.50,34554
371.89,4.00,0.09,7.00,0.00,40.00,-3471.50,34563
405.95,4.08,0.08,7.00,0.00,40.00,-3471.50,34572
415.41,4.16,0.08,7.00,0.00,40.00,-3471.50,34580
423.14,4.19,0.03,7.00,0.00,40.00,-3471.50,34589
441.03,4.16,-0.03,7.00,0.00,40.00,-3471.50,34597
443.06,4.07,-0.09,7.00,0.00,40.00,-3471.50,34607
447.16,3.96,-0.11,7.00,0.00,40.00,-3471.50,34616
457.55,3.80,-0.16,7.00,0.00,40.00,-3471.50,34624
459.66,3.60,-0.20,7.00,0.00,40.00,-3471.50,34633
443.06,3.39,-0.21,7.00,0.00,40.00,-3471.50,34641
453.37,3.22,-0.17,7.00,0.00,40.00,-3470.66,34651
429.02,3.08,-0.14,7.00,0.00,40.00,-3470.66,34659
419.26,3.01,-0.06,7.00,0.00,40.00,-3470.66,34668
421.19,2.99,-0.02,7.00,0.00,40.00,-3470.66,34677
436.99,3.05,0.06,7.00,0.00,40.00,-3470.66,34685
434.98,3.10,0.05,7.00,0.00,40.00,-3470.66,34695
434.98,3.20,0.10,7.00,0.00,40.00,-3470.66,34703
434.98,3.33,0.13,7.00,0.00,40.00,-3470.66,34712
436.99,3.46,0.13,7.00,0.00,40.00,-3470.66,34720
434.98,3.59,0.13,7.00,0.00,40.00,-3470.66,34729
434.98,3.76,0.17,7.00,0.00,40.00,-3470.66,34739
432.99,3.90,0.14,7.00,0.00,40.00,-3470.66,34747
432.99,4.05,0.15,7.00,0.00,40.00,-3470.66,34756
431.00,4.20,0.15,7.00,0.00,40.00,-3470.66,34764
429.02,4.29,0.09,7.00,0.00,40.00,-3470.66,34774
425.09,4.29,0.01,7.00,0.00,40.00,-3470.66,34782
419.26,4.29,-0.00,7.00,0.00,40.00,-3470.66,34791
419.26,4.26,-0.03,7.00,0.00,40.00,-3470.66,34800
409.71,4.19,-0.06,7.00,0.00,40.00,-3470.66,34808
400.38,4.13,-0.06,7.00,0.00,40.00,-3470.66,34818
391.25,4.05,-0.08,7.00,0.00,40.00,-3470.66,34826
384.10,4.00,-0.05,7.00,0.00,40.00,-3470.66,34835
375.34,4.00,-0.00,7.00,0.00,40.00,-3470.66,34844
371.89,4.00,0.00,7.00,0.00,40.00,-3470.66,34852
363.39,4.04,0.04,7.00,0.00,40.00,-3470.66,34862
351.82,4.08,0.04,7.00,0.00,40.00,-3470.66,34870
328.21,4.13,0.04,7.00,0.00,40.00,-3470.66,34879
335.91,4.10,-0.03,7.00,0.00,40.00,-3470.66,34887
317.73,4.05,-0.05,7.00,0.00,40.00,-3470.66,34896
281.56,3.99,-0.06,7.00,0.00,40.00,-3470.66,34906
232.45,3.95,-0.03,7.00,0.00,40.00,-3470.66,34914
200.89,3.98,0.03,7.00,0.00,40.00,-3470.66,34923
131.93,4.08,0.10,7.00,0.00,40.00,-3469.82,34931
112.89,4.26,0.18,7.00,0.00,40.00,-3469.82,34940
84.22,4.50,0.24,7.00,0.00,40.00,-3469.82,34949
66.94,4.77,0.27,7.00,-1.10,-40.00,-3469.82,34958
63.88,5.07,0.30,7.00,-34.02,-68.00,-3469.82,34967
57.82,5.40,0.32,7.00,-26.95,-62.00,-3469.82,34975
55.42,5.72,0.32,7.00,-19.48,-56.00,-3469.82,34984
53.96,6.01,0.29,7.00,-13.13,-51.00,-3470.66,34994
51.42,6.29,0.28,7.00,-6.84,-45.00,-3470.66,35002
48.45,6.54,0.25,7.00,-1.61,-41.00,-3471.50,35011
49.24,6.72,0.18,7.00,0.00,40.00,-3472.34,35020
48.98,6.84,0.12,7.00,0.00,40.00,-3472.34,35028
48.45,6.93,0.08,7.00,0.00,40.00,-3473.17,35038
47.66,6.94,0.01,7.00,0.00,40.00,-3473.17,35046
46.38,6.99,0.06,7.00,0.00,40.00,-3473.17,35055
44.38,7.02,0.03,7.00,0.00,40.00,-3473.17,35063
43.65,7.11,0.09,7.00,0.82,40.00,-3472.34,35073
38.37,7.22,0.10,7.00,4.56,43.00,-3472.34,35081
34.80,7.31,0.10,7.00,7.40,46.00,-3472.34,35090
63.88,7.27,-0.04,7.00,0.00,40.00,-3471.50,35099
112.34,9.36,2.09,7.00,75.71,103.00,-3471.50,35107
48.45,7.42,-1.94,7.00,-23.50,-59.00,-3471.50,35117
67.64,6.26,-1.16,7.00,-32.49,-67.00,-3471.50,35126
69.40,7.57,1.30,7.00,30.56,65.00,-3471.50,35135
80.08,6.75,-0.82,7.00,-9.96,-48.00,-3471.50,35143
96.41,7.15,0.41,7.00,0.00,40.00,-3471.50,35152
105.39,7.30,0.15,7.00,0.00,40.00,-3471.50,35161
109.08,7.08,-0.22,7.00,0.00,40.00,-3471.50,35170
102.31,7.03,-0.05,7.00,0.00,40.00,-3471.50,35178
90.36,6.95,-0.08,7.00,0.00,40.00,-3471.50,35187
78.87,6.93,-0.03,7.00,0.00,40.00,-3471.50,35195
67.99,6.93,-0.00,7.00,0.00,40.00,-3471.50,35205
60.95,7.15,0.22,7.00,0.82,40.00,-3471.50,35214
52.54,7.40,0.25,7.00,9.54,48.00,-3471.50,35222
50.59,7.61,0.20,7.00,14.11,51.00,-3471.50,35231
53.96,7.75,0.15,7.00,15.91,53.00,-3471.50,35239
62.56,7.96,0.21,7.00,20.52,57.00,-3471.50,35249
68.34,8.20,0.23,7.00,25.30,61.00,-3471.50,35258
80.89,8.42,0.22,7.00,26.74,62.00,-3471.50,35266
108.55,8.63,0.22,7.00,21.64,58.00,-3471.50,35275
152.45,8.87,0.24,7.00,5.12,44.00,-3471.50,35284
174.26,9.08,0.21,7.00,0.00,40.00,-3471.50,35293
207.64,9.26,0.17,7.00,0.00,40.00,-3471.50,35302
256.47,9.33,0.07,7.00,0.00,40.00,-3471.50,35310
293.60,9.42,0.08,7.00,0.00,40.00,-3471.50,35319
320.69,9.46,0.05,7.00,0.00,40.00,-3471.50,35329
358.39,9.45,-0.01,7.00,0.00,40.00,-3471.50,35337
377.07,9.44,-0.01,7.00,0.00,40.00,-3471.50,35346
394.88,9.40,-0.04,7.00,0.00,40.00,-3471.50,35354
407.83,9.37,-0.04,7.00,0.00,40.00,-3471.50,35363
421.19,9.30,-0.07,7.00,0.00,40.00,-3471.50,35372
431.00,9.25,-0.05,7.00,0.00,40.00,-3471.50,35381
434.98,9.19,-0.05,7.00,0.00,40.00,-3471.50,35389
439.00,9.10,-0.10,7.00,0.00,40.00,-3471.50,35398
434.98,9.00,-0.10,7.00,0.00,40.00,-3471.50,35406
436.99,8.90,-0.10,7.00,0.00,40.00,-3471.50,35416
439.00,8.68,-0.21,7.00,0.00,40.00,-3471.50,35425
441.03,8.55,-0.13,7.00,0.00,40.00,-3471.50,35433
441.03,8.44,-0.11,7.00,0.00,40.00,-3471.50,35442
441.03,8.25,-0.19,7.00,0.00,40.00,-3471.50,35450
429.02,8.07,-0.18,7.00,0.00,40.00,-3471.50,35460
415.41,7.90,-0.17,7.00,0.00,40.00,-3471.50,35468
402.23,7.71,-0.19,7.00,0.00,40.00,-3471.50,35477
380.57,7.56,-0.15,7.00,0.00,40.00,-3471.50,35485
361.72,7.44,-0.12,7.00,0.00,40.00,-3471.50,35494
353.45,7.38,-0.06,7.00,0.00,40.00,-3471.50,35503
334.35,7.37,-0.01,7.00,0.00,40.00,-3471.50,35512
334.35,7.38,0.02,7.00,0.00,40.00,-3471.50,35521
339.03,7.41,0.03,7.00,0.00,40.00,-3471.50,35529
361.72,7.42,0.01,7.00,0.00,40.00,-3471.50,35538
373.61,7.39,-0.03,7.00,0.00,40.00,-3471.50,35547
396.70,7.33,-0.06,7.00,0.00,40.00,-3471.50,35556
404.09,7.18,-0.15,7.00,0.00,40.00,-3471.50,35564
441.03,7.04,-0.14,7.00,0.00,40.00,-3471.50,35573
455.45,6.86,-0.18,7.00,0.00,40.00,-3471.50,35581
445.10,6.67,-0.19,7.00,0.00,40.00,-3471.50,35591
472.51,6.49,-0.18,7.00,0.00,40.00,-3471.50,35600
476.87,6.29,-0.20,7.00,0.00,40.00,-3471.50,35608
481.26,6.13,-0.16,7.00,0.00,40.00,-3471.50,35617
485.70,6.02,-0.11,7.00,0.00,40.00,-3471.50,35625
492.44,5.95,-0.07,7.00,0.00,40.00,-3471.50,35635
479.06,5.91,-0.04,7.00,0.00,40.00,-3471.50,35643
508.50,5.94,0.03,7.00,0.00,40.00,-3471.50,35652
515.55,6.01,0.07,7.00,0.00,40.00,-3471.50,35660
520.30,6.05,0.04,7.00,0.00,40.00,-3471.50,35670
525.09,6.07,0.02,7.00,0.00,40.00,-3471.50,35679
527.50,6.09,0.03,7.00,0.00,40.00,-3471.50,35687
529.92,6.12,0.03,7.00,0.00,40.00,-3471.50,35696
534.80,6.15,0.03,7.00,0.00,40.00,-3471.50,35704
534.80,6.20,0.05,7.00,0.00,40.00,-3471.50,35714
537.26,6.27,0.07,7.00,0.00,40.00,-3471.50,35722
539.72,6.33,0.06,7.00,0.00,40.00,-3471.50,35731
517.92,6.39,0.06,7.00,0.00,40.00,-3471.50,35739
547.19,6.47,0.07,7.00,0.00,40.00,-3471.50,35748
557.30,6.52,0.05,7.00,0.00,40.00,-3471.50,35757
542.20,6.61,0.09,7.00,0.00,40.00,-3471.50,35766
572.82,6.66,0.06,7.00,0.00,40.00,-3471.50,35774
575.45,6.70,0.04,7.00,0.00,40.00,-3471.50,35783
572.82,6.71,0.01,7.00,0.00,40.00,-3471.50,35792
575.45,6.69,-0.02,7.00,0.00,40.00,-3471.50,35801
575.45,6.73,0.04,7.00,0.00,40.00,-3471.50,35810
575.45,6.76,0.04,7.00,0.00,40.00,-3471.50,35818
575.45,6.77,0.01,7.00,0.00,40.00,-3471.50,35827
578.08,6.79,0.02,7.00,0.00,40.00,-3471.50,35835
580.74,6.75,-0.04,7.00,0.00,40.00,-3471.50,35845
586.07,6.69,-0.07,7.00,0.00,40.00,-3471.50,35853
594.17,6.65,-0.04,7.00,0.00,40.00,-3471.50,35862
599.63,6.64,-0.01,7.00,0.00,40.00,-3471.50,35871
602.38,6.65,0.02,7.00,0.00,40.00,-3471.50,35879
607.91,6.72,0.06,7.00,0.00,40.00,-3471.50,35889
580.74,6.74,0.02,7.00,0.00,40.00,-3471.50,35897
610.69,6.67,-0.07,7.00,0.00,40.00,-3471.50,35906
616.30,6.60,-0.07,7.00,0.00,40.00,-3471.50,35914
619.12,6.54,-0.05,7.00,0.00,40.00,-3471.50,35923
621.96,6.52,-0.02,7.00,0.00,40.00,-3471.50,35932
591.46,6.47,-0.05,7.00,0.00,40.00,-3471.50,35941
583.40,6.44,-0.03,7.00,0.00,40.00,-3471.50,35949
624.81,6.43,-0.01,7.00,0.00,40.00,-3471.50,35958
627.67,6.40,-0.03,7.00,0.00,40.00,-3471.50,35968
633.43,6.38,-0.02,7.00,0.00,40.00,-3471.50,35976
630.54,6.33,-0.05,7.00,0.00,40.00,-3471.50,35985
633.43,6.28,-0.05,7.00,0.00,40.00,-3471.50,35993
636.33,6.20,-0.07,7.00,0.00,40.00,-3471.50,36002
633.43,6.14,-0.06,7.00,0.00,40.00,-3471.50,36011
636.33,6.04,-0.10,7.00,0.00,40.00,-3471.50,36020
636.33,5.88,-0.15,7.00,0.00,40.00,-3471.50,36029
639.24,5.71,-0.17,7.00,0.00,40.00,-3471.50,36037
642.17,5.53,-0.18,7.00,0.00,40.00,-3471.50,36046
645.11,5.33,-0.21,7.00,0.00,40.00,-3471.50,36055
648.06,5.11,-0.22,7.00,0.00,40.00,-3471.50,36064
648.06,4.88,-0.23,7.00,0.00,40.00,-3471.50,36072
648.06,4.65,-0.23,7.00,0.00,40.00,-3471.50,36081
648.06,4.41,-0.23,7.00,0.00,40.00,-3471.50,36089
648.06,4.22,-0.19,7.00,0.00,40.00,-3471.50,36099
645.11,4.05,-0.17,7.00,0.00,40.00,-3471.50,36108
642.17,3.92,-0.13,7.00,0.00,40.00,-3471.50,36116
633.43,3.83,-0.09,7.00,0.00,40.00,-3471.50,36125
633.43,3.85,0.02,7.00,0.00,40.00,-3471.50,36133
630.54,3.88,0.03,7.00,0.00,40.00,-3471.50,36143
630.54,3.99,0.11,7.00,0.00,40.00,-3471.50,36152
627.67,4.15,0.16,7.00,0.00,40.00,-3471.50,36160
627.67,4.32,0.18,7.00,0.00,40.00,-3471.50,36169
627.67,4.53,0.21,7.00,0.00,40.00,-3471.50,36177
624.81,4.75,0.23,7.00,0.00,40.00,-3471.50,36187
624.81,5.01,0.26,7.00,0.00,40.00,-3471.50,36195
624.81,5.22,0.21,7.00,0.00,40.00,-3471.50,36204
621.96,5.43,0.21,7.00,0.00,40.00,-3471.50,36212
607.91,5.61,0.18,7.00,0.00,40.00,-3471.50,36221
619.12,5.76,0.16,7.00,0.00,40.00,-3471.50,36231
596.89,5.90,0.14,7.00,0.00,40.00,-3471.50,36239
610.69,6.08,0.17,7.00,0.00,40.00,-3470.66,36248
607.91,6.18,0.10,7.00,0.00,40.00,-3470.66,36256
605.14,6.28,0.10,7.00,0.00,40.00,-3470.66,36265
602.38,6.40,0.12,7.00,0.00,40.00,-3470.66,36274
599.63,6.54,0.13,7.00,0.00,40.00,-3470.66,36283
596.89,6.60,0.07,7.00,0.00,40.00,-3470.66,36291
594.17,6.67,0.07,7.00,0.00,40.00,-3470.66,36300
588.76,6.75,0.08,7.00,0.00,40.00,-3470.66,36310
580.74,6.86,0.11,7.00,0.00,40.00,-3470.66,36318
572.82,6.98,0.12,7.00,0.00,40.00,-3470.66,36327
567.60,7.09,0.11,7.00,0.00,40.00,-3470.66,36335
562.43,7.24,0.14,7.00,0.00,40.00,-3470.66,36344
559.86,7.39,0.15,7.00,0.00,40.00,-3470.66,36353
557.30,7.54,0.15,7.00,0.00,40.00,-3470.66,36362
515.55,7.68,0.15,7.00,0.00,40.00,-3470.66,36370
549.70,7.84,0.15,7.00,0.00,40.00,-3470.66,36379
506.18,7.98,0.14,7.00,0.00,40.00,-3469.82,36387
539.72,8.09,0.11,7.00,0.00,40.00,-3469.82,36397
525.09,8.14,0.05,7.00,0.00,40.00,-3469.82,36406
508.50,8.17,0.04,7.00,0.00,40.00,-3469.82,36414
492.44,8.16,-0.01,7.00,0.00,40.00,-3469.82,36423
470.34,8.08,-0.08,7.00,0.00,40.00,-3469.82,36431
445.10,7.95,-0.13,7.00,0.00,40.00,-3469.82,36441
402.23,7.81,-0.14,7.00,0.00,40.00,-3469.82,36449
387.66,7.68,-0.13,7.00,0.00,40.00,-3469.82,36458
355.09,7.59,-0.09,7.00,0.00,40.00,-3469.82,36466
375.34,7.38,-0.21,7.00,0.00,40.00,-3469.82,36475
459.66,8.41,1.03,7.00,0.00,40.00,-3469.82,36485
267.48,9.30,0.89,7.00,0.00,40.00,-3469.82,36493
267.48,7.43,-1.87,7.00,0.00,40.00,-3469.82,36502
250.55,8.75,1.33,7.00,0.00,40.00,-3469.82,36510
251.72,8.07,-0.68,7.00,0.00,40.00,-3469.82,36519
239.08,8.73,0.66,7.00,0.00,40.00,-3469.82,36528
192.52,9.04,0.31,7.00,0.00,40.00,-3469.82,36537
210.59,8.77,-0.27,7.00,0.00,40.00,-3469.82,36545
242.47,9.27,0.50,7.00,0.00,40.00,-3469.82,36554
236.85,8.92,-0.35,7.00,0.00,40.00,-3469.82,36562
267.48,9.03,0.11,7.00,0.00,40.00,-3469.82,36572
276.36,8.80,-0.23,7.00,0.00,40.00,-3469.82,36581
289.53,8.48,-0.31,7.00,0.00,40.00,-3469.82,36589
271.25,8.22,-0.27,7.00,0.00,40.00,-3469.82,36598
265.00,7.78,-0.44,7.00,0.00,40.00,-3469.82,36606
223.88,7.65,-0.13,7.00,0.00,40.00,-3469.82,36616
204.72,7.33,-0.32,7.00,0.00,40.00,-3469.82,36624
213.59,7.24,-0.09,7.00,0.00,40.00,-3469.82,36633
214.60,7.14,-0.11,7.00,0.00,40.00,-3469.82,36641
220.75,6.97,-0.17,7.00,0.00,40.00,-3469.82,36651
224.94,6.74,-0.23,7.00,0.00,40.00,-3469.82,36660
228.13,6.49,-0.25,7.00,0.00,40.00,-3469.82,36668
225.99,6.24,-0.25,7.00,0.00,40.00,-3469.82,36677
222.83,6.00,-0.24,7.00,0.00,40.00,-3469.82,36685
202.80,5.79,-0.21,7.00,0.00,40.00,-3469.82,36695
179.30,5.60,-0.19,7.00,0.00,40.00,-3469.82,36703
168.55,5.45,-0.15,7.00,0.00,40.00,-3469.82,36712
157.65,5.41,-0.04,7.00,0.00,40.00,-3469.82,36720
170.16,5.50,0.09,7.00,0.00,40.00,-3469.82,36729
189.81,5.57,0.08,7.00,0.00,40.00,-3469.82,36738
218.68,5.62,0.04,7.00,0.00,40.00,-3469.82,36747
235.75,5.64,0.02,7.00,0.00,40.00,-3469.82,36756
250.55,5.62,-0.02,7.00,0.00,40.00,-3469.82,36764
258.88,5.56,-0.06,7.00,0.00,40.00,-3469.82,36773
267.48,5.52,-0.04,7.00,0.00,40.00,-3469.82,36782
261.31,5.47,-0.05,7.00,0.00,40.00,-3469.82,36791
261.31,5.47,-0.00,7.00,0.00,40.00,-3469.82,36799
271.25,5.45,-0.02,7.00,0.00,40.00,-3469.82,36808
278.95,5.39,-0.06,7.00,0.00,40.00,-3469.82,36816
303.32,5.39,-0.00,7.00,0.00,40.00,-3469.82,36826
328.21,5.32,-0.07,7.00,0.00,40.00,-3469.82,36834
342.19,5.23,-0.09,7.00,0.00,40.00,-3469.82,36843
356.74,5.09,-0.15,7.00,0.00,40.00,-3469.82,36852
378.82,4.89,-0.20,7.00,0.00,40.00,-3469.82,36860
385.88,4.66,-0.23,7.00,0.00,40.00,-3469.82,36870
409.71,4.44,-0.22,7.00,0.00,40.00,-3469.82,36878
425.09,4.28,-0.16,7.00,0.00,40.00,-3469.82,36887
436.99,4.11,-0.17,7.00,0.00,40.00,-3469.82,36896
425.09,3.96,-0.15,7.00,0.00,40.00,-3469.82,36904
481.26,3.82,-0.14,7.00,0.00,40.00,-3469.82,36914
470.34,3.68,-0.14,7.00,0.00,40.00,-3469.82,36922
515.55,3.55,-0.13,7.00,0.00,40.00,-3469.82,36931
487.94,3.39,-0.15,7.00,0.00,40.00,-3469.82,36939
503.86,3.26,-0.14,7.00,0.00,40.00,-3469.82,36948
508.50,3.14,-0.11,7.00,0.00,40.00,-3469.82,36958
537.26,3.06,-0.08,7.00,0.00,40.00,-3469.82,36966
539.72,2.95,-0.11,7.00,0.00,40.00,-3469.82,36975
542.20,2.89,-0.07,7.00,0.00,40.00,-3469.82,36983
547.19,2.84,-0.04,7.00,0.00,40.00,-3469.82,36993
552.22,2.82,-0.02,7.00,0.00,40.00,-3469.82,37002
554.76,2.85,0.03,7.00,0.00,40.00,-3469.82,37010
562.43,2.88,0.02,7.00,0.00,40.00,-3469.82,37019
572.82,2.94,0.07,7.00,0.00,40.00,-3469.82,37027
583.40,3.00,0.06,7.00,0.00,40.00,-3469.82,37037
586.07,3.08,0.08,7.00,0.00,40.00,-3469.82,37045
599.63,3.17,0.09,7.00,0.00,40.00,-3469.82,37054
605.14,3.28,0.11,7.00,0.00,40.00,-3469.82,37063
616.30,3.39,0.10,7.00,0.00,40.00,-3469.82,37071
624.81,3.47,0.09,7.00,0.00,40.00,-3469.82,37081
627.67,3.58,0.11,7.00,0.00,40.00,-3469.82,37089
636.33,3.63,0.05,7.00,0.00,40.00,-3469.82,37098
636.33,3.67,0.04,7.00,0.00,40.00,-3469.82,37106
633.43,3.64,-0.03,7.00,0.00,40.00,-3469.82,37115
633.43,3.51,-0.13,7.00,0.00,40.00,-3469.82,37125
633.43,3.37,-0.14,7.00,0.00,40.00,-3469.82,37133
630.54,3.20,-0.17,7.00,0.00,40.00,-3469.82,37142
630.54,3.02,-0.18,7.00,0.00,40.00,-3469.82,37150
630.54,2.80,-0.22,7.00,0.00,40.00,-3469.82,37159
627.67,2.59,-0.21,7.00,0.00,40.00,-3469.82,37169
630.54,2.32,-0.27,7.00,0.00,40.00,-3469.82,37177
633.43,2.05,-0.27,7.00,0.00,40.00,-3469.82,37186
630.54,1.78,-0.28,7.00,0.00,40.00,-3469.82,37194
630.54,1.49,-0.29,7.00,0.00,40.00,-3469.82,37203
583.40,1.18,-0.30,7.00,0.00,40.00,-3469.82,37212
633.43,0.92,-0.27,7.00,0.00,40.00,-3469.82,37221
580.74,0.70,-0.22,7.00,0.00,40.00,-3469.82,37230
630.54,0.51,-0.19,7.00,0.00,40.00,-3469.82,37238
630.54,0.40,-0.12,7.00,0.00,40.00,-3469.82,37248
633.43,0.30,-0.10,7.00,0.00,40.00,-3469.82,37256
648.06,0.18,-0.11,7.00,0.00,40.00,-3469.82,37265
636.33,0.11,-0.07,7.00,0.00,40.00,-3469.82,37273
636.33,0.06,-0.05,7.00,0.00,40.00,-3469.82,37282
639.24,0.04,-0.03,7.00,0.00,40.00,-3469.82,37292
642.17,0.04,0.00,7.00,0.00,40.00,-3469.82,37300
616.30,0.06,0.01,7.00,0.00,40.00,-3469.82,37309
648.06,0.08,0.03,7.00,0.00,40.00,-3469.82,37317
651.03,0.09,0.01,7.00,0.00,40.00,-3469.82,37326
648.06,0.11,0.01,7.00,0.00,40.00,-3469.82,37335
645.11,0.10,-0.01,7.00,0.00,40.00,-3469.82,37344
645.11,0.11,0.01,7.00,0.00,40.00,-3469.82,37352
645.11,0.14,0.03,7.00,0.00,40.00,-3469.82,37361
642.17,0.21,0.06,7.00,0.00,40.00,-3469.82,37370
607.91,0.27,0.06,7.00,0.00,40.00,-3469.82,37379
636.33,0.29,0.03,7.00,0.00,40.00,-3469.82,37388
621.96,0.36,0.07,7.00,0.00,40.00,-3469.82,37396
636.33,0.43,0.07,7.00,0.00,40.00,-3469.82,37405
633.43,0.50,0.08,7.00,0.00,40.00,-3469.82,37414
633.43,0.65,0.15,7.00,0.00,40.00,-3469.82,37423
633.43,0.79,0.14,7.00,0.00,40.00,-3469.82,37432
633.43,0.91,0.12,7.00,0.00,40.00,-3469.82,37440
633.43,1.04,0.13,7.00,0.00,40.00,-3469.82,37449
633.43,1.19,0.15,7.00,0.00,40.00,-3469.82,37457
630.54,1.35,0.16,7.00,0.00,40.00,-3469.82,37467
627.67,1.58,0.22,7.00,0.00,40.00,-3469.82,37476
619.12,1.83,0.25,7.00,0.00,40.00,-3469.82,37484
610.69,2.10,0.28,7.00,0.00,40.00,-3469.82,37493
602.38,2.42,0.32,7.00,0.00,40.00,-3469.82,37501
557.30,2.75,0.33,7.00,0.00,40.00,-3469.82,37511
594.17,3.07,0.32,7.00,0.00,40.00,-3469.82,37520
544.69,3.39,0.31,7.00,0.00,40.00,-3469.82,37528
583.40,3.72,0.34,7.00,0.00,40.00,-3469.82,37537
534.80,4.03,0.31,7.00,0.00,40.00,-3469.82,37545
572.82,4.34,0.31,7.00,0.00,40.00,-3469.82,37555
570.20,4.65,0.31,7.00,0.00,40.00,-3469.82,37563
562.43,4.92,0.27,7.00,0.00,40.00,-3469.82,37572
544.69,5.18,0.26,7.00,0.00,40.00,-3469.82,37581
529.92,5.39,0.20,7.00,0.00,40.00,-3469.82,37590
517.92,5.54,0.15,7.00,0.00,40.00,-3468.98,37599
501.56,5.64,0.10,7.00,0.00,40.00,-3468.98,37607
485.70,5.73,0.09,7.00,0.00,40.00,-3468.98,37616
468.18,5.80,0.08,7.00,0.00,40.00,-3468.98,37624
445.10,5.81,0.00,7.00,0.00,40.00,-3468.98,37634
394.88,5.80,-0.00,7.00,0.00,40.00,-3468.98,37642
380.57,5.75,-0.05,7.00,0.00,40.00,-3468.98,37651
353.45,5.74,-0.00,7.00,0.00,40.00,-3468.98,37659
378.82,5.72,-0.02,7.00,0.00,40.00,-3468.98,37668
496.98,7.27,1.55,7.00,0.00,40.00,-3468.98,37678
337.47,4.97,-2.30,7.00,0.00,40.00,-3468.98,37686
429.02,3.66,-1.30,7.00,0.00,40.00,-3468.98,37695
384.10,5.06,1.40,7.00,0.00,40.00,-3468.98,37703
309.00,3.54,-1.52,7.00,0.00,40.00,-3468.98,37712
334.35,3.92,0.38,7.00,0.00,40.00,-3468.98,37721
282.87,3.95,0.03,7.00,0.00,40.00,-3468.98,37730
313.34,3.96,0.01,7.00,0.00,40.00,-3468.98,37739
339.03,4.75,0.79,7.00,0.00,40.00,-3468.98,37747
251.72,4.26,-0.49,7.00,0.00,40.00,-3468.98,37756
284.19,4.66,0.41,7.00,0.00,40.00,-3468.98,37765
282.87,4.37,-0.30,7.00,0.00,40.00,-3468.98,37774
284.19,4.66,0.30,7.00,0.00,40.00,-3468.98,37782
290.88,4.66,-0.01,7.00,0.00,40.00,-3468.98,37791
281.56,4.76,0.10,7.00,0.00,40.00,-3468.98,37800
292.24,4.91,0.15,7.00,0.00,40.00,-3468.98,37809
271.25,4.74,-0.17,7.00,0.00,40.00,-3468.98,37818
265.00,4.62,-0.11,7.00,0.00,40.00,-3468.98,37826
239.08,4.61,-0.02,7.00,0.00,40.00,-3468.98,37835
223.88,4.37,-0.24,7.00,0.00,40.00,-3468.98,37843
218.68,4.25,-0.12,7.00,0.00,40.00,-3468.98,37853
220.75,4.14,-0.11,7.00,0.00,40.00,-3468.98,37862
223.88,3.96,-0.18,7.00,0.00,40.00,-3468.98,37870
222.83,3.56,-0.40,7.00,0.00,40.00,-3468.98,37879
231.36,3.17,-0.39,7.00,0.00,40.00,-3468.98,37888
234.64,2.76,-0.41,7.00,0.00,40.00,-3468.98,37897
242.47,2.44,-0.33,7.00,0.00,40.00,-3468.98,37905
247.05,2.19,-0.25,7.00,0.00,40.00,-3468.98,37914
250.55,1.98,-0.22,7.00,0.00,40.00,-3468.98,37923
237.97,1.81,-0.17,7.00,0.00,40.00,-3468.98,37932
255.28,1.68,-0.13,7.00,0.00,40.00,-3468.98,37941
244.75,1.61,-0.06,7.00,0.00,40.00,-3468.98,37949
260.09,1.60,-0.01,7.00,0.00,40.00,-3468.98,37958
262.53,1.69,0.08,7.00,0.00,40.00,-3468.98,37966
265.00,1.80,0.12,7.00,0.00,40.00,-3468.98,37976
269.99,1.94,0.14,7.00,0.00,40.00,-3468.98,37985
271.25,2.09,0.15,7.00,0.00,40.00,-3468.98,37993
276.36,2.25,0.15,7.00,0.00,40.00,-3468.98,38002
281.56,2.40,0.16,7.00,0.00,40.00,-3468.98,38010
290.88,2.49,0.09,7.00,0.00,40.00,-3468.98,38020
304.73,2.56,0.06,7.00,0.00,40.00,-3468.98,38028
301.91,2.54,-0.02,7.00,0.00,40.00,-3468.98,38037
314.80,2.45,-0.09,7.00,0.00,40.00,-3468.98,38046
348.58,2.32,-0.13,7.00,0.00,40.00,-3468.98,38054
360.05,2.16,-0.16,7.00,0.00,40.00,-3468.98,38064
356.74,2.02,-0.14,7.00,0.00,40.00,-3468.98,38072
368.47,1.84,-0.18,7.00,0.00,40.00,-3468.98,38081
396.70,1.67,-0.17,7.00,0.00,40.00,-3468.98,38090
409.71,1.54,-0.12,7.00,0.00,40.00,-3468.98,38098
417.33,1.47,-0.08,7.00,0.00,40.00,-3468.98,38108
429.02,1.46,-0.01,7.00,0.00,40.00,-3468.98,38116
447.16,1.46,0.01,7.00,0.00,40.00,-3468.98,38125
468.18,1.47,0.00,7.00,0.00,40.00,-3468.98,38133
483.48,1.45,-0.01,7.00,0.00,40.00,-3468.98,38142
496.98,1.48,0.02,7.00,0.00,40.00,-3468.98,38152
506.18,1.48,0.00,7.00,0.00,40.00,-3468.98,38160
513.19,1.49,0.01,7.00,0.00,40.00,-3468.98,38169
520.30,1.52,0.03,7.00,0.00,40.00,-3468.98,38177
534.80,1.50,-0.02,7.00,0.00,40.00,-3468.98,38187
544.69,1.50,-0.00,7.00,0.00,40.00,-3468.98,38195
554.76,1.49,-0.01,7.00,0.00,40.00,-3468.98,38204
532.36,1.49,0.01,7.00,0.00,40.00,-3468.98,38213
565.01,1.50,0.00,7.00,0.00,40.00,-3468.98,38221
544.69,1.53,0.04,7.00,0.00,40.00,-3468.98,38231
575.45,1.59,0.06,7.00,0.00,40.00,-3468.98,38239
542.20,1.66,0.07,7.00,0.00,40.00,-3468.98,38248
588.76,1.73,0.08,7.00,0.00,40.00,-3468.98,38256
591.46,1.83,0.10,7.00,0.00,40.00,-3468.98,38265
594.17,1.95,0.12,7.00,0.00,40.00,-3468.98,38274
572.82,2.11,0.16,7.00,0.00,40.00,-3468.98,38283
610.69,2.30,0.19,7.00,0.00,40.00,-3468.98,38292
613.49,2.50,0.20,7.00,0.00,40.00,-3468.98,38300
619.12,2.70,0.20,7.00,0.00,40.00,-3468.98,38309
621.96,2.94,0.24,7.00,0.00,40.00,-3468.98,38318
624.81,3.14,0.20,7.00,0.00,40.00,-3468.98,38327
627.67,3.31,0.18,7.00,0.00,40.00,-3468.98,38335
630.54,3.50,0.19,7.00,0.00,40.00,-3468.98,38344
636.33,3.67,0.17,7.00,0.00,40.00,-3468.98,38353
642.17,3.78,0.11,7.00,0.00,40.00,-3468.98,38362
648.06,3.83,0.06,7.00,0.00,40.00,-3468.98,38371
651.03,3.86,0.03,7.00,0.00,40.00,-3468.98,38379
654.01,3.85,-0.01,7.00,0.00,40.00,-3468.98,38388
654.01,3.84,-0.01,7.00,0.00,40.00,-3468.98,38397
654.01,3.84,-0.00,7.00,0.00,40.00,-3468.98,38406
654.01,3.87,0.03,7.00,0.00,40.00,-3468.98,38415
613.49,3.89,0.02,7.00,0.00,40.00,-3468.98,38423
645.11,3.90,0.01,7.00,0.00,40.00,-3468.98,38432
642.17,3.93,0.03,7.00,0.00,40.00,-3468.98,38440
586.07,3.92,-0.01,7.00,0.00,40.00,-3468.98,38450
627.67,3.93,0.01,7.00,0.00,40.00,-3468.98,38459
619.12,3.90,-0.03,7.00,0.00,40.00,-3468.98,38467
616.30,3.82,-0.08,7.00,0.00,40.00,-3468.98,38476
613.49,3.71,-0.11,7.00,0.00,40.00,-3468.98,38484
619.12,3.53,-0.18,7.00,0.00,40.00,-3468.98,38494
572.82,3.30,-0.23,7.00,0.00,40.00,-3468.98,38502
627.67,3.06,-0.24,7.00,0.00,40.00,-3468.98,38511
583.40,2.82,-0.24,7.00,0.00,40.00,-3468.98,38520
636.33,2.59,-0.24,7.00,0.00,40.00,-3468.98,38529
586.07,2.41,-0.18,7.00,0.00,40.00,-3468.98,38538
639.24,2.29,-0.11,7.00,0.00,40.00,-3468.98,38546
639.24,2.20,-0.09,7.00,0.00,40.00,-3468.98,38555
642.17,2.12,-0.08,7.00,0.00,40.00,-3468.98,38564
642.17,2.01,-0.11,7.00,0.00,40.00,-3468.98,38573
645.11,1.94,-0.07,7.00,0.00,40.00,-3468.98,38582
645.11,1.87,-0.07,7.00,0.00,40.00,-3468.98,38590
651.03,1.81,-0.06,7.00,0.00,40.00,-3468.98,38599
651.03,1.72,-0.09,7.00,0.00,40.00,-3468.98,38607
654.01,1.69,-0.03,7.00,0.00,40.00,-3468.98,38617
654.01,1.64,-0.04,7.00,0.00,40.00,-3468.98,38626
657.00,1.59,-0.05,7.00,0.00,40.00,-3468.98,38634
654.01,1.57,-0.02,7.00,0.00,40.00,-3468.98,38643
654.01,1.55,-0.02,7.00,0.00,40.00,-3468.98,38651
651.03,1.55,-0.00,7.00,0.00,40.00,-3468.98,38661
648.06,1.52,-0.02,7.00,0.00,40.00,-3468.98,38670
651.03,1.45,-0.07,7.00,0.00,40.00,-3468.98,38678
651.03,1.36,-0.10,7.00,0.00,40.00,-3468.98,38687
648.06,1.29,-0.07,7.00,0.00,40.00,-3468.98,38695
645.11,1.20,-0.09,7.00,0.00,40.00,-3468.98,38705
645.11,1.16,-0.03,7.00,0.00,40.00,-3468.98,38713
642.17,1.19,0.03,7.00,0.00,40.00,-3468.98,38722
636.33,1.28,0.08,7.00,0.00,40.00,-3468.98,38731
586.07,1.40,0.12,7.00,0.00,40.00,-3468.98,38739
621.96,1.59,0.19,7.00,0.00,40.00,-3468.98,38749
613.49,1.84,0.25,7.00,0.00,40.00,-3468.98,38757
605.14,2.09,0.25,7.00,0.00,40.00,-3468.98,38766
599.63,2.34,0.25,7.00,0.00,40.00,-3468.98,38774
591.46,2.62,0.28,7.00,0.00,40.00,-3468.98,38784
586.07,2.91,0.29,7.00,0.00,40.00,-3468.98,38793
539.72,3.19,0.28,7.00,0.00,40.00,-3468.98,38801
583.40,3.44,0.25,7.00,0.00,40.00,-3468.98,38810
580.74,3.74,0.30,7.00,0.00,40.00,-3468.98,38818
578.08,4.01,0.27,7.00,0.00,40.00,-3468.98,38828
575.45,4.30,0.28,7.00,0.00,40.00,-3468.98,38836
527.50,4.59,0.29,7.00,0.00,40.00,-3468.98,38845
565.01,4.86,0.27,7.00,0.00,40.00,-3468.98,38854
557.30,5.11,0.26,7.00,0.00,40.00,-3468.98,38862
544.69,5.34,0.23,7.00,0.00,40.00,-3468.98,38872
534.80,5.53,0.18,7.00,0.00,40.00,-3468.98,38880
520.30,5.65,0.13,7.00,0.00,40.00,-3468.98,38889
508.50,5.72,0.06,7.00,0.00,40.00,-3468.98,38897
490.18,5.73,0.01,7.00,0.00,40.00,-3468.98,38906
476.87,5.69,-0.04,7.00,0.00,40.00,-3468.98,38915
425.09,5.64,-0.05,7.00,0.00,40.00,-3468.98,38924
419.26,5.64,0.01,7.00,0.00,40.00,-3468.98,38932
361.72,5.62,-0.02,7.00,0.00,40.00,-3468.98,38941
350.20,5.63,0.01,7.00,0.00,40.00,-3468.98,38950
289.53,5.68,0.05,7.00,0.00,40.00,-3468.98,38959
269.99,5.77,0.08,7.00,0.00,40.00,-3468.98,38968
413.51,5.81,0.05,7.00,0.00,40.00,-3468.98,38976
363.39,6.23,0.41,7.00,0.00,40.00,-3468.98,38985
320.69,7.92,1.70,7.00,0.00,40.00,-3468.98,38993
254.09,5.94,-1.98,7.00,0.00,40.00,-3468.98,39003
317.73,7.13,1.19,7.00,0.00,40.00,-3468.98,39011
224.94,6.70,-0.44,7.00,0.00,40.00,-3468.98,39020
239.08,6.08,-0.61,7.00,0.00,40.00,-3468.98,39029
186.24,6.39,0.31,7.00,0.00,40.00,-3468.98,39037
134.51,6.22,-0.18,7.00,0.00,40.00,-3468.98,39047
151.72,6.21,-0.01,7.00,0.00,40.00,-3468.98,39055
176.77,6.69,0.48,7.00,0.00,40.00,-3468.98,39064
95.93,6.96,0.27,7.00,0.00,40.00,-3468.98,39072
101.81,6.73,-0.23,7.00,0.00,40.00,-3468.98,39081
90.36,6.78,0.05,7.00,0.00,40.00,-3468.98,39090
74.95,6.92,0.14,7.00,0.00,40.00,-3468.98,39099
75.72,6.92,0.00,7.00,0.00,40.00,-3468.98,39107
68.69,6.96,0.03,7.00,0.00,40.00,-3468.98,39116
74.19,7.00,0.04,7.00,0.00,40.00,-3468.98,39124
74.95,7.03,0.03,7.00,0.00,40.00,-3468.98,39134
81.71,7.03,-0.00,7.00,0.00,40.00,-3468.98,39142
76.89,6.86,-0.17,7.00,0.00,40.00,-3468.98,39151
78.47,6.68,-0.18,7.00,0.00,40.00,-3468.98,39159
71.95,6.70,0.03,7.00,0.00,40.00,-3468.98,39169
73.06,6.40,-0.30,7.00,-10.18,-48.00,-3468.98,39177
76.11,6.31,-0.09,7.00,-7.51,-46.00,-3468.98,39186
70.12,6.17,-0.14,7.00,-13.77,-51.00,-3469.82,39195
68.69,5.99,-0.17,7.00,-19.20,-56.00,-3469.82,39203
70.48,5.79,-0.21,7.00,-24.58,-60.00,-3469.82,39213
73.06,5.73,-0.06,7.00,-22.24,-58.00,-3470.66,39222
77.67,5.54,-0.19,7.00,-28.28,-63.00,-3470.66,39231
77.67,5.39,-0.15,7.00,-31.00,-66.00,-3471.50,39239
78.07,5.34,-0.05,7.00,-30.32,-65.00,-3472.34,39248
79.67,5.23,-0.11,7.00,-33.86,-68.00,-3474.01,39258
83.80,5.18,-0.05,7.00,-32.35,-67.00,-3474.85,39266
85.08,5.14,-0.04,7.00,-32.80,-67.00,-3475.69,39275
93.10,5.05,-0.09,7.00,-33.11,-67.00,-3477.37,39284
100.81,5.03,-0.02,7.00,-29.28,-64.00,-3479.05,39293
106.96,4.94,-0.09,7.00,0.00,40.00,-3480.73,39302
108.55,4.86,-0.08,7.00,0.00,40.00,-3482.41,39311
116.83,5.43,0.57,7.00,-0.40,-40.00,-3483.25,39320
138.47,5.54,0.10,7.00,0.00,40.00,-3484.09,39328
146.70,5.84,0.31,7.00,0.00,40.00,-3484.93,39337
160.69,5.98,0.13,7.00,0.00,40.00,-3484.93,39346
188.02,5.93,-0.04,7.00,0.00,40.00,-3484.93,39355
202.80,5.68,-0.25,7.00,0.00,40.00,-3484.93,39363
217.65,5.45,-0.23,7.00,0.00,40.00,-3484.93,39372
224.94,5.28,-0.17,7.00,0.00,40.00,-3484.93,39380
248.21,5.16,-0.12,7.00,0.00,40.00,-3484.93,39390
266.24,5.10,-0.06,7.00,0.00,40.00,-3484.93,39399
278.95,4.95,-0.15,7.00,0.00,40.00,-3484.93,39407
300.51,4.79,-0.17,7.00,0.00,40.00,-3484.93,39416
319.21,4.61,-0.18,7.00,0.00,40.00,-3484.93,39425
342.19,4.51,-0.10,7.00,0.00,40.00,-3484.93,39434
363.39,4.40,-0.11,7.00,0.00,40.00,-3484.93,39442
384.10,4.29,-0.11,7.00,0.00,40.00,-3484.93,39451
363.39,4.17,-0.12,7.00,0.00,40.00,-3484.93,39460
407.83,4.10,-0.07,7.00,0.00,40.00,-3484.93,39469
387.66,4.04,-0.05,7.00,0.00,40.00,-3484.93,39478
429.02,4.00,-0.05,7.00,0.00,40.00,-3484.93,39486
436.99,4.00,0.00,7.00,0.00,40.00,-3484.93,39495
447.16,3.99,-0.00,7.00,0.00,40.00,-3484.93,39504
421.19,4.01,0.02,7.00,0.00,40.00,-3484.93,39513
457.55,4.07,0.05,7.00,0.00,40.00,-3484.93,39522
470.34,4.14,0.08,7.00,0.00,40.00,-3484.93,39530
483.48,4.24,0.10,7.00,0.00,40.00,-3484.93,39539
506.18,4.35,0.10,7.00,0.00,40.00,-3484.93,39547
513.19,4.49,0.14,7.00,0.00,40.00,-3484.93,39557
527.50,4.61,0.12,7.00,0.00,40.00,-3484.93,39566
542.20,4.72,0.11,7.00,0.00,40.00,-3484.93,39574
549.70,4.86,0.15,7.00,0.00,40.00,-3484.93,39583
554.76,4.99,0.13,7.00,0.00,40.00,-3484.93,39591
557.30,5.10,0.11,7.00,0.00,40.00,-3484.93,39601
559.86,5.18,0.08,7.00,0.00,40.00,-3484.93,39609
562.43,5.26,0.08,7.00,0.00,40.00,-3484.93,39618
537.26,5.31,0.05,7.00,0.00,40.00,-3484.93,39626
534.80,5.37,0.06,7.00,0.00,40.00,-3484.93,39635
559.86,5.44,0.07,7.00,0.00,40.00,-3484.93,39645
525.09,5.50,0.06,7.00,0.00,40.00,-3484.93,39653
537.26,5.55,0.05,7.00,0.00,40.00,-3484.93,39662
529.92,5.58,0.03,7.00,0.00,40.00,-3484.93,39670
522.69,5.62,0.04,7.00,0.00,40.00,-3484.93,39680
487.94,5.63,0.01,7.00,0.00,40.00,-3484.93,39688
483.48,5.62,-0.02,7.00,0.00,40.00,-3484.93,39697
461.78,5.61,-0.01,7.00,0.00,40.00,-3484.93,39705
449.22,5.59,-0.02,7.00,0.00,40.00,-3484.93,39714
429.02,5.61,0.01,7.00,0.00,40.00,-3484.93,39723
405.95,5.63,0.02,7.00,0.00,40.00,-3484.93,39732
382.33,5.67,0.04,7.00,0.00,40.00,-3484.93,39741
355.09,5.75,0.08,7.00,0.00,40.00,-3484.93,39749
316.26,5.91,0.16,7.00,0.00,40.00,-3484.93,39758
271.25,6.17,0.26,7.00,0.00,40.00,-3484.93,39767
222.83,6.48,0.32,7.00,0.00,40.00,-3484.93,39776
175.93,6.90,0.42,7.00,0.00,40.00,-3484.93,39784
153.18,7.34,0.44,7.00,0.00,40.00,-3484.93,39793
130.03,7.79,0.45,7.00,0.00,40.00,-3484.93,39801
116.83,8.26,0.47,7.00,13.44,51.00,-3484.93,39811
108.55,8.71,0.45,7.00,28.14,63.00,-3484.93,39820
101.81,9.21,0.51,7.00,44.69,77.00,-3484.93,39828
98.34,9.64,0.43,7.00,55.24,86.00,-3484.93,39837
101.31,10.10,0.45,7.00,65.94,95.00,-3484.93,39846
100.31,10.48,0.39,7.00,74.63,102.00,-3484.93,39856
102.82,10.84,0.36,7.00,82.25,109.00,-3484.93,39865
103.33,11.21,0.36,7.00,91.11,116.00,-3484.93,39873
104.35,11.49,0.28,7.00,96.09,120.00,-3484.93,39882
99.81,11.83,0.34,7.00,107.58,130.00,-3484.93,39891
96.89,12.08,0.25,7.00,113.12,135.00,-3484.93,39901
89.46,12.36,0.28,7.00,123.71,144.00,-3484.93,39910
82.96,12.57,0.21,7.00,129.68,149.00,-3484.93,39918
72.32,12.78,0.21,7.00,138.29,156.00,-3484.93,39927
59.37,12.99,0.20,7.00,146.69,163.00,-3484.93,39937
54.54,13.14,0.15,7.00,150.49,166.00,-3484.93,39946
49.24,13.30,0.16,7.00,155.88,171.00,-3484.09,39955
46.89,13.39,0.09,7.00,156.95,172.00,-3484.09,39963
44.38,13.47,0.08,7.00,159.39,174.00,-3484.09,39972
43.89,13.35,-0.11,7.00,152.68,168.00,-3484.09,39982
47.92,13.26,-0.09,7.00,150.24,166.00,-3483.25,39991
45.62,13.09,-0.17,7.00,144.67,161.00,-3483.25,40000
46.13,12.91,-0.18,7.00,139.98,157.00,-3483.25,40009
47.66,12.72,-0.19,7.00,134.71,153.00,-3482.41,40017
48.71,12.40,-0.32,7.00,123.98,144.00,-3482.41,40027
48.45,12.12,-0.29,7.00,117.49,138.00,-3482.41,40036
50.87,11.79,-0.33,7.00,108.10,131.00,-3481.57,40045
50.87,11.44,-0.36,7.00,98.63,123.00,-3481.57,40054
50.59,10.97,-0.47,7.00,84.70,111.00,-3480.73,40062
55.42,10.58,-0.39,7.00,75.39,103.00,-3480.73,40072
50.59,10.18,-0.40,7.00,66.38,95.00,-3480.73,40081
50.59,9.78,-0.40,7.00,56.25,87.00,-3479.89,40090
51.14,9.24,-0.53,7.00,40.14,73.00,-3479.89,40098
50.87,8.77,-0.47,7.00,29.54,64.00,-3479.89,40108
53.39,8.27,-0.50,7.00,16.14,53.00,-3479.89,40117
56.91,7.74,-0.53,7.00,1.34,41.00,-3479.89,40125
57.52,7.31,-0.43,7.00,0.00,40.00,-3479.89,40134
58.13,6.87,-0.44,7.00,-5.33,-44.00,-3479.89,40142
58.74,6.44,-0.43,7.00,-15.77,-53.00,-3479.89,40152
58.43,5.95,-0.49,7.00,-29.34,-64.00,-3479.89,40161
55.13,5.49,-0.46,7.00,-41.01,-74.00,-3480.73,40170
53.10,5.18,-0.31,7.00,-46.15,-78.00,-3480.73,40178
48.98,4.79,-0.39,7.00,-7.83,-46.00,-3481.57,40187
44.38,4.52,-0.27,7.00,-9.55,-48.00,-3482.41,40197
42.69,4.32,-0.19,7.00,-10.51,-48.00,-3483.25,40205
42.22,4.16,-0.17,7.00,-11.31,-49.00,-3484.09,40214
45.37,3.99,-0.16,7.00,-11.57,-49.00,-3484.93,40223
45.37,3.69,-0.30,7.00,-13.61,-51.00,-3485.76,40231
42.69,3.59,-0.10,7.00,-13.83,-51.00,-3486.60,40241
43.17,3.48,-0.11,7.00,-14.32,-52.00,-3487.44,40250
43.17,3.42,-0.06,7.00,-14.39,-52.00,-3488.28,40259
43.17,3.42,-0.00,7.00,-14.19,-51.00,-3489.12,40267
43.17,3.19,-0.23,7.00,-16.23,-53.00,-3489.96,40276
43.41,3.38,0.19,7.00,-13.59,-51.00,-3490.80,40286
44.14,3.39,0.02,7.00,-14.06,-51.00,-3492.48,40295
44.87,3.47,0.08,7.00,-13.31,-51.00,-3493.32,40303
43.41,3.60,0.12,7.00,-12.76,-50.00,-3494.16,40312
43.41,3.58,-0.02,7.00,-13.43,-51.00,-3495.84,40322
42.93,3.66,0.09,7.00,-12.65,-50.00,-3496.68,40330
40.60,3.68,0.02,7.00,-13.19,-51.00,-3498.35,40339
40.37,3.72,0.03,7.00,-13.03,-50.00,-3499.19,40348
41.29,3.74,0.03,7.00,-12.77,-50.00,-3500.87,40357
37.07,3.73,-0.01,7.00,-13.64,-51.00,-3502.55,40366
35.00,3.73,0.00,7.00,-13.87,-51.00,-3503.39,40375
35.41,3.76,0.02,7.00,-13.61,-51.00,-3505.07,40384
34.59,3.78,0.02,7.00,-13.63,-51.00,-3506.75,40392
31.30,3.77,-0.01,7.00,-14.26,-51.00,-3508.43,40401
23.71,3.60,-0.16,7.00,-16.51,-53.00,-3509.27,40411
24.48,3.76,0.16,7.00,-14.38,-52.00,-3510.94,40420
24.02,3.68,-0.07,7.00,-15.72,-53.00,-3512.62,40428
28.77,3.60,-0.08,7.00,-15.69,-53.00,-3514.30,40437
31.12,3.66,0.06,7.00,-14.51,-52.00,-3515.98,40446
33.21,3.66,0.00,7.00,-14.47,-52.00,-3516.82,40455
33.60,3.60,-0.07,7.00,-15.03,-52.00,-3518.50,40464
34.00,3.66,0.06,7.00,-14.14,-51.00,-3520.18,40473
33.21,3.65,-0.01,7.00,-14.58,-52.00,-3521.86,40482
33.60,3.66,0.01,7.00,-14.37,-52.00,-3523.53,40491
32.24,3.66,-0.00,7.00,-14.61,-52.00,-3525.21,40500
30.93,3.54,-0.12,7.00,-15.84,-53.00,-3526.05,40509
31.68,3.52,-0.03,7.00,-15.51,-53.00,-3527.73,40518
27.91,3.41,-0.11,7.00,-16.81,-54.00,-3529.41,40526
27.57,3.31,-0.10,7.00,-17.30,-54.00,-3531.09,40536
25.43,3.26,-0.05,7.00,-17.62,-54.00,-3533.61,40545
21.79,3.17,-0.09,7.00,-18.58,-55.00,-3535.29,40553
21.22,3.11,-0.06,7.00,-18.82,-55.00,-3536.96,40562
18.78,3.05,-0.06,7.00,-19.27,-56.00,-3538.64,40571
19.17,3.02,-0.03,7.00,-19.27,-56.00,-3541.16,40581
18.65,2.98,-0.04,7.00,-19.58,-56.00,-3542.84,40589
17.51,2.98,0.00,7.00,-19.48,-56.00,-3544.52,40598
16.41,2.91,-0.07,7.00,-20.17,-56.00,-3547.04,40607
15.47,2.88,-0.03,7.00,-20.23,-57.00,-3548.71,40616
16.29,2.91,0.03,7.00,-19.78,-56.00,-3551.23,40625
17.63,2.86,-0.05,7.00,-20.26,-57.00,-3553.75,40634
18.65,2.83,-0.04,7.00,-20.32,-57.00,-3555.43,40643
19.17,2.86,0.03,7.00,-19.86,-56.00,-3557.95,40652
17.63,2.73,-0.12,7.00,-21.20,-57.00,-3559.63,40660
19.04,2.87,0.14,7.00,-19.34,-56.00,-3562.14,40670
20.11,3.15,0.27,7.00,-17.35,-54.00,-3563.82,40679
20.80,3.22,0.07,7.00,-17.74,-54.00,-3566.34,40687
20.25,3.55,0.33,7.00,-15.07,-52.00,-3568.02,40696
20.25,3.79,0.23,7.00,-14.30,-51.00,-3570.54,40706
20.80,3.99,0.20,7.00,-13.39,-51.00,-3572.22,40715
21.64,4.23,0.25,7.00,-11.90,-50.00,-3574.73,40723
22.96,4.42,0.19,7.00,-11.08,-49.00,-3576.41,40732
24.48,4.57,0.14,7.00,-10.38,-48.00,-3578.93,40741
27.06,4.68,0.11,7.00,-9.70,-48.00,-3581.45,40750
33.21,4.70,0.02,7.00,-9.19,-47.00,-3583.13,40759
46.63,4.92,0.22,7.00,-5.20,-44.00,-3585.65,40768
54.25,5.00,0.09,7.00,-42.26,-75.00,-3587.32,40776
55.42,5.05,0.05,7.00,-41.59,-74.00,-3589.84,40785
47.40,4.96,-0.09,7.00,-6.06,-45.00,-3591.52,40795
33.60,4.96,-0.00,7.00,-7.98,-46.00,-3594.04,40804
23.56,5.19,0.23,7.00,-39.47,-73.00,-3596.56,40812
22.37,5.15,-0.04,7.00,-45.88,-78.00,-3598.24,40821
21.79,5.44,0.29,7.00,-32.11,-67.00,-3600.75,40830
19.97,5.26,-0.18,7.00,-46.38,-79.00,-3603.27,40839
18.26,5.19,-0.07,7.00,-45.92,-78.00,-3605.79,40848
17.63,5.28,0.09,7.00,-40.61,-74.00,-3609.15,40857
17.02,5.50,0.22,7.00,-32.42,-67.00,-3611.67,40865
17.38,5.69,0.19,7.00,-28.29,-63.00,-3615.02,40875
18.78,5.80,0.10,7.00,-27.27,-62.00,-3617.54,40884
20.80,5.79,-0.01,7.00,-29.54,-64.00,-3620.90,40893
21.50,5.65,-0.14,7.00,-35.69,-70.00,-3624.26,40901
22.37,5.58,-0.07,7.00,-35.97,-70.00,-3626.77,40910
22.81,5.42,-0.15,7.00,-41.41,-74.00,-3630.13,40920
23.26,5.18,-0.25,7.00,-49.43,-81.00,-3633.49,40929
22.51,4.90,-0.27,7.00,-10.56,-48.00,-3636.85,40937
23.11,4.64,-0.27,7.00,-11.81,-49.00,-3641.04,40946
24.17,4.75,0.12,7.00,-9.61,-48.00,-3644.40,40955
24.17,4.70,-0.06,7.00,-10.58,-48.00,-3647.76,40964
24.64,4.78,0.08,7.00,-9.59,-48.00,-3651.11,40973
24.79,5.00,0.22,7.00,-44.27,-77.00,-3653.63,40982
24.79,5.10,0.10,7.00,-44.36,-77.00,-3656.15,40991
24.48,5.03,-0.07,7.00,-49.38,-81.00,-3658.67,40999
22.66,5.07,0.04,7.00,-46.30,-79.00,-3662.03,41009
19.84,5.07,-0.00,7.00,-47.47,-79.00,-3664.54,41018
16.89,5.18,0.11,7.00,-42.53,-75.00,-3667.90,41026
14.24,5.54,0.35,7.00,-29.21,-64.00,-3671.26,41035
12.44,5.86,0.32,7.00,-21.85,-58.00,-3673.78,41044
11.84,6.36,0.51,7.00,-5.43,-44.00,-3677.13,41053
11.16,6.88,0.52,7.00,7.10,45.00,-3680.49,41062
11.84,7.62,0.74,7.00,29.85,65.00,-3683.85,41071
12.54,8.29,0.67,7.00,45.42,78.00,-3686.37,41079
13.27,8.87,0.58,7.00,58.07,88.00,-3688.04,41089
13.59,9.49,0.61,7.00,74.05,102.00,-3688.88,41098
14.24,10.06,0.58,7.00,87.66,113.00,-3688.88,41107
15.24,10.59,0.53,7.00,99.88,124.00,-3688.88,41115
15.59,10.78,0.19,7.00,97.82,122.00,-3688.88,41124
14.24,10.96,0.18,7.00,102.15,126.00,-3688.88,41134
14.02,10.89,-0.07,7.00,95.37,120.00,-3688.88,41143
13.70,10.96,0.07,7.00,99.95,124.00,-3688.88,41151
12.96,10.99,0.04,7.00,100.25,124.00,-3688.88,41160
12.24,10.92,-0.08,7.00,96.01,120.00,-3688.88,41169
12.24,10.88,-0.04,7.00,95.77,120.00,-3688.88,41179
11.84,10.84,-0.04,7.00,94.92,120.00,-3688.88,41188
11.45,10.71,-0.13,7.00,90.04,115.00,-3688.88,41196
11.35,10.53,-0.18,7.00,84.50,111.00,-3688.88,41205
11.06,10.35,-0.19,7.00,79.65,107.00,-3688.88,41214
11.74,10.17,-0.17,7.00,75.62,103.00,-3688.88,41224
12.14,9.99,-0.19,7.00,70.63,99.00,-3688.88,41232
12.65,9.75,-0.24,7.00,63.56,93.00,-3688.88,41241
12.65,9.45,-0.30,7.00,54.89,86.00,-3688.88,41250
12.54,9.03,-0.42,7.00,42.07,75.00,-3688.88,41259
14.46,8.57,-0.46,7.00,29.67,64.00,-3688.88,41268
19.44,8.13,-0.44,7.00,18.79,55.00,-3688.88,41277
20.25,7.76,-0.37,7.00,10.65,48.00,-3688.88,41285
21.08,7.45,-0.30,7.00,4.35,43.00,-3688.88,41294
22.37,7.19,-0.26,7.00,0.00,40.00,-3688.88,41304
24.02,6.98,-0.21,7.00,-3.35,-42.00,-3688.88,41312
25.27,6.85,-0.13,7.00,-5.09,-44.00,-3688.88,41321
28.60,6.72,-0.13,7.00,-7.79,-46.00,-3688.88,41329
28.77,6.68,-0.04,7.00,-7.26,-46.00,-3688.88,41338
40.60,6.67,-0.01,7.00,-5.21,-44.00,-3688.88,41348
56.01,6.63,-0.04,7.00,-3.63,-43.00,-3688.88,41356
85.94,6.59,-0.04,7.00,0.00,40.00,-3688.88,41365
110.16,6.60,0.01,7.00,0.00,40.00,-3688.88,41373
141.16,6.55,-0.04,7.00,0.00,40.00,-3688.88,41382
179.30,6.49,-0.06,7.00,0.00,40.00,-3688.88,41391
199.94,6.41,-0.08,7.00,0.00,40.00,-3688.88,41400
216.63,6.35,-0.07,7.00,0.00,40.00,-3688.88,41409
242.47,6.26,-0.09,7.00,0.00,40.00,-3688.88,41417
252.90,6.14,-0.11,7.00,0.00,40.00,-3688.88,41426
266.24,6.04,-0.11,7.00,0.00,40.00,-3688.88,41435
273.79,5.99,-0.05,7.00,0.00,40.00,-3688.88,41444
282.87,5.97,-0.02,7.00,0.00,40.00,-3688.88,41452
281.56,5.95,-0.02,7.00,0.00,40.00,-3688.88,41461
275.07,5.95,-0.01,7.00,0.00,40.00,-3688.88,41469
271.25,6.02,0.08,7.00,0.00,40.00,-3688.88,41479
247.05,6.13,0.11,7.00,0.00,40.00,-3688.88,41487
236.85,6.26,0.13,7.00,0.00,40.00,-3688.88,41496
229.20,6.43,0.17,7.00,0.00,40.00,-3688.88,41504
211.59,6.67,0.24,7.00,0.00,40.00,-3688.88,41513
211.59,6.88,0.21,7.00,0.00,40.00,-3688.88,41522
207.64,7.18,0.30,7.00,0.00,40.00,-3688.88,41531
205.69,7.51,0.33,7.00,0.00,40.00,-3688.88,41540
203.76,7.76,0.26,7.00,0.00,40.00,-3688.88,41548
206.66,8.01,0.25,7.00,0.00,40.00,-3688.88,41558
212.59,8.28,0.27,7.00,0.00,40.00,-3688.88,41566
214.60,8.50,0.22,7.00,0.00,40.00,-3688.88,41575
200.89,8.72,0.22,7.00,0.00,40.00,-3688.88,41583
201.84,8.91,0.19,7.00,0.00,40.00,-3688.88,41592
200.89,9.07,0.16,7.00,0.00,40.00,-3688.88,41601
198.06,9.18,0.11,7.00,0.00,40.00,-3688.88,41610
197.13,9.22,0.05,7.00,0.00,40.00,-3688.88,41618
189.81,9.27,0.05,7.00,0.00,40.00,-3688.88,41627
177.61,9.26,-0.01,7.00,0.00,40.00,-3688.88,41635
172.61,9.21,-0.05,7.00,0.00,40.00,-3688.88,41645
160.69,9.17,-0.04,7.00,1.92,41.00,-3688.88,41654
163.79,9.17,-0.00,7.00,0.59,40.00,-3688.88,41662
156.89,9.19,0.02,7.00,5.87,44.00,-3688.88,41671
141.84,9.26,0.07,7.00,17.57,54.00,-3688.88,41680
124.47,9.30,0.04,7.00,27.18,62.00,-3688.88,41689
109.08,9.35,0.06,7.00,36.12,70.00,-3688.88,41698
92.64,9.44,0.08,7.00,45.37,78.00,-3688.88,41707
76.50,9.51,0.07,7.00,52.51,84.00,-3688.88,41715
63.88,9.59,0.08,7.00,58.28,89.00,-3688.88,41724
46.38,9.69,0.09,7.00,64.71,94.00,-3688.88,41734
36.65,9.77,0.08,7.00,68.06,97.00,-3688.88,41743
34.00,9.86,0.10,7.00,71.19,99.00,-3688.88,41751
33.21,9.98,0.12,7.00,74.71,102.00,-3688.88,41760
32.63,10.07,0.08,7.00,76.22,104.00,-3688.04,41769
31.87,10.13,0.07,7.00,77.68,105.00,-3688.04,41778
31.87,10.19,0.05,7.00,78.67,106.00,-3688.04,41787
32.05,10.22,0.03,7.00,79.10,106.00,-3688.04,41796
31.49,10.20,-0.02,7.00,77.74,105.00,-3687.21,41805
30.38,10.15,-0.05,7.00,76.05,104.00,-3687.21,41815
31.12,10.13,-0.03,7.00,75.67,103.00,-3687.21,41823
29.84,10.11,-0.02,7.00,75.44,103.00,-3686.37,41832
30.20,10.06,-0.04,7.00,73.91,102.00,-3686.37,41841
29.48,10.01,-0.05,7.00,72.47,101.00,-3686.37,41850
28.43,9.89,-0.12,7.00,68.29,97.00,-3686.37,41859
28.25,9.80,-0.09,7.00,66.49,95.00,-3685.53,41868
28.08,9.85,0.05,7.00,70.59,99.00,-3685.53,41877
27.91,9.89,0.04,7.00,71.47,100.00,-3685.53,41885
27.57,10.00,0.11,7.00,75.82,103.00,-3685.53,41894
27.74,10.08,0.08,7.00,77.21,105.00,-3685.53,41904
28.60,10.28,0.19,7.00,84.20,110.00,-3685.53,41913
30.20,10.43,0.16,7.00,87.16,113.00,-3685.53,41921
33.80,10.55,0.12,7.00,88.83,114.00,-3685.53,41930
34.80,10.75,0.20,7.00,95.22,120.00,-3685.53,41939
36.86,10.85,0.10,7.00,95.37,120.00,-3685.53,41949
37.93,10.91,0.07,7.00,96.23,121.00,-3685.53,41958
43.65,11.07,0.16,7.00,101.03,125.00,-3685.53,41966
48.45,11.06,-0.01,7.00,96.45,121.00,-3685.53,41975
52.26,10.96,-0.10,7.00,91.57,117.00,-3685.53,41985
65.57,10.79,-0.17,7.00,82.66,109.00,-3685.53,41994
71.95,10.52,-0.27,7.00,72.33,100.00,-3685.53,42003
86.37,10.18,-0.34,7.00,57.91,88.00,-3685.53,42011
94.98,9.80,-0.38,7.00,44.26,77.00,-3685.53,42020
100.81,9.38,-0.42,7.00,30.68,65.00,-3685.53,42030
103.33,8.89,-0.48,7.00,16.28,53.00,-3685.53,42038
111.24,8.32,-0.57,7.00,0.00,40.00,-3685.53,42047
119.13,7.72,-0.60,7.00,0.00,40.00,-3685.53,42056
131.93,7.14,-0.58,7.00,0.00,40.00,-3685.53,42064
138.47,6.66,-0.48,7.00,0.00,40.00,-3685.53,42074
145.30,6.35,-0.30,7.00,0.00,40.00,-3685.53,42082
143.91,6.07,-0.28,7.00,0.00,40.00,-3685.53,42091
159.93,6.10,0.02,7.00,0.00,40.00,-3685.53,42099
153.92,6.01,-0.09,7.00,0.00,40.00,-3685.53,42108
173.43,5.92,-0.08,7.00,0.00,40.00,-3685.53,42117
170.16,5.93,0.01,7.00,0.00,40.00,-3685.53,42126
188.91,5.94,0.01,7.00,0.00,40.00,-3685.53,42134
186.24,6.04,0.10,7.00,0.00,40.00,-3685.53,42143
170.16,5.63,-0.42,7.00,0.00,40.00,-3685.53,42152
191.61,5.50,-0.12,7.00,0.00,40.00,-3685.53,42161
207.64,5.58,0.08,7.00,0.00,40.00,-3685.53,42170
215.61,5.66,0.08,7.00,0.00,40.00,-3685.53,42178
230.28,5.61,-0.05,7.00,0.00,40.00,-3685.53,42187
241.34,5.65,0.03,7.00,0.00,40.00,-3685.53,42195
229.20,5.83,0.19,7.00,0.00,40.00,-3685.53,42205
242.47,6.04,0.21,7.00,0.00,40.00,-3685.53,42213
251.72,6.18,0.14,7.00,0.00,40.00,-3685.53,42222
237.97,6.33,0.15,7.00,0.00,40.00,-3685.53,42230
234.64,6.40,0.07,7.00,0.00,40.00,-3685.53,42240
239.08,6.40,-0.00,7.00,0.00,40.00,-3685.53,42248
256.47,6.42,0.02,7.00,0.00,40.00,-3685.53,42257
240.21,6.44,0.02,7.00,0.00,40.00,-3685.53,42266
255.28,6.41,-0.03,7.00,0.00,40.00,-3685.53,42274
247.05,6.33,-0.08,7.00,0.00,40.00,-3685.53,42284
224.94,6.22,-0.11,7.00,0.00,40.00,-3685.53,42292
240.21,6.12,-0.10,7.00,0.00,40.00,-3685.53,42301
239.08,5.99,-0.13,7.00,0.00,40.00,-3685.53,42309
241.34,5.89,-0.10,7.00,0.00,40.00,-3685.53,42318
244.75,5.81,-0.08,7.00,0.00,40.00,-3685.53,42327
250.55,5.74,-0.07,7.00,0.00,40.00,-3685.53,42336
251.72,5.70,-0.04,7.00,0.00,40.00,-3685.53,42344
265.00,5.68,-0.02,7.00,0.00,40.00,-3685.53,42353
275.07,5.68,0.00,7.00,0.00,40.00,-3685.53,42361
275.07,5.67,-0.01,7.00,0.00,40.00,-3685.53,42371
288.19,5.68,0.01,7.00,0.00,40.00,-3685.53,42379
294.97,5.71,0.03,7.00,0.00,40.00,-3685.53,42388
304.73,5.74,0.03,7.00,0.00,40.00,-3685.53,42397
306.15,5.80,0.06,7.00,0.00,40.00,-3685.53,42405
297.73,5.82,0.02,7.00,0.00,40.00,-3685.53,42415
282.87,5.79,-0.02,7.00,0.00,40.00,-3685.53,42423
265.00,5.75,-0.04,7.00,0.00,40.00,-3685.53,42432
233.54,5.70,-0.04,7.00,0.00,40.00,-3685.53,42440
202.80,5.65,-0.05,7.00,0.00,40.00,-3685.53,42449
163.79,5.56,-0.09,7.00,0.00,40.00,-3685.53,42458
120.89,5.44,-0.13,7.00,-12.31,-50.00,-3685.53,42467
82.54,5.32,-0.12,7.00,-30.65,-65.00,-3685.53,42476
51.70,5.22,-0.10,7.00,-41.14,-74.00,-3685.53,42484
38.15,5.12,-0.10,7.00,-45.95,-78.00,-3685.53,42493
32.24,4.99,-0.13,7.00,-8.47,-47.00,-3685.53,42503
26.56,4.85,-0.15,7.00,-9.96,-48.00,-3685.53,42512
24.17,4.93,0.08,7.00,-8.85,-47.00,-3686.37,42520
21.36,4.87,-0.06,7.00,-10.00,-48.00,-3686.37,42529
21.08,4.91,0.04,7.00,-9.41,-47.00,-3687.21,42539
19.44,4.80,-0.11,7.00,-10.69,-48.00,-3688.04,42547
17.14,4.72,-0.08,7.00,-11.10,-49.00,-3688.88,42556
17.26,4.69,-0.03,7.00,-11.06,-49.00,-3689.72,42565
15.24,4.60,-0.09,7.00,-11.88,-49.00,-3690.56,42573
14.57,4.57,-0.03,7.00,-11.83,-49.00,-3691.40,42583
15.24,4.57,-0.00,7.00,-11.71,-49.00,-3692.24,42592
12.65,4.58,0.01,7.00,-11.77,-49.00,-3693.08,42601
12.54,4.57,-0.00,7.00,-11.83,-49.00,-3693.92,42609
12.24,4.58,0.01,7.00,-11.78,-49.00,-3695.60,42618
12.34,4.63,0.05,7.00,-11.33,-49.00,-3696.44,42628
11.06,4.65,0.02,7.00,-11.41,-49.00,-3698.12,42636
11.26,4.72,0.06,7.00,-10.91,-49.00,-3698.96,42645
10.78,4.80,0.08,7.00,-10.43,-48.00,-3700.63,42654
9.50,4.90,0.10,7.00,-9.90,-48.00,-3701.47,42662
8.14,4.93,0.03,7.00,-10.11,-48.00,-3703.15,42672
6.49,4.95,0.02,7.00,-10.07,-48.00,-3703.99,42681
5.62,5.07,0.11,7.00,-46.04,-78.00,-3705.67,42689
3.69,5.18,0.12,7.00,-42.97,-76.00,-3707.35,42698
2.39,5.30,0.12,7.00,-40.11,-73.00,-3709.03,42707
0.28,5.27,-0.03,7.00,-43.81,-76.00,-3710.71,42716
0.42,5.44,0.17,7.00,-35.46,-69.00,-3712.39,42725
0.86,5.58,0.13,7.00,-32.98,-67.00,-3714.90,42734
0.66,5.63,0.06,7.00,-33.08,-67.00,-3716.58,42742
0.32,5.50,-0.13,7.00,-40.14,-73.00,-3719.10,42752
0.32,5.89,0.39,7.00,-20.16,-56.00,-3721.62,42760
0.28,5.88,-0.00,7.00,-28.09,-63.00,-3723.30,42769
0.32,5.99,0.11,7.00,-23.03,-59.00,-3724.98,42778
0.32,6.05,0.06,7.00,-22.47,-58.00,-3727.49,42786
0.28,6.19,0.14,7.00,-17.52,-54.00,-3729.17,42796
0.32,6.07,-0.11,7.00,-25.42,-61.00,-3730.85,42805
0.37,6.31,0.23,7.00,-12.64,-50.00,-3733.37,42813
0.28,6.47,0.16,7.00,-9.97,-48.00,-3735.05,42822
0.47,6.63,0.16,7.00,-5.92,-44.00,-3737.57,42830
0.28,6.94,0.31,7.00,4.59,43.00,-3739.24,42840
0.32,6.97,0.03,7.00,-0.10,-40.00,-3740.92,42848
0.81,6.90,-0.07,7.00,-3.74,-43.00,-3742.60,42857
0.42,6.83,-0.07,7.00,-5.72,-44.00,-3744.28,42866
0.66,6.90,0.07,7.00,-0.97,-40.00,-3745.96,42874
0.47,7.05,0.15,7.00,4.31,43.00,-3747.64,42884
0.32,7.10,0.05,7.00,3.36,42.00,-3749.32,42892
0.28,7.14,0.04,7.00,4.32,43.00,-3750.16,42901
0.71,7.27,0.13,7.00,9.27,47.00,-3750.99,42909
0.61,7.47,0.20,7.00,15.78,53.00,-3750.99,42918
0.76,7.56,0.09,7.00,16.01,53.00,-3750.99,42928
0.56,7.32,-0.24,7.00,3.13,42.00,-3750.99,42936
0.76,7.24,-0.08,7.00,4.51,43.00,-3750.99,42945
0.56,7.25,0.01,7.00,6.55,45.00,-3750.99,42953
0.71,7.08,-0.17,7.00,-1.40,-41.00,-3750.16,42962
0.51,7.07,-0.01,7.00,1.72,41.00,-3750.16,42971
0.76,6.86,-0.21,7.00,-7.67,-46.00,-3750.16,42980
0.37,6.65,-0.21,7.00,-12.92,-50.00,-3750.16,42989
0.28,6.59,-0.06,7.00,-11.61,-49.00,-3750.16,42997
0.32,6.44,-0.15,7.00,-16.99,-54.00,-3750.16,43006
0.32,6.30,-0.14,7.00,-20.27,-57.00,-3750.16,43015
0.28,6.26,-0.04,7.00,-19.13,-56.00,-3750.99,43024
0.66,6.27,0.00,7.00,-18.20,-55.00,-3750.99,43033
0.32,6.38,0.11,7.00,-13.33,-51.00,-3751.83,43041
0.37,6.15,-0.23,7.00,-25.70,-61.00,-3752.67,43051
0.42,6.35,0.20,7.00,-12.20,-50.00,-3752.67,43059
0.47,6.26,-0.09,7.00,-20.39,-57.00,-3753.51,43068
0.28,6.42,0.16,7.00,-11.27,-49.00,-3753.51,43077
0.32,6.30,-0.12,7.00,-19.98,-56.00,-3754.35,43085
0.28,6.20,-0.10,7.00,-22.00,-58.00,-3754.35,43095
0.32,6.18,-0.02,7.00,-20.80,-57.00,-3754.35,43103
0.37,6.34,0.16,7.00,-13.38,-51.00,-3755.19,43112
0.56,6.29,-0.05,7.00,-18.84,-55.00,-3756.03,43121
0.28,6.40,0.11,7.00,-12.78,-50.00,-3756.87,43129
0.00,6.47,0.07,7.00,-12.00,-50.00,-3757.71,43139
0.37,6.53,0.06,7.00,-10.42,-48.00,-3758.55,43147
0.28,6.66,0.13,7.00,-6.03,-45.00,-3759.39,43156
0.28,6.67,0.01,7.00,-8.03,-46.00,-3760.23,43165
0.37,6.67,-0.00,7.00,-8.45,-47.00,-3761.07,43173
0.28,6.98,0.32,7.00,5.87,44.00,-3761.91,43183
0.76,6.89,-0.09,7.00,-4.60,-43.00,-3762.75,43191
0.81,6.95,0.06,7.00,-0.02,-40.00,-3762.75,43200
0.51,7.08,0.13,7.00,4.66,43.00,-3763.59,43208
0.32,7.01,-0.07,7.00,-1.15,-40.00,-3763.59,43217
1.06,7.51,0.50,7.00,22.59,58.00,-3764.42,43227
0.90,7.57,0.06,7.00,15.47,52.00,-3764.42,43235
0.37,7.60,0.03,7.00,15.43,52.00,-3764.42,43244
0.56,7.21,-0.38,7.00,-2.41,-42.00,-3764.42,43252
0.37,7.13,-0.08,7.00,1.71,41.00,-3764.42,43261
0.28,7.28,0.14,7.00,9.79,48.00,-3764.42,43270
0.28,7.13,-0.14,7.00,0.49,40.00,-3764.42,43279
0.32,7.19,0.05,7.00,5.73,44.00,-3764.42,43287
0.32,7.44,0.25,7.00,15.94,53.00,-3764.42,43296
0.32,7.25,-0.19,7.00,2.38,41.00,-3764.42,43305
0.37,7.20,-0.04,7.00,4.26,43.00,-3764.42,43314
0.32,7.15,-0.06,7.00,2.58,42.00,-3764.42,43323
0.32,7.06,-0.09,7.00,-0.18,-40.00,-3764.42,43331
0.32,7.07,0.00,7.00,1.73,41.00,-3764.42,43340
0.32,7.03,-0.03,7.00,0.11,40.00,-3764.42,43348
0.32,7.10,0.07,7.00,3.96,43.00,-3764.42,43358
0.28,7.12,0.02,7.00,3.54,42.00,-3764.42,43366
0.00,7.15,0.03,7.00,4.23,43.00,-3764.42,43375
0.37,7.16,0.01,7.00,4.11,43.00,-3764.42,43383
0.76,7.19,0.03,7.00,5.28,44.00,-3764.42,43393
0.28,7.22,0.03,7.00,6.25,45.00,-3764.42,43402
0.32,7.27,0.04,7.00,7.52,46.00,-3764.42,43410
0.32,7.29,0.02,7.00,7.77,46.00,-3764.42,43419
0.32,7.29,-0.01,7.00,7.01,45.00,-3764.42,43427
0.00,7.26,-0.03,7.00,5.90,44.00,-3764.42,43437
0.32,7.24,-0.01,7.00,5.84,44.00,-3764.42,43445
0.32,7.22,-0.02,7.00,5.22,44.00,-3764.42,43454
0.28,7.19,-0.03,7.00,4.06,43.00,-3764.42,43462
0.32,7.16,-0.03,7.00,3.46,42.00,-3764.42,43471
0.32,7.16,-0.00,7.00,3.81,43.00,-3764.42,43480
0.32,7.22,0.07,7.00,6.88,45.00,-3764.42,43489
0.32,7.19,-0.03,7.00,4.27,43.00,-3764.42,43497
0.32,7.13,-0.06,7.00,2.15,41.00,-3764.42,43506
0.32,7.09,-0.04,7.00,1.57,41.00,-3764.42,43515
0.47,7.05,-0.05,7.00,0.16,40.00,-3764.42,43524
0.42,6.97,-0.07,7.00,-2.22,-41.00,-3764.42,43533
0.81,6.86,-0.11,7.00,-5.68,-44.00,-3764.42,43541
0.37,6.41,-0.45,7.00,-23.74,-59.00,-3764.42,43550
0.86,6.37,-0.04,7.00,-16.59,-53.00,-3764.42,43558
0.32,6.41,0.04,7.00,-13.79,-51.00,-3764.42,43568
0.32,6.47,0.06,7.00,-12.03,-50.00,-3765.26,43577
0.37,6.45,-0.02,7.00,-14.03,-51.00,-3765.26,43585
0.32,6.47,0.01,7.00,-13.03,-50.00,-3766.10,43594
0.32,6.42,-0.04,7.00,-15.33,-52.00,-3766.10,43602
0.61,6.38,-0.04,7.00,-16.41,-53.00,-3766.94,43612
0.28,6.20,-0.18,7.00,-23.56,-59.00,-3767.78,43621
0.28,6.45,0.25,7.00,-8.61,-47.00,-3768.62,43629
0.28,6.14,-0.31,7.00,-27.59,-63.00,-3768.62,43638
0.32,6.49,0.35,7.00,-5.64,-44.00,-3769.46,43646
0.28,6.32,-0.18,7.00,-20.69,-57.00,-3769.46,43656
0.28,6.36,0.04,7.00,-15.21,-52.00,-3770.30,43665
0.32,6.27,-0.08,7.00,-19.87,-56.00,-3770.30,43673
0.28,6.47,0.20,7.00,-9.11,-47.00,-3771.14,43682
0.66,6.49,0.01,7.00,-12.49,-50.00,-3771.98,43691
0.32,6.56,0.07,7.00,-9.63,-48.00,-3772.82,43700
0.32,6.65,0.10,7.00,-6.72,-45.00,-3772.82,43709
0.42,6.70,0.05,7.00,-6.51,-45.00,-3773.66,43717
0.71,6.83,0.13,7.00,-1.82,-41.00,-3774.50,43726
0.42,6.93,0.10,7.00,0.28,40.00,-3775.34,43735
0.71,7.00,0.08,7.00,1.63,41.00,-3776.17,43744
0.42,7.11,0.10,7.00,4.71,43.00,-3777.01,43752
0.32,7.15,0.05,7.00,4.77,43.00,-3777.01,43761
0.71,7.19,0.03,7.00,5.34,44.00,-3777.01,43769
0.28,7.83,0.64,7.00,33.39,68.00,-3777.01,43779
0.32,8.02,0.19,7.00,29.27,64.00,-3777.01,43788
0.37,7.75,-0.27,7.00,13.30,51.00,-3777.01,43796
0.28,7.54,-0.20,7.00,9.55,48.00,-3777.01,43805
0.28,7.43,-0.11,7.00,8.58,47.00,-3777.01,43813
0.42,7.77,0.34,7.00,26.03,61.00,-3777.01,43823
0.28,7.69,-0.08,7.00,15.75,53.00,-3776.17,43831
0.28,7.94,0.24,7.00,28.22,63.00,-3776.17,43840
0.32,7.72,-0.22,7.00,13.58,51.00,-3776.17,43849
0.32,7.61,-0.11,7.00,13.16,51.00,-3776.17,43857
0.28,7.63,0.02,7.00,16.21,53.00,-3776.17,43867
0.37,7.63,-0.00,7.00,15.74,53.00,-3776.17,43875
0.37,7.56,-0.07,7.00,12.80,50.00,-3775.34,43884
0.61,7.50,-0.06,7.00,11.36,49.00,-3775.34,43893
0.37,7.63,0.13,7.00,18.36,55.00,-3775.34,43901
0.71,7.75,0.12,7.00,21.20,57.00,-3775.34,43911
0.32,7.77,0.02,7.00,19.79,56.00,-3775.34,43919
0.51,7.77,-0.00,7.00,19.31,56.00,-3775.34,43928
0.90,7.76,-0.01,7.00,18.78,55.00,-3775.34,43937
0.42,7.74,-0.02,7.00,18.24,55.00,-3775.34,43945
0.32,7.77,0.03,7.00,19.79,56.00,-3775.34,43955
0.32,7.78,0.01,7.00,19.68,56.00,-3775.34,43963
0.28,7.80,0.02,7.00,20.52,57.00,-3775.34,43972
0.28,7.86,0.06,7.00,22.85,59.00,-3775.34,43980
0.32,7.93,0.07,7.00,24.66,60.00,-3775.34,43990
0.28,7.99,0.05,7.00,25.75,61.00,-3775.34,43999
0.42,8.07,0.08,7.00,28.32,63.00,-3775.34,44007
0.28,8.15,0.08,7.00,30.46,65.00,-3775.34,44016
0.42,8.22,0.07,7.00,32.07,66.00,-3775.34,44024
0.56,8.31,0.08,7.00,34.37,68.00,-3775.34,44034
0.42,8.37,0.06,7.00,35.59,69.00,-3775.34,44043
0.32,8.43,0.05,7.00,36.73,70.00,-3775.34,44051
0.32,8.49,0.06,7.00,38.36,72.00,-3775.34,44060
0.37,8.51,0.03,7.00,38.33,72.00,-3775.34,44068
0.32,8.53,0.01,7.00,38.38,72.00,-3775.34,44078
0.28,8.50,-0.02,7.00,37.02,71.00,-3775.34,44087
0.28,8.52,0.02,7.00,38.61,72.00,-3775.34,44095
0.32,8.51,-0.01,7.00,37.50,71.00,-3775.34,44104
0.32,8.49,-0.02,7.00,36.82,71.00,-3775.34,44112
0.28,8.45,-0.04,7.00,35.62,70.00,-3775.34,44122
0.32,8.42,-0.03,7.00,34.79,69.00,-3775.34,44131
0.32,8.37,-0.05,7.00,33.10,67.00,-3775.34,44139
0.81,8.30,-0.06,7.00,31.30,66.00,-3775.34,44148
0.32,8.25,-0.05,7.00,30.37,65.00,-3775.34,44156
0.32,8.22,-0.04,7.00,29.72,65.00,-3775.34,44166
0.28,8.17,-0.05,7.00,28.40,63.00,-3775.34,44175
0.51,8.12,-0.05,7.00,26.91,62.00,-3775.34,44183
0.32,8.10,-0.02,7.00,27.21,62.00,-3775.34,44192
0.47,8.04,-0.07,7.00,24.57,60.00,-3775.34,44200
0.47,7.93,-0.10,7.00,21.23,57.00,-3775.34,44210
0.47,7.84,-0.10,7.00,18.99,55.00,-3775.34,44218
0.32,7.79,-0.04,7.00,18.98,55.00,-3775.34,44227
0.28,7.81,0.02,7.00,20.57,57.00,-3775.34,44236
0.32,7.81,-0.00,7.00,20.17,56.00,-3775.34,44244
0.28,7.82,0.01,7.00,20.86,57.00,-3775.34,44254
0.28,7.79,-0.03,7.00,19.26,56.00,-3775.34,44262
0.28,7.73,-0.06,7.00,17.18,54.00,-3775.34,44271
0.32,7.65,-0.09,7.00,14.52,52.00,-3775.34,44280
0.28,7.61,-0.04,7.00,14.64,52.00,-3775.34,44289
0.32,7.62,0.00,7.00,15.40,52.00,-3775.34,44298
0.32,7.61,-0.01,7.00,15.03,52.00,-3775.34,44306
0.28,7.59,-0.02,7.00,14.46,52.00,-3775.34,44315
0.32,7.57,-0.02,7.00,13.85,51.00,-3775.34,44323
0.32,7.56,-0.01,7.00,13.92,51.00,-3775.34,44333
0.32,7.51,-0.05,7.00,11.72,49.00,-3775.34,44342
0.81,7.44,-0.07,7.00,9.65,48.00,-3775.34,44350
0.32,7.40,-0.05,7.00,8.95,47.00,-3775.34,44359
0.95,7.33,-0.06,7.00,6.98,45.00,-3775.34,44367
0.37,7.29,-0.04,7.00,6.59,45.00,-3775.34,44377
0.86,7.27,-0.03,7.00,6.09,45.00,-3775.34,44385
0.37,7.21,-0.05,7.00,4.20,43.00,-3775.34,44394
0.32,7.16,-0.05,7.00,2.84,42.00,-3775.34,44402
0.32,7.12,-0.04,7.00,2.19,41.00,-3775.34,44411
0.32,7.07,-0.05,7.00,0.88,40.00,-3775.34,44421
0.32,7.03,-0.05,7.00,-0.27,-40.00,-3775.34,44429
0.28,7.02,-0.00,7.00,0.51,40.00,-3775.34,44438
0.32,7.04,0.01,7.00,1.16,40.00,-3775.34,44446
0.32,7.09,0.05,7.00,3.30,42.00,-3775.34,44455
0.37,7.13,0.04,7.00,4.26,43.00,-3775.34,44464
0.86,7.15,0.02,7.00,4.11,43.00,-3775.34,44473
0.81,7.16,0.01,7.00,4.14,43.00,-3775.34,44481
0.81,7.16,-0.00,7.00,3.86,43.00,-3775.34,44490
0.37,7.16,0.01,7.00,4.16,43.00,-3775.34,44499
0.32,7.15,-0.01,7.00,3.42,42.00,-3775.34,44508
0.32,7.17,0.02,7.00,4.50,43.00,-3775.34,44517
0.28,7.18,0.01,7.00,4.66,43.00,-3775.34,44525
0.37,7.20,0.03,7.00,5.60,44.00,-3775.34,44534
0.51,7.22,0.02,7.00,5.91,44.00,-3775.34,44542
0.51,7.22,0.00,7.00,5.65,44.00,-3775.34,44552
0.42,7.20,-0.02,7.00,4.62,43.00,-3775.34,44560
0.32,7.13,-0.07,7.00,1.78,41.00,-3775.34,44569
0.32,7.06,-0.07,7.00,0.09,40.00,-3775.34,44578
0.32,6.95,-0.11,7.00,-3.63,-43.00,-3775.34,44587
0.32,6.81,-0.13,7.00,-7.37,-46.00,-3776.17,44596
0.28,6.67,-0.14,7.00,-11.19,-49.00,-3776.17,44604
0.28,6.51,-0.16,7.00,-15.45,-52.00,-3776.17,44613
0.32,6.46,-0.05,7.00,-14.47,-52.00,-3776.17,44622
0.32,6.43,-0.03,7.00,-14.97,-52.00,-3777.01,44631
0.28,6.36,-0.07,7.00,-17.50,-54.00,-3777.01,44640
0.32,6.39,0.03,7.00,-14.65,-52.00,-3777.85,44648
0.32,6.39,-0.00,7.00,-15.43,-52.00,-3777.85,44657
0.28,6.27,-0.11,7.00,-20.39,-57.00,-3778.69,44666
0.32,5.88,-0.39,7.00,-35.92,-70.00,-3779.53,44675
0.32,5.98,0.10,7.00,-23.62,-59.00,-3780.37,44684
0.47,5.23,-0.74,7.00,-59.05,-89.00,-3780.37,44692
0.66,5.27,0.04,7.00,-42.38,-75.00,-3781.21,44701
0.42,5.53,0.26,7.00,-31.54,-66.00,-3782.05,44710
0.32,5.78,0.24,7.00,-25.75,-61.00,-3782.89,44719
0.18,5.87,0.09,7.00,-26.51,-62.00,-3783.73,44728
0.32,5.85,-0.02,7.00,-29.12,-64.00,-3784.57,44737
0.32,5.88,0.03,7.00,-27.23,-62.00,-3785.41,44745
0.42,5.85,-0.04,7.00,-29.51,-64.00,-3785.41,44754
0.32,5.82,-0.03,7.00,-30.03,-65.00,-3786.25,44763
0.32,5.85,0.03,7.00,-28.04,-63.00,-3787.93,44772
0.28,6.07,0.22,7.00,-18.82,-55.00,-3788.77,44781
0.32,5.61,-0.46,7.00,-44.12,-77.00,-3789.60,44789
0.37,5.75,0.14,7.00,-28.37,-63.00,-3790.44,44798
0.28,5.97,0.22,7.00,-21.45,-58.00,-3792.12,44807
0.28,5.99,0.02,7.00,-24.69,-60.00,-3792.96,44816
0.32,6.35,0.36,7.00,-9.06,-47.00,-3793.80,44825
0.28,6.54,0.19,7.00,-7.90,-46.00,-3795.48,44833
0.32,6.37,-0.16,7.00,-18.94,-55.00,-3796.32,44843
0.32,6.49,0.12,7.00,-10.33,-48.00,-3798.00,44851
0.37,6.55,0.05,7.00,-10.27,-48.00,-3798.84,44860
0.61,6.47,-0.08,7.00,-14.79,-52.00,-3799.68,44869
0.42,6.51,0.04,7.00,-11.47,-49.00,-3801.35,44877
0.28,6.52,0.01,7.00,-11.77,-49.00,-3802.19,44887
0.32,6.43,-0.09,7.00,-16.17,-53.00,-3803.03,44896
0.28,6.43,-0.00,7.00,-14.37,-52.00,-3804.71,44904
0.28,6.49,0.06,7.00,-11.49,-49.00,-3805.55,44913
0.47,6.63,0.14,7.00,-6.66,-45.00,-3807.23,44921
0.86,6.80,0.17,7.00,-1.71,-41.00,-3808.91,44931
0.42,6.98,0.19,7.00,3.23,42.00,-3809.75,44939
0.86,7.21,0.23,7.00,9.92,48.00,-3811.43,44948
0.37,7.50,0.29,7.00,18.19,55.00,-3812.27,44957
0.32,7.76,0.27,7.00,24.43,60.00,-3812.27,44965
0.42,8.32,0.55,7.00,44.05,77.00,-3812.27,44975
0.37,9.46,1.14,7.00,84.29,110.00,-3812.27,44984
0.32,9.72,0.26,7.00,73.14,101.00,-3812.27,44992
0.32,8.88,-0.84,7.00,30.23,65.00,-3812.27,45001
0.32,8.22,-0.66,7.00,17.12,54.00,-3812.27,45009
0.47,7.62,-0.59,7.00,3.74,43.00,-3812.27,45019
0.28,6.92,-0.70,7.00,-16.06,-53.00,-3812.27,45028
0.32,7.46,0.54,7.00,22.13,58.00,-3812.27,45036
0.32,8.00,0.54,7.00,35.81,70.00,-3812.27,45045
0.42,8.48,0.48,7.00,46.57,79.00,-3812.27,45053
0.47,8.68,0.20,7.00,45.96,78.00,-3812.27,45063
0.42,8.96,0.29,7.00,54.82,86.00,-3812.27,45071
0.28,9.15,0.19,7.00,57.59,88.00,-3811.43,45080
0.56,9.40,0.25,7.00,64.87,94.00,-3811.43,45089
0.66,9.64,0.25,7.00,71.04,99.00,-3811.43,45097
0.28,9.82,0.17,7.00,73.81,102.00,-3811.43,45107
0.42,9.88,0.07,7.00,73.46,101.00,-3811.43,45116
0.37,9.81,-0.07,7.00,68.98,98.00,-3811.43,45124
0.28,9.72,-0.10,7.00,66.07,95.00,-3811.43,45133
0.32,9.67,-0.05,7.00,65.85,95.00,-3811.43,45142
0.51,9.77,0.09,7.00,71.00,99.00,-3811.43,45151
0.32,9.95,0.18,7.00,77.29,105.00,-3811.43,45160
0.32,10.14,0.20,7.00,82.54,109.00,-3811.43,45168
0.32,10.34,0.20,7.00,87.40,113.00,-3811.43,45177
0.32,10.42,0.08,7.00,87.10,113.00,-3811.43,45187
0.51,10.51,0.09,7.00,89.37,115.00,-3810.59,45195
0.61,10.58,0.08,7.00,91.04,116.00,-3810.59,45204
0.66,10.67,0.09,7.00,93.69,118.00,-3810.59,45213
0.32,10.68,0.01,7.00,92.07,117.00,-3810.59,45221
0.28,10.74,0.06,7.00,94.58,119.00,-3809.75,45231
0.32,10.82,0.09,7.00,97.26,121.00,-3809.75,45240
0.32,10.87,0.05,7.00,97.78,122.00,-3809.75,45248
0.28,10.90,0.03,7.00,98.02,122.00,-3808.91,45257
0.32,10.82,-0.08,7.00,93.77,119.00,-3808.91,45266
0.32,10.64,-0.18,7.00,87.39,113.00,-3808.91,45276
0.28,10.59,-0.05,7.00,88.70,114.00,-3808.91,45284
0.81,10.53,-0.05,7.00,87.25,113.00,-3808.07,45293
0.32,10.61,0.08,7.00,91.87,117.00,-3808.07,45302
0.32,10.68,0.07,7.00,93.28,118.00,-3808.07,45310
0.32,10.74,0.06,7.00,94.66,119.00,-3808.07,45320
0.32,10.74,0.00,7.00,93.67,118.00,-3808.07,45329
0.28,10.85,0.10,7.00,98.21,122.00,-3807.23,45337
1.00,10.90,0.06,7.00,98.73,123.00,-3807.23,45346
0.47,10.93,0.03,7.00,98.77,123.00,-3807.23,45356
0.66,10.88,-0.05,7.00,96.06,120.00,-3807.23,45364
0.42,10.85,-0.03,7.00,95.64,120.00,-3807.23,45373
0.28,10.83,-0.02,7.00,95.40,120.00,-3807.23,45382
0.32,10.86,0.03,7.00,97.15,121.00,-3807.23,45390
0.32,10.87,0.01,7.00,97.03,121.00,-3807.23,45400
0.28,10.88,0.01,7.00,97.36,122.00,-3807.23,45409
0.42,10.88,-0.01,7.00,96.81,121.00,-3807.23,45417
0.32,10.90,0.02,7.00,97.91,122.00,-3807.23,45426
0.32,10.92,0.02,7.00,98.20,122.00,-3807.23,45435
0.37,10.97,0.05,7.00,100.28,124.00,-3807.23,45445
0.32,11.00,0.03,7.00,100.63,124.00,-3807.23,45453
0.37,11.05,0.05,7.00,102.46,126.00,-3807.23,45462
0.37,11.06,0.01,7.00,101.80,125.00,-3807.23,45471
0.32,11.07,0.01,7.00,102.08,126.00,-3807.23,45479
0.47,11.07,-0.00,7.00,101.68,125.00,-3807.23,45489
0.71,11.09,0.02,7.00,102.58,126.00,-3807.23,45498
0.32,11.06,-0.03,7.00,100.98,125.00,-3807.23,45507
1.00,11.07,0.01,7.00,101.76,125.00,-3807.23,45515
0.37,11.04,-0.03,7.00,100.49,124.00,-3807.23,45524
0.71,11.05,0.01,7.00,101.33,125.00,-3807.23,45534
0.37,11.05,0.00,7.00,101.24,125.00,-3807.23,45543
0.28,11.04,-0.01,7.00,100.97,125.00,-3807.23,45551
0.42,11.04,-0.01,7.00,100.72,124.00,-3807.23,45560
0.42,11.06,0.02,7.00,101.93,125.00,-3807.23,45570
0.32,11.05,-0.01,7.00,101.22,125.00,-3807.23,45578
0.32,11.08,0.03,7.00,102.54,126.00,-3807.23,45587
0.32,11.06,-0.02,7.00,101.24,125.00,-3807.23,45596
0.32,11.07,0.01,7.00,101.85,125.00,-3807.23,45605
0.32,11.05,-0.02,7.00,101.00,125.00,-3807.23,45614
0.42,11.04,-0.01,7.00,100.72,124.00,-3807.23,45623
0.32,11.06,0.02,7.00,101.76,125.00,-3807.23,45632
0.32,11.04,-0.02,7.00,100.52,124.00,-3807.23,45641
0.32,11.01,-0.02,7.00,99.87,124.00,-3807.23,45649
0.32,11.02,0.01,7.00,100.73,124.00,-3807.23,45659
0.28,11.01,-0.02,7.00,99.88,124.00,-3807.23,45668
0.32,11.01,0.00,7.00,100.33,124.00,-3806.39,45676
0.28,11.03,0.02,7.00,101.15,125.00,-3806.39,45685
0.28,11.06,0.03,7.00,101.92,125.00,-3806.39,45694
0.37,11.11,0.05,7.00,103.86,127.00,-3806.39,45704
0.32,11.12,0.01,7.00,103.07,126.00,-3806.39,45712
0.47,11.16,0.04,7.00,104.90,128.00,-3806.39,45721
0.32,11.20,0.04,7.00,105.86,129.00,-3806.39,45730
0.28,11.22,0.02,7.00,105.80,129.00,-3806.39,45740
0.00,11.26,0.04,7.00,107.21,130.00,-3806.39,45748
0.81,11.30,0.04,7.00,108.39,131.00,-3806.39,45757
0.81,11.31,0.01,7.00,107.97,130.00,-3806.39,45766
0.32,11.35,0.04,7.00,109.52,132.00,-3806.39,45774
0.90,11.37,0.02,7.00,109.61,132.00,-3806.39,45784
0.32,11.48,0.11,7.00,114.02,136.00,-3806.39,45793
0.32,11.49,0.01,7.00,112.39,134.00,-3806.39,45802
0.28,11.52,0.03,7.00,113.62,135.00,-3806.39,45810
0.00,11.53,0.01,7.00,113.60,135.00,-3806.39,45819
0.32,11.57,0.03,7.00,114.87,136.00,-3806.39,45829
0.32,11.59,0.02,7.00,115.02,136.00,-3806.39,45837
0.37,11.61,0.02,7.00,115.57,137.00,-3806.39,45846
0.90,11.60,-0.01,7.00,114.70,136.00,-3806.39,45855
0.32,11.61,0.02,7.00,115.62,137.00,-3806.39,45864
0.32,11.62,0.01,7.00,115.58,137.00,-3806.39,45873
0.32,11.62,-0.00,7.00,115.32,137.00,-3806.39,45882
0.61,11.61,-0.00,7.00,115.19,137.00,-3806.39,45891
0.32,11.63,0.02,7.00,116.35,138.00,-3806.39,45900
0.51,11.61,-0.02,7.00,114.93,136.00,-3806.39,45908
1.00,11.65,0.04,7.00,117.19,138.00,-3806.39,45918
0.47,11.65,-0.00,7.00,116.35,138.00,-3806.39,45927
0.61,11.68,0.03,7.00,117.58,139.00,-3806.39,45935
0.86,11.69,0.01,7.00,117.57,139.00,-3806.39,45944
0.42,11.69,-0.00,7.00,117.32,138.00,-3806.39,45954
0.42,11.73,0.03,7.00,118.77,140.00,-3806.39,45963
0.37,11.76,0.04,7.00,119.77,140.00,-3806.39,45971
0.47,11.77,0.01,7.00,119.48,140.00,-3806.39,45980
0.37,11.82,0.04,7.00,121.29,142.00,-3806.39,45989
0.71,11.80,-0.02,7.00,119.49,140.00,-3806.39,45999
0.32,11.80,0.01,7.00,120.31,141.00,-3806.39,46007
0.32,11.77,-0.04,7.00,118.51,139.00,-3806.39,46016
0.32,11.75,-0.02,7.00,118.36,139.00,-3806.39,46025
0.47,11.76,0.01,7.00,119.22,140.00,-3806.39,46034
0.32,11.74,-0.02,7.00,118.18,139.00,-3806.39,46043
0.32,11.76,0.01,7.00,119.19,140.00,-3806.39,46052
0.32,11.73,-0.03,7.00,117.67,139.00,-3806.39,46061
0.32,11.72,-0.01,7.00,117.75,139.00,-3806.39,46070
0.32,11.72,0.01,7.00,118.21,139.00,-3805.55,46078
0.28,11.71,-0.02,7.00,117.41,138.00,-3805.55,46088
0.32,11.70,-0.01,7.00,117.25,138.00,-3805.55,46097
0.32,11.73,0.03,7.00,118.72,140.00,-3805.55,46105
0.28,11.73,0.00,7.00,118.19,139.00,-3805.55,46114
0.37,11.78,0.05,7.00,120.44,141.00,-3805.55,46124
0.32,11.76,-0.02,7.00,118.57,139.00,-3805.55,46133
0.28,11.76,-0.00,7.00,118.87,140.00,-3805.55,46141
0.32,11.77,0.01,7.00,119.34,140.00,-3805.55,46150
0.28,11.81,0.04,7.00,120.96,141.00,-3805.55,46159
0.32,11.79,-0.01,7.00,119.53,140.00,-3805.55,46169
0.32,11.81,0.02,7.00,120.72,141.00,-3805.55,46177
0.32,11.76,-0.05,7.00,118.16,139.00,-3805.55,46186
0.42,11.75,-0.01,7.00,118.67,139.00,-3805.55,46195
0.32,11.70,-0.05,7.00,116.59,138.00,-3805.55,46203
0.32,11.68,-0.02,7.00,116.65,138.00,-3805.55,46213
0.61,11.66,-0.02,7.00,116.02,137.00,-3805.55,46222
0.28,11.62,-0.04,7.00,114.83,136.00,-3805.55,46231
0.32,11.58,-0.05,7.00,113.42,135.00,-3805.55,46239
0.32,11.55,-0.03,7.00,113.11,135.00,-3805.55,46248
0.32,11.48,-0.07,7.00,110.70,133.00,-3805.55,46258
0.32,11.45,-0.03,7.00,110.57,133.00,-3805.55,46267
0.23,11.39,-0.05,7.00,108.78,131.00,-3805.55,46275
0.32,11.37,-0.03,7.00,108.55,131.00,-3805.55,46284
0.32,11.33,-0.04,7.00,107.36,130.00,-3805.55,46294
0.42,11.29,-0.03,7.00,106.75,129.00,-3805.55,46303
0.37,11.29,-0.01,7.00,106.98,130.00,-3805.55,46311
0.32,11.24,-0.05,7.00,105.02,128.00,-3805.55,46320
0.47,11.24,-0.00,7.00,105.93,129.00,-3805.55,46329
0.66,11.23,-0.01,7.00,105.61,129.00,-3805.55,46339
0.32,11.19,-0.04,7.00,104.15,127.00,-3805.55,46347
0.42,11.19,0.00,7.00,104.87,128.00,-3805.55,46356
0.71,11.22,0.02,7.00,105.80,129.00,-3805.55,46365
0.32,11.20,-0.01,7.00,104.85,128.00,-3805.55,46373
0.32,11.22,0.01,7.00,105.73,129.00,-3805.55,46383
0.42,11.18,-0.04,7.00,103.56,127.00,-3805.55,46392
0.32,11.19,0.01,7.00,104.97,128.00,-3805.55,46401
0.32,11.14,-0.05,7.00,102.69,126.00,-3805.55,46409
0.32,11.12,-0.03,7.00,102.41,126.00,-3805.55,46418
0.42,11.12,0.00,7.00,102.99,126.00,-3805.55,46428
0.32,11.13,0.01,7.00,103.51,127.00,-3805.55,46437
0.32,11.14,0.01,7.00,103.65,127.00,-3805.55,46445
0.32,11.17,0.04,7.00,105.09,128.00,-3805.55,46454
0.28,11.15,-0.03,7.00,103.11,126.00,-3805.55,46464
0.32,11.13,-0.01,7.00,103.06,126.00,-3805.55,46472
0.32,11.11,-0.02,7.00,102.43,126.00,-3805.55,46481
0.32,11.13,0.01,7.00,103.41,127.00,-3805.55,46490
0.37,11.14,0.02,7.00,103.88,127.00,-3804.71,46499
0.42,11.17,0.03,7.00,104.72,128.00,-3804.71,46508
0.61,11.15,-0.02,7.00,103.50,127.00,-3804.71,46517
0.37,11.16,0.01,7.00,104.24,127.00,-3804.71,46526
0.28,11.13,-0.03,7.00,102.49,126.00,-3804.71,46535
0.00,11.15,0.02,7.00,104.05,127.00,-3804.71,46543
0.90,11.12,-0.02,7.00,102.57,126.00,-3804.71,46553
0.32,11.13,0.01,7.00,103.47,127.00,-3804.71,46562
1.00,11.18,0.04,7.00,105.27,128.00,-3804.71,46570
0.61,11.22,0.04,7.00,106.30,129.00,-3804.71,46579
0.37,11.24,0.02,7.00,106.55,129.00,-3804.71,46588
0.90,11.30,0.06,7.00,108.66,131.00,-3804.71,46598
0.28,11.32,0.02,7.00,108.53,131.00,-3804.71,46606
0.37,11.35,0.03,7.00,109.34,132.00,-3804.71,46615
0.28,11.35,-0.00,7.00,108.61,131.00,-3804.71,46624
0.28,11.36,0.01,7.00,109.14,131.00,-3804.71,46633
0.32,11.37,0.02,7.00,109.65,132.00,-3804.71,46642
0.32,11.36,-0.01,7.00,108.83,131.00,-3804.71,46651
0.32,11.38,0.02,7.00,110.08,132.00,-3804.71,46660
0.37,11.40,0.01,7.00,110.08,132.00,-3804.71,46668
0.28,11.36,-0.04,7.00,108.24,131.00,-3804.71,46678
0.37,11.34,-0.02,7.00,108.22,131.00,-3804.71,46687
0.32,11.30,-0.04,7.00,106.88,130.00,-3804.71,46696
0.32,11.28,-0.02,7.00,106.56,129.00,-3804.71,46704
0.32,11.27,-0.01,7.00,106.70,129.00,-3804.71,46713
0.28,11.23,-0.04,7.00,105.04,128.00,-3804.71,46723
0.37,11.22,-0.02,7.00,105.11,128.00,-3804.71,46732
0.90,11.18,-0.04,7.00,103.82,127.00,-3804.71,46740
0.32,11.20,0.02,7.00,105.59,128.00,-3804.71,46749
0.42,11.21,0.00,7.00,105.16,128.00,-3804.71,46758
0.51,11.20,-0.01,7.00,104.68,128.00,-3804.71,46768
0.86,11.18,-0.02,7.00,104.16,127.00,-3804.71,46776
0.37,11.19,0.01,7.00,104.98,128.00,-3804.71,46785
0.51,11.16,-0.03,7.00,103.53,127.00,-3804.71,46794
0.37,11.17,0.01,7.00,104.55,128.00,-3804.71,46802
0.42,11.14,-0.03,7.00,102.85,126.00,-3804.71,46812
0.32,11.13,-0.02,7.00,102.82,126.00,-3804.71,46821
0.37,11.09,-0.03,7.00,101.57,125.00,-3804.71,46830
0.32,11.06,-0.03,7.00,101.08,125.00,-3804.71,46838
0.81,11.03,-0.04,7.00,99.95,124.00,-3804.71,46848
0.32,11.02,-0.01,7.00,100.30,124.00,-3804.71,46857
0.32,10.99,-0.03,7.00,99.14,123.00,-3804.71,46866
0.51,11.00,0.01,7.00,100.22,124.00,-3804.71,46874
0.32,10.98,-0.02,7.00,98.92,123.00,-3804.71,46883
0.86,10.98,0.00,7.00,99.43,123.00,-3804.71,46893
0.42,10.95,-0.03,7.00,98.20,122.00,-3804.71,46901
0.66,10.93,-0.01,7.00,98.07,122.00,-3804.71,46910
0.37,10.92,-0.02,7.00,97.50,122.00,-3804.71,46919
0.56,10.92,0.01,7.00,98.17,122.00,-3804.71,46927
0.47,10.89,-0.03,7.00,96.59,121.00,-3804.71,46937
0.37,10.89,-0.00,7.00,97.21,121.00,-3804.71,46946
0.61,10.83,-0.06,7.00,94.73,119.00,-3804.71,46954
0.32,10.81,-0.02,7.00,94.90,120.00,-3804.71,46963
0.37,10.78,-0.03,7.00,93.96,119.00,-3804.71,46972
0.86,10.75,-0.03,7.00,93.18,118.00,-3804.71,46981
0.66,10.71,-0.04,7.00,91.83,117.00,-3804.71,46990
0.95,10.69,-0.02,7.00,91.75,117.00,-3804.71,46999
0.47,10.61,-0.07,7.00,88.87,114.00,-3804.71,47008
0.32,10.58,-0.03,7.00,88.84,114.00,-3804.71,47016
0.32,10.52,-0.06,7.00,86.58,112.00,-3804.71,47026
0.81,10.48,-0.04,7.00,86.29,112.00,-3804.71,47035
0.86,10.44,-0.04,7.00,85.38,111.00,-3804.71,47043
0.81,10.40,-0.04,7.00,84.33,111.00,-3804.71,47052
0.56,10.38,-0.03,7.00,83.87,110.00,-3804.71,47062
0.37,10.38,0.00,7.00,84.60,111.00,-3804.71,47070
0.32,10.33,-0.05,7.00,82.24,109.00,-3804.71,47079
0.32,10.30,-0.03,7.00,81.98,109.00,-3804.71,47088
0.47,10.29,-0.01,7.00,81.96,109.00,-3804.71,47096
0.66,10.26,-0.03,7.00,80.78,108.00,-3804.71,47106
0.56,10.22,-0.04,7.00,79.60,107.00,-3804.71,47115
0.81,10.20,-0.02,7.00,79.71,107.00,-3804.71,47124
0.37,10.14,-0.07,7.00,77.07,104.00,-3804.71,47132
0.76,10.11,-0.02,7.00,77.46,105.00,-3804.71,47141
0.90,10.06,-0.05,7.00,75.60,103.00,-3804.71,47151
0.42,10.01,-0.05,7.00,74.37,102.00,-3804.71,47159
1.00,9.99,-0.02,7.00,74.39,102.00,-3804.71,47168
0.37,9.96,-0.03,7.00,73.36,101.00,-3804.71,47177
0.66,9.93,-0.03,7.00,72.77,101.00,-3804.71,47185
0.32,9.92,-0.02,7.00,72.61,101.00,-3804.71,47195
0.32,9.87,-0.04,7.00,71.03,99.00,-3804.71,47203
0.76,9.83,-0.05,7.00,69.81,98.00,-3804.71,47212
0.32,9.82,-0.01,7.00,70.39,99.00,-3804.71,47221
0.86,9.79,-0.03,7.00,69.19,98.00,-3804.71,47229
0.47,9.79,-0.00,7.00,69.66,98.00,-3804.71,47239
0.47,9.79,-0.00,7.00,69.65,98.00,-3804.71,47247
0.37,9.77,-0.02,7.00,68.99,98.00,-3804.71,47256
0.42,9.75,-0.02,7.00,68.53,97.00,-3804.71,47265
0.42,9.77,0.01,7.00,69.44,98.00,-3804.71,47273
0.76,9.80,0.03,7.00,70.44,99.00,-3804.71,47283
0.37,9.77,-0.02,7.00,68.95,98.00,-3804.71,47291
0.47,9.79,0.02,7.00,70.11,99.00,-3804.71,47300
0.56,9.78,-0.02,7.00,69.07,98.00,-3804.71,47309
0.32,9.77,-0.00,7.00,69.33,98.00,-3804.71,47318
0.32,9.76,-0.02,7.00,68.64,97.00,-3804.71,47327
0.32,9.76,0.01,7.00,69.19,98.00,-3804.71,47335
0.32,9.73,-0.04,7.00,67.43,96.00,-3804.71,47344
0.42,9.70,-0.03,7.00,66.93,96.00,-3804.71,47353
0.32,9.71,0.01,7.00,68.12,97.00,-3804.71,47362
0.32,9.70,-0.02,7.00,67.13,96.00,-3804.71,47371
0.28,9.69,-0.01,7.00,66.89,96.00,-3804.71,47379
0.37,9.68,-0.00,7.00,66.97,96.00,-3804.71,47388
0.32,9.68,0.00,7.00,67.06,96.00,-3804.71,47397
0.28,9.65,-0.03,7.00,65.79,95.00,-3804.71,47406
0.37,9.67,0.02,7.00,67.06,96.00,-3804.71,47415
0.42,9.63,-0.04,7.00,65.15,94.00,-3804.71,47423
0.76,9.60,-0.03,7.00,64.51,94.00,-3804.71,47432
0.61,9.60,-0.00,7.00,65.08,94.00,-3804.71,47441
0.81,9.58,-0.02,7.00,64.09,93.00,-3804.71,47450
2.33,9.56,-0.02,7.00,63.50,93.00,-3804.71,47459
0.81,9.55,-0.01,7.00,63.44,93.00,-3804.71,47467
0.42,9.55,0.00,7.00,63.68,93.00,-3804.71,47476
0.51,9.51,-0.04,7.00,61.82,92.00,-3804.71,47484
0.37,9.52,0.01,7.00,63.28,93.00,-3804.71,47494
0.61,9.53,0.01,7.00,63.65,93.00,-3804.71,47503
0.86,9.51,-0.02,7.00,62.43,92.00,-3804.71,47511
0.71,9.50,-0.01,7.00,62.34,92.00,-3804.71,47520
0.90,9.49,-0.01,7.00,62.13,92.00,-3804.71,47528
0.51,9.48,-0.01,7.00,61.82,92.00,-3804.71,47538
0.28,9.43,-0.05,7.00,59.89,90.00,-3804.71,47547
0.32,9.43,-0.00,7.00,60.73,91.00,-3804.71,47555
0.32,9.40,-0.03,7.00,59.32,89.00,-3804.71,4756
26i!j71,47582
0.47,9.38,-0.00,7.00,59.36,89.00,-3804.71,47591
0.32,9.36,-0.01,7.00,58.85,89.00,-3804.71,47599
0.42,9.36,-0.00,7.00,59.00,89.00,-3804.71,47608
0.42,9.39,0.03,7.00,60.24,90.00,-3804.71,47617
0.76,9.36,-0.03,7.00,58.53,89.00,-3804.71,47626
0.81,9.36,0.00,7.00,59.12,89.00,-3804.71,47635
1.16,9.36,-0.01,7.00,58.78,89.00,-3804.71,47643
1.26,9.33,-0.02,7.00,57.85,88.00,-3804.71,47652
1.52,9.32,-0.02,7.00,57.64,88.00,-3804.71,47661
1.36,9.31,-0.01,7.00,57.61,88.00,-3804.71,47670
1.62,9.31,-0.00,7.00,57.62,88.00,-3804.71,47679
1.31,9.28,-0.03,7.00,56.46,87.00,-3804.71,47687
1.73,9.30,0.02,7.00,57.72,88.00,-3804.71,47696
1.52,9.28,-0.02,7.00,56.47,87.00,-3804.71,47705
1.47,9.26,-0.02,7.00,55.98,87.00,-3804.71,47714
1.68,9.26,-0.00,7.00,56.37,87.00,-3804.71,47723
1.52,9.26,0.00,7.00,56.55,87.00,-3804.71,47731
1.36,9.25,-0.00,7.00,56.26,87.00,-3804.71,47740
0.09,9.27,0.02,7.00,57.12,88.00,-3804.71,47749
2.05,9.30,0.03,7.00,58.23,89.00,-3804.71,47758
1.84,9.30,-0.00,7.00,57.41,88.00,-3804.71,47766
1.84,9.32,0.02,7.00,58.50,89.00,-3804.71,47775
1.68,9.33,0.01,7.00,58.43,89.00,-3804.71,47784
1.73,9.34,0.01,7.00,58.62,89.00,-3804.71,47793
2.50,9.35,0.01,7.00,58.97,89.00,-3804.71,47802
2.11,9.40,0.05,7.00,60.96,91.00,-3804.71,47810
2.62,9.43,0.04,7.00,61.56,91.00,-3804.71,47819
1.78,9.41,-0.02,7.00,59.90,90.00,-3804.71,47828
1.68,9.41,-0.00,7.00,60.33,90.00,-3804.71,47837
1.73,9.37,-0.04,7.00,58.41,89.00,-3804.71,47846
1.52,9.37,-0.00,7.00,59.13,89.00,-3804.71,47854
2.16,9.38,0.02,7.00,59.89,90.00,-3804.71,47863
2.05,9.41,0.03,7.00,60.88,91.00,-3804.71,47873
0.81,9.42,0.01,7.00,60.74,91.00,-3804.71,47881
0.32,9.46,0.04,7.00,62.45,92.00,-3804.71,47890
0.32,9.50,0.03,7.00,63.09,93.00,-3804.71,47898
0.28,9.50,-0.00,7.00,62.36,92.00,-3804.71,47907
0.56,9.53,0.03,7.00,63.90,93.00,-3804.71,47916
0.81,9.57,0.04,7.00,64.94,94.00,-3804.71,47925
0.42,9.61,0.04,7.00,66.10,95.00,-3804.71,47934
0.86,9.64,0.03,7.00,66.75,96.00,-3804.71,47942
0.42,9.72,0.07,7.00,69.43,98.00,-3804.71,47951
0.47,9.74,0.02,7.00,68.79,97.00,-3804.71,47960
0.86,9.76,0.03,7.00,69.64,98.00,-3804.71,47969
0.51,9.82,0.06,7.00,71.65,100.00,-3804.71,47978
0.90,9.83,0.01,7.00,71.10,99.00,-3804.71,47986
0.32,9.98,0.14,7.00,77.35,105.00,-3804.71,47995
0.28,9.96,-0.02,7.00,73.46,101.00,-3804.71,48005
0.32,9.96,-0.00,7.00,73.89,102.00,-3804.71,48013
0.32,9.96,0.00,7.00,73.95,102.00,-3804.71,48022
0.37,9.99,0.03,7.00,75.43,103.00,-3804.71,48031
0.32,9.99,-0.00,7.00,74.68,102.00,-3804.71,48039
0.28,9.98,-0.01,7.00,74.14,102.00,-3804.71,48049
0.81,10.00,0.02,7.00,75.26,103.00,-3804.71,48058
0.32,10.02,0.02,7.00,75.78,103.00,-3804.71,48066
0.66,10.00,-0.02,7.00,74.66,102.00,-3804.71,48075
0.37,10.04,0.05,7.00,77.03,104.00,-3804.71,48084
0.76,10.05,0.01,7.00,76.55,104.00,-3804.71,48093
0.37,10.11,0.05,7.00,78.79,106.00,-3804.71,48102
0.47,10.17,0.06,7.00,80.46,107.00,-3804.71,48111
0.28,10.18,0.01,7.00,79.83,107.00,-3804.71,48119
0.61,10.22,0.03,7.00,81.06,108.00,-3804.71,48129
0.32,10.27,0.06,7.00,83.01,109.00,-3804.71,48138
0.28,10.32,0.05,7.00,83.89,110.00,-3804.71,48146
0.05,10.27,-0.05,7.00,80.85,108.00,-3804.71,48155
0.32,10.29,0.01,7.00,82.39,109.00,-3804.71,48164
0.32,10.21,-0.08,7.00,78.67,106.00,-3804.71,48173
0.32,10.29,0.08,7.00,83.89,110.00,-3804.71,48182
0.32,10.37,0.08,7.00,85.99,112.00,-3804.71,48191
0.32,10.49,0.12,7.00,89.72,115.00,-3804.71,48199
0.32,10.54,0.05,7.00,89.38,115.00,-3803.87,48208
0.28,10.51,-0.03,7.00,87.16,113.00,-3803.87,48218
0.81,10.52,0.01,7.00,88.32,114.00,-3803.87,48227
0.32,10.60,0.08,7.00,91.65,117.00,-3803.87,48235
0.32,10.59,-0.01,7.00,89.64,115.00,-3803.87,48244
0.42,10.58,-0.01,7.00,89.28,115.00,-3803.87,48253
0.47,10.65,0.07,7.00,92.61,118.00,-3803.87,48262
0.28,10.75,0.10,7.00,95.71,120.00,-3803.87,48271
0.42,10.83,0.08,7.00,97.41,122.00,-3803.87,48280
0.76,10.88,0.04,7.00,97.76,122.00,-3803.87,48288
0.42,10.93,0.05,7.00,99.30,123.00,-3803.87,48297
0.37,10.98,0.05,7.00,100.59,124.00,-3803.87,48307
0.81,11.03,0.04,7.00,101.53,125.00,-3803.87,48316
0.81,11.07,0.04,7.00,102.46,126.00,-3803.03,48324
0.32,11.08,0.02,7.00,102.33,126.00,-3803.03,48333
0.32,11.14,0.06,7.00,104.77,128.00,-3803.03,48343
0.42,11.21,0.07,7.00,106.81,130.00,-3803.03,48352
0.32,11.30,0.08,7.00,109.09,131.00,-3802.19,48360
0.32,11.22,-0.07,7.00,104.08,127.00,-3802.19,48369
0.47,11.25,0.03,7.00,106.80,130.00,-3802.19,48378
0.95,11.35,0.10,7.00,110.61,133.00,-3801.35,48387
0.51,11.53,0.18,7.00,116.80,138.00,-3801.35,48396
0.56,11.67,0.15,7.00,119.77,140.00,-3800.52,48405
0.86,11.71,0.04,7.00,118.57,139.00,-3800.52,48414
0.51,11.82,0.10,7.00,122.50,143.00,-3799.68,48422
0.47,11.98,0.17,7.00,127.97,147.00,-3799.68,48432
0.95,11.99,0.01,7.00,124.85,145.00,-3798.84,48441
0.42,11.94,-0.05,7.00,122.44,143.00,-3798.84,48450
0.61,12.13,0.19,7.00,131.93,151.00,-3798.00,48458
0.81,12.21,0.08,7.00,131.91,151.00,-3797.16,48467
0.37,12.16,-0.05,7.00,128.08,147.00,-3797.16,48477
0.37,12.28,0.12,7.00,134.46,153.00,-3796.32,48486
0.95,12.21,-0.07,7.00,129.02,148.00,-3795.48,48494
0.42,12.41,0.19,7.00,139.12,157.00,-3794.64,48503
0.66,12.49,0.08,7.00,138.83,157.00,-3793.80,48513
0.81,12.45,-0.04,7.00,135.58,154.00,-3793.80,48522
0.37,12.59,0.14,7.00,142.62,160.00,-3792.96,48530
0.51,12.62,0.03,7.00,141.12,158.00,-3792.12,48539
0.90,12.64,0.01,7.00,141.21,159.00,-3790.44,48548
0.47,12.59,-0.05,7.00,138.66,156.00,-3789.60,48557
1.06,12.73,0.15,7.00,146.33,163.00,-3788.77,48566
0.71,12.69,-0.04,7.00,141.55,159.00,-3787.09,48575
0.47,12.84,0.14,7.00,148.72,165.00,-3786.25,48584
0.37,12.92,0.08,7.00,149.47,165.00,-3784.57,48592
0.32,12.92,0.01,7.00,148.23,164.00,-3783.73,48602
0.32,12.81,-0.11,7.00,143.10,160.00,-3782.05,48611
0.42,12.83,0.01,7.00,145.92,163.00,-3780.37,48620
0.71,13.10,0.27,7.00,157.82,173.00,-3778.69,48628
0.76,13.14,0.04,7.00,154.16,169.00,-3777.01,48637
0.42,13.13,-0.01,7.00,153.03,169.00,-3775.34,48647
0.37,13.20,0.08,7.00,156.66,172.00,-3773.66,48656
0.47,13.01,-0.19,7.00,146.51,163.00,-3771.98,48664
1.06,12.64,-0.38,7.00,133.34,152.00,-3770.30,48673
0.66,12.77,0.14,7.00,147.03,163.00,-3767.78,48683
0.56,12.75,-0.02,7.00,143.18,160.00,-3766.10,48692
1.00,12.61,-0.14,7.00,137.49,155.00,-3764.42,48700
0.37,12.58,-0.03,7.00,138.88,157.00,-3761.91,48709
0.51,12.78,0.20,7.00,148.49,165.00,-3759.39,48718
0.37,12.77,-0.01,7.00,143.95,161.00,-3757.71,48728
0.47,12.34,-0.43,7.00,125.05,145.00,-3755.19,48736
0.76,12.21,-0.13,7.00,127.53,147.00,-3752.67,48745
0.37,12.42,0.21,7.00,139.68,157.00,-3750.99,48754
0.37,12.46,0.04,7.00,137.38,155.00,-3748.48,48763
0.32,12.20,-0.27,7.00,124.59,144.00,-3745.96,48772
0.32,12.17,-0.03,7.00,128.69,148.00,-3743.44,48781
0.37,12.09,-0.08,7.00,125.66,145.00,-3740.92,48790
0.32,11.84,-0.25,7.00,116.03,137.00,-3738.40,48799
0.32,11.61,-0.23,7.00,110.52,133.00,-3735.05,48807
0.32,11.65,0.05,7.00,117.29,138.00,-3732.53,48817
0.32,11.49,-0.17,7.00,108.89,131.00,-3730.01,48826
0.32,11.38,-0.11,7.00,107.31,130.00,-3727.49,48835
0.28,11.32,-0.06,7.00,106.64,129.00,-3724.98,48843
0.32,11.30,-0.01,7.00,107.40,130.00,-3722.46,48852
0.32,11.21,-0.10,7.00,103.17,126.00,-3719.94,48862
0.66,11.17,-0.03,7.00,103.63,127.00,-3717.42,48871
0.42,11.04,-0.13,7.00,98.49,122.00,-3714.90,48879
0.47,10.73,-0.31,7.00,87.20,113.00,-3712.39,48888
0.37,10.67,-0.07,7.00,90.42,116.00,-3709.87,48898
0.61,10.67,-0.00,7.00,91.68,117.00,-3707.35,48906
0.76,10.19,-0.48,7.00,70.17,99.00,-3705.67,48915
0.42,10.00,-0.19,7.00,71.19,99.00,-3703.15,48924
0.32,9.97,-0.03,7.00,73.47,101.00,-3700.63,48932
0.32,9.65,-0.31,7.00,60.07,90.00,-3698.96,48942
0.32,9.55,-0.11,7.00,61.51,91.00,-3696.44,48951
0.32,9.36,-0.18,7.00,55.35,86.00,-3693.92,48959
0.42,9.30,-0.06,7.00,56.45,87.00,-3692.24,48968
3.63,9.17,-0.13,7.00,51.66,83.00,-3690.56,48976
8.39,8.81,-0.37,7.00,37.71,71.00,-3688.88,48986
11.35,8.36,-0.45,7.00,24.71,60.00,-3687.21,48995
13.70,8.00,-0.36,7.00,17.30,54.00,-3685.53,49003
17.51,7.62,-0.38,7.00,7.39,46.00,-3683.85,49012
18.39,7.20,-0.42,7.00,-2.88,-42.00,-3683.01,49021
19.57,7.01,-0.19,7.00,-2.70,-42.00,-3682.17,49030
20.52,6.65,-0.36,7.00,-15.07,-52.00,-3681.33,49039
22.96,6.62,-0.04,7.00,-9.25,-47.00,-3681.33,49048
21.22,6.52,-0.09,7.00,-12.94,-50.00,-3681.33,49056
22.08,6.40,-0.12,7.00,-16.33,-53.00,-3682.17,49065
23.71,6.41,0.00,7.00,-13.62,-51.00,-3682.17,49075
22.51,6.31,-0.10,7.00,-18.23,-55.00,-3683.01,49083
22.37,6.37,0.06,7.00,-13.63,-51.00,-3683.01,49092
21.64,6.52,0.15,7.00,-8.00,-46.00,-3683.01,49101
20.52,6.53,0.01,7.00,-10.62,-48.00,-3683.85,49110
20.94,6.42,-0.11,7.00,-15.74,-53.00,-3684.69,49119
21.08,6.35,-0.07,7.00,-16.84,-54.00,-3684.69,49128
21.50,6.18,-0.17,7.00,-22.81,-59.00,-3685.53,49137
21.64,6.04,-0.15,7.00,-26.02,-61.00,-3686.37,49145
20.80,6.23,0.19,7.00,-14.65,-52.00,-3687.21,49155
21.36,6.30,0.07,7.00,-15.30,-52.00,-3688.04,49164
22.22,6.46,0.16,7.00,-9.27,-47.00,-3688.88,49172
21.36,6.44,-0.02,7.00,-13.47,-51.00,-3688.88,49181
20.94,6.33,-0.11,7.00,-18.08,-55.00,-3688.88,49190
16.29,6.29,-0.04,7.00,-17.95,-55.00,-3689.72,49199
14.02,6.26,-0.03,7.00,-18.55,-55.00,-3689.72,49208
13.17,6.45,0.19,7.00,-9.58,-48.00,-3690.56,49217
12.85,6.50,0.04,7.00,-11.36,-49.00,-3691.40,49225
13.17,6.55,0.05,7.00,-9.77,-48.00,-3691.40,49234
13.17,6.66,0.11,7.00,-5.96,-44.00,-3692.24,49244
12.75,6.71,0.05,7.00,-5.78,-44.00,-3693.08,49252
12.85,6.79,0.08,7.00,-3.43,-42.00,-3693.92,49261
13.27,6.85,0.07,7.00,-1.99,-41.00,-3694.76,49270
11.94,6.90,0.05,7.00,-1.22,-41.00,-3695.60,49278
11.84,6.97,0.07,7.00,0.32,40.00,-3696.44,49288
11.55,7.02,0.05,7.00,1.26,41.00,-3697.28,49296
11.84,7.08,0.06,7.00,2.73,42.00,-3697.28,49305
12.14,7.64,0.56,7.00,26.88,62.00,-3698.12,49314
13.06,7.70,0.06,7.00,18.42,55.00,-3698.12,49323
12.75,7.60,-0.10,7.00,12.56,50.00,-3698.12,49332
12.34,7.60,0.01,7.00,14.86,52.00,-3698.12,49341
12.54,7.34,-0.26,7.00,2.92,42.00,-3698.12,49349
11.94,7.61,0.27,7.00,20.35,57.00,-3698.12,49358
12.04,7.36,-0.25,7.00,3.88,43.00,-3698.12,49368
11.84,7.39,0.03,7.00,10.03,48.00,-3698.12,49376
12.24,7.68,0.28,7.00,22.29,58.00,-3698.12,49385
12.75,7.51,-0.16,7.00,9.34,47.00,-3698.12,49394
12.34,7.45,-0.06,7.00,9.67,48.00,-3698.12,49402
12.65,7.48,0.03,7.00,12.37,50.00,-3698.12,49412
12.14,7.47,-0.01,7.00,11.20,49.00,-3698.12,49421
12.04,7.44,-0.03,7.00,9.92,48.00,-3698.12,49429
12.04,7.48,0.04,7.00,12.45,50.00,-3698.12,49438
12.24,7.48,0.01,7.00,11.95,50.00,-3698.12,49447
11.74,7.44,-0.05,7.00,9.80,48.00,-3698.12,49456
9.07,7.39,-0.04,7.00,8.82,47.00,-3698.12,49465
8.14,7.38,-0.02,7.00,9.03,47.00,-3698.12,49473
5.98,7.37,-0.01,7.00,8.84,47.00,-3698.12,49482
3.32,7.41,0.04,7.00,10.93,49.00,-3698.12,49490
1.11,7.39,-0.02,7.00,9.41,47.00,-3698.12,49500
0.47,7.27,-0.12,7.00,4.50,43.00,-3698.12,49508
0.47,7.27,-0.01,7.00,6.50,45.00,-3698.12,49517
0.37,7.44,0.17,7.00,14.39,52.00,-3698.12,49526
0.47,7.59,0.15,7.00,17.89,55.00,-3698.12,49534
0.32,7.56,-0.04,7.00,13.22,51.00,-3698.12,49544
0.47,7.52,-0.04,7.00,12.32,50.00,-3698.12,49552
0.42,7.52,-0.01,7.00,12.79,50.00,-3698.12,49561
1.06,7.41,-0.10,7.00,8.24,46.00,-3698.12,49569
0.28,7.29,-0.12,7.00,4.92,44.00,-3698.12,49579
1.06,7.25,-0.04,7.00,5.31,44.00,-3698.12,49588
0.76,7.26,0.01,7.00,6.59,45.00,-3697.28,49596
0.81,7.27,0.01,7.00,6.80,45.00,-3697.28,49605
0.47,7.23,-0.04,7.00,4.90,44.00,-3697.28,49613
0.28,7.14,-0.09,7.00,1.66,41.00,-3697.28,49623
0.90,7.09,-0.05,7.00,1.35,41.00,-3697.28,49631
0.23,7.12,0.03,7.00,3.46,42.00,-3697.28,49640
0.47,7.14,0.03,7.00,4.07,43.00,-3697.28,49648
0.32,7.22,0.08,7.00,6.96,45.00,-3697.28,49657
0.42,7.34,0.12,7.00,10.91,49.00,-3697.28,49666
0.32,7.43,0.09,7.00,12.65,50.00,-3697.28,49675
0.37,7.49,0.05,7.00,13.19,51.00,-3697.28,49684
0.42,7.47,-0.01,7.00,11.67,49.00,-3697.28,49692
0.56,7.41,-0.06,7.00,9.06,47.00,-3697.28,49701
0.37,7.35,-0.06,7.00,7.68,46.00,-3697.28,49710
0.28,7.31,-0.04,7.00,6.94,45.00,-3697.28,49719
0.61,7.29,-0.02,7.00,6.99,45.00,-3697.28,49727
0.61,7.30,0.00,7.00,7.44,46.00,-3697.28,49736
0.66,7.32,0.03,7.00,8.64,47.00,-3697.28,49745
0.42,7.35,0.03,7.00,9.28,47.00,-3697.28,49754
0.32,7.37,0.02,7.00,9.79,48.00,-3697.28,49763
0.28,7.38,0.01,7.00,9.79,48.00,-3697.28,49771
0.28,7.37,-0.01,7.00,8.92,47.00,-3697.28,49780
0.37,7.39,0.02,7.00,10.07,48.00,-3697.28,49788
0.61,7.36,-0.02,7.00,8.63,47.00,-3697.28,49798
0.61,7.30,-0.07,7.00,6.11,45.00,-3697.28,49806
0.61,7.34,0.05,7.00,9.47,47.00,-3697.28,49815
0.37,7.42,0.08,7.00,12.08,50.00,-3697.28,49824
0.66,7.46,0.04,7.00,12.25,50.00,-3697.28,49832
0.37,7.43,-0.03,7.00,10.17,48.00,-3697.28,49842
0.76,7.36,-0.07,7.00,7.47,46.00,-3697.28,49850
0.37,7.28,-0.07,7.00,5.60,44.00,-3697.28,49859
0.71,7.21,-0.08,7.00,3.63,43.00,-3697.28,49867
0.37,7.14,-0.07,7.00,2.21,41.00,-3697.28,49876
0.32,7.10,-0.04,7.00,1.66,41.00,-3697.28,49886
0.76,7.07,-0.03,7.00,1.06,40.00,-3697.28,49894
0.51,7.07,-0.00,7.00,1.66,41.00,-3697.28,49903
0.81,7.08,0.01,7.00,2.33,41.00,-3697.28,49911
0.32,7.07,-0.02,7.00,1.33,41.00,-3697.28,49921
0.28,7.05,-0.02,7.00,0.90,40.00,-3697.28,49929
0.28,7.03,-0.02,7.00,0.15,40.00,-3697.28,49938
0.32,6.99,-0.04,7.00,-1.08,-40.00,-3697.28,49946
0.71,6.95,-0.04,7.00,-2.16,-41.00,-3697.28,49955
0.28,6.92,-0.03,7.00,-2.60,-42.00,-3697.28,49965
0.51,6.88,-0.04,7.00,-3.81,-43.00,-3697.28,49973
0.28,6.86,-0.02,7.00,-4.03,-43.00,-3697.28,49982
0.81,6.82,-0.03,7.00,-5.10,-44.00,-3697.28,49990
0.37,6.78,-0.05,7.00,-6.56,-45.00,-3697.28,49999
0.86,6.69,-0.08,7.00,-9.28,-47.00,-3697.28,50008
0.81,6.58,-0.11,7.00,-12.63,-50.00,-3697.28,50017
0.23,6.52,-0.07,7.00,-13.39,-51.00,-3697.28,50026
0.51,6.47,-0.04,7.00,-13.98,-51.00,-3698.12,50034
0.56,6.50,0.02,7.00,-12.17,-50.00,-3698.12,50043
0.37,6.55,0.05,7.00,-10.39,-48.00,-3698.96,50052
0.32,6.45,-0.10,7.00,-15.66,-53.00,-3698.96,50061
0.28,6.36,-0.09,7.00,-17.78,-54.00,-3699.80,50070
0.28,6.23,-0.13,7.00,-21.66,-58.00,-3700.63,50078
0.28,5.95,-0.28,7.00,-31.80,-66.00,-3701.47,50087
0.32,5.87,-0.08,7.00,-29.96,-65.00,-3702.31,50097
0.28,5.73,-0.13,7.00,-34.33,-68.00,-3703.15,50105
0.32,5.76,0.02,7.00,-30.61,-65.00,-3703.15,50114
0.42,5.98,0.22,7.00,-21.05,-57.00,-3703.99,50122
0.28,5.94,-0.04,7.00,-27.14,-62.00,-3704.83,50131
0.76,6.26,0.32,7.00,-11.97,-50.00,-3705.67,50141
0.28,6.21,-0.06,7.00,-20.95,-57.00,-3706.51,50149
0.37,5.94,-0.27,7.00,-32.06,-66.00,-3707.35,50158
0.42,6.17,0.23,7.00,-16.27,-53.00,-3708.19,50166
0.95,6.00,-0.17,7.00,-28.39,-63.00,-3709.03,50176
0.32,6.03,0.03,7.00,-23.59,-59.00,-3710.71,50185
0.51,6.22,0.19,7.00,-15.51,-53.00,-3711.55,50193
0.37,6.23,0.01,7.00,-19.05,-56.00,-3713.22,50202
0.66,6.37,0.14,7.00,-12.95,-50.00,-3714.90,50211
0.32,6.33,-0.04,7.00,-17.61,-54.00,-3716.58,50220
0.32,6.64,0.31,7.00,-2.82,-42.00,-3717.42,50229
0.28,6.61,-0.03,7.00,-10.40,-48.00,-3719.10,50237
0.32,6.71,0.10,7.00,-5.19,-44.00,-3719.94,50246
0.28,6.89,0.18,7.00,0.90,40.00,-3721.62,50254
0.47,7.01,0.12,7.00,2.78,42.00,-3722.46,50264
0.00,6.94,-0.08,7.00,-3.13,-42.00,-3723.30,50272
0.32,6.95,0.01,7.00,-0.98,-40.00,-3724.14,50281
0.47,7.56,0.61,7.00,26.15,62.00,-3724.14,50290
0.90,7.93,0.38,7.00,30.88,65.00,-3724.98,50298
0.42,8.04,0.10,7.00,28.03,63.00,-3724.98,50308
1.00,7.59,-0.45,7.00,5.61,44.00,-3724.98,50316
0.42,7.43,-0.15,7.00,7.82,46.00,-3724.98,50325
0.32,7.50,0.06,7.00,13.71,51.00,-3724.98,50334
0.42,8.21,0.72,7.00,44.67,77.00,-3724.98,50342
0.32,8.40,0.19,7.00,38.93,72.00,-3724.98,50352
0.47,8.64,0.24,7.00,45.73,78.00,-3724.98,50360
0.56,9.27,0.63,7.00,69.38,98.00,-3724.14,50369
0.42,9.16,-0.11,7.00,51.66,83.00,-3724.14,50378
0.32,9.10,-0.06,7.00,51.39,83.00,-3724.14,50386
0.32,9.28,0.18,7.00,60.63,91.00,-3724.14,50396
0.32,9.58,0.30,7.00,70.56,99.00,-3724.14,50404
0.76,9.85,0.27,7.00,76.81,104.00,-3724.14,50413
0.56,9.94,0.08,7.00,75.17,103.00,-3724.14,50422
0.86,10.01,0.07,7.00,76.59,104.00,-3724.14,50430
0.32,10.09,0.08,7.00,78.80,106.00,-3724.14,50440
0.37,10.27,0.18,7.00,85.49,112.00,-3724.14,50449
0.42,10.42,0.15,7.00,88.36,114.00,-3724.14,50457
1.16,10.59,0.17,7.00,93.24,118.00,-3724.14,50466
2.85,10.80,0.21,7.00,99.09,123.00,-3724.14,50476
4.39,10.88,0.08,7.00,98.73,123.00,-3724.14,50484
4.79,10.89,0.01,7.00,97.34,122.00,-3723.30,50493
5.98,10.98,0.09,7.00,101.38,125.00,-3723.30,50502
7.41,11.05,0.07,7.00,102.57,126.00,-3723.30,50510
7.89,11.15,0.10,7.00,105.55,128.00,-3723.30,50520
8.39,11.13,-0.01,7.00,102.93,126.00,-3723.30,50529
7.41,11.10,-0.04,7.00,101.56,125.00,-3723.30,50538
6.27,11.03,-0.07,7.00,99.21,123.00,-3723.30,50546
3.69,10.94,-0.09,7.00,96.64,121.00,-3723.30,50555
0.47,10.83,-0.11,7.00,93.45,118.00,-3723.30,50565
0.86,10.74,-0.09,7.00,91.81,117.00,-3723.30,50573
0.86,10.65,-0.09,7.00,89.38,115.00,-3723.30,50582
0.28,10.60,-0.05,7.00,88.80,114.00,-3723.30,50591
0.90,10.53,-0.07,7.00,86.73,113.00,-3723.30,50599
0.47,10.45,-0.07,7.00,84.95,111.00,-3723.30,50609
1.00,10.39,-0.06,7.00,83.61,110.00,-3723.30,50618
0.32,10.28,-0.11,7.00,79.83,107.00,-3723.30,50626
0.81,10.18,-0.11,7.00,77.28,105.00,-3723.30,50635
0.42,10.08,-0.10,7.00,74.95,103.00,-3723.30,50644
0.81,9.95,-0.13,7.00,71.25,100.00,-3723.30,50653
0.51,9.84,-0.11,7.00,68.75,97.00,-3723.30,50662
0.90,9.71,-0.13,7.00,65.30,95.00,-3723.30,50671
0.42,9.60,-0.11,7.00,62.72,92.00,-3723.30,50679
0.71,9.53,-0.07,7.00,62.01,92.00,-3723.30,50689
0.37,9.49,-0.05,7.00,61.21,91.00,-3723.30,50697
0.76,9.39,-0.09,7.00,58.05,88.00,-3723.30,50706
0.90,9.26,-0.13,7.00,53.99,85.00,-3723.30,50715
0.51,9.12,-0.14,7.00,50.27,82.00,-3723.30,50723
0.95,8.96,-0.16,7.00,45.81,78.00,-3723.30,50733
0.32,8.80,-0.16,7.00,41.78,75.00,-3723.30,50741
0.51,8.65,-0.15,7.00,38.38,72.00,-3723.30,50750
0.32,8.50,-0.15,7.00,34.59,69.00,-3723.30,50759
0.32,8.37,-0.14,7.00,31.41,66.00,-3723.30,50767
0.47,8.23,-0.13,7.00,28.14,63.00,-3723.30,50777
1.06,8.13,-0.10,7.00,26.09,61.00,-3723.30,50785
0.42,8.01,-0.12,7.00,22.85,59.00,-3723.30,50794
0.32,7.89,-0.12,7.00,19.96,56.00,-3723.30,50803
0.47,7.77,-0.12,7.00,16.91,54.00,-3723.30,50811
0.51,7.63,-0.14,7.00,13.06,50.00,-3723.30,50821
0.66,7.44,-0.19,7.00,7.19,45.00,-3723.30,50829
0.61,7.31,-0.13,7.00,5.10,44.00,-3723.30,50838
0.71,7.25,-0.06,7.00,5.15,44.00,-3723.30,50846
0.42,7.22,-0.03,7.00,4.87,44.00,-3723.30,50855
0.32,7.24,0.02,7.00,6.42,45.00,-3723.30,50864
0.81,7.33,0.09,7.00,9.88,48.00,-3723.30,50873
0.81,7.43,0.11,7.00,12.91,50.00,-3723.30,50882
0.66,7.54,0.10,7.00,15.51,53.00,-3723.30,50890
0.76,7.59,0.05,7.00,15.64,53.00,-3723.30,50899
0.56,7.60,0.01,7.00,15.10,52.00,-3723.30,50908
0.71,7.59,-0.01,7.00,14.65,52.00,-3723.30,50917
0.32,7.59,-0.00,7.00,14.57,52.00,-3723.30,50926
0.28,7.60,0.01,7.00,15.06,52.00,-3723.30,50934
0.28,7.65,0.05,7.00,17.25,54.00,-3723.30,50944
0.86,7.78,0.13,7.00,22.24,58.00,-3723.30,50952
0.47,7.98,0.20,7.00,28.36,63.00,-3723.30,50961
0.37,8.20,0.22,7.00,34.24,68.00,-3723.30,50970
0.66,8.39,0.20,7.00,38.86,72.00,-3723.30,50978
0.37,8.59,0.20,7.00,43.72,76.00,-3723.30,50988
0.66,8.72,0.13,7.00,45.79,78.00,-3722.46,50996
0.90,8.85,0.12,7.00,48.67,80.00,-3722.46,51005
0.42,8.95,0.10,7.00,50.83,82.00,-3722.46,51013
0.90,9.13,0.17,7.00,56.64,87.00,-3722.46,51022
0.32,9.40,0.27,7.00,65.38,95.00,-3722.46,51032
0.32,9.61,0.21,7.00,69.44,98.00,-3722.46,51040
0.28,9.78,0.17,7.00,73.09,101.00,-3722.46,51049
0.32,9.94,0.16,7.00,76.80,104.00,-3722.46,51058
0.32,10.20,0.25,7.00,84.99,111.00,-3722.46,51066
0.71,10.37,0.18,7.00,87.86,114.00,-3722.46,51076
0.37,10.61,0.24,7.00,94.96,120.00,-3722.46,51085
0.32,10.90,0.29,7.00,103.50,127.00,-3722.46,51093
0.28,11.20,0.30,7.00,111.00,133.00,-3721.62,51102
0.42,11.42,0.22,7.00,114.96,136.00,-3721.62,51111
0.90,11.42,-0.00,7.00,110.52,133.00,-3720.78,51121
0.42,11.13,-0.29,7.00,97.41,122.00,-3720.78,51129
0.66,10.88,-7@i@j0,51147
0.42,11.04,0.14,7.00,103.86,127.00,-3718.26,51155
0.51,11.08,0.04,7.00,102.71,126.00,-3717.42,51165
0.90,11.18,0.10,7.00,106.28,129.00,-3716.58,51174
0.47,11.03,-0.15,7.00,97.74,122.00,-3714.90,51183
1.06,10.94,-0.08,7.00,96.97,121.00,-3714.06,51191
0.61,10.94,-0.01,7.00,98.21,122.00,-3712.39,51201
1.89,10.73,-0.21,7.00,88.94,114.00,-3710.71,51210
4.39,10.34,-0.38,7.00,75.92,103.00,-3709.87,51218
5.27,10.08,-0.26,7.00,71.88,100.00,-3708.19,51227
7.10,9.85,-0.23,7.00,66.66,96.00,-3706.51,51236
9.33,9.54,-0.32,7.00,56.99,87.00,-3704.83,51245
9.77,9.24,-0.30,7.00,49.73,81.00,-3703.15,51254
13.91,8.91,-0.33,7.00,40.65,74.00,-3702.31,51263
19.31,8.59,-0.32,7.00,32.64,67.00,-3700.63,51271
19.84,8.16,-0.43,7.00,19.77,56.00,-3698.96,51280
24.17,7.84,-0.32,7.00,13.50,51.00,-3697.28,51290
32.05,7.41,-0.43,7.00,0.00,40.00,-3696.44,51298
41.29,7.14,-0.27,7.00,0.00,40.00,-3694.76,51307
46.13,6.79,-0.35,7.00,-8.13,-46.00,-3693.92,51316
58.13,6.40,-0.39,7.00,-16.04,-53.00,-3693.08,51324
65.23,6.17,-0.22,7.00,-16.63,-53.00,-3692.24,51334
66.94,5.82,-0.35,7.00,-27.56,-63.00,-3692.24,51343
66.25,5.53,-0.29,7.00,-33.93,-68.00,-3692.24,51351
65.91,5.26,-0.27,7.00,-40.26,-73.00,-3692.24,51360
69.76,4.78,-0.48,7.00,-3.28,-42.00,-3693.08,51369
76.11,4.66,-0.12,7.00,-0.57,-40.00,-3693.92,51378
80.89,4.36,-0.30,7.00,-1.32,-41.00,-3693.92,51387
90.36,4.22,-0.15,7.00,0.00,40.00,-3694.76,51396
104.87,4.18,-0.04,7.00,0.00,40.00,-3694.76,51404
101.31,4.13,-0.05,7.00,0.00,40.00,-3694.76,51414
110.70,4.16,0.02,7.00,0.00,40.00,-3694.76,51422
106.96,4.27,0.12,7.00,0.00,40.00,-3693.92,51431
112.34,4.34,0.07,7.00,0.00,40.00,-3693.92,51439
108.01,4.47,0.13,7.00,0.00,40.00,-3693.92,51448
110.70,4.58,0.11,7.00,0.00,40.00,-3693.92,51458
118.55,4.75,0.17,7.00,0.00,40.00,-3693.08,51466
119.13,4.86,0.11,7.00,0.00,40.00,-3693.08,51475
121.48,5.01,0.15,7.00,-17.05,-54.00,-3693.08,51483
120.89,5.15,0.14,7.00,-14.27,-51.00,-3692.24,51492
121.48,5.28,0.13,7.00,-10.92,-49.00,-3692.24,51502
128.15,5.30,0.02,7.00,-9.47,-47.00,-3692.24,51511
132.57,5.27,-0.03,7.00,-8.75,-47.00,-3693.08,51519
131.29,5.18,-0.09,7.00,-12.97,-50.00,-3693.08,51528
145.30,5.04,-0.14,7.00,-9.55,-48.00,-3693.92,51537
166.15,4.89,-0.15,7.00,0.00,40.00,-3693.92,51546
181.01,4.65,-0.24,7.00,0.00,40.00,-3694.76,51555
185.36,4.57,-0.07,7.00,0.00,40.00,-3694.76,51563
185.36,4.45,-0.12,7.00,0.00,40.00,-3694.76,51572
187.13,4.35,-0.10,7.00,0.00,40.00,-3694.76,51581
191.61,4.36,0.01,7.00,0.00,40.00,-3694.76,51590
189.81,4.33,-0.03,7.00,0.00,40.00,-3693.92,51599
191.61,4.39,0.06,7.00,0.00,40.00,-3693.92,51607
186.24,4.45,0.06,7.00,0.00,40.00,-3693.92,51616
194.35,4.53,0.08,7.00,0.00,40.00,-3693.08,51625
179.30,4.63,0.10,7.00,0.00,40.00,-3693.08,51634
187.13,4.73,0.09,7.00,0.00,40.00,-3693.08,51643
171.79,4.84,0.12,7.00,0.00,40.00,-3692.24,51651
174.26,5.00,0.15,7.00,0.00,40.00,-3692.24,51660
169.35,5.13,0.13,7.00,0.00,40.00,-3692.24,51668
167.75,5.20,0.07,7.00,0.00,40.00,-3691.40,51678
159.93,5.25,0.05,7.00,0.00,40.00,-3691.40,51686
159.93,5.34,0.09,7.00,0.00,40.00,-3691.40,51695
151.72,5.30,-0.04,7.00,0.00,40.00,-3691.40,51704
156.89,5.25,-0.05,7.00,0.00,40.00,-3690.56,51713
148.83,5.19,-0.06,7.00,-2.19,-41.00,-3690.56,51722
148.83,5.10,-0.09,7.00,-4.86,-44.00,-3690.56,51731
141.16,5.09,-0.02,7.00,-8.32,-46.00,-3690.56,51739
130.03,5.04,-0.04,7.00,-15.97,-53.00,-3690.56,51748
118.55,5.06,0.01,7.00,-20.21,-57.00,-3691.40,51758
103.33,5.13,0.08,7.00,-23.78,-59.00,-3691.40,51766
79.67,5.20,0.07,7.00,-30.97,-66.00,-3691.40,51775
59.99,5.37,0.17,7.00,-30.11,-65.00,-3692.24,51784
43.65,5.54,0.17,7.00,-29.37,-64.00,-3693.08,51792
40.14,5.64,0.10,7.00,-28.94,-64.00,-3693.92,51802
35.00,5.83,0.19,7.00,-22.91,-59.00,-3694.76,51811
28.08,5.95,0.12,7.00,-22.29,-58.00,-3695.60,51820
26.40,6.04,0.09,7.00,-20.66,-57.00,-3696.44,51828
24.79,6.17,0.13,7.00,-16.80,-54.00,-3697.28,51837
19.71,6.24,0.07,7.00,-16.88,-54.00,-3698.96,51847
27.74,6.29,0.05,7.00,-15.27,-52.00,-3699.80,51855
26.90,7.55,1.27,7.00,37.73,71.00,-3701.47,51864
24.95,8.35,0.80,7.00,48.41,80.00,-3702.31,51873
19.31,8.20,-0.15,7.00,26.08,61.00,-3702.31,51881
22.22,8.32,0.13,7.00,34.60,69.00,-3702.31,51891
17.02,7.97,-0.35,7.00,16.68,53.00,-3702.31,51900
20.94,8.36,0.39,7.00,41.10,74.00,-3702.31,51908
19.44,7.99,-0.37,7.00,16.51,53.00,-3702.31,51917
20.38,8.47,0.48,7.00,45.61,78.00,-3702.31,51927
20.52,8.60,0.13,7.00,41.77,75.00,-3702.31,51935
19.57,8.41,-0.19,7.00,30.75,65.00,-3702.31,51944
18.01,8.46,0.05,7.00,36.69,70.00,-3702.31,51953
16.65,8.12,-0.34,7.00,20.55,57.00,-3702.31,51961
14.68,7.95,-0.16,7.00,20.12,56.00,-3701.47,51971
13.27,7.97,0.02,7.00,24.43,60.00,-3701.47,51980
10.32,7.71,-0.27,7.00,12.07,50.00,-3701.47,51988
9.15,7.51,-0.20,7.00,8.57,47.00,-3701.47,51997
6.05,7.53,0.02,7.00,13.62,51.00,-3701.47,52006
5.20,7.62,0.09,7.00,17.16,54.00,-3701.47,52015
3.32,7.89,0.27,7.00,27.49,63.00,-3701.47,52024
2.62,8.03,0.15,7.00,28.83,64.00,-3701.47,52032
1.41,8.18,0.15,7.00,32.42,67.00,-3701.47,52041
1.52,8.38,0.20,7.00,38.65,72.00,-3701.47,52049
1.78,8.58,0.20,7.00,43.46,76.00,-3701.47,52059
2.39,8.77,0.19,7.00,48.13,80.00,-3701.47,52068
4.66,9.03,0.26,7.00,56.02,87.00,-3701.47,52076
5.62,9.27,0.24,7.00,61.56,91.00,-3701.47,52085
6.95,9.56,0.29,7.00,69.71,98.00,-3701.47,52093
8.64,9.78,0.22,7.00,73.94,102.00,-3701.47,52103
8.89,9.93,0.15,7.00,76.03,104.00,-3701.47,52112
9.33,10.03,0.09,7.00,77.35,105.00,-3701.47,52120
10.97,10.06,0.04,7.00,77.13,105.00,-3700.63,52129
11.74,10.05,-0.02,7.00,75.47,103.00,-3700.63,52139
13.17,10.10,0.05,7.00,78.19,105.00,-3700.63,52148
16.29,10.07,-0.03,7.00,75.66,103.00,-3700.63,52156
17.63,10.01,-0.06,7.00,73.23,101.00,-3700.63,52165
16.41,9.94,-0.07,7.00,71.52,100.00,-3700.63,52174
17.38,9.83,-0.10,7.00,68.14,97.00,-3700.63,52184
15.24,9.60,-0.24,7.00,59.69,90.00,-3700.63,52192
13.17,9.66,0.06,7.00,67.23,96.00,-3700.63,52201
10.13,9.68,0.03,7.00,67.40,96.00,-3700.63,52210
8.56,9.76,0.08,7.00,70.46,99.00,-3700.63,52218
8.14,9.75,-0.01,7.00,68.49,97.00,-3700.63,52228
6.05,9.62,-0.13,7.00,62.97,93.00,-3700.63,52236
5.41,9.75,0.13,7.00,71.34,100.00,-3700.63,52245
5.06,9.51,-0.25,7.00,57.73,88.00,-3700.63,52254
4.86,9.55,0.04,7.00,64.50,94.00,-3700.63,52262
4.01,9.82,0.27,7.00,76.02,104.00,-3700.63,52272
0.66,10.25,0.43,7.00,89.74,115.00,-3700.63,52281
0.90,10.58,0.34,7.00,96.30,121.00,-3700.63,52289
0.42,10.61,0.02,7.00,90.55,116.00,-3700.63,52298
0.66,10.52,-0.08,7.00,86.31,112.00,-3700.63,52307
0.71,10.53,0.01,7.00,88.24,114.00,-3700.63,52316
0.32,10.56,0.04,7.00,89.77,115.00,-3700.63,52325
0.32,10.60,0.03,7.00,90.58,116.00,-3700.63,52334
0.32,10.62,0.02,7.00,90.77,116.00,-3700.63,52342
0.66,10.68,0.06,7.00,93.23,118.00,-3700.63,52352
0.95,10.69,0.01,7.00,92.42,117.00,-3700.63,52361
0.32,10.61,-0.08,7.00,88.59,114.00,-3700.63,52369
0.37,10.54,-0.07,7.00,87.11,113.00,-3700.63,52378
0.28,10.54,0.01,7.00,88.72,114.00,-3699.80,52387
0.32,10.57,0.03,7.00,89.81,115.00,-3699.80,52397
0.32,10.65,0.08,7.00,92.85,118.00,-3699.80,52405
0.32,10.62,-0.03,7.00,89.90,115.00,-3699.80,52414
0.71,10.73,0.11,7.00,95.60,120.00,-3698.96,52423
0.37,10.82,0.09,7.00,97.33,122.00,-3698.96,52431
0.47,10.91,0.08,7.00,99.31,123.00,-3698.96,52441
0.05,11.01,0.11,7.00,102.51,126.00,-3698.12,52450
0.42,10.99,-0.02,7.00,99.47,123.00,-3698.12,52458
0.71,11.00,0.01,7.00,100.23,124.00,-3698.12,52467
0.51,11.17,0.16,7.00,107.48,130.00,-3697.28,52476
0.28,11.28,0.12,7.00,109.43,132.00,-3697.28,52486
0.95,11.34,0.06,7.00,109.68,132.00,-3696.44,52494
0.32,11.33,-0.01,7.00,108.24,131.00,-3696.44,52503
0.32,11.44,0.11,7.00,113.31,135.00,-3695.60,52512
0.37,11.39,-0.05,7.00,108.85,131.00,-3694.76,52521
0.32,11.46,0.07,7.00,112.82,135.00,-3693.92,52530
0.61,11.55,0.09,7.00,115.49,137.00,-3693.92,52539
0.37,11.35,-0.20,7.00,104.67,128.00,-3693.08,52548
0.47,11.36,0.01,7.00,109.08,131.00,-3692.24,52556
0.42,11.37,0.01,7.00,109.56,132.00,-3691.40,52566
0.42,11.45,0.08,7.00,112.71,135.00,-3690.56,52575
0.76,11.45,0.00,7.00,111.18,133.00,-3689.72,52584
0.86,11.34,-0.11,7.00,106.38,129.00,-3689.72,52592
0.32,11.43,0.09,7.00,112.74,135.00,-3688.88,52601
0.56,11.51,0.08,7.00,114.34,136.00,-3688.04,52611
1.00,11.43,-0.08,7.00,109.14,131.00,-3687.21,52620
2.50,11.11,-0.32,7.00,96.23,121.00,-3686.37,52628
4.93,10.94,-0.17,7.00,95.02,120.00,-3686.37,52637
6.05,10.68,-0.26,7.00,86.79,113.00,-3685.53,52646
6.20,10.28,-0.40,7.00,73.81,102.00,-3685.53,52655
7.57,10.17,-0.11,7.00,76.88,104.00,-3684.69,52664
8.14,9.94,-0.23,7.00,68.66,97.00,-3684.69,52673
8.47,9.80,-0.14,7.00,67.09,96.00,-3683.85,52681
8.89,9.97,0.17,7.00,77.55,105.00,-3683.85,52690
8.30,9.87,-0.10,7.00,69.77,98.00,-3683.85,52700
8.89,9.54,-0.33,7.00,56.86,87.00,-3683.85,52708
9.77,9.35,-0.19,7.00,54.79,86.00,-3683.01,52717
9.68,9.12,-0.24,7.00,47.98,80.00,-3683.01,52725
10.04,8.93,-0.18,7.00,44.40,77.00,-3683.01,52734
10.87,8.82,-0.11,7.00,42.97,76.00,-3683.01,52744
12.85,8.72,-0.10,7.00,40.79,74.00,-3683.01,52752
26.56,8.62,-0.11,7.00,36.88,71.00,-3683.01,52761
35.41,8.42,-0.20,7.00,29.00,64.00,-3683.01,52770
45.37,8.19,-0.23,7.00,21.12,57.00,-3683.01,52779
67.64,8.10,-0.09,7.00,16.44,53.00,-3683.01,52788
86.37,8.23,0.13,7.00,18.48,55.00,-3683.01,52797
99.81,8.38,0.15,7.00,17.73,54.00,-3683.01,52805
115.13,8.61,0.23,7.00,18.22,55.00,-3683.01,52814
125.08,8.89,0.28,7.00,21.55,58.00,-3683.01,52824
141.84,9.16,0.27,7.00,19.14,56.00,-3683.01,52832
171.79,9.49,0.33,7.00,9.85,48.00,-3683.01,52841
186.24,9.82,0.33,7.00,7.87,46.00,-3683.01,52850
217.65,10.16,0.33,7.00,0.00,40.00,-3683.01,52858
224.94,10.46,0.31,7.00,0.00,40.00,-3683.01,52868
271.25,10.77,0.31,7.00,0.00,40.00,-3683.01,52877
294.97,11.03,0.25,7.00,0.00,40.00,-3683.01,52885
309.00,11.28,0.25,7.00,0.00,40.00,-3683.01,52894
309.00,11.50,0.22,7.00,0.00,40.00,-3683.01,52902
314.80,12.03,0.53,7.00,0.00,40.00,-3683.01,52912
331.27,12.19,0.16,7.00,0.00,40.00,-3683.01,52920
335.91,12.13,-0.06,7.00,0.00,40.00,-3683.01,52929
345.37,12.08,-0.04,7.00,0.00,40.00,-3683.01,52938
368.47,11.87,-0.21,7.00,0.00,40.00,-3683.01,52946
368.47,11.86,-0.02,7.00,0.00,40.00,-3683.01,52956
365.08,11.78,-0.08,7.00,0.00,40.00,-3683.01,52964
353.45,11.76,-0.02,7.00,0.00,40.00,-3683.01,52973
346.97,11.73,-0.03,7.00,0.00,40.00,-3683.01,52982
323.68,11.64,-0.09,7.00,0.00,40.00,-3683.01,52990
340.61,11.65,0.01,7.00,0.00,40.00,-3683.01,53000
332.81,11.32,-0.33,7.00,0.00,40.00,-3683.01,53008
331.27,11.09,-0.23,7.00,0.00,40.00,-3683.01,53017
332.81,10.95,-0.14,7.00,0.00,40.00,-3683.01,53026
314.80,10.77,-0.18,7.00,0.00,40.00,-3683.01,53035
334.35,10.63,-0.15,7.00,0.00,40.00,-3683.01,53044
313.34,10.40,-0.23,7.00,0.00,40.00,-3683.01,53052
316.26,10.23,-0.16,7.00,0.00,40.00,-3683.01,53061
340.61,10.05,-0.18,7.00,0.00,40.00,-3683.01,53070
340.61,9.87,-0.18,7.00,0.00,40.00,-3683.01,53079
322.18,9.73,-0.15,7.00,0.00,40.00,-3683.01,53088
351.82,9.55,-0.18,7.00,0.00,40.00,-3683.01,53096
365.08,9.33,-0.22,7.00,0.00,40.00,-3683.01,53105
356.74,9.07,-0.25,7.00,0.00,40.00,-3683.01,53113
394.88,8.88,-0.20,7.00,0.00,40.00,-3683.01,53123
409.71,8.50,-0.38,7.00,0.00,40.00,-3683.01,53131
417.33,8.06,-0.44,7.00,0.00,40.00,-3683.01,53140
425.09,7.63,-0.43,7.00,0.00,40.00,-3683.01,53149
445.10,7.19,-0.43,7.00,0.00,40.00,-3683.01,53157
423.14,6.73,-0.46,7.00,0.00,40.00,-3683.01,53167
457.55,6.24,-0.49,7.00,0.00,40.00,-3683.01,53175
431.00,5.75,-0.48,7.00,0.00,40.00,-3683.01,53184
470.34,5.28,-0.48,7.00,0.00,40.00,-3683.01,53192
474.68,4.83,-0.45,7.00,0.00,40.00,-3683.01,53201
472.51,4.42,-0.41,7.00,0.00,40.00,-3683.01,53210
468.18,4.09,-0.34,7.00,0.00,40.00,-3683.01,53219
468.18,3.83,-0.26,7.00,0.00,40.00,-3683.01,53228
436.99,3.66,-0.16,7.00,0.00,40.00,-3683.01,53236
459.66,3.61,-0.05,7.00,0.00,40.00,-3683.01,53245
457.55,3.64,0.03,7.00,0.00,40.00,-3683.01,53254
449.22,3.74,0.10,7.00,0.00,40.00,-3683.01,53263
431.00,3.99,0.25,7.00,0.00,40.00,-3683.01,53271
423.14,4.36,0.37,7.00,0.00,40.00,-3683.01,53280
405.95,4.80,0.43,7.00,0.00,40.00,-3683.01,53289
409.71,5.38,0.59,7.00,0.00,40.00,-3683.01,53298
425.09,6.02,0.63,7.00,0.00,40.00,-3683.01,53307
415.41,6.67,0.65,7.00,0.00,40.00,-3683.01,53315
411.60,7.36,0.70,7.00,0.00,40.00,-3683.01,53324
394.88,8.00,0.64,7.00,0.00,40.00,-3683.01,53332
409.71,8.61,0.61,7.00,0.00,40.00,-3683.01,53342
415.41,9.16,0.55,7.00,0.00,40.00,-3683.01,53350
419.26,9.72,0.56,7.00,0.00,40.00,-3683.01,53359
431.00,10.26,0.53,7.00,0.00,40.00,-3683.01,53367
431.00,10.69,0.43,7.00,0.00,40.00,-3683.01,53377
429.02,11.06,0.37,7.00,0.00,40.00,-3683.01,53386
429.02,11.57,0.50,7.00,0.00,40.00,-3683.01,53394
413.51,11.94,0.37,7.00,0.00,40.00,-3683.01,53403
409.71,12.23,0.29,7.00,0.00,40.00,-3683.01,53411
427.05,12.57,0.34,7.00,0.00,40.00,-3683.01,53421
405.95,12.83,0.26,7.00,0.00,40.00,-3683.01,53429
400.38,13.05,0.22,7.00,0.00,40.00,-3683.01,53438
370.17,13.31,0.25,7.00,0.00,40.00,-3683.01,53447
361.72,13.51,0.20,7.00,0.00,40.00,-3683.01,53455
329.74,13.67,0.16,7.00,0.00,40.00,-3683.01,53465
289.53,13.82,0.14,7.00,5.66,44.00,-3683.01,53473
248.21,13.92,0.10,7.00,51.81,83.00,-3683.01,53482
218.68,13.97,0.05,7.00,79.67,107.00,-3683.01,53491
183.61,13.92,-0.05,7.00,104.39,127.00,-3683.01,53500
143.91,13.63,-0.29,7.00,118.53,139.00,-3683.01,53510
120.89,13.36,-0.27,7.00,124.30,144.00,-3683.01,53519
102.31,13.05,-0.31,7.00,124.23,144.00,-3683.01,53527
68.34,12.71,-0.34,7.00,126.74,146.00,-3683.01,53536
43.17,12.17,-0.54,7.00,114.74,136.00,-3683.01,53545
19.04,11.62,-0.55,7.00,103.91,127.00,-3683.01,53555
8.98,10.88,-0.74,7.00,81.93,109.00,-3683.01,53564
5.83,10.09,-0.78,7.00,61.61,91.00,-3683.01,53572
4.39,9.47,-0.63,7.00,49.18,81.00,-3683.01,53581
5.06,8.86,-0.61,7.00,34.19,68.00,-3683.01,53590
6.20,8.27,-0.59,7.00,19.71,56.00,-3683.01,53599
7.57,7.72,-0.55,7.00,6.84,45.00,-3683.01,53607
10.32,7.17,-0.55,7.00,-6.38,-45.00,-3683.01,53616
11.26,6.68,-0.50,7.00,-17.74,-54.00,-3683.01,53625
10.22,6.20,-0.47,7.00,-29.20,-64.00,-3683.01,53635
8.47,5.76,-0.44,7.00,-39.74,-73.00,-3683.01,53643
15.59,5.28,-0.48,7.00,-52.13,-83.00,-3683.01,53652
23.26,5.03,-0.25,7.00,-53.10,-84.00,-3683.85,53661
31.12,4.80,-0.23,7.00,-10.02,-48.00,-3683.85,53669
36.23,4.67,-0.13,7.00,-9.57,-48.00,-3684.69,53679
43.89,4.48,-0.19,7.00,-9.51,-48.00,-3686.37,53688
53.67,4.01,-0.46,7.00,-11.03,-49.00,-3687.21,53696
57.52,3.92,-0.09,7.00,-9.11,-47.00,-3688.04,53705
64.22,3.90,-0.03,7.00,-7.39,-46.00,-3688.88,53714
63.55,3.90,0.01,7.00,-7.38,-46.00,-3689.72,53723
54.25,3.96,0.06,7.00,-9.06,-47.00,-3690.56,53732
42.69,3.31,-0.66,7.00,-17.46,-54.00,-3691.40,53741
35.00,3.28,-0.02,7.00,-16.22,-53.00,-3692.24,53749
34.39,3.06,-0.22,7.00,-18.23,-55.00,-3693.08,53758
37.50,2.78,-0.28,7.00,-19.42,-56.00,-3693.92,53768
41.52,2.66,-0.12,7.00,-18.75,-55.00,-3694.76,53777
42.22,2.42,-0.24,7.00,-20.27,-57.00,-3696.44,53785
42.93,2.21,-0.21,7.00,-21.14,-57.00,-3697.28,53794
42.93,2.12,-0.08,7.00,-21.03,-57.00,-3698.96,53804
42.93,2.02,-0.10,7.00,-21.60,-58.00,-3700.63,53813
43.89,1.97,-0.05,7.00,-21.48,-58.00,-3702.31,53821
42.93,2.09,0.11,7.00,-20.43,-57.00,-3703.99,53830
45.37,2.13,0.04,7.00,-20.09,-56.00,-3705.67,53839
56.91,2.36,0.23,7.00,-15.79,-53.00,-3707.35,53849
75.72,2.51,0.15,7.00,-10.38,-48.00,-3709.03,53857
87.68,2.68,0.17,7.00,-5.55,-44.00,-3710.71,53866
101.81,2.84,0.16,7.00,0.00,40.00,-3713.22,53875
106.96,2.85,0.01,7.00,0.00,40.00,-3714.90,53883
105.91,2.99,0.14,7.00,0.00,40.00,-3715.74,53893
103.84,3.06,0.07,7.00,0.00,40.00,-3717.42,53901
83.38,3.59,0.53,7.00,-1.06,-40.00,-3717.42,53910
57.82,4.01,0.42,7.00,-6.61,-45.00,-3718.26,53919
48.71,3.70,-0.31,7.00,-13.00,-50.00,-3718.26,53927
35.00,3.11,-0.59,7.00,-19.39,-56.00,-3718.26,53937
37.50,3.29,0.18,7.00,-15.03,-52.00,-3718.26,53946
37.72,3.51,0.23,7.00,-13.68,-51.00,-3718.26,53955
37.72,3.21,-0.30,7.00,-17.30,-54.00,-3719.10,53963
45.37,3.25,0.04,7.00,-14.49,-52.00,-3719.10,53972
53.39,3.27,0.02,7.00,-12.88,-50.00,-3719.94,53982
58.74,3.09,-0.18,7.00,-13.36,-51.00,-3719.94,53990
84.65,2.84,-0.25,7.00,-7.46,-46.00,-3720.78,53999
97.85,2.48,-0.36,7.00,-4.90,-44.00,-3721.62,54008
115.69,2.31,-0.17,7.00,0.00,40.00,-3721.62,54017
135.82,2.03,-0.27,7.00,0.00,40.00,-3722.46,54026
147.41,1.70,-0.33,7.00,0.00,40.00,-3722.46,54035
153.18,1.27,-0.43,7.00,0.00,40.00,-3722.46,54043
161.46,0.90,-0.37,7.00,0.00,40.00,-3722.46,54052
163.79,0.81,-0.09,7.00,0.00,40.00,-3722.46,54061
148.83,0.77,-0.04,7.00,0.00,40.00,-3722.46,54070
133.86,0.17,-0.60,7.00,-0.71,-40.00,-3722.46,54079
117.40,-0.73,-0.90,7.00,-14.67,-52.00,-3722.46,54087
112.89,-1.37,-0.65,7.00,-18.96,-55.00,-3722.46,54096
111.24,-2.04,-0.67,7.00,-23.15,-59.00,-3722.46,54106
106.96,-2.52,-0.47,7.00,-26.58,-62.00,-3722.46,54115
101.31,-3.11,-0.59,7.00,-32.40,-67.00,-3723.30,54123
96.41,-3.68,-0.57,7.00,-37.09,-71.00,-3723.30,54132
78.87,-4.08,-0.40,7.00,-44.55,-77.00,-3724.14,54141
67.29,-4.51,-0.43,7.00,-50.18,-82.00,-3724.98,54151
54.83,-4.85,-0.35,7.00,-54.66,-86.00,-3726.65,54159
39.69,-5.12,-0.26,7.00,-305.13,-297.00,-3727.49,54168
34.39,-5.35,-0.23,7.00,-310.99,-302.00,-3730.01,54177
27.23,-5.91,-0.56,7.00,-332.65,-320.00,-3732.53,54187
17.38,-6.28,-0.36,7.00,-338.62,-325.00,-3735.89,54196
16.06,-7.23,-0.95,7.00,-374.40,-355.00,-3739.24,54205
12.44,-5.79,1.44,7.00,-290.74,-285.00,-3742.60,54213
9.95,-6.76,-0.97,7.00,-363.34,-346.00,-3745.96,54222
9.95,-6.77,-0.01,7.00,-344.32,-330.00,-3749.32,54232
9.77,-6.32,0.45,7.00,-323.71,-312.00,-3753.51,54241
9.07,-6.29,0.03,7.00,-331.34,-319.00,-3757.71,54250
8.39,-6.15,0.14,7.00,-325.92,-314.00,-3762.75,54258
8.64,-5.97,0.18,7.00,-320.70,-310.00,-3766.94,54267
7.65,-5.60,0.38,7.00,-307.28,-299.00,-3772.82,54277
5.83,-4.41,1.19,7.00,-52.20,-84.00,-3777.85,54285
5.06,-4.97,-0.57,7.00,-62.07,-92.00,-3782.89,54294
5.41,-4.29,0.68,7.00,-53.67,-85.00,-3787.93,54303
4.46,-3.37,0.92,7.00,-48.12,-80.00,-3793.80,54311
4.99,-3.26,0.11,7.00,-50.83,-82.00,-3798.84,54321
7.65,-2.79,0.47,7.00,-46.97,-79.00,-3803.87,54330
8.64,-2.00,0.79,7.00,-41.67,-75.00,-3808.91,54339
10.13,-1.78,0.22,7.00,-42.78,-76.00,-3813.95,54347
12.96,-1.23,0.54,7.00,-38.66,-72.00,-3819.82,54356
14.46,-0.91,0.32,7.00,-37.86,-71.00,-3824.86,54366
22.96,-0.61,0.31,7.00,-35.75,-70.00,-3829.89,54375
65.57,-0.14,0.46,7.00,-25.25,-61.00,-3834.93,54383
99.81,0.26,0.41,7.00,-12.13,-50.00,-3840.80,54392
130.66,0.55,0.29,7.00,0.00,40.00,-3845.84,54402
153.92,0.83,0.28,7.00,0.00,40.00,-3850.88,54410
197.13,1.13,0.30,7.00,0.00,40.00,-3855.07,54419
212.59,1.57,0.44,7.00,0.00,40.00,-3859.27,54428
222.83,1.85,0.28,7.00,0.00,40.00,-3863.47,54436
251.72,2.53,0.69,7.00,0.00,40.00,-3865.98,54446
257.67,2.53,-0.01,7.00,0.00,40.00,-3868.50,54454
285.52,2.82,0.29,7.00,0.00,40.00,-3871.02,54463
292.24,2.93,0.11,7.00,0.00,40.00,-3872.70,54471
309.00,3.04,0.11,7.00,0.00,40.00,-3874.38,54480
311.89,3.08,0.05,7.00,0.00,40.00,-3875.22,54490
307.57,3.15,0.06,7.00,0.00,40.00,-3876.06,54498
288.19,3.16,0.01,7.00,0.00,40.00,-3876.06,54507
300.51,3.28,0.12,7.00,0.00,40.00,-3876.06,54515
289.53,3.31,0.03,7.00,0.00,40.00,-3876.06,54524
292.24,3.46,0.15,7.00,0.00,40.00,-3876.06,54533
294.97,3.60,0.14,7.00,0.00,40.00,-3876.06,54542
301.91,3.73,0.13,7.00,0.00,40.00,-3876.06,54551
297.73,3.84,0.11,7.00,0.00,40.00,-3876.06,54559
303.32,3.92,0.08,7.00,0.00,40.00,-3876.06,54568
334.35,4.03,0.11,7.00,0.00,40.00,-3876.06,54577
337.47,4.07,0.04,7.00,0.00,40.00,-3876.06,54586
371.89,4.07,0.00,7.00,0.00,40.00,-3876.06,54595
385.88,4.01,-0.06,7.00,0.00,40.00,-3876.06,54603
402.23,3.69,-0.32,7.00,0.00,40.00,-3876.06,54612
417.33,3.29,-0.41,7.00,0.00,40.00,-3876.06,54621
419.26,3.31,0.02,7.00,0.00,40.00,-3876.06,54630
419.26,3.16,-0.15,7.00,0.00,40.00,-3876.06,54638
415.41,3.17,0.00,7.00,0.00,40.00,-3876.06,54647
409.71,3.06,-0.11,7.00,0.00,40.00,-3876.06,54657
411.60,2.93,-0.12,7.00,0.00,40.00,-3876.06,54665
415.41,2.87,-0.06,7.00,0.00,40.00,-3876.06,54674
415.41,2.74,-0.13,7.00,0.00,40.00,-3876.06,54682
400.38,2.66,-0.08,7.00,0.00,40.00,-3876.06,54691
413.51,2.57,-0.09,7.00,0.00,40.00,-3876.06,54700
394.88,2.46,-0.11,7.00,0.00,40.00,-3876.06,54709
389.45,2.35,-0.11,7.00,0.00,40.00,-3876.06,54718
382.33,2.23,-0.12,7.00,0.00,40.00,-3876.06,54726
365.08,2.11,-0.12,7.00,0.00,40.00,-3876.06,54735
387.66,1.99,-0.13,7.00,0.00,40.00,-3876.06,54744
361.72,1.85,-0.14,7.00,0.00,40.00,-3876.06,54753
382.33,1.71,-0.15,7.00,0.00,40.00,-3876.06,54762
380.57,1.56,-0.15,7.00,0.00,40.00,-3876.06,54770
371.89,1.44,-0.12,7.00,0.00,40.00,-3876.06,54779
355.09,1.30,-0.13,7.00,0.00,40.00,-3876.06,54788
329.74,1.22,-0.08,7.00,0.00,40.00,-3876.06,54797
290.88,1.17,-0.05,7.00,0.00,40.00,-3876.06,54805
273.79,1.17,-0.00,7.00,0.00,40.00,-3876.06,54814
239.08,1.19,0.01,7.00,0.00,40.00,-3876.06,54823
213.59,1.25,0.06,7.00,0.00,40.00,-3876.06,54832
201.84,1.30,0.05,7.00,0.00,40.00,-3876.06,54841
185.36,1.38,0.07,7.00,0.00,40.00,-3876.06,54849
182.74,1.43,0.06,7.00,0.00,40.00,-3876.06,54858
176.77,1.47,0.04,7.00,0.00,40.00,-3876.06,54866
166.15,1.51,0.03,7.00,0.00,40.00,-3876.06,54876
159.16,1.54,0.03,7.00,0.00,40.00,-3876.06,54885
148.12,1.56,0.03,7.00,0.00,40.00,-3876.06,54893
135.82,1.55,-0.01,7.00,0.00,40.00,-3876.06,54902
132.57,1.52,-0.03,7.00,0.00,40.00,-3876.06,54910
120.89,1.47,-0.05,7.00,0.00,40.00,-3876.06,54920
105.91,1.39,-0.08,7.00,-5.95,-44.00,-3876.06,54929
96.89,1.30,-0.09,7.00,-10.11,-48.00,-3876.06,54937
90.36,1.14,-0.15,7.00,-13.57,-51.00,-3876.06,54946
86.81,0.94,-0.20,7.00,-16.02,-53.00,-3876.06,54956
104.35,0.72,-0.22,7.00,-10.49,-48.00,-3876.06,54964
106.96,0.46,-0.27,7.00,-10.91,-49.00,-3876.06,54973
120.30,0.27,-0.18,7.00,-5.43,-44.00,-3876.06,54982
130.03,0.16,-0.11,7.00,-0.85,-40.00,-3876.90,54991
150.27,0.03,-0.12,7.00,0.00,40.00,-3876.90,55000
158.40,-0.02,-0.06,7.00,0.00,40.00,-3877.73,55009
159.93,-0.06,-0.03,7.00,0.00,40.00,-3877.73,55017
161.46,-0.02,0.03,7.00,0.00,40.00,-3877.73,55026
146.70,-0.06,-0.04,7.00,0.00,40.00,-3877.73,55035
152.45,0.15,0.21,7.00,0.00,40.00,-3877.73,55044
146.00,-0.08,-0.23,7.00,0.00,40.00,-3877.73,55053
152.45,-0.38,-0.30,7.00,0.00,40.00,-3877.73,55061
176.77,-0.48,-0.10,7.00,0.00,40.00,-3877.73,55070
191.61,-0.41,0.07,7.00,0.00,40.00,-3877.73,55078
231.36,-0.54,-0.13,7.00,0.00,40.00,-3877.73,55088
257.67,-0.66,-0.11,7.00,0.00,40.00,-3877.73,55097
290.88,-0.83,-0.18,7.00,0.00,40.00,-3877.73,55105
323.68,-1.12,-0.29,7.00,0.00,40.00,-3877.73,55114
346.97,-1.34,-0.21,7.00,0.00,40.00,-3877.73,55122
339.03,-1.45,-0.11,7.00,0.00,40.00,-3877.73,55132
368.47,-1.54,-0.09,7.00,0.00,40.00,-3877.73,55140
361.72,-1.55,-0.01,7.00,0.00,40.00,-3877.73,55149
387.66,-1.54,0.00,7.00,0.00,40.00,-3877.73,55158
366.77,-1.51,0.03,7.00,0.00,40.00,-3877.73,55166
398.54,-1.46,0.06,7.00,0.00,40.00,-3877.73,55176
389.45,-1.38,0.07,7.00,0.00,40.00,-3877.73,55184
402.23,-1.35,0.03,7.00,0.00,40.00,-3877.73,55193
441.03,-1.32,0.03,7.00,0.00,40.00,-3877.73,55202
457.55,-1.21,0.12,7.00,0.00,40.00,-3877.73,55211
470.34,-1.03,0.18,7.00,0.00,40.00,-3877.73,55220
476.87,-0.64,0.39,7.00,0.00,40.00,-3877.73,55228
479.06,-0.92,-0.28,7.00,0.00,40.00,-3877.73,55237
468.18,-1.21,-0.29,7.00,0.00,40.00,-3877.73,55245
476.87,-1.15,0.06,7.00,0.00,40.00,-3877.73,55255
492.44,-1.01,0.14,7.00,0.00,40.00,-3877.73,55264
522.69,-1.21,-0.20,7.00,0.00,40.00,-3877.73,55272
499.26,-1.43,-0.22,7.00,0.00,40.00,-3877.73,55281
527.50,-1.90,-0.47,7.00,0.00,40.00,-3877.73,55289
529.92,-2.16,-0.26,7.00,0.00,40.00,-3877.73,55299
532.36,-2.33,-0.18,7.00,0.00,40.00,-3877.73,55308
532.36,-2.68,-0.35,7.00,0.00,40.00,-3877.73,55316
496.98,-2.85,-0.17,7.00,0.00,40.00,-3877.73,55325
532.36,-3.11,-0.26,7.00,0.00,40.00,-3877.73,55333
529.92,-3.27,-0.16,7.00,0.00,40.00,-3877.73,55343
522.69,-3.41,-0.14,7.00,0.00,40.00,-3877.73,55352
520.30,-3.55,-0.14,7.00,0.00,40.00,-3877.73,55360
499.26,-3.63,-0.09,7.00,0.00,40.00,-3877.73,55369
503.86,-3.72,-0.08,7.00,0.00,40.00,-3877.73,55377
496.98,-3.75,-0.03,7.00,0.00,40.00,-3877.73,55387
494.70,-3.73,0.01,7.00,0.00,40.00,-3877.73,55395
485.70,-3.73,0.00,7.00,0.00,40.00,-3877.73,55404
483.48,-3.69,0.04,7.00,0.00,40.00,-3877.73,55413
479.06,-3.62,0.06,7.00,0.00,40.00,-3877.73,55421
479.06,-3.54,0.08,7.00,0.00,40.00,-3877.73,55431
481.26,-3.46,0.08,7.00,0.00,40.00,-3877.73,55439
481.26,-3.34,0.13,7.00,0.00,40.00,-3877.73,55448
451.29,-3.17,0.16,7.00,0.00,40.00,-3877.73,55456
485.70,-3.00,0.17,7.00,0.00,40.00,-3877.73,55465
451.29,-2.85,0.16,7.00,0.00,40.00,-3877.73,55475
479.06,-2.64,0.20,7.00,0.00,40.00,-3877.73,55483
479.06,-2.44,0.20,7.00,0.00,40.00,-3877.73,55492
441.03,-2.28,0.16,7.00,0.00,40.00,-3877.73,55500
470.34,-2.12,0.16,7.00,0.00,40.00,-3877.73,55510
463.90,-2.03,0.09,7.00,0.00,40.00,-3877.73,55518
459.66,-2.01,0.02,7.00,0.00,40.00,-3877.73,55527
457.55,-1.97,0.03,7.00,0.00,40.00,-3877.73,55536
457.55,-1.97,-0.00,7.00,0.00,40.00,-3877.73,55544
455.45,-2.01,-0.03,7.00,0.00,40.00,-3877.73,55554
449.22,-2.08,-0.07,7.00,0.00,40.00,-3877.73,55562
453.37,-2.12,-0.05,7.00,0.00,40.00,-3877.73,55571
449.22,-2.22,-0.10,7.00,0.00,40.00,-3877.73,55579
421.19,-2.28,-0.06,7.00,0.00,40.00,-3877.73,55588
432.99,-2.28,0.00,7.00,0.00,40.00,-3877.73,55598
423.14,-2.23,0.05,7.00,0.00,40.00,-3877.73,55606
431.00,-2.12,0.11,7.00,0.00,40.00,-3877.73,55615
432.99,-1.96,0.16,7.00,0.00,40.00,-3877.73,55623
447.16,-1.81,0.15,7.00,0.00,40.00,-3877.73,55632
425.09,-1.62,0.19,7.00,0.00,40.00,-3877.73,55641
415.41,-1.42,0.19,7.00,0.00,40.00,-3877.73,55650
441.03,-1.23,0.19,7.00,0.00,40.00,-3877.73,55659
413.51,-1.09,0.14,7.00,0.00,40.00,-3877.73,55667
439.00,-1.00,0.09,7.00,0.00,40.00,-3877.73,55676
434.98,-0.94,0.06,7.00,0.00,40.00,-3877.73,55685
432.99,-1.02,-0.08,7.00,0.00,40.00,-3877.73,55694
427.05,-1.08,-0.06,7.00,0.00,40.00,-3877.73,55702
423.14,-1.18,-0.10,7.00,0.00,40.00,-3877.73,55711
385.88,-1.30,-0.12,7.00,0.00,40.00,-3877.73,55719
398.54,-1.35,-0.05,7.00,0.00,40.00,-3877.73,55729
368.47,-1.43,-0.08,7.00,0.00,40.00,-3877.73,55738
378.82,-1.45,-0.02,7.00,0.00,40.00,-3877.73,55746
342.19,-1.46,-0.01,7.00,0.00,40.00,-3877.73,55755
339.03,-1.54,-0.09,7.00,0.00,40.00,-3877.73,55763
326.70,-1.45,0.10,7.00,0.00,40.00,-3877.73,55773
317.73,-1.46,-0.02,7.00,0.00,40.00,-3877.73,55782
316.26,-1.50,-0.03,7.00,0.00,40.00,-3877.73,55790
310.44,-1.55,-0.06,7.00,0.00,40.00,-3877.73,55799
280.25,-1.69,-0.14,7.00,0.00,40.00,-3877.73,55808
281.56,-1.73,-0.05,7.00,0.00,40.00,-3877.73,55817
240.21,-1.90,-0.17,7.00,0.00,40.00,-3877.73,55826
223.88,-1.94,-0.04,7.00,0.00,40.00,-3877.73,55834
229.20,-1.90,0.04,7.00,0.00,40.00,-3877.73,55843
199.94,-2.21,-0.31,7.00,0.00,40.00,-3877.73,55852
194.35,-2.29,-0.08,7.00,0.00,40.00,-3877.73,55861
184.48,-2.51,-0.23,7.00,0.00,40.00,-3877.73,55869
170.97,-2.85,-0.34,7.00,0.00,40.00,-3877.73,55878
177.61,-3.11,-0.26,7.00,0.00,40.00,-3877.73,55887
175.09,-3.43,-0.32,7.00,0.00,40.00,-3877.73,55896
172.61,-3.75,-0.32,7.00,0.00,40.00,-3877.73,55905
164.58,-3.89,-0.14,7.00,-0.81,-40.00,-3877.73,55913
178.45,-3.91,-0.03,7.00,0.00,40.00,-3877.73,55922
190.71,-3.93,-0.02,7.00,0.00,40.00,-3877.73,55931
214.60,-3.84,0.10,7.00,0.00,40.00,-3877.73,55940
244.75,-3.71,0.13,7.00,0.00,40.00,-3877.73,55949
284.19,-3.61,0.10,7.00,0.00,40.00,-3877.73,55958
289.53,-3.96,-0.35,7.00,0.00,40.00,-3877.73,55966
325.18,-3.88,0.07,7.00,0.00,40.00,-3877.73,55975
342.19,-3.55,0.33,7.00,0.00,40.00,-3877.73,55984
342.19,-3.84,-0.29,7.00,0.00,40.00,-3877.73,55993
360.05,-3.85,-0.01,7.00,0.00,40.00,-3877.73,56001
373.61,-3.92,-0.07,7.00,0.00,40.00,-3877.73,56010
415.41,-4.29,-0.36,7.00,0.00,40.00,-3877.73,56019
409.71,-4.65,-0.36,7.00,0.00,40.00,-3877.73,56028
463.90,-4.96,-0.31,7.00,0.00,40.00,-3877.73,56037
487.94,-5.43,-0.47,7.00,0.00,40.00,-3877.73,56045
513.19,-5.86,-0.43,7.00,0.00,40.00,-3877.73,56054
527.50,-6.17,-0.30,7.00,0.00,40.00,-3877.73,56062
547.19,-6.43,-0.27,7.00,0.00,40.00,-3877.73,56072
515.55,-6.65,-0.21,7.00,0.00,40.00,-3877.73,56081
565.01,-6.80,-0.15,7.00,0.00,40.00,-3877.73,56089
570.20,-6.84,-0.04,7.00,0.00,40.00,-3877.73,56098
534.80,-6.72,0.12,7.00,0.00,40.00,-3877.73,56107
578.08,-6.51,0.21,7.00,0.00,40.00,-3877.73,56116
542.20,-6.22,0.29,7.00,0.00,40.00,-3877.73,56124
586.07,-5.88,0.34,7.00,0.00,40.00,-3877.73,56133
544.69,-5.47,0.40,7.00,0.00,40.00,-3877.73,56141
586.07,-5.01,0.47,7.00,0.00,40.00,-3877.73,56151
542.20,-4.49,0.51,7.00,0.00,40.00,-3877.73,56160
583.40,-3.96,0.53,7.00,0.00,40.00,-3877.73,56168
583.40,-3.47,0.49,7.00,0.00,40.00,-3877.73,56177
583.40,-3.03,0.44,7.00,0.00,40.00,-3877.73,56185
544.69,-2.70,0.33,7.00,0.00,40.00,-3877.73,56195
583.40,-2.46,0.24,7.00,0.00,40.00,-3877.73,56203
583.40,-2.26,0.19,7.00,0.00,40.00,-3877.73,56212
583.40,-2.18,0.08,7.00,0.00,40.00,-3877.73,56221
586.07,-2.17,0.01,7.00,0.00,40.00,-3877.73,56229
586.07,-2.24,-0.07,7.00,0.00,40.00,-3877.73,56239
583.40,-2.35,-0.11,7.00,0.00,40.00,-3877.73,56247
544.69,-2.49,-0.14,7.00,0.00,40.00,-3877.73,56256
580.74,-2.59,-0.10,7.00,0.00,40.00,-3877.73,56264
565.01,-2.61,-0.02,7.00,0.00,40.00,-3877.73,56273
570.20,-2.61,0.00,7.00,0.00,40.00,-3877.73,56283
539.72,-2.57,0.04,7.00,0.00,40.00,-3877.73,56291
562.43,-2.51,0.06,7.00,0.00,40.00,-3877.73,56300
529.92,-2.49,0.02,7.00,0.00,40.00,-3877.73,56308
559.86,-2.40,0.09,7.00,0.00,40.00,-3877.73,56317
562.43,-2.30,0.10,7.00,0.00,40.00,-3877.73,56327
562.43,-2.24,0.06,7.00,0.00,40.00,-3877.73,56335
562.43,-2.16,0.08,7.00,0.00,40.00,-3877.73,56344
565.01,-2.09,0.07,7.00,0.00,40.00,-3877.73,56352
532.36,-2.09,-0.00,7.00,0.00,40.00,-3877.73,56361
572.82,-2.22,-0.13,7.00,0.00,40.00,-3877.73,56370
578.08,-2.43,-0.21,7.00,0.00,40.00,-3877.73,56379
580.74,-2.55,-0.12,7.00,0.00,40.00,-3877.73,56388
586.07,-2.75,-0.20,7.00,0.00,40.00,-3877.73,56396
544.69,-3.04,-0.29,7.00,0.00,40.00,-3877.73,56406
580.74,-3.71,-0.66,7.00,0.00,40.00,-3877.73,56414
542.20,-4.51,-0.81,7.00,0.00,40.00,-3877.73,56423
586.07,-4.98,-0.47,7.00,0.00,40.00,-3877.73,56432
588.76,-5.52,-0.54,7.00,0.00,40.00,-3877.73,56440
586.07,-5.98,-0.46,7.00,0.00,40.00,-3877.73,56450
594.17,-6.55,-0.58,7.00,0.00,40.00,-3877.73,56458
570.20,-7.12,-0.57,7.00,0.00,40.00,-3877.73,56467
583.40,-7.54,-0.42,7.00,0.00,40.00,-3877.73,56475
567.60,-8.02,-0.48,7.00,0.00,40.00,-3877.73,56484
588.76,-8.36,-0.34,7.00,0.00,40.00,-3877.73,56493
567.60,-8.65,-0.29,7.00,0.00,40.00,-3877.73,56502
580.74,-8.85,-0.20,7.00,0.00,40.00,-3877.73,56510
583.40,-8.97,-0.13,7.00,0.00,40.00,-3877.73,56519
547.19,-9.03,-0.06,7.00,0.00,40.00,-3877.73,56528
539.72,-9.02,0.01,7.00,0.00,40.00,-3877.73,56537
549.70,-8.93,0.08,7.00,0.00,40.00,-3877.73,56546
542.20,-8.78,0.16,7.00,0.00,40.00,-3877.73,56554
549.70,-8.59,0.19,7.00,0.00,40.00,-3877.73,56563
539.72,-8.30,0.28,7.00,0.00,40.00,-3877.73,56571
544.69,-7.98,0.33,7.00,0.00,40.00,-3877.73,56581
534.80,-7.61,0.37,7.00,0.00,40.00,-3877.73,56589
539.72,-7.19,0.42,7.00,0.00,40.00,-3877.73,56598
534.80,-6.75,0.43,7.00,0.00,40.00,-3877.73,56607
539.72,-6.29,0.46,7.00,0.00,40.00,-3877.73,56615
580.74,-5.83,0.46,7.00,0.00,40.00,-3877.73,56625
539.72,-5.41,0.42,7.00,0.00,40.00,-3877.73,56633
534.80,-4.95,0.46,7.00,0.00,40.00,-3877.73,56642
539.72,-4.55,0.41,7.00,0.00,40.00,-3877.73,56650
537.26,-4.17,0.38,7.00,0.00,40.00,-3877.73,56659
539.72,-3.79,0.37,7.00,0.00,40.00,-3877.73,56669
534.80,-3.43,0.36,7.00,0.00,40.00,-3877.73,56677
580.74,-3.14,0.29,7.00,0.00,40.00,-3877.73,56686
583.40,-2.88,0.26,7.00,0.00,40.00,-3877.73,56694
583.40,-2.70,0.18,7.00,0.00,40.00,-3877.73,56704
586.07,-2.54,0.15,7.00,0.00,40.00,-3877.73,56712
549.70,-2.47,0.07,7.00,0.00,40.00,-3877.73,56721
588.76,-2.35,0.12,7.00,0.00,40.00,-3877.73,56730
588.76,-2.45,-0.11,7.00,0.00,40.00,-3877.73,56738
591.46,-2.47,-0.02,7.00,0.00,40.00,-3877.73,56748
544.69,-2.62,-0.15,7.00,0.00,40.00,-3877.73,56756
570.20,-2.79,-0.17,7.00,0.00,40.00,-3877.73,56765
547.19,-2.87,-0.08,7.00,0.00,40.00,-3877.73,56774
562.43,-3.12,-0.25,7.00,0.00,40.00,-3877.73,56782
562.43,-3.26,-0.13,7.00,0.00,40.00,-3877.73,56792
586.07,-3.43,-0.17,7.00,0.00,40.00,-3877.73,56800
583.40,-3.61,-0.18,7.00,0.00,40.00,-3877.73,56809
580.74,-3.80,-0.19,7.00,0.00,40.00,-3877.73,56818
567.60,-4.00,-0.20,7.00,0.00,40.00,-3877.73,56826
557.30,-4.10,-0.10,7.00,0.00,40.00,-3877.73,56836
547.19,-4.17,-0.08,7.00,0.00,40.00,-3877.73,56844
532.36,-4.15,0.03,7.00,0.00,40.00,-3877.73,56853
517.92,-4.12,0.03,7.00,0.00,40.00,-3877.73,56861
496.98,-3.96,0.16,7.00,0.00,40.00,-3877.73,56870
455.45,-3.82,0.14,7.00,0.00,40.00,-3877.73,56880
487.94,-3.62,0.20,7.00,0.00,40.00,-3877.73,56888
447.16,-3.38,0.23,7.00,0.00,40.00,-3877.73,56897
470.34,-3.27,0.12,7.00,0.00,40.00,-3877.73,56905
439.00,-2.94,0.32,7.00,0.00,40.00,-3877.73,56914
434.98,-2.67,0.28,7.00,0.00,40.00,-3877.73,56924
432.99,-2.66,0.01,7.00,0.00,40.00,-3877.73,56932
423.14,-2.32,0.34,7.00,0.00,40.00,-3877.73,56941
423.14,-2.22,0.10,7.00,0.00,40.00,-3877.73,56949
447.16,-2.22,0.00,7.00,0.00,40.00,-3877.73,56958
404.09,-1.98,0.23,7.00,0.00,40.00,-3877.73,56967
431.00,-1.97,0.02,7.00,0.00,40.00,-3877.73,56976
425.09,-1.79,0.18,7.00,0.00,40.00,-3877.73,56985
415.41,-1.82,-0.03,7.00,0.00,40.00,-3877.73,56993
380.57,-1.72,0.10,7.00,0.00,40.00,-3877.73,57003
371.89,-1.61,0.11,7.00,0.00,40.00,-3877.73,57011
351.82,-1.71,-0.10,7.00,0.00,40.00,-3877.73,57020
360.05,-1.62,0.09,7.00,0.00,40.00,-3877.73,57028
337.47,-1.57,0.05,7.00,0.00,40.00,-3877.73,57037
309.00,-1.59,-0.02,7.00,0.00,40.00,-3877.73,57047
280.25,-1.61,-0.02,7.00,0.00,40.00,-3877.73,57055
271.25,-1.58,0.03,7.00,0.00,40.00,-3877.73,57064
247.05,-1.63,-0.05,7.00,0.00,40.00,-3877.73,57072
236.85,-1.69,-0.06,7.00,0.00,40.00,-3877.73,57081
251.72,-1.71,-0.02,7.00,0.00,40.00,-3877.73,57091
254.09,-1.84,-0.13,7.00,0.00,40.00,-3877.73,57099
280.25,-2.01,-0.17,7.00,0.00,40.00,-3877.73,57108
307.57,-2.65,-0.64,7.00,0.00,40.00,-3877.73,57116
323.68,-2.93,-0.28,7.00,0.00,40.00,-3877.73,57125
334.35,-3.22,-0.29,7.00,0.00,40.00,-3877.73,57135
377.07,-3.45,-0.23,7.00,0.00,40.00,-3877.73,57143
402.23,-3.38,0.07,7.00,0.00,40.00,-3877.73,57152
413.51,-3.34,0.04,7.00,0.00,40.00,-3877.73,57160
421.19,-3.39,-0.05,7.00,0.00,40.00,-3877.73,57169
421.19,-3.44,-0.05,7.00,0.00,40.00,-3877.73,57178
429.02,-3.41,0.03,7.00,0.00,40.00,-3877.73,57187
431.00,-3.45,-0.05,7.00,0.00,40.00,-3877.73,57196
441.03,-3.58,-0.12,7.00,0.00,40.00,-3877.73,57204
443.06,-3.78,-0.20,7.00,0.00,40.00,-3877.73,57213
459.66,-4.02,-0.24,7.00,0.00,40.00,-3877.73,57222
443.06,-4.24,-0.23,7.00,0.00,40.00,-3877.73,57231
485.70,-4.48,-0.24,7.00,0.00,40.00,-3877.73,57239
459.66,-4.66,-0.18,7.00,0.00,40.00,-3877.73,57248
466.04,-4.82,-0.16,7.00,0.00,40.00,-3877.73,57257
474.68,-4.91,-0.09,7.00,0.00,40.00,-3877.73,57266
487.94,-4.92,-0.01,7.00,0.00,40.00,-3877.73,57275
492.44,-4.87,0.05,7.00,0.00,40.00,-3877.73,57283
496.98,-4.75,0.12,7.00,0.00,40.00,-3877.73,57292
483.48,-4.63,0.12,7.00,0.00,40.00,-3877.73,57302
485.70,-4.46,0.16,7.00,0.00,40.00,-3877.73,57310
537.26,-4.28,0.18,7.00,0.00,40.00,-3877.73,57319
544.69,-4.15,0.14,7.00,0.00,40.00,-3877.73,57327
552.22,-4.01,0.13,7.00,0.00,40.00,-3877.73,57336
567.60,-3.91,0.10,7.00,0.00,40.00,-3877.73,57345
554.76,-3.84,0.07,7.00,0.00,40.00,-3877.73,57354
539.72,-3.79,0.05,7.00,0.00,40.00,-3877.73,57363
594.17,-3.75,0.03,7.00,0.00,40.00,-3877.73,57371
572.82,-3.74,0.01,7.00,0.00,40.00,-3877.73,57380
605.14,-3.75,-0.01,7.00,0.00,40.00,-3877.73,57389
616.30,-3.77,-0.01,7.00,0.00,40.00,-3877.73,57398
619.12,-3.82,-0.05,7.00,0.00,40.00,-3877.73,57407
567.60,-3.85,-0.03,7.00,0.00,40.00,-3877.73,57415
633.43,-3.91,-0.06,7.00,0.00,40.00,-3877.73,57424
624.81,-3.98,-0.07,7.00,0.00,40.00,-3877.73,57433
624.81,-4.02,-0.04,7.00,0.00,40.00,-3877.73,57442
624.81,-4.06,-0.04,7.00,0.00,40.00,-3877.73,57450
575.45,-4.08,-0.02,7.00,0.00,40.00,-3877.73,57459
624.81,-4.08,-0.00,7.00,0.00,40.00,-3877.73,57468
575.45,-4.09,-0.01,7.00,0.00,40.00,-3877.73,57477
627.67,-4.11,-0.02,7.00,0.00,40.00,-3877.73,57486
624.81,-4.09,0.02,7.00,0.00,40.00,-3877.73,57494
627.67,-4.10,-0.02,7.00,0.00,40.00,-3877.73,57503
630.54,-4.10,0.01,7.00,0.00,40.00,-3877.73,57512
630.54,-4.13,-0.03,7.00,0.00,40.00,-3877.73,57521
633.43,-4.20,-0.07,7.00,0.00,40.00,-3877.73,57530
627.67,-4.26,-0.06,7.00,0.00,40.00,-3877.73,57538
572.82,-4.27,-0.01,7.00,0.00,40.00,-3877.73,57547
575.45,-4.30,-0.03,7.00,0.00,40.00,-3877.73,57555
619.12,-4.39,-0.09,7.00,0.00,40.00,-3877.73,57565
570.20,-4.40,-0.01,7.00,0.00,40.00,-3877.73,57574
613.49,-4.40,0.01,7.00,0.00,40.00,-3877.73,57582
607.91,-4.39,0.01,7.00,0.00,40.00,-3877.73,57591
599.63,-4.36,0.03,7.00,0.00,40.00,-3877.73,57600
586.07,-4.40,-0.03,7.00,0.00,40.00,-3877.73,57609
575.45,-4.46,-0.06,7.00,0.00,40.00,-3877.73,57617
559.86,-4.59,-0.13,7.00,0.00,40.00,-3877.73,57626
539.72,-4.82,-0.23,7.00,0.00,40.00,-3877.73,57635
525.09,-5.12,-0.30,7.00,0.00,40.00,-3877.73,57644
515.55,-5.43,-0.31,7.00,0.00,40.00,-3877.73,57653
508.50,-5.81,-0.38,7.00,0.00,40.00,-3877.73,57661
468.18,-6.19,-0.38,7.00,0.00,40.00,-3877.73,57670
492.44,-6.55,-0.36,7.00,0.00,40.00,-3877.73,57678
499.26,-6.85,-0.30,7.00,0.00,40.00,-3877.73,57688
501.56,-7.09,-0.24,7.00,0.00,40.00,-3877.73,57696
492.44,-7.31,-0.21,7.00,0.00,40.00,-3877.73,57705
494.70,-7.45,-0.15,7.00,0.00,40.00,-3877.73,57714
494.70,-7.55,-0.09,7.00,0.00,40.00,-3877.73,57722
506.18,-7.55,-0.01,7.00,0.00,40.00,-3877.73,57732
510.84,-7.56,-0.01,7.00,0.00,40.00,-3877.73,57740
513.19,-7.52,0.04,7.00,0.00,40.00,-3877.73,57749
513.19,-7.50,0.03,7.00,0.00,40.00,-3877.73,57757
517.92,-7.47,0.02,7.00,0.00,40.00,-3877.73,57766
520.30,-7.39,0.08,7.00,0.00,40.00,-3877.73,57775
520.30,-7.24,0.15,7.00,0.00,40.00,-3877.73,57784
520.30,-7.12,0.12,7.00,0.00,40.00,-3877.73,57793
520.30,-6.90,0.22,7.00,0.00,40.00,-3877.73,57801
522.69,-6.64,0.26,7.00,0.00,40.00,-3877.73,57810
522.69,-6.43,0.21,7.00,0.00,40.00,-3877.73,57819
525.09,-6.17,0.26,7.00,0.00,40.00,-3877.73,57828
503.86,-5.91,0.26,7.00,0.00,40.00,-3877.73,57836
529.92,-5.63,0.28,7.00,0.00,40.00,-3877.73,57845
527.50,-5.34,0.29,7.00,0.00,40.00,-3877.73,57853
522.69,-5.05,0.28,7.00,0.00,40.00,-3877.73,57863
515.55,-4.79,0.26,7.00,0.00,40.00,-3877.73,57872
485.70,-4.53,0.26,7.00,0.00,40.00,-3877.73,57880
503.86,-4.27,0.27,7.00,0.00,40.00,-3877.73,57889
474.68,-4.03,0.23,7.00,0.00,40.00,-3877.73,57897
494.70,-3.88,0.15,7.00,0.00,40.00,-3877.73,57907
496.98,-3.78,0.10,7.00,0.00,40.00,-3877.73,57916
455.45,-3.76,0.02,7.00,0.00,40.00,-3877.73,57924
492.44,-3.72,0.04,7.00,0.00,40.00,-3877.73,57933
453.37,-3.70,0.01,7.00,0.00,40.00,-3877.73,57942
487.94,-3.68,0.02,7.00,0.00,40.00,-3877.73,57951
451.29,-3.69,-0.01,7.00,0.00,40.00,-3877.73,57959
485.70,-3.74,-0.05,7.00,0.00,40.00,-3877.73,57968
481.26,-3.72,0.02,7.00,0.00,40.00,-3877.73,57977
468.18,-3.66,0.05,7.00,0.00,40.00,-3877.73,57986
455.45,-3.66,-0.00,7.00,0.00,40.00,-3877.73,57995
445.10,-3.58,0.08,7.00,0.00,40.00,-3877.73,58003
429.02,-3.61,-0.03,7.00,0.00,40.00,-3877.73,58012
404.09,-3.51,0.10,7.00,0.00,40.00,-3877.73,58020
370.17,-3.48,0.03,7.00,0.00,40.00,-3877.73,58030
348.58,-3.38,0.10,7.00,0.00,40.00,-3877.73,58039
326.70,-3.27,0.10,7.00,0.00,40.00,-3877.73,58047
314.80,-3.19,0.08,7.00,0.00,40.00,-3877.73,58056
289.53,-3.08,0.11,7.00,0.00,40.00,-3877.73,58064
271.25,-3.05,0.03,7.00,0.00,40.00,-3877.73,58074
242.47,-3.03,0.02,7.00,0.00,40.00,-3877.73,58082
223.88,-3.00,0.03,7.00,0.00,40.00,-3877.73,58091
201.84,-3.01,-0.01,7.00,0.00,40.00,-3877.73,58100
178.45,-2.97,0.04,7.00,0.00,40.00,-3877.73,58108
133.22,-3.05,-0.08,7.00,-15.07,-52.00,-3877.73,58118
120.89,-3.01,0.04,7.00,-20.65,-57.00,-3877.73,58127
100.81,-2.94,0.07,7.00,-29.08,-64.00,-3877.73,58135
83.38,-2.81,0.13,7.00,-34.62,-69.00,-3878.57,58144
70.12,-2.82,-0.01,7.00,-39.30,-73.00,-3878.57,58153
65.91,-2.60,0.22,7.00,-38.41,-72.00,-3879.41,58163
52.54,-2.70,-0.10,7.00,-43.37,-76.00,-3879.41,58171
37.72,-2.41,0.29,7.00,-43.03,-76.00,-3880.25,58180
34.59,-2.53,-0.12,7.00,-45.76,-78.00,-3881.09,58189
30.56,-2.38,0.15,7.00,-44.41,-77.00,-3881.93,58199
26.07,-2.14,0.24,7.00,-43.40,-76.00,-3882.77,58207
23.56,-2.04,0.10,7.00,-43.65,-76.00,-3884.45,58216
19.57,-1.86,0.18,7.00,-42.80,-76.00,-3886.13,58225
13.70,-1.74,0.12,7.00,-42.82,-76.00,-3887.81,58233
13.70,-1.74,-0.01,7.00,-43.37,-76.00,-3889.49,58243
13.59,-1.73,0.01,7.00,-43.24,-76.00,-3891.16,58252
13.91,-1.87,-0.14,7.00,-44.52,-77.00,-3892.84,58261
14.13,-2.21,-0.34,7.00,-47.02,-79.00,-3895.36,58269
18.14,-2.35,-0.14,7.00,-46.67,-79.00,-3897.04,58278
24.64,-2.74,-0.39,7.00,-49.05,-81.00,-3899.56,58288
28.60,-3.00,-0.25,7.00,-49.36,-81.00,-3902.08,58297
31.49,-3.47,-0.47,7.00,-52.23,-84.00,-3904.59,58305
46.89,-3.48,-0.01,7.00,-48.04,-80.00,-3907.11,58314
47.66,-3.71,-0.23,7.00,-49.94,-82.00,-3909.63,58323
66.94,-3.81,-0.10,7.00,-45.47,-78.00,-3911.31,58333
85.94,-3.87,-0.06,7.00,-39.80,-73.00,-3912.99,58341
121.48,-3.50,0.37,7.00,-21.50,-58.00,-3915.51,58350
139.81,-3.56,-0.07,7.00,-14.00,-51.00,-3918.02,58359
178.45,-3.33,0.24,7.00,0.00,40.00,-3919.70,58369
214.60,-3.00,0.33,7.00,0.00,40.00,-3922.22,58377
251.72,-2.78,0.21,7.00,0.00,40.00,-3923.90,58386
280.25,-2.23,0.55,7.00,0.00,40.00,-3924.74,58394
303.32,-1.78,0.45,7.00,0.00,40.00,-3926.42,58403
332.81,-0.33,1.45,7.00,0.00,40.00,-3926.42,58413
337.47,-1.18,-0.85,7.00,0.00,40.00,-3927.26,58421
363.39,-1.45,-0.27,7.00,0.00,40.00,-3927.26,58430
377.07,-1.24,0.21,7.00,0.00,40.00,-3927.26,58438
393.06,-1.69,-0.45,7.00,0.00,40.00,-3927.26,58447
407.83,-1.94,-0.25,7.00,0.00,40.00,-3927.26,58457
431.00,-1.96,-0.02,7.00,0.00,40.00,-3927.26,58465
439.00,-2.10,-0.14,7.00,0.00,40.00,-3927.26,58474
429.02,-2.06,0.04,7.00,0.00,40.00,-3927.26,58482
476.87,-2.06,-0.00,7.00,0.00,40.00,-3927.26,58491
459.66,-2.11,-0.05,7.00,0.00,40.00,-3927.26,58500
513.19,-1.97,0.14,7.00,0.00,40.00,-3927.26,58509
525.09,-1.98,-0.01,7.00,0.00,40.00,-3927.26,58518
534.80,-2.02,-0.04,7.00,0.00,40.00,-3927.26,58526
547.19,-2.03,-0.01,7.00,0.00,40.00,-3927.26,58535
559.86,-2.08,-0.04,7.00,0.00,40.00,-3927.26,58544
542.20,-2.19,-0.11,7.00,0.00,40.00,-3927.26,58553
547.19,-2.30,-0.11,7.00,0.00,40.00,-3927.26,58562
549.70,-2.44,-0.14,7.00,0.00,40.00,-3927.26,58570
580.74,-2.51,-0.07,7.00,0.00,40.00,-3927.26,58579
542.20,-2.56,-0.05,7.00,0.00,40.00,-3927.26,58588
594.17,-2.59,-0.03,7.00,0.00,40.00,-3927.26,58597
596.89,-2.61,-0.02,7.00,0.00,40.00,-3927.26,58605
602.38,-2.62,-0.01,7.00,0.00,40.00,-3927.26,58614
602.38,-2.63,-0.01,7.00,0.00,40.00,-3927.26,58624
602.38,-2.65,-0.02,7.00,0.00,40.00,-3927.26,58632
605.14,-2.64,0.01,7.00,0.00,40.00,-3927.26,58641
605.14,-2.63,0.01,7.00,0.00,40.00,-3927.26,58649
605.14,-2.59,0.03,7.00,0.00,40.00,-3927.26,58658
605.14,-2.56,0.04,7.00,0.00,40.00,-3927.26,58668
602.38,-2.49,0.07,7.00,0.00,40.00,-3927.26,58676
599.63,-2.40,0.09,7.00,0.00,40.00,-3927.26,58685
591.46,-2.34,0.06,7.00,0.00,40.00,-3927.26,58693
586.07,-2.24,0.10,7.00,0.00,40.00,-3927.26,58702
580.74,-2.12,0.12,7.00,0.00,40.00,-3927.26,58711
578.08,-1.99,0.13,7.00,0.00,40.00,-3927.26,58720
575.45,-1.91,0.08,7.00,0.00,40.00,-3927.26,58729
570.20,-1.89,0.03,7.00,0.00,40.00,-3927.26,58737
562.43,-1.86,0.03,7.00,0.00,40.00,-3927.26,58746
544.69,-1.95,-0.10,7.00,0.00,40.00,-3927.26,58755
483.48,-2.12,-0.17,7.00,0.00,40.00,-3927.26,58764
455.45,-2.32,-0.20,7.00,0.00,40.00,-3927.26,58772
449.22,-2.58,-0.26,7.00,0.00,40.00,-3927.26,58781
391.25,-2.77,-0.19,7.00,0.00,40.00,-3927.26,58790
340.61,-2.91,-0.14,7.00,0.00,40.00,-3927.26,58799
276.36,-3.29,-0.38,7.00,0.00,40.00,-3927.26,58808
271.25,-3.72,-0.43,7.00,0.00,40.00,-3927.26,58816
252.90,-4.12,-0.40,7.00,0.00,40.00,-3927.26,58825
271.25,-4.53,-0.41,7.00,0.00,40.00,-3927.26,58834
278.95,-4.98,-0.45,7.00,0.00,40.00,-3927.26,58843
290.88,-5.38,-0.40,7.00,-148.37,-165.00,-3927.26,58852
314.80,-5.53,-0.14,7.00,-117.83,-139.00,-3928.10,58861
337.47,-5.71,-0.18,7.00,-93.58,-118.00,-3928.93,58870
332.81,-5.85,-0.14,7.00,-102.62,-126.00,-3929.77,58880
377.07,-5.90,-0.05,7.00,-38.98,-72.00,-3931.45,58888
370.17,-5.83,0.07,7.00,-45.17,-78.00,-3933.97,58897
394.88,-5.80,0.02,7.00,-7.82,-46.00,-3935.65,58906
398.54,-5.70,0.11,7.00,0.00,40.00,-3938.17,58914
398.54,-5.64,0.06,7.00,0.00,40.00,-3939.85,58924
398.54,-5.50,0.13,7.00,0.00,40.00,-3941.52,58933
394.88,-5.26,0.24,7.00,0.00,40.00,-3943.20,58941
360.05,-5.03,0.23,7.00,-37.01,-71.00,-3944.04,58950
353.45,-4.77,0.26,7.00,0.00,40.00,-3944.88,58958
343.77,-4.44,0.34,7.00,0.00,40.00,-3945.72,58968
358.39,-4.11,0.33,7.00,0.00,40.00,-3945.72,58977
322.18,-3.76,0.35,7.00,0.00,40.00,-3946.56,58985
307.57,-3.40,0.36,7.00,0.00,40.00,-3946.56,58994
300.51,-3.05,0.35,7.00,0.00,40.00,-3946.56,59002
278.95,-2.71,0.34,7.00,0.00,40.00,-3946.56,59012
252.90,-2.41,0.30,7.00,0.00,40.00,-3946.56,59021
223.88,-2.12,0.29,7.00,0.00,40.00,-3946.56,59029
263.76,-1.65,0.47,7.00,0.00,40.00,-3945.72,59038
260.09,-0.99,0.66,7.00,0.00,40.00,-3945.72,59046
215.61,-0.18,0.82,7.00,0.00,40.00,-3945.72,59056
214.60,-1.73,-1.56,7.00,0.00,40.00,-3945.72,59065
217.65,-0.58,1.15,7.00,0.00,40.00,-3945.72,59073
181.01,-0.25,0.33,7.00,0.00,40.00,-3945.72,59082
205.69,0.06,0.31,7.00,0.00,40.00,-3945.72,59090
181.01,-0.39,-0.45,7.00,0.00,40.00,-3945.72,59100
146.70,-0.05,0.34,7.00,0.00,40.00,-3945.72,59108
135.82,0.04,0.09,7.00,0.00,40.00,-3945.72,59117
115.13,-0.05,-0.09,7.00,-9.12,-47.00,-3945.72,59126
84.65,0.06,0.11,7.00,-19.94,-56.00,-3945.72,59134
56.61,-0.01,-0.07,7.00,-28.90,-64.00,-3946.56,59144
46.13,0.01,0.02,7.00,-30.60,-65.00,-3946.56,59153
36.65,0.02,0.01,7.00,-32.20,-67.00,-3946.56,59161
27.91,0.02,0.01,7.00,-33.30,-67.00,-3947.40,59170
25.27,0.00,-0.02,7.00,-33.82,-68.00,-3948.24,59180
21.50,-0.05,-0.05,7.00,-34.51,-69.00,-3949.08,59188
20.80,-0.03,0.02,7.00,-34.19,-68.00,-3949.92,59197
21.50,0.10,0.13,7.00,-33.03,-67.00,-3950.76,59206
22.51,0.23,0.13,7.00,-32.33,-67.00,-3951.60,59215
23.26,0.36,0.13,7.00,-31.59,-66.00,-3953.28,59224
27.74,0.53,0.17,7.00,-30.13,-65.00,-3954.95,59233
29.30,0.67,0.14,7.00,-29.41,-64.00,-3956.63,59242
30.75,0.77,0.10,7.00,-28.87,-64.00,-3958.31,59250
28.95,0.83,0.06,7.00,-28.96,-64.00,-3959.99,59259
24.32,0.82,-0.01,7.00,-29.76,-65.00,-3960.83,59269
17.38,0.76,-0.06,7.00,-30.83,-65.00,-3962.51,59278
17.14,0.85,0.09,7.00,-29.80,-65.00,-3964.19,59286
14.79,0.79,-0.06,7.00,-30.88,-65.00,-3965.87,59295
13.70,0.42,-0.37,7.00,-34.01,-68.00,-3967.54,59304
13.59,0.56,0.14,7.00,-31.25,-66.00,-3969.22,59313
14.13,0.25,-0.32,7.00,-34.64,-69.00,-3970.90,59322
12.85,-0.05,-0.30,7.00,-36.11,-70.00,-3973.42,59331
11.64,0.20,0.25,7.00,-32.75,-67.00,-3975.10,59340
11.35,-0.15,-0.35,7.00,-36.87,-71.00,-3977.62,59348
10.97,-0.29,-0.14,7.00,-36.76,-70.00,-3980.13,59358
10.87,-0.72,-0.44,7.00,-40.13,-73.00,-3981.81,59367
10.32,-0.69,0.04,7.00,-38.06,-72.00,-3984.33,59376
10.41,-0.54,0.14,7.00,-36.93,-71.00,-3986.01,59384
11.64,-0.85,-0.31,7.00,-40.23,-73.00,-3987.69,59394
11.55,-1.05,-0.20,7.00,-40.77,-74.00,-3989.37,59403
12.65,-1.14,-0.09,7.00,-40.71,-74.00,-3991.05,59412
16.41,-1.23,-0.10,7.00,-41.00,-74.00,-3992.72,59420
25.27,-1.29,-0.06,7.00,-40.43,-74.00,-3995.24,59429
32.24,-1.03,0.27,7.00,-36.99,-71.00,-3996.92,59439
38.80,-0.75,0.28,7.00,-34.62,-69.00,-3999.44,59448
59.37,-0.33,0.42,7.00,-27.89,-63.00,-4001.96,59456
71.21,-0.03,0.29,7.00,-23.83,-60.00,-4004.47,59465
110.70,0.54,0.57,7.00,-5.48,-44.00,-4006.99,59474
138.47,0.63,0.09,7.00,0.00,40.00,-4008.67,59483
187.13,0.98,0.34,7.00,0.00,40.00,-4011.19,59492
231.36,1.22,0.24,7.00,0.00,40.00,-4012.87,59501
261.31,1.24,0.02,7.00,0.00,40.00,-4013.71,59509
271.25,1.60,0.37,7.00,0.00,40.00,-4014.55,59518
335.91,1.71,0.11,7.00,0.00,40.00,-4015.39,59527
350.20,1.78,0.07,7.00,0.00,40.00,-4015.39,59536
361.72,0.90,-0.88,7.00,0.00,40.00,-4015.39,59544
396.70,0.21,-0.69,7.00,0.00,40.00,-4015.39,59553
423.14,-0.22,-0.43,7.00,0.00,40.00,-4015.39,59563
455.45,-0.62,-0.40,7.00,0.00,40.00,-4015.39,59571
472.51,-1.02,-0.40,7.00,0.00,40.00,-4015.39,59580
485.70,-1.01,0.02,7.00,0.00,40.00,-4014.55,59588
496.98,-1.31,-0.30,7.00,0.00,40.00,-4014.55,59597
499.26,-1.66,-0.35,7.00,0.00,40.00,-4014.55,59606
506.18,-1.94,-0.28,7.00,0.00,40.00,-4014.55,59615
510.84,-2.21,-0.27,7.00,0.00,40.00,-4014.55,59624
517.92,-2.43,-0.22,7.00,0.00,40.00,-4014.55,59632
525.09,-2.61,-0.18,7.00,0.00,40.00,-4014.55,59641
534.80,-2.78,-0.17,7.00,0.00,40.00,-4014.55,59650
539.72,-2.90,-0.12,7.00,0.00,40.00,-4014.55,59659
547.19,-2.94,-0.05,7.00,0.00,40.00,-4014.55,59668
549.70,-2.90,0.04,7.00,0.00,40.00,-4014.55,59676
552.22,-2.78,0.12,7.00,0.00,40.00,-4014.55,59685
562.43,-2.65,0.14,7.00,0.00,40.00,-4014.55,59694
532.36,-2.48,0.17,7.00,0.00,40.00,-4014.55,59703
534.80,-2.28,0.20,7.00,0.00,40.00,-4014.55,59711
591.46,-2.09,0.20,7.00,0.00,40.00,-4014.55,59720
596.89,-1.92,0.17,7.00,0.00,40.00,-4014.55,59729
602.38,-1.81,0.11,7.00,0.00,40.00,-4014.55,59738
607.91,-1.74,0.07,7.00,0.00,40.00,-4014.55,59747
607.91,-1.71,0.03,7.00,0.00,40.00,-4014.55,59755
562.43,-1.70,0.01,7.00,0.00,40.00,-4014.55,59764
610.69,-1.66,0.04,7.00,0.00,40.00,-4014.55,59773
596.89,-1.62,0.04,7.00,0.00,40.00,-4014.55,59782
610.69,-1.57,0.06,7.00,0.00,40.00,-4014.55,59791
605.14,-1.49,0.08,7.00,0.00,40.00,-4014.55,59799
599.63,-1.41,0.08,7.00,0.00,40.00,-4014.55,59808
599.63,-1.30,0.11,7.00,0.00,40.00,-4014.55,59816
599.63,-1.12,0.18,7.00,0.00,40.00,-4014.55,59826
570.20,-0.84,0.28,7.00,0.00,40.00,-4014.55,59835
578.08,-0.54,0.30,7.00,0.00,40.00,-4014.55,59843
583.40,-0.21,0.33,7.00,0.00,40.00,-4014.55,59852
583.40,0.16,0.36,7.00,0.00,40.00,-4014.55,59860
570.20,0.44,0.28,7.00,0.00,40.00,-4014.55,59870
621.96,0.58,0.15,7.00,0.00,40.00,-4014.55,59879
616.30,0.63,0.05,7.00,0.00,40.00,-4014.55,59887
610.69,0.65,0.02,7.00,0.00,40.00,-4014.55,59896
602.38,0.60,-0.04,7.00,0.00,40.00,-4014.55,59905
586.07,0.49,-0.12,7.00,0.00,40.00,-4014.55,59914
525.09,0.34,-0.14,7.00,0.00,40.00,-4014.55,59922
552.22,0.12,-0.22,7.00,0.00,40.00,-4014.55,59931
481.26,-0.19,-0.31,7.00,0.00,40.00,-4014.55,59939
483.48,-0.60,-0.40,7.00,0.00,40.00,-4014.55,59949
407.83,-1.05,-0.46,7.00,0.00,40.00,-4014.55,59958
400.38,-1.49,-0.44,7.00,0.00,40.00,-4014.55,59966
348.58,-1.95,-0.46,7.00,0.00,40.00,-4014.55,59975
363.39,-2.41,-0.46,7.00,0.00,40.00,-4014.55,59983
361.72,-2.88,-0.47,7.00,0.00,40.00,-4014.55,59993
365.08,-3.34,-0.45,7.00,0.00,40.00,-4014.55,60002
370.17,-3.67,-0.33,7.00,0.00,40.00,-4014.55,60010
385.88,-3.99,-0.32,7.00,0.00,40.00,-4014.55,60019
396.70,-4.29,-0.30,7.00,0.00,40.00,-4014.55,60027
387.66,-4.55,-0.26,7.00,0.00,40.00,-4014.55,60037
431.00,-4.71,-0.16,7.00,0.00,40.00,-4014.55,60045
443.06,-4.81,-0.10,7.00,0.00,40.00,-4014.55,60054
455.45,-4.89,-0.08,7.00,0.00,40.00,-4014.55,60063
461.78,-4.91,-0.02,7.00,0.00,40.00,-4014.55,60071
463.90,-4.89,0.02,7.00,0.00,40.00,-4014.55,60081
429.02,-4.86,0.03,7.00,0.00,40.00,-4014.55,60089
461.78,-4.78,0.08,7.00,0.00,40.00,-4014.55,60098
427.05,-4.64,0.14,7.00,0.00,40.00,-4014.55,60107
455.45,-4.47,0.16,7.00,0.00,40.00,-4014.55,60115
447.16,-4.28,0.19,7.00,0.00,40.00,-4014.55,60125
445.10,-4.04,0.24,7.00,0.00,40.00,-4014.55,60133
447.16,-3.77,0.27,7.00,0.00,40.00,-4014.55,60142
447.16,-3.46,0.31,7.00,0.00,40.00,-4014.55,60151
447.16,-3.14,0.32,7.00,0.00,40.00,-4014.55,60160
449.22,-2.79,0.35,7.00,0.00,40.00,-4014.55,60169
449.22,-2.41,0.38,7.00,0.00,40.00,-4014.55,60177
449.22,-2.07,0.34,7.00,0.00,40.00,-4014.55,60186
449.22,-1.77,0.30,7.00,0.00,40.00,-4014.55,60194
453.37,-1.48,0.29,7.00,0.00,40.00,-4014.55,60204
451.29,-1.26,0.22,7.00,0.00,40.00,-4014.55,60213
453.37,-1.10,0.16,7.00,0.00,40.00,-4014.55,60221
451.29,-1.02,0.08,7.00,0.00,40.00,-4014.55,60230
449.22,-0.99,0.03,7.00,0.00,40.00,-4014.55,60238
445.10,-1.04,-0.04,7.00,0.00,40.00,-4014.55,60248
441.03,-1.13,-0.09,7.00,0.00,40.00,-4014.55,60256
436.99,-1.25,-0.12,7.00,0.00,40.00,-4014.55,60265
436.99,-1.40,-0.15,7.00,0.00,40.00,-4014.55,60274
436.99,-1.55,-0.15,7.00,0.00,40.00,-4014.55,60282
432.99,-1.73,-0.18,7.00,0.00,40.00,-4014.55,60292
432.99,-1.88,-0.15,7.00,0.00,40.00,-4014.55,60300
402.23,-2.04,-0.17,7.00,0.00,40.00,-4014.55,60309
417.33,-2.13,-0.09,7.00,0.00,40.00,-4014.55,60318
404.09,-2.26,-0.12,7.00,0.00,40.00,-4014.55,60326
384.10,-2.34,-0.08,7.00,0.00,40.00,-4014.55,60336
346.97,-2.44,-0.10,7.00,0.00,40.00,-4014.55,60344
284.19,-2.50,-0.06,7.00,0.00,40.00,-4014.55,60353
276.36,-2.51,-0.01,7.00,0.00,40.00,-4014.55,60361
248.21,-2.55,-0.04,7.00,0.00,40.00,-4014.55,60370
209.60,-2.55,-0.01,7.00,0.00,40.00,-4014.55,60380
174.26,-2.57,-0.02,7.00,0.00,40.00,-4014.55,60388
148.12,-2.55,0.02,7.00,-3.83,-43.00,-4014.55,60397
137.14,-2.57,-0.02,7.00,-10.31,-48.00,-4014.55,60406
133.86,-2.52,0.05,7.00,-11.59,-49.00,-4014.55,60414
136.47,-2.52,-0.00,7.00,-10.38,-48.00,-4014.55,60424
128.15,-2.49,0.04,7.00,-14.43,-52.00,-4014.55,60433
134.51,-2.38,0.11,7.00,-10.30,-48.00,-4015.39,60442
141.16,-2.39,-0.00,7.00,-7.09,-45.00,-4015.39,60450
140.48,-2.24,0.14,7.00,-6.15,-45.00,-4015.39,60460
148.12,-2.17,0.07,7.00,-1.70,-41.00,-4015.39,60469
150.27,-2.19,-0.02,7.00,-0.90,-40.00,-4015.39,60477
137.80,-2.06,0.13,7.00,-6.80,-45.00,-4016.22,60486
126.91,-1.95,0.11,7.00,-12.11,-50.00,-4016.22,60495
94.04,-2.03,-0.07,7.00,-27.73,-63.00,-4016.22,60505
74.95,-1.99,0.04,7.00,-33.57,-68.00,-4016.22,60513
64.22,-1.89,0.10,7.00,-35.77,-70.00,-4016.22,60522
49.78,-1.98,-0.09,7.00,-40.29,-73.00,-4017.06,60531
39.25,-2.07,-0.09,7.00,-42.64,-75.00,-4017.90,60540
38.80,-2.12,-0.05,7.00,-42.80,-76.00,-4017.90,60549
37.50,-2.35,-0.23,7.00,-44.86,-77.00,-4018.74,60558
37.93,-2.63,-0.28,7.00,-46.36,-79.00,-4020.42,60567
41.52,-3.03,-0.41,7.00,-48.34,-80.00,-4021.26,60575
51.42,-3.68,-0.65,7.00,-50.68,-82.00,-4022.94,60584
70.48,-3.88,-0.21,7.00,-45.31,-78.00,-4024.62,60594
95.93,-4.37,-0.49,7.00,-40.41,-74.00,-4026.30,60603
117.97,-4.53,-0.16,7.00,-30.47,-65.00,-4027.98,60611
136.47,-4.68,-0.14,7.00,-21.70,-58.00,-4030.49,60620
149.55,-5.27,-0.59,7.00,-273.84,-270.00,-4032.17,60630
198.06,-4.53,0.74,7.00,0.00,40.00,-4033.85,60639
228.13,-4.90,-0.37,7.00,0.00,40.00,-4035.53,60647
277.65,-4.32,0.59,7.00,0.00,40.00,-4036.37,60656
294.97,-4.28,0.03,7.00,0.00,40.00,-4037.21,60665
311.89,-4.60,-0.31,7.00,0.00,40.00,-4037.21,60674
329.74,-3.71,0.89,7.00,0.00,40.00,-4037.21,60683
358.39,-4.38,-0.68,7.00,0.00,40.00,-4037.21,60691
365.08,-4.74,-0.36,7.00,0.00,40.00,-4037.21,60700
371.89,-4.83,-0.09,7.00,0.00,40.00,-4037.21,60708
382.33,-4.87,-0.04,7.00,0.00,40.00,-4037.21,60718
393.06,-5.11,-0.24,7.00,0.00,40.00,-4037.21,60727
398.54,-5.04,0.07,7.00,0.00,40.00,-4036.37,60735
411.60,-4.93,0.11,7.00,0.00,40.00,-4036.37,60744
396.70,-4.75,0.18,7.00,0.00,40.00,-4036.37,60752
439.00,-4.58,0.17,7.00,0.00,40.00,-4035.53,60762
457.55,-4.18,0.40,7.00,0.00,40.00,-4035.53,60771
466.04,-4.32,-0.14,7.00,0.00,40.00,-4035.53,60779
479.06,-4.22,0.10,7.00,0.00,40.00,-4035.53,60788
494.70,-4.14,0.08,7.00,0.00,40.00,-4035.53,60796
508.50,-4.14,-0.00,7.00,0.00,40.00,-4035.53,60806
481.26,-4.05,0.09,7.00,0.00,40.00,-4035.53,60814
490.18,-4.07,-0.02,7.00,0.00,40.00,-4035.53,60823
537.26,-4.11,-0.04,7.00,0.00,40.00,-4035.53,60832
547.19,-4.14,-0.02,7.00,0.00,40.00,-4035.53,60840
554.76,-4.13,0.01,7.00,0.00,40.00,-4035.53,60850
562.43,-4.09,0.04,7.00,0.00,40.00,-4035.53,60858
532.36,-4.02,0.07,7.00,0.00,40.00,-4035.53,60867
542.20,-3.92,0.11,7.00,0.00,40.00,-4035.53,60876
586.07,-3.80,0.11,7.00,0.00,40.00,-4035.53,60884
605.14,-3.67,0.13,7.00,0.00,40.00,-4035.53,60894
596.89,-3.57,0.10,7.00,0.00,40.00,-4035.53,60902
599.63,-3.50,0.07,7.00,0.00,40.00,-4035.53,60911
602.38,-3.45,0.05,7.00,0.00,40.00,-4035.53,60919
605.14,-3.43,0.02,7.00,0.00,40.00,-4035.53,60929
605.14,-3.44,-0.01,7.00,0.00,40.00,-4035.53,60938
607.91,-3.49,-0.05,7.00,0.00,40.00,-4035.53,60946
557.30,-3.53,-0.04,7.00,0.00,40.00,-4035.53,60955
607.91,-3.56,-0.03,7.00,0.00,40.00,-4035.53,60963
605.14,-3.59,-0.02,7.00,0.00,40.00,-4035.53,60973
596.89,-3.59,-0.00,7.00,0.00,40.00,-4035.53,60982
588.76,-3.63,-0.04,7.00,0.00,40.00,-4035.53,60990
583.40,-3.59,0.04,7.00,0.00,40.00,-4035.53,60999
575.45,-3.51,0.08,7.00,0.00,40.00,-4035.53,61007
562.43,-3.47,0.05,7.00,0.00,40.00,-4035.53,61017
508.50,-3.41,0.05,7.00,0.00,40.00,-4035.53,61025
522.69,-3.39,0.02,7.00,0.00,40.00,-4035.53,61034
503.86,-3.39,-0.00,7.00,0.00,40.00,-4035.53,61043
468.18,-3.44,-0.05,7.00,0.00,40.00,-4035.53,61051
427.05,-3.62,-0.18,7.00,0.00,40.00,-4035.53,61061
370.17,-3.89,-0.27,7.00,0.00,40.00,-4035.53,61069
317.73,-4.25,-0.36,7.00,0.00,40.00,-4035.53,61078
258.88,-4.69,-0.44,7.00,0.00,40.00,-4035.53,61087
192.52,-5.14,-0.45,7.00,-238.24,-240.00,-4035.53,61095
166.15,-5.65,-0.51,7.00,-271.22,-268.00,-4035.53,61105
143.91,-6.44,-0.79,7.00,-310.45,-301.00,-4037.21,61114
153.18,-6.77,-0.33,7.00,-303.85,-296.00,-4039.73,61123
146.70,-7.20,-0.44,7.00,-320.78,-310.00,-4043.08,61132
148.12,-7.18,0.02,7.00,-310.17,-301.00,-4047.28,61142
139.14,-7.31,-0.13,7.00,-321.46,-310.00,-4052.32,61151
143.22,-7.55,-0.24,7.00,-327.49,-316.00,-4058.19,61160
148.83,-7.66,-0.11,7.00,-324.51,-313.00,-4064.07,61168
154.66,-7.64,0.02,7.00,-317.62,-307.00,-4071.62,61177
165.36,-7.72,-0.08,7.00,-315.06,-305.00,-4079.18,61187
174.26,-7.75,-0.03,7.00,-308.56,-300.00,-4086.73,61196
185.36,-7.54,0.21,7.00,-290.65,-285.00,-4095.12,61205
191.61,-7.45,0.09,7.00,-285.91,-281.00,-4103.52,61214
187.13,-7.28,0.17,7.00,-283.63,-279.00,-4112.75,61223
191.61,-6.99,0.29,7.00,-270.72,-268.00,-4121.98,61233
188.02,-6.79,0.20,7.00,-270.16,-267.00,-4132.05,61242
170.16,-6.62,0.17,7.00,-279.13,-275.00,-4141.29,61251
170.16,-6.26,0.36,7.00,-266.57,-264.00,-4151.36,61260
158.40,-5.99,0.27,7.00,-269.12,-266.00,-4162.27,61270
149.55,-5.52,0.48,7.00,-258.64,-258.00,-4172.34,61279
147.41,-5.07,0.44,7.00,-249.50,-250.00,-4183.25,61287
137.14,-4.52,0.56,7.00,-17.74,-54.00,-4194.16,61296
115.69,-4.12,0.40,7.00,-27.25,-62.00,-4205.08,61305
97.85,-3.93,0.19,7.00,-34.77,-69.00,-4215.15,61315
80.89,-3.62,0.32,7.00,-38.75,-72.00,-4225.22,61324
60.31,-3.08,0.53,7.00,-41.01,-74.00,-4235.29,61333
46.38,-2.96,0.12,7.00,-45.01,-77.00,-4244.52,61341
38.80,-2.77,0.19,7.00,-45.10,-78.00,-4253.76,61350
26.73,-2.46,0.31,7.00,-44.61,-77.00,-4262.99,61360
21.22,-2.32,0.14,7.00,-45.14,-78.00,-4272.22,61369
14.57,-2.50,-0.18,7.00,-47.80,-80.00,-4281.46,61377
11.16,-2.28,0.22,7.00,-45.25,-78.00,-4289.85,61386
10.97,-2.22,0.06,7.00,-45.60,-78.00,-4298.24,61395
10.13,-2.29,-0.07,7.00,-46.52,-79.00,-4306.64,61405
9.42,-2.07,0.21,7.00,-44.33,-77.00,-4314.19,61414
8.47,-1.99,0.09,7.00,-44.45,-77.00,-4322.58,61422
13.17,-1.80,0.18,7.00,-42.93,-76.00,-4330.14,61431
6.34,-1.55,0.26,7.00,-41.64,-75.00,-4337.69,61441
5.83,-1.50,0.05,7.00,-42.25,-75.00,-4345.25,61449
3.88,-1.13,0.37,7.00,-39.12,-72.00,-4351.96,61458
0.66,-0.98,0.15,7.00,-39.27,-73.00,-4359.51,61467
0.32,-0.87,0.11,7.00,-38.92,-72.00,-4366.23,61476
0.32,-0.50,0.37,7.00,-36.02,-70.00,-4372.94,61485
3.75,-0.31,0.19,7.00,-35.75,-70.00,-4380.50,61494
0.32,0.09,0.40,7.00,-32.92,-67.00,-4386.37,61503
0.32,0.62,0.52,7.00,-29.80,-65.00,-4393.09,61511
0.61,0.55,-0.07,7.00,-32.49,-67.00,-4398.96,61520
1.00,0.35,-0.20,7.00,-34.07,-68.00,-4405.68,61530
0.23,0.63,0.28,7.00,-30.73,-65.00,-4411.55,61538
0.42,1.04,0.41,7.00,-28.17,-63.00,-4417.43,61547
0.32,1.06,0.02,7.00,-29.65,-64.00,-4423.30,61556
0.90,1.12,0.06,7.00,-29.15,-64.00,-4429.18,61564
0.28,1.30,0.18,7.00,-27.77,-63.00,-4434.21,61574
0.37,1.40,0.10,7.00,-27.59,-63.00,-4440.09,61583
0.32,1.51,0.11,7.00,-27.01,-62.00,-4445.13,61591
0.28,1.64,0.13,7.00,-26.26,-62.00,-4451.00,61600
0.32,1.61,-0.04,7.00,-27.11,-62.00,-4456.04,61609
0.28,1.68,0.07,7.00,-26.35,-62.00,-4461.07,61618
0.32,1.83,0.16,7.00,-25.19,-61.00,-4466.11,61627
0.32,2.20,0.37,7.00,-22.50,-58.00,-4471.15,61636
0.32,1.81,-0.39,7.00,-27.52,-63.00,-4476.18,61644
0.37,2.45,0.63,7.00,-20.24,-57.00,-4481.22,61654
0.51,2.10,-0.34,7.00,-25.85,-61.00,-4486.25,61663
0.37,2.06,-0.04,7.00,-24.84,-60.00,-4490.45,61671
0.81,2.22,0.15,7.00,-23.31,-59.00,-4495.49,61680
1.06,2.09,-0.13,7.00,-25.07,-61.00,-4499.68,61689
0.32,2.37,0.28,7.00,-22.01,-58.00,-4504.72,61698
0.42,2.54,0.17,7.00,-21.64,-58.00,-4508.92,61707
0.47,2.67,0.13,7.00,-21.11,-57.00,-4513.95,61716
0.28,3.16,0.49,7.00,-17.22,-54.00,-4518.15,61724
0.32,3.27,0.11,7.00,-18.19,-55.00,-4522.35,61733
0.90,3.53,0.25,7.00,-16.34,-53.00,-4527.38,61743
0.32,3.86,0.34,7.00,-14.34,-52.00,-4531.58,61751
0.66,4.34,0.47,7.00,-11.43,-49.00,-4535.77,61760
0.76,4.63,0.30,7.00,-10.66,-48.00,-4539.97,61769
0.28,4.98,0.35,7.00,-8.72,-47.00,-4544.17,61777
0.28,5.27,0.29,7.00,-37.33,-71.00,-4548.36,61787
0.28,5.54,0.27,7.00,-31.01,-66.00,-4552.56,61796
0.32,5.86,0.32,7.00,-22.01,-58.00,-4556.76,61804
0.51,6.10,0.23,7.00,-17.96,-55.00,-4560.95,61813
0.28,6.27,0.18,7.00,-14.68,-52.00,-4565.15,61822
0.32,6.46,0.19,7.00,-9.77,-48.00,-4569.35,61831
0.32,6.57,0.11,7.00,-8.53,-47.00,-4572.71,61840
0.32,6.71,0.14,7.00,-4.38,-43.00,-4576.90,61848
0.28,6.80,0.09,7.00,-3.37,-42.00,-4581.10,61857
0.32,6.90,0.10,7.00,-0.58,-40.00,-4584.46,61867
0.28,7.05,0.15,7.00,4.12,43.00,-4588.65,61875
0.28,7.24,0.20,7.00,9.95,48.00,-4592.01,61884
0.32,7.40,0.16,7.00,13.22,51.00,-4595.37,61892
0.28,7.61,0.21,7.00,19.58,56.00,-4597.89,61901
0.42,8.54,0.93,7.00,56.97,87.00,-4600.40,61911
0.32,8.04,-0.50,7.00,16.10,53.00,-4602.08,61919
0.28,8.76,0.71,7.00,58.16,88.00,-4602.92,61928
0.66,9.04,0.28,7.00,56.54,87.00,-4602.92,61936
1.06,9.16,0.12,7.00,56.29,87.00,-4602.92,61945
0.66,9.39,0.23,7.00,64.21,94.00,-4602.92,61955
1.11,9.06,-0.33,7.00,44.86,77.00,-4602.92,61963
2.16,8.74,-0.32,7.00,36.97,71.00,-4602.92,61972
8.22,8.54,-0.19,7.00,34.55,69.00,-4602.92,61980
10.97,8.27,-0.27,7.00,26.10,61.00,-4602.08,61989
11.35,7.96,-0.32,7.00,17.30,54.00,-4602.08,61999
12.65,7.77,-0.19,7.00,15.20,52.00,-4602.08,62007
26.07,7.39,-0.38,7.00,0.62,40.00,-4602.08,62016
36.65,6.77,-0.61,7.00,-15.25,-52.00,-4602.08,62025
46.89,6.17,-0.60,7.00,-28.19,-63.00,-4602.08,62033
64.55,5.57,-0.61,7.00,-39.62,-73.00,-4602.08,62043
82.54,4.99,-0.58,7.00,0.00,40.00,-4602.08,62052
95.45,4.42,-0.57,7.00,0.00,40.00,-4602.08,62060
110.70,4.19,-0.22,7.00,0.00,40.00,-4602.08,62069
130.66,3.80,-0.40,7.00,0.00,40.00,-4602.08,62077
134.51,3.43,-0.36,7.00,0.00,40.00,-4602.08,62087
149.55,3.07,-0.36,7.00,0.00,40.00,-4602.08,62095
170.16,2.65,-0.42,7.00,0.00,40.00,-4602.08,62104
185.36,2.03,-0.62,7.00,0.00,40.00,-4602.08,62112
201.84,1.33,-0.70,7.00,0.00,40.00,-4602.08,62121
212.59,0.61,-0.72,7.00,0.00,40.00,-4602.08,62131
209.60,-0.15,-0.76,7.00,0.00,40.00,-4602.08,62139
200.89,-0.87,-0.72,7.00,0.00,40.00,-4602.08,62148
193.43,-1.53,-0.66,7.00,0.00,40.00,-4602.08,62156
174.26,-2.13,-0.60,7.00,0.00,40.00,-4602.08,62166
164.58,-2.65,-0.52,7.00,0.00,40.00,-4602.08,62174
146.70,-3.09,-0.44,7.00,-9.14,-47.00,-4602.08,62183
137.80,-3.37,-0.28,7.00,-14.97,-52.00,-4602.08,62192
124.47,-3.47,-0.11,7.00,-21.82,-58.00,-4602.08,62201
105.91,-3.49,-0.02,7.00,-30.11,-65.00,-4602.08,62210
82.13,-3.42,0.07,7.00,-38.33,-72.00,-4602.92,62219
63.55,-3.28,0.14,7.00,-42.80,-76.00,-4602.92,62228
44.14,-3.10,0.19,7.00,-45.82,-78.00,-4602.92,62237
25.11,-2.87,0.22,7.00,-47.20,-79.00,-4602.92,62245
17.51,-2.58,0.29,7.00,-46.12,-78.00,-4602.92,62255
13.91,-2.24,0.34,7.00,-44.44,-77.00,-4603.76,62264
11.06,-1.90,0.34,7.00,-42.87,-76.00,-4604.60,62273
9.42,-1.45,0.45,7.00,-40.28,-73.00,-4605.44,62281
7.81,-0.99,0.46,7.00,-37.96,-71.00,-4606.28,62290
5.69,-0.43,0.55,7.00,-34.88,-69.00,-4607.12,62300
5.06,0.29,0.72,7.00,-30.64,-65.00,-4608.80,62308
4.26,1.06,0.77,7.00,-26.59,-62.00,-4610.48,62317
4.13,1.83,0.77,7.00,-22.75,-59.00,-4612.15,62325
3.38,2.68,0.85,7.00,-18.21,-55.00,-4612.99,62334
3.26,3.61,0.93,7.00,-13.23,-51.00,-4615.51,62344
3.32,4.49,0.88,7.00,-9.01,-47.00,-4617.19,62352
4.33,5.28,0.79,7.00,-27.28,-62.00,-4618.87,62361
4.93,6.27,0.99,7.00,1.46,41.00,-4619.71,62369
6.05,7.15,0.89,7.00,21.47,58.00,-4621.39,62379
7.57,8.18,1.03,7.00,49.88,81.00,-4623.07,62388
10.69,9.05,0.87,7.00,68.37,97.00,-4623.07,62396
11.06,9.97,0.92,7.00,92.56,117.00,-4623.07,62405
17.76,10.58,0.61,7.00,101.02,125.00,-4623.07,62414
40.83,11.24,0.66,7.00,115.84,137.00,-4623.07,62424
58.74,11.61,0.37,7.00,115.80,137.00,-4623.07,62432
80.08,12.20,0.58,7.00,128.73,148.00,-4623.07,62441
112.89,12.59,0.39,7.00,122.11,142.00,-4622.23,62450
154.66,12.82,0.23,7.00,102.43,126.00,-4622.23,62459
165.36,13.13,0.31,7.00,104.70,128.00,-4622.23,62469
175.09,13.36,0.23,7.00,102.41,126.00,-4622.23,62478
182.74,13.62,0.26,7.00,103.95,127.00,-4622.23,62486
191.61,13.82,0.20,7.00,101.14,125.00,-4622.23,62495
186.24,14.04,0.22,7.00,111.12,133.00,-4622.23,62504
155.40,14.25,0.20,7.00,136.99,155.00,-4622.23,62514
128.77,14.51,0.26,7.00,159.78,174.00,-4622.23,62523
82.54,14.84,0.34,7.00,189.22,199.00,-4622.23,62532
57.82,15.18,0.33,7.00,204.49,212.00,-4622.23,62540
39.92,15.59,0.41,7.00,219.77,225.00,-4622.23,62550
21.50,15.99,0.40,7.00,232.03,235.00,-4622.23,62559
12.85,16.41,0.42,7.00,243.30,245.00,-4622.23,62568
11.45,16.83,0.42,7.00,254.05,254.00,-4621.39,62577
11.45,17.23,0.39,7.00,263.28,261.00,-4621.39,62586
12.04,17.61,0.38,7.00,272.58,269.00,-4620.55,62595
11.64,17.82,0.21,7.00,274.47,271.00,-4620.55,62604
10.97,18.03,0.21,7.00,279.65,275.00,-4619.71,62613
11.45,18.18,0.15,7.00,282.37,278.00,-4618.87,62622
11.74,18.30,0.12,7.00,284.52,279.00,-4618.03,62631
12.14,18.30,-0.00,7.00,282.12,277.00,-4617.19,62641
12.34,18.37,0.07,7.00,285.40,280.00,-4616.35,62649
13.17,18.27,-0.10,7.00,279.34,275.00,-4615.51,62658
13.27,18.25,-0.02,7.00,280.42,276.00,-4614.67,62667
14.02,18.21,-0.03,7.00,279.28,275.00,-4613.83,62676
14.90,17.92,-0.29,7.00,266.66,264.00,-4612.15,62686
15.13,17.75,-0.17,7.00,264.90,263.00,-4611.31,62695
16.06,17.61,-0.14,7.00,261.96,260.00,-4609.64,62703
18.52,17.43,-0.18,7.00,256.47,256.00,-4607.96,62712
25.59,17.16,-0.27,7.00,247.21,248.00,-4607.12,62722
28.08,16.75,-0.40,7.00,234.21,237.00,-4605.44,62731
29.84,16.39,-0.36,7.00,225.85,230.00,-4603.76,62740
34.80,16.06,-0.33,7.00,217.45,223.00,-4602.08,62748
36.03,15.63,-0.44,7.00,204.34,212.00,-4600.40,62757
28.43,15.19,-0.44,7.00,194.27,203.00,-4598.72,62767
26.24,14.77,-0.41,7.00,184.73,195.00,-4597.05,62776
27.74,14.54,-0.24,7.00,182.18,193.00,-4594.53,62785
29.66,14.05,-0.49,7.00,164.75,178.00,-4592.85,62794
33.21,13.41,-0.64,7.00,145.06,162.00,-4591.17,62802
34.39,13.08,-0.33,7.00,142.89,160.00,-4589.49,62812
39.02,12.68,-0.40,7.00,130.98,150.00,-4587.81,62821
45.87,11.98,-0.70,7.00,106.23,129.00,-4586.14,62830
58.43,11.46,-0.52,7.00,94.15,119.00,-4585.30,62839
64.22,10.83,-0.63,7.00,74.84,103.00,-4583.62,62849
65.23,10.33,-0.50,7.00,64.84,94.00,-4581.94,62857
64.89,9.72,-0.61,7.00,47.56,80.00,-4581.10,62866
60.95,9.05,-0.68,7.00,30.29,65.00,-4580.26,62875
52.26,8.41,-0.63,7.00,17.21,54.00,-4579.42,62883
48.71,7.85,-0.57,7.00,5.02,44.00,-4578.58,62893
45.37,7.31,-0.53,7.00,0.00,40.00,-4577.74,62902
46.89,6.77,-0.54,7.00,-12.03,-50.00,-4577.74,62910
52.82,6.27,-0.50,7.00,-22.70,-59.00,-4576.90,62919
59.99,5.73,-0.54,7.00,-35.28,-69.00,-4576.90,62928
65.23,5.21,-0.52,7.00,-46.58,-79.00,-4576.90,62937
78.07,4.87,-0.35,7.00,0.00,40.00,-4576.90,62946
85.94,4.46,-0.41,7.00,0.00,40.00,-4577.74,62955
100.81,4.17,-0.29,7.00,0.00,40.00,-4577.74,62963
108.55,3.81,-0.36,7.00,0.00,40.00,-4577.74,62972
127.53,3.72,-0.08,7.00,0.00,40.00,-4577.74,62981
145.30,3.57,-0.16,7.00,0.00,40.00,-4577.74,62990
155.40,3.15,-0.41,7.00,0.00,40.00,-4577.74,62998
172.61,2.97,-0.18,7.00,0.00,40.00,-4577.74,63007
176.77,2.86,-0.11,7.00,0.00,40.00,-4577.74,63016
200.89,2.72,-0.14,7.00,0.00,40.00,-4577.74,63025
208.62,2.60,-0.12,7.00,0.00,40.00,-4577.74,63034
218.68,2.45,-0.15,7.00,0.00,40.00,-4577.74,63042
249.38,2.32,-0.13,7.00,0.00,40.00,-4577.74,63051
254.09,2.05,-0.27,7.00,0.00,40.00,-4577.74,63059
289.53,1.73,-0.32,7.00,0.00,40.00,-4577.74,63069
309.00,1.39,-0.34,7.00,0.00,40.00,-4577.74,63078
331.27,1.06,-0.33,7.00,0.00,40.00,-4577.74,63086
353.45,0.72,-0.34,7.00,0.00,40.00,-4577.74,63095
365.08,0.40,-0.33,7.00,0.00,40.00,-4577.74,63104
382.33,0.07,-0.33,7.00,0.00,40.00,-4577.74,63113
405.95,-0.22,-0.30,7.00,0.00,40.00,-4577.74,63121
419.26,-0.49,-0.27,7.00,0.00,40.00,-4577.74,63130
427.05,-0.74,-0.25,7.00,0.00,40.00,-4577.74,63139
439.00,-0.98,-0.24,7.00,0.00,40.00,-4577.74,63148
449.22,-1.23,-0.24,7.00,0.00,40.00,-4577.74,63157
463.90,-1.46,-0.23,7.00,0.00,40.00,-4577.74,63165
470.34,-1.68,-0.22,7.00,0.00,40.00,-4577.74,63174
476.87,-1.97,-0.29,7.00,0.00,40.00,-4577.74,63183
492.44,-2.29,-0.31,7.00,0.00,40.00,-4577.74,63192
483.48,-2.60,-0.31,7.00,0.00,40.00,-4577.74,63201
515.55,-2.90,-0.30,7.00,0.00,40.00,-4577.74,63209
522.69,-3.18,-0.28,7.00,0.00,40.00,-4577.74,63218
522.69,-3.46,-0.27,7.00,0.00,40.00,-4577.74,63227
527.50,-3.72,-0.26,7.00,0.00,40.00,-4577.74,63236
527.50,-3.95,-0.24,7.00,0.00,40.00,-4577.74,63245
529.92,-4.15,-0.20,7.00,0.00,40.00,-4577.74,63253
529.92,-4.27,-0.13,7.00,0.00,40.00,-4577.74,63262
527.50,-4.35,-0.08,7.00,0.00,40.00,-4577.74,63270
529.92,-4.38,-0.03,7.00,0.00,40.00,-4577.74,63280
529.92,-4.35,0.03,7.00,0.00,40.00,-4577.74,63289
527.50,-4.31,0.04,7.00,0.00,40.00,-4577.74,63297
525.09,-4.20,0.11,7.00,0.00,40.00,-4577.74,63306
522.69,-4.04,0.16,7.00,0.00,40.00,-4577.74,63314
522.69,-3.86,0.18,7.00,0.00,40.00,-4577.74,63324
520.30,-3.66,0.21,7.00,0.00,40.00,-4577.74,63333
483.48,-3.44,0.21,7.00,0.00,40.00,-4577.74,63341
483.48,-3.28,0.16,7.00,0.00,40.00,-4577.74,63350
520.30,-3.12,0.16,7.00,0.00,40.00,-4576.90,63358
481.26,-2.98,0.15,7.00,0.00,40.00,-4576.90,63368
522.69,-2.86,0.11,7.00,0.00,40.00,-4576.90,63377
494.70,-2.83,0.03,7.00,0.00,40.00,-4576.90,63385
522.69,-2.87,-0.04,7.00,0.00,40.00,-4576.90,63394
517.92,-2.97,-0.11,7.00,0.00,40.00,-4576.90,63403
510.84,-3.13,-0.16,7.00,0.00,40.00,-4576.90,63412
499.26,-3.40,-0.26,7.00,0.00,40.00,-4576.90,63420
487.94,-3.76,-0.37,7.00,0.00,40.00,-4576.90,63429
476.87,-4.14,-0.38,7.00,0.00,40.00,-4576.90,63438
466.04,-4.50,-0.36,7.00,0.00,40.00,-4576.90,63447
459.66,-4.98,-0.47,7.00,0.00,40.00,-4576.90,63456
443.06,-5.44,-0.46,7.00,0.00,40.00,-4576.90,63464
443.06,-5.86,-0.42,7.00,0.00,40.00,-4576.90,63473
425.09,-6.22,-0.36,7.00,0.00,40.00,-4576.90,63481
443.06,-6.62,-0.40,7.00,0.00,40.00,-4576.90,63491
443.06,-6.88,-0.27,7.00,0.00,40.00,-4576.90,63500
447.16,-7.18,-0.29,7.00,0.00,40.00,-4576.90,63508
449.22,-7.41,-0.24,7.00,0.00,40.00,-4576.90,63517
439.00,-7.60,-0.19,7.00,0.00,40.00,-4576.90,63525
455.45,-7.77,-0.17,7.00,0.00,40.00,-4576.90,63535
457.55,-7.88,-0.12,7.00,0.00,40.00,-4576.90,63543
466.04,-8.00,-0.11,7.00,0.00,40.00,-4576.90,63552
470.34,-7.98,0.01,7.00,0.00,40.00,-4576.90,63560
474.68,-7.98,0.00,7.00,0.00,40.00,-4576.90,63569
476.87,-8.00,-0.01,7.00,0.00,40.00,-4576.90,63578
474.68,-7.74,0.25,7.00,0.00,40.00,-4576.90,63587
468.18,-7.78,-0.03,7.00,0.00,40.00,-4576.90,63596
461.78,-7.55,0.23,7.00,0.00,40.00,-4576.90,63604
457.55,-7.38,0.17,7.00,0.00,40.00,-4576.90,63613
447.16,-7.06,0.32,7.00,0.00,40.00,-4576.90,63622
436.99,-6.88,0.19,7.00,0.00,40.00,-4576.90,63631
423.14,-6.48,0.40,7.00,0.00,40.00,-4576.90,63639
417.33,-6.29,0.19,7.00,0.00,40.00,-4576.90,63648
413.51,-5.78,0.51,7.00,0.00,40.00,-4576.90,63656
407.83,-5.60,0.18,7.00,0.00,40.00,-4576.90,63666
387.66,-5.10,0.49,7.00,0.00,40.00,-4576.90,63675
375.34,-4.76,0.34,7.00,0.00,40.00,-4576.90,63683
368.47,-4.57,0.19,7.00,0.00,40.00,-4576.90,63692
382.33,-3.97,0.60,7.00,0.00,40.00,-4576.90,63700
382.33,-3.81,0.16,7.00,0.00,40.00,-4576.90,63710
384.10,-3.60,0.21,7.00,0.00,40.00,-4576.90,63718
387.66,-3.28,0.32,7.00,0.00,40.00,-4576.90,63727
394.88,-3.07,0.20,7.00,0.00,40.00,-4576.90,63736
402.23,-2.89,0.18,7.00,0.00,40.00,-4576.90,63745
404.09,-2.85,0.04,7.00,0.00,40.00,-4576.90,63754
404.09,-2.65,0.19,7.00,0.00,40.00,-4576.90,63762
404.09,-2.62,0.03,7.00,0.00,40.00,-4576.90,63771
387.66,-2.60,0.02,7.00,0.00,40.00,-4576.90,63779
382.33,-2.44,0.17,7.00,0.00,40.00,-4576.90,63789
368.47,-2.64,-0.20,7.00,0.00,40.00,-4576.90,63798
348.58,-2.44,0.20,7.00,0.00,40.00,-4576.90,63806
317.73,-2.60,-0.16,7.00,0.00,40.00,-4576.90,63815
277.65,-2.68,-0.08,7.00,0.00,40.00,-4576.90,63823
220.75,-2.82,-0.14,7.00,0.00,40.00,-4576.90,63833
181.01,-2.95,-0.13,7.00,0.00,40.00,-4576.90,63841
128.15,-3.08,-0.14,7.00,-18.13,-55.00,-4577.74,63850
102.82,-3.25,-0.17,7.00,-30.78,-65.00,-4577.74,63859
74.57,-3.38,-0.13,7.00,-41.30,-74.00,-4577.74,63868
65.57,-3.41,-0.03,7.00,-43.57,-76.00,-4577.74,63877
56.31,-3.48,-0.07,7.00,-46.35,-79.00,-4577.74,63886
47.15,-3.51,-0.03,7.00,-48.25,-80.00,-4578.58,63895
44.63,-3.54,-0.03,7.00,-48.86,-81.00,-4579.42,63904
40.60,-3.50,0.04,7.00,-49.07,-81.00,-4580.26,63912
36.23,-3.41,0.10,7.00,-49.02,-81.00,-4581.94,63922
36.23,-3.23,0.18,7.00,-47.78,-80.00,-4582.78,63931
35.00,-3.15,0.08,7.00,-48.00,-80.00,-4584.46,63940
33.01,-3.15,0.00,7.00,-48.57,-80.00,-4586.14,63948
28.60,-2.87,0.28,7.00,-46.57,-79.00,-4587.81,63958
20.94,-2.76,0.10,7.00,-47.52,-80.00,-4590.33,63967
13.80,-2.49,0.27,7.00,-45.98,-78.00,-4592.01,63976
13.06,-2.18,0.31,7.00,-44.30,-77.00,-4594.53,63984
12.85,-1.96,0.22,7.00,-43.60,-76.00,-4596.21,63993
11.84,-1.72,0.24,7.00,-42.32,-75.00,-4598.72,64003
10.22,-1.60,0.12,7.00,-42.29,-75.00,-4601.24,64012
9.77,-1.54,0.05,7.00,-42.33,-75.00,-4603.76,64020
9.15,-1.54,0.01,7.00,-42.48,-75.00,-4606.28,64029
9.68,-1.51,0.03,7.00,-42.25,-75.00,-4608.80,64038
9.15,-1.59,-0.08,7.00,-43.08,-76.00,-4611.31,64047
8.89,-1.73,-0.14,7.00,-44.07,-77.00,-4613.83,64056
8.39,-1.56,0.17,7.00,-41.97,-75.00,-4616.35,64064
7.73,-1.82,-0.26,7.00,-44.99,-77.00,-4619.71,64073
6.87,-2.08,-0.26,7.00,-46.33,-79.00,-4623.07,64082
7.10,-2.65,-0.57,7.00,-50.46,-82.00,-4625.58,64092
7.89,-2.51,0.14,7.00,-46.89,-79.00,-4628.94,64100
7.73,-3.00,-0.49,7.00,-51.85,-83.00,-4631.46,64109
9.07,-2.57,0.43,7.00,-45.98,-78.00,-4633.98,64117
9.33,-2.76,-0.19,7.00,-49.38,-81.00,-4636.50,64126
10.32,-2.81,-0.04,7.00,-48.99,-81.00,-4639.01,64136
9.50,-2.45,0.35,7.00,-45.68,-78.00,-4641.53,64145
10.32,-2.64,-0.18,7.00,-48.70,-80.00,-4644.89,64153
9.95,-2.52,0.12,7.00,-46.90,-79.00,-4648.25,64162
10.50,-2.40,0.11,7.00,-46.35,-79.00,-4650.76,64172
10.22,-2.72,-0.31,7.00,-49.62,-81.00,-4654.12,64180
10.78,-2.47,0.25,7.00,-46.09,-78.00,-4657.48,64189
14.02,-2.30,0.16,7.00,-45.48,-78.00,-4660.84,64198
23.71,-2.31,-0.01,7.00,-45.47,-78.00,-4663.35,64207
32.63,-1.93,0.38,7.00,-40.98,-74.00,-4666.71,64216
42.46,-1.98,-0.05,7.00,-41.51,-74.00,-4669.23,64225
54.25,-1.79,0.20,7.00,-37.26,-71.00,-4672.59,64234
78.07,-1.67,0.11,7.00,-30.71,-65.00,-4675.94,64243
89.01,-1.53,0.14,7.00,-26.27,-62.00,-4678.46,64251
103.84,-1.56,-0.03,7.00,-21.33,-57.00,-4681.82,64261
109.08,-1.44,0.12,7.00,-17.93,-55.00,-4685.18,64270
109.62,-1.34,0.10,7.00,-17.29,-54.00,-4688.53,64279
108.01,-1.35,-0.01,7.00,-18.46,-55.00,-4691.05,64288
111.24,-1.33,0.02,7.00,-16.83,-54.00,-4694.41,64296
106.43,-1.33,0.00,7.00,-18.99,-55.00,-4697.77,64306
108.55,-1.29,0.04,7.00,-17.68,-54.00,-4701.12,64315
105.91,-1.22,0.06,7.00,-18.43,-55.00,-4703.64,64324
104.87,-1.08,0.14,7.00,-17.83,-55.00,-4707.00,64332
104.87,-0.99,0.09,7.00,-17.63,-54.00,-4710.36,64342
101.81,-0.87,0.13,7.00,-18.11,-55.00,-4713.71,64351
92.64,-0.70,0.17,7.00,-20.65,-57.00,-4716.23,64360
95.93,-0.30,0.40,7.00,-16.51,-53.00,-4719.59,64369
90.81,-0.07,0.23,7.00,-17.97,-55.00,-4722.95,64377
87.68,0.29,0.36,7.00,-16.72,-54.00,-4725.46,64387
89.01,0.50,0.21,7.00,-15.81,-53.00,-4728.82,64396
91.26,0.63,0.13,7.00,-14.65,-52.00,-4731.34,64404
108.01,0.53,-0.10,7.00,-9.42,-47.00,-4733.86,64413
120.30,0.64,0.11,7.00,-2.42,-42.00,-4737.22,64422
130.66,0.67,0.03,7.00,0.00,40.00,-4739.73,64432
146.00,0.55,-0.12,7.00,0.00,40.00,-4742.25,64440
148.12,0.49,-0.06,7.00,0.00,40.00,-4743.93,64449
126.30,0.67,0.18,7.00,0.00,40.00,-4745.61,64457
112.34,0.97,0.29,7.00,-3.75,-43.00,-4747.29,64466
72.32,1.03,0.07,7.00,-19.10,-56.00,-4748.13,64476
44.63,0.81,-0.23,7.00,-27.88,-63.00,-4748.97,64484
33.01,0.78,-0.03,7.00,-29.02,-64.00,-4749.81,64493
28.60,0.78,0.00,7.00,-29.43,-64.00,-4750.64,64502
21.08,0.74,-0.04,7.00,-30.56,-65.00,-4751.48,64510
12.04,0.92,0.18,7.00,-29.41,-64.00,-4753.16,64520
10.04,1.02,0.10,7.00,-29.28,-64.00,-4754.00,64529
9.42,1.14,0.12,7.00,-28.64,-64.00,-4755.68,64538
8.89,1.05,-0.09,7.00,-29.99,-65.00,-4757.36,64546
8.89,1.16,0.11,7.00,-28.60,-64.00,-4759.04,64556
10.04,0.79,-0.37,7.00,-32.32,-67.00,-4759.88,64565
11.16,1.04,0.25,7.00,-28.55,-64.00,-4761.56,64573
9.50,0.72,-0.32,7.00,-32.50,-67.00,-4762.39,64582
9.24,0.41,-0.31,7.00,-34.00,-68.00,-4764.07,64591
9.50,0.05,-0.36,7.00,-35.99,-70.00,-4764.91,64600
9.86,-0.16,-0.22,7.00,-36.48,-70.00,-4766.59,64609
9.42,-0.66,-0.50,7.00,-40.12,-73.00,-4768.27,64618
8.56,-1.06,-0.40,7.00,-41.78,-75.00,-4769.95,64626
8.56,-1.44,-0.38,7.00,-43.58,-76.00,-4771.63,64635
6.27,-1.75,-0.31,7.00,-44.94,-77.00,-4774.15,64645
5.41,-2.01,-0.26,7.00,-46.04,-78.00,-4775.82,64653
4.07,-2.13,-0.12,7.00,-46.07,-78.00,-4778.34,64662
2.39,-2.29,-0.16,7.00,-47.05,-79.00,-4780.86,64671
0.32,-2.26,0.03,7.00,-46.20,-78.00,-4783.38,64679
0.32,-2.22,0.04,7.00,-45.92,-78.00,-4786.74,64689
0.61,-2.48,-0.26,7.00,-48.41,-80.00,-4789.25,64698
1.11,-2.02,0.45,7.00,-43.31,-76.00,-4791.77,64706
0.47,-1.81,0.21,7.00,-43.20,-76.00,-4795.13,64715
0.37,-1.59,0.22,7.00,-42.11,-75.00,-4797.65,64724
0.28,-1.14,0.46,7.00,-38.84,-72.00,-4800.17,64733
0.28,-0.74,0.40,7.00,-37.12,-71.00,-4802.68,64742
0.32,-0.37,0.37,7.00,-35.39,-69.00,-4806.04,64751
0.32,0.27,0.64,7.00,-31.12,-66.00,-4808.56,64759
0.90,0.60,0.33,7.00,-30.70,-65.00,-4811.08,64769
0.32,1.06,0.47,7.00,-27.80,-63.00,-4814.43,64778
0.32,1.62,0.55,7.00,-24.68,-60.00,-4817.79,64786
0.47,2.16,0.54,7.00,-22.07,-58.00,-4820.31,64795
0.37,2.69,0.53,7.00,-19.46,-56.00,-4823.67,64804
0.32,3.27,0.58,7.00,-16.33,-53.00,-4827.02,64813
0.90,3.78,0.51,7.00,-14.09,-51.00,-4829.54,64822
0.32,4.35,0.57,7.00,-10.97,-49.00,-4832.90,64831
0.61,4.91,0.56,7.00,-8.24,-46.00,-4836.26,64839
0.32,5.49,0.58,7.00,-26.13,-62.00,-4838.78,64848
0.28,5.99,0.51,7.00,-15.05,-52.00,-4842.13,64857
0.28,6.51,0.52,7.00,-1.94,-41.00,-4845.49,64866
0.00,7.07,0.56,7.00,12.87,50.00,-4848.01,64875
0.32,7.61,0.54,7.00,26.17,62.00,-4851.37,64883
0.71,8.25,0.64,7.00,44.08,77.00,-4853.88,64892
0.28,8.55,0.30,7.00,44.59,77.00,-4855.56,64901
0.32,9.15,0.61,7.00,65.97,95.00,-4856.40,64910
0.32,9.37,0.21,7.00,63.43,93.00,-4857.24,64919
0.28,9.70,0.34,7.00,74.34,102.00,-4857.24,64927
0.32,9.75,0.05,7.00,69.66,98.00,-4857.24,64936
0.51,9.87,0.12,7.00,74.32,102.00,-4857.24,64945
0.81,9.63,-0.24,7.00,61.05,91.00,-4857.24,64954
0.86,9.72,0.09,7.00,69.82,98.00,-4857.24,64963
0.81,9.65,-0.07,7.00,64.69,94.00,-4856.40,64971
1.11,9.49,-0.16,7.00,58.91,89.00,-4856.40,64980
0.76,9.40,-0.08,7.00,58.47,89.00,-4856.40,64989
0.37,9.24,-0.16,7.00,52.68,84.00,-4856.40,64998
0.76,9.08,-0.16,7.00,48.71,81.00,-4856.40,65007
0.37,8.92,-0.16,7.00,44.90,77.00,-4856.40,65015
0.86,8.77,-0.16,7.00,41.03,74.00,-4856.40,65025
1.52,8.60,-0.17,7.00,36.56,70.00,-4856.40,65033
2.50,8.42,-0.18,7.00,31.83,66.00,-4856.40,65042
2.56,8.22,-0.19,7.00,26.67,62.00,-4856.40,65051
3.26,8.00,-0.22,7.00,20.55,57.00,-4856.40,65059
4.66,7.71,-0.29,7.00,12.11,50.00,-4856.40,65069
5.98,7.37,-0.35,7.00,2.08,41.00,-4856.40,65077
7.41,7.04,-0.32,7.00,-5.20,-44.00,-4856.40,65086
8.56,6.74,-0.30,7.00,-12.25,-50.00,-4856.40,65094
7.98,6.45,-0.30,7.00,-19.65,-56.00,-4856.40,65103
5.55,6.14,-0.31,7.00,-27.56,-63.00,-4856.40,65113
4.46,5.88,-0.26,7.00,-32.94,-67.00,-4856.40,65121
1.94,5.59,-0.29,7.00,-41.14,-74.00,-4857.24,65130
1.26,5.52,-0.07,7.00,-38.26,-72.00,-4857.24,65139
0.56,5.36,-0.17,7.00,-44.37,-77.00,-4858.08,65147
0.47,5.30,-0.05,7.00,-43.47,-76.00,-4859.76,65157
0.32,5.12,-0.18,7.00,-50.56,-82.00,-4860.60,65165
0.47,5.23,0.11,7.00,-41.92,-75.00,-4861.44,65174
0.00,4.62,-0.61,7.00,-14.34,-52.00,-4862.28,65183
0.32,5.02,0.40,7.00,-41.46,-74.00,-4863.12,65191
0.32,4.79,-0.23,7.00,-11.94,-50.00,-4863.95,65201
0.32,4.93,0.13,7.00,-9.84,-48.00,-4863.95,65209
1.06,5.18,0.25,7.00,-40.40,-73.00,-4865.63,65218
0.32,5.23,0.05,7.00,-43.18,-76.00,-4866.47,65227
0.42,5.44,0.21,7.00,-34.87,-69.00,-4867.31,65235
0.37,5.64,0.20,7.00,-30.15,-65.00,-4868.99,65245
0.32,5.73,0.10,7.00,-29.70,-65.00,-4869.83,65254
0.37,5.80,0.07,7.00,-28.62,-64.00,-4871.51,65262
0.71,5.81,0.01,7.00,-29.49,-64.00,-4873.19,65271
0.47,5.86,0.05,7.00,-27.59,-63.00,-4874.87,65280
0.47,5.82,-0.04,7.00,-30.50,-65.00,-4877.38,65289
0.32,5.71,-0.10,7.00,-34.30,-68.00,-4879.06,65298
0.28,5.90,0.19,7.00,-23.81,-60.00,-4880.74,65306
0.32,5.60,-0.30,7.00,-40.96,-74.00,-4882.42,65315
0.32,5.45,-0.15,7.00,-41.93,-75.00,-4884.94,65325
0.32,5.48,0.03,7.00,-37.29,-71.00,-4886.62,65333
0.86,5.20,-0.29,7.00,-50.81,-82.00,-4889.14,65342
0.32,5.18,-0.02,7.00,-45.97,-78.00,-4891.65,65350
0.28,5.01,-0.17,7.00,-53.12,-84.00,-4894.17,65359
0.32,5.04,0.04,7.00,-48.18,-80.00,-4896.69,65369
1.41,4.84,-0.20,7.00,-11.60,-49.00,-4899.21,65377
2.39,5.08,0.24,7.00,-43.09,-76.00,-4901.72,65386
2.67,4.92,-0.16,7.00,-11.04,-49.00,-4904.24,65395
3.75,5.08,0.16,7.00,-44.70,-77.00,-4906.76,65403
4.33,5.24,0.16,7.00,-40.83,-74.00,-4910.12,65413
4.93,5.24,0.00,7.00,-43.94,-77.00,-4912.64,65421
6.27,5.30,0.06,7.00,-41.42,-74.00,-4915.15,65430
8.22,5.23,-0.06,7.00,-45.37,-78.00,-4918.51,65439
8.72,5.18,-0.05,7.00,-46.50,-79.00,-4921.87,65447
9.15,5.06,-0.12,7.00,-50.88,-82.00,-4925.23,65457
9.95,4.99,-0.07,7.00,-10.13,-48.00,-4928.58,65466
9.77,4.89,-0.10,7.00,-10.78,-49.00,-4931.94,65474
10.41,5.03,0.15,7.00,-46.02,-78.00,-4935.30,65483
11.55,5.12,0.08,7.00,-45.20,-78.00,-4938.66,65492
11.55,5.23,0.12,7.00,-41.56,-74.00,-4942.01,65502
11.74,5.48,0.24,7.00,-33.01,-67.00,-4945.37,65510
11.45,5.51,0.03,7.00,-36.38,-70.00,-4948.73,65519
10.50,5.39,-0.12,7.00,-42.54,-75.00,-4951.25,65528
10.32,5.47,0.08,7.00,-36.54,-70.00,-4954.60,65537
6.05,5.48,0.01,7.00,-37.75,-71.00,-4958.80,65546
5.27,5.72,0.24,7.00,-27.02,-62.00,-4962.16,65555
4.79,5.98,0.25,7.00,-20.44,-57.00,-4965.52,65563
4.86,6.26,0.29,7.00,-12.60,-50.00,-4968.87,65572
4.46,6.53,0.27,7.00,-6.35,-45.00,-4972.23,65582
4.99,6.43,-0.10,7.00,-16.03,-53.00,-4975.59,65590
5.83,6.56,0.13,7.00,-8.35,-46.00,-4978.94,65599
5.62,6.65,0.09,7.00,-6.83,-45.00,-4982.30,65607
6.57,6.76,0.10,7.00,-3.96,-43.00,-4984.82,65616
7.26,6.71,-0.04,7.00,-7.96,-46.00,-4988.18,65626
5.55,6.49,-0.22,7.00,-16.97,-54.00,-4990.70,65634
4.66,6.45,-0.05,7.00,-14.77,-52.00,-4994.05,65643
3.20,6.17,-0.28,7.00,-26.28,-62.00,-4996.57,65651
2.33,5.79,-0.38,7.00,-37.80,-71.00,-4999.09,65660
1.52,5.61,-0.18,7.00,-38.23,-72.00,-5001.61,65670
0.28,5.61,-0.01,7.00,-35.00,-69.00,-5004.96,65678
0.37,5.34,-0.27,7.00,-47.03,-79.00,-5007.48,65687
0.32,5.28,-0.06,7.00,-44.19,-77.00,-5010.84,65696
0.28,5.25,-0.03,7.00,-44.26,-77.00,-5013.36,65704
0.76,5.26,0.01,7.00,-43.28,-76.00,-5016.71,65714
0.28,5.42,0.16,7.00,-36.15,-70.00,-5020.07,65723
0.28,5.51,0.09,7.00,-35.54,-69.00,-5023.43,65731
0.32,5.68,0.17,7.00,-29.68,-64.00,-5026.79,65740
0.32,5.82,0.15,7.00,-26.46,-62.00,-5030.14,65750
0.42,5.98,0.16,7.00,-22.18,-58.00,-5034.34,65758
0.71,6.18,0.20,7.00,-16.48,-53.00,-5037.70,65767
0.32,6.46,0.28,7.00,-7.93,-46.00,-5041.06,65776
0.09,6.69,0.23,7.00,-2.99,-42.00,-5044.41,65784
0.32,7.11,0.42,7.00,11.07,49.00,-5048.61,65794
0.32,7.36,0.25,7.00,14.06,51.00,-5051.13,65802
0.28,7.91,0.55,7.00,33.75,68.00,-5053.64,65811
0.32,8.36,0.45,7.00,42.95,76.00,-5056.16,65820
0.32,8.85,0.49,7.00,56.15,87.00,-5057.84,65828
0.32,9.28,0.42,7.00,65.36,95.00,-5058.68,65838
0.32,9.72,0.45,7.00,77.05,104.00,-5058.68,65846
0.32,10.01,0.29,7.00,80.92,108.00,-5058.68,65855
0.32,10.00,-0.00,7.00,75.05,103.00,-5058.68,65864
0.32,10.19,0.18,7.00,83.34,110.00,-5058.68,65872
0.37,10.15,-0.04,7.00,78.04,105.00,-5058.68,65882
0.32,10.44,0.29,7.00,91.61,117.00,-5058.68,65891
0.37,10.64,0.20,7.00,94.87,119.00,-5058.68,65900
0.42,10.84,0.20,7.00,99.98,124.00,-5058.68,65908
0.37,11.02,0.18,7.00,104.04,127.00,-5058.68,65917
1.26,11.16,0.14,7.00,106.70,129.00,-5058.68,65927
1.16,11.24,0.09,7.00,107.80,130.00,-5058.68,65935
1.31,11.34,0.10,7.00,110.63,133.00,-5058.68,65944
2.62,11.38,0.04,7.00,110.27,132.00,-5058.68,65953
3.26,11.39,0.01,7.00,109.77,132.00,-5058.68,65963
3.75,11.35,-0.03,7.00,108.15,131.00,-5058.68,65971
4.72,11.26,-0.09,7.00,104.66,128.00,-5058.68,65980
4.01,11.15,-0.11,7.00,101.46,125.00,-5058.68,65989
3.44,10.95,-0.20,7.00,94.77,119.00,-5058.68,65998
2.62,10.73,-0.23,7.00,88.63,114.00,-5058.68,66007
2.44,10.48,-0.25,7.00,82.10,109.00,-5058.68,66016
3.82,10.22,-0.26,7.00,75.40,103.00,-5058.68,66025
1.73,9.96,-0.26,7.00,68.80,97.00,-5058.68,66033
1.73,9.72,-0.24,7.00,63.33,93.00,-5058.68,66042
1.52,9.48,-0.24,7.00,57.11,88.00,-5058.68,66051
1.47,9.25,-0.23,7.00,51.44,83.00,-5058.68,66060
2.33,9.04,-0.21,7.00,46.69,79.00,-5058.68,66069
3.38,8.82,-0.22,7.00,41.15,74.00,-5058.68,66077
4.46,8.63,-0.19,7.00,36.95,71.00,-5058.68,66086
5.90,8.43,-0.20,7.00,31.49,66.00,-5058.68,66095
7.26,8.24,-0.18,7.00,27.29,62.00,-5058.68,66104
9.68,8.06,-0.18,7.00,22.77,59.00,-5058.68,66113
9.42,7.91,-0.16,7.00,19.39,56.00,-5058.68,66121
9.68,7.77,-0.14,7.00,16.15,53.00,-5058.68,66130
9.86,7.67,-0.10,7.00,14.63,52.00,-5058.68,66139
10.78,7.62,-0.05,7.00,14.35,52.00,-5058.68,66148
8.98,7.58,-0.04,7.00,13.38,51.00,-5058.68,66157
7.89,7.52,-0.05,7.00,11.86,49.00,-5058.68,66165
6.57,7.49,-0.04,7.00,11.40,49.00,-5058.68,66174
4.66,7.44,-0.05,7.00,10.02,48.00,-5058.68,66184
3.69,7.34,-0.10,7.00,6.34,45.00,-5058.68,66192
3.08,7.25,-0.09,7.00,4.38,43.00,-5058.68,66201
2.85,7.13,-0.12,7.00,0.85,40.00,-5058.68,66209
2.91,6.98,-0.15,7.00,-3.64,-43.00,-5058.68,66219
2.28,6.82,-0.16,7.00,-7.77,-46.00,-5058.68,66227
2.39,6.68,-0.14,7.00,-10.89,-49.00,-5058.68,66236
2.50,6.55,-0.13,7.00,-13.82,-51.00,-5058.68,66245
2.67,6.42,-0.13,7.00,-16.94,-54.00,-5058.68,66253
3.20,6.29,-0.13,7.00,-20.25,-57.00,-5058.68,66263
3.32,6.19,-0.10,7.00,-22.34,-58.00,-5058.68,66271
4.07,6.10,-0.09,7.00,-24.11,-60.00,-5058.68,66280
6.49,6.07,-0.03,7.00,-23.80,-60.00,-5058.68,66289
8.81,6.10,0.03,7.00,-21.84,-58.00,-5058.68,66297
9.95,6.18,0.08,7.00,-18.79,-55.00,-5058.68,66307
10.87,6.26,0.08,7.00,-16.51,-53.00,-5058.68,66315
11.74,6.36,0.10,7.00,-13.55,-51.00,-5058.68,66324
11.64,6.44,0.08,7.00,-12.11,-50.00,-5058.68,66333
12.04,6.47,0.02,7.00,-12.61,-50.00,-5058.68,66342
12.04,6.48,0.01,7.00,-12.49,-50.00,-5058.68,66351
12.54,6.45,-0.03,7.00,-13.89,-51.00,-5058.68,66360
12.44,6.38,-0.08,7.00,-16.86,-54.00,-5058.68,66369
19.04,6.27,-0.10,7.00,-19.56,-56.00,-5058.68,66377
28.60,6.10,-0.17,7.00,-24.28,-60.00,-5058.68,66386
47.15,5.91,-0.19,7.00,-26.50,-62.00,-5058.68,66396
78.47,5.72,-0.19,7.00,-23.39,-59.00,-5058.68,66404
110.16,5.53,-0.20,7.00,-16.52,-53.00,-5059.52,66413
148.12,5.31,-0.22,7.00,-2.79,-42.00,-5059.52,66422
185.36,5.13,-0.17,7.00,0.00,40.00,-5059.52,66430
220.75,4.95,-0.18,7.00,0.00,40.00,-5059.52,66440
245.90,4.78,-0.17,7.00,0.00,40.00,-5059.52,66449
267.48,4.62,-0.17,7.00,0.00,40.00,-5059.52,66457
288.19,4.40,-0.22,7.00,0.00,40.00,-5059.52,66466
296.35,4.19,-0.21,7.00,0.00,40.00,-5059.52,66475
311.89,4.01,-0.18,7.00,0.00,40.00,-5059.52,66484
335.91,3.87,-0.14,7.00,0.00,40.00,-5059.52,66493
368.47,3.79,-0.08,7.00,0.00,40.00,-5059.52,66501
384.10,3.74,-0.05,7.00,0.00,40.00,-5059.52,66510
398.54,3.75,0.02,7.00,0.00,40.00,-5059.52,66519
409.71,3.82,0.07,7.00,0.00,40.00,-5059.52,66528
417.33,3.91,0.09,7.00,0.00,40.00,-5059.52,66537
425.09,4.03,0.12,7.00,0.00,40.00,-5059.52,66545
429.02,4.18,0.15,7.00,0.00,40.00,-5059.52,66554
429.02,4.37,0.18,7.00,0.00,40.00,-5059.52,66563
429.02,4.57,0.21,7.00,0.00,40.00,-5059.52,66572
398.54,4.82,0.25,7.00,0.00,40.00,-5059.52,66580
423.14,5.08,0.26,7.00,0.00,40.00,-5059.52,66589
411.60,5.34,0.26,7.00,0.00,40.00,-5059.52,66597
396.70,5.62,0.28,7.00,0.00,40.00,-5059.52,66607
375.34,5.91,0.29,7.00,0.00,40.00,-5059.52,66616
360.05,6.21,0.30,7.00,0.00,40.00,-5059.52,66624
350.20,6.51,0.30,7.00,0.00,40.00,-5059.52,66633
340.61,6.78,0.28,7.00,0.00,40.00,-5059.52,66641
335.91,7.05,0.26,7.00,0.00,40.00,-5059.52,66651
335.91,7.26,0.21,7.00,0.00,40.00,-5059.52,66659
334.35,7.42,0.17,7.00,0.00,40.00,-5059.52,66668
335.91,7.50,0.08,7.00,0.00,40.00,-5059.52,66676
334.35,7.52,0.02,7.00,0.00,40.00,-5059.52,66685
326.70,7.45,-0.07,7.00,0.00,40.00,-5059.52,66695
328.21,7.31,-0.15,7.00,0.00,40.00,-5059.52,66703
317.73,7.10,-0.21,7.00,0.00,40.00,-5059.52,66712
313.34,6.83,-0.27,7.00,0.00,40.00,-5059.52,66720
306.15,6.51,-0.32,7.00,0.00,40.00,-5059.52,66729
300.51,6.20,-0.31,7.00,0.00,40.00,-5059.52,66738
300.51,5.87,-0.33,7.00,0.00,40.00,-5059.52,66747
286.85,5.48,-0.39,7.00,0.00,40.00,-5059.52,66756
282.87,5.09,-0.39,7.00,0.00,40.00,-5059.52,66764
288.19,4.69,-0.40,7.00,0.00,40.00,-5059.52,66774
269.99,4.30,-0.39,7.00,0.00,40.00,-5059.52,66782
243.61,3.88,-0.42,7.00,0.00,40.00,-5059.52,66791
210.59,3.49,-0.40,7.00,0.00,40.00,-5059.52,66799
169.35,3.13,-0.36,7.00,0.00,40.00,-5059.52,66808
148.83,2.80,-0.34,7.00,0.00,40.00,-5059.52,66818
128.77,2.46,-0.33,7.00,0.00,40.00,-5059.52,66826
115.13,2.15,-0.32,7.00,0.00,40.00,-5059.52,66835
110.70,1.85,-0.30,7.00,-2.47,-42.00,-5059.52,66843
103.84,1.54,-0.31,7.00,-6.96,-45.00,-5059.52,66852
111.79,1.22,-0.32,7.00,-5.20,-44.00,-5059.52,66862
120.30,0.96,-0.26,7.00,-2.31,-41.00,-5059.52,66871
126.91,0.75,-0.20,7.00,0.00,40.00,-5059.52,66879
133.86,0.59,-0.17,7.00,0.00,40.00,-5059.52,66888
132.57,0.49,-0.10,7.00,0.00,40.00,-5059.52,66896
135.16,0.45,-0.03,7.00,0.00,40.00,-5059.52,66906
129.40,0.47,0.02,7.00,0.00,40.00,-5059.52,66915
125.08,0.56,0.09,7.00,-0.59,-40.00,-5059.52,66923
118.55,0.71,0.16,7.00,-2.70,-42.00,-5059.52,66932
112.89,0.91,0.20,7.00,-4.13,-43.00,-5059.52,66941
106.43,1.13,0.22,7.00,-5.79,-44.00,-5059.52,66950
100.31,1.38,0.25,7.00,-6.97,-45.00,-5059.52,66959
106.43,1.64,0.26,7.00,-3.10,-42.00,-5059.52,66968
106.96,1.86,0.22,7.00,-1.93,-41.00,-5059.52,66977
106.96,2.08,0.22,7.00,-0.82,-40.00,-5059.52,66985
109.08,2.27,0.19,7.00,0.00,40.00,-5059.52,66995
109.62,2.40,0.13,7.00,0.00,40.00,-5059.52,67004
105.91,2.53,0.13,7.00,0.00,40.00,-5059.52,67012
104.87,2.66,0.12,7.00,0.00,40.00,-5059.52,67021
108.55,2.77,0.12,7.00,0.00,40.00,-5059.52,67030
111.24,2.88,0.10,7.00,0.00,40.00,-5059.52,67039
108.55,2.97,0.10,7.00,0.00,40.00,-5059.52,67047
110.70,3.05,0.08,7.00,0.00,40.00,-5059.52,67056
112.89,3.08,0.03,7.00,0.00,40.00,-5059.52,67065
110.70,3.08,0.00,7.00,0.00,40.00,-5059.52,67074
106.96,3.08,-0.01,7.00,0.00,40.00,-5059.52,67083
102.31,3.08,0.00,7.00,0.00,40.00,-5059.52,67091
82.13,3.07,-0.01,7.00,-6.21,-45.00,-5059.52,67100
74.19,3.07,-0.00,7.00,-8.65,-47.00,-5059.52,67108
64.55,3.07,-0.00,7.00,-11.33,-49.00,-5059.52,67118
59.99,3.08,0.01,7.00,-12.37,-50.00,-5059.52,67127
56.31,3.10,0.03,7.00,-13.03,-50.00,-5059.52,67136
52.54,3.14,0.04,7.00,-13.61,-51.00,-5059.52,67144
48.45,3.18,0.04,7.00,-14.24,-51.00,-5059.52,67153
49.51,3.19,0.01,7.00,-14.11,-51.00,-5059.52,67163
50.59,3.16,-0.03,7.00,-14.19,-51.00,-5059.52,67171
56.01,3.05,-0.12,7.00,-13.96,-51.00,-5059.52,67180
59.37,2.98,-0.06,7.00,-13.29,-51.00,-5060.36,67189
70.85,2.81,-0.17,7.00,-11.60,-49.00,-5060.36,67198
85.51,2.69,-0.12,7.00,-7.43,-46.00,-5061.20,67207
94.98,2.58,-0.11,7.00,-4.47,-43.00,-5062.04,67216
101.31,2.41,-0.17,7.00,-3.11,-42.00,-5062.04,67225
99.32,2.21,-0.20,7.00,-4.99,-44.00,-5062.88,67233
89.91,2.01,-0.20,7.00,-9.57,-48.00,-5063.72,67243
89.01,1.86,-0.15,7.00,-10.44,-48.00,-5064.56,67252
84.22,1.53,-0.33,7.00,-14.50,-52.00,-5064.56,67261
87.68,1.33,-0.20,7.00,-13.79,-51.00,-5065.40,67269
92.64,1.09,-0.23,7.00,-13.31,-51.00,-5066.24,67278
102.31,0.97,-0.12,7.00,-9.70,-48.00,-5067.07,67288
119.13,0.74,-0.23,7.00,-3.82,-43.00,-5067.91,67296
143.22,0.78,0.04,7.00,0.00,40.00,-5068.75,67305
153.92,0.71,-0.08,7.00,0.00,40.00,-5068.75,67314
173.43,0.71,-0.00,7.00,0.00,40.00,-5069.59,67322
198.06,0.67,-0.04,7.00,0.00,40.00,-5069.59,67332
223.88,0.87,0.20,7.00,0.00,40.00,-5069.59,67340
271.25,0.96,0.09,7.00,0.00,40.00,-5069.59,67349
294.97,0.95,-0.01,7.00,0.00,40.00,-5069.59,67357
326.70,0.79,-0.15,7.00,0.00,40.00,-5069.59,67366
346.97,0.24,-0.55,7.00,0.00,40.00,-5069.59,67376
360.05,0.26,0.02,7.00,0.00,40.00,-5069.59,67384
387.66,-0.13,-0.39,7.00,0.00,40.00,-5069.59,67393
400.38,-0.42,-0.29,7.00,0.00,40.00,-5069.59,67401
413.51,-0.68,-0.26,7.00,0.00,40.00,-5069.59,67410
427.05,-0.85,-0.17,7.00,0.00,40.00,-5069.59,67419
453.37,-1.21,-0.35,7.00,0.00,40.00,-5069.59,67428
463.90,-1.69,-0.48,7.00,0.00,40.00,-5069.59,67437
476.87,-2.08,-0.40,7.00,0.00,40.00,-5069.59,67445
483.48,-2.43,-0.34,7.00,0.00,40.00,-5069.59,67454
457.55,-2.76,-0.33,7.00,0.00,40.00,-5069.59,67463
510.84,-3.03,-0.28,7.00,0.00,40.00,-5069.59,67472
522.69,-3.29,-0.25,7.00,0.00,40.00,-5069.59,67481
525.09,-3.55,-0.26,7.00,0.00,40.00,-5069.59,67489
537.26,-3.80,-0.24,7.00,0.00,40.00,-5069.59,67499
539.72,-3.97,-0.18,7.00,0.00,40.00,-5069.59,67507
520.30,-4.12,-0.15,7.00,0.00,40.00,-5069.59,67516
525.09,-4.26,-0.14,7.00,0.00,40.00,-5069.59,67525
525.09,-4.35,-0.09,7.00,0.00,40.00,-5069.59,67533
508.50,-4.43,-0.08,7.00,0.00,40.00,-5069.59,67543
549.70,-4.49,-0.06,7.00,0.00,40.00,-5069.59,67551
549.70,-4.52,-0.03,7.00,0.00,40.00,-5069.59,67560
552.22,-4.54,-0.01,7.00,0.00,40.00,-5069.59,67568
552.22,-4.54,-0.00,7.00,0.00,40.00,-5069.59,67577
554.76,-4.52,0.02,7.00,0.00,40.00,-5069.59,67587
557.30,-4.48,0.04,7.00,0.00,40.00,-5069.59,67595
557.30,-4.45,0.03,7.00,0.00,40.00,-5069.59,67604
559.86,-4.45,0.00,7.00,0.00,40.00,-5069.59,67612
565.01,-4.42,0.02,7.00,0.00,40.00,-5069.59,67621
567.60,-4.40,0.03,7.00,0.00,40.00,-5069.59,67630
565.01,-4.38,0.02,7.00,0.00,40.00,-5069.59,67639
583.40,-4.36,0.02,7.00,0.00,40.00,-5069.59,67648
578.08,-4.36,-0.00,7.00,0.00,40.00,-5069.59,67656
583.40,-4.37,-0.01,7.00,0.00,40.00,-5069.59,67665
586.07,-4.38,-0.01,7.00,0.00,40.00,-5069.59,67674
588.76,-4.40,-0.02,7.00,0.00,40.00,-5069.59,67683
588.76,-4.47,-0.07,7.00,0.00,40.00,-5069.59,67692
557.30,-4.57,-0.10,7.00,0.00,40.00,-5069.59,67700
583.40,-4.67,-0.10,7.00,0.00,40.00,-5069.59,67709
578.08,-4.76,-0.09,7.00,0.00,40.00,-5069.59,67718
570.20,-4.84,-0.08,7.00,0.00,40.00,-5069.59,67727
557.30,-4.92,-0.09,7.00,0.00,40.00,-5069.59,67735
539.72,-5.03,-0.11,7.00,0.00,40.00,-5069.59,67744
522.69,-5.20,-0.17,7.00,0.00,40.00,-5069.59,67753
499.26,-5.31,-0.11,7.00,0.00,40.00,-5069.59,67762
472.51,-5.46,-0.15,7.00,0.00,40.00,-5069.59,67771
443.06,-5.71,-0.24,7.00,0.00,40.00,-5069.59,67779
396.70,-5.93,-0.22,7.00,-13.00,-50.00,-5069.59,67788
363.39,-6.11,-0.18,7.00,-67.37,-96.00,-5069.59,67798
346.97,-6.38,-0.27,7.00,-99.18,-123.00,-5070.43,67806
346.97,-6.79,-0.40,7.00,-111.98,-134.00,-5070.43,67815
358.39,-6.92,-0.14,7.00,-93.96,-119.00,-5071.27,67824
368.47,-7.31,-0.38,7.00,-93.80,-119.00,-5072.95,67833
375.34,-7.63,-0.32,7.00,-90.48,-116.00,-5074.63,67843
389.45,-7.72,-0.09,7.00,-66.38,-95.00,-5077.15,67852
3
{hz{7K,iwj0,67869
356.74,-8.00,-0.28,7.00,-126.00,-146.00,-5082.18,67878
348.58,-7.82,0.17,7.00,-124.09,-144.00,-5084.70,67888
328.21,-8.10,-0.27,7.00,-167.46,-181.00,-5088.06,67897
332.81,-8.04,0.06,7.00,-153.30,-169.00,-5091.42,67906
332.81,-8.10,-0.06,7.00,-157.05,-172.00,-5094.77,67915
297.73,-8.16,-0.06,7.00,-203.05,-211.00,-5098.97,67923
278.95,-8.01,0.15,7.00,-216.81,-222.00,-5103.17,67933
250.55,-7.57,0.45,7.00,-229.65,-233.00,-5108.20,67942
224.94,-7.41,0.15,7.00,-256.05,-255.00,-5113.24,67951
197.13,-6.58,0.83,7.00,-245.03,-246.00,-5118.27,67960
153.92,-6.04,0.54,7.00,-267.95,-265.00,-5124.15,67970
117.40,-5.61,0.43,7.00,-279.01,-275.00,-5130.02,67979
108.01,-4.78,0.82,7.00,-32.29,-67.00,-5135.90,67987
67.64,-4.41,0.38,7.00,-46.37,-79.00,-5141.78,67996
62.89,-4.31,0.10,7.00,-48.21,-80.00,-5147.65,68005
49.51,-3.21,1.09,7.00,-41.81,-75.00,-5153.53,68015
46.89,-2.71,0.50,7.00,-42.18,-75.00,-5159.40,68023
41.75,-2.08,0.63,7.00,-39.38,-73.00,-5165.28,68032
43.41,-1.62,0.46,7.00,-37.53,-71.00,-5170.31,68041
53.96,-1.15,0.48,7.00,-33.00,-67.00,-5176.19,68050
48.45,-0.77,0.38,7.00,-32.64,-67.00,-5182.06,68060
46.89,-0.68,0.09,7.00,-33.63,-68.00,-5187.10,68068
59.68,-0.14,0.54,7.00,-26.42,-62.00,-5192.97,68077
66.94,-0.03,0.10,7.00,-25.79,-61.00,-5198.01,68086
57.52,0.05,0.08,7.00,-27.82,-63.00,-5203.89,68096
44.14,0.67,0.62,7.00,-25.26,-61.00,-5208.92,68104
33.01,0.70,0.03,7.00,-29.20,-64.00,-5213.96,68113
48.98,0.68,-0.02,7.00,-26.92,-62.00,-5219.83,68122
32.82,1.53,0.85,7.00,-21.78,-58.00,-5224.87,68130
25.27,1.23,-0.30,7.00,-28.74,-64.00,-5229.91,68140
24.02,1.44,0.21,7.00,-25.83,-61.00,-5234.94,68149
21.64,1.80,0.36,7.00,-23.60,-59.00,-5239.98,68158
18.01,1.65,-0.15,7.00,-26.67,-62.00,-5245.01,68167
14.68,1.93,0.27,7.00,-23.86,-60.00,-5250.05,68175
14.46,1.87,-0.06,7.00,-25.49,-61.00,-5255.09,68185
13.70,1.72,-0.15,7.00,-26.63,-62.00,-5260.12,68194
13.59,1.62,-0.10,7.00,-26.96,-62.00,-5265.16,68203
16.65,1.41,-0.20,7.00,-28.20,-63.00,-5269.35,68211
23.71,1.39,-0.03,7.00,-27.05,-62.00,-5274.39,68220
26.56,1.23,-0.15,7.00,-28.02,-63.00,-5279.43,68230
28.77,1.09,-0.15,7.00,-28.50,-63.00,-5284.46,68238
30.75,1.27,0.18,7.00,-26.01,-61.00,-5289.50,68247
32.82,1.05,-0.22,7.00,-28.44,-63.00,-5294.54,68256
44.14,1.25,0.19,7.00,-24.09,-60.00,-5299.57,68265
35.61,0.88,-0.36,7.00,-29.50,-64.00,-5303.77,68275
30.56,1.03,0.15,7.00,-27.37,-63.00,-5308.80,68283
26.07,0.91,-0.12,7.00,-29.59,-64.00,-5313.00,68292
20.80,0.74,-0.17,7.00,-31.15,-66.00,-5318.04,68301
11.35,0.99,0.25,7.00,-28.82,-64.00,-5322.23,68311
10.04,1.08,0.10,7.00,-28.99,-64.00,-5326.43,68319
9.77,1.44,0.36,7.00,-26.19,-62.00,-5331.47,68328
9.59,1.39,-0.05,7.00,-28.07,-63.00,-5335.66,68337
9.86,2.08,0.69,7.00,-21.64,-58.00,-5339.86,68345
8.30,1.95,-0.13,7.00,-25.65,-61.00,-5344.89,68355
7.34,2.19,0.25,7.00,-22.95,-59.00,-5349.09,68364
4.93,2.87,0.67,7.00,-17.93,-55.00,-5353.29,68372
4.13,3.03,0.17,7.00,-19.12,-56.00,-5357.49,68381
4.13,3.62,0.59,7.00,-14.49,-52.00,-5361.68,68390
3.57,3.98,0.36,7.00,-13.63,-51.00,-5365.88,68399
2.85,4.38,0.39,7.00,-11.53,-49.00,-5370.08,68408
2.56,4.71,0.33,7.00,-10.14,-48.00,-5373.43,68417
1.31,5.15,0.44,7.00,-37.56,-71.00,-5377.63,68425
2.28,5.52,0.37,7.00,-29.49,-64.00,-5380.99,68434
2.91,5.72,0.20,7.00,-28.01,-63.00,-5385.18,68444
4.01,6.05,0.33,7.00,-16.97,-54.00,-5388.54,68452
3.88,6.22,0.16,7.00,-16.23,-53.00,-5392.74,68461
4.86,6.61,0.39,7.00,-1.82,-41.00,-5396.09,68469
5.48,6.62,0.01,7.00,-9.16,-47.00,-5399.45,68478
6.57,6.84,0.22,7.00,0.22,40.00,-5402.81,68488
8.89,6.97,0.13,7.00,1.52,41.00,-5406.17,68496
9.95,7.13,0.17,7.00,6.48,45.00,-5409.52,68505
11.06,7.40,0.27,7.00,15.10,52.00,-5411.20,68513
13.70,7.26,-0.14,7.00,3.28,42.00,-5412.88,68523
18.39,7.71,0.46,7.00,26.31,62.00,-5412.88,68532
21.93,8.03,0.32,7.00,31.32,66.00,-5412.88,68540
24.64,7.45,-0.58,7.00,0.00,40.00,-5412.88,68549
25.43,7.36,-0.09,7.00,6.02,45.00,-5412.88,68558
25.91,7.10,-0.26,7.00,-1.45,-41.00,-5412.88,68567
26.07,6.41,-0.69,7.00,-27.16,-62.00,-5412.88,68576
26.24,6.22,-0.19,7.00,-22.13,-58.00,-5412.88,68585
33.60,6.05,-0.16,7.00,-24.65,-60.00,-5413.72,68593
46.63,5.97,-0.08,7.00,-22.98,-59.00,-5413.72,68602
65.23,5.75,-0.22,7.00,-27.17,-62.00,-5413.72,68612
88.56,5.49,-0.26,7.00,-27.33,-63.00,-5413.72,68620
119.13,5.15,-0.34,7.00,-24.61,-60.00,-5414.56,68629
143.91,4.85,-0.30,7.00,0.00,40.00,-5415.40,68638
170.97,4.59,-0.25,7.00,0.00,40.00,-5415.40,68646
228.13,4.58,-0.01,7.00,0.00,40.00,-5415.40,68656
280.25,4.49,-0.09,7.00,0.00,40.00,-5415.40,68665
309.00,4.12,-0.36,7.00,0.00,40.00,-5415.40,68673
323.68,3.65,-0.47,7.00,0.00,40.00,-5415.40,68682
326.70,3.09,-0.56,7.00,0.00,40.00,-5415.40,68690
320.69,2.58,-0.51,7.00,0.00,40.00,-5415.40,68700
306.15,2.22,-0.36,7.00,0.00,40.00,-5415.40,68708
290.88,1.98,-0.25,7.00,0.00,40.00,-5415.40,68717
255.28,1.73,-0.25,7.00,0.00,40.00,-5415.40,68726
209.60,1.50,-0.23,7.00,0.00,40.00,-5415.40,68734
126.30,1.36,-0.14,7.00,0.00,40.00,-5415.40,68744
93.10,1.30,-0.07,7.00,-11.44,-49.00,-5415.40,68752
60.63,1.34,0.04,7.00,-20.79,-57.00,-5415.40,68761
38.37,1.42,0.08,7.00,-24.67,-60.00,-5415.40,68770
25.11,1.54,0.12,7.00,-25.55,-61.00,-5416.24,68780
22.81,1.67,0.13,7.00,-25.13,-61.00,-5416.24,68788
19.04,1.83,0.17,7.00,-24.45,-60.00,-5416.24,68797
16.53,2.15,0.31,7.00,-22.46,-58.00,-5417.08,68806
13.17,2.34,0.20,7.00,-22.14,-58.00,-5417.92,68815
11.55,2.63,0.29,7.00,-20.40,-57.00,-5418.76,68824
10.97,3.00,0.37,7.00,-18.29,-55.00,-5419.60,68833
10.41,3.38,0.38,7.00,-16.40,-53.00,-5420.43,68842
10.22,3.79,0.42,7.00,-14.16,-51.00,-5421.27,68850
8.98,4.22,0.43,7.00,-12.04,-50.00,-5422.95,68859
7.98,4.68,0.47,7.00,-9.59,-48.00,-5423.79,68869
8.39,5.16,0.47,7.00,-36.38,-70.00,-5425.47,68877
8.89,5.64,0.48,7.00,-24.44,-60.00,-5426.31,68886
10.04,6.05,0.42,7.00,-15.13,-52.00,-5427.99,68895
9.59,6.47,0.42,7.00,-4.71,-43.00,-5429.67,68903
10.87,6.87,0.40,7.00,4.70,43.00,-5431.35,68913
10.69,7.28,0.41,7.00,14.92,52.00,-5432.19,68922
11.35,7.62,0.34,7.00,22.25,58.00,-5433.86,68930
11.74,7.94,0.31,7.00,29.42,64.00,-5433.86,68939
14.35,8.83,0.89,7.00,63.06,93.00,-5433.86,68948
18.39,8.33,-0.50,7.00,22.58,58.00,-5433.86,68957
22.66,9.24,0.91,7.00,73.13,101.00,-5433.86,68966
23.56,9.20,-0.04,7.00,53.00,84.00,-5433.86,68975
28.43,9.04,-0.16,7.00,46.05,78.00,-5433.86,68983
30.38,9.06,0.03,7.00,50.30,82.00,-5433.86,68993
42.46,9.11,0.05,7.00,50.16,82.00,-5433.86,69002
62.56,9.15,0.04,7.00,46.62,79.00,-5433.03,69010
84.22,9.24,0.09,7.00,43.67,76.00,-5433.03,69019
109.08,9.31,0.07,7.00,35.46,69.00,-5433.03,69028
126.30,9.39,0.08,7.00,29.37,64.00,-5433.03,69037
133.22,9.43,0.04,7.00,25.90,61.00,-5433.03,69046
147.41,9.50,0.08,7.00,20.64,57.00,-5433.03,69055
150.99,9.60,0.10,7.00,21.52,58.00,-5433.03,69063
163.79,9.67,0.06,7.00,14.30,51.00,-5433.03,69072
169.35,9.71,0.04,7.00,11.30,49.00,-5433.03,69082
178.45,9.72,0.01,7.00,4.51,43.00,-5433.03,69091
183.61,9.70,-0.02,7.00,0.00,40.00,-5433.03,69099
194.35,9.69,-0.01,7.00,0.00,40.00,-5433.03,69108
202.80,9.68,-0.01,7.00,0.00,40.00,-5433.03,69116
212.59,9.65,-0.03,7.00,0.00,40.00,-5433.03,69126
212.59,9.61,-0.04,7.00,0.00,40.00,-5433.03,69134
212.59,9.57,-0.04,7.00,0.00,40.00,-5433.03,69143
209.60,9.51,-0.05,7.00,0.00,40.00,-5433.03,69151
208.62,9.50,-0.01,7.00,0.00,40.00,-5433.03,69160
208.62,9.49,-0.02,7.00,0.00,40.00,-5433.03,69170
202.80,9.47,-0.01,7.00,0.00,40.00,-5433.03,69178
197.13,9.46,-0.01,7.00,0.00,40.00,-5433.03,69187
185.36,9.50,0.04,7.00,0.00,40.00,-5433.03,69195
171.79,9.55,0.05,7.00,5.93,44.00,-5433.03,69204
154.66,9.60,0.04,7.00,17.93,55.00,-5433.03,69214
141.84,9.68,0.08,7.00,28.48,63.00,-5433.03,69222
128.15,9.78,0.10,7.00,38.62,72.00,-5433.03,69231
94.51,9.84,0.06,7.00,54.18,85.00,-5433.03,69240
89.46,9.93,0.10,7.00,59.34,89.00,-5433.03,69249
88.56,9.96,0.02,7.00,58.79,89.00,-5433.03,69258
84.65,9.99,0.03,7.00,61.09,91.00,-5433.03,69267
83.38,10.02,0.03,7.00,62.06,92.00,-5433.03,69275
82.54,10.02,0.01,7.00,62.10,92.00,-5433.03,69284
78.87,10.00,-0.02,7.00,62.10,92.00,-5433.03,69294
77.67,9.98,-0.02,7.00,61.92,92.00,-5433.03,69302
76.89,9.88,-0.10,7.00,58.09,88.00,-5433.03,69311
74.95,9.81,-0.06,7.00,57.86,88.00,-5433.03,69320
70.12,9.72,-0.09,7.00,56.29,87.00,-5433.03,69328
67.64,9.53,-0.19,7.00,50.52,82.00,-5433.03,69338
69.05,9.33,-0.20,7.00,44.71,77.00,-5433.03,69347
56.91,9.13,-0.20,7.00,42.65,75.00,-5433.03,69355
56.61,8.92,-0.21,7.00,37.34,71.00,-5433.03,69364
58.43,8.75,-0.16,7.00,33.77,68.00,-5433.03,69373
65.23,8.59,-0.17,7.00,27.87,63.00,-5433.03,69382
89.010,-5788.90,71783
0.28,2.93,0.11,7.00,-19.92,-56.00,-5788.90,71792
0.90,3.04,0.11,7.00,-19.36,-56.00,-5788.90,71801
0.76,3.14,0.10,7.00,-18.87,-55.00,-5788.90,71810
0.37,3.25,0.10,7.00,-18.36,-55.00,-5788.90,71819
0.47,3.35,0.10,7.00,-17.85,-55.00,-5788.90,71828
0.32,3.41,0.07,7.00,-17.66,-54.00,-5788.90,71836
0.28,3.47,0.06,7.00,-17.40,-54.00,-5788.90,71845
0.95,3.53,0.06,7.00,-17.09,-54.00,-5788.90,71854
1.00,3.55,0.02,7.00,-17.18,-54.00,-5788.90,71863
0.28,3.54,-0.01,7.00,-17.36,-54.00,-5788.90,71872
0.32,3.51,-0.02,7.00,-17.54,-54.00,-5788.90,71880
0.32,3.48,-0.03,7.00,-17.72,-54.00,-5788.90,71889
0.28,3.42,-0.06,7.00,-18.12,-55.00,-5788.90,71899
0.32,3.36,-0.06,7.00,-18.46,-55.00,-5788.90,71907
0.28,3.31,-0.05,7.00,-18.63,-55.00,-5788.90,71916
0.81,3.27,-0.04,7.00,-18.78,-55.00,-5788.90,71924
1.11,3.24,-0.03,7.00,-18.93,-55.00,-5788.90,71933
0.90,3.22,-0.02,7.00,-18.94,-55.00,-5788.90,71943
1.00,3.19,-0.03,7.00,-19.15,-56.00,-5788.90,71951
1.00,3.23,0.04,7.00,-18.71,-55.00,-5788.90,71960
0.81,3.28,0.05,7.00,-18.38,-55.00,-5788.90,71969
0.71,3.32,0.04,7.00,-18.27,-55.00,-5788.90,71977
0.76,3.34,0.02,7.00,-18.25,-55.00,-5788.90,71987
0.32,3.38,0.04,7.00,-17.97,-55.00,-5788.90,71995
0.47,3.47,0.10,7.00,-17.23,-54.00,-5788.90,72004
0.32,3.56,0.09,7.00,-16.83,-54.00,-5788.90,72013
0.37,3.65,0.09,7.00,-16.42,-53.00,-5788.90,72022
0.28,3.75,0.11,7.00,-15.81,-53.00,-5788.90,72031
0.32,3.93,0.17,7.00,-14.69,-52.00,-5788.90,72040
0.28,4.08,0.16,7.00,-13.94,-51.00,-5788.90,72048
0.23,4.24,0.16,7.00,-13.15,-51.00,-5788.90,72057
0.28,4.43,0.18,7.00,-12.14,-50.00,-5788.90,72067
0.28,4.66,0.23,7.00,-10.77,-49.00,-5788.90,72075
0.23,4.88,0.22,7.00,-9.75,-48.00,-5788.90,72084
0.32,5.09,0.21,7.00,-43.62,-76.00,-5788.90,72092
0.32,5.29,0.20,7.00,-38.75,-72.00,-5788.90,72101
0.28,5.47,0.19,7.00,-34.46,-69.00,-5788.90,72111
0.32,5.64,0.17,7.00,-30.53,-65.00,-5788.90,72119
0.28,5.78,0.14,7.00,-27.60,-63.00,-5788.90,72128
0.28,5.92,0.14,7.00,-24.19,-60.00,-5788.90,72136
0.56,6.02,0.10,7.00,-22.48,-58.00,-5788.90,72145
0.32,6.06,0.04,7.00,-22.75,-59.00,-5788.90,72155
0.47,6.12,0.06,7.00,-20.84,-57.00,-5788.90,72163
0.37,6.18,0.06,7.00,-19.19,-56.00,-5788.90,72172
0.28,6.18,-0.00,7.00,-20.53,-57.00,-5788.90,72180
0.28,6.15,-0.03,7.00,-21.74,-58.00,-5788.90,72189
0.14,6.13,-0.02,7.00,-22.06,-58.00,-5788.90,72199
0.32,6.12,-0.01,7.00,-22.18,-58.00,-5788.90,72207
1.11,6.11,-0.01,7.00,-22.39,-58.00,-5788.90,72216
0.76,6.07,-0.04,7.00,-23.99,-60.00,-5788.90,72224
0.32,6.04,-0.03,7.00,-24.47,-60.00,-5788.90,72233
0.32,5.98,-0.06,7.00,-26.56,-62.00,-5788.90,72243
0.28,5.88,-0.11,7.00,-30.24,-65.00,-5788.90,72251
0.32,5.86,-0.02,7.00,-28.90,-64.00,-5788.90,72260
0.28,5.77,-0.09,7.00,-32.53,-67.00,-5788.90,72269
0.42,5.72,-0.05,7.00,-33.19,-67.00,-5788.90,72278
0.32,5.64,-0.07,7.00,-35.39,-69.00,-5788.90,72287
1.00,5.65,0.01,7.00,-33.68,-68.00,-5788.90,72295
0.86,5.61,-0.03,7.00,-35.30,-69.00,-5788.90,72304
0.61,5.57,-0.05,7.00,-36.70,-70.00,-5788.90,72313
0.56,5.55,-0.02,7.00,-36.57,-70.00,-5788.90,72322
0.28,5.54,-0.01,7.00,-36.51,-70.00,-5788.90,72331
0.47,5.54,-0.00,7.00,-36.54,-70.00,-5788.90,72339
0.28,5.55,0.01,7.00,-36.12,-70.00,-5788.90,72348
0.23,5.55,-0.00,7.00,-36.33,-70.00,-5788.90,72357
0.51,5.55,-0.00,7.00,-36.32,-70.00,-5788.90,72366
1.11,5.54,-0.01,7.00,-36.76,-70.00,-5788.90,72375
0.76,5.53,-0.01,7.00,-36.80,-71.00,-5788.90,72383
0.37,5.51,-0.02,7.00,-37.77,-71.00,-5788.90,72392
0.71,5.50,-0.01,7.00,-37.79,-71.00,-5788.90,72401
0.28,5.46,-0.04,7.00,-39.33,-73.00,-5788.90,72410
0.51,5.42,-0.04,7.00,-40.18,-73.00,-5788.90,72419
0.32,5.40,-0.02,7.00,-40.41,-74.00,-5788.90,72427
0.28,5.37,-0.03,7.00,-41.30,-74.00,-5788.90,72436
0.28,5.35,-0.02,7.00,-41.50,-74.00,-5788.90,72445
0.32,5.36,0.01,7.00,-40.87,-74.00,-5788.90,72454
0.42,5.46,0.10,7.00,-36.66,-70.00,-5788.90,72463
0.28,5.56,0.10,7.00,-34.09,-68.00,-5788.90,72471
0.32,5.60,0.04,7.00,-34.19,-68.00,-5788.90,72480
0.37,5.70,0.10,7.00,-30.40,-65.00,-5788.90,72489
0.71,5.84,0.14,7.00,-26.33,-62.00,-5788.90,72498
0.37,5.94,0.10,7.00,-24.41,-60.00,-5788.90,72507
0.47,6.03,0.08,7.00,-22.65,-59.00,-5789.74,72516
0.32,6.07,0.05,7.00,-22.29,-58.00,-5789.74,72524
1.06,6.17,0.10,7.00,-18.68,-55.00,-5789.74,72534
0.32,6.29,0.12,7.00,-15.45,-52.00,-5789.74,72542
0.28,6.35,0.06,7.00,-14.98,-52.00,-5789.74,72551
0.37,6.40,0.05,7.00,-13.93,-51.00,-5789.74,72560
0.32,6.46,0.06,7.00,-12.21,-50.00,-5789.74,72568
0.28,6.53,0.07,7.00,-10.39,-48.00,-5790.58,72578
0.90,6.57,0.04,7.00,-9.83,-48.00,-5790.58,72586
0.32,6.61,0.04,7.00,-9.07,-47.00,-5790.58,72595
0.32,6.65,0.04,7.00,-7.82,-46.00,-5790.58,72603
0.32,6.78,0.12,7.00,-3.08,-42.00,-5790.58,72612
0.37,6.71,-0.07,7.00,-8.66,-47.00,-5790.58,72622
0.71,6.71,-0.00,7.00,-7.43,-46.00,-5790.58,72630
0.76,6.73,0.02,7.00,-6.45,-45.00,-5790.58,72639
0.81,6.75,0.02,7.00,-5.90,-44.00,-5790.58,72647
0.51,6.81,0.06,7.00,-3.43,-42.00,-5790.58,72656
0.81,6.88,0.06,7.00,-1.84,-41.00,-5790.58,72665
0.42,6.91,0.04,7.00,-1.34,-41.00,-5790.58,72674
0.32,6.99,0.08,7.00,1.29,41.00,-5790.58,72683
0.32,7.09,0.10,7.00,4.38,43.00,-5790.58,72691
0.00,7.24,0.15,7.00,8.93,47.00,-5789.74,72700
0.32,7.37,0.13,7.00,11.86,49.00,-5789.74,72709
0.32,7.46,0.09,7.00,13.43,51.00,-5789.74,72718
0.32,7.67,0.21,7.00,21.07,57.00,-5788.90,72726
1.00,7.82,0.15,7.00,23.59,59.00,-5788.90,72735
0.76,7.95,0.13,7.00,26.41,62.00,-5788.06,72744
0.28,8.08,0.13,7.00,29.52,64.00,-5787.22,72753
0.32,8.50,0.42,7.00,45.90,78.00,-5786.39,72762
0.32,8.46,-0.04,7.00,35.76,70.00,-5786.39,72770
0.32,8.49,0.03,7.00,37.92,71.00,-5786.39,72779
0.37,8.82,0.33,7.00,52.24,84.00,-5786.39,72788
0.51,8.89,0.07,7.00,48.67,80.00,-5785.55,72797
0.32,9.02,0.12,7.00,52.91,84.00,-5784.71,72806
0.51,9.09,0.07,7.00,53.68,85.00,-5784.71,72814
0.32,9.16,0.07,7.00,55.37,86.00,-5783.87,72823
0.56,9.15,-0.01,7.00,53.68,85.00,-5783.87,72833
0.28,9.13,-0.02,7.00,52.72,84.00,-5783.03,72841
0.42,9.10,-0.03,7.00,51.73,83.00,-5783.03,72850
0.37,8.94,-0.16,7.00,45.17,78.00,-5782.19,72858
0.28,8.76,-0.17,7.00,40.58,74.00,-5781.35,72867
0.71,8.60,-0.16,7.00,36.92,71.00,-5781.35,72877
0.32,8.44,-0.17,7.00,32.52,67.00,-5781.35,72885
0.28,8.31,-0.13,7.00,30.15,65.00,-5780.51,72894
1.26,8.21,-0.10,7.00,28.18,63.00,-5780.51,72902
0.32,7.96,-0.24,7.00,19.20,56.00,-5779.67,72911
0.28,7.73,-0.24,7.00,13.40,51.00,-5779.67,72921
0.32,7.53,-0.20,7.00,9.27,47.00,-5779.67,72929
0.28,7.34,-0.19,7.00,4.81,44.00,-5779.67,72938
0.28,7.19,-0.15,7.00,1.60,41.00,-5779.67,72946
1.00,7.05,-0.14,7.00,-1.52,-41.00,-5779.67,72955
0.86,6.89,-0.16,7.00,-5.78,-44.00,-5779.67,72965
0.37,6.75,-0.15,7.00,-9.33,-47.00,-5779.67,72973
0.37,6.60,-0.15,7.00,-13.01,-50.00,-5779.67,72982
0.66,6.50,-0.09,7.00,-14.32,-52.00,-5779.67,72990
0.32,6.44,-0.06,7.00,-15.08,-52.00,-5779.67,72999
0.37,6.41,-0.03,7.00,-15.44,-52.00,-5779.67,73009
0.28,6.47,0.06,7.00,-11.94,-50.00,-5780.51,73017
0.32,6.39,-0.09,7.00,-17.09,-54.00,-5780.51,73026
0.28,6.45,0.06,7.00,-12.66,-50.00,-5781.35,73034
0.32,6.49,0.05,7.00,-11.66,-49.00,-5782.19,73043
0.32,6.53,0.03,7.00,-11.17,-49.00,-5782.19,73053
0.28,6.63,0.10,7.00,-7.36,-46.00,-5783.03,73061
0.32,6.67,0.04,7.00,-7.32,-46.00,-5783.87,73070
0.47,6.69,0.02,7.00,-7.46,-46.00,-5784.71,73078
0.28,6.76,0.07,7.00,-4.70,-43.00,-5785.55,73088
0.32,6.50,-0.26,7.00,-17.78,-54.00,-5786.39,73097
0.71,6.65,0.16,7.00,-5.50,-44.00,-5787.22,73105
0.71,6.65,-0.01,7.00,-8.87,-47.00,-5788.06,73114
0.42,6.71,0.06,7.00,-6.07,-45.00,-5788.06,73122
0.76,6.66,-0.05,7.00,-9.32,-47.00,-5788.90,73132
0.32,6.99,0.32,7.00,6.14,45.00,-5788.90,73140
0.51,6.59,-0.40,7.00,-18.18,-55.00,-5789.74,73149
0.28,6.62,0.03,7.00,-8.78,-47.00,-5789.74,73158
0.32,6.66,0.04,7.00,-7.82,-46.00,-5790.58,73166
0.28,6.49,-0.17,7.00,-16.05,-53.00,-5790.58,73176
0.32,6.70,0.21,7.00,-3.25,-42.00,-5791.42,73184
0.32,6.84,0.14,7.00,-1.09,-40.00,-5791.42,73193
0.28,6.73,-0.11,7.00,-8.96,-47.00,-5792.26,73201
0.32,6.71,-0.02,7.00,-7.84,-46.00,-5793.10,73210
0.28,6.76,0.05,7.00,-5.15,-44.00,-5793.94,73220
0.90,6.66,-0.09,7.00,-10.31,-48.00,-5794.78,73228
0.32,6.64,-0.02,7.00,-9.50,-47.00,-5795.62,73237
0.76,6.52,-0.12,7.00,-14.47,-52.00,-5796.46,73245
0.28,6.42,-0.10,7.00,-16.63,-53.00,-5797.30,73254
0.32,6.29,-0.13,7.00,-20.50,-57.00,-5798.14,73264
0.56,6.09,-0.20,7.00,-26.74,-62.00,-5798.98,73272
0.32,5.92,-0.17,7.00,-30.44,-65.00,-5799.82,73281
0.42,5.71,-0.21,7.00,-36.27,-70.00,-5801.49,73290
0.61,5.66,-0.05,7.00,-34.60,-69.00,-5802.33,73298
0.42,5.32,-0.34,7.00,-48.64,-80.00,-5804.01,73308
0.37,5.17,-0.15,7.00,-48.66,-80.00,-5804.85,73316
0.32,4.98,-0.19,7.00,-10.85,-49.00,-5805.69,73325
0.28,4.82,-0.16,7.00,-11.56,-49.00,-5807.37,73334
0.37,4.57,-0.25,7.00,-13.12,-51.00,-5808.21,73342
0.32,4.38,-0.20,7.00,-13.90,-51.00,-5809.05,73352
0.28,4.46,0.08,7.00,-12.41,-50.00,-5810.73,73361
0.76,4.19,-0.26,7.00,-15.10,-52.00,-5811.57,73369
0.28,4.08,-0.11,7.00,-15.07,-52.00,-5813.25,73378
0.32,4.00,-0.08,7.00,-15.30,-52.00,-5814.92,73388
0.37,3.80,-0.20,7.00,-16.80,-54.00,-5815.76,73396
1.06,3.74,-0.06,7.00,-16.52,-53.00,-5817.44,73405
2.62,3.71,-0.04,7.00,-16.59,-53.00,-5819.12,73414
0.51,3.43,-0.28,7.00,-18.96,-55.00,-5820.80,73422
0.28,3.51,0.08,7.00,-17.12,-54.00,-5822.48,73432
0.28,3.48,-0.03,7.00,-17.76,-54.00,-5824.16,73440
0.32,3.16,-0.32,7.00,-20.51,-57.00,-5825.83,73449
0.37,3.06,-0.09,7.00,-20.04,-56.00,-5827.51,73458
0.66,3.19,0.12,7.00,-18.57,-55.00,-5829.19,73466
0.76,2.98,-0.21,7.00,-20.93,-57.00,-5830.87,73476
0.32,3.09,0.11,7.00,-19.08,-56.00,-5832.55,73485
0.28,3.11,0.01,7.00,-19.43,-56.00,-5835.07,73493
0.32,3.14,0.03,7.00,-19.17,-56.00,-5836.75,73502
0.28,3.24,0.10,7.00,-18.41,-55.00,-5839.26,73511
0.32,3.22,-0.02,7.00,-18.97,-55.00,-5840.94,73520
0.32,3.18,-0.04,7.00,-19.22,-56.00,-5843.46,73529
0.32,3.10,-0.09,7.00,-19.87,-56.00,-5845.98,73538
0.28,2.98,-0.11,7.00,-20.53,-57.00,-5847.66,73546
0.32,2.99,0.00,7.00,-20.05,-56.00,-5850.18,73555
0.28,2.93,-0.05,7.00,-20.53,-57.00,-5852.69,73565
0.28,2.91,-0.03,7.00,-20.56,-57.00,-5855.21,73573
0.32,2.93,0.02,7.00,-20.27,-57.00,-5857.73,73582
0.32,2.79,-0.14,7.00,-21.61,-58.00,-5859.41,73591
0.37,2.87,0.08,7.00,-20.31,-57.00,-5861.93,73600
0.32,3.07,0.19,7.00,-18.90,-55}
7"ij64,73626
0.28,3.73,0.30,7.00,-15.15,-52.00,-5871.16,73635
1.16,3.91,0.18,7.00,-14.76,-52.00,-5872.84,73645
0.95,4.18,0.27,7.00,-13.05,-50.00,-5875.36,73653
0.90,4.59,0.41,7.00,-10.41,-48.00,-5877.87,73662
1.00,4.87,0.28,7.00,-9.55,-48.00,-5879.55,73671
0.37,5.12,0.25,7.00,-41.98,-75.00,-5882.07,73679
0.51,5.42,0.30,7.00,-33.42,-68.00,-5883.75,73689
0.32,5.72,0.30,7.00,-26.19,-62.00,-5885.43,73697
0.32,5.94,0.23,7.00,-21.89,-58.00,-5887.95,73706
1.00,6.12,0.18,7.00,-18.48,-55.00,-5889.62,73715
0.42,6.31,0.19,7.00,-13.37,-51.00,-5891.30,73723
0.32,6.48,0.16,7.00,-9.84,-48.00,-5893.82,73733
0.28,6.59,0.11,7.00,-8.16,-46.00,-5895.50,73742
0.32,6.66,0.07,7.00,-7.11,-45.00,-5897.18,73750
0.32,6.77,0.12,7.00,-3.33,-42.00,-5898.86,73759
0.32,6.85,0.08,7.00,-2.24,-41.00,-5900.54,73767
0.86,6.92,0.07,7.00,-0.55,-40.00,-5902.21,73777
1.36,6.97,0.05,7.00,0.27,40.00,-5903.89,73785
3.94,6.97,-0.00,7.00,-0.73,-40.00,-5904.73,73794
6.12,6.99,0.02,7.00,0.00,40.00,-5905.57,73802
6.57,7.05,0.07,7.00,2.56,42.00,-5906.41,73811
6.95,7.00,-0.06,7.00,-1.11,-40.00,-5907.25,73821
7.41,7.12,0.13,7.00,5.48,44.00,-5907.25,73829
7.41,7.24,0.11,7.00,8.06,46.00,-5907.25,73838
8.64,7.20,-0.04,7.00,4.00,43.00,-5906.41,73846
8.56,7.29,0.09,7.00,8.90,47.00,-5906.41,73856
9.15,7.28,-0.01,7.00,6.75,45.00,-5906.41,73864
9.33,7.28,-0.00,7.00,6.84,45.00,-5906.41,73873
10.50,7.32,0.04,7.00,8.57,47.00,-5905.57,73881
11.64,7.33,0.01,7.00,8.03,46.00,-5904.73,73890
12.14,7.29,-0.04,7.00,6.20,45.00,-5904.73,73900
13.06,7.20,-0.09,7.00,2.85,42.00,-5903.89,73908
13.59,7.11,-0.09,7.00,0.45,40.00,-5903.05,73917
12.85,7.03,-0.08,7.00,-0.55,-40.00,-5903.05,73926
12.44,6.89,-0.14,7.00,-5.11,-44.00,-5902.21,73934
11.94,6.86,-0.04,7.00,-4.01,-43.00,-5902.21,73944
11.55,6.73,-0.12,7.00,-8.91,-47.00,-5902.21,73952
11.74,6.64,-0.09,7.00,-10.40,-48.00,-5902.21,73961
12.04,6.59,-0.05,7.00,-10.84,-49.00,-5902.21,73970
11.64,6.46,-0.14,7.00,-15.97,-53.00,-5903.05,73979
12.44,6.34,-0.11,7.00,-18.34,-55.00,-5903.05,73988
12.44,6.22,-0.13,7.00,-21.87,-58.00,-5903.89,73997
12.24,6.13,-0.09,7.00,-23.24,-59.00,-5904.73,74006
12.34,6.04,-0.09,7.00,-25.68,-61.00,-5905.57,74014
12.65,6.13,0.10,7.00,-19.39,-56.00,-5906.41,74023
13.59,5.96,-0.18,7.00,-29.21,-64.00,-5907.25,74033
12.34,5.85,-0.11,7.00,-30.79,-65.00,-5908.09,74041
11.64,5.87,0.02,7.00,-27.63,-63.00,-5908.93,74050
11.35,5.81,-0.06,7.00,-30.62,-65.00,-5909.77,74059
10.78,5.81,-0.00,7.00,-29.58,-64.00,-5910.61,74068
10.69,5.86,0.06,7.00,-27.07,-62.00,-5911.45,74077
11.55,5.86,0.00,7.00,-28.11,-63.00,-5913.13,74086
10.59,5.90,0.04,7.00,-26.46,-62.00,-5913.97,74095
10.32,5.91,0.00,7.00,-27.11,-62.00,-5914.80,74103
11.16,5.88,-0.03,7.00,-28.47,-63.00,-5915.64,74113
10.59,5.80,-0.08,7.00,-31.47,-66.00,-5916.48,74122
11.06,5.67,-0.13,7.00,-35.61,-70.00,-5917.32,74131
11.06,5.45,-0.22,7.00,-43.02,-76.00,-5919.00,74139
11.64,5.13,-0.31,7.00,-52.71,-84.00,-5919.84,74148
12.24,4.82,-0.32,7.00,-11.89,-49.00,-5921.52,74158
11.35,4.46,-0.36,7.00,-13.89,-51.00,-5922.36,74166
9.68,4.20,-0.26,7.00,-14.84,-52.00,-5923.20,74175
9.77,3.93,-0.27,7.00,-16.20,-53.00,-5924.88,74184
7.26,3.64,-0.29,7.00,-17.84,-55.00,-5925.72,74192
5.48,3.43,-0.21,7.00,-18.60,-55.00,-5926.56,74202
4.72,3.21,-0.22,7.00,-19.80,-56.00,-5927.39,74211
4.20,2.97,-0.24,7.00,-21.04,-57.00,-5928.23,74219
3.14,2.80,-0.17,7.00,-21.67,-58.00,-5929.91,74228
0.32,2.64,-0.17,7.00,-22.48,-58.00,-5930.75,74237
0.32,2.47,-0.17,7.00,-23.34,-59.00,-5931.59,74246
0.61,2.29,-0.18,7.00,-24.27,-60.00,-5932.43,74255
0.32,2.12,-0.17,7.00,-25.04,-61.00,-5933.27,74264
0.28,1.92,-0.20,7.00,-26.20,-62.00,-5934.11,74272
0.81,1.70,-0.22,7.00,-27.37,-63.00,-5935.79,74281
0.47,1.47,-0.23,7.00,-28.58,-64.00,-5936.63,74291
5.06,1.33,-0.14,7.00,-28.87,-64.00,-5936.63,74299
3.57,2.61,1.28,7.00,-16.82,-54.00,-5936.63,74308
0.37,1.41,-1.20,7.00,-32.72,-67.00,-5936.63,74317
0.61,1.03,-0.38,7.00,-31.35,-66.00,-5936.63,74326
0.32,1.34,0.31,7.00,-27.08,-62.00,-5937.47,74335
0.32,0.48,-0.86,7.00,-36.07,-70.00,-5937.47,74344
0.28,0.55,0.07,7.00,-31.95,-66.00,-5938.31,74352
0.32,0.28,-0.27,7.00,-34.65,-69.00,-5939.14,74361
0.47,-0.12,-0.40,7.00,-37.21,-71.00,-5939.14,74371
0.32,-0.18,-0.06,7.00,-36.17,-70.00,-5939.98,74379
0.32,-0.27,-0.09,7.00,-36.73,-70.00,-5940.82,74388
0.32,0.05,0.32,7.00,-33.48,-68.00,-5940.82,74397
0.28,0.49,0.44,7.00,-30.76,-65.00,-5940.82,74405
0.32,0.45,-0.04,7.00,-32.92,-67.00,-5940.82,74415
0.90,0.45,-0.00,7.00,-32.75,-67.00,-5940.82,74423
0.37,0.75,0.30,7.00,-30.07,-65.00,-5940.82,74432
0.66,1.16,0.41,7.00,-27.55,-63.00,-5940.82,74441
0.37,1.20,0.04,7.00,-28.83,-64.00,-5940.82,74449
0.32,1.29,0.09,7.00,-28.15,-63.00,-5940.82,74459
0.32,1.44,0.14,7.00,-27.24,-62.00,-5940.82,74468
0.32,1.51,0.07,7.00,-27.20,-62.00,-5941.66,74476
0.28,1.53,0.03,7.00,-27.23,-62.00,-5941.66,74485
0.28,1.43,-0.10,7.00,-28.24,-63.00,-5941.66,74493
0.56,1.32,-0.11,7.00,-28.86,-64.00,-5941.66,74503
0.28,1.23,-0.09,7.00,-29.19,-64.00,-5941.66,74512
0.90,1.18,-0.05,7.00,-29.31,-64.00,-5942.50,74520
0.28,1.14,-0.04,7.00,-29.42,-64.00,-5942.50,74529
0.28,1.21,0.06,7.00,-28.71,-64.00,-5942.50,74539
0.32,1.21,0.00,7.00,-28.94,-64.00,-5942.50,74547
0.61,1.29,0.08,7.00,-28.21,-63.00,-5943.34,74556
0.28,1.40,0.11,7.00,-27.59,-63.00,-5943.34,74565
0.37,1.51,0.12,7.00,-26.97,-62.00,-5943.34,74573
0.28,1.66,0.15,7.00,-26.10,-62.00,-5944.18,74583
0.42,1.83,0.17,7.00,-25.13,-61.00,-5944.18,74591
0.32,2.05,0.22,7.00,-23.86,-60.00,-5945.02,74600
0.42,2.34,0.28,7.00,-22.17,-58.00,-5945.02,74609
0.61,2.56,0.22,7.00,-21.30,-57.00,-5945.86,74617
0.42,2.80,0.24,7.00,-20.05,-56.00,-5945.86,74627
0.71,3.09,0.29,7.00,-18.37,-55.00,-5946.70,74636
0.00,3.35,0.26,7.00,-17.24,-54.00,-5946.70,74644
0.32,3.63,0.28,7.00,-15.76,-53.00,-5947.54,74653
0.28,3.94,0.31,7.00,-14.05,-51.00,-5947.54,74662
0.47,4.18,0.24,7.00,-13.17,-51.00,-5948.38,74671
0.32,4.43,0.26,7.00,-11.80,-49.00,-5949.22,74680
0.51,4.81,0.38,7.00,-9.41,-47.00,-5949.22,74689
0.66,5.11,0.30,7.00,-41.33,-74.00,-5950.06,74697
0.32,5.46,0.35,7.00,-31.72,-66.00,-5950.06,74706
0.28,5.61,0.15,7.00,-31.82,-66.00,-5950.90,74715
0.42,5.93,0.33,7.00,-20.17,-56.00,-5951.74,74724
0.47,6.17,0.24,7.00,-16.01,-53.00,-5952.57,74733
0.42,6.37,0.20,7.00,-11.67,-49.00,-5953.41,74741
0.71,6.67,0.30,7.00,-2.17,-41.00,-5954.25,74750
0.42,6.72,0.05,7.00,-5.95,-44.00,-5954.25,74759
1.16,6.88,0.16,7.00,0.35,40.00,-5955.09,74768
0.37,7.01,0.13,7.00,2.83,42.00,-5955.93,74777
0.71,7.09,0.07,7.00,3.64,43.00,-5956.77,74785
0.28,7.20,0.12,7.00,7.40,46.00,-5956.77,74795
0.32,7.23,0.03,7.00,6.52,45.00,-5956.77,74803
0.42,7.79,0.56,7.00,30.94,66.00,-5956.77,74812
0.32,7.96,0.17,7.00,27.40,63.00,-5956.77,74820
0.32,7.71,-0.25,7.00,12.94,50.00,-5956.77,74829
0.76,7.49,-0.23,7.00,7.65,46.00,-5956.77,74839
0.32,7.57,0.09,7.00,16.11,53.00,-5956.77,74847
0.32,7.72,0.15,7.00,20.95,57.00,-5956.77,74856
0.28,7.73,0.01,7.00,18.37,55.00,-5956.77,74864
0.28,7.83,0.10,7.00,22.89,59.00,-5955.93,74873
0.28,7.68,-0.15,7.00,14.08,51.00,-5955.93,74882
0.42,7.64,-0.04,7.00,15.18,52.00,-5955.93,74891
0.28,7.71,0.07,7.00,19.09,56.00,-5955.93,74900
0.28,7.80,0.09,7.00,21.83,58.00,-5955.93,74908
0.28,7.86,0.06,7.00,22.83,59.00,-5955.93,74917
0.32,7.89,0.02,7.00,22.70,59.00,-5955.93,74926
0.28,7.92,0.04,7.00,23.80,59.00,-5955.93,74935
0.66,7.95,0.02,7.00,24.14,60.00,-5955.93,74944
1.06,7.99,0.04,7.00,25.53,61.00,-5955.93,74952
0.61,8.04,0.05,7.00,27.13,62.00,-5955.93,74961
1.06,8.09,0.05,7.00,28.30,63.00,-5955.93,74970
0.61,8.13,0.04,7.00,29.07,64.00,-5955.93,74979
1.11,8.19,0.06,7.00,30.82,65.00,-5955.93,74988
0.32,8.23,0.04,7.00,31.65,66.00,-5955.93,74996
0.42,8.27,0.04,7.00,32.56,67.00,-5955.93,75005
0.23,8.33,0.06,7.00,34.64,69.00,-5955.93,75014
0.32,8.41,0.08,7.00,36.74,70.00,-5955.93,75023
0.28,8.48,0.07,7.00,38.49,72.00,-5955.93,75032
0.61,8.59,0.11,7.00,41.93,75.00,-5955.93,75040
0.28,8.68,0.09,7.00,43.78,76.00,-5955.93,75049
0.28,8.79,0.11,7.00,46.78,79.00,-5955.93,75058
0.32,8.88,0.09,7.00,48.70,80.00,-5955.93,75067
0.37,8.93,0.05,7.00,49.32,81.00,-5955.93,75075
0.76,8.91,-0.02,7.00,47.29,79.00,-5955.93,75084
0.00,8.86,-0.04,7.00,45.75,78.00,-5955.93,75094
0.32,8.79,-0.07,7.00,43.43,76.00,-5955.93,75102
1.21,8.71,-0.08,7.00,41.24,74.00,-5955.93,75111
0.28,8.61,-0.10,7.00,38.27,72.00,-5955.93,75119
0.32,8.54,-0.08,7.00,36.84,71.00,-5955.93,75128
0.32,8.46,-0.07,7.00,35.03,69.00,-5955.93,75138
0.28,8.41,-0.05,7.00,34.09,68.00,-5955.93,75146
0.32,8.40,-0.01,7.00,34.86,69.00,-5955.93,75155
0.28,8.41,0.01,7.00,35.47,69.00,-5955.93,75163
0.28,8.34,-0.07,7.00,32.25,67.00,-5955.93,75172
0.32,8.29,-0.06,7.00,30.98,66.00,-5955.93,75182
0.32,8.37,0.09,7.00,36.16,70.00,-5955.93,75190
0.76,8.40,0.03,7.00,35.50,69.00,-5955.93,75199
0.81,8.43,0.03,7.00,36.26,70.00,-5955.93,75207
0.81,8.47,0.04,7.00,37.37,71.00,-5955.93,75216
0.28,8.50,0.03,7.00,38.05,72.00,-5955.93,75226
0.56,8.53,0.03,7.00,38.79,72.00,-5955.93,75234
0.32,8.55,0.03,7.00,39.32,73.00,-5955.93,75243
0.32,8.60,0.05,7.00,41.00,74.00,-5955.93,75251
0.61,8.63,0.03,7.00,41.25,74.00,-5955.93,75260
0.42,8.68,0.06,7.00,43.26,76.00,-5955.93,75270
0.66,8.74,0.06,7.00,44.63,77.00,-5955.93,75278
0.37,8.78,0.04,7.00,45.23,78.00,-5955.93,75287
0.76,8.82,0.05,7.00,46.53,79.00,-5955.93,75295
1.06,8.90,0.07,7.00,48.82,81.00,-5955.93,75304
0.28,8.97,0.07,7.00,50.61,82.00,-5955.93,75314
0.32,9.04,0.08,7.00,52.56,84.00,-5955.93,75322
0.32,9.12,0.08,7.00,54.46,85.00,-5955.93,75331
0.28,9.19,0.07,7.00,56.02,87.00,-5955.93,75339
0.51,9.29,0.11,7.00,59.51,90.00,-5955.93,75348
0.32,9.37,0.08,7.00,60.98,91.00,-5955.93,75358
0.28,9.47,0.09,7.00,63.64,93.00,-5955.93,75366
0.51,9.57,0.10,7.00,66.26,95.00,-5955.93,75375
0.32,9.66,0.09,7.00,68.23,97.00,-5955.93,75383
0.32,9.73,0.07,7.00,69.77,98.00,-5955.93,75393
0.86,9.78,0.05,7.00,70.50,99.00,-5955.93,75401
0.32,9.82,0.04,7.00,71.37,100.00,-5955.93,75410
0.32,9.81,-0.01,7.00,70.01,99.00,-5955.93,75419
0.32,9.81,0.00,7.00,70.27,99.00,-5955.93,75427
0.37,9.79,-0.02,7.00,69.15,98.00,-5955.93,75437
0.47,9.74,-0.05,7.00,67.48,96.00,-5955.93,75445
0.37,9.69,-0.05,7.00,66.20,95.00,-5955.93,75454
0.32,9.67,-0.02,7.00,66.26,95.00,-5955.93,75463
0.32,9.63,-0.04,7.00,64.79,94.00,-5955.93,75471
0.32,9.61,-0.02,7.00,64.78,94.00,-5955.93,75481
0.37,9.62,0.02,7.00,65.95,95.00,-5955.93,75489
0.32,9.64,0.01,7.00,66.22,95.00,-5955.93,75498
0.28,9.65,0.01,7.00,66.59,96.00,-5955.93,75507
0.32,9.66,0.01,7.00,66.86,96.00,-5955.93,75515
0.90,9.70,0.04,7.00,68.25,97.00,-5955.93,75525
0.28,9.71,0.01,7.00,67.93,97.00,-5955.93,75533
0.32,9.74,0.03,7.00,68.98,98.00,-5955.93,75542
0.32,9.77,0.03,7.00,69.74,98.00,-5955.93,75551
0.28,9.80,0.03,7.00,70.65,99.00,-5955.93,75559
0.00,9.85,0.05,7.00,72.29,100.00,-5955.93,75569
0.32,9.89,0.04,7.00,73.00,101.00,-5955.93,75577
0.28,9.91,0.02,7.00,73.34,101.00,-5955.93,75586
0.32,9.94,0.03,7.00,73.98,102.00,-5955.93,75595
0.66,9.97,0.03,7.00,74.77,102.00,-5955.93,75603
0.47,9.95,-0.01,7.00,73.55,101.00,-5955.09,75613
0.32,9.98,0.02,7.00,74.83,103.00,-5955.09,75622
0.47,9.98,0.01,7.00,74.65,102.00,-5955.09,75630
0.28,9.98,0.00,7.00,74.66,102.00,-5955.09,75639
1.11,9.98,-0.00,7.00,74.56,102.00,-5955.09,75649
0.28,10.01,0.03,7.00,75.91,103.00,-5955.09,75657
0.28,10.01,-0.00,7.00,75.18,103.00,-5955.09,75666
0.00,10.05,0.04,7.00,77.04,104.00,-5955.09,75675
0.32,10.09,0.04,7.00,78.18,105.00,-5955.09,75683
0.28,10.13,0.04,7.00,79.20,106.00,-5955.09,75693
0.32,10.18,0.05,7.00,80.41,107.00,-5955.09,75702
0.28,10.25,0.07,7.00,82.58,109.00,-5955.09,75710
0.28,10.32,0.08,7.00,84.63,111.00,-5955.09,75719
0.32,10.37,0.05,7.00,85.21,111.00,-5955.09,75728
0.28,10.46,0.09,7.00,88.34,114.00,-5955.09,75737
0.42,10.60,0.14,7.00,92.62,118.00,-5955.09,75746
0.76,10.70,0.11,7.00,94.74,119.00,-5955.09,75755
0.32,10.80,0.10,7.00,96.98,121.00,-5955.09,75763
0.90,10.89,0.08,7.00,98.81,123.00,-5955.09,75772
0.32,10.97,0.09,7.00,101.11,125.00,-5955.09,75782
0.32,10.98,0.01,7.00,99.63,123.00,-5955.09,75791
0.05,11.07,0.09,7.00,103.76,127.00,-5955.09,75799
0.32,11.16,0.08,7.00,105.66,129.00,-5955.09,75808
0.32,11.19,0.03,7.00,105.38,128.00,-5955.09,75817
1.00,11.26,0.07,7.00,107.94,130.00,-5955.09,75826
0.28,11.31,0.05,7.00,108.81,131.00,-5955.09,75835
0.32,11.37,0.06,7.00,110.44,133.00,-5955.09,75844
0.37,11.44,0.06,7.00,112.17,134.00,-5955.09,75853
0.32,11.48,0.05,7.00,113.05,135.00,-5955.09,75862
0.61,11.57,0.08,7.00,115.83,137.00,-5955.09,75871
0.32,11.63,0.07,7.00,117.17,138.00,-5955.09,75880
0.32,11.74,0.11,7.00,120.61,141.00,-5955.09,75889
0.42,11.84,0.10,7.00,122.89,143.00,-5955.09,75897
0.32,11.95,0.11,7.00,126.01,146.00,-5955.09,75907
0.32,12.06,0.11,7.00,128.63,148.00,-5955.09,75916
0.76,12.18,0.12,7.00,132.06,151.00,-5955.09,75924
1.11,12.28,0.09,7.00,133.77,152.00,-5955.09,75933
1.00,12.41,0.14,7.00,138.04,156.00,-5954.25,75942
0.71,12.50,0.09,7.00,139.25,157.00,-5954.25,75952
1.06,12.66,0.16,7.00,144.63,161.00,-5954.25,75960
0.66,12.66,0.00,7.00,141.63,159.00,-5953.41,75969
0.51,12.76,0.10,7.00,145.94,163.00,-5953.41,75978
0.76,12.84,0.08,7.00,147.71,164.00,-5952.57,75987
0.37,12.95,0.11,7.00,151.10,167.00,-5952.57,75996
0.51,12.90,-0.06,7.00,146.35,163.00,-5951.74,76005
0.37,13.03,0.13,7.00,153.23,169.00,-5951.74,76014
0.61,13.17,0.15,7.00,157.28,172.00,-5950.90,76023
0.51,13.11,-0.07,7.00,151.40,167.00,-5950.06,76032
2.05,13.21,0.11,7.00,157.49,172.00,-5950.06,76041
0.47,13.25,0.03,7.00,156.82,172.00,-5949.22,76050
0.37,13.26,0.02,7.00,156.86,172.00,-5948.38,76059
0.28,13.35,0.08,7.00,160.33,175.00,-5947.54,76067
0.32,13.32,-0.03,7.00,157.26,172.00,-5946.70,76077
0.51,13.27,-0.04,7.00,155.93,171.00,-5946.70,76086
0.51,13.31,0.04,7.00,158.41,173.00,-5945.86,76095
0.86,13.35,0.04,7.00,159.65,174.00,-5945.02,76103
0.37,13.34,-0.02,7.00,158.10,173.00,-5944.18,76112
0.76,13.27,-0.06,7.00,155.60,171.00,-5943.34,76122
0.37,13.32,0.04,7.00,158.82,173.00,-5942.50,76131
0.47,13.31,-0.01,7.00,157.52,172.00,-5941.66,76139
0.90,13.21,-0.10,7.00,153.29,169.00,-5941.66,76148
1.16,13.23,0.02,7.00,156.12,171.00,-5940.82,76157
0.32,13.33,0.10,7.00,160.18,174.00,-5939.14,76167
0.95,13.26,-0.07,7.00,154.96,170.00,-5938.31,76175
1.06,13.19,-0.07,7.00,153.24,169.00,-5937.47,76184
0.56,13.27,0.08,7.00,158.39,173.00,-5936.63,76193
1.16,13.23,-0.04,7.00,155.09,170.00,-5935.79,76203
0.90,13.19,-0.04,7.00,154.11,169.00,-5934.95,76211
0.81,13.23,0.04,7.00,156.45,171.00,-5933.27,76220
1.00,13.06,-0.17,7.00,148.32,165.00,-5932.43,76229
0.66,13.15,0.08,7.00,155.28,170.00,-5931.59,76238
1.16,13.16,0.01,7.00,154.11,169.00,-5930.75,76247
0.66,13.13,-0.02,7.00,152.85,168.00,-5929.91,76256
1.21,13.06,-0.07,7.00,150.11,166.00,-5929.07,76265
1.06,13.05,-0.01,7.00,150.93,167.00,-5927.39,76273
0.42,12.97,-0.07,7.00,147.84,164.00,-5926.56,76282
0.66,12.92,-0.06,7.00,146.74,163.00,-5924.88,76292
1.11,12.69,-0.23,7.00,137.62,156.00,-5924.04,76301
0.51,12.72,0.04,7.00,143.84,161.00,-5923.20,76309
1.11,12.61,-0.11,7.00,138.18,156.00,-5921.52,76318
0.81,12.55,-0.07,7.00,137.40,155.00,-5920.68,76327
0.37,12.48,-0.07,7.00,135.52,154.00,-5919.00,76337
1.00,12.25,-0.23,7.00,126.76,146.00,-5918.16,76345
0.66,12.16,-0.09,7.00,127.24,147.00,-5916.48,76354
1.11,11.97,-0.19,7.00,120.40,141.00,-5915.64,76363
0.81,11.90,-0.06,7.00,121.32,142.00,-5913.97,76372
1.21,11.66,-0.24,7.00,111.75,134.00,-5913.13,76381
0.37,11.58,-0.08,7.00,112.81,135.00,-5911.45,76390
0.71,11.41,-0.16,7.00,107.06,130.00,-5910.61,76399
0.32,11.28,-0.13,7.00,104.33,127.00,-5908.93,76408
0.56,11.07,-0.21,7.00,97.54,122.00,-5908.09,76417
1.16,10.99,-0.08,7.00,97.97,122.00,-5907.25,76426
0.71,10.86,-0.13,7.00,93.98,119.00,-5905.57,76435
0.42,10.63,-0.23,7.00,86.15,112.00,-5904.73,76443
0.32,10.56,-0.07,7.00,87.54,113.00,-5903.89,76452
0.32,10.39,-0.17,7.00,81.20,108.00,-5903.05,76462
0.42,10.20,-0.19,7.00,76.19,104.00,-5902.21,76471
0.86,10.02,-0.17,7.00,72.16,100.00,-5901.37,76479
0.81,9.89,-0.14,7.00,69.41,98.00,-5900.54,76488
0.86,9.86,-0.02,7.00,71.06,99.00,-5899.70,76496
0.32,9.78,-0.08,7.00,67.74,97.00,-5898.86,76506
0.28,9.54,-0.23,7.00,58.94,89.00,-5898.02,76515
0.32,9.57,0.03,7.00,64.91,94.00,-5897.18,76523
0.32,9.48,-0.09,7.00,60.29,90.00,-5896.34,76532
0.86,9.36,-0.12,7.00,56.61,87.00,-5895.50,76540
0.32,9.21,-0.15,7.00,52.37,84.00,-5894.66,76550
0.32,9.13,-0.08,7.00,51.69,83.00,-5894.66,76559
0.37,8.97,-0.17,7.00,45.88,78.00,-5893.82,76567
0.51,8.89,-0.08,7.00,45.57,78.00,-5892.98,76576
0.95,8.59,-0.29,7.00,33.96,68.00,-5892.98,76585
0.71,8.47,-0.13,7.00,34.09,68.00,-5892.98,76594
1.00,8.39,-0.08,7.00,33.01,67.00,-5892.98,76603
0.37,8.22,-0.17,7.00,27.15,62.00,-5892.14,76611
0.71,7.98,-0.24,7.00,19.68,56.00,-5892.14,76620
0.28,7.88,-0.10,7.00,19.82,56.00,-5892.14,76630
0.28,7.79,-0.08,7.00,18.15,55.00,-5892.14,76638
0.28,7.68,-0.11,7.00,14.79,52.00,-5892.14,76647
0.28,7.55,-0.13,7.00,11.15,49.00,-5892.14,76655
1.06,7.43,-0.12,7.00,8.47,47.00,-5892.14,76664
0.28,7.34,-0.09,7.00,6.74,45.00,-5892.14,76673
0.28,7.27,-0.07,7.00,5.28,44.00,-5892.14,76682
0.28,7.22,-0.05,7.00,4.63,43.00,-5892.14,76691
0.28,7.18,-0.05,7.00,3.45,42.00,-5892.14,76699
0.56,7.16,-0.02,7.00,3.47,42.00,-5892.14,76708
1.11,7.15,-0.00,7.00,3.74,43.00,-5892.14,76717
0.51,7.18,0.03,7.00,5.28,44.00,-5892.14,76726
0.56,7.23,0.04,7.00,6.44,45.00,-5892.14,76734
0.42,7.28,0.05,7.00,8.09,46.00,-5892.14,76743
0.32,7.37,0.09,7.00,10.91,49.00,-5892.14,76751
0.42,7.42,0.06,7.00,11.78,49.00,-5892.14,76761
0.32,7.48,0.06,7.00,13.17,51.00,-5892.14,76770
0.86,7.55,0.07,7.00,15.34,52.00,-5892.14,76778
0.42,7.62,0.07,7.00,16.83,54.00,-5892.14,76787
0.28,7.69,0.07,7.00,18.68,55.00,-5892.14,76795
0.23,7.76,0.07,7.00,20.44,57.00,-5892.14,76805
0.32,7.83,0.06,7.00,21.93,58.00,-5892.14,76813
0.28,7.87,0.04,7.00,22.57,58.00,-5892.14,76822
0.76,7.90,0.03,7.00,23.20,59.00,-5892.14,76831
0.28,7.94,0.04,7.00,24.38,60.00,-5892.14,76839
0.28,8.00,0.06,7.00,26.37,62.00,-5892.14,76849
0.28,8.04,0.03,7.00,26.62,62.00,-5892.14,76857
0.76,8.10,0.06,7.00,28.60,64.00,-5892.14,76866
1.11,8.14,0.05,7.00,29.55,64.00,-5892.14,76875
0.90,8.18,0.03,7.00,30.04,65.00,-5892.14,76883
0.32,8.21,0.03,7.00,30.72,65.00,-5892.14,76893
0.37,8.25,0.05,7.00,32.33,67.00,-5892.14,76901
0.42,8.28,0.03,7.00,32.52,67.00,-5892.14,76910
0.32,8.30,0.02,7.00,33.02,67.00,-5892.14,76919
0.47,8.34,0.04,7.00,34.27,68.00,-5892.14,76928
0.32,8.36,0.02,7.00,34.41,69.00,-5892.14,76937
0.61,8.37,0.01,7.00,34.50,69.00,-5892.14,76945
0.71,8.37,-0.01,7.00,34.01,68.00,-5892.14,76954
0.28,8.34,-0.02,7.00,33.01,67.00,-5892.14,76962
0.28,8.30,-0.04,7.00,31.55,66.00,-5892.14,76972
0.28,8.26,-0.04,7.00,30.80,65.00,-5892.14,76981
0.37,8.22,-0.04,7.00,29.74,65.00,-5892.14,76989
0.61,8.16,-0.07,7.00,27.59,63.00,-5892.14,76998
0.37,8.11,-0.05,7.00,26.68,62.00,-5892.14,77006
0.90,8.05,-0.06,7.00,24.89,60.00,-5892.14,77016
0.86,8.00,-0.04,7.00,24.12,60.00,-5892.14,77025
1.78,7.94,-0.06,7.00,22.25,58.00,-5892.14,77033
1.73,7.92,-0.02,7.00,22.60,59.00,-5892.14,77042
3.32,7.89,-0.03,7.00,21.66,58.00,-5892.14,77050
2.85,7.86,-0.03,7.00,20.94,57.00,-5892.14,77060
2.96,7.84,-0.03,7.00,20.34,57.00,-5892.14,77069
2.56,7.81,-0.03,7.00,19.53,56.00,-5892.14,77077
3.32,7.78,-0.03,7.00,18.91,55.00,-5892.14,77086
3.69,7.73,-0.05,7.00,17.14,54.00,-5892.14,77094
3.82,7.70,-0.03,7.00,16.95,54.00,-5892.14,77104
3.82,7.64,-0.06,7.00,14.88,52.00,-5892.14,77112
4.59,7.59,-0.06,7.00,13.50,51.00,-5892.14,77121
4.20,7.52,-0.06,7.00,11.79,49.00,-5892.14,77130
4.79,7.46,-0.07,7.00,9.99,48.00,-5892.14,77138
5.48,7.39,-0.06,7.00,8.43,47.00,-5892.14,77148
5.98,7.31,-0.08,7.00,6.02,45.00,-5892.14,77156
6.57,7.21,-0.10,7.00,3.07,42.00,-5892.14,77165
6.72,7.10,-0.11,7.00,0.14,40.00,-5892.14,77173
6.34,7.00,-0.10,7.00,-1.87,-41.00,-5892.14,77182
7.10,6.89,-0.11,7.00,-4.86,-44.00,-5892.14,77191
6.20,6.78,-0.11,7.00,-7.56,-46.00,-5892.14,77200
6.12,6.69,-0.09,7.00,-9.66,-48.00,-5892.14,77208
5.76,6.59,-0.10,7.00,-12.25,-50.00,-5892.14,77217
4.99,6.48,-0.11,7.00,-15.17,-52.00,-5892.14,77227
4.93,6.38,-0.10,7.00,-17.32,-54.00,-5892.14,77235
4.20,6.30,-0.09,7.00,-19.32,-56.00,-5892.14,77244
4.72,6.21,-0.09,7.00,-21.43,-58.00,-5892.14,77252
4.33,6.13,-0.08,7.00,-23.31,-59.00,-5892.14,77261
4.79,6.03,-0.10,7.00,-26.23,-62.00,-5892.98,77271
4.07,6.11,0.08,7.00,-20.76,-57.00,-5892.98,77279
4.13,5.87,-0.23,7.00,-32.80,-67.00,-5893.82,77288
3.82,5.91,0.04,7.00,-26.32,-62.00,-5894.66,77297
2.39,5.86,-0.05,7.00,-29.51,-64.00,-5895.50,77305
1.89,5.85,-0.01,7.00,-28.77,-64.00,-5896.34,77315
0.32,5.87,0.01,7.00,-28.10,-63.00,-5897.18,77323
0.28,5.89,0.03,7.00,-27.20,-62.00,-5898.86,77332
0.28,5.69,-0.20,7.00,-36.88,-71.00,-5899.70,77341
0.28,5.66,-0.02,7.00,-33.85,-68.00,-5901.37,77349
1.11,5.60,-0.07,7.00,-36.36,-70.00,-5902.21,77359
0.81,5.74,0.15,7.00,-28.47,-63.00,-5903.05,77367
1.11,5.64,-0.10,7.00,-36.09,-70.00,-5904.73,77376
0.90,5.78,0.14,7.00,-27.53,-63.00,-5905.57,77385
1.11,5.52,-0.26,7.00,-42.27,-75.00,-5907.25,77393
0.95,5.66,0.14,7.00,-30.61,-65.00,-5908.93,77403
0.71,5.83,0.16,7.00,-26.03,-61.00,-5910.61,77412
0.61,5.80,-0.03,7.00,-30.60,-65.00,-5912.29,77420
0.37,5.88,0.08,7.00,-26.45,-62.00,-5913.97,77429
0.61,5.96,0.08,7.00,-24.57,-60.00,-5916.48,77438
1.00,5.98,0.02,7.00,-25.21,-61.00,-5918.16,77447
0.61,6.10,0.12,7.00,-20.09,-56.00,-5919.84,77456
1.06,6.13,0.03,7.00,-21.31,-57.00,-5922.36,77464
0.56,6.23,0.10,7.00,-17.26,-54.00,-5924.88,77473
0.42,6.33,0.10,7.00,-14.65,-52.00,-5926.56,77483
1.11,6.36,0.03,7.00,-15.49,-52.00,-5929.07,77491
0.81,6.47,0.11,7.00,-11.05,-49.00,-5931.59,77500
1.16,6.54,0.07,7.00,-10.00,-48.00,-5933.27,77509
0.86,6.62,0.08,7.00,-8.03,-46.00,-5935.79,77517
1.16,6.72,0.10,7.00,-4.84,-44.00,-5938.31,77527
0.90,6.84,0.12,7.00,-1.50,-41.00,-5939.98,77535
1.16,6.92,0.08,7.00,-0.52,-40.00,-5942.50,77544
0.42,7.01,0.09,7.00,2.12,41.00,-5944.18,77552
1.26,7.03,0.02,7.00,1.24,41.00,-5946.70,77561
0.95,7.66,0.63,7.00,29.04,64.00,-5947.54,77571
1.16,7.93,0.27,7.00,28.84,64.00,-5949.22,77579
0.90,7.97,0.04,7.00,24.95,60.00,-5949.22,77588
0.42,8.34,0.37,7.00,40.78,74.00,-5949.22,77596
0.47,8.44,0.11,7.00,38.28,72.00,-5949.22,77605
0.37,8.35,-0.09,7.00,32.05,66.00,-5949.22,77615
0.37,8.52,0.17,7.00,41.33,74.00,-5949.22,77623
0.32,8.68,0.16,7.00,45.17,78.00,-5949.22,77632
0.61,8.53,-0.15,7.00,35.32,69.00,-5948.38,77640
1.11,8.92,0.39,7.00,55.91,87.00,-5948.38,77649
0.32,8.95,0.03,7.00,49.42,81.00,-5948.38,77659
0.32,8.87,-0.09,7.00,44.95,77.00,-5948.38,77667
0.37,9.14,0.27,7.00,59.01,89.00,-5948.38,77676
0.56,9.40,0.25,7.00,64.96,94.00,-5948.38,77684
1.06,9.60,0.21,7.00,69.12,98.00,-5947.54,77693
0.51,9.80,0.20,7.00,73.93,102.00,-5947.54,77703
1.11,10.01,0.21,7.00,79.37,106.00,-5947.54,77711
0.61,10.21,0.20,7.00,84.07,110.00,-5947.54,77720
0.76,10.27,0.06,7.00,82.98,109.00,-5947.54,77729
1.26,10.29,0.02,7.00,82.50,109.00,-5947.54,77737
0.95,10.60,0.32,7.00,96.42,121.00,-5947.54,77747
1.06,10.81,0.21,7.00,99.44,123.00,-5947.54,77756
0.81,11.02,0.21,7.00,104.82,128.00,-5947.54,77764
0.81,11.11,0.08,7.00,104.31,127.00,-5947.54,77773
0.61,11.23,0.13,7.00,108.43,131.00,-5947.54,77783
1.16,11.22,-0.02,7.00,104.99,128.00,-5947.54,77792
0.95,11.22,0.00,7.00,105.51,128.00,-5947.54,77800
0.76,11.36,0.14,7.00,111.90,134.00,-5947.54,77809
1.00,11.47,0.10,7.00,113.71,135.00,-5947.54,77818
0.71,11.55,0.09,7.00,115.58,137.00,-5947.54,77828
0.47,11.61,0.05,7.00,116.30,137.00,-5946.70,77836
0.32,11.72,0.11,7.00,120.18,141.00,-5946.70,77845
1.16,11.80,0.08,7.00,121.65,142.00,-5946.70,77854
1.00,11.75,-0.05,7.00,117.80,139.00,-5946.70,77863
0.95,11.41,-0.34,7.00,103.32,127.00,-5946.70,77872
1.06,11.32,-0.09,7.00,106.19,129.00,-5945.86,77881
0.47,11.33,0.01,7.00,108.52,131.00,-5945.86,77890
0.66,11.29,-0.04,7.00,106.29,129.00,-5945.86,77899
0.90,11.25,-0.04,7.00,105.35,128.00,-5945.86,77907
0.71,11.23,-0.02,7.00,105.26,128.00,-5945.86,77917
1.06,11.24,0.01,7.00,106.14,129.00,-5945.86,77926
0.66,11.42,0.18,7.00,114.24,136.00,-5945.02,77934
1.11,11.66,0.24,7.00,121.28,142.00,-5945.02,77943
0.47,11.71,0.04,7.00,118.52,139.00,-5945.02,77953
0.32,11.52,-0.19,7.00,109.22,132.00,-5945.02,77962
0.32,11.24,-0.28,7.00,100.55,124.00,-5945.02,77970
0.32,10.96,-0.28,7.00,93.50,118.00,-5945.02,77979
1.11,10.65,-0.32,7.00,84.87,111.00,-5945.02,77988
0.66,10.39,-0.26,7.00,79.45,106.00,-5945.02,77997
0.32,10.27,-0.11,7.00,79.54,107.00,-5945.02,78006
0.51,10.24,-0.03,7.00,80.42,107.00,-5945.02,78015
1.11,10.27,0.03,7.00,82.37,109.00,-5945.02,78024
0.86,10.14,-0.13,7.00,75.92,103.00,-5945.02,78032
1.26,9.95,-0.20,7.00,69.71,98.00,-5945.02,78042
0.95,9.80,-0.14,7.00,67.18,96.00,-5945.02,78050
0.76,9.82,0.02,7.00,70.79,99.00,-5945.02,78059
0.51,10.01,0.19,7.00,79.11,106.00,-5945.02,78068
0.37,10.03,0.02,7.00,76.24,104.00,-5945.02,78076
0.66,10.01,-0.02,7.00,75.02,103.00,-5945.02,78086
1.11,10.08,0.06,7.00,78.26,105.00,-5945.02,78095
0.56,10.19,0.11,7.00,81.94,109.00,-5945.02,78103
1.11,10.40,0.21,7.00,89.29,115.00,-5945.02,78112
0.32,10.68,0.27,7.00,97.40,122.00,-5945.02,78121
1.11,10.98,0.30,7.00,105.36,128.00,-5945.02,78131
1.00,11.35,0.38,7.00,116.32,138.00,-5945.02,78139
0.90,11.78,0.43,7.00,128.11,148.00,-5945.02,78148
1.11,12.24,0.46,7.00,140.15,158.00,-5945.02,78157
0.66,12.76,0.52,7.00,154.50,170.00,-5945.02,78166
0.32,13.25,0.49,7.00,166.04,179.00,-5945.02,78175
0.42,13.86,0.61,7.00,183.54,194.00,-5945.02,78184
0.37,14.47,0.61,7.00,198.92,207.00,-5945.02,78193
0.37,15.06,0.59,7.00,213.13,219.00,-5945.02,78201
1.06,15.66,0.61,7.00,228.71,232.00,-5945.02,78211
1.00,16.25,0.58,7.00,242.79,244.00,-5945.02,78220
1.16,16.83,0.58,7.00,257.29,256.00,-5945.02,78228
0.37,17.41,0.59,7.00,272.02,269.00,-5945.02,78237
0.47,18.00,0.59,7.00,286.87,281.00,-5944.18,78246
1.21,18.55,0.54,7.00,299.54,292.00,-5944.18,78256
1.00,19.04,0.50,7.00,311.08,302.00,-5944.18,78264
0.86,19.43,0.39,7.00,318.54,308.00,-5943.34,78273
3.63,19.74,0.31,7.00,324.75,313.00,-5943.34,78282
4.39,19.98,0.24,7.00,329.24,317.00,-5942.50,78291
5.27,20.12,0.14,7.00,330.92,318.00,-5941.66,78300
5.76,20.11,-0.02,7.00,327.21,315.00,-5940.82,78309
11.94,20.12,0.02,7.00,328.17,316.00,-5939.98,78318
13.48,19.97,-0.16,7.00,320.63,310.00,-5938.31,78327
16.65,19.89,-0.08,7.00,320.12,309.00,-5936.63,78337
17.51,19.51,-0.38,7.00,304.62,296.00,-5934.95,78345
19.71,18.90,-0.61,7.00,284.39,279.00,-5933.27,78354
25.91,18.25,-0.64,7.00,267.11,265.00,-5931.59,78363
27.06,17.69,-0.56,7.00,254.71,254.00,-5929.07,78372
29.84,16.96,-0.73,7.00,232.69,236.00,-5926.56,78382
33.21,16.23,-0.74,7.00,213.74,220.00,-5923.20,78391
31.49,15.35,-0.88,7.00,189.23,199.00,-5919.84,78400
31.87,14.46,-0.89,7.00,166.47,180.00,-5916.48,78408
32.63,13.49,-0.96,7.00,140.96,158.00,-5912.29,78417
33.40,12.87,-0.63,7.00,131.85,151.00,-5908.09,78427
35.82,12.11,-0.75,7.00,110.29,132.00,-5903.05,78436
38.80,11.65,-0.46,7.00,103.99,127.00,-5898.86,78445
42.93,11.30,-0.35,7.00,96.85,121.00,-5894.66,78454
47.40,11.03,-0.28,7.00,90.62,116.00,-5890.46,78462
43.17,10.73,-0.29,7.00,83.75,110.00,-5887.11,78472
41.29,10.56,-0.17,7.00,82.12,109.00,-5882.91,78481
49.78,10.13,-0.43,7.00,64.56,94.00,-5879.55,78490
49.78,10.06,-0.06,7.00,70.33,99.00,-5876.20,78499
53.10,9.80,-0.27,7.00,58.88,89.00,-5872.84,78508
53.96,9.60,-0.20,7.00,55.21,86.00,-5869.48,78517
58.13,9.49,-0.11,7.00,53.36,84.00,-5866.96,78526
56.61,9.39,-0.10,7.00,51.37,83.00,-5863.60,78534
56.01,9.31,-0.08,7.00,49.84,81.00,-5861.09,78543
54.83,9.31,0.00,7.00,51.85,83.00,-5858.57,78553
56.31,9.29,-0.02,7.00,50.46,82.00,-5856.05,78561
55.71,9.39,0.10,7.00,55.72,86.00,-5853.53,78570
53.10,9.36,-0.04,7.00,52.63,84.00,-5851.02,78579
56.01,9.27,-0.09,7.00,48.70,80.00,-5849.34,78587
75.34,9.16,-0.11,7.00,40.53,74.00,-5846.82,78597
87.68,8.90,-0.26,7.00,26.78,62.00,-5844.30,78606
104.35,8.68,-0.21,7.00,16.07,53.00,-5841.78,78615
116.83,8.54,-0.14,7.00,8.33,46.00,-5839.26,78623
117.40,8.64,0.10,7.00,15.30,52.00,-5837.59,78632
129.40,8.22,-0.42,7.00,0.00,40.00,-5835.07,78642
129.40,8.27,0.05,7.00,0.00,40.00,-5833.39,78650
129.40,8.28,0.01,7.00,0.00,40.00,-5832.55,78659
116.83,8.76,0.48,7.00,26.29,62.00,-5830.87,78667
112.89,8.65,-0.11,7.00,13.64,51.00,-5830.03,78676
101.31,8.96,0.31,7.00,34.83,69.00,-5828.35,78686
104.87,9.25,0.28,7.00,39.81,73.00,-5827.51,78695
101.31,9.68,0.44,7.00,55.22,86.00,-5826.67,78703
96.89,10.04,0.35,7.00,64.20,94.00,-5825.00,78712
93.10,10.45,0.42,7.00,77.34,105.00,-5824.16,78722
87.68,10.91,0.46,7.00,91.64,117.00,-5823.32,78731
87.24,11.43,0.51,7.00,105.75,129.00,-5822.48,78739
96.41,11.89,0.46,7.00,112.91,135.00,-5821.64,78748
104.87,12.44,0.55,7.00,125.15,145.00,-5820.80,78757
114.56,12.86,0.42,7.00,128.54,148.00,-5819.96,78767
131.29,13.42,0.56,7.00,137.08,155.00,-5819.12,78776
159.93,13.97,0.55,7.00,133.98,152.00,-5818.28,78785
181.88,14.47,0.50,7.00,130.60,150.00,-5817.44,78794
190.71,14.95,0.49,7.00,135.83,154.00,-5816.60,78802
227.06,15.44,0.48,7.00,117.39,138.00,-5816.60,78812
267.48,15.95,0.52,7.00,91.12,116.00,-5815.76,78821
301.91,16.38,0.43,7.00,60.83,91.00,-5815.76,78830
322.18,16.90,0.52,7.00,50.37,82.00,-5815.76,78839
348.58,17.26,0.36,7.00,20.56,57.00,-5815.76,78848
425.09,17.61,0.35,7.00,0.00,40.00,-5815.76,78857
434.98,17.90,0.28,7.00,0.00,40.00,-5815.76,78866
461.78,17.92,0.03,7.00,0.00,40.00,-5815.76,78874
529.92,17.83,-0.10,7.00,0.00,40.00,-5815.76,78883
547.19,18.03,0.20,7.00,0.00,40.00,-5815.76,78892
565.01,18.22,0.20,7.00,0.00,40.00,-5815.76,78901
583.40,17.96,-0.26,7.00,0.00,40.00,-5815.76,78909
591.46,17.49,-0.47,7.00,0.00,40.00,-5815.76,78918
602.38,17.22,-0.27,7.00,0.00,40.00,-5815.76,78927
605.14,17.00,-0.22,7.00,0.00,40.00,-5815.76,78936
605.14,16.78,-0.22,7.00,0.00,40.00,-5815.76,78945
599.63,16.44,-0.34,7.00,0.00,40.00,-5815.76,78953
594.17,15.90,-0.54,7.00,0.00,40.00,-5815.76,78962
586.07,15.29,-0.61,7.00,0.00,40.00,-5815.76,78971
583.40,14.65,-0.64,7.00,0.00,40.00,-5815.76,78980
572.82,14.02,-0.63,7.00,0.00,40.00,-5815.76,78989
565.01,13.39,-0.63,7.00,0.00,40.00,-5815.76,78997
557.30,12.79,-0.60,7.00,0.00,40.00,-5815.76,79006
503.86,12.21,-0.58,7.00,0.00,40.00,-5815.76,79015
499.26,11.68,-0.54,7.00,0.00,40.00,-5815.76,79024
476.87,11.23,-0.44,7.00,0.00,40.00,-5815.76,79033
476.87,10.86,-0.38,7.00,0.00,40.00,-5815.76,79041
466.04,10.54,-0.31,7.00,0.00,40.00,-5815.76,79050
476.87,10.28,-0.26,7.00,0.00,40.00,-5815.76,79059
436.99,10.04,-0.24,7.00,0.00,40.00,-5815.76,79068
425.09,9.92,-0.12,7.00,0.00,40.00,-5815.76,79077
421.19,9.82,-0.09,7.00,0.00,40.00,-5815.76,79085
411.60,9.54,-0.29,7.00,0.00,40.00,-5815.76,79094
407.83,9.30,-0.24,7.00,0.00,40.00,-5815.76,79102
429.02,9.24,-0.06,7.00,0.00,40.00,-5815.76,79112
391.25,9.09,-0.15,7.00,0.00,40.00,-5815.76,79120
404.09,8.80,-0.28,7.00,0.00,40.00,-5815.76,79129
348.58,8.53,-0.27,7.00,0.00,40.00,-5815.76,79138
331.27,8.22,-0.31,7.00,0.00,40.00,-5815.76,79147
301.91,7.87,-0.35,7.00,0.00,40.00,-5815.76,79156
285.52,7.43,-0.43,7.00,0.00,40.00,-5815.76,79164
293.60,6.93,-0.50,7.00,0.00,40.00,-5815.76,79173
263.76,6.37,-0.56,7.00,0.00,40.00,-5815.76,79181
275.07,5.77,-0.61,7.00,0.00,40.00,-5815.76,79191
244.75,5.14,-0.63,7.00,0.00,40.00,-5815.76,79199
237.97,4.49,-0.65,7.00,0.00,40.00,-5815.76,79208
234.64,4.09,-0.41,7.00,0.00,40.00,-5815.76,79217
243.61,3.71,-0.37,7.00,0.00,40.00,-5815.76,79225
236.85,3.51,-0.20,7.00,0.00,40.00,-5815.76,79235
225.99,3.41,-0.10,7.00,0.00,40.00,-5815.76,79243
228.13,3.45,0.04,7.00,0.00,40.00,-5815.76,79252
206.66,3.58,0.14,7.00,0.00,40.00,-5815.76,79260
208.62,3.85,0.26,7.00,0.00,40.00,-5815.76,79269
189.81,4.19,0.35,7.00,0.00,40.00,-5815.76,79279
192.52,4.61,0.42,7.00,0.00,40.00,-5815.76,79287
182.74,5.10,0.49,7.00,0.00,40.00,-5815.76,79296
175.93,5.65,0.54,7.00,0.00,40.00,-5815.76,79304
166.15,6.20,0.55,7.00,0.00,40.00,-5815.76,79313
169.35,6.80,0.60,7.00,0.00,40.00,-5815.76,79322
162.23,7.42,0.62,7.00,0.00,40.00,-5815.76,79331
158.40,8.05,0.63,7.00,0.00,40.00,-5815.76,79339
152.45,8.67,0.62,7.00,7.88,46.00,-5815.76,79348
151.72,9.31,0.64,7.00,24.47,60.00,-5815.76,79357
146.00,9.87,0.56,7.00,40.50,74.00,-5815.76,79367
141.16,10.40,0.52,7.00,55.48,86.00,-5815.76,79375
131.29,10.88,0.48,7.00,72.08,100.00,-5815.76,79384
133.22,11.27,0.39,7.00,79.20,106.00,-5814.92,79393
147.41,11.52,0.25,7.00,74.71,102.00,-5814.08,79403
155.40,11.63,0.11,7.00,69.69,98.00,-5813.25,79411
164.58,11.68,0.04,7.00,63.63,93.00,-5812.41,79420
161.46,11.56,-0.11,7.00,59.64,90.00,-5810.73,79429
164.58,11.43,-0.13,7.00,53.85,85.00,-5809.05,79438
178.45,11.23,-0.20,7.00,38.00,71.00,-5807.37,79448
174.26,11.03,-0.20,7.00,36.08,70.00,-5805.69,79456
185.36,10.84,-0.19,7.00,23.42,59.00,-5804.01,79465
348.58,11.11,0.27,7.00,0.00,40.00,-5802.33,79474
250.55,10.24,-0.87,7.00,0.00,40.00,-5802.33,79482
232.45,10.82,0.58,7.00,0.00,40.00,-5802.33,79492
244.75,10.62,-0.19,7.00,0.00,40.00,-5802.33,79501
191.61,10.29,-0.34,7.00,2.01,41.00,-5802.33,79509
196.20,9.73,-0.55,7.00,0.00,40.00,-5802.33,79518
170.97,9.83,0.10,7.00,14.12,51.00,-5802.33,79527
162.23,9.52,-0.31,7.00,4.13,43.00,-5801.49,79536
241.34,9.74,0.22,7.00,0.00,40.00,-5801.49,79545
207.64,9.76,0.02,7.00,0.00,40.00,-5801.49,79553
203.76,10.14,0.37,7.00,2.86,42.00,-5801.49,79562
229.20,9.36,-0.77,7.00,0.00,40.00,-5801.49,79571
232.45,9.46,0.10,7.00,0.00,40.00,-5801.49,79580
221.79,9.10,-0.36,7.00,0.00,40.00,-5801.49,79589
199.94,8.74,-0.36,7.00,0.00,40.00,-5801.49,79598
195.27,8.31,-0.42,7.00,0.00,40.00,-5801.49,79606
179.30,8.12,-0.19,7.00,0.00,40.00,-5801.49,79616
155.40,7.72,-0.39,7.00,0.00,40.00,-5801.49,79624
150.27,7.65,-0.07,7.00,0.00,40.00,-5801.49,79633
133.22,7.65,0.00,7.00,0.00,40.00,-5801.49,79641
108.55,7.91,0.26,7.00,4.23,43.00,-5801.49,79650
90.36,8.15,0.24,7.00,17.23,54.00,-5801.49,79660
71.95,8.46,0.31,7.00,32.33,67.00,-5801.49,79668
58.74,8.88,0.42,7.00,48.43,80.00,-5801.49,79677
26.73,9.48,0.60,7.00,72.54,101.00,-5801.49,79686
20.66,9.84,0.36,7.00,77.50,105.00,-5801.49,79694
17.14,10.70,0.86,7.00,109.06,131.00,-5801.49,79704
12.65,11.51,0.81,7.00,128.48,148.00,-5801.49,79713
10.50,12.44,0.94,7.00,154.61,170.00,-5801.49,79722
11.74,13.38,0.94,7.00,177.98,189.00,-5801.49,79731
12.96,14.32,0.94,7.00,201.29,209.00,-5801.49,79739
15.47,15.26,0.94,7.00,224.79,229.00,-5801.49,79749
16.77,16.13,0.88,7.00,245.30,246.00,-5801.49,79758
18.01,16.96,0.83,7.00,264.89,263.00,-5801.49,79767
19.57,17.68,0.72,7.00,280.62,276.00,-5801.49,79776
21.50,18.30,0.62,7.00,294.16,287.00,-5801.49,79784
27.06,18.79,0.49,7.00,303.07,295.00,-5801.49,79794
32.05,19.17,0.37,7.00,309.58,300.00,-5801.49,79803
42.69,19.44,0.27,7.00,312.85,303.00,-5801.49,79812
60.31,19.56,0.12,7.00,308.96,300.00,-5801.49,79821
71.95,19.57,0.01,7.00,304.18,296.00,-5801.49,79830
88.56,19.50,-0.07,7.00,295.28,288.00,-5801.49,79839
96.89,19.30,-0.19,7.00,285.00,280.00,-5801.49,79848
115.13,19.06,-0.25,7.00,269.90,267.00,-5801.49,79857
124.47,18.81,-0.25,7.00,259.37,258.00,-5801.49,79866
133.86,18.57,-0.24,7.00,248.63,249.00,-5801.49,79876
137.80,18.36,-0.21,7.00,241.64,243.00,-5801.49,79885
144.60,18.18,-0.18,7.00,234.20,237.00,-5801.49,79893
169.35,18.04,-0.14,7.00,215.93,222.00,-5801.49,79902
173.43,17.97,-0.07,7.00,212.79,219.00,-5801.49,79911
190.71,17.89,-0.08,7.00,197.97,206.00,-5801.49,79921
199.94,17.87,-0.02,7.00,191.39,201.00,-5801.49,79930
209.60,17.94,0.07,7.00,186.89,197.00,-5801.49,79939
215.61,18.00,0.06,7.00,183.06,194.00,-5801.49,79948
234.64,18.12,0.13,7.00,170.53,183.00,-5801.49,79956
242.47,18.23,0.11,7.00,165.35,179.00,-5801.49,79966
269.99,18.38,0.15,7.00,141.89,159.00,-5801.49,79975
285.52,18.47,0.09,7.00,125.58,145.00,-5801.49,79984
294.97,18.58,0.11,7.00,117.62,139.00,-5801.49,79993
301.91,18.66,0.08,7.00,110.85,133.00,-5801.49,80003
314.80,18.71,0.05,7.00,95.52,120.00,-5801.49,80011
314.80,18.75,0.04,7.00,96.32,121.00,-5801.49,80020
296.35,18.67,-0.08,7.00,114.56,136.00,-5801.49,80029
317.73,18.59,-0.08,7.00,86.04,112.00,-5801.49,80038
322.18,18.41,-0.18,7.00,73.91,102.00,-5801.49,80048
326.70,18.22,-0.18,7.00,63.41,93.00,-5801.49,80057
328.21,17.97,-0.25,7.00,53.74,85.00,-5801.49,80065
322.18,17.71,-0.26,7.00,55.08,86.00,-5801.49,80074
326.70,17.52,-0.19,7.00,45.64,78.00,-5801.49,80083
325.18,17.38,-0.14,7.00,45.14,78.00,-5801.49,80093
323.68,17.38,0.01,7.00,50.14,82.00,-5801.49,80101
317.73,17.48,0.10,7.00,61.95,92.00,-5801.49,80110
273.79,17.70,0.22,7.00,122.15,142.00,-5801.49,80119
241.34,18.01,0.31,7.00,164.90,178.00,-5801.49,80129
203.76,18.42,0.41,7.00,210.55,217.00,-5801.49,80138
146.00,18.91,0.50,7.00,265.11,263.00,-5801.49,80147
102.31,19.44,0.53,7.00,300.75,293.00,-5801.49,80155
80.89,19.99,0.55,7.00,322.59,311.00,-5801.49,80164
58.43,20.54,0.55,7.00,342.88,329.00,-5801.49,80174
50.59,21.10,0.56,7.00,358.52,342.00,-5801.49,80183
47.40,21.62,0.52,7.00,371.39,353.00,-5801.49,80192
53.10,22.09,0.47,7.00,381.23,361.00,-5801.49,80201
55.42,22.49,0.40,7.00,389.21,368.00,-5801.49,80209
63.55,22.80,0.30,7.00,392.96,371.00,-5801.49,80219
86.37,22.94,0.14,7.00,386.31,365.00,-5801.49,80228
121.48,22.87,-0.06,7.00,366.09,348.00,-5801.49,80237
171.79,22.63,-0.25,7.00,326.78,315.00,-5801.49,80246
231.36,22.17,-0.46,7.00,263.14,261.00,-5801.49,80256
288.19,21.46,-0.71,7.00,181.12,192.00,-5801.49,80264
320.69,20.49,-0.97,7.00,112.36,134.00,-5801.49,80273
348.58,19.38,-1.12,7.00,44.12,77.00,-5801.49,80282
365.08,18.26,-1.12,7.00,0.00,40.00,-5801.49,80291
375.34,17.06,-1.19,7.00,0.00,40.00,-5801.49,80300
361.72,15.81,-1.25,7.00,0.00,40.00,-5801.49,80309
387.66,14.55,-1.26,7.00,0.00,40.00,-5801.49,80318
398.54,13.69,-0.86,7.00,0.00,40.00,-5801.49,80326
400.38,12.56,-1.13,7.00,0.00,40.00,-5801.49,80335
423.14,11.55,-1.01,7.00,0.00,40.00,-5801.49,80344
391.25,10.53,-1.02,7.00,0.00,40.00,-5801.49,80353
425.09,9.71,-0.81,7.00,0.00,40.00,-5801.49,80362
382.33,8.89,-0.82,7.00,0.00,40.00,-5801.49,80370
405.95,8.26,-0.63,7.00,0.00,40.00,-5801.49,80379
371.89,7.73,-0.54,7.00,0.00,40.00,-5801.49,80388
393.06,7.35,-0.38,7.00,0.00,40.00,-5801.49,80397
384.10,7.13,-0.22,7.00,0.00,40.00,-5801.49,80405
377.07,7.00,-0.13,7.00,0.00,40.00,-5801.49,80414
371.89,6.99,-0.00,7.00,0.00,40.00,-5801.49,80422
350.20,7.05,0.05,7.00,0.00,40.00,-5801.49,80432
387.66,7.07,0.02,7.00,0.00,40.00,-5801.49,80440
371.89,7.10,0.03,7.00,0.00,40.00,-5801.49,80449
415.41,7.13,0.03,7.00,0.00,40.00,-5801.49,80458
398.54,7.13,-0.00,7.00,0.00,40.00,-5801.49,80466
443.06,7.12,-0.01,7.00,0.00,40.00,-5801.49,80476
419.26,7.09,-0.03,7.00,0.00,40.00,-5801.49,80484
459.66,7.10,0.01,7.00,0.00,40.00,-5801.49,80493
432.99,7.11,0.01,7.00,0.00,40.00,-5801.49,80501
470.34,7.12,0.01,7.00,0.00,40.00,-5801.49,80510
468.18,7.16,0.04,7.00,0.00,40.00,-5801.49,80519
466.04,7.23,0.07,7.00,0.00,40.00,-5801.49,80528
463.90,7.32,0.09,7.00,0.00,40.00,-5801.49,80536
423.14,7.41,0.09,7.00,0.00,40.00,-5801.49,80545
449.22,7.54,0.13,7.00,0.00,40.00,-5801.49,80555
436.99,7.69,0.15,7.00,0.00,40.00,-5801.49,80563
423.14,7.93,0.24,7.00,0.00,40.00,-5801.49,80572
405.95,8.26,0.33,7.00,0.00,40.00,-5801.49,80580
382.33,8.65,0.39,7.00,0.00,40.00,-5801.49,80589
329.74,9.12,0.46,7.00,0.00,40.00,-5801.49,80598
320.69,9.63,0.51,7.00,0.00,40.00,-5801.49,80607
275.07,10.22,0.60,7.00,0.00,40.00,-5801.49,80615
249.38,10.83,0.60,7.00,0.00,40.00,-5801.49,80624
228.13,11.44,0.62,7.00,19.22,56.00,-5801.49,80633
187.13,12.12,0.68,7.00,71.39,100.00,-5801.49,80643
161.46,12.74,0.63,7.00,103.99,127.00,-5801.49,80651
136.47,13.37,0.63,7.00,134.58,153.00,-5801.49,80660
115.13,14.02,0.65,7.00,161.93,176.00,-5801.49,80669
101.31,14.54,0.52,7.00,178.37,190.00,-5801.49,80678
86.81,15.09,0.55,7.00,198.15,207.00,-5801.49,80688
78.07,15.51,0.42,7.00,209.01,216.00,-5801.49,80697
72.69,15.95,0.44,7.00,221.84,227.00,-5801.49,80705
67.64,16.28,0.34,7.00,229.66,233.00,-5801.49,80714
67.29,16.57,0.29,7.00,236.01,238.00,-5801.49,80723
65.57,16.82,0.25,7.00,242.01,244.00,-5801.49,80733
60.95,16.98,0.16,7.00,245.18,246.00,-5801.49,80742
55.13,17.08,0.10,7.00,247.92,249.00,-5801.49,80750
49.78,17.14,0.06,7.00,249.86,250.00,-5801.49,80759
47.66,17.16,0.01,7.00,249.69,250.00,-5801.49,80769
47.15,17.15,-0.01,7.00,249.19,250.00,-5801.49,80778
43.89,17.11,-0.04,7.00,248.25,249.00,-5801.49,80787
42.93,17.06,-0.06,7.00,246.62,247.00,-5801.49,80795
43.65,16.99,-0.07,7.00,244.56,246.00,-5801.49,80804
42.69,16.89,-0.10,7.00,241.51,243.00,-5801.49,80814
33.60,16.79,-0.10,7.00,240.51,242.00,-5801.49,80823
32.05,16.67,-0.12,7.00,237.30,240.00,-5801.49,80832
31.12,16.55,-0.12,7.00,234.48,237.00,-5801.49,80841
30.38,16.44,-0.11,7.00,231.89,235.00,-5801.49,80849
31.87,16.31,-0.13,7.00,228.18,232.00,-5801.49,80859
29.66,16.18,-0.13,7.00,225.10,229.00,-5800.65,80868
29.84,16.05,-0.13,7.00,221.91,227.00,-5800.65,80877
28.77,15.91,-0.14,7.00,218.27,223.00,-5800.65,80886
26.56,15.77,-0.14,7.00,215.16,221.00,-5800.65,80896
24.64,15.63,-0.14,7.00,211.60,218.00,-5800.65,80904
24.02,15.49,-0.14,7.00,208.41,215.00,-5800.65,80913
24.48,15.36,-0.13,7.00,205.36,213.00,-5800.65,80922
24.79,15.20,-0.16,7.00,200.69,209.00,-5800.65,80931
25.59,15.05,-0.15,7.00,196.85,205.00,-5800.65,80941
25.91,14.87,-0.18,7.00,191.82,201.00,-5800.65,80949
25.11,14.69,-0.18,7.00,187.21,197.00,-5800.65,80958
25.59,14.51,-0.18,7.00,182.72,194.00,-5800.65,80967
24.95,14.33,-0.18,7.00,178.49,190.00,-5800.65,80976
26.07,14.17,-0.16,7.00,174.58,187.00,-5800.65,80986
25.11,13.98,-0.19,7.00,169.36,182.00,-5800.65,80995
24.64,13.78,-0.20,7.00,164.31,178.00,-5800.65,81003
25.59,13.58,-0.20,7.00,159.05,174.00,-5800.65,81012
26.40,13.38,-0.20,7.00,154.01,169.00,-5800.65,81021
25.75,13.16,-0.21,7.00,148.51,165.00,-5800.65,81031
25.11,12.96,-0.20,7.00,143.65,161.00,-5800.65,81040
25.43,12.78,-0.18,7.00,139.79,157.00,-5800.65,81048
25.27,12.57,-0.21,7.00,133.89,152.00,-5800.65,81057
26.73,12.38,-0.19,7.00,129.16,148.00,-5800.65,81067
26.56,12.18,-0.20,7.00,123.94,144.00,-5800.65,81076
25.43,11.99,-0.19,7.00,119.69,140.00,-5800.65,81085
26.07,11.81,-0.18,7.00,115.11,137.00,-5800.65,81094
25.11,11.60,-0.20,7.00,109.83,132.00,-5800.65,81102
24.95,11.43,-0.17,7.00,106.17,129.00,-5800.65,81112
25.91,11.25,-0.18,7.00,101.24,125.00,-5800.65,81121
25.75,11.09,-0.16,7.00,97.63,122.00,-5800.65,81130
25.59,10.91,-0.18,7.00,92.83,118.00,-5800.65,81139
25.91,10.76,-0.15,7.00,89.50,115.00,-5800.65,81147
26.24,10.59,-0.16,7.00,85.21,111.00,-5800.65,81157
26.73,10.45,-0.15,7.00,81.79,108.00,-5800.65,81166
26.73,10.32,-0.13,7.00,78.98,106.00,-5800.65,81175
27.23,10.19,-0.13,7.00,75.72,103.00,-5800.65,81183
28.60,10.09,-0.10,7.00,73.61,102.00,-5800.65,81192
28.60,9.99,-0.10,7.00,71.15,99.00,-5800.65,81202
29.84,9.87,-0.12,7.00,67.67,96.00,-5800.65,81211
30.56,9.76,-0.11,7.00,65.02,94.00,-5800.65,81219
31.87,9.67,-0.09,7.00,62.88,92.00,-5799.82,81228
32.82,9.59,-0.08,7.00,60.81,91.00,-5799.82,81238
34.00,9.51,-0.08,7.00,58.93,89.00,-5799.82,81246
34.00,9.41,-0.10,7.00,55.95,87.00,-5799.82,81255
34.80,9.31,-0.10,7.00,53.25,84.00,-5799.82,81264
37.29,9.25,-0.06,7.00,52.35,84.00,-5799.82,81272
37.50,9.18,-0.07,7.00,50.15,82.00,-5799.82,81282
39.25,9.11,-0.07,7.00,48.38,80.00,-5799.82,81291
39.47,9.06,-0.05,7.00,47.28,79.00,-5799.82,81299
40.14,8.98,-0.07,7.00,44.88,77.00,-5799.82,81308
39.69,8.94,-0.05,7.00,44.31,77.00,-5799.82,81317
39.47,8.92,-0.02,7.00,44.45,77.00,-5799.82,81327
40.37,8.86,-0.05,7.00,42.28,75.00,-5799.82,81335
40.14,8.82,-0.04,7.00,41.59,74.00,-5799.82,81344
40.83,8.78,-0.05,7.00,40.23,73.00,-5799.82,81353
40.83,8.76,-0.02,7.00,40.13,73.00,-5799.82,81361
42.69,8.76,0.00,7.00,40.31,73.00,-5799.82,81371
42.22,8.75,-0.01,7.00,40.02,73.00,-5799.82,81380
41.52,8.75,0.00,7.00,40.35,73.00,-5799.82,81388
43.17,8.79,0.03,7.00,41.62,75.00,-5799.82,81397
42.93,8.45,-0.34,7.00,25.77,61.00,-5799.82,81406
43.65,8.62,0.17,7.00,40.10,73.00,-5799.82,81415
44.63,8.70,0.08,7.00,40.09,73.00,-5799.82,81424
44.38,8.69,-0.01,7.00,38.12,72.00,-5799.82,81433
43.41,8.65,-0.04,7.00,36.60,70.00,-5799.82,81441
41.98,8.64,-0.00,7.00,37.52,71.00,-5799.82,81451
42.22,8.63,-0.01,7.00,37.01,71.00,-5799.82,81460
42.22,8.61,-0.02,7.00,36.27,70.00,-5799.82,81468
42.22,8.58,-0.03,7.00,35.33,69.00,-5799.82,81477
41.98,8.55,-0.03,7.00,34.81,69.00,-5799.82,81486
41.98,7.59,-0.97,7.00,-1.10,-40.00,-5799.82,81495
43.65,8.17,0.58,7.00,36.86,71.00,-5799.82,81504
43.41,7.87,-0.30,7.00,11.97,50.00,-5799.82,81513
42.46,7.91,0.04,7.00,20.04,56.00,-5799.82,81521
41.29,7.83,-0.08,7.00,15.84,53.00,-5799.82,81530
39.47,7.77,-0.06,7.00,15.08,52.00,-5799.82,81540
37.07,7.65,-0.12,7.00,11.18,49.00,-5799.82,81548
30.93,7.63,-0.03,7.00,13.16,51.00,-5799.82,81557
28.08,7.60,-0.03,7.00,12.79,50.00,-5799.82,81566
27.57,7.37,-0.23,7.00,3.26,42.00,-5799.82,81574
25.59,7.21,-0.16,7.00,0.81,40.00,-5799.82,81584
23.41,7.08,-0.13,7.00,0.00,40.00,-5799.82,81593
22.22,6.87,-0.21,7.00,-6.59,-45.00,-5799.82,81601
19.57,6.59,-0.28,7.00,-15.22,-52.00,-5799.82,81610
16.89,6.37,-0.22,7.00,-19.71,-56.00,-5799.82,81619
14.02,5.94,-0.42,7.00,-34.45,-69.00,-5799.82,81628
13.06,5.46,-0.48,7.00,-47.67,-80.00,-5799.82,81637
12.85,5.07,-0.39,7.00,-55.83,-87.00,-5799.82,81646
11.26,4.88,-0.19,7.00,-11.12,-49.00,-5800.65,81655
9.95,4.66,-0.22,7.00,-12.41,-50.00,-5801.49,81664
3.63,4.82,0.16,7.00,-10.22,-48.00,-5802.33,81673
0.37,4.88,0.06,7.00,-10.39,-48.00,-5803.17,81681
0.66,4.91,0.04,7.00,-10.28,-48.00,-5804.01,81690
0.37,4.17,-0.75,7.00,-17.17,-54.00,-5804.85,81699
0.66,4.67,0.51,7.00,-9.62,-48.00,-5804.85,81708
1.06,4.58,-0.09,7.00,-12.44,-50.00,-5804.85,81717
0.61,4.45,-0.13,7.00,-13.27,-51.00,-5804.85,81726
0.32,4.47,0.02,7.00,-12.56,-50.00,-5804.85,81734
0.42,4.47,-0.00,7.00,-12.66,-50.00,-5804.85,81743
1.16,4.48,0.01,7.00,-12.52,-50.00,-5804.85,81753
0.86,4.57,0.09,7.00,-11.80,-49.00,-5804.85,81761
1.16,4.73,0.16,7.00,-10.71,-49.00,-5804.85,81770
0.95,4.94,0.21,7.00,-9.46,-47.00,-5804.85,81778
1.26,5.10,0.16,7.00,-44.44,-77.00,-5804.85,81787
0.32,5.50,0.40,7.00,-29.62,-64.00,-5804.85,81797
0.32,5.81,0.31,7.00,-23.58,-59.00,-5804.85,81805
0.66,6.17,0.36,7.00,-13.56,-51.00,-5804.85,81814
0.28,6.52,0.35,7.00,-4.92,-44.00,-5804.85,81823
0.95,6.85,0.33,7.00,2.93,42.00,-5804.85,81831
1.06,7.19,0.34,7.00,11.52,49.00,-5804.850,-5801.49,81885
0.32,8.96,0.34,7.00,55.94,87.00,-5800.65,81893
0.51,9.15,0.19,7.00,57.55,88.00,-5798.98,81902
0.47,9.32,0.17,7.00,61.40,91.00,-5797.30,81910
0.32,9.45,0.13,7.00,63.81,93.00,-5795.62,81920
0.42,9.56,0.12,7.00,66.42,95.00,-5793.94,81929
0.66,9.58,0.01,7.00,64.70,94.00,-5791.42,81937
0.42,9.59,0.02,7.00,65.21,94.00,-5788.90,81946
0.90,9.62,0.02,7.00,65.82,95.00,-5785.55,81955
0.81,9.59,-0.02,7.00,64.44,94.00,-5783.03,81964
0.42,9.64,0.04,7.00,66.85,96.00,-5779.67,81973
0.95,9.37,-0.27,7.00,53.86,85.00,-5777.15,81981
0.37,9.15,-0.22,7.00,49.28,81.00,-5773.80,81990
0.76,9.28,0.13,7.00,59.47,90.00,-5770.44,81999
1.06,9.22,-0.06,7.00,54.26,85.00,-5766.24,82008
0.86,9.01,-0.21,7.00,46.06,78.00,-5762.88,82017
0.90,8.98,-0.03,7.00,49.03,81.00,-5758.69,82025
0.51,9.03,0.05,7.00,51.71,83.00,-5755.33,82034
0.32,8.92,-0.11,7.00,45.86,78.00,-5751.13,82043
0.47,8.67,-0.25,7.00,36.61,70.04,7.00,0.00,40.00,-5713.36,84293
591.46,-2.38,-0.22,7.00,0.00,40.00,-5713.36,84302
586.07,-2.51,-0.13,7.00,0.00,40.00,-5713.36,84312
578.08,-2.66,-0.15,7.00,0.00,40.00,-5713.36,84320
567.60,-2.80,-0.13,7.00,0.00,40.00,-5713.36,84329
552.22,-2.91,-0.11,7.00,0.00,40.00,-5713.36,84337
525.09,-2.92,-0.01,7.00,0.00,40.00,-5713.36,84346
470.34,-2.98,-0.07,7.00,0.00,40.00,-5713.36,84356
476.87,-2.91,0.08,7.00,0.00,40.00,-5713.36,84364
427.05,-2.82,0.09,7.00,0.00,40.00,-5713.36,84373
407.83,-2.79,0.03,7.00,0.00,40.00,-5713.36,84381
389.45,-2.62,0.16,7.00,0.00,40.00,-5713.36,84390
365.08,-2.53,0.10,7.00,0.00,40.00,-5713.36,84400
342.19,-2.38,0.15,7.00,0.00,40.00,-5713.36,84408
322.18,-2.21,0.17,7.00,0.00,40.00,-5713.36,84417
325.18,-2.05,0.16,7.00,0.00,40.00,-5713.36,84425
278.95,-1.87,0.19,7.00,0.00,40.00,-5713.36,84434
240.21,-1.64,0.23,7.00,0.00,40.00,-5713.36,84443
208.62,-1.37,0.27,7.00,0.00,40.00,-5713.36,84452
195.27,-1.06,0.31,7.00,0.00,40.00,-5713.36,84461
170.97,-0.72,0.34,7.00,0.00,40.00,-5712.52,84469
150.99,-0.35,0.37,7.00,0.00,40.00,-5712.52,84478
119.71,0.05,0.39,7.00,-4.51,-43.00,-5712.52,84488
94.51,0.44,0.39,7.00,-13.37,-51.00,-5712.52,84496
89.01,0.75,0.31,7.00,-14.20,-51.00,-5712.52,84505
120.30,1.96,1.21,7.00,0.00,40.00,-5712.52,84514
50.59,1.11,-0.84,7.00,-27.68,-63.00,-5713.36,84523
43.65,1.21,0.09,7.00,-24.78,-60.00,-5713.36,84532
37.72,2.02,0.81,7.00,-18.80,-55.00,-5713.36,84541
22.66,1.46,-0.56,7.00,-28.92,-64.00,-5713.36,84549
16.41,1.98,0.52,7.00,-22.44,-58.00,-5714.20,84558
1.68,2.01,0.02,7.00,-24.86,-60.00,-5714.20,84568
0.56,1.89,-0.12,7.00,-26.03,-61.00,-5715.04,84576
0.32,2.35,0.47,7.00,-21.36,-57.00,-5715.88,84585
0.32,1.88,-0.47,7.00,-27.46,-63.00,-5715.88,84594
0.51,2.15,0.27,7.00,-23.19,-59.00,-5716.72,84602
1.11,2.20,0.05,7.00,-23.81,-60.00,-5717.56,84612
0.81,1.98,-0.22,7.00,-25.98,-61.00,-5718.40,84621
1.16,2.23,0.25,7.00,-22.84,-59.00,-5719.24,84629
0.95,2.24,0.01,7.00,-23.75,-59.00,-5720.08,84638
0.86,2.26,0.02,7.00,-23.64,-59.00,-5721.76,84647
0.37,2.57,0.31,7.00,-20.92,-57.00,-5722.60,84656
0.47,2.83,0.26,7.00,-19.84,-56.00,-5723.44,84665
0.37,3.05,0.23,7.00,-18.81,-55.00,-5725.11,84673
0.81,3.37,0.32,7.00,-16.88,-54.00,-5725.95,84682
0.56,3.72,0.35,7.00,-14.98,-52.00,-5727.63,84691
0.37,3.76,0.04,7.00,-16.01,-53.00,-5729.31,84700
0.32,4.13,0.37,7.00,-12.87,-50.00,-5730.15,84709
0.37,4.43,0.30,7.00,-11.61,-49.00,-5731.83,84718
0.76,4.73,0.29,7.00,-10.17,-48.00,-5732.67,84726
1.16,5.30,0.57,7.00,-31.26,-66.00,-5734.35,84736
1.00,5.76,0.46,7.00,-21.87,-58.00,-5735.19,84745
1.21,5.64,-0.12,7.00,-36.46,-70.00,-5736.87,84753
0.28,6.14,0.51,7.00,-11.25,-49.00,-5738.54,84762
0.05,6.69,0.55,7.00,3.35,42.00,-5740.22,84770
0.76,7.36,0.66,7.00,22.13,58.00,-5741.06,84780
0.32,8.23,0.88,7.00,48.31,80.00,-5742.74,84789
0.71,9.01,0.78,7.00,65.99,95.00,-5742.74,84797
0.42,9.79,0.78,7.00,85.46,112.00,-5742.74,84806
0.71,10.62,0.83,7.00,107.03,130.00,-5741.90,84815
0.37,11.16,0.54,7.00,114.83,136.00,-5741.06,84824
0.51,11.75,0.58,7.00,130.32,149.00,-5740.22,84833
0.42,11.99,0.24,7.00,129.45,149.00,-5738.54,84842
0.90,12.26,0.28,7.00,137.15,155.00,-5736.03,84851
1.26,12.86,0.59,7.00,158.30,173.00,-5733.51,84859
0.66,13.31,0.45,7.00,166.66,180.00,-5730.99,84869
0.42,13.71,0.40,7.00,175.84,188.00,-5727.63,84878
0.32,14.20,0.48,7.00,189.57,199.00,-5723.44,84887
0.37,14.30,0.11,7.00,184.67,195.00,-5719.24,84895
0.32,14.40,0.10,7.00,186.81,197.00,-5714.20,84904
0.32,14.78,0.38,7.00,202.05,210.00,-5709.17,84914
1.00,15.01,0.24,7.00,205.04,212.00,-5704.13,84923
0.32,15.25,0.24,7.00,211.02,217.00,-5698.26,84931
0.37,15.34,0.09,7.00,210.37,217.00,-5692.38,84940
0.32,15.59,0.25,7.00,219.93,225.00,-5685.67,84950
0.32,15.84,0.25,7.00,226.03,230.00,-5678.95,84959
0.37,15.75,-0.09,7.00,216.88,222.00,-5672.24,84968
1.16,15.78,0.03,7.00,220.20,225.00,-5664.68,84976
0.56,15.94,0.16,7.00,226.71,231.00,-5657.13,84985
0.76,15.94,-0.00,7.00,223.44,228.00,-5649.57,84995
1.26,15.94,0.01,7.00,223.70,228.00,-5641.18,85004
1.21,15.99,0.04,7.00,225.63,230.00,-5632.79,85012
0.71,15.86,-0.13,7.00,218.70,224.00,-5623.56,85021
1.21,15.89,0.03,7.00,222.75,227.00,-5615.16,85030
0.47,15.52,-0.36,7.00,205.75,213.00,-5605.93,85040
1.16,15.81,0.29,7.00,226.02,230.00,-5598.37,85049
0.37,14.30,-1.51,7.00,152.43,168.00,-5591.66,85057
0.32,14.38,0.08,7.00,186.26,196.00,-5584.95,85066
0.66,13.11,-1.27,7.00,127.35,147.00,-5577.39,85075
1.16,11.93,-1.18,7.00,99.65,123.00,-5569.84,85085
0.37,12.14,0.20,7.00,132.46,151.00,-5562.28,85094
0.32,11.56,-0.57,7.00,102.59,126.00,-5554.73,85102
0.37,12.07,0.50,7.00,136.69,155.00,-5547.18,85111
1.16,11.95,-0.12,7.00,121.33,142.00,-5538.78,85121
0.86,11.47,-0.47,7.00,102.35,126.00,-5531.23,85130
1.21,10.77,-0.70,7.00,80.21,107.00,-5522.83,85139
1.06,10.74,-0.03,7.00,92.83,118.00,-5515.28,85147
0.37,10.62,-0.12,7.00,88.27,114.00,-5506.89,85156
0.32,10.51,-0.12,7.00,85.34,111.00,-5499.33,85166
0.56,10.46,-0.05,7.00,85.48,112.00,-5490.94,85175
1.21,10.53,0.08,7.00,89.90,115.00,-5483.39,85183
0.95,10.61,0.07,7.00,91.63,117.00,-5474.99,85192
0.86,10.84,0.23,7.00,100.68,124.00,-5467.44,85201
1.11,11.12,0.28,7.00,108.56,131.00,-5459.04,85211
0.61,11.12,-0.00,7.00,102.94,126.00,-5450.65,85219
1.00,11.24,0.12,7.00,108.27,131.00,-5442.26,85228
0.86,11.20,-0.04,7.00,104.14,127.00,-5433.86,85237
0.86,11.51,0.31,7.00,118.79,140.00,-5424.63,85246
1.11,11.87,0.37,7.00,129.25,148.00,-5416.24,85256
0.56,11.87,0.00,7.00,121.88,142.00,-5407.01,85264
1.21,11.95,0.07,7.00,125.08,145.00,-5397.77,85273
0.95,12.15,0.20,7.00,132.61,151.00,-5388.54,85282
0.90,12.00,-0.15,7.00,121.99,142.00,-5379.31,85292
0.37,12.34,0.34,7.00,140.44,158.00,-5370.08,85301
0.47,12.56,0.22,7.00,143.41,160.00,-5360.84,85309
0.71,12.39,-0.17,7.00,131.23,150.00,-5351.61,85318
0.42,12.49,0.10,7.00,139.09,157.00,-5341.54,85327
0.95,12.49,0.00,7.00,137.18,155.00,-5331.47,85337
1.11,12.11,-0.37,7.00,120.32,141.00,-5322.23,85346
0.32,11.97,-0.15,7.00,121.27,142.00,-5312.16,85354
0.90,11.76,-0.21,7.00,114.72,136.00,-5302.09,85363
1.06,11.96,0.20,7.00,128.12,148.00,-5292.02,85372
1.11,11.99,0.03,7.00,125.18,145.00,-5281.94,85382
0.61,12.02,0.04,7.00,126.34,146.00,-5271.87,85391
1.21,12.38,0.36,7.00,141.74,159.00,-5261.80,85399
0.95,11.96,-0.42,7.00,115.61,137.00,-5251.73,85408
0.32,11.74,-0.23,7.00,113.87,135.00,-5241.66,85417
0.32,11.25,-0.49,7.00,96.48,121.00,-5230.75,85427
0.32,10.69,-0.56,7.00,81.10,108.00,-5220.67,85436
0.61,10.82,0.13,7.00,98.25,122.00,-5210.60,85444
0.81,10.39,-0.43,7.00,76.19,104.00,-5200.53,85453
1.16,10.09,-0.30,7.00,71.37,100.00,-5191.30,85463
0.42,10.58,0.48,7.00,99.09,123.00,-5181.22,85472
0.66,10.47,-0.11,7.00,84.39,111.00,-5171.15,85480
1.06,8.82,-1.64,7.00,12.76,50.00,-5161.08,85489
0.51,8.10,-0.72,7.00,13.05,50.00,-5151.85,85498
1.11,8.05,-0.05,7.00,25.39,61.00,-5141.78,85507
0.71,7.55,-0.50,7.00,3.89,43.00,-5132.54,85516
0.86,7.25,-0.30,7.00,0.16,40.00,-5123.31,85524
0.37,6.82,-0.43,7.00,-12.92,-50.00,-5114.08,85533
0.95,6.35,-0.47,7.00,-25.59,-61.00,-5104.85,85542
0.37,6.53,0.18,7.00,-8.15,-46.00,-5096.45,85551
0.61,6.57,0.04,7.00,-9.76,-48.00,-5088.90,85560
0.37,5.79,-0.79,7.00,-45.98,-78.00,-5081.34,85569
0.95,5.43,-0.36,7.00,-46.45,-79.00,-5074.63,85577
0.28,5.45,0.02,7.00,-38.32,-72.00,-5068.75,85586
0.32,4.59,-0.86,7.00,-15.45,-52.00,-5062.88,85596
0.32,3.82,-0.77,7.00,-18.97,-55.00,-5057.84,85604
0.28,4.39,0.57,7.00,-10.75,-49.00,-5053.64,85613
0.86,2.92,-1.47,7.00,-26.29,-62.00,-5049.45,85622
0.76,2.25,-0.67,7.00,-26.39,-62.00,-5046.09,85630
0.37,2.28,0.03,7.00,-23.50,-59.00,-5042.73,85640
1.00,1.34,-0.94,7.00,-32.05,-66.00,-5040.22,85649
1.00,0.66,-0.68,7.00,-34.42,-69.00,-5037.70,85657
0.95,0.30,-0.36,7.00,-34.91,-69.00,-5036.02,85666
1.06,-0.01,-0.31,7.00,-36.27,-70.00,-5034.34,85676
0.32,-0.08,-0.07,7.00,-35.68,-70.00,-5033.50,85684
0.71,-0.31,-0.23,7.00,-37.45,-71.00,-5033.50,85693
1.62,-0.36,-0.05,7.00,-37.03,-71.00,-5033.50,85702
5.55,-0.48,-0.12,7.00,-37.81,-71.00,-5033.50,85710
5.62,-0.54,-0.06,7.00,-37.92,-71.00,-5033.50,85720
8.39,-0.60,-0.06,7.00,-38.11,-72.00,-5033.50,85729
9.33,-0.48,0.12,7.00,-36.74,-70.00,-5033.50,85737
18.14,-0.43,0.05,7.00,-36.26,-70.00,-5033.50,85746
27.40,-0.43,-0.00,7.00,-35.64,-70.00,-5033.50,85755
35.82,-0.21,0.22,7.00,-32.63,-67.00,-5033.50,85764
42.93,0.01,0.22,7.00,-30.38,-65.00,-5034.34,85773
47.40,0.11,0.10,7.00,-29.60,-64.00,-5035.18,85782
51.98,0.43,0.33,7.00,-26.13,-62.00,-5036.02,85790
52.26,0.64,0.21,7.00,-25.51,-61.00,-5037.70,85799
58.74,0.68,0.04,7.00,-24.50,-60.00,-5038.54,85809
61.91,1.04,0.36,7.00,-20.68,-57.00,-5039.38,85818
63.55,1.00,-0.04,7.00,-22.09,-58.00,-5041.06,85826
58.74,1.08,0.08,7.00,-22.42,-58.00,-5041.89,85835
58.13,1.08,0.01,7.00,-22.81,-59.00,-5042.73,85844
57.52,1.01,-0.07,7.00,-23.61,-59.00,-5043.57,85853
53.10,0.89,-0.12,7.00,-25.38,-61.00,-5044.41,85862
59.05,0.54,-0.35,7.00,-26.70,-62.00,-5045.25,85871
59.05,0.09,-0.45,7.00,-29.35,-64.00,-5045.25,85880
61.27,-0.31,-0.40,7.00,-30.65,-65.00,-5046.09,85889
62.89,-0.75,-0.44,7.00,-32.62,-67.00,-5046.09,85898
61.91,-1.30,-0.55,7.00,-36.02,-70.00,-5046.09,85907
60.63,-1.53,-0.23,7.00,-36.22,-70.00,-5046.09,85916
61.59,-1.95,-0.42,7.00,-38.81,-72.00,-5046.09,85924
60.31,-2.31,-0.37,7.00,-40.76,-74.00,-5046.09,85934
63.55,-2.78,-0.46,7.00,-42.67,-75.00,-5046.09,85943
61.59,-3.14,-0.36,7.00,-44.57,-77.00,-5046.09,85951
60.31,-3.48,-0.34,7.00,-46.49,-79.00,-5046.09,85960
61.59,-3.87,-0.39,7.00,-48.35,-80.00,-5046.09,85969
59.99,-4.25,-0.37,7.00,-50.53,-82.00,-5046.09,85979
60.63,-4.60,-0.36,7.00,-52.09,-83.00,-5046.09,85987
61.59,-4.95,-0.35,7.00,-53.56,-85.00,-5046.09,85996
60.31,-5.34,-0.39,7.00,-308.88,-300.00,-5046.93,86005
64.89,-5.72,-0.38,7.00,-317.10,-307.00,-5046.93,86014
64.55,-6.01,-0.30,7.00,-322.97,-312.00,-5049.45,86024
66.59,-6.41,-0.40,7.00,-334.30,-321.00,-5051.97,86032
72.69,-6.57,-0.16,7.00,-331.78,-319.00,-5056.16,86041
76.50,-6.91,-0.34,7.00,-342.96,-329.00,-5061.20,86050
76.50,-6.90,0.01,7.00,-335.65,-322.00,-5066.24,86060
80.48,-7.22,-0.31,7.00,-348.69,-333.00,-5071.27,86069
82.54,-7.28,-0.06,7.00,-344.62,-330.00,-5077.15,86078
82.96,-7.14,0.14,7.00,-336.88,-323.00,-5083.02,86086
84.22,-7.01,0.13,7.00,-333.64,-321.00,-5088.90,86095
85.08,-7.36,-0.35,7.00,-351.58,-336.00,-5096.45,86105
88.56,-7.07,0.29,7.00,-330.16,-318.00,-5104.01,86114
93.57,-7.06,0.01,7.00,-333.82,-321.00,-5112.40,86123
92.18,-7.00,0.06,7.00,-331.60,-319.00,-5120.79,86132
93.10,-6.47,0.52,7.00,-309.00,-300.00,-5130.02,86141
96.41,-6.56,-0.09,7.00,-322.39,-311.00,-5139.26,86150
92.64,-6.44,0.12,7.00,-316.41,-306.00,-5148.49,86159
94.04,-5.82,0.62,7.00,-290.60,-285.00,-5158.56,86168
91.72,-5.86,-0.04,7.00,-305.56,-297.00,-5168.63,86177
88.12,-5.28,0.58,7.00,-279.85,-275.00,-5178.71,86187
84.65,-4.58,0.70,7.00,-40.75,-74.00,-5189.62,86196
78.07,-4.26,0.32,7.00,-42.86,-76.00,-5200.53,86205
74.19,-3.72,0.54,7.00,-40.44,-74.00,-5210.60,86213
72.69,-3.15,0.57,7.00,-37.91,-71.00,-5220.67,86222
71.58,-2.07,1.08,7.00,-30.77,-65.00,-5230.75,86232
66.94,-1.86,0.21,7.00,-34.48,-69.00,-5239.98,86241
57.82,-1.21,0.64,7.00,-31.81,-66.00,-5250.05,86250
42.93,-0.59,0.62,7.00,-31.78,-66.00,-5259.28,86258
41.06,0.20,0.79,7.00,-27.48,-63.00,-5268.52,86267
35.00,0.52,0.32,7.00,-28.68,-64.00,-5277.75,86277
31.68,0.87,0.35,7.00,-27.22,-62.00,-5286.14,86286
30.02,0.91,0.04,7.00,-28.48,-63.00,-5295.37,86295
29.48,1.08,0.17,7.00,-27.19,-62.00,-5303.77,86303
25.91,1.43,0.35,7.00,-25.11,-61.00,-5312.16,86312
18.39,1.03,-0.40,7.00,-30.76,-65.00,-5320.55,86322
19.71,0.93,-0.10,7.00,-29.94,-65.00,-5328.11,86331
9.95,0.74,-0.19,7.00,-31.88,-66.00,-5336.50,86339
6.64,0.38,-0.36,7.00,-34.44,-69.00,-5344.06,86348
4.59,-0.05,-0.44,7.00,-36.97,-71.00,-5351.61,86358
4.86,-0.37,-0.32,7.00,-38.11,-72.00,-5359.16,86366
0.28,-0.43,-0.06,7.00,-37.37,-71.00,-5366.72,86375
0.28,-0.46,-0.03,7.00,-37.46,-71.00,-5373.43,86384
0.32,-0.65,-0.19,7.00,-38.99,-72.00,-5380.99,86393
0.32,-1.07,-0.42,7.00,-42.07,-75.00,-5387.70,86402
0.28,-1.50,-0.43,7.00,-44.21,-77.00,-5395.26,86411
0.32,-1.84,-0.34,7.00,-45.55,-78.00,-5401.97,86420
0.42,-2.38,-0.55,7.00,-49.11,-81.00,-5408.68,86428
1.16,-2.56,-0.18,7.00,-48.52,-80.00,-5415.40,86437
0.56,-2.96,-0.40,7.00,-51.38,-83.00,-5422.11,86447
0.37,-3.10,-0.14,7.00,-51.03,-83.00,-5429.67,86455
0.47,-3.13,-0.04,7.00,-50.82,-82.00,-5436.38,86464
0.37,-3.38,-0.25,7.00,-52.90,-84.00,-5442.26,86473
0.66,-3.50,-0.12,7.00,-53.00,-84.00,-5448.97,86482
3.08,-3.30,0.20,7.00,-50.71,-82.00,-5455.69,86491
2.85,-3.06,0.24,7.00,-49.34,-81.00,-5462.40,86500
0.76,-2.91,0.15,7.00,-48.93,-81.00,-5469.12,86509
1.16,-2.94,-0.03,7.00,-49.82,-81.00,-5475.83,86517
0.32,-2.24,0.70,7.00,-43.42,-76.00,-5481.71,86526
0.32,-1.73,0.51,7.00,-41.61,-75.00,-5488.42,86536
0.32,-1.04,0.70,7.00,-37.40,-71.00,-5495.14,86544
0.32,-0.11,0.93,7.00,-31.83,-66.00,-5501.85,86553
1.16,0.36,0.46,7.00,-31.36,-66.00,-5507.73,86562
0.66,1.09,0.73,7.00,-26.65,-62.00,-5514.44,86571
0.37,1.91,0.82,7.00,-22.16,-58.00,-5520.32,86580
1.21,2.51,0.60,7.00,-20.04,-56.00,-5526.19,86589
0.95,3.10,0.59,7.00,-17.15,-54.00,-5532.07,86597
0.86,3.89,0.79,7.00,-12.38,-50.00,-5537.94,86606
1.06,4.52,0.63,7.00,-9.86,-48.00,-5543.82,86616
0.32,5.07,0.55,7.00,-37.39,-71.00,-5548.85,86624
0.66,5.79,0.72,7.00,-15.82,-53.00,-5554.73,86633
0.32,5.68,-0.11,7.00,-35.16,-69.00,-5559.77,86642
0.32,5.81,0.13,7.00,-27.33,-63.00,-5565.64,86650
0.42,6.42,0.62,7.00,-2.16,-41.00,-5570.68,86660
0.32,6.85,0.43,7.00,4.90,44.00,-5575.71,86669
0.28,7.40,0.55,7.00,21.04,57.00,-5580.75,86677
0.66,7.77,0.37,7.00,26.77,62.00,-5584.95,86686
0.32,8.08,0.30,7.00,33.03,67.00,-5589.14,86694
0.28,8.52,0.44,7.00,46.72,79.00,-5592.50,86704
0.32,8.81,0.29,7.00,51.09,83.00,-5595.02,86713
0.86,9.18,0.37,7.00,61.94,92.00,-5597.54,86721
0.81,9.58,0.40,7.00,72.61,101.00,-5599.21,86730
0.81,9.97,0.38,7.00,81.77,108.00,-5600.05,86739
0.32,10.23,0.26,7.00,85.94,112.00,-5600.05,86748
0.61,10.52,0.30,7.00,94.02,119.00,-5600.05,86757
1.11,10.60,0.07,7.00,91.39,116.00,-5600.05,86766
0.71,10.66,0.06,7.00,92.55,117.00,-5600.05,86774
1.16,10.70,0.05,7.00,93.45,118.00,-5600.05,86784
0.76,10.58,-0.12,7.00,86.93,113.00,-5600.05,86793
1.21,10.54,-0.04,7.00,87.77,113.00,-5598.37,86801
0.47,10.63,0.09,7.00,92.71,118.00,-5597.54,86810
0.37,10.62,-0.01,7.00,90.38,116.00,-5595.86,86819
0.51,10.76,0.14,7.00,96.80,121.00,-5594.18,86829
0.32,10.88,0.12,7.00,99.22,123.00,-5591.66,86837
0.47,11.03,0.15,7.00,103.89,127.00,-5589.14,86846
0.32,11.22,0.19,7.00,109.20,131.00,-5586.62,86855
0.37,11.28,0.06,7.00,108.24,131.00,-5584.11,86864
0.32,11.37,0.09,7.00,111.17,133.00,-5580.75,86873
0.66,11.40,0.03,7.00,110.50,133.00,-5577.39,86882
0.71,11.51,0.11,7.00,115.11,137.00,-5573.19,86891
0.76,11.48,-0.03,7.00,111.36,133.00,-5569.84,86900
0.81,11.48,-0.00,7.00,111.99,134.00,-5565.64,86908
0.42,11.36,-0.12,7.00,106.70,129.00,-5560.60,86918
1.00,11.56,0.20,7.00,117.91,139.00,-5556.41,86927
0.71,11.68,0.12,7.00,119.21,140.00,-5551.37,86936
1.11,11.87,0.20,7.00,125.69,145.00,-5546.34,86944
0.86,12.05,0.18,7.00,129.82,149.00,-5540.46,86953
0.42,12.33,0.28,7.00,138.89,157.00,-5534.58,86963
0.32,12.67,0.34,7.00,148.72,165.00,-5528.71,86972
0.42,12.87,0.20,7.00,150.67,166.00,-5522.83,86981
0.32,13.06,0.19,7.00,155.47,171.00,-5516.12,86989
0.37,13.45,0.38,7.00,168.85,182.00,-5509.41,86999
0.95,13.82,0.37,7.00,177.99,189.00,-5502.69,87008
0.76,13.96,0.14,7.00,176.76,188.00,-5495.98,87017
0.47,14.07,0.11,7.00,178.78,190.00,-5488.42,87026
0.47,14.28,0.22,7.00,186.35,197.00,-5480.87,87034
0.37,14.25,-0.03,7.00,180.60,192.00,-5473.31,87044
0.95,14.37,0.12,7.00,186.72,197.00,-5464.92,87053
0.81,14.62,0.25,7.00,195.51,204.00,-5457.37,87062
1.31,14.88,0.26,7.00,202.18,210.00,-5448.97,87070
0.66,15.25,0.37,7.00,213.67,220.00,-5440.58,87079
0.47,15.38,0.13,7.00,212.29,218.00,-5432.19,87089
0.86,15.66,0.28,7.00,222.14,227.00,-5422.95,87098
0.37,15.86,0.20,7.00,225.63,230.00,-5414.56,87107
0.56,15.92,0.06,7.00,224.29,229.00,-5405.33,87115
1.16,15.91,-0.01,7.00,222.66,227.00,-5396.09,87124
0.90,15.76,-0.16,7.00,215.81,221.00,-5386.02,87134
0.42,15.82,0.07,7.00,221.89,227.00,-5376.79,87143
0.37,16.01,0.18,7.00,228.78,232.00,-5366.72,87152
0.32,15.88,-0.12,7.00,219.61,225.00,-5356.65,87160
0.42,15.65,-0.24,7.00,211.48,218.00,-5345.73,87170
1.21,15.73,0.08,7.00,219.72,225.00,-5335.66,87179
1.06,15.65,-0.08,7.00,214.72,221.00,-5324.75,87188
2.67,15.24,-0.41,7.00,197.63,206.00,-5313.84,87197
7.98,15.21,-0.02,7.00,204.69,212.00,-5302.93,87206
12.54,15.18,-0.04,7.00,203.39,211.00,-5292.02,87216
18.26,15.02,-0.16,7.00,196.65,205.00,-5281.11,87224
25.27,14.88,-0.14,7.00,193.06,202.00,-5270.19,87233
29.13,14.75,-0.14,7.00,189.20,199.00,-5259.28,87242
34.80,14.52,-0.23,7.00,180.85,192.00,-5247.53,87251
42.93,14.32,-0.19,7.00,175.63,188.00,-5236.62,87261
49.51,13.96,-0.37,7.00,161.77,176.00,-5225.71,87270
61.27,13.58,-0.38,7.00,149.53,166.00,-5213.96,87279
71.21,13.09,-0.49,7.00,132.46,151.00,-5203.05,87288
86.37,12.57,-0.52,7.00,114.04,136.00,-5192.14,87298
89.01,12.16,-0.42,7.00,104.67,128.00,-5181.22,87306
90.36,11.91,-0.25,7.00,101.35,125.00,-5170.31,87315
95.45,11.47,-0.44,7.00,84.72,111.00,-5159.40,87324
105.39,11.11,-0.36,7.00,73.22,101.00,-5148.49,87333
129.40,11.14,0.04,7.00,70.76,99.00,-5138.42,87343
126.30,10.76,-0.39,7.00,54.27,85.00,-5127.51,87352
175.09,10.56,-0.20,7.00,23.64,59.00,-5117.43,87361
224.94,10.19,-0.37,7.00,0.00,40.00,-5108.20,87369
249.38,9.86,-0.33,7.00,0.00,40.00,-5098.13,87378
289.53,9.56,-0.29,7.00,0.00,40.00,-5088.90,87388
281.56,9.11,-0.45,7.00,0.00,40.00,-5080.50,87396
326.70,8.95,-0.16,7.00,0.00,40.00,-5072.11,87405
316.26,8.65,-0.31,7.00,0.00,40.00,-5063.72,87414
323.68,8.06,-0.59,7.00,0.00,40.00,-5056.16,87422
377.07,7.49,-0.56,7.00,0.00,40.00,-5048.61,87432
366.77,6.82,-0.68,7.00,0.00,40.00,-5041.89,87440
391.25,6.18,-0.64,7.00,0.00,40.00,-5035.18,87449
432.99,5.42,-0.75,7.00,0.00,40.00,-5028.47,87458
419.26,4.80,-0.62,7.00,0.00,40.00,-5021.75,87467
443.06,4.27,-0.53,7.00,0.00,40.00,-5015.87,87476
439.00,3.59,-0.68,7.00,0.00,40.00,-5010.00,87484
447.16,2.83,-0.76,7.00,0.00,40.00,-5004.96,87493
490.18,2.50,-0.33,7.00,0.00,40.00,-4999.93,87502
487.94,1.85,-0.65,7.00,0.00,40.00,-4994.89,87511
490.18,1.32,-0.53,7.00,0.00,40.00,-4990.70,87520
459.66,1.05,-0.27,7.00,0.00,40.00,-4987.34,87528
503.86,0.62,-0.43,7.00,0.00,40.00,-4983.98,87537
501.56,0.16,-0.46,7.00,0.00,40.00,-4980.62,87546
501.56,-0.13,-0.29,7.00,0.00,40.00,-4978.10,87555
506.18,-0.55,-0.42,7.00,0.00,40.00,-4975.59,87564
470.34,-0.91,-0.37,7.00,0.00,40.00,-4973.91,87572
466.04,-1.18,-0.27,7.00,0.00,40.00,-4972.23,87581
472.51,-1.47,-0.29,7.00,0.00,40.00,-4971.39,87590
472.51,-1.77,-0.30,7.00,0.00,40.00,-4970.55,87599
515.55,-2.04,-0.27,7.00,0.00,40.00,-4970.55,87608
481.26,-2.36,-0.32,7.00,0.00,40.00,-4970.55,87616
490.18,-2.65,-0.29,7.00,0.00,40.00,-4970.55,87625
544.69,-3.04,-0.39,7.00,0.00,40.00,-4970.55,87634
501.56,-3.40,-0.35,7.00,0.00,40.00,-4970.55,87643
554.76,-3.71,-0.32,7.00,0.00,40.00,-4970.55,87652
554.76,-3.98,-0.27,7.00,0.00,40.00,-4970.55,87660
559.86,-4.27,-0.28,7.00,0.00,40.00,-4970.55,87669
559.86,-4.52,-0.25,7.00,0.00,40.00,-4970.55,87678
567.60,-4.77,-0.25,7.00,0.00,40.00,-4970.55,87687
525.09,-5.02,-0.26,7.00,0.00,40.00,-4970.55,87696
575.45,-5.26,-0.24,7.00,0.00,40.00,-4970.55,87704
575.45,-5.51,-0.24,7.00,0.00,40.00,-4970.55,87713
578.08,-5.76,-0.26,7.00,0.00,40.00,-4970.55,87721
578.08,-6.00,-0.23,7.00,0.00,40.00,-4970.55,87731
578.08,-6.26,-0.26,7.00,0.00,40.00,-4970.55,87740
532.36,-6.50,-0.24,7.00,0.00,40.00,-4970.55,87748
583.40,-6.73,-0.24,7.00,0.00,40.00,-4970.55,87757
534.80,-6.96,-0.23,7.00,0.00,40.00,-4970.55,87766
583.40,-7.12,-0.16,7.00,0.00,40.00,-4970.55,87775
539.72,-7.24,-0.12,7.00,0.00,40.00,-4970.55,87783
588.76,-7.33,-0.09,7.00,0.00,40.00,-4970.55,87792
588.76,-7.39,-0.06,7.00,0.00,40.00,-4970.55,87800
539.72,-7.42,-0.03,7.00,0.00,40.00,-4970.55,87810
591.46,-7.47,-0.06,7.00,0.00,40.00,-4970.55,87819
544.69,-7.52,-0.04,7.00,0.00,40.00,-4970.55,87827
594.17,-7.57,-0.06,7.00,0.00,40.00,-4970.55,87836
594.17,-7.61,-0.04,7.00,0.00,40.00,-4970.55,87844
594.17,-7.70,-0.09,7.00,0.00,40.00,-4970.55,87854
596.89,-7.73,-0.03,7.00,0.00,40.00,-4970.55,87862
596.89,-7.83,-0.11,7.00,0.00,40.00,-4970.55,87871
596.89,-7.88,-0.05,7.00,0.00,40.00,-4970.55,87880
602.38,-7.66,0.22,7.00,0.00,40.00,-4970.55,87888
602.38,-7.56,0.11,7.00,0.00,40.00,-4970.55,87898
607.91,-7.71,-0.15,7.00,0.00,40.00,-4970.55,87906
610.69,-7.71,0.00,7.00,0.00,40.00,-4970.55,87915
613.49,-7.62,0.09,7.00,0.00,40.00,-4970.55,87923
559.86,-7.72,-0.10,7.00,0.00,40.00,-4970.55,87932
610.69,-7.85,-0.13,7.00,0.00,40.00,-4970.55,87941
557.30,-7.72,0.13,7.00,0.00,40.00,-4970.55,87950
607.91,-7.78,-0.06,7.00,0.00,40.00,-4970.55,87958
605.14,-7.85,-0.07,7.00,0.00,40.00,-4970.55,87967
599.63,-7.85,-0.00,7.00,0.00,40.00,-4970.55,87976
599.63,-7.99,-0.14,7.00,0.00,40.00,-4970.55,87985
599.63,-8.09,-0.11,7.00,0.00,40.00,-4970.55,87994
570.20,-8.18,-0.08,7.00,0.00,40.00,-4970.55,88002
565.01,-8.30,-0.12,7.00,0.00,40.00,-4970.55,88011
565.01,-8.36,-0.06,7.00,0.00,40.00,-4970.55,88019
596.89,-8.44,-0.08,7.00,0.00,40.00,-4970.55,88029
547.19,-8.39,0.04,7.00,0.00,40.00,-4970.55,88037
599.63,-8.44,-0.05,7.00,0.00,40.00,-4970.55,88046
549.70,-8.38,0.06,7.00,0.00,40.00,-4970.55,88054
605.14,-8.22,0.16,7.00,0.00,40.00,-4970.55,88064
552.22,-8.39,-0.16,7.00,0.00,40.00,-4970.55,88073
605.14,-8.16,0.23,7.00,0.00,40.00,-4970.55,88081
605.14,-8.07,0.09,7.00,0.00,40.00,-4970.55,88090
605.14,-8.10,-0.03,7.00,0.00,40.00,-4970.55,88098
605.14,-7.86,0.24,7.00,0.00,40.00,-4970.55,88108
602.38,-7.78,0.08,7.00,0.00,40.00,-4970.55,88116
605.14,-7.62,0.16,7.00,0.00,40.00,-4970.55,88125
605.14,-7.45,0.17,7.00,0.00,40.00,-4970.55,88133
602.38,-7.50,-0.05,7.00,0.00,40.00,-4970.55,88142
602.38,-7.43,0.08,7.00,0.00,40.00,-4970.55,88152
599.63,-7.24,0.19,7.00,0.00,40.00,-4970.55,88160
599.63,-7.24,-0.00,7.00,0.00,40.00,-4970.55,88169
599.63,-7.14,0.10,7.00,0.00,40.00,-4970.55,88177
594.17,-6.87,0.26,7.00,0.00,40.00,-4970.55,88186
596.89,-6.86,0.01,7.00,0.00,40.00,-4970.55,88195
599.63,-6.61,0.25,7.00,0.00,40.00,-4970.55,88204
594.17,-6.60,0.02,7.00,0.00,40.00,-4970.55,88212
594.17,-6.36,0.24,7.00,0.00,40.00,-4970.55,88221
591.46,-6.19,0.16,7.00,0.00,40.00,-4970.55,88229
586.07,-5.94,0.26,7.00,0.00,40.00,-4970.55,88239
575.45,-5.70,0.24,7.00,0.00,40.00,-4970.55,88248
520.30,-5.46,0.24,7.00,0.00,40.00,-4970.55,88256
559.86,-5.22,0.23,7.00,0.00,40.00,-4970.55,88265
544.69,-4.83,0.39,7.00,0.00,40.00,-4970.55,88273
529.92,-4.64,0.19,7.00,0.00,40.00,-4970.55,88283
510.84,-4.32,0.33,7.00,0.00,40.00,-4970.55,88291
485.70,-4.07,0.25,7.00,0.00,40.00,-4970.55,88300
466.04,-3.61,0.46,7.00,0.00,40.00,-4970.55,88309
398.54,-3.30,0.30,7.00,0.00,40.00,-4970.55,88317
387.66,-3.11,0.19,7.00,0.00,40.00,-4970.55,88327
360.05,-2.65,0.46,7.00,0.00,40.00,-4970.55,88335
322.18,-2.56,0.08,7.00,0.00,40.00,-4970.55,88344
285.52,-2.30,0.26,7.00,0.00,40.00,-4970.55,88352
232.45,-2.11,0.19,7.00,0.00,40.00,-4970.55,88361
192.52,-2.13,-0.02,7.00,0.00,40.00,-4970.55,88371
156.89,-1.81,0.32,7.00,0.00,40.00,-4970.55,88379
117.97,-1.84,-0.03,7.00,-16.48,-53.00,-4970.55,88388
82.54,-1.64,0.20,7.00,-28.77,-64.00,-4970.55,88397
68.34,-1.54,0.10,7.00,-32.93,-67.00,-4970.55,88406
67.99,-1.62,-0.08,7.00,-34.19,-68.00,-4970.55,88415
63.88,-1.39,0.23,7.00,-32.87,-67.00,-4971.39,88424
57.21,-1.53,-0.14,7.00,-36.68,-70.00,-4971.39,88433
49.24,-1.36,0.17,7.00,-36.26,-70.00,-4972.23,88441
45.87,-1.27,0.09,7.00,-36.79,-70.00,-4972.23,88451
34.19,-1.23,0.04,7.00,-38.68,-72.00,-4973.07,88460
31.12,-0.92,0.31,7.00,-36.45,-70.00,-4973.91,88469
27.57,-0.71,0.21,7.00,-36.19,-70.00,-4974.75,88477
25.43,-0.43,0.28,7.00,-34.74,-69.00,-4975.59,88486
24.79,-0.16,0.27,7.00,-33.53,-68.00,-4977.27,88496
21.64,0.04,0.21,7.00,-33.01,-67.00,-4978.10,88504
17.76,0.54,0.49,7.00,-29.70,-64.00,-4979.78,88513
12.96,0.79,0.25,7.00,-29.70,-64.00,-4980.62,88522
13.27,1.17,0.38,7.00,-27.27,-62.00,-4982.30,88531
12.04,1.61,0.43,7.00,-24.94,-60.00,-4983.98,88540
11.55,1.99,0.39,7.00,-23.22,-59.00,-4985.66,88549
9.50,2.42,0.43,7.00,-21.02,-57.00,-4987.34,88558
9.77,2.74,0.32,7.00,-19.82,-56.00,-4989.02,88566
9.15,3.14,0.40,7.00,-17.57,-54.00,-4990.70,88576
7.18,3.43,0.29,7.00,-16.60,-53.00,-4993.21,88585
6.72,3.76,0.34,7.00,-14.76,-52.00,-4994.89,88593
6.34,3.81,0.05,7.00,-15.66,-53.00,-4996.57,88602
6.64,3.66,-0.15,7.00,-17.20,-54.00,-4997.41,88611
6.57,4.30,0.64,7.00,-10.82,-49.00,-4998.25,88620
5.48,4.77,0.47,7.00,-9.20,-47.00,-4999.09,88629
4.66,5.24,0.46,7.00,-34.75,-69.00,-4999.93,88637
5.06,5.75,0.51,7.00,-21.09,-57.00,-4999.93,88646
1.26,6.38,0.63,7.00,-3.03,-42.00,-5000.77,88655
0.32,6.87,0.50,7.00,6.70,45.00,-5001.61,88664
0.28,7.46,0.58,7.00,23.09,59.00,-5002.45,88673
0.28,7.85,0.39,7.00,28.99,64.00,-5002.45,88681
0.32,8.60,0.75,7.00,54.93,86.00,-5001.61,88690
0.81,9.08,0.48,7.00,61.43,91.00,-5001.61,88699
0.61,9.70,0.62,7.00,79.91,107.00,-5000.77,88708
0.32,10.35,0.65,7.00,96.92,121.00,-4999.93,88717
0.32,10.96,0.61,7.00,111.10,133.00,-4999.09,88726
0.81,11.60,0.64,7.00,127.77,147.00,-4997.41,88734
0.95,12.06,0.46,7.00,135.59,154.00,-4997.41,88743
1.06,12.60,0.54,7.00,150.74,167.00,-4995.73,88753
1.11,13.14,0.55,7.00,164.55,178.00,-4994.89,88762
1.11,13.47,0.33,7.00,168.25,181.00,-4993.21,88770
2.33,13.74,0.27,7.00,173.71,186.00,-4990.70,88779
3.63,13.76,0.02,7.00,169.39,182.00,-4989.02,88788
2.56,13.86,0.10,7.00,173.63,186.00,-4987.34,88797
2.85,13.94,0.08,7.00,175.07,187.00,-4985.66,88806
3.26,13.99,0.05,7.00,175.56,187.00,-4983.14,88815
4.46,13.97,-0.02,7.00,173.94,186.00,-4980.62,88824
4.86,13.87,-0.10,7.00,169.88,183.00,-4978.10,88833
6.79,13.77,-0.10,7.00,167.06,180.00,-4976.43,88842
8.14,13.58,-0.19,7.00,160.75,175.00,-4973.91,88851
11.35,13.47,-0.11,7.00,159.42,174.00,-4971.39,88860
13.48,13.20,-0.27,7.00,149.33,165.00,-4968.87,88869
18.78,12.81,-0.40,7.00,136.55,155.00,-4966.35,88878
26.40,12.52,-0.29,7.00,130.76,150.00,-4964.68,88887
29.84,12.32,-0.20,7.00,127.29,147.00,-4962.16,88896
31.87,11.82,-0.50,7.00,108.49,131.00,-4960.48,88905
39.25,11.35,-0.47,7.00,96.11,121.00,-4957.96,88914
44.87,10.80,-0.55,7.00,79.82,107.00,-4956.28,88924
47.92,10.26,-0.53,7.00,66.35,95.00,-4954.60,88932
51.14,9.64,-0.62,7.00,48.25,80.00,-4953.76,88941
53.10,8.89,-0.75,7.00,26.60,62.00,-4952.09,88950
56.31,8.35,-0.53,7.00,16.83,54.00,-4951.25,88958
56.01,7.82,-0.54,7.00,3.50,42.00,-4951.25,88968
55.71,7.43,-0.39,7.00,0.00,40.00,-4950.41,88977
52.54,7.10,-0.33,7.00,0.00,40.00,-4950.41,88985
47.66,6.84,-0.27,7.00,-4.87,-44.00,-4950.41,88994
45.12,6.85,0.01,7.00,0.00,40.00,-4950.41,89003
45.87,6.96,0.12,7.00,0.00,40.00,-4950.41,89012
51.42,7.10,0.14,7.00,0.00,40.00,-4950.41,89020
56.61,7.35,0.25,7.00,7.18,45.00,-4950.41,89029
55.71,7.51,0.16,7.00,9.59,48.00,-4950.41,89038
54.83,7.66,0.16,7.00,13.68,51.00,-4950.41,89047
54.54,7.88,0.22,7.00,20.43,57.00,-4950.41,89056
56.01,8.15,0.27,7.00,27.69,63.00,-4950.41,89065
50.59,8.45,0.30,7.00,37.01,71.00,-4950.41,89073
43.89,8.80,0.35,7.00,48.26,80.00,-4950.41,89082
40.14,9.14,0.34,7.00,56.91,87.00,-4950.41,89092
30.20,9.57,0.44,7.00,71.21,100.00,-4950.41,89100
28.25,10.04,0.47,7.00,83.78,110.00,-4950.41,89109
26.07,10.54,0.50,7.00,97.06,121.00,-4950.41,89118
22.22,11.03,0.50,7.00,109.80,132.00,-4950.41,89127
20.25,11.53,0.50,7.00,122.41,143.00,-4950.41,89137
20.66,12.04,0.51,7.00,135.51,154.00,-4950.41,89145
17.63,12.52,0.47,7.00,146.85,163.00,-4950.41,89154
17.63,13.04,0.52,7.00,160.92,175.00,-4950.41,89163
14.46,13.52,0.47,7.00,172.01,185.00,-4950.41,89172
12.75,14.04,0.52,7.00,186.16,196.00,-4950.41,89182
10.87,14.55,0.51,7.00,198.88,207.00,-4950.41,89190
9.33,15.05,0.49,7.00,210.78,217.00,-4950.41,89199
5.76,15.54,0.50,7.00,223.37,228.00,-4950.41,89208
4.39,16.00,0.46,7.00,234.04,237.00,-4950.41,89218
1.62,16.48,0.48,7.00,246.71,248.00,-4950.41,89226
1.16,17.01,0.53,7.00,260.82,259.00,-4950.41,89235
0.61,17.50,0.49,7.00,272.15,269.00,-4950.41,89244
0.37,17.92,0.43,7.00,281.69,277.00,-4950.41,89253
0.90,18.34,0.41,7.00,291.66,285.00,-4950.41,89262
1.26,18.70,0.36,7.00,299.78,292.00,-4950.41,89271
0.81,19.10,0.40,7.00,310.58,301.00,-4950.41,89280
0.86,19.50,0.40,7.00,320.48,310.00,-4950.41,89288
0.86,19.87,0.37,7.00,329.32,317.00,-4950.41,89297
1.16,20.36,0.48,7.00,343.49,329.00,-4950.41,89307
0.47,20.87,0.51,7.00,356.98,340.00,-4950.41,89316
0.37,21.42,0.55,7.00,371.42,353.00,-4950.41,89324
0.76,22.51,1.10,7.00,409.72,385.00,-4950.41,89333
1.11,22.41,-0.11,7.00,383.02,362.00,-4950.41,89342
0.61,23.41,1.00,7.00,430.15,402.00,-4949.57,89352
1.16,24.21,0.81,7.00,446.41,416.00,-4948.73,89361
0.81,25.12,0.91,7.00,471.17,437.00,-4947.89,89369
0.42,25.97,0.85,7.00,491.21,454.00,-4947.05,89378
1.06,26.85,0.88,7.00,513.99,473.00,-4946.21,89388
0.66,27.69,0.83,7.00,533.83,490.00,-4946.21,89397
1.21,28.56,0.87,7.00,556.41,509.00,-4945.37,89405
0.76,29.44,0.88,7.00,578.59,527.00,-4944.53,89414
0.47,30.21,0.77,7.00,595.83,542.00,-4943.69,89423
0.37,30.92,0.71,7.00,612.24,556.00,-4942.85,89433
0.37,31.54,0.62,7.00,625.89,567.00,-4942.01,89442
0.47,32.03,0.49,7.00,635.43,575.00,-4941.17,89450
1.21,32.37,0.34,7.00,640.99,580.00,-4940.33,89459
0.95,32.66,0.30,7.00,647.54,585.00,-4939.50,89468
0.37,32.87,0.20,7.00,650.82,588.00,-4939.50,89478
0.42,33.05,0.18,7.00,654.94,592.00,-4938.66,89486
0.37,32.99,-0.06,7.00,648.50,586.00,-4938.66,89495
1.16,32.92,-0.07,7.00,646.40,584.00,-4937.82,89504
0.81,32.88,-0.03,7.00,646.45,585.00,-4937.82,89513
1.21,32.73,-0.15,7.00,640.20,579.00,-4937.82,89522
2.50,32.64,-0.09,7.00,639.26,578.00,-4936.98,89531
3.26,32.60,-0.04,7.00,639.00,578.00,-4936.98,89540
3.51,32.47,-0.13,7.00,634.22,574.00,-4936.98,89548
3.32,32.34,-0.13,7.00,630.85,571.00,-4936.98,89558
3.26,32.18,-0.16,7.00,626.38,568.00,-4936.98,89567
4.01,31.91,-0.27,7.00,617.23,560.00,-4936.14,89576
4.79,31.53,-0.38,7.00,605.58,550.00,-4936.14,89584
4.99,30.95,-0.58,7.00,587.04,534.00,-4936.14,89593
5.41,30.30,-0.65,7.00,569.51,520.00,-4935.30,89603
5.48,29.65,-0.65,7.00,553.28,506.00,-4934.46,89612
6.34,28.72,-0.93,7.00,524.32,482.00,-4934.46,89621
7.41,27.80,-0.92,7.00,501.69,462.00,-4933.62,89629
8.14,27.06,-0.74,7.00,486.55,450.00,-4932.78,89638
7.81,26.01,-1.05,7.00,454.21,422.00,-4932.78,89648
6.87,24.98,-1.03,7.00,428.89,401.00,-4931.94,89656
7.18,24.12,-0.86,7.00,410.56,386.00,-4931.10,89665
8.47,23.31,-0.81,7.00,391.57,370.00,-4930.26,89674
10.69,22.37,-0.94,7.00,365.39,347.00,-4930.26,89683
9.42,21.43,-0.94,7.00,341.89,328.00,-4929.42,89693
10.87,20.51,-0.93,7.00,318.91,308.00,-4928.58,89701
13.59,19.60,-0.90,7.00,296.67,290.00,-4928.58,89710
14.02,18.81,-0.80,7.00,278.93,275.00,-4927.75,89719
13.59,17.78,-1.03,7.00,248.58,249.00,-4926.91,89729
13.17,16.98,-0.80,7.00,233.25,236.00,-4926.07,89738
13.06,16.12,-0.86,7.00,210.47,217.00,-4926.07,89747
12.44,15.32,-0.80,7.00,191.60,201.00,-4925.23,89755
10.50,14.44,-0.88,7.00,168.25,181.00,-4924.39,89764
10.78,13.76,-0.68,7.00,155.34,170.00,-4923.55,89774
6.87,13.00,-0.77,7.00,134.44,153.00,-4923.55,89783
6.20,12.32,-0.67,7.00,119.46,140.00,-4922.71,89791
6.20,11.75,-0.57,7.00,107.39,130.00,-4922.71,89800
5.69,11.09,-0.66,7.00,89.08,115.00,-4922.71,89809
4.72,10.58,-0.52,7.00,79.02,106.00,-4921.87,89819
4.66,10.29,-0.29,7.00,76.26,104.00,-4921.87,89827
5.48,10.14,-0.14,7.00,75.56,103.00,-4921.87,89836
7.41,9.91,-0.23,7.00,68.13,97.00,-4921.87,89845
8.39,9.71,-0.20,7.00,63.61,93.00,-4921.03,89853
11.35,9.55,-0.16,7.00,60.12,90.00,-4921.03,89863
12.96,9.45,-0.10,7.00,58.92,89.00,-4921.03,89871
16.06,9.33,-0.12,7.00,55.40,86.00,-4921.03,89880
20.66,9.39,0.06,7.00,60.19,90.00,-4921.03,89889
32.05,9.50,0.11,7.00,62.64,92.00,-4921.03,89897
78.87,9.46,-0.04,7.00,48.29,80.00,-4921.03,89907
119.13,9.30,-0.16,7.00,25.72,61.00,-4921.03,89916
183.61,9.19,-0.11,7.00,0.00,40.00,-4921.03,89924
247.05,9.14,-0.05,7.00,0.00,40.00,-4921.03,89933
311.89,9.17,0.03,7.00,0.00,40.00,-4921.03,89943
326.70,9.20,0.03,7.00,0.00,40.00,-4921.03,89951
348.58,9.29,0.09,7.00,0.00,40.00,-4921.03,89960
365.08,9.43,0.14,7.00,0.00,40.00,-4921.03,89968
366.77,9.63,0.20,7.00,0.00,40.00,-4921.03,89977
368.47,9.85,0.22,7.00,0.00,40.00,-4921.03,89986
396.70,10.04,0.19,7.366.77,11.14,0.21,7.00,0.00,40.00,-4921.03,90039
402.23,11.28,0.15,7.00,0.00,40.00,-4921.03,90047
385.88,11.41,0.13,7.00,0.00,40.00,-4921.03,90056
400.38,11.53,0.12,7.00,0.00,40.00,-4921.03,90065
391.25,11.54,0.01,7.00,0.00,40.00,-4921.03,90074
380.57,11.59,0.05,7.00,0.00,40.00,-4921.03,90083
358.39,11.73,0.14,7.00,0.00,40.00,-4921.03,90091
292.24,11.89,0.15,7.00,0.00,40.00,-4921.03,90100
240.21,12.09,0.20,7.00,15.84,53.00,-4921.03,90109
185.36,12.39,0.30,7.00,72.10,100.00,-4921.03,90118
115.13,12.70,0.31,7.00,122.12,142.00,-4921.03,90127
69.05,13.06,0.36,7.00,149.24,165.00,-4921.03,90136
35.41,13.40,0.33,7.00,164.09,178.00,-4921.03,90145
22.08,13.76,0.36,7.00,175.16,187.00,-4921.03,90155
18.26,14.19,0.43,7.00,187.59,198.00,-4921.03,90163
15.24,14.56,0.37,7.00,196.04,205.00,-4921.03,90172
16.17,14.80,0.24,7.00,199.12,207.00,-4921.03,90181
17.38,14.95,0.16,7.00,201.38,209.00,-4921.03,90190
00,166.08,179.00,-4921.03,90235
81.30,13.74,-0.46,7.00,146.13,163.00,-4921.03,90245
102.82,13.34,-0.40,7.00,129.26,148.00,-4921.03,90254
125.08,12.96,-0.38,7.00,110.16,132.00,-4921.03,90262
161.46,12.65,-0.31,7.00,82.80,109.0012.22,-0.03,7.00,0.00,40.00,-4921.03,90316
371.89,12.12,-0.10,7.00,0.00,40.00,-4921.03,90324
434.98,12.05,-0.07,7.00,0.00,40.00,-4921.03,90334
455.45,11.96,-0.09,7.00,0.00,40.00,-4921.03,90342
510.84,11.70,-0.27,7.00,0.00,40.00,-4921.03,90351
559.86,11.36,-0.33,7.00,0.00,40.00,-4921.03,90360
549.70,11.09,-0.27,7.00,0.00,40.00,-4921.03,90369
544.69,10.83,-0.26,7.00,0.00,40.00,-4921.03,90378
613.49,10.58,-0.26,7.00,0.00,40.00,-4921.03,90386
562.43,10.37,-0.21,7.00,0.00,40.00,-4921.03,90395
624.81,10.19,-0.18,7.00,0.00,40.00,-4921.03,90404
636.33,10.01,-0.18,7.00,0.00,40.00,-4921.03,90413
645.11,9.84,-0.17,7.00,0.00,40.00,-4921.03,90422
648.06,9.66,-0.18,7.00,0.00,40.00,-4921.03,90430
596.89,9.47,-0.19,7.00,0.00,40.00,-4921.03,90439
654.01,9.28,-0.19,7.00,0.00,40.00,-4921.03,90447
599.63,9.15,-0.14,7.00,0.00,40.00,-4921.03,90457
619.12,9.00,-0.15,7.00,0.00,40.00,-4921.03,90465
651.03,8.86,-0.14,7.00,0.00,40.00,-4921.03,90474
648.06,8.76,-0.10,7.00,0.00,40.00,-4921.03,90482
642.17,8.63,-0.13,7.00,0.00,40.00,-4921.03,90491
636.33,8.45,-0.19,7.00,0.00,40.00,-4921.03,90501
627.67,8.21,-0.24,7.00,0.00,40.00,-4921.03,90509
613.49,7.83,-0.38,7.00,0.00,40.00,-4921.03,90518
605.14,7.33,-0.50,7.00,0.00,40.00,-4921.03,90526
594.17,6.80,-0.53,7.00,0.00,40.00,-4921.03,90535
588.76,6.09,-0.71,7.00,0.00,40.00,-4921.03,90544
578.08,5.31,-0.78,7.00,0.00,40.00,-4921.03,90553
547.19,4.50,-0.81,7.00,0.00,40.00,-4921.03,90561
544.69,3.71,-0.79,7.00,0.00,40.00,-4921.03,90570
552.22,2.94,-0.77,7.00,0.00,40.00,-4921.03,90579
527.50,2.22,-0.72,7.00,0.00,40.00,-4921.03,90588
580.74,1.50,-0.72,7.00,0.00,40.00,-4921.03,90597
583.40,0.78,-0.72,7.00,0.00,40.00,-4921.03,90605
580.74,0.15,-0.64,7.00,0.00,40.00,-4921.03,90614
580.74,-0.44,-0.59,7.00,0.00,40.00,-4921.03,90622
578.08,-0.92,-0.48,7.00,0.00,40.00,-4921.03,90632
570.20,-1.26,-0.34,7.00,0.00,40.00,-4921.03,90641
552.22,-1.49,-0.22,7.00,0.00,40.00,-4921.03,90649
532.36,-1.60,-0.11,7.00,0.00,40.00,-4921.03,90658
481.26,-1.64,-0.04,7.00,0.00,40.00,-4921.03,90667
470.34,-1.56,0.07,7.00,0.00,40.00,-4921.03,90676
445.10,-1.42,0.14,7.00,0.00,40.00,-4921.03,90685
449.22,-1.15,0.27,7.00,0.00,40.00,-4921.03,90693
371.89,-0.87,0.28,7.00,0.00,40.00,-4921.03,90702
326.70,-0.55,0.32,7.00,0.00,40.00,-4921.03,90711
275.07,-0.11,0.44,7.00,0.00,40.00,-4921.03,90720
225.99,0.57,0.67,7.00,0.00,40.00,-4921.03,90728
154.66,1.28,0.71,7.00,0.00,40.00,-4921.03,90737
109.62,2.07,0.79,7.00,0.00,40.00,-4921.03,90746
80.48,3.01,0.94,7.00,-3.28,-42.00,-4921.03,90755
65.57,4.01,1.01,7.00,-2.29,-41.00,-4921.03,90764
58.13,5.09,1.08,7.00,-19.41,-56.00,-4921.03,90772
59.99,6.25,1.16,7.00,0.00,40.00,-4921.03,90781
63.55,7.45,1.20,7.00,27.01,62.00,-4921.03,90790
68.69,8.62,1.18,7.00,54.65,86.00,-4921.03,90799
92.18,9.77,1.14,7.00,75.05,103.00,-4921.03,90808
187.13,8.80,-0.96,7.00,0.00,40.00,-4921.03,90817
135.82,9.30,0.50,7.00,30.62,65.00,-4921.03,90825
107.48,10.60,1.30,7.00,92.87,118.00,-4921.03,90834
180.16,10.99,0.39,7.00,42.63,75.00,-4920.19,90844
263.76,11.90,0.91,7.00,1.46,41.00,-4919.35,90853
320.69,12.59,0.69,7.00,0.00,40.00,-4918.51,90861
407.83,13.30,0.71,7.00,0.00,40.00,-4918.51,90870
443.06,13.91,0.61,7.00,0.00,40.00,-4917.67,90880
466.04,14.45,0.54,7.00,0.00,40.00,-4916.83,90888
474.68,14.95,0.50,7.00,0.00,40.00,-4915.99,90897
483.48,15.44,0.49,7.00,0.00,40.00,-4915.99,90905
494.70,15.84,0.39,7.00,0.00,40.00,-4915.15,90914
510.84,16.13,0.29,7.00,0.00,40.00,-4914.32,90923
549.70,15.99,-0.13,7.00,0.00,40.00,-4914.32,90932
588.76,16.32,0.33,7.00,0.00,40.00,-4913.48,90941
572.82,16.88,0.56,7.00,0.00,40.00,-4913.48,90949
572.82,16.17,-0.71,7.00,0.00,40.00,-4913.48,90958
594.17,16.03,-0.14,7.00,0.00,40.00,-4913.48,90967
596.89,15.78,-0.25,7.00,0.00,40.00,-4913.48,90976
557.30,15.50,-0.28,7.00,0.00,40.00,-4913.48,90985
610.69,15.13,-0.37,7.00,0.00,40.00,-4913.48,90993
572.82,14.76,-0.37,7.00,0.00,40.00,-4913.48,91002
572.82,14.33,-0.43,7.00,0.00,40.00,-4913.48,91011
578.08,13.85,-0.48,7.00,0.00,40.00,-4913.48,91020
580.74,13.34,-0.51,7.00,0.00,40.00,-4913.48,91029
636.33,12.83,-0.51,7.00,0.00,40.00,-4913.48,91037
613.49,12.35,-0.47,7.00,0.00,40.00,-4913.48,91046
575.45,11.93,-0.42,7.00,0.00,40.00,-4913.48,91055
522.69,11.66,-0.27,7.00,0.00,40.00,-4913.48,91064
508.50,11.37,-0.29,7.00,0.00,40.00,-4913.48,91073
455.45,11.04,-0.33,7.00,0.00,40.00,-4913.48,91081
449.22,10.75,-0.30,7.00,0.00,40.00,-4913.48,91090
398.54,10.51,-0.23,7.00,0.00,40.00,-4913.48,91099
366.77,10.21,-0.31,7.00,0.00,40.00,-4913.48,91108
353.45,9.87,-0.33,7.00,0.00,40.00,-4913.48,91117
343.77,9.54,-0.33,7.00,0.00,40.00,-4913.48,91125
320.69,9.19,-0.36,7.00,0.00,40.00,-4913.48,91134
273.79,8.79,-0.39,7.00,0.00,40.00,-4913.48,91143
261.31,8.41,-0.38,7.00,0.00,40.00,-4913.48,91152
206.66,8.20,-0.22,7.00,0.00,40.00,-4913.48,91160
130.03,7.79,-0.40,7.00,0.00,40.00,-4913.48,91169
71.21,7.53,-0.27,7.00,0.00,40.00,-4913.48,91179
38.15,7.21,-0.31,7.00,0.00,40.00,-4913.48,91187
31.30,7.04,-0.17,7.00,-0.48,-40.00,-4913.48,91196
27.57,6.90,-0.14,7.00,-3.89,-43.00,-4913.48,91204
26.24,6.67,-0.22,7.00,-11.24,-49.00,-4913.48,91213
26.90,6.48,-0.20,7.00,-15.62,-53.00,-4913.48,91223
28.95,6.27,-0.21,7.00,-20.90,-57.00,-4913.48,91231
33.80,6.09,-0.18,7.00,-24.13,-60.00,-4913.48,91240
34.00,5.88,-0.20,7.00,-29.72,-65.00,-4913.48,91249
36.65,5.66,-0.22,7.00,-35.06,-69.00,-4913.48,91257
41.75,5.42,-0.25,7.00,-41.03,-74.00,-4914.32,91267
44.38,5.09,-0.33,7.00,-50.32,-82.00,-4915.15,91276
46.89,4.85,-0.24,7.00,-7.34,-46.00,-4915.99,91285
48.71,4.54,-0.31,7.00,-8.81,-47.00,-4916.83,91293
53.10,4.23,-0.30,7.00,-9.40,-47.00,-4917.67,91302
62.89,3.97,-0.27,7.00,-8.34,-46.00,-4919.35,91312
69.40,3.68,-0.29,7.00,-8.12,-46.00,-4920.19,91320
79.67,3.38,-0.30,7.00,-6.57,-45.00,-4921.03,91329
101.81,3.18,-0.20,7.00,0.00,40.00,-4921.87,91338
115.69,2.93,-0.25,7.00,0.00,40.00,-4922.71,91346
143.22,2.68,-0.25,7.00,0.00,40.00,-4923.55,91356
159.16,2.51,-0.16,7.00,0.00,40.00,-4924.39,91364
211.59,2.32,-0.20,7.00,0.00,40.00,-4924.39,91373
230.28,3.26,0.95,7.00,0.00,40.00,-4924.39,91382
304.73,2.53,-0.73,7.00,0.00,40.00,-4924.39,91390
353.45,2.33,-0.20,7.00,0.00,40.00,-4924.39,91400
387.66,2.12,-0.21,7.00,0.00,40.00,-4924.39,91408
431.00,1.85,-0.27,7.00,0.00,40.00,-4924.39,91417
429.02,1.75,-0.10,7.00,0.00,40.00,-4924.39,91426
447.16,1.43,-0.32,7.00,0.00,40.00,-4924.39,91435
513.19,1.31,-0.11,7.00,0.00,40.00,-4924.39,91444
532.36,1.19,-0.12,7.00,0.00,40.00,-4924.39,91452
510.84,0.80,-0.39,7.00,0.00,40.00,-4924.39,91461
567.60,0.49,-0.30,7.00,0.00,40.00,-4924.39,91469
542.20,0.19,-0.31,7.00,0.00,40.00,-4924.39,91479
599.63,-0.13,-0.31,7.00,0.00,40.00,-4924.39,91488
557.30,-0.37,-0.24,7.00,0.00,40.00,-4924.39,91496
570.20,-0.65,-0.28,7.00,0.00,40.00,-4924.39,91505
630.54,-0.93,-0.28,7.00,0.00,40.00,-4924.39,91513
633.43,-1.28,-0.35,7.00,0.00,40.00,-4924.39,91523
639.24,-1.64,-0.36,7.00,0.00,40.00,-4924.39,91532
648.06,-2.00,-0.36,7.00,0.00,40.00,-4924.39,91540
630.54,-2.37,-0.37,7.00,0.00,40.00,-4924.39,91549
605.14,-2.73,-0.36,7.00,0.00,40.00,-4924.39,91557
663.03,-3.06,-0.34,7.00,0.00,40.00,-4924.39,91567
669.11,-3.41,-0.34,7.00,0.00,40.00,-4924.39,91576
675.24,-3.70,-0.29,7.00,0.00,40.00,-4924.39,91584
678.33,-3.90,-0.20,7.00,0.00,40.00,-4924.39,91593
627.67,-4.07,-0.17,7.00,0.00,40.00,-4924.39,91601
687.68,-4.19,-0.12,7.00,0.00,40.00,-4924.39,91611
633.43,-4.21,-0.02,7.00,0.00,40.00,-4924.39,91620
693.98,-4.20,0.01,7.00,0.00,40.00,-4924.39,91628
697.15,-4.15,0.05,7.00,0.00,40.00,-4924.39,91637
700.34,-4.10,0.05,7.00,0.00,40.00,-4924.39,91645
703.54,-4.02,0.08,7.00,0.00,40.00,-4924.39,91655
690.82,-3.94,0.08,7.00,0.00,40.00,-4924.39,91663
663.03,-3.78,0.15,7.00,0.00,40.00,-4924.39,91672
703.54,-3.59,0.19,7.00,0.00,40.00,-4924.39,91681
703.54,-3.37,0.22,7.00,0.00,40.00,-4924.39,91689
700.34,-3.11,0.26,7.00,0.00,40.00,-4924.39,91699
700.34,-2.88,0.23,7.00,0.00,40.00,-4924.39,91707
642.17,-2.58,0.29,7.00,0.00,40.00,-4924.39,91716
693.98,-2.45,0.14,7.00,0.00,40.00,-4924.39,91725
690.82,-2.35,0.10,7.00,0.00,40.00,-4924.39,91734
624.81,-2.33,0.01,7.00,0.00,40.00,-4924.39,91743
684.55,-2.35,-0.02,7.00,0.00,40.00,-4924.39,91751
693.98,-2.39,-0.04,7.00,0.00,40.00,-4924.39,91760
675.24,-2.44,-0.05,7.00,0.00,40.00,-4924.39,91769
672.17,-2.59,-0.14,7.00,0.00,40.00,-4924.39,91778
666.06,-2.76,-0.17,7.00,0.00,40.00,-4924.39,91787
633.43,-2.95,-0.19,7.00,0.00,40.00,-4924.39,91795
633.43,-3.25,-0.30,7.00,0.00,40.00,-4924.39,91804
666.06,-3.59,-0.35,7.00,0.00,40.00,-4924.39,91813
669.11,-4.05,-0.45,7.00,0.00,40.00,-4924.39,91822
610.69,-4.49,-0.44,7.00,0.00,40.00,-4924.39,91831
669.11,-4.97,-0.48,7.00,0.00,40.00,-4924.39,91839
636.33,-5.42,-0.44,7.00,0.00,40.00,-4924.39,91848
636.33,-5.89,-0.47,7.00,0.00,40.00,-4924.39,91857
672.17,-6.32,-0.43,7.00,0.00,40.00,-4924.39,91866
672.17,-6.70,-0.38,7.00,0.00,40.00,-4924.39,91875
675.24,-7.00,-0.30,7.00,0.00,40.00,-4924.39,91883
616.30,-7.24,-0.24,7.00,0.00,40.00,-4924.39,91892
672.17,-7.46,-0.22,7.00,0.00,40.00,-4924.39,91900
613.49,-7.59,-0.14,7.00,0.00,40.00,-4924.39,91910
669.11,-7.69,-0.09,7.00,0.00,40.00,-4924.39,91919
663.03,-7.70,-0.01,7.00,0.00,40.00,-4924.39,91927
651.03,-7.70,0.00,7.00,0.00,40.00,-4924.39,91936
607.91,-7.65,0.05,7.00,0.00,40.00,-4924.39,91944
624.81,-7.54,0.11,7.00,0.00,40.00,-4924.39,91954
605.14,-7.44,0.10,7.00,0.00,40.00,-4924.39,91962
616.30,-7.28,0.16,7.00,0.00,40.00,-4924.39,91971
657.00,-7.14,0.14,7.00,0.00,40.00,-4924.39,91979
599.63,-6.94,0.20,7.00,0.00,40.00,-4924.39,91988
610.69,-6.73,0.21,7.00,0.00,40.00,-4924.39,91998
596.89,-6.53,0.20,7.00,0.00,40.00,-4924.39,92006
605.14,-6.33,0.21,7.00,0.00,40.00,-4924.39,92015
594.17,-6.13,0.19,7.00,0.00,40.00,-4924.39,92023
648.06,-5.97,0.16,7.00,0.00,40.00,-4924.39,92033
651.03,-5.82,0.15,7.00,0.00,40.00,-4924.39,92041
648.06,-5.65,0.17,7.00,0.00,40.00,-4924.39,92050
596.89,-5.53,0.12,7.00,0.00,40.00,-4924.39,92058
586.07,-5.45,0.09,7.00,0.00,40.00,-4924.39,92067
588.76,-5.29,0.16,7.00,0.00,40.00,-4924.39,92077
630.54,-5.14,0.15,7.00,0.00,40.00,-4924.39,92085
580.74,-5.00,0.14,7.00,0.00,40.00,-4924.39,92094
621.96,-4.81,0.18,7.00,0.00,40.00,-4924.39,92102
567.60,-4.61,0.20,7.00,0.00,40.00,-4924.39,92111
557.30,-4.41,0.20,7.00,0.00,40.00,-4924.39,92120
552.22,-4.22,0.19,7.00,0.00,40.00,-4924.39,92129
529.92,-3.93,0.29,7.00,0.00,40.00,-4924.39,92138
520.30,-3.68,0.25,7.00,0.00,40.00,-4924.39,92146
547.19,-3.42,0.26,7.00,0.00,40.00,-4924.39,92155
534.80,-3.16,0.26,7.00,0.00,40.00,-4924.39,92164
527.50,-2.87,0.28,7.00,0.00,40.00,-4924.39,92173
525.09,-2.59,0.29,7.00,0.00,40.00,-4924.39,92182
483.48,-2.34,0.24,7.00,0.00,40.00,-4924.39,92190
525.09,-2.05,0.29,7.00,0.00,40.00,-4924.39,92199
527.50,-1.80,0.26,7.00,0.00,40.00,-4924.39,92208
529.92,-1.56,0.23,7.00,0.00,40.00,-4924.39,92217
532.36,-1.30,0.27,7.00,0.00,40.00,-4924.39,92225
510.84,-1.13,0.17,7.00,0.00,40.00,-4924.39,92234
503.86,-0.87,0.25,7.00,0.00,40.00,-4924.39,92243
525.09,-0.63,0.24,7.00,0.00,40.00,-4924.39,92252
552.22,-0.56,0.07,7.00,0.00,40.00,-4924.39,92261
575.45,-0.37,0.19,7.00,0.00,40.00,-4924.39,92269
583.40,-0.27,0.11,7.00,0.00,40.00,-4924.39,92278
599.63,-0.17,0.10,7.00,0.00,40.00,-4924.39,92286
596.89,0.07,0.24,7.00,0.00,40.00,-4924.39,92296
591.46,0.03,-0.04,7.00,0.00,40.00,-4924.39,92305
586.07,0.13,0.10,7.00,0.00,40.00,-4924.39,92313
578.08,0.04,-0.10,7.00,0.00,40.00,-4924.39,92322
557.30,0.20,0.16,7.00,0.00,40.00,-4924.39,92331
534.80,0.17,-0.03,7.00,0.00,40.00,-4924.39,92340
515.55,0.22,0.05,7.00,0.00,40.00,-4924.39,92348
494.70,0.20,-0.02,7.00,0.00,40.00,-4924.39,92357
434.98,0.26,0.06,7.00,0.00,40.00,-4924.39,92365
453.37,0.33,0.07,7.00,0.00,40.00,-4924.39,92375
443.06,0.55,0.22,7.00,0.00,40.00,-4924.39,92384
436.99,0.73,0.18,7.00,0.00,40.00,-4924.39,92392
443.06,1.04,0.31,7.00,0.00,40.00,-4924.39,92401
451.29,1.31,0.27,7.00,0.00,40.00,-4924.39,92409
466.04,1.68,0.36,7.00,0.00,40.00,-4924.39,92419
449.22,1.90,0.22,7.00,0.00,40.00,-4924.39,92428
479.06,2.21,0.31,7.00,0.00,40.00,-4924.39,92436
527.50,2.47,0.26,7.00,0.00,40.00,-4924.39,92445
510.84,2.75,0.28,7.00,0.00,40.00,-4924.39,92453
565.01,2.91,0.16,7.00,0.00,40.00,-4924.39,92463
542.20,3.05,0.14,7.00,0.00,40.00,-4924.39,92471
547.19,3.15,0.11,7.00,0.00,40.00,-4924.39,92480
599.63,3.30,0.15,7.00,0.00,40.00,-4924.39,92489
565.01,3.35,0.05,7.00,0.00,40.00,-4924.39,92497
619.12,3.42,0.07,7.00,0.00,40.00,-4924.39,92507
627.67,3.48,0.06,7.00,0.00,40.00,-4924.39,92515
630.54,3.50,0.02,7.00,0.00,40.00,-4924.39,92524
630.54,3.49,-0.00,7.00,0.00,40.00,-4924.39,92532
636.33,3.49,-0.00,7.00,0.00,40.00,-4924.39,92541
588.76,3.47,-0.02,7.00,0.00,40.00,-4924.39,92551
594.17,3.41,-0.06,7.00,0.00,40.00,-4924.39,92559
636.33,3.30,-0.12,7.00,0.00,40.00,-4924.39,92568
642.17,3.16,-0.14,7.00,0.00,40.00,-4924.39,92576
619.12,2.95,-0.21,7.00,0.00,40.00,-4924.39,92585
599.63,2.76,-0.19,7.00,0.00,40.00,-4924.39,92594
572.82,2.63,-0.12,7.00,0.00,40.00,-4924.39,92603
522.69,2.54,-0.09,7.00,0.00,40.00,-4924.39,92612
510.84,2.52,-0.02,7.00,0.00,40.00,-4924.39,92620
449.22,2.57,0.05,7.00,0.00,40.00,-4924.39,92630
398.54,2.62,0.04,7.00,0.00,40.00,-4924.39,92638
387.66,2.74,0.12,7.00,0.00,40.00,-4924.39,92647
290.88,3.00,0.26,7.00,0.00,40.00,-4924.39,92656
240.21,3.31,0.31,7.00,0.00,40.00,-4924.39,92664
194.35,3.69,0.38,7.00,0.00,40.00,-4924.39,92674
147.41,4.11,0.41,7.00,0.00,40.00,-4924.39,92682
119.71,4.56,0.45,7.00,0.00,40.00,-4924.39,92691
105.39,5.04,0.48,7.00,-17.26,-54.00,-4924.39,92700
84.22,5.57,0.53,7.00,-11.14,-49.00,-4924.39,92708
54.83,6.12,0.56,7.00,-4.72,-43.00,-4924.39,92718
46.63,6.68,0.56,7.00,0.00,40.00,-4924.39,92726
35.20,7.25,0.57,7.00,15.20,52.00,-4924.39,92735
32.05,7.83,0.58,7.00,30.38,65.00,-4924.39,92744
26.56,8.41,0.58,7.00,45.35,78.00,-4924.39,92752
20.80,9.02,0.62,7.00,62.07,92.00,-4924.39,92762
16.06,9.65,0.63,7.00,78.27,105.00,-4924.39,92771
13.91,10.23,0.58,7.00,91.90,117.00,-4924.39,92780
13.80,10.83,0.60,7.00,107.55,130.00,-4923.55,92788
13.48,11.34,0.50,7.00,118.13,139.00,-4923.55,92797
13.91,11.81,0.47,7.00,129.39,149.00,-4923.55,92807
14.46,12.26,0.45,7.00,139.97,157.00,-4922.71,92816
16.41,12.61,0.36,7.00,146.96,163.00,-4922.71,92825
16.41,12.96,0.34,7.00,155.27,170.00,-4922.71,92833
16.77,13.25,0.29,7.00,161.40,176.00,-4921.87,92843
18.65,13.61,0.36,7.00,171.86,184.00,-4921.03,92852
21.22,13.82,0.21,7.00,173.77,186.00,-4921.03,92861
23.71,13.96,0.14,7.00,175.59,187.00,-4920.19,92870
27.06,14.14,0.18,7.00,180.63,192.00,-4919.35,92878
30.56,14.12,-0.02,7.00,175.54,187.00,-4918.51,92888
33.40,14.11,-0.00,7.00,175.51,187.00,-4918.51,92897
36.86,14.00,-0.12,7.00,169.89,183.00,-4917.67,92906
35.61,13.98,-0.01,7.00,171.73,184.00,-4916.83,92915
37.93,13.81,-0.17,7.00,163.99,178.00,-4915.99,92924
36.65,13.60,-0.21,7.00,158.24,173.00,-4915.15,92933
39.02,13.47,-0.13,7.00,156.06,171.00,-4915.15,92942
44.38,13.41,-0.06,7.00,155.14,170.00,-4914.32,92951
46.38,13.10,-0.31,7.00,141.88,159.00,-4913.48,92960
50.59,12.93,-0.16,7.00,139.97,157.00,-4913.48,92969
51.42,12.65,-0.28,7.00,130.38,149.00,-4913.48,92978
53.96,12.44,-0.22,7.00,125.74,145.00,-4913.48,92987
55.71,12.31,-0.12,7.00,124.08,144.00,-4913.48,92996
56.01,12.29,-0.02,7.00,125.40,145.00,-4913.48,93005
58.13,12.20,-0.09,7.00,121.57,142.00,-4913.48,93015
57.21,12.21,0.01,7.00,123.77,144.00,-4913.48,93024
52.54,12.17,-0.04,7.00,122.85,143.00,-4913.48,93032
47.92,12.16,-0.01,7.00,124.13,144.00,-4913.48,93041
47.40,12.14,-0.02,7.00,123.63,144.00,-4913.48,93050
47.92,12.19,0.05,7.00,126.19,146.00,-4913.48,93060
50.59,12.25,0.06,7.00,127.38,147.00,-4912.64,93069
50.87,12.31,0.06,7.00,128.73,148.00,-4912.64,93077
52.26,12.41,0.10,7.00,131.67,150.00,-4912.64,93086
53.96,12.44,0.03,7.00,130.84,150.00,-4912.64,93095
56.61,12.53,0.09,7.00,133.79,152.00,-4912.64,93105
56.31,12.56,0.02,7.00,132.98,152.00,-4912.64,93114
56.01,12.62,0.07,7.00,135.74,154.00,-4912.64,93123
55.13,12.71,0.09,7.00,138.57,156.00,-4912.64,93131
52.54,12.80,0.08,7.00,141.14,158.00,-4912.64,93140
50.59,12.92,0.12,7.00,145.09,162.00,-4912.64,93150
50.87,13.00,0.09,7.00,146.62,163.00,-4912.64,93159
49.24,13.17,0.17,7.00,152.91,168.00,-4912.64,93168
47.66,13.30,0.12,7.00,155.30,170.00,-4912.64,93176
46.89,13.47,0.17,7.00,160.77,175.00,-4912.64,93186
45.12,13.64,0.17,7.00,165.13,179.00,-4912.64,93195
45.87,13.79,0.15,7.00,168.48,181.00,-4912.64,93204
47.92,13.93,0.14,7.00,171.54,184.00,-4912.64,93213
50.59,14.01,0.08,7.00,171.82,184.00,-4912.64,93222
52.54,14.10,0.09,7.00,173.82,186.00,-4912.64,93231
53.10,14.12,0.02,7.00,172.93,185.00,-4912.64,93240
51.98,14.12,-0.00,7.00,172.69,185.00,-4912.64,93249
50.32,14.04,-0.09,7.00,169.19,182.00,-4912.64,93258
47.66,13.92,-0.12,7.00,166.18,180.00,-4912.64,93267
45.62,13.81,-0.11,7.00,163.99,178.00,-4912.64,93276
46.13,13.63,-0.18,7.00,157.83,173.00,-4912.64,93285
47.15,13.46,-0.17,7.00,153.70,169.00,-4912.64,93294
51.14,13.26,-0.20,7.00,147.20,164.00,-4912.64,93303
56.91,13.05,-0.21,7.00,140.56,158.00,-4912.64,93313
68.34,12.80,-0.25,7.00,130.69,150.00,-4912.64,93322
90.36,12.53,-0.27,7.00,116.33,138.00,-4912.64,93330
109.08,12.30,-0.23,7.00,104.13,127.00,-4912.64,93339
125.08,12.03,-0.26,7.00,89.27,115.00,-4912.64,93348
147.41,11.83,-0.20,7.00,73.32,101.00,-4912.64,93358
165.36,11.60,-0.23,7.00,55.56,86.00,-4912.64,93367
180.16,11.34,-0.26,7.00,38.55,72.00,-4912.64,93375
188.91,11.11,-0.24,7.00,26.58,62.00,-4912.64,93384
220.75,10.93,-0.18,7.00,0.00,40.00,-4912.64,93393
242.47,10.77,-0.15,7.00,0.00,40.00,-4912.64,93402
273.79,10.68,-0.09,7.00,0.00,40.00,-4912.64,93411
317.73,10.64,-0.04,7.00,0.00,40.00,-4912.64,93420
351.82,10.72,0.08,7.00,0.00,40.00,-4912.64,93428
373.61,10.74,0.02,7.00,0.00,40.00,-4912.64,93437
391.25,10.71,-0.03,7.00,0.00,40.00,-4912.64,93446
[truncated: 195,058 more chars]
