# Supplementary material for: Lightweight and compact smart walking cane
Source: PeerJ Comput Sci. 2023 Nov 29;9:e1563. doi: 10.7717/peerj-cs.1563 (PMC10773566; doi:10.7717/peerj-cs.1563)
Supplement: Supplemental Information 11 — System signals during the test of elder user 7 with first robotic cane [file peerj-cs-09-1563-s011.txt]

=~=~=~=~=~=~=~=~=~=~=~= PuTTY log 2022.06.20 16:19:49 =~=~=~=~=~=~=~=~=~=~=~=
0.66,0.40,0.26,7.00,-31.96,-66.00,687.42,8462
0.42,0.69,0.29,7.00,-30.37,-65.00.32,2.54,0.34,7.00,-20.92,-57.00,669.79,8523
0.70,2.91,0.36,7.00,-19.01,-56.00,668.11,8532
0.70,3.24,0.34,7.00,-17.44,-54.00,665.59,8541
0.66,3.55,0.31,7.00,-16.04,-53.00,663.92,8550
0.75,3.84,0.29,7.00,-14.67,-52.00,661.40,8558
0.70,4.09,0.25,7.00,-13.54,-51.00,659.72,8567
0.75,4.37,0.28,7.00,-12.00,-50.00,658.04,8576
0.61,4.60,0.23,7.00,-11.06,-49.00,655.52,8585
0.66,4.81,0.21,7.00,-10.09,-48.00,653.84,8593
0.32,4.99,0.17,7.00,-9.36,-47.00,652.16,8602
0.66,5.13,0.14,7.00,-43.87,-76.00,650.49,8611
0.32,5.29,0.16,7.00,-39.37,-73.00,648.81,8620
0.66,5.42,0.13,7.00,-36.78,-70.00,647.13,8629
0.37,5.57,0.15,7.00,-32.71,-67.00,645.45,8637
0.61,5.69,0.12,7.00,-30.45,-65.00,643.77,8646
0.37,5.75,0.06,7.00,-29.96,-65.00,642.09,8654
0.56,5.78,0.03,7.00,-29.85,-65.00,640.41,8664
0.37,5.81,0.03,7.00,-29.17,-64.00,638.74,8672
0.51,5.80,-0.01,7.00,-30.29,-65.00,637.90,8681
0.42,5.78,-0.01,7.00,-30.67,-65.00,636.22,8689
0.28,5.73,-0.05,7.00,-32.67,-67.00,634.54,8698
0.37,5.72,-0.01,7.00,-32.20,-67.00,632.86,8707
0.18,5.70,-0.03,7.00,-33.15,-67.00,631.18,8716
0.42,5.67,-0.02,7.00,-33.70,-68.00,629.50,8724
0.28,5.71,0.03,7.00,-31.70,-66.00,627.82,8733
0.37,5.69,-0.02,7.00,-33.08,-67.00,626.15,8741
0.32,5.66,-0.03,7.00,-34.21,-68.00,624.47,8751
0.42,5.63,-0.03,7.00,-34.84,-69.00,622.79,8759
0.28,5.57,-0.06,7.00,-37.08,-71.00,620.27,8768
0.37,5.52,-0.04,7.00,-37.81,-71.00,618.59,8776
0.28,5.50,-0.02,7.00,-38.00,-71.00,616.91,8785
0.42,5.53,0.03,7.00,-36.22,-70.00,615.23,8794
0.28,5.58,0.05,7.00,-34.67,-69.00,612.72,8803
0.46,5.63,0.06,7.00,-33.11,-67.00,611.04,8812
0.32,5.70,0.07,7.00,-31.07,-66.00,608.52,8820
0.42,5.74,0.04,7.00,-30.82,-65.00,606.84,8829
0.28,5.77,0.04,7.00,-29.89,-65.00,604.32,8838
0.70,5.76,-0.01,7.00,-31.27,-66.00,602.64,8847
0.28,5.77,0.01,7.00,-30.62,-65.00,600.13,8855
0.61,5.83,0.07,7.00,-27.85,-63.00,597.61,8864
0.32,5.86,0.03,7.00,-27.85,-63.00,595.93,8872
0.61,6.02,0.16,7.00,-21.41,-58.00,593.41,8882
0.28,6.20,0.18,7.00,-16.51,-53.00,590.89,8890
0.56,6.37,0.17,7.00,-12.24,-50.00,588.37,8899
0.32,6.60,0.23,7.00,-5.44,-44.00,586.70,8907
0.37,6.87,0.27,7.00,2.31,41.00,584.18,8916
0.32,7.15,0.28,7.00,9.46,47.00,582.50,8925
0.75,7.42,0.27,7.00,15.90,53.00,580.82,8934
0.32,7.70,0.28,7.00,23.16,59.00,579.14,8942
0.66,8.00,0.30,7.00,30.98,66.00,578.30,8951
0.32,8.32,0.32,7.00,39.43,73.00,578.30,8960
0.61,8.66,0.34,7.00,48.37,80.00,578.30,8969
0.32,8.98,0.31,7.00,55.71,86.00,579.14,8977
0.56,9.33,0.36,7.00,65.40,95.00,579.14,8986
0.37,9.78,0.45,7.00,78.40,106.00,579.98,8994
0.56,10.17,0.39,7.00,87.11,113.00,580.82,9004
0.37,10.93,0.76,7.00,113.27,135.00,582.50,9012
0.61,11.70,0.78,7.00,133.19,152.00,584.18,9021
0.37,12.21,0.51,7.00,140.36,158.00,585.86,9030
0.85,12.88,0.67,7.00,160.41,175.00,588.37,9038
0.32,13.59,0.71,7.00,178.87,190.00,591.73,9048
0.61,14.25,0.66,7.00,194.63,204.00,595.09,9057
0.32,15.03,0.78,7.00,216.44,222.00,598.45,9065
0.46,15.65,0.62,7.00,228.78,232.00,603.48,9074
0.32,16.29,0.64,7.00,244.94,246.00,608.52,9083
0.46,16.93,0.64,7.00,260.92,259.00,613.56,9092
0.37,17.42,0.49,7.00,270.43,267.00,620.27,9101
0.42,17.84,0.42,7.00,279.23,275.00,626.98,9110
0.70,17.91,0.08,7.00,274.34,271.00,633.70,9118
0.37,17.85,-0.06,7.00,270.10,267.00,641.25,9127
0.46,17.83,-0.02,7.00,270.45,267.00,649.65,9137
0.37,17.64,-0.20,7.00,262.03,260.00,658.04,9145
0.51,17.66,0.02,7.00,267.02,265.00,666.43,9154
0.32,17.67,0.01,7.00,267.11,265.00,675.67,9163
0.42,17.64,-0.03,7.00,265.31,263.00,684.90,9172
0.61,17.59,-0.05,7.00,263.78,262.00,694.13,9181
0.37,17.46,-0.13,7.00,259.11,258.00,704.20,9190
0.75,17.23,-0.23,7.00,251.09,251.00,714.28,9199
0.37,17.07,-0.16,7.00,248.50,249.00,724.35,9208
0.51,16.73,-0.34,7.00,236.58,239.00,734.42,9217
0.32,16.48,-0.25,7.00,232.08,235.00,744.49,9226
0.32,16.27,-0.21,7.00,227.55,231.00,755.40,9235
0.32,16.11,-0.16,7.00,224.59,229.00,765.47,9243
0.32,15.86,-0.26,7.00,216.30,222.00,776.39,9252
0.37,15.53,-0.33,7.00,206.56,214.00,787.30,9262
0.28,15.21,-0.32,7.00,198.77,207.00,798.21,9271
0.28,15.05,-0.16,7.00,198.08,206.00,809.12,9279
0.28,14.90,-0.15,7.00,194.30,203.00,819.19,9288
0.28,14.70,-0.19,7.00,188.81,199.00,830.10,9297
0.32,14.42,-0.29,7.00,179.74,191.00,841.02,9306
0.28,14.15,-0.26,7.00,173.54,186.00,851.93,9315
0.32,13.85,-0.31,7.00,165.01,179.00,862.00,9324
0.28,13.60,-0.25,7.00,160.10,174.00,872.91,9333
0.28,13.19,-0.41,7.00,146.51,163.00,882.98,9341
0.28,12.80,-0.39,7.00,137.02,155.00,893.05,9351
0.28,12.33,-0.47,7.00,123.94,144.00,903.13,9360
0.28,11.97,-0.36,7.00,117.23,138.00,913.20,9368
0.28,11.59,-0.38,7.00,107.08,130.00,923.27,9377
0.32,11.21,-0.38,7.00,97.60,122.00,933.34,9387
0.28,10.93,-0.28,7.00,92.60,117.00,942.57,9395
0.28,10.71,-0.22,7.00,88.44,114.00,952.65,9404
0.28,10.39,-0.32,7.00,78.24,105.00,961.88,9413
0.42,10.09,-0.30,7.00,71.15,99.00,971.11,9421
0.28,9.91,-0.18,7.00,69.08,98.00,980.35,9431
0.28,9.59,-0.32,7.00,58.46,89.00,989.58,9439
0.28,9.22,-0.37,7.00,48.25,80.00,997.97,9448
0.28,9.08,-0.15,7.00,48.99,81.00,1006.36,9457
0.28,8.86,-0.22,7.00,42.09,75.00,1015.60,9465
0.28,8.72,-0.13,7.00,40.40,74.00,1023.15,9475
0.28,8.57,-0.15,7.00,36.15,70.00,1031.54,9483
0.23,8.31,-0.26,7.00,27.34,63.00,1039.94,9492
0.28,8.17,-0.14,7.00,26.48,62.00,1047.49,9501
0.23,7.93,-0.23,7.00,18.66,55.00,1055.05,9509
0.28,7.54,-0.39,7.00,5.75,44.00,1062.60,9519
0.28,7.31,-0.23,7.00,3.23,42.00,1070.15,9527
0.37,6.94,-0.37,7.00,-8.94,-47.00,1076.87,9536
0.28,6.62,-0.32,7.00,-15.79,-53.00,1083.58,9544
0.23,6.03,-0.59,7.00,-35.96,-70.00,1089.46,9553
0.37,5.72,-0.31,7.00,-38.18,-72.00,1095.33,9563
0.28,5.53,-0.19,7.00,-40.72,-74.00,1099.53,9571
0.28,5.45,-0.08,7.00,-40.41,-74.00,1103.73,9580
0.37,5.26,-0.19,7.00,-47.23,-79.00,1107.08,9588
0.66,5.29,0.03,7.00,-41.96,-75.00,1109.60,9597
0.32,5.04,-0.26,7.00,-54.24,-85.00,1112.12,9607
0.66,5.08,0.04,7.00,-47.23,-79.00,1113.80,9615
0.46,5.04,-0.03,7.00,-49.62,-81.00,1114.64,9624
0.70,4.93,-0.11,7.00,-10.78,-49.00,1114.64,9632
0.28,5.02,0.09,7.00,-47.60,-80.00,1114.64,9641
0.75,5.01,-0.01,7.00,-50.04,-82.00,1114.64,9650
0.32,5.02,0.01,7.00,-49.38,-81.00,1113.80,9659
0.80,5.07,0.05,7.00,-47.24,-79.00,1112.96,9667
0.32,5.07,-0.00,7.00,-48.41,-80.00,1112.12,9676
0.80,5.17,0.10,7.00,-43.75,-76.00,1111.28,9686
0.32,5.17,-0.00,7.00,-45.86,-78.00,1109.60,9694
0.46,5.30,0.14,7.00,-39.68,-73.00,1108.76,9703
0.32,5.39,0.09,7.00,-38.37,-72.00,1107.08,9711
0.28,5.36,-0.04,7.00,-41.81,-75.00,1105.41,9720
0.23,5.51,0.15,7.00,-34.11,-68.00,1103.73,9730
0.28,5.46,-0.05,7.00,-39.40,-73.00,1102.05,9738
0.28,5.53,0.07,7.00,-35.33,-69.00,1100.37,9747
0.28,5.56,0.03,7.00,-35.40,-69.00,1098.69,9755
0.00,5.66,0.10,7.00,-31.46,-66.00,1097.01,9764
0.28,5.68,0.02,7.00,-32.65,-67.00,1095.33,9773
 0 \L \uX@0x>2hH h@P0 at
8

$'""
ze!yl$qP1


!
**
=

=@P9}
/& /"iq00,951.81,10329
0.32,-3.32,0.05,7.00,-51.38,-83.00,947.61,10338
0.42,-3.59,-0.27,7.00,-54.02,-85.00,943.41,10347
0.32,-3.80,-0.22,7.00,-54.89,-86.00,939.22,10355
0.28,-3.73,0.07,7.00,-53.38,-84.00,935.86,10364
0.28,-3.83,-0.10,7.00,-54.53,-85.00,931.66,10374
0.28,-3.84,-0.01,7.00,-54.22,-85.00,927.47,10382
0.28,-3.87,-0.03,7.00,-54.47,-85.00,923.27,10391
0.28,-4.17,-0.30,7.00,-57.02,-88.00,919.07,10400
0.28,-4.04,0.12,7.00,-54.71,-86.00,914.04,10408
0.28,-4.14,-0.09,7.00,-56.05,-87.00,909.84,10418
0.28,-4.35,-0.21,7.00,-57.61,-88.00,905.64,10426
0.28,-4.25,0.09,7.00,-55.89,-87.00,901.45,10435
0.32,-4.18,0.07,7.00,-55.61,-86.00,897.25,10444
0.75,-3.89,0.29,7.00,-53.26,-84.00,892.21,10452
0.42,-3.58,0.31,7.00,-51.65,-83.00,888.02,10462
0.28,-3.29,0.29,7.00,-50.27,-82.00,883.82,10471
0.28,-3.10,0.19,7.00,-49.75,-81.00,879.62,10479
0.28,-2.91,0.19,7.00,-48.75,-81.00,875.43,10488
0.28,-2.77,0.14,7.00,-48.30,-80.00,871.23,10497
0.28,-2.55,0.22,7.00,-46.86,-79.00,867.03,10506
0.28,-2.45,0.10,7.00,-46.85,-79.00,862.84,10515
0.28,-2.34,0.11,7.00,-46.23,-78.00,858.64,10523
0.28,-2.21,0.13,7.00,-45.51,-78.00,854.44,10532
0.37,-2.14,0.07,7.00,-45.40,-78.00,850.25,10542
0.70,-2.09,0.05,7.00,-45.25,-78.00,846.05,10550
0.32,-2.03,0.06,7.00,-44.88,-77.00,841.85,10559
0.32,-2.06,-0.04,7.00,-45.44,-78.00,837.66,10568
0.75,-1.99,0.07,7.00,-44.66,-77.00,833.46,10576
0.28,-2.02,-0.03,7.00,-45.21,-78.00,829.26,10586
0.28,-2.01,0.01,7.00,-44.99,-77.00,825.07,10594
0.28,-2.05,-0.04,7.00,-45.39,-78.00,820.87,10603
0.28,-1.96,0.08,7.00,-44.49,-77.00,816.67,10612
0.28,-1.93,0.03,7.00,-44.51,-77.00,812.48,10620
0.28,-2.02,-0.09,7.00,-45.44,-78.00,808.28,10630
0.28,-1.98,0.04,7.00,-44.71,-77.00,804.08,10639
0.28,-1.90,0.08,7.00,-44.17,-77.00,799.05,10647
0.28,-1.81,0.09,7.00,-43.68,-76.00,794.85,10656
0.32,-1.73,0.08,7.00,-43.33,-76.00,790.66,10665
0.37,-1.49,0.24,7.00,-41.51,-74.00,786.46,10674
0.66,-1.29,0.20,7.00,-40.64,-74.00,782.26,10683
0.23,-1.05,0.24,7.00,-39.27,-73.00,778.06,10691
0.28,-0.93,0.12,7.00,-39.19,-72.00,773.87,10700
0.28,-1.01,-0.08,7.00,-40.33,-73.00,768.83,10710
0.28,-0.96,0.04,7.00,-39.63,-73.00,764.64,10718
0.56,-0.89,0.07,7.00,-39.14,-72.00,760.44,10727
0.28,-0.83,0.05,7.00,-38.95,-72.00,756.24,10736
0.28,-0.76,0.08,7.00,-38.46,-72.00,752.05,10744
0.28,-0.71,0.05,7.00,-38.35,-72.00,747.85,10754
0.28,-0.56,0.14,7.00,-37.25,-71.00,743.65,10762
0.28,-0.36,0.21,7.00,-35.94,-70.00,739.46,10771
0.28,-0.13,0.23,7.00,-34.71,-69.00,735.26,10780
0.37,0.06,0.18,7.00,-33.99,-68.00,731.06,10788
0.46,0.22,0.16,7.00,-33.25,-67.00,726.87,10798
0.28,0.38,0.16,7.00,-32.49,-67.00,722.67,10807
0.28,0.56,0.18,7.00,-31.45,-66.00,718.47,10815
0.28,0.77,0.21,7.00,-30.27,-65.00,714.28,10824
0.66,0.98,0.20,7.00,-29.31,-64.00,710.08,10832
0.42,1.18,0.21,7.00,-28.26,-63.00,705.88,10842
0.70,1.28,0.10,7.00,-28.19,-63.00,701.69,10851
0.51,1.44,0.16,7.00,-27.12,-62.00,697.49,10859
0.32,1.60,0.16,7.00,-26.37,-62.00,693.29,10868
0.61,1.71,0.11,7.00,-25.98,-61.00,689.93,10876
0.61,1.82,0.10,7.00,-25.49,-61.00,685.74,10886
0.28,1.95,0.14,7.00,-24.68,-60.00,681.54,10895
0.28,2.05,0.10,7.00,-24.34,-60.00,678.18,10903
0.28,2.17,0.12,7.00,-23.66,-59.00,673.99,10912
0.28,2.32,0.15,7.00,-22.78,-59.00,670.63,10921
0.28,2.39,0.07,7.00,-22.80,-59.00,667.27,10930
0.37,2.51,0.12,7.00,-21.99,-58.00,663.92,10939
0.28,2.58,0.07,7.00,-21.85,-58.00,660.56,10947
0.28,2.74,0.16,7.00,-20.65,-57.00,657.20,10956
0.28,2.88,0.14,7.00,-20.07,-56.00,653.84,10966
0.56,2.97,0.09,7.00,-19.79,-56.00,650.49,10974
0.37,3.12,0.15,7.00,-18.82,-55.00,647.97,10983
0.61,3.27,0.15,7.00,-18.08,-55.00,644.61,10991
0.37,3.41,0.14,7.00,-17.41,-54.00,642.09,11000
0.70,3.52,0.12,7.00,-16.93,-54.00,638.74,11010
0.28,3.59,0.07,7.00,-16.76,-54.00,636.22,11018
0.23,3.65,0.06,7.00,-16.51,-53.00,633.70,11027
0.37,3.71,0.06,7.00,-16.18,-53.00,631.18,11035
0.28,3.78,0.06,7.00,-15.87,-53.00,629.50,11044
0.23,3.84,0.07,7.00,-15.51,-53.00,626.98,11054
0.61,3.93,0.09,7.00,-14.97,-52.00,624.47,11062
0.28,4.04,0.10,7.00,-14.42,-52.00,622.79,11071
0.23,4.06,0.02,7.00,-14.61,-52.00,620.27,11079
0.61,4.03,-0.03,7.00,-14.99,-52.00,618.59,11088
0.32,4.01,-0.02,7.00,-15.03,-52.00,616.07,11097
0.46,3.99,-0.02,7.00,-15.13,-52.00,614.39,11106
0.70,3.95,-0.04,7.00,-15.42,-52.00,612.72,11115
0.70,3.92,-0.03,7.00,-15.53,-53.00,611.04,11123
0.70,3.90,-0.02,7.00,-15.54,-53.00,609.36,11132
0.18,3.88,-0.02,7.00,-15.69,-53.00,606.84,11141
0.80,3.83,-0.05,7.00,-16.05,-53.00,605.16,11150
0.37,3.75,-0.08,7.00,-16.55,-53.00,603.48,11159
0.90,3.68,-0.08,7.00,-16.91,-54.00,601.80,11167
0.37,3.59,-0.08,7.00,-17.37,-54.00,600.96,11176
0.70,3.54,-0.06,7.00,-17.53,-54.00,599.29,11185
0.37,3.46,-0.08,7.00,-18.00,-55.00,597.61,11194
0.42,3.36,-0.10,7.00,-18.58,-55.00,595.93,11203
0.28,3.25,-0.12,7.00,-19.23,-56.00,594.25,11211
0.23,3.11,-0.13,7.00,-19.97,-56.00,592.57,11220
0.32,2.97,-0.14,7.00,-20.70,-57.00,590.89,11229
0.28,2.88,-0.09,7.00,-20.93,-57.00,589.21,11238
0.23,2.80,-0.08,7.00,-21.29,-57.00,587.54,11247
0.32,2.77,-0.04,7.00,-21.33,-57.00,586.70,11255
0.28,2.74,-0.03,7.00,-21.44,-58.00,585.02,11265
0.28,2.70,-0.04,7.00,-21.69,-58.00,583.34,11273
0.61,2.64,-0.06,7.00,-22.06,-58.00,581.66,11282
0.28,2.58,-0.05,7.00,-22.31,-58.00,579.98,11291
0.23,2.51,-0.07,7.00,-22.72,-59.00,578.30,11299
0.70,2.45,-0.07,7.00,-23.03,-59.00,576.62,11309
0.28,2.37,-0.08,7.00,-23.45,-59.00,574.95,11317
0.28,2.30,-0.07,7.00,-23.75,-59.00,573.27,11326
0.42,2.29,-0.01,7.00,-23.61,-59.00,571.59,11335
0.28,2.26,-0.03,7.00,-23.84,-60.00,569.91,11343
0.28,2.20,-0.05,7.00,-24.20,-60.00,568.23,11353
0.28,2.14,-0.06,7.00,-24.54,-60.00,566.55,11361
0.28,2.13,-0.01,7.00,-24.42,-60.00,564.87,11370
0.46,2.12,-0.01,7.00,-24.46,-60.00,562.36,11379
0.32,2.04,-0.08,7.00,-25.14,-61.00,560.68,11387
0.28,1.94,-0.10,7.00,-25.72,-61.00,559.00,11397
0.28,1.85,-0.08,7.00,-26.08,-61.00,557.32,11406
0.28,1.77,-0.08,7.00,-26.48,-62.00,555.64,11414
0.28,1.71,-0.06,7.00,-26.66,-62.00,553.12,11423
0.23,1.64,-0.08,7.00,-27.11,-62.00,551.44,11431
0.37,1.51,-0.13,7.00,-27.97,-63.00,549.77,11441
0.28,1.35,-0.16,7.00,-28.85,-64.00,547.25,11450
0.28,1.28,-0.08,7.00,-28.92,-64.00,545.57,11458
0.56,1.16,-0.12,7.00,-29.67,-64.00,543.05,11467
0.28,0.99,-0.17,7.00,-30.70,-65.00,541.37,11475
0.28,0.85,-0.15,7.00,-31.34,-66.00,538.85,11485
0.28,0.68,-0.17,7.00,-32.25,-67.00,537.18,11494
0.28,0.47,-0.21,7.00,-33.46,-68.00,534.66,11502
0.28,0.23,-0.25,7.00,-34.84,-69.00,532.98,11511
0.37,0.04,-0.19,7.00,-35.56,-69.00,530.46,11520
0.28,-0.15,-0.19,7.00,-36.54,-70.00,527.94,11529
0.28,-0.29,-0.14,7.00,-37.04,-71.00,525.42,11538
0.51,-0.45,-0.16,7.00,-37.87,-71.00,522.91,11546
0.28,-0.61,-0.16,7.00,-38.69,-72.00,520.39,11555
0.28,-0.80,-0.19,7.00,-39.80,-73.00,517.87,11565
0.66,-1.01,-0.21,7.00,-40.90,-74.00,515.35,11573
0.32,-1.20,-0.19,7.00,-41.75,-75.00,512.83,11582
0.28,-1.39,-0.19,7.00,-42.68,-75.00,510.32,11590
0.28,-1.54,-0.16,7.00,-43.36,-76.00,506.96,11599
0.32,-1.64,-0.09,7.00,-43.57,-76.00,504.44,11609
0.28,-1.70,-0.07,7.00,-43.78,-76.00,501.08,11617
0.28,-1.74,-0.04,7.00,-43.87,-76.00,498.57,11626
0.23,-1.77,-0.03,7.00,-43.95,-77.00,495.21,11635
0.28,-1.84,-0.07,7.00,-44.48,-77.00,491.85,11643
0.75,-1.90,-0.06,7.00,-44.71,-77.00,488.49,11653
0.28,-1.87,0.03,7.00,-44.25,-77.00,485.98,11661
0.46,-1.80,0.07,7.00,-43.70,-76.00,481.78,11670
0.37,-1.71,0.09,7.00,-43.21,-76.00,478.42,11679
0.66,-1.64,0.07,7.00,-42.94,-76.00,475.06,11687
0.70,-1.60,0.05,7.00,-42.80,-76.00,471.71,11697
0.46,-1.48,0.12,7.00,-41.92,-75.00,468.35,11706
0.05,-1.30,0.18,7.00,-40.81,-74.00,464.15,11714
0.42,-1.10,0.20,7.00,-39.71,-73.00,460.80,11723
0.37,-0.89,0.21,7.00,-38.64,-72.00,457.44,11732
0.32,-0.73,0.16,7.00,-37.99,-71.00,454.08,11741
0.28,-0.63,0.10,7.00,-37.74,-71.00,449.88,11750
0.28,-0.46,0.17,7.00,-36.61,-70.00,446.53,11758
0.37,-0.39,0.07,7.00,-36.65,-70.00,443.17,11767
0.28,-0.37,0.02,7.00,-36.76,-70.00,438.97,11777
0.28,-0.29,0.08,7.00,-36.14,-70.00,435.62,11785
0.28,-0.26,0.03,7.00,-36.14,-70.00,432.26,11794
0.28,-0.22,0.03,7.00,-36.00,-70.00,428.90,11803
0.28,-0.20,0.02,7.00,-35.91,-70.00,425.54,11811
0.28,-0.20,0.01,7.00,-35.96,-70.00,422.19,11821
0.37,-0.14,0.06,7.00,-35.45,-69.00,418.83,11829
0.66,0.02,0.16,7.00,-34.25,-68.00,415.47,11838
0.32,0.15,0.13,7.00,-33.76,-68.00,412.11,11847
0.75,0.26,0.11,7.00,-33.25,-67.00,408.76,11855
0.28,0.39,0.13,7.00,-32.56,-67.00,406.24,11865
0.28,0.44,0.05,7.00,-32.61,-67.00,402.88,11873
0.37,0.42,-0.02,7.00,-33.00,-67.00,399.52,11882
0.28,0.41,-0.01,7.00,-32.99,-67.00,396.17,11891
0.28,0.33,-0.08,7.00,-33.70,-68.00,393.65,11899
0.66,0.16,-0.16,7.00,-34.82,-69.00,390.29,11909
0.28,-0.04,-0.20,7.00,-35.98,-70.00,386.93,11918
0.23,-0.26,-0.22,7.00,-37.18,-71.00,384.42,11926
0.32,-0.47,-0.21,7.00,-38.15,-72.00,381.06,11935
0.28,-0.54,-0.08,7.00,-38.04,-72.00,378.54,11943
0.23,-0.57,-0.03,7.00,-37.99,-71.00,375.18,11953
0.32,-0.69,-0.12,7.00,-38.93,-72.00,372.67,11962
0.28,-0.88,-0.19,7.00,-40.13,-73.00,369.31,11970
0.23,-1.02,-0.14,7.00,-40.66,-74.00,365.95,11979
0.28,-1.12,-0.10,7.00,-40.99,-74.00,363.43,11988
0.28,-1.31,-0.19,7.00,-42.27,-75.00,360.08,11997
0.28,-1.49,-0.18,7.00,-43.19,-76.00,356.72,12006
0.37,-1.66,-0.17,7.00,-43.99,-77.00,354.20,12014
0.42,-1.80,-0.14,7.00,-44.57,-77.00,350.84,12023
0.28,-1.93,-0.12,7.00,-45.13,-78.00,347.49,12033
0.70,-2.10,-0.18,7.00,-46.23,-78.00,344.13,12041
0.28,-2.29,-0.18,7.00,-47.16,-79.00,340.77,12050
0.23,-2.46,-0.18,7.00,-48.02,-80.00,337.41,12059
0.28,-2.60,-0.14,7.00,-48.57,-80.00,334.06,12067
0.80,-2.76,-0.16,7.00,-49.44,-81.00,330.70,12077
0.28,-2.98,-0.22,7.00,-50.78,-82.00,327.34,12085
0.28,-3.20,-0.22,7.00,-51.85,-83.00,323.14,12094
0.28,-3.46,-0.26,7.00,-53.35,-84.00,319.79,12103
0.28,-3.68,-0.22,7.00,-54.27,-85.00,316.43,12111
0.28,-3.91,-0.24,7.00,-55.51,-86.00,312.23,12121
0.70,-4.20,-0.29,7.00,-57.16,-88.00,308.88,12130
0.70,-4.30,-0.10,7.00,-56.89,-87.00,304.68,12138
0.28,-4.40,-0.11,7.00,-57.44,-88.00,300.48,12147
0.37,-4.60,-0.19,7.00,-58.75,-89.00,296.29,12155
0.75,-4.68,-0.08,7.00,-58.72,-89.00,292.09,12165
0.56,-4.72,-0.04,7.00,-58.72,-89.00,287.89,12174
0.75,-4.77,-0.06,7.00,-59.08,-89.00,283.70,12182
0.37,-4.83,-0.06,7.00,-59.37,-89.00,279.50,12191
0.05,-4.90,-0.08,7.00,-59.82,-90.00,275.30,12200
0.42,-5.05,-0.14,7.00,-304.12,-296.00,270.27,12209
0.28,-5.10,-0.05,7.00,-303.54,-295.00,265.23,12218
0.32,-5.21,-0.11,7.00,-307.37,-299.00,260.19,12227
0.32,-5.33,-0.12,7.00,-310.82,-302.00,253.48,12236
0.32,-5.40,-0.07,7.00,-311.26,-302.00,246.76,12244
0.32,-5.48,-0.09,7.00,-313.84,-304.00,238.37,12254
0.32,-5.46,0.03,7.00,-310.90,-302.00,230.82,12263
0.42,-5.47,-0.02,7.00,-312.21,-303.00,222.42,12271
0.32,-5.47,0.00,7.00,-311.82,-302.00,213.19,12280
0.32,-5.43,0.04,7.00,-309.89,-301.00,203.96,12290
0.51,-5.31,0.12,7.00,-305.24,-297.00,194.73,12299
0.32,-5.28,0.03,7.00,-306.40,-298.00,185.49,12307
0.32,-5.28,-0.00,7.00,-307.03,-298.00,175.42,12316
0.51,-5.32,-0.04,7.00,-308.70,-300.00,165.35,12325
0.42,-5.43,-0.11,7.00,-312.90,-303.00,155.28,12335
0.70,-5.40,0.03,7.00,-309.43,-300.00,145.21,12343
0.85,-5.34,0.06,7.00,-307.36,-299.00,134.29,12352
0.32,-5.29,0.05,7.00,-306.12,-298.00,124.22,12361
0.32,-5.27,0.01,7.00,-306.53,-298.00,113.31,12370
0.32,-5.24,0.03,7.00,-305.39,-297.00,102.40,12379
0.32,-5.11,0.13,7.00,-300.13,-293.00,91.49,12388
0.75,-5.03,0.08,7.00,-299.34,-292.00,80.58,12397
0.75,-4.88,0.16,7.00,-58.76,-89.00,69.66,12405
0.70,-4.71,0.17,7.00,-57.85,-88.00,58.75,12414
0.28,-4.56,0.14,7.00,-57.23,-88.00,47.84,12424
0.28,-4.44,0.13,7.00,-56.67,-87.00,36.93,12432
0.28,-4.31,0.13,7.00,-56.02,-87.00,26.86,12441
0.28,-4.12,0.19,7.00,-54.85,-86.00,16.79,12450
0.28,-4.01,0.11,7.00,-54.63,-86.00,6.71,12459
0.28,-3.84,0.17,7.00,-53.49,-85.00,-3.36,12468
0.28,-3.62,0.22,7.00,-52.24,-84.00,-12.59,12476
0.28,-3.57,0.05,7.00,-52.63,-84.00,-22.66,12485
0.28,-3.41,0.16,7.00,-51.39,-83.00,-31.89,12494
0.28,-3.35,0.05,7.00,-51.56,-83.00,-41.13,12503
0.28,-3.23,0.12,7.00,-50.66,-82.00,-49.52,12512
0.28,-3.09,0.14,7.00,-49.91,-82.00,-58.75,12520
0.37,-2.96,0.13,7.00,-49.28,-81.00,-67.15,12529
0.28,-2.84,0.12,7.00,-48.75,-81.00,-75.54,12538
0.28,-2.77,0.07,7.00,-48.60,-80.00,-83.93,12547
0.28,-2.67,0.11,7.00,-47.91,-80.00,-91.49,12556
0.28,-2.46,0.21,7.00,-46.49,-79.00,-99.88,12565
0.28,-2.31,0.15,7.00,-45.98,-78.00,-107.44,12573
0.28,-2.21,0.11,7.00,-45.61,-78.00,-114.99,12582
0.28,-2.00,0.21,7.00,-44.18,-77.00,-122.54,12592
0.42,-1.94,0.06,7.00,-44.45,-77.00,-130.10,12600
0.28,-1.81,0.13,7.00,-43.51,-76.00,-137.65,12609
0.28,-1.76,0.05,7.00,-43.60,-76.00,-144.37,12618
0.28,-1.74,0.02,7.00,-43.66,-76.00,-151.92,12626
0.28,-1.70,0.04,7.00,-43.36,-76.00,-158.63,12636
0.51,-1.66,0.04,7.00,-43.15,-76.00,-166.19,12645
0.28,-1.62,0.04,7.00,-42.97,-76.00,-172.90,12653
0.28,-1.52,0.10,7.00,-42.22,-75.00,-179.62,12662
0.37,-1.42,0.11,7.00,-41.67,-75.00,-186.33,12672
0.32,-1.35,0.07,7.00,-41.46,-74.00,-193.05,12680
0.61,-1.25,0.10,7.00,-40.86,-74.00,-199.76,12689
0.28,-1.12,0.13,7.00,-40.05,-73.00,-206.48,12697
0.42,-1.03,0.09,7.00,-39.81,-73.00,-213.19,12706
0.28,-0.88,0.15,7.00,-38.82,-72.00,-219.07,12716
0.28,-0.75,0.13,7.00,-38.22,-72.00,-225.78,12724
0.28,-0.62,0.13,7.00,-37.58,-71.00,-231.66,12733
0.28,-0.64,-0.02,7.00,-38.30,-72.00,-237.53,12742
0.70,-0.69,-0.05,7.00,-38.63,-72.00,-244.25,12750
0.66,-0.76,-0.07,7.00,-39.11,-72.00,-250.12,12760
0.32,-0.87,-0.10,7.00,-39.74,-73.00,-256.00,12769
0.00,-1.00,-0.14,7.00,-40.54,-74.00,-261.87,12777
0.28,-1.09,-0.09,7.00,-40.85,-74.00,-266.91,12786
0.28,-1.15,-0.05,7.00,-40.96,-74.00,-272.78,12794
0.28,-1.31,-0.16,7.00,-42.20,-75.00,-278.66,12804
0.66,-1.44,-0.13,7.00,-42.70,-76.00,-283.70,12813
0.28,-1.49,-0.05,7.00,-42.65,-75.00,-288.73,12821
0.28,-1.49,0.00,7.00,-42.45,-75.00,-293.77,12830
0.46,-1.43,0.06,7.00,-41.95,-75.00,-299.64,12839
0.28,-1.45,-0.02,7.00,-42.36,-75.00,-304.68,12848
0.37,-1.50,-0.05,7.00,-42.71,-76.00,-309.72,12857
0.56,-1.50,-0.00,7.00,-42.52,-75.00,-313.91,12866
0.28,-1.54,-0.03,7.00,-42.80,-76.00,-318.95,12874
0.28,-1.66,-0.12,7.00,-43.77,-76.00,-323.98,12883
0.28,-1.69,-0.04,7.00,-43.62,-76.00,-329.02,12892
0.28,-1.66,0.04,7.00,-43.15,-76.00,-334.06,12901
0.28,-1.75,-0.10,7.00,-44.16,-77.00,-338.25,12910
0.51,-1.84,-0.09,7.00,-44.55,-77.00,-343.29,12918
0.66,-1.84,0.00,7.00,-44.18,-77.00,-348.32,12928
0.28,-1.88,-0.04,7.00,-44.57,-77.00,-352.52,12937
0.28,-1.95,-0.06,7.00,-44.98,-77.00,-357.56,12945
0.28,-2.00,-0.06,7.00,-45.25,-78.00,-361.75,12954
0.32,-2.03,-0.02,7.00,-45.22,-78.00,-366.79,12963
0.28,-2.09,-0.06,7.00,-45.67,-78.00,-371.83,12972
0.37,-2.01,0.07,7.00,-44.76,-77.00,-376.02,12981
0.95,-1.90,0.11,7.00,-44.07,-77.00,-381.06,12989
0.66,-1.83,0.07,7.00,-43.84,-76.00,-386.09,12998
0.32,-1.63,0.20,7.00,-42.36,-75.00,-390.29,13007
0.23,-1.47,0.16,7.00,-41.73,-75.00,-395.33,13016
0.28,-1.31,0.16,7.00,-40.91,-74.00,-399.52,13025
0.28,-1.15,0.16,7.00,-40.07,-73.00,-404.56,13034
0.28,-0.98,0.16,7.00,-39.26,-73.00,-408.76,13042
0.28,-0.80,0.19,7.00,-38.24,-72.00,-413.79,13051
0.23,-0.67,0.12,7.00,-37.86,-71.00,-418.83,13061
0.28,-0.48,0.19,7.00,-36.66,-70.00,-423.03,13069
0.28,-0.39,0.09,7.00,-36.61,-70.00,-428.06,13078
0.28,-0.28,0.11,7.00,-35.97,-70.00,-432.26,13087
0.28,-0.14,0.15,7.00,-35.10,-69.00,-437.29,13095
0.28,0.03,0.17,7.00,-34.17,-68.00,-441.49,13105
0.28,0.18,0.15,7.00,-33.53,-68.00,-446.53,13113
0.37,0.31,0.14,7.00,-32.90,-67.00,-450.72,13122
0.70,0.42,0.10,7.00,-32.49,-67.00,-454.92,13131
0.32,0.40,-0.02,7.00,-33.09,-67.00,-459.96,13139
0.42,0.40,0.00,7.00,-32.97,-67.00,-464.15,13149
0.32,0.48,0.08,7.00,-32.26,-67.00,-468.35,13158
0.56,0.58,0.10,7.00,-31.67,-66.00,-472.55,13166
0.80,0.66,0.08,7.00,-31.36,-66.00,-476.74,13175
0.42,0.78,0.11,7.00,-30.68,-65.00,-480.94,13184
0.42,0.88,0.10,7.00,-30.21,-65.00,-485.14,13193
0.37,0.96,0.08,7.00,-29.88,-65.00,-489.33,13202
0.28,1.09,0.13,7.00,-29.01,-64.00,-493.53,13210
0.28,1.27,0.18,7.00,-27.90,-63.00,-497.73,13219
0.28,1.48,0.20,7.00,-26.81,-62.00,-501.08,13228
0.28,1.68,0.21,7.00,-25.75,-61.00,-505.28,13237
0.23,1.94,0.25,7.00,-24.31,-60.00,-508.64,13246
0.28,2.23,0.29,7.00,-22.67,-59.00,-512.00,13254
0.28,2.55,0.32,7.00,-20.93,-57.00,-515.35,13263
0.28,2.90,0.34,7.00,-19.14,-56.00,-518.71,13273
0.66,3.26,0.36,7.00,-17.23,-54.00,-522.07,13281
0.28,3.66,0.40,7.00,-15.10,-52.00,-525.42,13290
0.28,4.09,0.43,7.00,-12.84,-50.00,-528.78,13298
0.42,4.55,0.47,7.00,-10.37,-48.00,-531.30,13307
0.42,5.02,0.46,7.00,-40.23,-73.00,-533.82,13317
0.32,5.41,0.39,7.00,-31.77,-66.00,-537.18,13325
0.56,5.80,0.39,7.00,-22.05,-58.00,-539.69,13334
0.28,6.13,0.33,7.00,-15.11,-52.00,-542.21,13342
0.28,6.47,0.33,7.00,-6.69,-45.00,-544.73,13351
0.28,6.74,0.27,7.00,-1.03,-40.00,-547.25,13360
0.56,7.01,0.28,7.00,5.87,44.00,-549.77,13369
0.28,7.25,0.24,7.00,11.02,49.00,-552.28,13377
0.23,7.51,0.26,7.00,17.99,55.00,-553.96,13386
0.61,7.82,0.31,7.00,26.82,62.00,-554.80,13395
0.32,8.15,0.32,7.00,35.18,69.00,-555.64,13404
0.61,8.37,0.23,7.00,38.91,72.00,-556.48,13413
0.23,8.55,0.17,7.00,42.15,75.00,-556.48,13421
0.28,8.71,0.17,7.00,46.18,78.00,-556.48,13430
0.28,8.91,0.20,7.00,51.87,83.00,-555.64,13438
0.23,9.13,0.21,7.00,57.40,88.00,-554.80,13448
0.28,9.29,0.16,7.00,60.56,91.00,-553.96,13456
0.28,9.49,0.20,7.00,66.08,95.00,-553.12,13465
0.28,9.52,0.04,7.00,63.83,93.00,-551.44,13474
0.28,9.56,0.03,7.00,64.65,94.00,-550.60,13483
0.32,9.57,0.02,7.00,64.68,94.00,-548.93,13492
0.61,9.59,0.02,7.00,65.28,94.00,-547.25,13500
0.37,9.59,-0.00,7.00,64.70,94.00,-545.57,13509
0.51,9.56,-0.03,7.00,63.30,93.00,-543.89,13517
0.28,9.47,-0.08,7.00,60.17,90.00,-542.21,13527
0.28,9.41,-0.06,7.00,59.14,89.00,-540.53,13536
0.28,9.29,-0.12,7.00,54.96,86.00,-538.01,13544
0.28,9.22,-0.07,7.00,53.98,85.00,-536.34,13553
0.28,9.19,-0.03,7.00,54.20,85.00,-533.82,13561
0.28,9.14,-0.05,7.00,52.43,84.00,-532.14,13571
0.32,9.01,-0.13,7.00,47.74,80.00,-529.62,13579
0.42,8.79,-0.23,7.00,40.15,73.00,-527.10,13588
0.23,8.56,-0.23,7.00,34.37,68.00,-524.59,13597
0.42,8.36,-0.20,7.00,29.83,65.00,-522.91,13605
0.42,8.18,-0.18,7.00,25.79,61.00,-520.39,13615
0.28,7.93,-0.25,7.00,18.28,55.00,-518.71,13623
0.23,7.64,-0.29,7.00,10.37,48.00,-516.19,13632
0.42,7.32,-0.32,7.00,1.74,41.00,-514.51,13640
0.37,7.05,-0.28,7.00,-4.30,-43.00,-512.83,13649
0.28,6.80,-0.25,7.00,-9.90,-48.00,-511.16,13658
0.42,6.51,-0.30,7.00,-18.25,-55.00,-510.32,13667
0.70,6.24,-0.27,7.00,-24.48,-60.00,-509.48,13676
0.70,5.93,-0.31,7.00,-33.03,-67.00,-509.48,13684
0.75,5.63,-0.30,7.00,-40.35,-73.00,-510.32,13693
0.28,5.37,-0.25,7.00,-45.69,-78.00,-510.32,13702
0.23,5.19,-0.18,7.00,-48.85,-81.00,-511.16,13711
0.32,5.05,-0.14,7.00,-51.66,-83.00,-512.00,13719
0.28,4.84,-0.20,7.00,-11.59,-49.00,-512.83,13728
0.28,4.56,-0.28,7.00,-13.34,-51.00,-514.51,13737
0.28,4.33,-0.23,7.00,-14.28,-51.00,-515.35,13746
0.46,4.18,-0.15,7.00,-14.69,-52.00,-516.19,13755
0.28,4.10,-0.08,7.00,-14.85,-52.00,-517.87,13764
0.28,3.86,-0.23,7.00,-16.63,-53.00,-518.71,13772
0.28,3.62,-0.24,7.00,-17.89,-55.00,-519.55,13782
0.28,3.43,-0.19,7.00,-18.60,-55.00,-520.39,13790
0.28,3.30,-0.13,7.00,-19.02,-56.00,-521.23,13799
0.56,3.24,-0.06,7.00,-19.01,-56.00,-522.91,13808
0.28,3.19,-0.05,7.00,-19.22,-56.00,-523.75,13816
0.23,3.12,-0.08,7.00,-19.70,-56.00,-524.59,13826
0.32,3.06,-0.06,7.00,-19.97,-56.00,-525.42,13834
0.42,2.97,-0.08,7.00,-20.47,-57.00,-526.26,13843
0.28,2.86,-0.12,7.00,-21.18,-57.00,-527.10,13852
0.46,2.70,-0.15,7.00,-22.10,-58.00,-527.94,13860
0.28,2.51,-0.19,7.00,-23.18,-59.00,-528.78,13870
0.32,2.32,-0.20,7.00,-24.20,-60.00,-529.62,13878
0.46,2.16,-0.16,7.00,-24.81,-60.00,-530.46,13887
0.28,2.01,-0.16,7.00,-25.60,-61.00,-532.14,13896
0.28,1.85,-0.16,7.00,-26.40,-62.00,-532.98,13904
0.28,1.69,-0.16,7.00,-27.19,-62.00,-533.82,13914
0.28,1.56,-0.13,7.00,-27.73,-63.00,-534.66,13922
0.66,1.44,-0.12,7.00,-28.30,-63.00,-535.50,13931
0.28,1.31,-0.13,7.00,-29.00,-64.00,-536.34,13940
0.28,1.18,-0.13,7.00,-29.61,-64.00,-538.01,13948
0.28,1.03,-0.15,7.00,-30.49,-65.00,-538.85,13958
0.28,0.88,-0.14,7.00,-31.16,-66.00,-539.69,13966
0.32,0.80,-0.08,7.00,-31.31,-66.00,-541.37,13975
0.46,0.85,0.05,7.00,-30.57,-65.00,-542.21,13984
0.28,0.96,0.11,7.00,-29.74,-65.00,-543.89,13992
0.28,1.04,0.08,7.00,-29.45,-64.00,-544.73,14002
0.28,1.08,0.03,7.00,-29.47,-64.00,-546.41,14010
0.28,1.07,-0.01,7.00,-29.66,-64.00,-547.25,14019
0.28,1.09,0.01,7.00,-29.52,-64.00,-548.93,14028
0.28,1.17,0.09,7.00,-28.78,-64.00,-550.60,14036
0.28,1.23,0.05,7.00,-28.66,-64.00,-551.44,14046
0.32,1.18,-0.05,7.00,-29.28,-64.00,-553.12,14054
0.28,1.07,-0.11,7.00,-30.09,-65.00,-554.80,14063
0.28,0.96,-0.11,7.00,-30.65,-65.00,-556.48,14072
0.28,0.93,-0.03,7.00,-30.47,-65.00,-557.32,14081
0.28,0.90,-0.03,7.00,-30.61,-65.00,-559.00,14090
0.28,0.74,-0.16,7.00,-31.95,-66.00,-560.68,14098
0.23,0.52,-0.22,7.00,-33.27,-67.00,-562.36,14107
0.28,0.24,-0.28,7.00,-34.93,-69.00,-564.03,14116
0.28,-0.02,-0.26,7.00,-36.18,-70.00,-565.71,14125
0.28,-0.23,-0.20,7.00,-36.95,-71.00,-567.39,14134
0.28,-0.48,-0.25,7.00,-38.43,-72.00,-569.91,14142
0.28,-0.79,-0.31,7.00,-40.22,-73.00,-571.59,14151
0.37,-1.08,-0.29,7.00,-41.55,-74.00,-573.27,14160
0.75,-1.38,-0.29,7.00,-43.05,-76.00,-575.78,14169
0.51,-1.65,-0.27,7.00,-44.34,-77.00,-577.46,14178
0.75,-1.87,-0.22,7.00,-45.22,-78.00,-579.98,14187
0.32,-2.14,-0.27,7.00,-46.80,-79.00,-581.66,14195
0.42,-2.47,-0.33,7.00,-48.67,-80.00,-584.18,14204
0.28,-2.69,-0.22,7.00,-49.33,-81.00,-586.70,14213
0.42,-2.91,-0.22,7.00,-50.41,-82.00,-589.21,14222
0.28,-3.18,-0.28,7.00,-52.03,-83.00,-591.73,14231
0.46,-3.57,-0.39,7.00,-54.43,-85.00,-594.25,14239
0.32,-3.98,-0.41,7.00,-56.55,-87.00,-597.61,14248
0.28,-4.33,-0.35,7.00,-58.08,-88.00,-600.13,14258
0.28,-4.74,-0.41,7.00,-60.36,-90.00,-603.48,14266
0.28,-5.19,-0.45,7.00,-313.72,-304.00,-606.00,14275
0.37,-5.46,-0.27,7.00,-317.05,-307.00,-610.20,14284
0.32,-5.86,-0.39,7.00,-329.37,-317.00,-614.39,14292
0.32,-6.05,-0.19,7.00,-330.23,-318.00,-619.43,14302
0.32,-6.05,0.01,7.00,-325.99,-314.00,-626.15,14311
0.42,-5.84,0.20,7.00,-316.97,-307.00,-632.86,14320
0.70,-5.51,0.34,7.00,-305.92,-297.00,-639.57,14328
0.37,-5.16,0.35,7.00,-297.12,-290.00,-647.97,14338
0.32,-4.60,0.56,7.00,-55.79,-86.00,-655.52,14347
0.42,-3.78,0.82,7.00,-50.63,-82.00,-663.92,14355
0.28,-2.72,1.06,7.00,-44.39,-77.00,-672.31,14364
0.28,-1.36,1.36,7.00,-36.34,-70.00,-680.70,14373
0.28,0.22,1.58,7.00,-27.54,-63.00,-689.10,14383
0.37,1.72,1.50,7.00,-20.40,-57.00,-696.65,14391
0.23,3.00,1.27,7.00,-14.91,-52.00,-704.20,14400
0.28,4.03,1.03,7.00,-10.71,-49.00,-711.76,14408
0.32,4.65,0.62,7.00,-9.23,-47.00,-719.31,14417
0.28,4.80,0.15,7.00,-10.41,-48.00,-726.87,14427
0.23,4.55,-0.25,7.00,-13.22,-51.00,-733.58,14435
0.28,4.20,-0.36,7.00,-15.44,-52.00,-740.29,14444
0.28,4.03,-0.17,7.00,-15.53,-53.00,-746.17,14453
0.66,3.93,-0.09,7.00,-15.70,-53.00,-752.88,14461
0.32,3.60,-0.34,7.00,-18.36,-55.00,-758.76,14471
0.32,2.83,-0.76,7.00,-23.88,-60.00,-764.64,14480
0.42,1.85,-0.99,7.00,-29.69,-64.00,-769.67,14488
0.32,1.04,-0.81,7.00,-33.06,-67.00,-775.55,14497
0.28,0.32,-0.72,7.00,-36.27,-70.00,-780.58,14505
0.23,-0.26,-0.58,7.00,-38.61,-72.00,-786.46,14515
0.51,-0.85,-0.59,7.00,-41.57,-74.00,-791.49,14524
0.28,-1.54,-0.70,7.00,-45.50,-78.00,-796.53,14532
0.23,-2.34,-0.80,7.00,-49.89,-81.00,-801.57,14541
0.32,-2.98,-0.64,7.00,-52.46,-84.00,-807.44,14551
0.28,-3.58,-0.60,7.00,-55.30,-86.00,-812.48,14559
0.23,-4.12,-0.54,7.00,-57.79,-88.00,-817.51,14568
0.66,-4.70,-0.57,7.00,-60.77,-91.00,-822.55,14577
0.28,-5.26,-0.57,7.00,-318.01,-308.00,-827.59,14585
0.32,-5.72,-0.45,7.00,-326.90,-315.00,-833.46,14595
0.32,-6.00,-0.29,7.00,-330.85,-318.00,-839.34,14604
0.66,-6.23,-0.23,7.00,-335.47,-322.00,-846.89,14613
0.37,-6.12,0.12,7.00,-325.54,-314.00,-853.61,14621
0.61,-5.64,0.48,7.00,-306.46,-298.00,-862.00,14630
0.32,-4.94,0.69,7.00,-56.94,-87.00,-870.39,14640
0.42,-3.89,1.06,7.00,-50.21,-82.00,-878.79,14648
0.28,-2.67,1.21,7.00,-43.51,-76.00,-887.18,14657
0.28,-1.55,1.12,7.00,-38.25,-72.00,-895.57,14666
0.61,-0.57,0.98,7.00,-33.96,-68.00,-903.97,14674
0.46,0.10,0.67,7.00,-31.83,-66.00,-912.36,14684
0.66,0.55,0.45,7.00,-30.48,-65.00,-919.91,14693
0.28,1.22,0.67,7.00,-26.24,-62.00,-927.47,14701
0.28,2.17,0.96,7.00,-20.29,-57.00,-935.02,14710
0.37,3.24,1.07,7.00,-14.53,-52.00,-942.57,14720
0.28,4.62,1.38,7.00,-6.36,-45.00,-950.13,14728
0.23,5.54,0.91,7.00,-18.37,-55.00,-956.84,14737
0.28,6.25,0.71,7.00,-4.51,-43.00,-963.56,14745
0.28,6.61,0.36,7.00,-2.45,-42.00,-970.27,14754
0.28,6.77,0.16,7.00,-2.46,-42.00,-976.99,14763
0.28,6.61,-0.17,7.00,-13.17,-51.00,-982.86,14772
0.46,6.43,-0.17,7.00,-17.61,-54.00,-988.74,14781
0.28,6.10,-0.34,7.00,-29.32,-64.00,-994.61,14789
0.42,5.59,-0.51,7.00,-45.47,-78.00,-999.65,14798
0.32,5.12,-0.47,7.00,-56.27,-87.00,-1005.53,14808
0.46,4.79,-0.33,7.00,-12.36,-50.00,-1010.56,14816
0.28,4.66,-0.13,7.00,-12.22,-50.00,-1016.44,14825
0.28,4.29,-0.37,7.00,-15.01,-52.00,-1021.47,14834
0.28,3.89,-0.41,7.00,-17.19,-54.00,-1026.51,14842
0.28,3.02,-0.87,7.00,-23.40,-59.00,-1031.54,14852
0.28,2.31,-0.70,7.00,-26.24,-62.00,-1036.58,14861
0.28,1.70,-0.61,7.00,-28.92,-64.00,-1041.62,14869
0.28,1.17,-0.53,7.00,-31.26,-66.00,-1046.65,14878
0.42,0.93,-0.25,7.00,-31.36,-66.00,-1050.85,14887
0.28,0.72,-0.20,7.00,-32.19,-67.00,-1055.89,14896
0.28,0.87,0.15,7.00,-30.04,-65.00,-1060.08,14905
0.28,1.57,0.70,7.00,-24.35,-60.00,-1065.12,14914
0.28,2.36,0.79,7.00,-20.00,-56.00,-1069.31,14922
0.23,3.14,0.77,7.00,-16.24,-53.00,-1073.51,14931
0.28,3.59,0.45,7.00,-15.25,-52.00,-1077.71,14941
0.61,3.83,0.25,7.00,-14.84,-52.00,-1081.90,14949
0.70,4.20,0.37,7.00,-12.54,-50.00,-1086.10,14958
0.70,4.75,0.55,7.00,-9.05,-47.00,-1090.30,14967
0.32,5.46,0.72,7.00,-24.09,-60.00,-1094.49,14976
0.42,6.24,0.78,7.00,-3.37,-42.00,-1097.85,14985
0.28,7.06,0.81,7.00,17.74,54.00,-1102.05,14993
0.28,7.69,0.63,7.00,29.89,65.00,-1105.41,15002
0.42,8.17,0.48,7.00,38.79,72.00,-1108.76,15011
0.28,8.57,0.40,7.00,47.16,79.00,-1111.28,15020
0.23,9.04,0.48,7.00,60.65,91.00,-1112.96,15029
0.37,9.67,0.62,7.00,79.22,106.00,-1113.80,15038
0.28,10.39,0.72,7.00,99.30,123.00,-1114.64,15046
0.23,11.16,0.76,7.00,119.21,140.00,-1114.64,15055
0.32,11.93,0.77,7.00,138.68,156.00,-1113.80,15065
0.32,12.65,0.72,7.00,155.71,171.00,-1112.96,15073
0.28,13.28,0.63,7.00,169.52,182.00,-1111.28,15082
0.75,13.81,0.53,7.00,180.93,192.00,-1108.76,15091
0.37,14.22,0.41,7.00,188.63,199.00,-1106.25,15100
0.70,14.64,0.42,7.00,199.53,208.00,-1102.89,15110
0.32,15.07,0.42,7.00,210.16,217.00,-1098.69,15118
0.46,15.38,0.32,7.00,215.90,221.00,-1094.49,15127
0.32,15.56,0.17,7.00,217.34,223.00,-1089.46,15136
0.28,15.76,0.21,7.00,223.26,228.00,-1084.42,15145
0.32,15.90,0.13,7.00,225.04,229.00,-1078.55,15154
0.28,15.84,-0.06,7.00,219.90,225.00,-1071.83,15163
0.32,15.66,-0.18,7.00,212.80,219.00,-1065.12,15172
0.32,15.59,-0.07,7.00,213.39,219.00,-1057.56,15181
0.56,15.41,-0.18,7.00,206.66,214.00,-1050.01,15191
0.32,15.26,-0.15,7.00,203.60,211.00,-1042.46,15199
0.32,14.95,-0.32,7.00,192.30,202.00,-1034.06,15208
0.32,14.70,-0.25,7.00,187.43,198.00,-1025.67,15217
0.32,14.40,-0.29,7.00,179.18,191.00,-1017.28,15226
0.32,13.95,-0.45,7.00,164.63,178.00,-1008.88,15236
0.42,13.40,-0.54,7.00,149.20,165.00,-1000.49,15244
0.32,12.70,-0.71,7.00,128.35,148.00,-991.26,15253
0.32,11.93,-0.76,7.00,108.05,131.00,-982.86,15262
0.46,11.17,-0.76,7.00,88.95,114.00,-974.47,15271
0.23,10.24,-0.93,7.00,62.39,92.00,-966.08,15280
0.42,9.47,-0.77,7.00,46.22,78.00,-957.68,15289
0.61,8.63,-0.84,7.00,24.01,60.00,-949.29,15297
0.28,7.97,-0.66,7.00,10.88,49.00,-941.74,15306
0.28,7.19,-0.77,7.00,-10.72,-49.00,-934.18,15315
0.66,6.36,-0.83,7.00,-32.69,-67.00,-926.63,15324
0.28,5.43,-0.93,7.00,-57.69,-88.00,-920.75,15333
0.32,4.40,-1.03,7.00,-17.12,-54.00,-914.88,15342
0.37,3.52,-0.88,7.00,-20.95,-57.00,-909.00,15350
0.28,2.47,-1.05,7.00,-26.87,-62.00,-904.80,15360
0.23,1.43,-1.04,7.00,-32.01,-66.00,-900.61,15368
0.32,0.46,-0.97,7.00,-36.57,-70.00,-897.25,15377
0.28,-0.47,-0.93,7.00,-41.03,-74.00,-893.89,15386
0.42,-1.28,-0.82,7.00,-44.69,-77.00,-891.38,15394
0.32,-2.11,-0.82,7.00,-48.81,-81.00,-889.70,15404
0.28,-2.96,-0.85,7.00,-53.22,-84.00,-888.02,15412
0.28,-3.81,-0.85,7.00,-57.45,-88.00,-887.18,15421
0.46,-4.54,-0.73,7.00,-60.58,-91.00,-887.18,15430
0.23,-5.18,-0.65,7.00,-317.58,-307.00,-887.18,15438
0.42,-5.71,-0.53,7.00,-328.39,-316.00,-888.02,15448
0.70,-6.30,-0.59,7.00,-344.45,-330.00,-890.54,15457
0.32,-6.84,-0.53,7.00,-356.54,-340.00,-893.05,15465
0.32,-7.36,-0.52,7.00,-369.38,-351.00,-897.25,15474
0.32,-7.74,-0.38,7.00,-376.14,-357.00,-902.29,15483
0.32,-8.07,-0.33,7.00,-383.29,-363.00,-908.16,15493
0.32,-8.14,-0.08,7.00,-380.12,-360.00,-914.04,15501
0.70,-8.21,-0.07,7.00,-381.67,-361.00,-920.75,15510
0.28,-8.07,0.14,7.00,-373.84,-355.00,-928.31,15519
0.32,-7.75,0.32,7.00,-362.21,-345.00,-936.70,15528
0.32,-7.41,0.34,7.00,-353.50,-337.00,-945.09,15537
0.32,-6.99,0.42,7.00,-341.14,-327.00,-953.49,15546
0.32,-6.48,0.51,7.00,-326.86,-315.00,-962.72,15555
0.32,-6.02,0.46,7.00,-316.23,-306.00,-971.95,15564
0.32,-5.37,0.65,7.00,-296.21,-289.00,-982.02,15572
0.32,-4.89,0.48,7.00,-57.55,-88.00,-991.26,15582
0.32,-4.47,0.42,7.00,-55.69,-86.00,-1001.33,15591
0.66,-4.05,0.43,7.00,-53.52,-85.00,-1010.56,15599
0.28,-3.66,0.38,7.00,-51.79,-83.00,-1019.79,15608
0.42,-3.19,0.48,7.00,-49.03,-81.00,-1029.03,15618
0.28,-2.67,0.52,7.00,-46.28,-78.00,-1038.26,15627
0.28,-2.31,0.36,7.00,-45.10,-78.00,-1046.65,15635
0.28,-1.97,0.34,7.00,-43.49,-76.00,-1055.89,15644
0.28,-1.85,0.12,7.00,-43.78,-76.00,-1064.28,15653
0.28,-1.82,0.03,7.00,-43.97,-77.00,-1072.67,15663
0.28,-1.98,-0.16,7.00,-45.55,-78.00,-1081.07,15671
0.28,-2.10,-0.11,7.00,-45.93,-78.00,-1089.46,15680
0.28,-2.26,-0.16,7.00,-46.92,-79.00,-1097.01,15689
0.28,-2.42,-0.16,7.00,-47.73,-80.00,-1105.41,15697
0.32,-2.40,0.02,7.00,-46.90,-79.00,-1112.96,15707
0.28,-2.43,-0.03,7.00,-47.27,-79.00,-1120.51,15716
0.28,-2.60,-0.17,7.00,-48.66,-80.00,-1128.07,15725
0.32,-2.64,-0.04,7.00,-48.36,-80.00,-1135.62,15733
0.42,-2.81,-0.17,7.00,-49.71,-81.00,-1143.18,15742
0.56,-2.91,-0.10,7.00,-49.96,-82.00,-1150.73,15752
0.37,-2.93,-0.02,7.00,-49.73,-81.00,-1157.45,15760
0.28,-2.87,0.06,7.00,-49.13,-81.00,-1165.00,15769
0.32,-2.97,-0.10,7.00,-50.23,-82.00,-1171.71,15778
0.32,-2.96,0.01,7.00,-49.79,-81.00,-1179.27,15788
0.28,-3.05,-0.09,7.00,-50.62,-82.00,-1185.98,15796
0.28,-3.02,0.03,7.00,-50.00,-82.00,-1192.70,15805
0.28,-3.13,-0.11,7.00,-51.12,-83.00,-1199.41,15814
0.28,-3.08,0.05,7.00,-50.23,-82.00,-1205.29,15822
0.28,-3.08,0.00,7.00,-50.38,-82.00,-1212.00,15832
0.28,-3.13,-0.05,7.00,-50.88,-82.00,-1217.88,15841
0.28,-3.14,-0.01,7.00,-50.76,-82.00,-1224.59,15849
0.28,-3.04,0.11,7.00,-49.74,-81.00,-1230.47,15858
0.28,-2.85,0.19,7.00,-48.48,-80.00,-1236.34,15867
0.00,-2.35,0.50,7.00,-44.77,-77.00,-1242.22,15876
0.28,-1.81,0.54,7.00,-41.86,-75.00,-1248.09,15885
0.42,-1.18,0.63,7.00,-38.36,-72.00,-1253.97,15894
0.28,-0.83,0.35,7.00,-37.73,-71.00,-1259.84,15903
0.28,-0.36,0.46,7.00,-34.97,-69.00,-1265.72,15911
0.37,-0.15,0.21,7.00,-34.89,-69.00,-1270.76,15921
0.32,-0.05,0.10,7.00,-34.82,-69.00,-1276.63,15930
0.66,0.11,0.16,7.00,-33.80,-68.00,-1281.67,15938
0.28,0.18,0.06,7.00,-33.87,-68.00,-1287.54,15947
0.28,0.37,0.19,7.00,-32.40,-67.00,-1292.58,15956
0.28,0.49,0.12,7.00,-32.10,-67.00,-1297.61,15965
0.66,0.56,0.07,7.00,-31.94,-66.00,-1302.65,15974
0.28,0.71,0.15,7.00,-30.86,-65.00,-1307.69,15983
0.28,0.86,0.15,7.00,-30.09,-65.00,-1312.72,15991
0.61,0.95,0.09,7.00,-29.85,-65.00,-1317.76,16001
0.28,1.25,0.29,7.00,-27.60,-63.00,-1322.79,16010
0.28,1.49,0.25,7.00,-26.54,-62.00,-1327.83,16018
0.28,1.75,0.26,7.00,-25.23,-61.00,-1332.87,16027
0.28,2.02,0.27,7.00,-23.81,-60.00,-1337.90,16036
0.28,2.30,0.28,7.00,-22.39,-58.00,-1342.10,16045
0.18,2.50,0.20,7.00,-21.68,-58.00,-1347.14,16054
0.51,2.63,0.12,7.00,-21.37,-57.00,-1351.33,16063
0.32,2.78,0.15,7.00,-20.51,-57.00,-1356.37,16071
0.70,2.76,-0.02,7.00,-21.30,-57.00,-1360.56,16080
0.42,2.81,0.05,7.00,-20.78,-57.00,-1365.60,16090
0.28,2.67,-0.14,7.00,-22.19,-58.00,-1369.80,16098
0.28,2.62,-0.05,7.00,-22.09,-58.00,-1373.99,16107
0.28,2.56,-0.06,7.00,-22.45,-58.00,-1378.19,16116
0.23,2.46,-0.09,7.00,-23.06,-59.00,-1382.39,16124
0.28,2.47,0.00,7.00,-22.65,-59.00,-1386.58,16134
0.23,2.44,-0.03,7.00,-22.94,-59.00,-1390.78,16143
0.32,2.23,-0.20,7.00,-24.64,-60.00,-1394.14,16151
0.28,2.24,0.01,7.00,-23.78,-59.00,-1398.33,16160
0.66,2.14,-0.10,7.00,-24.70,-60.00,-1402.53,16169
0.42,2.14,0.00,7.00,-24.27,-60.00,-1405.89,16178
0.70,2.17,0.02,7.00,-24.08,-60.00,-1410.09,16187
0.28,2.08,-0.09,7.00,-24.95,-60.00,-1413.44,16195
0.00,1.96,-0.12,7.00,-25.72,-61.00,-1416.80,16204
0.75,1.70,-0.26,7.00,-27.55,-63.00,-1420.16,16214
0.61,1.35,-0.35,7.00,-29.63,-64.00,-1424.35,16222
0.66,0.87,-0.48,7.00,-32.57,-67.00,-1426.87,16231
0.70,0.28,-0.59,7.00,-36.00,-70.00,-1430.23,16240
0.70,-0.49,-0.77,7.00,-40.51,-74.00,-1433.59,16248
0.28,-0.73,-0.24,7.00,-39.61,-73.00,-1436.94,16258
0.61,-2.09,-1.36,7.00,-50.93,-82.00,-1440.30,16267
0.32,-2.96,-0.87,7.00,-53.29,-84.00,-1443.66,16275
0.80,-2.42,0.54,7.00,-44.91,-77.00,-1446.18,16284
0.28,-2.29,0.13,7.00,-45.93,-78.00,-1449.53,16293
0.28,-1.58,0.71,7.00,-40.03,-73.00,-1452.89,16303
0.28,-0.55,1.03,7.00,-33.64,-68.00,-1456.25,16311
0.28,-0.09,0.46,7.00,-33.61,-68.00,-1459.61,16320
0.28,-0.35,-0.26,7.00,-37.80,-71.00,-1462.96,16329
0.23,-0.82,-0.47,7.00,-40.98,-74.00,-1466.32,16337
0.28,-1.53,-0.71,7.00,-45.51,-78.00,-1468.84,16347
0.28,-2.49,-0.95,7.00,-51.25,-83.00,-1472.20,16356
0.32,-3.27,-0.78,7.00,-54.47,-85.00,-1475.55,16364
0.23,-3.85,-0.59,7.00,-56.61,-87.00,-1478.91,16373
0.32,-4.31,-0.46,7.00,-58.37,-89.00,-1482.27,16382
0.66,-3.97,0.34,7.00,-53.46,-85.00,-1485.63,16391
0.28,-3.68,0.28,7.00,-52.30,-84.00,-1488.98,16400
0.46,-3.44,0.24,7.00,-51.26,-83.00,-1493.18,16409
0.28,-3.10,0.35,7.00,-49.08,-81.00,-1496.54,16417
0.28,-2.87,0.23,7.00,-48.43,-80.00,-1499.89,1642739,-66.00,-1518.36,16471
0.37,0.61,0.47,7.00,-30.06,-65.00,-1522.56,16480
0.42,1.33,0.71,7.00,-25.51,-61.00,-1525.91,16489
0.28,2.01,0.69,7.00,-22.18,-58.00,-1530.11,16497
0.28,2.56,0.54,7.00,-20.06,-56.00,-1533.47,16506
0.28,3.16,0.60,7.00,-16.80,-54.00,-1536.83,16516
0.28,3.52,0.36,7.00,-15.97,-53.00,-1540.18,16524
0.28,4.01,0.50,7.00,-12.95,-50.00,-1544.38,16533
0.23,4.30,0.29,7.00,-12.36,-50.00,-1547.74,16542
0.23,4.67,0.37,7.00,-10.16,-48.00,-1551.09,16550
0.28,4.69,0.02,7.00,-11.48,-49.00,-1554.45,16560
0.28,4.89,0.20,7.00,-9.75,-48.00,-1557.81,16569
0.42,4.88,-0.01,7.00,-10.66,-48.00,-1561.17,16577
0.28,5.06,0.18,7.00,-44.98,-77.00,-1563.68,16586
0.28,5.04,-0.02,7.00,-49.40,-81.00,-1567.04,16595
0.37,5.32,0.28,7.00,-36.33,-70.00,-1570.40,16604
0.56,5.53,0.21,7.00,-32.48,-67.00,-1573.76,16613
0.37,5.94,0.40,7.00,-18.50,-55.00,-1576.27,16622
0.61,6.12,0.18,7.00,-18.47,-55.00,-1579.63,16630
0.28,6.63,0.51,7.00,1.01,40.00,-1582.99,16640
0.28,6.95,0.32,7.00,5.14,44.00,-1585.51,16648
0.66,7.46,0.51,7.00,21.79,58.00,-1588.02,16657
0.28,7.84,0.38,7.00,28.72,64.00,-1590.54,16665
0.28,8.30,0.46,7.00,41.81,75.00,-1592.22,16674
0.32,8.59,0.29,7.00,45.62,78.00,-1593.06,16684
0.28,8.91,0.31,7.00,53.93,85.00,-1593.90,16692
0.28,9.21,0.30,7.00,61.16,91.00,-1593.90,16701
1.46,9.39,0.18,7.00,63.24,93.00,-1593.06,16709
0.28,9.63,0.24,7.00,70.58,99.00,-1593.06,16718
0.28,9.70,0.07,7.00,69.05,98.00,-1592.22,16728
0.70,9.69,-0.01,7.00,67.13,96.00,-1590.54,16736
0.32,9.75,0.06,7.00,70.08,99.00,-1589.70,16745
0.46,9.74,-0.01,7.00,68.37,97.00,-1588.02,16753
0.32,9.76,0.02,7.00,69.26,98.00,-1586.35,16762
0.28,9.74,-0.02,7.00,68.09,97.00,-1584.67,16772
0.28,9.79,0.05,7.00,70.93,99.00,-1582.15,16780
0.23,9.72,-0.07,7.00,66.55,96.00,-1579.63,16789
0.28,9.71,-0.01,7.00,67.73,97.00,-1577.95,16798
0.28,9.72,0.01,7.00,68.09,97.00,-1574.60,16806
0.32,9.64,-0.08,7.00,64.25,94.00,-1572.08,16816
0.28,9.65,0.01,7.00,66.57,96.00,-1569.56,16824
0.66,9.72,0.07,7.00,69.40,98.00,-1566.20,16833
0.32,9.72,-0.00,7.00,67.85,97.00,-1562.84,16842
0.28,9.76,0.04,7.00,69.83,98.00,-1559.49,16850
0.28,9.64,-0.12,7.00,63.44,93.00,-1556.13,16860
0.32,9.64,0.01,7.00,66.24,95.00,-1552.77,16869
0.28,9.68,0.03,7.00,67.65,96.00,-1549.42,16877
0.28,9.64,-0.03,7.00,65.39,95.00,-1546.06,16886
0.28,9.62,-0.02,7.00,65.07,94.00,-1541.86,16894
0.28,9.55,-0.07,7.00,62.38,92.00,-1537.66,16904
0.46,9.62,0.07,7.00,66.92,96.00,-1534.31,16913
0.37,9.35,-0.27,7.00,53.44,85.00,-1530.11,16921
0.18,9.30,-0.05,7.00,56.58,87.00,-1525.91,16930
0.37,8.89,-0.41,7.00,38.96,72.00,-1522.56,16940
0.28,8.86,-0.03,7.00,45.81,78.00,-1518.36,16948
0.28,8.28,-0.58,7.00,20.42,57.00,-1514.16,16957
0.28,8.14,-0.14,7.00,25.60,61.00,-1509.97,16965
0.23,7.66,-0.48,7.00,7.03,45.00,-1505.77,16974
0.28,7.59,-0.07,7.00,13.19,51.00,-1502.41,16984
0.28,7.29,-0.29,7.00,1.49,41.00,-1498.22,16992
0.28,7.23,-0.07,7.00,4.25,43.00,-1494.86,17001
0.28,6.91,-0.31,7.00,-8.39,-46.00,-1491.50,17009
0.28,6.93,0.01,7.00,-1.62,-41.00,-1488.14,17018
0.28,6.72,-0.21,7.00,-11.33,-49.00,-1485.63,17028
0.28,7.06,0.34,7.00,8.19,46.00,-1483.11,17036
0.28,7.16,0.10,7.00,5.94,44.00,-1480.59,17045
0.28,7.00,-0.16,7.00,-3.08,-42.00,-1478.91,17053
0.28,7.23,0.23,7.00,10.32,48.00,-1477.23,17062
0.66,7.11,-0.12,7.00,0.31,40.00,-1475.55,17071
0.28,7.32,0.21,7.00,12.05,50.00,-1473.88,17080
0.28,7.03,-0.29,7.00,-5.07,-44.00,-1473.04,17089
0.37,7.18,0.15,7.00,7.51,46.00,-1472.20,17097
0.28,6.78,-0.40,7.00,-13.40,-51.00,-1470.52,17106
0.28,7.14,0.36,7.00,10.56,48.00,-1470.52,17115
0.46,6.72,-0.42,7.00,-15.32,-52.00,-1469.68,17124
0.42,6.77,0.05,7.00,-4.91,-44.00,-1469.68,17133
0.28,6.32,-0.44,7.00,-25.79,-61.00,-1469.68,17141
0.46,6.30,-0.02,7.00,-17.75,-54.00,-1470.52,17150
0.51,5.88,-0.42,7.00,-36.36,-70.00,-1470.52,17160
0.66,5.54,-0.34,7.00,-43.18,-76.00,-1470.52,17168
0.46,5.11,-0.44,7.00,-56.08,-87.00,-1471.36,17177
0.75,4.80,-0.30,7.00,-12.21,-50.00,-1472.20,17185
0.32,4.38,-0.42,7.00,-14.79,-52.00,-1473.04,17195
0.37,4.41,0.03,7.00,-12.80,-50.00,-1474.71,17204
0.28,4.54,0.13,7.00,-11.75,-49.00,-1475.55,17212
0.23,4.26,-0.29,7.00,-14.85,-52.00,-1476.39,17221
0.28,4.11,-0.15,7.00,-15.07,-52.00,-1477.23,17230
0.46,3.84,-0.26,7.00,-16.84,-54.00,-1478.07,17239
0.37,3.72,-0.12,7.00,-16.90,-54.00,-1479.75,17248
0.28,3.64,-0.08,7.00,-17.10,-54.00,-1480.59,17257
0.56,3.50,-0.14,7.00,-18.03,-55.00,-1481.43,17265
0.61,3.34,-0.17,7.00,-18.99,-55.00,-1482.27,17274
0.32,3.14,-0.20,7.00,-20.09,-56.00,-1483.95,17284
0.28,3.06,-0.08,7.00,-19.99,-56.00,-1484.79,17292
0.28,3.02,-0.04,7.00,-20.07,-56.00,-1485.63,17301
0.37,2.98,-0.03,7.00,-20.21,-57.00,-1487.30,17310
0.28,2.97,-0.01,7.00,-20.17,-56.00,-1488.14,17318
0.28,2.87,-0.11,7.00,-21.09,-57.00,-1489.82,17328
0.42,2.91,0.05,7.00,-20.25,-57.00,-1490.66,17336
0.28,3.00,0.09,7.00,-19.62,-56.00,-1492.34,17345
0.28,2.99,-0.01,7.00,-20.08,-56.00,-1493.18,17354
0.23,2.93,-0.07,7.00,-20.63,-57.00,-1494.86,17362
0.28,2.72,-0.21,7.00,-22.25,-58.00,-1496.54,17372
0.28,2.37,-0.35,7.00,-24.54,-60.00,-1497.38,17381
0.23,2.23,-0.14,7.00,-24.42,-60.00,-1499.06,17389
0.28,2.19,-0.04,7.00,-24.20,-60.00,-1500.73,17398
0.28,2.36,0.17,7.00,-22.48,-58.00,-1502.41,17408
0.32,2.46,0.09,7.00,-22.35,-58.00,-1504.09,17416
0.61,2.73,0.27,7.00,-20.30,-57.00,-1504.93,17425
0.28,3.44,0.72,7.00,-14.91,-52.00,-1506.61,17434
0.28,3.51,0.07,7.00,-17.15,-54.00,-1508.29,17442
0.42,3.76,0.25,7.00,-15.19,-52.00,-1509.97,17452
0.28,3.60,-0.17,7.00,-17.68,-54.00,-1511.65,17461
0.32,3.68,0.08,7.00,-16.25,-53.00,-1513.32,17469
0.56,3.25,-0.43,7.00,-20.49,-57.00,-1515.00,17478
0.28,2.82,-0.43,7.00,-22.59,-58.00,-1516.68,17487
0.00,2.18,-0.64,7.00,-26.64,-62.00,-1518.36,17496
0.66,1.73,-0.45,7.00,-28.14,-63.00,-1520.04,17505
0.66,1.39,-0.34,7.00,-29.39,-64.00,-1521.72,17513
0.75,1.27,-0.12,7.00,-29.14,-64.00,-1524.24,17522
0.70,1.08,-0.19,7.00,-30.36,-65.00,-1525.91,17531
0.61,0.71,-0.37,7.00,-32.90,-67.00,-1527.59,17540
0.32,0.32,-0.40,7.00,-35.01,-69.00,-1530.11,17549
0.28,-0.06,-0.37,7.00,-36.79,-70.00,-1531.79,17558
0.28,-0.46,-0.40,7.00,-38.86,-72.00,-1534.31,17566
0.32,-0.81,-0.36,7.00,-40.47,-74.00,-1536.83,17575
0.61,-1.13,-0.32,7.00,-41.92,-75.00,-1538.50,17585
0.32,-1.63,-0.50,7.00,-45.16,-78.00,-1541.02,17593
0.85,-2.32,-0.69,7.00,-49.34,-81.00,-1543.54,17602
0.32,-2.99,-0.67,7.00,-52.65,-84.00,-1546.06,17611
0.28,-3.65,-0.66,7.00,-55.91,-87.00,-1549.42,17620
0.28,-4.26,-0.61,7.00,-58.72,-89.00,-1551.93,17629
0.28,-4.74,-0.48,7.00,-60.60,-91.00,-1555.29,17638
0.28,-5.20,-0.47,7.00,-314.40,-304.00,-1557.81,17647
0.32,-5.43,-0.23,7.00,-315.51,-306.00,-1562.01,17655
0.37,-5.60,-0.16,7.00,-318.17,-308.00,-1566.20,17665
0.32,-5.25,0.35,7.00,-299.21,-292.00,-1571.24,17674
0.32,-5.09,0.16,7.00,-299.04,-292.00,-1577.95,17683
0.32,-4.44,0.65,7.00,-54.59,-85.00,-1584.67,17691
0.28,-3.72,0.72,7.00,-50.75,-82.00,-1591.38,17700
0.28,-2.95,0.78,7.00,-46.64,-79.00,-1598.10,17710
0.32,-2.24,0.71,7.00,-43.38,-76.00,-1605.65,17719
0.28,-1.41,0.83,7.00,-38.74,-72.00,-1612.37,17727
0.28,-1.13,0.28,7.00,-39.50,-73.00,-1619.08,17736
0.28,-1.18,-0.05,7.00,-41.09,-74.00,-1625.79,17745
0.28,-1.59,-0.41,7.00,-44.60,-77.00,-1632.51,17754
0.28,-2.26,-0.67,7.00,-48.94,-81.00,-1638.39,17763
0.23,-2.61,-0.35,7.00,-49.43,-81.00,-1645.10,17772
0.28,-3.02,-0.41,7.00,-51.73,-83.00,-1650.98,17780
0.37,-3.44,-0.42,7.00,-53.91,-85.00,-1657.69,17789
0.28,-3.51,-0.07,7.00,-52.81,-84.00,-1663.57,17799
0.28,-3.34,0.17,7.00,-51.05,-83.00,-1669.44,17808
0.28,-3.34,-0.00,7.00,-51.72,-83.00,-1675.32,17816
0.28,-3.33,0.02,7.00,-51.55,-83.00,-1681.19,17825
0.28,-3.27,0.06,7.00,-51.09,-83.00,-1687.07,17835
0.28,-3.20,0.06,7.00,-50.77,-82.00,-1692.94,17843
0.28,-3.42,-0.22,7.00,-52.95,-84.00,-1697.98,17852
0.28,-3.58,-0.17,7.00,-53.58,-85.00,-1703.85,17861
0.28,-3.39,0.19,7.00,-51.22,-83.00,-1709.73,17869
0.28,-3.23,0.16,7.00,-50.49,-82.00,-1714.76,17879
0.28,-3.00,0.23,7.00,-49.05,-81.00,-1720.64,17888
0.28,-2.75,0.24,7.00,-47.79,-80.00,-1725.68,17897
0.28,-2.66,0.10,7.00,-47.91,-80.00,-1731.55,17905
0.28,-2.57,0.09,7.00,-47.47,-79.00,-1736.59,17914
0.56,-2.61,-0.04,7.00,-48.21,-80.00,-1741.62,17924
0.28,-2.65,-0.04,7.00,-48.42,-80.00,-1747.50,17932
0.28,-2.87,-0.22,7.00,-50.21,-82.00,-1752.53,17941
0.32,-3.11,-0.25,7.00,-51.56,-83.00,-1757.57,17950
0.00,-3.15,-0.04,7.00,-50.91,-82.00,-1763.45,17958
0.28,-3.12,0.03,7.00,-50.47,-82.00,-1768.48,17968
0.28,-2.91,0.21,7.00,-48.74,-81.00,-1773.52,17977
0.42,-2.76,0.15,7.00,-48.23,-80.00,-1779.39,17985
0.28,-2.49,0.28,7.00,-46.35,-79.00,-1784.43,17994
0.23,-2.05,0.44,7.00,-43.47,-76.00,-1789.47,18003
0.28,-1.79,0.25,7.00,-42.94,-76.00,-1795.34,18013
0.28,-1.50,0.30,7.00,-41.30,-74.00,-1800.38,18021
0.28,-1.07,0.43,7.00,-38.60,-72.00,-1805.41,18030
0.28,-0.64,0.43,7.00,-36.48,-70.00,-1810.45,18039
0.28,-0.12,0.52,7.00,-33.51,-68.00,-1815.48,18048
0.42,0.47,0.58,7.00,-30.33,-65.00,-1821.36,18057
0.28,0.79,0.33,7.00,-29.72,-65.00,-1826.40,18066
0.28,1.29,0.49,7.00,-26.58,-62.00,-1831.43,18074
0.37,1.54,0.25,7.00,-26.27,-62.00,-1836.47,18083
0.28,1.77,0.23,7.00,-25.20,-61.00,-1841.50,18093
0.23,1.94,0.17,7.00,-24.62,-60.00,-1845.70,18101
0.28,2.29,0.35,7.00,-22.18,-58.00,-1850.74,18110
0.28,2.30,0.01,7.00,-23.45,-59.00,-1855.77,18119
0.23,2.39,0.09,7.00,-22.67,-59.00,-1859.97,18127
0.28,2.44,0.05,7.00,-22.58,-58.00,-1864.17,18137
0.28,2.80,0.36,7.00,-19.54,-56.00,-1869.20,18146
0.56,3.19,0.39,7.00,-17.49,-54.00,-1873.40,18154
0.46,3.64,0.44,7.00,-15.04,-52.00,-1877.60,18163
0.66,4.17,0.54,7.00,-11.99,-50.00,-1881.79,18172
0.51,4.44,0.27,7.00,-11.75,-49.00,-1885.99,18181
0.75,4.82,0.38,7.00,-9.35,-47.00,-1889.35,18190
0.70,5.21,0.38,7.00,-37.15,-71.00,-1893.54,18199
0.61,5.04,-0.16,7.00,-52.14,-83.00,-1896.90,18207
0.28,4.85,-0.20,7.00,-11.57,-49.00,-1900.26,18216
0.28,4.33,-0.51,7.00,-15.40,-52.00,-1903.62,18226
0.28,4.27,-0.06,7.00,-13.90,-51.00,-1907.81,18234
0.28,4.19,-0.08,7.00,-14.33,-52.00,-1910.33,18243
0.37,4.66,0.47,7.00,-9.79,-48.00,-1913.69,18252
0.28,5.03,0.37,7.00,-41.93,-75.00,-1917.04,18260
0.28,5.54,0.51,7.00,-26.38,-62.00,-1919.56,18270
0.70,5.91,0.37,7.00,-19.82,-56.00,-1922.92,18279
0.28,6.05,0.14,7.00,-20.99,-57.00,-1926.28,18287
0.28,6.16,0.11,7.00,-18.72,-55.00,-1928.80,18296
0.32,6.19,0.02,7.00,-19.87,-56.00,-1931.31,18306
0.32,6.00,-0.19,7.00,-28.93,-64.00,-1934.67,18314
0.37,5.90,-0.09,7.00,-29.31,-64.00,-1937.19,18323
0.23,5.78,-0.12,7.00,-32.83,-67.00,-1939.71,18331
0.28,5.64,-0.14,7.00,-36.89,-71.00,-1942.22,18340
0.28,5.44,-0.20,7.00,-43.04,-76.00,-1944.74,18350
0.37,5.10,-0.34,7.00,-54.49,-85.00,-1947.26,18358
0.00,4.86,-0.24,7.00,-11.64,-49.00,-1950.62,18367
0.28,4.85,-0.01,7.00,-10.78,-49.00,-1953.14,18376
0.32,5.01,0.16,7.00,-46.72,-79.00,-1955.65,18384
0.28,5.09,0.09,7.00,-46.01,-78.00,-1958.17,18394
0.28,5.07,-0.03,7.00,-48.90,-81.00,-1960.69,18403
0.28,5.06,-0.01,7.00,-48.65,-80.00,-1964.05,18411
0.28,4.85,-0.21,7.00,-11.57,-49.00,-1966.57,18420
0.28,4.40,-0.45,7.00,-14.80,-52.00,-1969.08,18428
0.28,3.96,-0.44,7.00,-16.97,-54.00,-1972.44,18438
0.28,3.33,-0.63,7.00,-20.85,-57.00,-1974.96,18447
0.28,2.65,-0.68,7.00,-24.50,-60.00,-1977.48,18455
0.28,1.94,-0.71,7.00,-28.13,-63.00,-1980.83,18464
0.37,1.53,-0.41,7.00,-29.03,-64.00,-1983.35,18473
0.61,1.10,-0.42,7.00,-31.17,-66.00,-1985.87,18482
0.32,0.78,-0.32,7.00,-32.40,-67.00,-1988.39,18491
0.28,0.50,-0.28,7.00,-33.64,-68.00,-1991.75,18500
0.28,0.18,-0.32,7.00,-35.38,-69.00,-1994.26,18508
0.51,0.54,0.36,7.00,-30.84,-65.00,-1996.78,18518
0.80,1.04,0.50,7.00,-27.78,-63.00,-2000.14,18527
0.42,1.88,0.84,7.00,-22.23,-58.00,-2002.66,18535
0.23,2.40,0.52,7.00,-20.89,-57.00,-2006.01,18544
0.28,2.68,0.27,7.00,-20.53,-57.00,-2008.53,18553
0.28,2.58,-0.09,7.00,-22.47,-58.00,-2011.89,18562
0.32,2.31,-0.28,7.00,-24.58,-60.00,-2014.41,18571
0.28,1.96,-0.35,7.00,-26.60,-62.00,-2016.93,18580
0.28,1.62,-0.34,7.00,-28.28,-63.00,-2020.28,18588
0.32,1.26,-0.36,7.00,-30.13,-65.00,-2022.80,18597
0.28,0.82,-0.44,7.00,-32.63,-67.00,-2025.32,18607
0.28,0.66,-0.17,7.00,-32.37,-67.00,-2028.68,18615
0.28,0.36,-0.30,7.00,-34.39,-68.00,-2031.19,18624
0.28,0.22,-0.14,7.00,-34.46,-69.00,-2034.55,18633
0.37,0.12,-0.10,7.00,-34.79,-69.00,-2037.07,18641
0.90,0.18,0.06,7.00,-33.86,-68.00,-2040.43,18651
0.28,0.03,-0.15,7.00,-35.45,-69.00,-2043.78,18660
0.28,0.13,0.10,7.00,-33.99,-68.00,-2046.30,18668
0.66,0.21,0.09,7.00,-33.59,-68.00,-2049.66,18677
0.28,0.28,0.06,7.00,-33.36,-68.00,-2053.02,18686
0.28,0.26,-0.02,7.00,-33.81,-68.00,-2055.54,18695
0.56,0.33,0.08,7.00,-33.03,-67.00,-2058.89,18704
0.28,0.59,0.26,7.00,-31.00,-66.00,-2062.25,18713
0.28,0.71,0.12,7.00,-30.95,-66.00,-2065.61,18721
0.42,0.88,0.16,7.00,-29.97,-65.00,-2068.96,18731
0.23,1.11,0.24,7.00,-28.48,-63.00,-2072.32,18740
0.23,1.54,0.42,7.00,-25.63,-61.00,-2075.68,18748
0.28,2.10,0.57,7.00,-22.22,-58.00,-2079.04,18757
0.46,2.65,0.55,7.00,-19.52,-56.00,-2082.39,18766
0.56,3.15,0.50,7.00,-17.25,-54.00,-2085.75,18775
0.32,3.65,0.50,7.00,-14.76,-52.00,-2088.27,18784
0.51,3.88,0.23,7.00,-14.72,-52.00,-2091.63,18793
0.70,4.07,0.19,7.00,-13.91,-51.00,-2094.98,18801
0.70,3.80,-0.26,7.00,-17.05,-54.00,-2097.50,18810
0.28,3.76,-0.04,7.00,-16.39,-53.00,-2100.86,18820
0.28,3.77,0.01,7.00,-16.11,-53.00,-2103.38,18828
0.28,3.84,0.07,7.00,-15.51,-53.00,-2106.73,18837
0.23,4.13,0.29,7.00,-13.19,-51.00,-2109.25,18846
0.28,4.49,0.36,7.00,-11.07,-49.00,-2111.77,18854
0.23,5.03,0.53,7.00,-38.64,-72.00,-2114.29,18864
0.23,5.82,0.79,7.00,-13.72,-51.00,-2116.81,18873
0.28,6.22,0.40,7.00,-11.39,-49.00,-2119.32,18881
0.28,6.17,-0.05,7.00,-21.89,-58.00,-2121.00,18890
0.23,6.09,-0.08,7.00,-24.25,-60.00,-2123.52,18898
0.28,5.97,-0.12,7.00,-28.34,-63.00,-2125.20,18908
0.28,6.00,0.04,7.00,-24.11,-60.00,-2127.72,18917
0.23,5.99,-0.02,7.00,-25.71,-61.00,-2129.40,18925
0.28,6.59,0.60,7.00,1.76,41.00,-2131.08,18934
0.28,7.03,0.44,7.00,9.54,48.00,-2132.75,18942
0.28,7.68,0.65,7.00,29.99,65.00,-2134.43,18952
0.80,8.36,0.69,7.00,47.82,80.00,-2135.27,18961
0.28,9.08,0.71,7.00,66.11,95.00,-2135.27,18969
0.28,9.74,0.66,7.00,81.56,108.00,-2134.43,18978
0.28,10.57,0.83,7.00,105.85,129.00,-2134.43,18988
0.28,11.42,0.85,7.00,127.43,147.00,-2133.59,18996
0.28,12.03,0.62,7.00,138.16,156.00,-2131.91,19005
0.85,12.67,0.63,7.00,154.36,170.00,-2130.24,19014
0.28,12.72,0.05,7.00,144.07,161.00,-2127.72,19022
0.28,13.22,0.50,7.00,165.63,179.00,-2125.20,19032
0.32,13.61,0.39,7.00,172.93,185.00,-2121.84,19041
0.28,14.19,0.58,7.00,191.16,201.00,-2118.49,19050
0.28,14.68,0.50,7.00,202.03,210.00,-2114.29,19059
0.37,15.20,0.52,7.00,215.52,221.00,-2110.09,19067
0.66,15.79,0.59,7.00,231.43,235.00,-2105.06,19077
0.42,16.36,0.57,7.00,245.37,246.00,-2100.02,19086
0.42,16.98,0.62,7.00,262.09,260.00,-2094.14,19095
0.61,17.60,0.62,7.00,277.39,273.00,-2087.43,19103
0.32,18.03,0.43,7.00,284.30,279.00,-2079.88,19112
0.32,18.59,0.56,7.00,301.16,293.00,-2072.32,19122
0.46,19.05,0.45,7.00,310.14,301.00,-2064.77,19131
0.32,19.17,0.13,7.00,306.92,298.00,-2055.54,19140
0.32,19.21,0.03,7.00,305.78,297.00,-2047.14,19148
0.32,18.99,-0.22,7.00,295.29,288.00,-2037.91,19158
0.32,19.09,0.10,7.00,304.13,296.00,-2027.84,19167
0.32,18.83,-0.25,7.00,290.72,285.00,-2018.60,19176
0.51,18.68,-0.16,7.00,288.74,283.00,-2008.53,19185
0.70,18.43,-0.24,7.00,281.02,276.00,-1997.62,19193
0.37,18.81,0.38,7.00,302.73,295.00,-1987.55,19203
0.32,19.18,0.37,7.00,311.75,302.00,-1976.64,19212
0.32,19.14,-0.04,7.00,302.75,295.00,-1965.73,19221
0.37,19.78,0.64,7.00,332.43,320.00,-1954.81,19230
0.32,19.34,-0.45,7.00,299.54,292.00,-1943.90,19239
0.61,19.68,0.35,7.00,324.04,313.00,-1932.15,19248
0.46,19.29,-0.39,7.00,299.34,292.00,-1921.24,19257
0.61,18.61,-0.68,7.00,276.70,273.00,-1909.49,19266
0.37,16.81,-1.81,7.00,209.01,216.00,-1898.58,19275
0.28,15.44,-1.36,7.00,183.72,194.00,-1887.67,19284
0.28,13.88,-1.56,7.00,140.82,158.00,-1875.92,19294
0.23,13.02,-0.86,7.00,133.15,152.00,-1865.01,19302
0.28,12.56,-0.46,7.00,129.89,149.00,-1854.09,19311
0.28,12.74,0.18,7.00,147.28,164.00,-1843.18,19320
0.66,12.83,0.08,7.00,147.33,164.00,-1833.11,19330
0.00,12.94,0.12,7.00,150.88,167.00,-1822.20,19339
0.28,12.86,-0.08,7.00,144.80,162.00,-1811.29,19347
0.32,12.59,-0.27,7.00,134.42,153.00,-1801.22,19356
0.28,12.35,-0.24,7.00,129.14,148.00,-1791.14,19365
0.28,12.03,-0.33,7.00,119.09,140.00,-1780.23,19375
0.32,11.42,-0.60,7.00,98.57,123.00,-1770.16,19384
0.37,10.95,-0.48,7.00,89.22,115.00,-1760.09,19392
0.75,10.77,-0.18,7.00,90.52,116.00,-1750.02,19401
0.32,10.33,-0.43,7.00,74.73,102.00,-1739.94,19410
0.70,10.17,-0.17,7.00,75.89,103.00,-1729.87,19420
0.28,9.86,-0.31,7.00,65.31,95.00,-1720.64,19428
0.28,9.81,-0.05,7.00,69.24,98.00,-1711.41,19437
0.37,9.47,-0.34,7.00,55.11,86.00,-1702.17,19446
0.37,9.41,-0.06,7.00,59.01,89.00,-1692.94,19454
0.23,9.09,-0.32,7.00,45.90,78.00,-1684.55,19464
0.00,8.68,-0.41,7.00,33.80,68.00,-1675.32,19473
0.28,8.42,-0.26,7.00,30.49,65.00,-1667.76,19481
0.28,8.23,-0.19,7.00,26.95,62.00,-1659.37,19490
0.28,7.98,-0.25,7.00,19.66,56.00,-1651.81,19500
0.28,7.83,-0.15,7.00,17.88,55.00,-1644.26,19508
0.28,7.64,-0.19,7.00,12.19,50.00,-1636.71,19517
0.37,7.53,-0.11,7.00,11.05,49.00,-1629.99,19526
0.28,7.29,-0.24,7.00,2.50,42.00,-1623.28,19534
0.42,7.06,-0.23,7.00,-3.16,-42.00,-1616.56,19544
0.28,6.90,-0.16,7.00,-5.88,-44.00,-1609.85,19552
0.37,6.52,-0.37,7.00,-19.41,-56.00,-1603.97,19561
0.28,6.16,-0.36,7.00,-28.15,-63.00,-1598.94,19570
0.14,5.79,-0.38,7.00,-37.90,-71.00,-1594.74,19578
0.32,5.39,-0.40,7.00,-48.19,-80.00,-1590.54,19588
0.23,5.01,-0.38,7.00,-57.20,-88.00,-1587.19,19597
0.32,4.72,-0.29,7.00,-12.54,-50.00,-1584.67,19605
0.28,4.33,-0.39,7.00,-14.90,-52.00,-1582.15,19614
0.28,3.93,-0.40,7.00,-16.94,-54.00,-1580.47,19623
0.28,3.62,-0.32,7.00,-18.18,-55.00,-1579.63,19632
0.28,3.26,-0.36,7.00,-20.16,-56.00,-1578.79,19641
0.23,2.95,-0.31,7.00,-21.48,-58.00,-1577.95,19649
0.28,2.46,-0.49,7.00,-24.65,-60.00,-1577.95,19658
0.28,1.87,-0.59,7.00,-27.99,-63.00,-1578.79,19667
0.23,1.55,-0.32,7.00,-28.51,-64.00,-1578.79,19676
0.28,0.99,-0.56,7.00,-32.27,-67.00,-1579.63,19685
0.37,0.51,-0.48,7.00,-34.36,-68.00,-1580.47,19694
0.70,0.02,-0.50,7.00,-36.89,-71.00,-1581.31,19702
0.32,-0.41,-0.43,7.00,-38.78,-72.00,-1582.15,19712
0.37,-0.96,-0.54,7.00,-41.96,-75.00,-1582.99,19721
0.23,-1.35,-0.40,7.00,-43.36,-76.00,-1583.83,19729
0.28,-1.63,-0.28,7.00,-44.27,-77.00,-1585.51,19738
0.37,-1.84,-0.21,7.00,-45.03,-77.00,-1586.35,19747
0.37,-1.99,-0.15,7.00,-45.57,-78.00,-1588.02,19756
0.28,-2.24,-0.24,7.00,-47.15,-79.00,-1589.70,19765
0.23,-2.40,-0.16,7.00,-47.65,-80.00,-1591.38,19774
0.32,-2.54,-0.14,7.00,-48.23,-80.00,-1593.06,19782
0.28,-2.80,-0.27,7.00,-50.09,-82.00,-1594.74,19791
0.23,-2.70,0.11,7.00,-48.07,-80.00,-1597.26,19801
0.37,-2.59,0.10,7.00,-47.56,-80.00,-1598.94,19809
0.28,-2.64,-0.05,7.00,-48.40,-80.00,-1601.45,19818
0.23,-2.57,0.07,7.00,-47.55,-80.00,-1603.97,19827
0.32,-2.83,-0.26,7.00,-50.17,-82.00,-1605.65,19835
0.28,-2.86,-0.03,7.00,-49.43,-81.00,-1608.17,19845
0.23,-3.21,-0.35,7.00,-52.42,-84.00,-1610.69,19854
0.70,-3.34,-0.13,7.00,-52.23,-84.00,-1613.20,19862
0.32,-3.00,0.34,7.00,-48.67,-80.00,-1615.72,19871
0.75,-3.65,-0.65,7.00,-55.82,-87.00,-1619.08,19880
0.32,-3.73,-0.09,7.00,-54.01,-85.00,-1621.60,19889
0.28,-3.85,-0.12,7.00,-54.74,-86.00,-1624.12,19898
0.28,-4.01,-0.16,7.00,-55.70,-86.00,-1627.47,19907
0.46,-4.14,-0.12,7.00,-56.18,-87.00,-1630.83,19916
0.28,-4.44,-0.30,7.00,-58.41,-89.00,-1633.35,19924
0.23,-4.60,-0.16,7.00,-58.63,-89.00,-1636.71,19934
0.56,-4.80,-0.20,7.00,-59.81,-90.00,-1640.06,19943
0.23,-5.11,-0.31,7.00,-308.88,-300.00,-1643.42,19951
0.32,-5.53,-0.42,7.00,-321.51,-311.00,-1646.78,19960
0.66,-5.61,-0.08,7.00,-316.70,-307.00,-1651.81,19970
0.32,-5.65,-0.04,7.00,-316.94,-307.00,-1656.85,19979
0.28,-5.88,-0.24,7.00,-326.85,-315.00,-1663.57,19988
0.32,-6.22,-0.34,7.00,-337.41,-324.00,-1670.28,19996
0.32,-6.33,-0.11,7.00,-335.33,-322.00,-1676.99,20005
0.42,-6.44,-0.11,7.00,-338.12,-325.00,-1685.39,20015
0.46,-6.63,-0.19,7.00,-344.64,-330.00,-1692.94,20024
0.56,-6.84,-0.21,7.00,-350.22,-335.00,-1701.34,20033
0.80,-7.24,-0.39,7.00,-363.77,-346.00,-1710.57,20041
0.37,-7.44,-0.20,7.00,-364.95,-347.00,-1719.80,20050
0.32,-7.90,-0.46,7.00,-381.71,-361.00,-1729.87,20060
0.32,-7.83,0.07,7.00,-369.44,-351.00,-1739.11,20069
0.75,-7.54,0.29,7.00,-357.81,-341.00,-1749.18,20078
0.75,-7.51,0.03,7.00,-362.05,-345.00,-1760.09,20086
0.42,-7.48,0.03,7.00,-361.27,-344.00,-1770.16,20096
0.32,-7.48,-0.00,7.00,-361.98,-345.00,-1781.07,20105
0.32,-7.64,-0.16,7.00,-369.29,-351.00,-1791.98,20114
0.32,-7.86,-0.22,7.00,-375.85,-356.00,-1802.89,20123
0.32,-8.10,-0.24,7.00,-382.31,-362.00,-1813.81,20131
0.32,-8.23,-0.13,7.00,-383.36,-363.00,-1825.56,20141
0.32,-8.24,-0.01,7.00,-381.40,-361.00,-1836.47,20150
0.32,-8.32,-0.07,7.00,-384.49,-364.00,-1848.22,20159
0.75,-8.39,-0.07,7.00,-386.15,-365.00,-1859.13,20168
0.61,-8.35,0.04,7.00,-383.03,-362.00,-1870.88,20177
0.85,-8.51,-0.16,7.00,-390.85,-369.00,-1882.63,20186
0.46,-8.53,-0.02,7.00,-388.76,-367.00,-1894.38,20195
0.75,-8.51,0.02,7.00,-387.46,-366.00,-1906.13,20204
0.46,-7.78,0.73,7.00,-354.78,-339.00,-1917.04,20213
0.32,-8.05,-0.27,7.00,-381.68,-361.00,-1928.80,20222
0.32,-8.04,0.01,7.00,-375.85,-356.00,-1940.55,20232
0.32,-7.96,0.08,7.00,-372.58,-354.00,-1952.30,20240
0.32,-8.05,-0.09,7.00,-378.08,-358.00,-1963.21,20249
0.32,-7.87,0.18,7.00,-368.27,-350.00,-1974.96,20258
0.32,-7.92,-0.04,7.00,-373.75,-355.00,-1986.71,20268
0.32,-7.75,0.16,7.00,-365.58,-348.00,-1998.46,20277
0.32,-7.66,0.10,7.00,-364.45,-347.00,-2010.21,20285
0.32,-7.73,-0.07,7.00,-369.66,-351.00,-2022.80,20294
0.32,-7.64,0.09,7.00,-364.18,-346.00,-2033.71,20303
0.32,-8.80,-1.16,7.00,-418.23,-392.00,-2042.95,20313
0.32,-7.68,1.13,7.00,-344.38,-330.00,-2052.18,20322
0.85,-7.80,-0.12,7.00,-372.31,-353.00,-2062.25,20331
0.37,-7.92,-0.13,7.00,-375.53,-356.00,-2071.48,20339
0.51,-7.82,0.10,7.00,-368.70,-350.00,-2081.55,20348
0.32,-7.27,0.55,7.00,-345.67,-331.00,-2091.63,20358
0.32,-7.07,0.20,7.00,-347.79,-333.00,-2102.54,20367
0.32,-6.58,0.49,7.00,-329.71,-317.00,-2112.61,20376
0.32,-6.23,0.35,7.00,-323.88,-313.00,-2123.52,20384
0.32,-5.78,0.46,7.00,-310.35,-301.00,-2133.59,20393
0.32,-5.47,0.31,7.00,-305.37,-297.00,-2144.50,20403
0.85,-7.15,-1.68,7.00,-387.29,-366.00,-2153.74,20412
0.32,-5.72,1.42,7.00,-289.68,-284.00,-2162.13,20421
0.32,-5.38,0.35,7.00,-302.53,-295.00,-2172.20,20429
0.46,-5.13,0.25,7.00,-298.12,-291.00,-2181.44,20439
0.32,-3.97,1.16,7.00,-50.19,-82.00,-2189.83,20448
0.28,-3.32,0.65,7.00,-48.97,-81.00,-2198.22,20457
0.28,-2.85,0.47,7.00,-47.35,-79.00,-2206.62,20465
0.32,-2.83,0.01,7.00,-49.10,-81.00,-2214.17,20474
0.28,-1.99,0.84,7.00,-41.60,-74.00,-2221.72,20484
0.32,-1.63,0.36,7.00,-41.68,-75.00,-2228.44,20493
0.42,-1.53,0.10,7.00,-42.22,-75.00,-2235.15,20501
0.56,-0.51,1.01,7.00,-33.52,-68.00,-2240.19,20510
0.37,0.11,0.62,7.00,-31.96,-66.00,-2246.06,20519
0.70,0.09,-0.02,7.00,-34.65,-69.00,-2251.10,20528
0.28,-0.68,-0.77,7.00,-41.46,-74.00,-2255.30,20537
0.37,0.24,0.92,7.00,-30.15,-65.00,-2260.33,20546
0.56,0.60,0.36,7.00,-30.59,-65.00,-2264.53,20554
0.28,1.06,0.46,7.00,-27.88,-63.00,-2268.73,20563
0.28,1.41,0.35,7.00,-26.53,-62.00,-2273.76,20573
0.28,1.60,0.19,7.00,-26.21,-62.00,-2277.96,20581
0.28,1.89,0.29,7.00,-24.38,-60.00,-2282.16,20590
0.28,2.04,0.15,7.00,-24.21,-60.00,-2286.35,20599
0.28,2.23,0.19,7.00,-23.09,-59.00,-2290.55,20608
0.28,2.47,0.24,7.00,-21.67,-58.00,-2293.91,20617
0.28,2.72,0.25,7.00,-20.38,-57.00,-2298.10,20626
0.28,2.94,0.21,7.00,-19.48,-56.00,-2301.46,20634
0.61,3.14,0.21,7.00,-18.47,-55.00,-2305.66,20643
0.32,3.26,0.12,7.00,-18.20,-55.00,-2309.01,20653
0.42,3.55,0.28,7.00,-16.13,-53.00,-2312.37,20661
0.28,3.54,-0.00,7.00,-17.30,-54.00,-2315.73,20670
0.28,3.62,0.08,7.00,-16.57,-53.00,-2319.09,20679
0.28,3.36,-0.27,7.00,-19.28,-56.00,-2322.44,20687
0.32,3.37,0.02,7.00,-18.07,-55.00,-2325.80,20697
0.28,3.17,-0.20,7.00,-19.94,-56.00,-2328.32,20706
0.28,3.06,-0.11,7.00,-20.11,-56.00,-2331.68,20714
0.23,2.91,-0.16,7.00,-21.10,-57.00,-2334.19,20723
0.80,2.64,-0.27,7.00,-22.89,-59.00,-2336.71,20732
0.28,2.65,0.01,7.00,-21.73,-58.00,-2340.07,20741
0.61,2.43,-0.21,7.00,-23.69,-59.00,-2342.59,20750
0.28,2.48,0.05,7.00,-22.41,-58.00,-2345.11,20758
0.28,2.33,-0.15,7.00,-23.94,-60.00,-2347.62,20767
0.42,2.23,-0.10,7.00,-24.23,-60.00,-2350.14,20776
0.28,2.15,-0.08,7.00,-24.60,-60.00,-2351.82,20786
0.28,2.09,-0.06,7.00,-24.83,-60.00,-2354.34,20794
0.28,2.04,-0.05,7.00,-25.01,-61.00,-2356.86,20803
0.28,1.92,-0.12,7.00,-25.86,-61.00,-2358.54,20811
0.28,1.71,-0.21,7.00,-27.30,-62.00,-2361.05,20820
0.61,1.46,-0.25,7.00,-28.74,-64.00,-2363.57,20830
0.32,1.09,-0.37,7.00,-31.05,-66.00,-2365.25,20838
0.42,0.85,-0.23,7.00,-31.68,-66.00,-2367.77,20847
0.32,0.51,-0.34,7.00,-33.83,-68.00,-2369.45,20856
0.37,0.34,-0.17,7.00,-34.00,-68.00,-2371.96,20865
0.28,0.13,-0.21,7.00,-35.17,-69.00,-2373.64,20874
0.28,-0.07,-0.20,7.00,-36.15,-70.00,-2376.16,20883
0.37,-0.16,-0.09,7.00,-36.15,-70.00,-2377.84,20891
0.28,-2.45,-2.29,7.00,-56.37,-87.00,-2378.68,20900
0.28,-1.68,0.76,7.00,-40.38,-73.00,-2379.52,20910
0.28,-2.13,-0.45,7.00,-47.44,-79.00,-2381.20,20918
0.32,-1.92,0.21,7.00,-43.79,-76.00,-2382.04,20927
0.28,-2.72,-0.80,7.00,-51.79,-83.00,-2382.88,20936
0.28,-2.18,0.54,7.00,-43.76,-76.00,-2382.88,20944
0.37,-2.20,-0.02,7.00,-46.09,-78.00,-2382.88,20954
0.28,-2.16,0.04,7.00,-45.64,-78.00,-2382.88,20963
0.23,-1.84,0.32,7.00,-42.95,-76.00,-2382.88,20971
0.37,-1.63,0.22,7.00,-42.28,-75.00,-2382.88,20980
0.66,-1.35,0.28,7.00,-40.60,-74.00,-2382.88,20989
0.70,-1.02,0.32,7.00,-38.81,-72.00,-2382.88,20998
0.32,-0.70,0.33,7.00,-37.17,-71.00,-2382.88,21007
0.28,-0.19,0.50,7.00,-33.94,-68.00,-2382.88,21016
0.28,0.41,0.60,7.00,-30.58,-65.00,-2382.88,21024
0.28,0.88,0.47,7.00,-28.71,-64.00,-2382.88,21033
0.28,1.20,0.32,7.00,-27.73,-63.00,-2382.88,21043
0.28,1.65,0.45,7.00,-24.96,-60.00,-2383.72,21051
0.28,2.01,0.36,7.00,-23.49,-59.00,-2383.72,21060
0.28,2.48,0.47,7.00,-20.73,-57.00,-2383.72,21069
0.61,2.85,0.37,7.00,-19.26,-56.00,-2383.72,21078
0.51,3.21,0.36,7.00,-17.52,-54.00,-2383.72,21087
0.70,3.35,0.14,7.00,-17.72,-54.00,-2383.72,21096
0.28,3.34,-0.01,7.00,-18.35,-55.00,-2383.72,21104
0.32,3.15,-0.19,7.00,-20.00,-56.00,-2383.72,21113
0.32,2.92,-0.23,7.00,-21.33,-57.00,-2383.72,21122
0.66,2.76,-0.16,7.00,-21.85,-58.00,-2383.72,21131
0.32,2.59,-0.17,7.00,-22.71,-59.00,-2383.72,21140
0.46,2.38,-0.21,7.00,-23.93,-60.00,-2383.72,21148
0.28,2.15,-0.23,7.00,-25.19,-61.00,-2384.56,21157
0.42,1.83,-0.32,7.00,-27.16,-62.00,-2384.56,21167
0.42,1.49,-0.33,7.00,-28.87,-64.00,-2384.56,21175
0.66,1.21,-0.28,7.00,-30.04,-65.00,-2384.56,21184
0.75,0.94,-0.27,7.00,-31.38,-66.00,-2385.39,21193
0.70,0.68,-0.26,7.00,-32.67,-67.00,-2385.39,21201
0.32,0.50,-0.18,7.00,-33.20,-67.00,-2386.23,21211
0.28,0.45,-0.05,7.00,-32.98,-67.00,-2386.23,21220
0.28,0.37,-0.08,7.00,-33.48,-68.00,-2387.07,21228
0.66,0.62,0.25,7.00,-30.87,-65.00,-2387.07,21237
0.28,0.69,0.07,7.00,-31.28,-66.00,-2387.91,21246
0.28,0.72,0.03,7.00,-31.27,-66.00,-2388.75,21255
0.28,1.00,0.28,7.00,-28.89,-64.00,-2389.59,21264
0.28,1.63,0.63,7.00,-24.30,-60.00,-2390.43,21272
0.28,1.77,0.13,7.00,-25.64,-61.00,-2391.27,21281
0.37,1.76,-0.00,7.00,-26.19,-62.00,-2392.11,21291
0.66,1.91,0.15,7.00,-24.83,-60.00,-2392.95,21299
0.32,2.60,0.68,7.00,-19.30,-56.00,-2393.79,21308
0.32,3.11,0.52,7.00,-17.38,-54.00,-2394.63,21317
0.28,3.41,0.30,7.00,-16.72,-54.00,-2396.31,21325
0.28,3.69,0.28,7.00,-15.42,-52.00,-2396.31,21335
0.32,3.83,0.14,7.00,-15.32,-52.00,-2397.15,21344
0.28,3.85,0.02,7.00,-15.64,-53.00,-2397.98,21352
0.70,3.86,0.01,7.00,-15.68,-53.00,-2398.82,21361
0.70,3.87,0.01,7.00,-15.62,-53.00,-2399.66,21370
0.37,3.96,0.09,7.00,-14.87,-52.00,-2400.50,21379
0.28,4.05,0.09,7.00,-14.38,-52.00,-2401.34,21388
0.61,4.15,0.10,7.00,-13.89,-51.00,-2401.34,21397
0.23,4.31,0.16,7.00,-12.83,-50.00,-2402.18,21405
0.28,4.53,0.22,7.00,-11.46,-49.00,-2402.18,21414
0.28,4.66,0.13,7.00,-11.22,-49.00,-2403.02,21424
0.28,4.75,0.10,7.00,-10.84,-49.00,-2403.02,21432
0.70,4.84,0.08,7.00,-10.48,-48.00,-2403.86,21441
0.32,4.82,-0.01,7.00,-10.93,-49.00,-2403.86,21449
0.70,4.81,-0.02,7.00,-11.05,-49.00,-2403.86,21458
0.28,4.72,-0.08,7.00,-11.70,-49.00,-2404.70,21468
0.46,4.81,0.09,7.00,-10.60,-48.00,-2404.70,21476
0.28,4.77,-0.04,7.00,-11.34,-49.00,-2404.70,21485
0.28,4.79,0.02,7.00,-10.96,-49.00,-2405.54,21494
0.32,4.89,0.10,7.00,-10.17,-48.00,-2405.54,21502
0.28,4.92,0.03,7.00,-10.28,-48.00,-2405.54,21512
0.66,5.02,0.10,7.00,-47.44,-79.00,-2406.38,21521
0.28,5.08,0.06,7.00,-46.75,-79.00,-2406.38,21529
0.28,5.07,-0.01,7.00,-48.56,-80.00,-2407.22,21538
0.28,5.29,0.22,7.00,-38.45,-72.00,-2407.22,21547
0.32,5.28,-0.01,7.00,-43.09,-76.00,-2408.06,21556
0.37,5.25,-0.03,7.00,-44.28,-77.00,-2408.90,21565
0.28,5.19,-0.07,7.00,-46.71,-79.00,-2409.73,21573
0.32,5.29,0.11,7.00,-40.61,-74.00,-2410.57,21582
0.28,5.26,-0.03,7.00,-44.06,-77.00,-2410.57,21592
0.28,5.27,0.01,7.00,-43.16,-76.00,-2411.41,21600
0.32,5.25,-0.02,7.00,-44.33,-77.00,-2412.25,21609
0.42,5.20,-0.05,7.00,-45.95,-78.00,-2413.09,21617
0.46,5.25,0.05,7.00,-42.61,-75.00,-2413.93,21626
0.42,5.20,-0.06,7.00,-46.23,-78.00,-2414.77,21636
0.37,5.14,-0.06,7.00,-47.77,-80.00,-2416.45,21644
0.56,5.05,-0.09,7.00,-50.62,-82.00,-2417.29,21653
0.32,5.04,-0.01,7.00,-49.26,-81.00,-2418.13,21662
0.28,5.07,0.03,7.00,-47.68,-80.00,-2419.81,21670
0.32,5.11,0.05,7.00,-46.22,-78.00,-2420.65,21680
0.28,5.09,-0.03,7.00,-48.40,-80.00,-2422.33,21688
0.28,5.11,0.02,7.00,-46.75,-79.00,-2423.16,21697
0.32,5.09,-0.02,7.00,-48.27,-80.00,-2424.84,21706
0.32,4.95,-0.14,7.00,-10.84,-49.00,-2425.68,21714
0.61,4.92,-0.03,7.00,-10.51,-48.00,-2427.36,21724
0.32,4.79,-0.13,7.00,-11.54,-49.00,-2428.20,21733
0.28,4.90,0.11,7.00,-10.06,-48.00,-2429.88,21741
0.28,4.99,0.09,7.00,-9.69,-48.00,-2431.56,21750
0.28,5.16,0.17,7.00,-42.70,-76.00,-2432.40,21758
0.32,5.22,0.06,7.00,-43.34,-76.00,-2434.08,21768
0.28,5.31,0.09,7.00,-40.32,-73.00,-2435.75,21777
0.28,5.17,-0.14,7.00,-48.70,-81.00,-2437.43,21785
0.66,5.16,-0.01,7.00,-46.20,-78.00,-2439.11,21794
0.32,4.99,-0.17,7.00,-10.76,-49.00,-2440.79,21804
0.80,4.91,-0.07,7.00,-10.71,-49.00,-2441.63,21812
0.46,5.14,0.23,7.00,-41.94,-75.00,-2443.31,21821
0.28,5.00,-0.14,7.00,-10.58,-48.00,-2444.99,21830
0.28,5.14,0.15,7.00,-43.44,-76.00,-2446.67,21838
0.61,5.25,0.11,7.00,-41.61,-75.00,-2447.51,21848
0.28,5.40,0.15,7.00,-37.00,-71.00,-2449.18,21856
0.28,5.32,-0.08,7.00,-43.43,-76.00,-2450.86,21865
0.32,5.44,0.12,7.00,-36.50,-70.00,-2452.54,21874
0.28,5.53,0.08,7.00,-35.13,-69.00,-2455.06,21882
0.28,5.53,0.01,7.00,-36.56,-70.00,-2455.90,21892
0.32,5.76,0.22,7.00,-26.55,-62.00,-2457.58,21901
0.28,5.91,0.15,7.00,-24.31,-60.00,-2459.26,21909
0.23,6.10,0.19,7.00,-18.76,-55.00,-2460.93,21918
0.37,6.67,0.57,7.00,3.11,42.00,-2462.61,21926
0.75,6.74,0.07,7.00,-5.09,-44.00,-2464.29,21936
0.32,6.98,0.24,7.00,4.43,43.00,-2465.13,21945
0.80,6.96,-0.03,7.00,-1.66,-41.00,-2465.97,21953
0.28,7.11,0.16,7.00,5.97,44.00,-2466.81,21962
0.28,7.33,0.22,7.00,12.58,50.00,-2467.65,21970
0.28,7.46,0.13,7.00,14.31,52.00,-2468.49,21980
0.28,7.78,0.31,7.00,25.63,61.00,-2468.49,21989
0.23,8.48,0.70,7.00,50.87,82.00,-2468.49,21997
0.28,8.32,-0.16,7.00,29.80,65.00,-2468.49,22006
0.66,8.29,-0.03,7.00,31.71,66.00,-2468.49,22014
0.28,7.92,-0.37,7.00,15.63,53.00,-2468.49,22024
0.28,8.05,0.13,7.00,28.78,64.00,-2468.49,22033
0.46,8.16,0.11,7.00,31.21,66.00,-2468.49,22041
0.28,8.27,0.11,7.00,33.88,68.00,-2467.65,22050
0.28,8.47,0.20,7.00,40.86,74.00,-2467.65,22059
0.32,8.72,0.24,7.00,47.81,80.00,-2467.65,22068
0.28,8.73,0.01,7.00,43.40,76.00,-2466.81,22077
0.18,8.77,0.05,7.00,45.28,78.00,-2466.81,22085
0.46,8.81,0.04,7.00,45.96,78.00,-2466.81,22094
0.37,9.15,0.34,7.00,60.64,91.00,-2465.97,22103
0.56,9.08,-0.07,7.00,50.55,82.00,-2465.97,22112
0.42,9.32,0.24,7.00,62.84,92.00,-2465.97,22121
0.28,9.20,-0.12,7.00,52.70,84.00,-2465.13,22129
0.28,9.00,-0.21,7.00,45.76,78.00,-2465.13,22138
0.37,9.24,0.24,7.00,60.68,91.00,-2464.29,22147
0.28,9.24,0.01,7.00,56.13,87.00,-2464.29,22156
0.28,9.09,-0.15,7.00,49.30,81.00,-2463.45,22165
0.28,9.26,0.16,7.00,59.69,90.00,-2462.61,22173
0.80,9.27,0.02,7.00,57.13,88.00,-2462.61,22182
0.37,9.13,-0.14,7.00,50.35,82.00,-2461.77,22191
0.28,9.27,0.14,7.00,59.66,90.00,-2460.93,22200
0.32,9.02,-0.25,7.00,45.41,78.00,-2460.93,22209
0.28,8.98,-0.04,7.00,48.69,80.00,-2460.10,22217
0.28,8.90,-0.07,7.00,46.12,78.00,-2459.26,22226
0.32,8.79,-0.11,7.00,42.59,75.00,-2459.26,22235
0.28,8.86,0.07,7.00,47.80,80.00,-2458.42,22244
0.23,8.75,-0.11,7.00,41.45,74.00,-2457.58,22253
0.32,8.81,0.07,7.00,46.66,79.00,-2457.58,22261
0.42,8.75,-0.07,7.00,42.28,75.00,-2456.74,22270
0.28,8.84,0.09,7.00,47.71,80.00,-2456.74,22279
0.42,9.08,0.25,7.00,56.99,87.00,-2455.90,22288
0.32,9.12,0.04,7.00,53.93,85.00,-2455.06,22297
0.32,9.34,0.21,7.00,62.63,92.00,-2455.06,22305
0.28,9.45,0.11,7.00,63.43,93.00,-2454.22,22315
0.32,9.58,0.13,7.00,66.98,96.00,-2454.22,22323
0.28,9.83,0.25,7.00,75.71,103.00,-2453.38,22332
0.28,9.89,0.06,7.00,73.41,101.00,-2453.38,22341
0.28,9.85,-0.03,7.00,70.68,99.00,-2452.54,22349
0.70,9.91,0.05,7.00,73.66,102.00,-2451.70,22359
0.37,9.82,-0.09,7.00,68.71,97.00,-2451.70,22368
0.80,9.88,0.06,7.00,73.03,101.00,-2450.86,22376
0.61,9.90,0.03,7.00,73.04,101.00,-2450.02,22385
0.80,9.71,-0.19,7.00,64.00,93.00,-2449.18,22393
0.28,9.67,-0.04,7.00,65.99,95.00,-2449.18,22403
0.28,9.57,-0.10,7.00,62.32,92.00,-2448.34,22412
0.28,9.64,0.07,7.00,67.26,96.00,-2447.51,22420
0.42,9.62,-0.02,7.00,65.07,94.00,-2446.67,22429
0.28,9.52,-0.10,7.00,61.08,91.00,-2446.67,22437
0.28,9.53,0.01,7.00,63.42,93.00,-2445.83,22447
0.28,9.22,-0.31,7.00,49.31,81.00,-2444.99,22456
0.37,9.25,0.03,7.00,57.05,88.00,-2444.15,22464
0.51,9.47,0.21,7.00,65.88,95.00,-2444.15,22473
0.32,9.16,-0.30,7.00,48.09,80.00,-2443.31,22481
0.28,9.39,0.23,7.00,64.33,94.00,-2442.47,22491
0.28,9.59,0.20,7.00,68.62,97.00,-2441.63,22500
0.32,9.77,0.18,7.00,72.73,101.00,-2440.79,22508
0.28,9.85,0.08,7.00,72.84,101.00,-2439.95,22517
0.28,9.95,0.10,7.00,75.77,103.00,-2439.11,22526
0.28,9.98,0.03,7.00,75.16,103.00,-2438.27,22535
0.23,9.80,-0.18,7.00,66.50,96.00,-2437.43,22544
0.75,9.62,-0.18,7.00,61.76,92.00,-2436.59,22552
0.32,9.46,-0.16,7.00,58.43,89.00,-2436.59,22561
0.28,9.16,-0.30,7.00,48.10,80.00,-2435.75,22571
0.28,8.96,-0.21,7.00,44.81,77.00,-2434.92,22579
0.32,8.86,-0.09,7.00,44.69,77.00,-2434.08,22588
0.28,8.82,-0.04,7.00,44.63,77.00,-2433.24,22596
0.42,8.86,0.04,7.00,47.22,79.00,-2433.24,22605
0.42,8.80,-0.05,7.00,44.01,77.00,-2432.40,22615
0.42,8.87,0.06,7.00,47.95,80.00,-2431.56,22623
0.28,8.81,-0.06,7.00,44.13,77.00,-2431.56,22632
0.70,8.85,0.04,7.00,47.11,79.00,-2430.72,22640
0.70,8.83,-0.03,7.00,45.09,77.00,-2429.88,22649
0.37,8.76,-0.07,7.00,42.49,75.00,-2429.88,22659
0.28,8.84,0.08,7.00,47.59,80.00,-2429.04,22667
0.28,8.81,-0.03,7.00,44.81,77.00,-2429.04,22676
0.28,8.79,-0.02,7.00,44.20,77.00,-2428.20,22684
0.28,8.78,-0.00,7.00,44.55,77.00,-2428.20,22693
0.32,8.82,0.03,7.00,46.05,78.00,-2427.36,22703
0.28,8.97,0.15,7.00,52.27,84.00,-2426.52,22711
0.28,9.12,0.15,7.00,55.82,87.00,-2426.52,22720
0.28,9.04,-0.07,7.00,49.66,81.00,-2425.68,22728
0.28,9.10,0.05,7.00,53.45,85.00,-2425.68,22737
0.28,9.05,-0.05,7.00,50.27,82.00,-2424.84,22747
0.32,9.04,-0.01,7.00,50.80,82.00,-2424.84,22755
0.28,9.03,-0.01,7.00,50.58,82.00,-2424.00,22764
0.66,8.83,-0.21,7.00,41.52,74.00,-2424.00,22772
0.32,8.67,-0.15,7.00,38.82,72.00,-2423.16,22781
0.28,8.76,0.09,7.00,45.75,78.00,-2423.16,22791
0.28,8.67,-0.09,7.00,40.02,73.00,-2422.33,22799
0.28,8.63,-0.05,7.00,39.70,73.00,-2422.33,22808
0.28,8.69,0.06,7.00,43.53,76.00,-2422.33,22816
0.28,8.57,-0.12,7.00,36.96,71.00,-2421.49,22825
0.28,8.47,-0.10,7.00,34.65,69.00,-2421.49,22835
0.32,8.40,-0.07,7.00,33.58,68.00,-2421.49,22843
0.23,8.43,0.03,7.00,36.49,70.00,-2420.65,22852
0.28,8.60,0.17,7.00,43.46,76.00,-2420.65,22860
0.37,8.76,0.16,7.00,47.28,79.00,-2420.65,22870
0.28,8.88,0.12,7.00,49.44,81.00,-2419.81,22879
0.28,8.91,0.03,7.00,48.46,80.00,-2419.81,22887
0.37,8.92,0.00,7.00,48.00,80.00,-2419.81,22896
0.28,8.88,-0.04,7.00,46.04,78.00,-2419.81,22904
0.28,8.93,0.06,7.00,49.56,81.00,-2419.81,22914
0.28,9.10,0.16,7.00,55.59,86.00,-2419.81,22923
0.28,9.37,0.28,7.00,64.91,94.00,-2419.81,22931
0.28,9.44,0.07,7.00,62.35,92.00,-2419.81,22940
0.61,9.65,0.21,7.00,70.24,99.00,-2419.81,22948
0.28,9.85,0.20,7.00,75.16,103.00,-2418.97,22958
0.28,10.06,0.21,7.00,80.72,108.00,-2418.97,22967
0.46,10.17,0.11,7.00,81.48,108.00,-2418.97,22975
0.28,10.19,0.02,7.00,80.11,107.00,-2418.97,22984
0.28,9.94,-0.25,7.00,68.53,97.00,-2418.13,22993
0.42,9.21,-0.73,7.00,40.80,74.00,-2418.13,23002
0.28,8.66,-0.55,7.00,30.49,65.00,-2418.13,23011
0.28,7.99,-0.67,7.00,11.19,49.00,-2418.13,23020
0.28,7.73,-0.26,7.00,13.07,50.00,-2417.29,23028
0.28,7.41,-0.32,7.00,3.82,43.00,-2417.29,23037
0.28,7.32,-0.08,7.00,6.41,45.00,-2417.29,23046
0.32,7.34,0.02,7.00,8.98,47.00,-2417.29,23055
0.66,7.44,0.10,7.00,13.01,50.00,-2417.29,23063
0.28,7.57,0.13,7.00,17.03,54.00,-2417.29,23072
0.28,7.69,0.11,7.00,19.53,56.00,-2417.29,23080
0.28,7.67,-0.02,7.00,16.17,53.00,-2417.29,23090
0.28,7.69,0.02,7.00,17.66,54.00,-2417.29,23099
0.28,7.83,0.15,7.00,23.76,59.00,-2417.29,23107
0.28,7.88,0.04,7.00,22.76,59.00,-2417.29,23116
0.28,7.93,0.05,7.00,24.24,60.00,-2417.29,23124
0.28,7.99,0.07,7.00,26.18,62.00,-2417.29,23134
0.28,7.96,-0.03,7.00,23.53,59.00,-2417.29,23143
0.28,7.73,-0.24,7.00,13.51,51.00,-2417.29,23151
0.28,7.39,-0.34,7.00,2.90,42.00,-2417.29,23160
0.28,7.04,-0.35,7.00,-5.93,-44.00,-2417.29,23169
0.28,6.79,-0.25,7.00,-10.41,-48.00,-2417.29,23178
0.37,6.64,-0.15,7.00,-12.13,-50.00,-2417.29,23187
0.42,6.27,-0.36,7.00,-25.41,-61.00,-2417.29,23195
0.28,5.75,-0.53,7.00,-41.84,-75.00,-2417.29,23204
0.28,5.46,-0.29,7.00,-44.47,-77.00,-2418.13,23213
0.37,5.31,-0.15,7.00,-45.15,-78.00,-2418.97,23222
0.28,5.24,-0.07,7.00,-45.61,-78.00,-2419.81,23231
0.28,5.26,0.02,7.00,-43.06,-76.00,-2420.65,23239
0.28,5.13,-0.13,7.00,-49.20,-81.00,-2421.49,23248
0.28,4.58,-0.55,7.00,-14.29,-51.00,-2422.33,23258
0.70,4.65,0.07,7.00,-11.47,-49.00,-2422.33,23266
0.28,5.17,0.52,7.00,-35.31,-69.00,-2422.33,23275
0.28,5.08,-0.09,7.00,-49.95,-82.00,-2423.16,23283
0.28,5.10,0.02,7.00,-47.25,-79.00,-2423.16,23292
0.28,5.03,-0.07,7.00,-50.78,-82.00,-2424.00,23302
0.28,4.81,-0.21,7.00,-11.81,-49.00,-2424.84,23310
0.28,4.61,-0.20,7.00,-12.76,-50.00,-2425.68,23319
0.23,4.28,-0.33,7.00,-14.91,-52.00,-2426.52,23328
0.28,4.11,-0.17,7.00,-15.11,-52.00,-2426.52,23336
0.28,3.99,-0.12,7.00,-15.55,-53.00,-2427.36,23346
0.18,3.81,-0.18,7.00,-16.64,-53.00,-2427.36,23355
0.28,3.75,-0.06,7.00,-16.46,-53.00,-2427.36,23363
0.28,3.68,-0.07,7.00,-16.88,-54.00,-2428.20,23372
0.70,3.53,-0.15,7.00,-17.98,-55.00,-2428.20,23380
0.28,3.56,0.03,7.00,-17.06,-54.00,-2428.20,23390
0.28,3.57,0.01,7.00,-17.11,-54.00,-2429.04,23399
0.32,3.76,0.19,7.00,-15.48,-52.00,-2429.04,23407
0.28,3.75,-0.01,7.00,-16.28,-53.00,-2429.04,23416
0.28,3.80,0.05,7.00,-15.83,-53.00,-2429.04,23426
0.32,3.82,0.03,7.00,-15.78,-53.00,-2429.04,23434
0.28,4.13,0.30,7.00,-13.16,-51.00,-2429.04,23443
0.28,4.04,-0.09,7.00,-15.14,-52.00,-2429.04,23452
0.46,4.33,0.29,7.00,-12.20,-50.00,-2429.88,23460
0.28,4.46,0.13,7.00,-12.21,-50.00,-2429.88,23470
0.37,4.82,0.36,7.00,-9.47,-47.00,-2429.88,23478
0.28,5.03,0.21,7.00,-45.10,-77.00,-2429.88,23487
0.42,5.05,0.03,7.00,-48.13,-80.00,-2429.88,23496
0.32,5.22,0.16,7.00,-41.33,-74.00,-2429.88,23504
0.23,5.48,0.27,7.00,-32.61,-67.00,-2430.72,23514
0.28,5.39,-0.09,7.00,-42.12,-75.00,-2430.72,23522
0.28,5.10,-0.29,7.00,-53.42,-85.00,-2430.72,23531
0.28,5.28,0.18,7.00,-39.52,-73.00,-2430.72,23540
0.32,4.81,-0.46,7.00,-12.80,-50.00,-2430.72,23548
0.23,4.51,-0.30,7.00,-13.66,-51.00,-2431.56,23558
0.23,4.25,-0.26,7.00,-14.82,-52.00,-2431.56,23567
0.28,4.60,0.36,7.00,-10.56,-48.00,-2432.40,23575
0.28,5.06,0.46,7.00,-39.36,-73.00,-2432.40,23584
0.28,5.56,0.50,7.00,-26.05,-61.00,-2433.24,23592
0.28,5.88,0.32,7.00,-21.44,-58.00,-2434.08,23602
0.28,6.35,0.47,7.00,-6.71,-45.00,-2434.92,23611
0.28,6.33,-0.02,7.00,-17.24,-54.00,-2434.92,23619
0.42,6.85,0.52,7.00,6.79,45.00,-2434.92,23628
0.28,7.17,0.31,7.00,10.47,48.00,-2434.92,23636
0.28,7.32,0.15,7.00,11.05,49.00,-2434.92,23646
0.28,7.35,0.03,7.00,9.19,47.00,-2434.08,23655
0.32,7.35,0.00,7.00,8.82,47.00,-2434.08,23663
0.28,7.46,0.11,7.00,13.85,51.00,-2433.24,23672
0.23,7.11,-0.35,7.00,-4.28,-43.00,-2432.40,23681
0.28,6.67,-0.44,7.00,-17.11,-54.00,-2432.40,23690
0.23,6.32,-0.35,7.00,-23.98,-60.00,-2431.56,23698
0.23,5.91,-0.41,7.00,-35.62,-70.00,-2431.56,23707
0.32,4.87,-1.04,7.00,-14.83,-52.00,-2431.56,23716
0.28,4.52,-0.34,7.00,-13.74,-51.00,-2431.56,23725
0.28,4.46,-0.07,7.00,-12.99,-50.00,-2431.56,23734
0.28,4.70,0.25,7.00,-10.49,-48.00,-2431.56,23743
0.28,4.35,-0.35,7.00,-14.65,-52.00,-2431.56,23751
0.28,3.88,-0.47,7.00,-17.50,-54.00,-2431.56,23760
0.28,3.73,-0.15,7.00,-16.96,-54.00,-2432.40,23770
0.28,3.86,0.13,7.00,-15.16,-52.00,-2432.40,23778
0.23,3.46,-0.40,7.00,-19.27,-56.00,-2432.40,23787
0.28,3.30,-0.17,7.00,-19.20,-56.00,-2432.40,23795
0.28,3.40,0.10,7.00,-17.62,-54.00,-2432.40,23804
0.51,3.33,-0.06,7.00,-18.60,-55.00,-2432.40,23814
0.28,3.30,-0.03,7.00,-18.61,-55.00,-2432.40,23822
0.23,3.14,-0.17,7.00,-19.98,-56.00,-2432.40,23831
0.23,3.03,-0.11,7.00,-20.27,-57.00,-2432.40,23840
0.28,2.92,-0.11,7.00,-20.88,-57.00,-2432.40,23848
0.28,2.90,-0.02,7.00,-20.59,-57.00,-2432.40,23858
0.28,2.93,0.03,7.00,-20.26,-57.00,-2432.40,23867
0.28,3.03,0.10,7.00,-19.46,-56.00,-2432.40,23875
0.28,3.15,0.12,7.00,-18.79,-55.00,-2432.40,23884
0.37,3.29,0.15,7.00,-17.95,-55.00,-2432.40,23892
0.32,3.45,0.15,7.00,-17.15,-54.00,-2432.40,23902
0.28,3.64,0.20,7.00,-16.00,-53.00,-2432.40,23911
0.70,4.26,0.61,7.00,-11.26,-49.00,-2432.40,23919
0.75,4.25,-0.00,7.00,-13.73,-51.00,-2432.40,23928
0.70,4.45,0.19,7.00,-12.00,-50.00,-2433.24,23938
0.28,4.67,0.23,7.00,-10.74,-49.00,-2433.24,23946
0.28,5.15,0.48,7.00,-36.78,-70.00,-2433.24,23955
0.28,5.31,0.16,7.00,-39.11,-72.00,-2433.24,23963
0.28,5.32,0.01,7.00,-41.77,-75.00,-2433.24,23972
0.28,5.57,0.25,7.00,-30.56,-65.00,-2434.08,23982
0.28,5.46,-0.12,7.00,-40.95,-74.00,-2434.92,23990
0.28,5.45,-0.00,7.00,-38.74,-72.00,-2434.92,23999
0.28,5.44,-0.01,7.00,-39.24,-73.00,-2435.75,24008
0.28,5.41,-0.03,7.00,-40.52,-74.00,-2436.59,24016
0.23,5.33,-0.08,7.00,-43.34,-76.00,-2437.43,24026
0.32,5.18,-0.15,7.00,-48.44,-80.00,-2438.27,24034
0.28,5.06,-0.12,7.00,-50.94,-82.00,-2439.11,24043
0.23,4.98,-0.08,7.00,-10.40,-48.00,-2439.95,24052
0.28,4.84,-0.14,7.00,-11.36,-49.00,-2440.79,24060
0.28,4.75,-0.09,7.00,-11.57,-49.00,-2441.63,24070
0.28,4.71,-0.04,7.00,-11.61,-49.00,-2442.47,24079
0.28,4.66,-0.05,7.00,-11.91,-50.00,-2443.31,24087
0.28,4.68,0.02,7.00,-11.55,-49.00,-2444.15,24096
0.28,4.67,-0.01,7.00,-11.70,-49.00,-2445.83,24105
0.28,4.70,0.03,7.00,-11.35,-49.00,-2446.67,24114
0.28,4.93,0.23,7.00,-9.40,-47.00,-2447.51,24123
0.28,3.08,-1.85,7.00,-27.02,-62.00,-2449.18,24132
0.28,3.84,0.76,7.00,-12.79,-50.00,-2450.02,24140
0.42,3.14,-0.70,7.00,-22.10,-58.00,-2450.86,24150
0.28,3.17,0.04,7.00,-18.98,-55.00,-2451.70,24158
0.42,2.64,-0.53,7.00,-23.94,-60.00,-2452.54,24167
0.23,3.31,0.67,7.00,-15.76,-53.00,-2452.54,24176
0.56,4.41,1.10,7.00,-8.55,-47.00,-2452.54,24184
0.61,3.31,-1.10,7.00,-22.87,-59.00,-2453.38,24194
0.32,3.74,0.43,7.00,-14.56,-52.00,-2453.38,24203
0.28,4.30,0.56,7.00,-11.24,-49.00,-2453.38,24211
0.28,4.69,0.39,7.00,-9.97,-48.00,-2454.22,24220
0.28,4.83,0.14,7.00,-10.31,-48.00,-2454.22,24229
0.23,4.76,-0.07,7.00,-11.49,-49.00,-2455.06,24238
0.28,5.15,0.39,7.00,-38.42,-72.00,-2455.90,24247
0.28,5.52,0.37,7.00,-29.44,-64.00,-2455.90,24255
0.23,6.02,0.50,7.00,-14.45,-52.00,-2456.74,24264
0.28,6.19,0.17,7.00,-16.87,-54.00,-2457.58,24273
0.28,6.33,0.14,7.00,-14.12,-51.00,-2458.42,24282
0.28,6.47,0.14,7.00,-10.42,-48.00,-2458.42,24291
0.28,6.66,0.19,7.00,-4.52,-43.00,-2459.26,24299
0.28,6.48,-0.19,7.00,-16.78,-54.00,-2459.26,24308
0.23,6.49,0.02,7.00,-12.38,-50.00,-2460.10,24317
0.28,6.45,-0.05,7.00,-14.73,-52.00,-2460.93,24326
0.28,6.52,0.08,7.00,-10.39,-48.00,-2460.93,24335
0.23,6.41,-0.11,7.00,-17.04,-54.00,-2461.77,24344
0.28,6.54,0.13,7.00,-9.10,-47.00,-2462.61,24352
0.28,6.54,0.00,7.00,-11.44,-49.00,-2462.61,24361
0.28,6.60,0.06,7.00,-8.94,-47.00,-2463.45,24370
0.28,6.67,0.07,7.00,-6.83,-45.00,-2463.45,24379
0.28,6.74,0.07,7.00,-4.91,-44.00,-2463.45,24387
0.23,6.88,0.14,7.00,-0.17,-40.00,-2464.29,24396
0.37,6.89,0.00,7.00,-2.81,-42.00,-2464.29,24406
0.66,6.91,0.02,7.00,-1.80,-41.00,-2465.13,24414
0.28,6.99,0.08,7.00,1.37,41.00,-2465.13,24423
0.28,7.21,0.22,7.00,9.60,48.00,-2465.13,24431
0.70,7.39,0.19,7.00,13.59,51.00,-2465.13,24440
0.32,7.42,0.02,7.00,10.87,49.00,-2465.13,24449
0.42,7.40,-0.02,7.00,9.54,48.00,-2465.13,24458
0.28,7.57,0.17,7.00,17.72,54.00,-2464.29,24467
0.28,7.53,-0.04,7.00,12.25,50.00,-2464.29,24475
0.28,7.77,0.24,7.00,24.15,60.00,-2464.29,24484
0.32,7.81,0.04,7.00,20.94,57.00,-2464.29,24493
0.28,7.90,0.09,7.00,24.36,60.00,-2463.45,24502
0.28,7.87,-0.03,7.00,21.18,57.00,-2463.45,24511
0.23,7.76,-0.11,7.00,16.76,54.00,-2463.45,24519
0.28,7.74,-0.02,7.00,18.21,55.00,-2463.45,24528
0.28,7.53,-0.21,7.00,8.90,47.00,-2463.45,24537
0.23,7.48,-0.05,7.00,10.86,49.00,-2462.61,24546
0.28,7.35,-0.12,7.00,6.30,45.00,-2462.61,24554
0.28,7.32,-0.03,7.00,7.56,46.00,-2462.61,24563
0.28,7.30,-0.02,7.00,7.06,45.00,-2462.61,24571
0.42,7.35,0.05,7.00,9.66,48.00,-2461.77,24581
0.32,7.36,0.01,7.00,9.03,47.00,-2461.77,24590
0.42,7.32,-0.04,7.00,7.23,46.00,-2461.77,24598
0.28,7.26,-0.06,7.00,5.45,44.00,-2460.93,24607
0.46,7.25,-0.01,7.00,6.04,45.00,-2460.93,24615
0.28,7.36,0.11,7.00,11.10,49.00,-2460.10,24625
0.42,7.36,0.00,7.00,9.01,47.00,-2460.10,24633
0.28,7.42,0.06,7.00,11.69,49.00,-2459.26,24642
0.28,7.42,0.00,7.00,10.71,49.00,-2459.26,24651
0.42,7.52,0.10,7.00,15.07,52.00,-2458.42,24659
0.28,7.66,0.14,7.00,19.19,56.00,-2458.42,24669
0.28,7.73,0.07,7.00,19.60,56.00,-2457.58,24677
0.37,7.79,0.06,7.00,20.81,57.00,-2457.58,24686
0.32,7.82,0.04,7.00,21.38,57.00,-2456.74,24695
0.28,7.81,-0.02,7.00,19.83,56.00,-2455.90,24704
0.28,7.82,0.01,7.00,20.58,57.00,-2455.90,24713
0.28,7.82,0.00,7.00,20.44,57.00,-2455.06,24721
0.28,7.77,-0.05,7.00,18.19,55.00,-2454.22,24730
0.28,7.72,-0.04,7.00,17.16,54.00,-2454.22,24739
0.23,7.62,-0.11,7.00,13.27,51.00,-2453.38,24748
0.32,7.55,-0.06,7.00,12.51,50.00,-2453.38,24757
0.28,7.53,-0.02,7.00,12.75,50.00,-2452.54,24765
0.28,7.39,-0.13,7.00,7.15,45.00,-2452.54,24774
0.75,7.26,-0.14,7.00,3.75,43.00,-2452.54,24782
0.32,7.16,-0.10,7.00,1.91,41.00,-2451.70,24792
0.42,7.06,-0.10,7.00,-0.37,-40.00,-2451.70,24801
0.80,6.84,-0.22,7.00,-8.35,-46.00,-2451.70,24809
0.32,6.72,-0.12,7.00,-9.28,-47.00,-2451.70,24818
0.28,6.56,-0.17,7.00,-14.35,-52.00,-2451.70,24826
0.23,6.46,-0.10,7.00,-15.65,-53.00,-2452.54,24836
0.28,6.38,-0.07,7.00,-16.82,-54.00,-2452.54,24844
0.28,6.35,-0.04,7.00,-17.08,-54.00,-2453.38,24853
0.28,6.45,0.11,7.00,-11.52,-49.00,-2453.38,24862
0.28,6.28,-0.17,7.00,-21.50,-58.00,-2454.22,24870
0.28,6.21,-0.07,7.00,-21.05,-57.00,-2454.22,24880
0.23,6.19,-0.02,7.00,-20.55,-57.00,-2454.22,24889
0.32,6.15,-0.05,7.00,-22.31,-58.00,-2454.22,24897
0.28,6.17,0.02,7.00,-20.48,-57.00,-2455.06,24906
0.23,6.13,-0.03,7.00,-22.27,-58.00,-2455.06,24914
0.28,6.13,-0.00,7.00,-21.84,-58.00,-2455.06,24924
0.61,6.17,0.04,7.00,-19.87,-56.00,-2455.90,24933
0.61,6.28,0.11,7.00,-15.89,-53.00,-2455.90,24941
0.37,6.22,-0.06,7.00,-20.82,-57.00,-2456.74,24950
0.70,6.26,0.04,7.00,-17.66,-54.00,-2456.74,24958
0.32,6.47,0.21,7.00,-8.98,-47.00,-2457.58,24968
0.70,6.70,0.23,7.00,-2.74,-42.00,-2458.42,24977
0.28,6.81,0.11,7.00,-2.44,-42.00,-2458.42,24985
0.32,7.03,0.22,7.00,5.27,44.00,-2458.42,24994
0.32,7.16,0.12,7.00,6.49,45.00,-2459.26,25003
0.28,7.37,0.21,7.00,13.65,51.00,-2459.26,25012
0.32,7.35,-0.03,7.00,8.10,46.00,-2459.26,25020
0.28,7.25,-0.10,7.00,4.31,43.00,-2459.26,25029
0.28,7.40,0.15,7.00,13.04,50.00,-2459.26,25038
0.32,7.61,0.21,7.00,19.32,56.00,-2458.42,25047
0.28,7.47,-0.13,7.00,9.13,47.00,-2458.42,25056
0.28,7.60,0.12,7.00,17.38,54.00,-2457.58,25064
0.28,7.59,-0.01,7.00,14.52,52.00,-2456.74,25073
0.28,7.44,-0.15,7.00,7.91,46.00,-2455.90,25081
0.28,7.40,-0.04,7.00,9.34,47.00,-2455.90,25091
0.32,7.80,0.39,7.00,27.77,63.00,-2455.06,25100
0.70,7.99,0.20,7.00,28.67,64.00,-2455.06,25108
0.28,7.57,-0.42,7.00,6.05,45.00,-2454.22,25117
0.42,7.55,-0.02,7.00,13.28,51.00,-2453.38,25125
0.28,7.63,0.08,7.00,17.40,54.00,-2453.38,25135
0.23,7.73,0.10,7.00,20.43,57.00,-2452.54,25144
0.37,7.75,0.01,7.00,18.86,55.00,-2451.70,25152
0.85,7.79,0.04,7.00,20.62,57.00,-2451.70,25161
0.37,7.97,0.18,7.00,27.87,63.00,-2450.86,25169
0.90,8.06,0.09,7.00,28.27,63.00,-2450.02,25179
0.37,8.15,0.09,7.00,30.48,65.00,-2450.02,25187
0.66,8.18,0.03,7.00,30.23,65.00,-2449.18,25196
0.70,8.02,-0.17,7.00,22.09,58.00,-2449.18,25205
0.70,7.96,-0.05,7.00,23.08,59.00,-2448.34,25213
0.37,7.82,-0.15,7.00,17.54,54.00,-2447.51,25223
0.46,7.63,-0.19,7.00,11.84,49.00,-2446.67,25231
0.28,7.47,-0.16,7.00,8.62,47.00,-2446.67,25240
0.37,7.32,-0.15,7.00,4.80,44.00,-2445.83,25249
0.28,7.14,-0.17,7.00,0.17,40.00,-2444.99,25257
0.28,7.01,-0.13,7.00,-2.34,-41.00,-2444.15,25267
0.75,6.89,-0.12,7.00,-5.19,-44.00,-2444.15,25275
0.32,6.66,-0.23,7.00,-13.29,-51.00,-2444.15,25284
0.70,6.44,-0.21,7.00,-18.19,-55.00,-2444.15,25292
0.80,6.29,-0.16,7.00,-21.00,-57.00,-2444.15,25302
0.28,6.06,-0.22,7.00,-27.82,-63.00,-2444.99,25311
0.37,5.84,-0.22,7.00,-33.46,-68.00,-2444.99,25319
0.32,4.94,-0.90,7.00,-13.93,-51.00,-2444.99,25328
0.28,4.89,-0.05,7.00,-10.75,-49.00,-2444.99,25337
0.28,4.59,-0.30,7.00,-13.24,-51.00,-2444.99,25346
0.28,4.44,-0.15,7.00,-13.41,-51.00,-2444.99,25355
0.28,4.51,0.07,7.00,-12.19,-50.00,-2444.99,25364
0.28,4.64,0.13,7.00,-11.28,-49.00,-2444.99,25372
0.28,4.77,0.13,7.00,-10.67,-48.00,-2444.99,25381
0.28,4.90,0.14,7.00,-9.94,-48.00,-2444.99,25390
0.28,5.17,0.27,7.00,-40.34,-73.00,-2444.99,25399
0.28,5.32,0.15,7.00,-39.04,-72.00,-2444.99,25408
0.28,5.46,0.14,7.00,-35.59,-69.00,-2444.99,25416
0.32,5.64,0.18,7.00,-30.45,-65.00,-2444.99,25425
0.80,5.76,0.12,7.00,-28.48,-63.00,-2444.99,25434
0.32,5.89,0.13,7.00,-25.29,-61.00,-2444.99,25443
0.09,5.93,0.05,7.00,-25.74,-61.00,-2444.99,25452
0.37,5.84,-0.10,7.00,-30.96,-66.00,-2444.99,25460
0.80,5.85,0.01,7.00,-28.72,-64.00,-2444.99,25469
0.46,5.92,0.07,7.00,-25.66,-61.00,-2444.99,25479
0.28,5.83,-0.09,7.00,-30.92,-66.00,-2444.99,25487
0.28,5.74,-0.09,7.00,-33.33,-68.00,-2444.99,25496
0.28,5.73,-0.01,7.00,-31.90,-66.00,-2444.99,25504
0.32,5.44,-0.29,7.00,-44.82,-77.00,-2444.99,25513
0.28,5.34,-0.10,7.00,-43.35,-76.00,-2444.99,25523
0.28,5.30,-0.04,7.00,-43.30,-76.00,-2444.99,25531
0.28,5.27,-0.04,7.00,-44.04,-77.00,-2444.99,25540
0.28,5.21,-0.05,7.00,-45.74,-78.00,-2444.99,25548
0.28,5.19,-0.02,7.00,-45.67,-78.00,-2444.99,25558
0.28,5.19,-0.00,7.00,-45.30,-78.00,-2445.83,25567
0.32,5.07,-0.12,7.00,-50.79,-82.00,-2445.83,25575
0.28,5.11,0.04,7.00,-46.51,-79.00,-2445.83,25584
0.32,5.14,0.04,7.00,-45.62,-78.00,-2445.83,25593
0.90,5.24,0.09,7.00,-42.27,-75.00,-2445.83,25602
0.28,5.21,-0.03,7.00,-45.42,-78.00,-2445.83,25611
0.42,5.24,0.04,7.00,-43.21,-76.00,-2445.83,25619
0.32,5.23,-0.01,7.00,-44.51,-77.00,-2445.83,25628
0.23,5.22,-0.01,7.00,-44.79,-77.00,-2445.83,25637
0.28,5.21,-0.01,7.00,-44.86,-77.00,-2445.83,25646
0.28,5.20,-0.01,7.00,-45.09,-77.00,-2445.83,25655
0.23,5.23,0.02,7.00,-43.82,-76.00,-2445.83,25663
0.28,5.18,-0.05,7.00,-46.44,-79.00,-2445.83,25672
0.28,5.21,0.03,7.00,-44.33,-77.00,-2445.83,25681
0.28,5.18,-0.02,7.00,-45.83,-78.00,-2445.83,25690
0.28,5.27,0.09,7.00,-41.33,-74.00,-2445.83,25699
0.18,5.21,-0.06,7.00,-45.93,-78.00,-2445.83,25707
0.28,5.22,0.00,7.00,-44.53,-77.00,-2445.83,25716
0.32,5.29,0.07,7.00,-41.28,-74.00,-2445.83,25725
0.61,5.38,0.09,7.00,-38.75,-72.00,-2445.83,25734
0.28,5.34,-0.04,7.00,-42.38,-75.00,-2445.83,25743
0.32,5.40,0.07,7.00,-38.60,-72.00,-2445.83,25752
0.85,5.46,0.06,7.00,-37.18,-71.00,-2445.83,25760
0.56,5.60,0.13,7.00,-32.49,-67.00,-2445.83,25769
0.42,5.64,0.05,7.00,-33.07,-67.00,-2445.83,25778
0.61,5.69,0.05,7.00,-31.64,-66.00,-2445.83,25787
0.80,5.73,0.04,7.00,-31.04,-66.00,-2445.83,25796
0.32,5.79,0.06,7.00,-29.24,-64.00,-2445.83,25804
0.28,5.79,0.00,7.00,-30.33,-65.00,-2446.67,25814
0.28,5.68,-0.11,7.00,-35.24,-69.00,-2446.67,25822
0.28,5.64,-0.04,7.00,-34.93,-69.00,-2446.67,25831
0.28,5.58,-0.06,7.00,-36.59,-70.00,-2446.67,25840
0.28,5.54,-0.04,7.00,-37.09,-71.00,-2446.67,25848
0.28,5.55,0.01,7.00,-35.97,-70.00,-2446.67,25858
0.28,5.52,-0.03,7.00,-37.52,-71.00,-2446.67,25866
0.28,5.59,0.07,7.00,-33.91,-68.00,-2446.67,25875
0.28,5.70,0.11,7.00,-30.50,-65.00,-2446.67,25884
0.28,5.70,0.00,7.00,-32.51,-67.00,-2446.67,25892
0.28,5.76,0.07,7.00,-29.58,-64.00,-2446.67,25902
0.23,5.91,0.14,7.00,-24.48,-60.00,-2446.67,25911
0.28,5.96,0.06,7.00,-24.73,-60.00,-2446.67,25919
0.28,5.90,-0.06,7.00,-28.76,-64.00,-2446.67,25928
0.80,5.93,0.03,7.00,-26.28,-62.00,-2446.67,25936
0.32,5.76,-0.17,7.00,-34.41,-69.00,-2446.67,25946
0.46,5.70,-0.06,7.00,-33.70,-68.00,-2446.67,25955
0.32,5.65,-0.05,7.00,-34.62,-69.00,-2446.67,25963
0.37,5.55,-0.10,7.00,-38.13,-72.00,-2446.67,25972
0.28,5.54,-0.02,7.00,-36.91,-71.00,-2446.67,25980
2.27,5.48,-0.05,7.00,-38.92,-72.00,-2446.67,25990
0.32,5.42,-0.07,7.00,-40.92,-74.00,-2446.67,25999
0.28,5.34,-0.08,7.00,-42.98,-76.00,-2446.67,26007
0.28,5.16,-0.18,7.00,-49.55,-81.00,-2446.67,26016
0.37,5.01,-0.15,7.00,-52.65,-84.00,-2446.67,26025
0.37,4.93,-0.09,7.00,-10.72,-49.00,-2446.67,26034
0.28,4.83,-0.10,7.00,-11.27,-49.00,-2446.67,26043
0.28,4.78,-0.04,7.00,-11.25,-49.00,-2446.67,26051
0.28,4.70,-0.08,7.00,-11.82,-49.00,-2446.67,26060
0.32,4.64,-0.06,7.00,-12.03,-50.00,-2446.67,26070
0.80,4.56,-0.08,7.00,-12.53,-50.00,-2446.67,26078
0.32,4.48,-0.08,7.00,-12.90,-50.00,-2446.67,26087
0.37,4.33,-0.16,7.00,-13.99,-51.00,-2446.67,26096
0.56,4.17,-0.16,7.00,-14.81,-52.00,-2446.67,26104
0.28,4.04,-0.13,7.00,-15.34,-52.00,-2446.67,26114
0.42,3.88,-0.16,7.00,-16.25,-53.00,-2446.67,26123
0.28,3.73,-0.15,7.00,-16.93,-54.00,-2446.67,26131
0.28,3.61,-0.12,7.00,-17.41,-54.00,-2446.67,26140
0.23,3.53,-0.08,7.00,-17.66,-54.00,-2446.67,26149
0.66,3.47,-0.06,7.00,-17.88,-55.00,-2446.67,26158
0.51,3.41,-0.06,7.00,-18.22,-55.00,-2446.67,26167
0.70,3.37,-0.03,7.00,-18.26,-55.00,-2446.67,26176
0.46,3.38,0.01,7.00,-18.04,-55.00,-2447.51,26184
0.75,3.44,0.05,7.00,-17.59,-54.00,-2447.51,26193
0.32,3.51,0.07,7.00,-17.20,-54.00,-2447.51,26202
0.80,3.59,0.08,7.00,-16.71,-54.00,-2447.51,26211
0.66,3.74,0.15,7.00,-15.72,-53.00,-2448.34,26220
0.23,3.90,0.17,7.00,-14.82,-52.00,-2448.34,26228
0.37,4.21,0.31,7.00,-12.70,-50.00,-2448.34,26237
0.28,4.33,0.12,7.00,-12.85,-50.00,-2448.34,26247
0.42,4.47,0.13,7.00,-12.14,-50.00,-2449.18,26255
0.56,4.52,0.06,7.00,-12.16,-50.00,-2449.18,26264
0.37,4.60,0.08,7.00,-11.65,-49.00,-2449.18,26273
0.61,4.67,0.06,7.00,-11.43,-49.00,-2450.02,26281
0.32,4.74,0.07,7.00,-11.01,-49.00,-2450.02,26291
0.28,4.77,0.03,7.00,-10.99,-49.00,-2450.86,26300
0.37,4.86,0.09,7.00,-10.31,-48.00,-2450.86,26308
0.28,5.00,0.14,7.00,-9.46,-47.00,-2450.86,26317
0.28,5.12,0.12,7.00,-44.66,-77.00,-2450.86,26326
0.28,5.24,0.12,7.00,-41.73,-75.00,-2451.70,26335
0.28,5.33,0.10,7.00,-39.69,-73.00,-2451.70,26344
0.28,5.45,0.11,7.00,-36.59,-70.00,-2451.70,26352
0.28,5.56,0.11,7.00,-33.91,-68.00,-2452.54,26361
0.28,5.42,-0.14,7.00,-42.40,-75.00,-2452.54,26371
0.28,5.45,0.03,7.00,-38.14,-72.00,-2452.54,26379
0.42,5.61,0.16,7.00,-31.37,-66.00,-2452.54,26388
0.56,5.85,0.23,7.00,-24.16,-60.00,-2453.38,26396
0.37,6.05,0.20,7.00,-19.80,-56.00,-2453.38,26405
0.61,6.21,0.17,7.00,-16.31,-53.00,-2453.38,26415
0.28,6.53,0.32,7.00,-5.35,-44.00,-2453.38,26423
0.28,6.71,0.18,7.00,-3.68,-43.00,-2453.38,26432
0.66,6.78,0.06,7.00,-4.32,-43.00,-2453.38,26440
0.28,6.77,-0.01,7.00,-5.89,-44.00,-2453.38,26449
0.28,6.68,-0.09,7.00,-9.99,-48.00,-2453.38,26458
0.32,6.64,-0.03,7.00,-9.64,-48.00,-2453.38,26467
0.42,6.70,0.06,7.00,-6.12,-45.00,-2453.38,26476
0.70,6.82,0.12,7.00,-2.13,-41.00,-2453.38,26484
0.70,6.87,0.05,7.00,-2.15,-41.00,-2453.38,26493
0.42,6.88,0.01,7.00,-2.65,-42.00,-2453.38,26502
0.28,6.84,-0.04,7.00,-4.82,-44.00,-2453.38,26511
0.32,6.73,-0.11,7.00,-8.88,-47.00,-2453.38,26519
0.28,6.69,-0.04,7.00,-8.50,-47.00,-2453.38,26528
0.32,6.50,-0.19,7.00,-16.20,-53.00,-2453.38,26537
0.32,6.34,-0.16,7.00,-19.66,-56.00,-2453.38,26546
0.28,6.19,-0.15,7.00,-23.21,-59.00,-2453.38,26555
0.70,6.07,-0.12,7.00,-25.54,-61.00,-2453.38,26563
0.32,5.98,-0.09,7.00,-27.36,-63.00,-2453.38,26572
0.61,6.00,0.02,7.00,-24.75,-60.00,-2453.38,26582
0.28,5.84,-0.16,7.00,-32.16,-67.00,-2454.22,26590
0.28,5.72,-0.12,7.00,-34.22,-68.00,-2454.22,26599
0.28,5.69,-0.04,7.00,-33.53,-68.00,-2454.22,26608
0.28,5.61,-0.07,7.00,-36.15,-70.00,-2455.06,26616
0.28,5.50,-0.12,7.00,-39.93,-73.00,-2455.06,26626
0.28,5.32,-0.18,7.00,-45.48,-78.00,-2455.90,26634
0.28,5.07,-0.25,7.00,-53.05,-84.00,-2455.90,26643
0.28,4.89,-0.19,7.00,-11.32,-49.00,-2455.90,26652
0.28,4.68,-0.20,7.00,-12.39,-50.00,-2455.90,26660
0.66,4.57,-0.11,7.00,-12.61,-50.00,-2456.74,26670
0.42,4.46,-0.11,7.00,-13.14,-51.00,-2456.74,26679
0.28,4.37,-0.09,7.00,-13.50,-51.00,-2456.74,26687
0.32,4.23,-0.14,7.00,-14.38,-52.00,-2456.74,26696
0.28,4.11,-0.12,7.00,-14.95,-52.00,-2456.74,26705
0.28,3.92,-0.19,7.00,-16.18,-53.00,-2456.74,26714
0.00,3.79,-0.13,7.00,-16.57,-53.00,-2456.74,26723
0.42,3.70,-0.09,7.00,-16.83,-54.00,-2456.74,26731
0.23,3.64,-0.06,7.00,-17.02,-54.00,-2456.74,26740
0.56,3.63,-0.01,7.00,-16.92,-54.00,-2456.74,26749
0.28,3.69,0.07,7.00,-16.26,-53.00,-2456.74,26758
0.28,3.73,0.04,7.00,-16.18,-53.00,-2456.74,26767
0.32,3.76,0.03,7.00,-16.05,-53.00,-2456.74,26776
0.28,3.85,0.09,7.00,-15.36,-52.00,-2456.74,26784
0.28,4.07,0.22,7.00,-13.77,-51.00,-2456.74,26793
0.37,4.15,0.08,7.00,-13.89,-51.00,-2456.74,26803
0.28,4.14,-0.02,7.00,-14.39,-52.00,-2456.74,26811
0.28,4.00,-0.13,7.00,-15.52,-53.00,-2456.74,26820
0.46,3.85,-0.15,7.00,-16.34,-53.00,-2456.74,26828
0.28,3.61,-0.25,7.00,-17.96,-55.00,-2456.74,26838
0.28,3.36,-0.25,7.00,-19.20,-56.00,-2456.74,26847
0.42,3.21,-0.15,7.00,-19.56,-56.00,-2456.74,26855
0.28,3.12,-0.09,7.00,-19.78,-56.00,-2456.74,26864
0.23,3.09,-0.03,7.00,-19.65,-56.00,-2456.74,26873
0.75,2.90,-0.19,7.00,-21.28,-57.00,-2456.74,26882
0.37,2.71,-0.19,7.00,-22.22,-58.00,-2456.74,26891
0.80,2.67,-0.04,7.00,-21.79,-58.00,-2456.74,26900
0.32,2.60,-0.07,7.00,-22.30,-58.00,-2456.74,26908
0.42,2.48,-0.12,7.00,-23.11,-59.00,-2456.74,26917
0.32,2.39,-0.08,7.00,-23.38,-59.00,-2456.74,26926
0.32,2.40,0.01,7.00,-22.94,-59.00,-2456.74,26935
0.28,2.46,0.06,7.00,-22.47,-58.00,-2456.74,26944
0.32,2.51,0.05,7.00,-22.26,-58.00,-2456.74,26952
0.32,2.55,0.04,7.00,-22.09,-58.00,-2456.74,26961
0.28,2.55,-0.00,7.00,-22.26,-58.00,-2456.74,26971
0.28,2.52,-0.03,7.00,-22.50,-58.00,-2456.74,26979
0.32,2.47,-0.05,7.00,-22.89,-59.00,-2456.74,26988
0.61,2.42,-0.04,7.00,-23.07,-59.00,-2456.74,26997
0.51,2.54,0.12,7.00,-21.80,-58.00,-2456.74,27005
0.32,2.61,0.07,7.00,-21.66,-58.00,-2456.74,27015
0.32,2.62,0.00,7.00,-21.91,-58.00,-2456.74,27023
0.28,2.62,0.00,7.00,-21.88,-58.00,-2456.74,27032
0.66,2.68,0.06,7.00,-21.32,-57.00,-2456.74,27041
0.32,2.78,0.10,7.00,-20.68,-57.00,-2456.74,27049
0.70,2.82,0.04,7.00,-20.76,-57.00,-2456.74,27059
0.32,2.79,-0.02,7.00,-21.13,-57.00,-2456.74,27068
0.28,2.74,-0.05,7.00,-21.48,-58.00,-2456.74,27076
0.28,2.71,-0.04,7.00,-21.62,-58.00,-2456.74,27085
0.32,2.67,-0.03,7.00,-21.76,-58.00,-2456.74,27095
0.28,2.68,0.00,7.00,-21.62,-58.00,-2456.74,27103
0.28,2.64,-0.03,7.00,-21.93,-58.00,-2457.58,27112
0.37,2.57,-0.07,7.00,-22.46,-58.00,-2457.58,27121
0.28,2.47,-0.10,7.00,-23.07,-59.00,-2457.58,27129
0.23,2.39,-0.08,7.00,-23.38,-59.00,-2457.58,27139
0.28,2.31,-0.07,7.00,-23.72,-59.00,-2457.58,27147
0.28,2.23,-0.08,7.00,-24.16,-60.00,-2457.58,27156
0.80,2.15,-0.08,7.00,-24.57,-60.00,-2457.58,27165
0.42,2.11,-0.04,7.00,-24.63,-60.00,-2457.58,27173
0.85,2.06,-0.05,7.00,-24.91,-60.00,-2457.58,27183
0.37,2.03,-0.03,7.00,-25.00,-60.00,-2457.58,27192
0.32,1.94,-0.09,7.00,-25.66,-61.00,-2457.58,27200
0.37,1.75,-0.19,7.00,-27.01,-62.00,-2457.58,27209
0.56,1.67,-0.08,7.00,-26.95,-62.00,-2457.58,27218
0.37,1.57,-0.10,7.00,-27.54,-63.00,-2457.58,27227
0.70,1.47,-0.10,7.00,-28.02,-63.00,-2457.58,27236
0.28,1.36,-0.12,7.00,-28.66,-64.00,-2457.58,27245
0.28,1.33,-0.03,7.00,-28.45,-63.00,-2457.58,27253
0.42,1.29,-0.04,7.00,-28.67,-64.00,-2457.58,27262
0.28,1.25,-0.04,7.00,-28.92,-64.00,-2457.58,27271
0.28,1.22,-0.03,7.00,-29.05,-64.00,-2457.58,27280
0.46,1.19,-0.02,7.00,-29.13,-64.00,-2457.58,27289
0.28,1.12,-0.07,7.00,-29.67,-64.00,-2457.58,27297
0.28,1.05,-0.07,7.00,-30.03,-65.00,-2457.58,27307
0.42,0.92,-0.13,7.00,-30.89,-65.00,-2457.58,27316
0.28,0.83,-0.10,7.00,-31.26,-66.00,-2457.58,27324
0.28,0.68,-0.15,7.00,-32.18,-67.00,-2457.58,27333
0.28,0.49,-0.19,7.00,-33.33,-68.00,-2457.58,27342
0.28,0.30,-0.19,7.00,-34.26,-68.00,-2457.58,27351
0.28,0.18,-0.12,7.00,-34.57,-69.00,-2457.58,27360
0.32,0.11,-0.08,7.00,-34.77,-69.00,-2457.58,27369
0.61,0.02,-0.09,7.00,-35.25,-69.00,-2457.58,27377
0.32,-0.10,-0.12,7.00,-35.96,-70.00,-2457.58,27386
0.61,-0.18,-0.09,7.00,-36.26,-70.00,-2457.58,27396
0.28,-0.19,-0.01,7.00,-36.01,-70.00,-2457.58,27404
0.28,-0.19,0.00,7.00,-35.95,-70.00,-2457.58,27413
0.28,-0.14,0.05,7.00,-35.47,-69.00,-2457.58,27421
0.42,-0.05,0.09,7.00,-34.91,-69.00,-2457.58,27430
0.28,0.05,0.11,7.00,-34.30,-68.00,-2457.58,27440
0.28,0.19,0.14,7.00,-33.50,-68.00,-2458.42,27448
0.28,0.30,0.11,7.00,-33.09,-67.00,-2458.42,27457
0.28,0.39,0.09,7.00,-32.72,-67.00,-2458.42,27466
0.28,0.36,-0.02,7.00,-33.27,-67.00,-2458.42,27474
0.37,0.30,-0.06,7.00,-33.74,-68.00,-2458.42,27484
0.28,0.33,0.03,7.00,-33.24,-67.00,-2458.42,27493
0.61,0.34,0.01,7.00,-33.27,-67.00,-2458.42,27501
0.42,0.32,-0.02,7.00,-33.45,-68.00,-2458.42,27510
0.32,0.35,0.03,7.00,-33.13,-67.00,-2458.42,27518
0.42,0.42,0.07,7.00,-32.65,-67.00,-2459.26,27528
0.46,0.48,0.06,7.00,-32.34,-67.00,-2459.26,27537
0.28,0.50,0.02,7.00,-32.44,-67.00,-2459.26,27545
0.32,0.48,-0.02,7.00,-32.68,-67.00,-2459.26,27554
0.66,0.53,0.05,7.00,-32.19,-67.00,-2459.26,27564
0.28,0.64,0.12,7.00,-31.34,-66.00,-2459.26,27572
0.28,0.74,0.10,7.00,-30.94,-66.00,-2459.26,27581
0.00,0.83,0.10,7.00,-30.44,-65.00,-2459.26,27590
0.28,0.95,0.12,7.00,-29.76,-65.00,-2459.26,27598
0.28,1.10,0.15,7.00,-28.92,-64.00,-2459.26,27608
0.32,1.19,0.09,7.00,-28.72,-64.00,-2460.10,27616
0.28,1.22,0.03,7.00,-28.78,-64.00,-2460.10,27625
0.28,1.18,-0.04,7.00,-29.24,-64.00,-2460.10,27634
0.05,1.17,-0.02,7.00,-29.23,-64.00,-2460.10,27642
0.28,1.14,-0.03,7.00,-29.41,-64.00,-2460.10,27652
0.28,1.06,-0.08,7.00,-29.99,-65.00,-2460.10,27661
0.32,0.70,-0.36,7.00,-32.94,-67.00,-2460.10,27669
0.61,0.65,-0.05,7.00,-31.93,-66.00,-2460.10,27678
0.28,0.62,-0.03,7.00,-32.00,-66.00,-2460.93,27687
0.32,0.58,-0.05,7.00,-32.31,-67.00,-2460.93,27696
0.37,0.56,-0.01,7.00,-32.22,-67.00,-2460.93,27705
0.37,0.51,-0.05,7.00,-32.67,-67.00,-2460.93,27714
0.32,0.51,0.00,7.00,-32.41,-67.00,-2460.93,27722
0.28,0.48,-0.04,7.00,-32.75,-67.00,-2460.93,27731
0.28,0.37,-0.11,7.00,-33.56,-68.00,-2460.93,27741
0.46,0.35,-0.03,7.00,-33.37,-68.00,-2460.93,27749
0.75,0.31,-0.04,7.00,-33.60,-68.00,-2460.93,27758
0.70,0.40,0.09,7.00,-32.65,-67.00,-2461.77,27766
0.75,0.45,0.05,7.00,-32.57,-67.00,-2461.77,27776
0.28,0.26,-0.19,7.00,-34.49,-69.00,-2461.77,27785
0.23,0.09,-0.16,7.00,-35.19,-69.00,-2461.77,27793
0.28,0.03,-0.06,7.00,-35.09,-69.00,-2461.77,27802
0.28,0.13,0.10,7.00,-33.97,-68.00,-2461.77,27811
0.23,0.33,0.20,7.00,-32.53,-67.00,-2461.77,27820
0.28,0.61,0.28,7.00,-30.83,-65.00,-2461.77,27829
0.28,0.91,0.30,7.00,-29.23,-64.00,-2461.77,27837
0.23,1.18,0.27,7.00,-28.03,-63.00,-2461.77,27846
0.66,1.32,0.14,7.00,-27.81,-63.00,-2461.77,27855
0.28,1.42,0.10,7.00,-27.51,-63.00,-2461.77,27864
0.28,1.52,0.10,7.00,-27.00,-62.00,-2461.77,27873
0.42,1.58,0.06,7.00,-26.87,-62.00,-2461.77,27882
0.28,1.58,0.01,7.00,-27.06,-62.00,-2461.77,27890
0.23,1.64,0.06,7.00,-26.58,-62.00,-2461.77,27899
0.28,1.76,0.13,7.00,-25.68,-61.00,-2461.77,27909
0.28,1.92,0.16,7.00,-24.77,-60.00,-2461.77,27917
0.23,2.03,0.10,7.00,-24.45,-60.00,-2461.77,27926
0.32,2.16,0.13,7.00,-23.68,-59.00,-2461.77,27935
0.28,2.41,0.25,7.00,-21.92,-58.00,-2461.77,27943
0.23,2.58,0.17,7.00,-21.39,-57.00,-2461.77,27953
0.28,2.50,-0.08,7.00,-22.84,-59.00,-2461.77,27962
0.28,2.34,-0.16,7.00,-23.96,-60.00,-2461.77,27970
0.28,2.31,-0.03,7.00,-23.58,-59.00,-2461.77,27979
0.28,2.37,0.06,7.00,-22.88,-59.00,-2461.77,27987
0.37,2.44,0.06,7.00,-22.56,-58.00,-2461.77,27997
0.28,2.45,0.01,7.00,-22.69,-59.00,-2461.77,28006
0.42,2.44,-0.01,7.00,-22.81,-59.00,-2461.77,28014
0.28,2.43,-0.02,7.00,-22.94,-59.00,-2461.77,28023
0.28,2.41,-0.01,7.00,-22.99,-59.00,-2461.77,28033
0.75,2.40,-0.01,7.00,-23.03,-59.00,-2461.77,28041
0.28,2.40,-0.00,7.00,-23.03,-59.00,-2461.77,28050
0.28,2.44,0.04,7.00,-22.66,-59.00,-2461.77,28059
0.32,2.61,0.17,7.00,-21.26,-57.00,-2461.77,28067
0.28,2.61,0.01,7.00,-21.91,-58.00,-2461.77,28077
0.28,2.63,0.02,7.00,-21.76,-58.00,-2461.77,28086
0.28,2.69,0.06,7.00,-21.29,-57.00,-2461.77,28094
0.28,2.75,0.05,7.00,-21.06,-57.00,-2461.77,28103
0.37,2.82,0.08,7.00,-20.60,-57.00,-2461.77,28111
0.28,2.96,0.14,7.00,-19.66,-56.00,-2461.77,28121
0.28,2.89,-0.07,7.00,-20.81,-57.00,-2461.77,28130
0.28,2.63,-0.26,7.00,-22.88,-59.00,-2461.77,28138
0.37,2.70,0.07,7.00,-21.21,-57.00,-2461.77,28147
0.28,0.31,-2.40,7.00,-43.05,-76.00,-2461.77,28156
0.75,1.17,0.87,7.00,-25.65,-61.00,-2462.61,28165
0.42,1.32,0.15,7.00,-27.78,-63.00,-2462.61,28174
0.75,1.68,0.36,7.00,-25.18,-61.00,-2462.61,28183
0.70,1.67,-0.01,7.00,-26.68,-62.00,-2462.61,28191
0.28,1.73,0.06,7.00,-26.15,-62.00,-2462.61,28200
0.28,1.92,0.19,7.00,-24.64,-60.00,-2462.61,28209
0.90,2.21,0.29,7.00,-22.82,-59.00,-2462.61,28218
0.28,2.45,0.24,7.00,-21.81,-58.00,-2462.61,28227
0.70,2.68,0.23,7.00,-20.67,-57.00,-2462.61,28235
0.46,2.91,0.23,7.00,-19.56,-56.00,-2462.61,28244
0.28,3.23,0.32,7.00,-17.55,-54.00,-2462.61,28254
0.23,3.63,0.40,7.00,-15.22,-52.00,-2462.61,28262
0.28,3.96,0.33,7.00,-13.88,-51.00,-2462.61,28271
0.32,4.25,0.29,7.00,-12.57,-50.00,-2462.61,28280
0.28,4.44,0.19,7.00,-12.03,-50.00,-2462.61,28289
0.28,4.67,0.23,7.00,-10.73,-49.00,-2462.61,28298
0.28,4.89,0.22,7.00,-9.65,-48.00,-2462.61,28306
0.23,5.07,0.18,7.00,-44.64,-77.00,-2462.61,28315
0.37,5.23,0.16,7.00,-40.99,-74.00,-2462.61,28324
0.28,5.39,0.16,7.00,-37.11,-71.00,-2462.61,28333
0.28,5.49,0.10,7.00,-35.88,-70.00,-2462.61,28342
0.28,5.57,0.09,7.00,-33.92,-68.00,-2462.61,28351
0.28,5.61,0.04,7.00,-33.85,-68.00,-2462.61,28359
0.28,5.66,0.05,7.00,-32.51,-67.00,-2462.61,28368
0.28,5.73,0.07,7.00,-30.44,-65.00,-2462.61,28377
0.56,5.81,0.08,7.00,-28.04,-63.00,-2463.45,28386
0.28,5.84,0.03,7.00,-28.46,-63.00,-2463.45,28395
0.28,5.82,-0.02,7.00,-29.78,-65.00,-2463.45,28403
0.66,5.76,-0.07,7.00,-32.43,-67.00,-2463.45,28412
0.28,5.65,-0.10,7.00,-35.78,-70.00,-2464.29,28421
0.23,5.55,-0.10,7.00,-38.34,-72.00,-2464.29,28430
0.32,5.45,-0.10,7.00,-40.85,-74.00,-2464.29,28439
0.28,5.35,-0.10,7.00,-43.26,-76.00,-2465.13,28447
0.28,5.27,-0.08,7.00,-45.02,-77.00,-2465.13,28456
0.32,5.20,-0.07,7.00,-46.48,-79.00,-2465.97,28466
0.28,5.12,-0.07,7.00,-48.44,-80.00,-2465.97,28474
0.23,5.06,-0.06,7.00,-49.86,-81.00,-2466.81,28483
0.32,5.00,-0.06,7.00,-51.07,-83.00,-2467.65,28491
0.28,4.92,-0.08,7.00,-10.75,-49.00,-2467.65,28500
0.23,4.82,-0.10,7.00,-11.30,-49.00,-2468.49,28510
0.28,4.70,-0.12,7.00,-12.02,-50.00,-2469.33,28518
0.28,4.58,-0.12,7.00,-12.60,-50.00,-2469.33,28527
0.23,4.56,-0.02,7.00,-12.28,-50.00,-2470.17,28536
0.28,4.56,0.01,7.00,-12.15,-50.00,-2470.17,28545
0.32,4.70,0.14,7.00,-10.95,-49.00,-2471.01,28554
0.80,4.80,0.10,7.00,-10.59,-48.00,-2471.85,28563
0.32,4.85,0.05,7.00,-10.59,-48.00,-2471.85,28571
0.56,4.92,0.08,7.00,-10.07,-48.00,-2472.69,28580
0.23,4.92,0.00,7.00,-10.38,-48.00,-2473.52,28589
0.28,4.91,-0.01,7.00,-10.48,-48.00,-2473.52,28598
0.46,4.90,-0.01,7.00,-10.53,-48.00,-2474.36,28607
0.23,4.94,0.04,7.00,-10.13,-48.00,-2475.20,28615
0.28,5.00,0.06,7.00,-48.82,-81.00,-2475.20,28624
0.28,5.04,0.04,7.00,-48.23,-80.00,-2476.04,28634
0.23,5.10,0.06,7.00,-46.24,-78.00,-2476.88,28642
0.32,5.19,0.08,7.00,-43.66,-76.00,-2477.72,28651
0.56,5.29,0.10,7.00,-40.89,-74.00,-2478.56,28659
0.28,5.38,0.09,7.00,-38.61,-72.00,-2479.40,28668
0.28,5.42,0.04,7.00,-38.63,-72.00,-2479.40,28678
0.28,5.45,0.03,7.00,-38.19,-72.00,-2480.24,28686
0.28,5.49,0.04,7.00,-36.79,-70.00,-2481.08,28695
0.32,5.56,0.07,7.00,-34.73,-69.00,-2481.92,28703
0.28,5.56,0.00,7.00,-35.87,-70.00,-2481.92,28712
0.28,5.47,-0.10,7.00,-40.25,-73.00,-2482.76,28722
0.28,5.47,0.01,7.00,-38.11,-72.00,-2483.60,28730
0.28,5.49,0.01,7.00,-37.57,-71.00,-2484.44,28739
0.28,5.54,0.05,7.00,-35.43,-69.00,-2485.28,28748
0.28,5.53,-0.01,7.00,-37.01,-71.00,-2486.11,28756
0.28,5.46,-0.07,7.00,-39.94,-73.00,-2486.11,28766
0.37,5.38,-0.08,7.00,-42.11,-75.00,-2486.95,28774
0.28,5.31,-0.07,7.00,-43.66,-76.00,-2487.79,28783
0.28,5.25,-0.06,7.00,-45.09,-77.00,-2488.63,28792
0.23,5.52,0.28,7.00,-31.34,-66.00,-2489.47,28801
0.28,5.45,-0.08,7.00,-40.45,-74.00,-2490.31,28810
0.28,5.68,0.23,7.00,-28.48,-63.00,-2491.15,28819
0.28,5.70,0.02,7.00,-32.24,-67.00,-2491.99,28827
0.32,5.68,-0.01,7.00,-33.24,-67.00,-2492.83,28836
0.70,5.75,0.07,7.00,-29.77,-65.00,-2492.83,28845
0.28,5.82,0.06,7.00,-28.35,-63.00,-2493.67,28854
0.32,5.90,0.08,7.00,-25.97,-61.00,-2494.51,28863
0.28,5.98,0.08,7.00,-23.99,-60.00,-2495.35,28871
0.28,5.99,0.01,7.00,-24.92,-60.00,-2496.19,28880
0.32,5.90,-0.10,7.00,-29.55,-64.00,-2496.19,28890
0.28,5.90,0.00,7.00,-27.49,-63.00,-2497.03,28898
0.23,5.84,-0.06,7.00,-30.29,-65.00,-2497.87,28907
0.37,5.82,-0.01,7.00,-29.73,-65.00,-2498.70,28915
0.28,5.85,0.03,7.00,-28.21,-63.00,-2498.70,28924
0.28,5.83,-0.02,7.00,-29.57,-64.00,-2499.54,28934
0.28,5.79,-0.04,7.00,-30.87,-65.00,-2499.54,28942
0.28,5.74,-0.05,7.00,-32.40,-67.00,-2500.38,28951
0.51,5.69,-0.05,7.00,-33.64,-68.00,-2501.22,28959
0.28,5.66,-0.03,7.00,-34.05,-68.00,-2501.22,28968
0.28,5.60,-0.07,7.00,-36.38,-70.00,-2502.06,28978
0.28,5.53,-0.06,7.00,-37.97,-71.00,-2502.06,28986
0.28,5.48,-0.05,7.00,-39.15,-72.00,-2502.90,28995
0.28,5.44,-0.04,7.00,-39.68,-73.00,-2502.90,29004
0.66,5.40,-0.04,7.00,-40.83,-74.00,-2503.74,29012
0.28,5.34,-0.06,7.00,-42.60,-75.00,-2503.74,29022
0.28,5.30,-0.04,7.00,-43.20,-76.00,-2504.58,29030
0.70,5.29,-0.01,7.00,-43.00,-76.00,-2504.58,29039
0.70,5.24,-0.05,7.00,-45.18,-78.00,-2504.58,29048
0.70,5.20,-0.04,7.00,-45.70,-78.00,-2505.42,29057
0.28,5.17,-0.03,7.00,-46.46,-79.00,-2505.42,29066
0.28,5.16,-0.01,7.00,-46.07,-78.00,-2505.42,29074
0.32,5.15,-0.01,7.00,-46.35,-79.00,-2506.26,29083
0.28,5.12,-0.03,7.00,-47.52,-80.00,-2506.26,29092
0.85,5.11,-0.01,7.00,-47.31,-79.00,-2506.26,29101
0.32,5.12,0.01,7.00,-46.73,-79.00,-2506.26,29110
0.32,5.13,0.00,7.00,-46.78,-79.00,-2507.10,29118
0.32,5.13,0.01,7.00,-46.60,-79.00,-2507.10,29127
0.32,5.16,0.03,7.00,-45.42,-78.00,-2507.10,29136
0.32,5.21,0.05,7.00,-43.85,-76.00,-2507.10,29145
0.66,5.26,0.05,7.00,-42.47,-75.00,-2507.10,29154
0.42,5.30,0.04,7.00,-41.61,-75.00,-2507.10,29162
0.75,5.33,0.03,7.00,-41.26,-74.00,-2507.10,29171
0.46,5.36,0.03,7.00,-40.40,-73.00,-2507.10,29180
0.75,5.37,0.01,7.00,-40.65,-74.00,-2507.94,29189
0.32,5.38,0.02,7.00,-40.05,-73.00,-2507.94,29198
0.56,5.39,0.01,7.00,-40.07,-73.00,-2507.94,29207
0.32,5.39,-0.01,7.00,-40.49,-74.00,-2507.94,29215
0.28,5.33,-0.05,7.00,-42.73,-76.00,-2507.94,29224
0.28,5.32,-0.01,7.00,-42.07,-75.00,-2507.94,29233
0.32,5.30,-0.02,7.00,-42.96,-76.00,-2507.94,29242
0.28,5.28,-0.02,7.00,-43.49,-76.00,-2507.94,29251
0.28,5.31,0.03,7.00,-41.55,-74.00,-2507.94,29259
0.23,5.31,-0.00,7.00,-42.36,-75.00,-2507.94,29268
0.28,5.32,0.02,7.00,-41.62,-75.00,-2507.94,29277
0.70,5.40,0.08,7.00,-38.50,-72.00,-2507.94,29286
0.23,5.37,-0.03,7.00,-41.36,-74.00,-2507.94,29295
0.28,5.33,-0.04,7.00,-42.43,-75.00,-2507.94,29303
0.28,5.28,-0.06,7.00,-44.26,-77.00,-2507.94,29313
0.28,5.23,-0.04,7.00,-45.04,-77.00,-2507.94,29321
0.32,5.17,-0.07,7.00,-47.15,-79.00,-2507.94,29330
0.28,5.18,0.01,7.00,-45.25,-78.00,-2508.78,29339
0.23,5.17,-0.01,7.00,-45.79,-78.00,-2508.78,29347
0.32,5.23,0.06,7.00,-42.97,-76.00,-2508.78,29357
0.28,5.34,0.11,7.00,-39.15,-72.00,-2509.62,29366
0.23,5.41,0.07,7.00,-38.37,-72.00,-2509.62,29374
0.32,5.45,0.04,7.00,-38.05,-72.00,-2510.46,29383
0.28,5.51,0.06,7.00,-35.97,-70.00,-2510.46,29391
0.28,5.65,0.14,7.00,-30.91,-66.00,-2510.46,29401
0.32,5.76,0.11,7.00,-28.87,-64.00,-2511.29,29410
0.28,5.84,0.08,7.00,-27.35,-63.00,-2511.29,29418
0.28,5.95,0.11,7.00,-24.02,-60.00,-2511.29,29427
0.32,6.05,0.10,7.00,-21.63,-58.00,-2511.29,29436
0.28,6.17,0.11,7.00,-18.61,-55.00,-2512.13,29445
0.23,6.28,0.12,7.00,-15.55,-53.00,-2512.13,29454
0.28,6.40,0.12,7.00,-12.60,-50.00,-2512.13,29462
0.28,6.48,0.07,7.00,-11.59,-49.00,-2512.13,29471
0.28,6.54,0.07,7.00,-10.06,-48.00,-2512.13,29480
0.32,6.59,0.05,7.00,-9.24,-47.00,-2512.13,29489
0.28,6.62,0.03,7.00,-9.00,-47.00,-2512.13,29498
0.28,6.60,-0.02,7.00,-10.33,-48.00,-2512.13,29506
0.28,6.61,0.00,7.00,-9.77,-48.00,-2512.13,29515
0.28,6.61,0.00,7.00,-9.85,-48.00,-2512.13,29523
0.28,6.58,-0.02,7.00,-10.81,-49.00,-2512.97,29533
0.28,6.47,-0.11,7.00,-15.32,-52.00,-2512.97,29542
0.28,6.35,-0.13,7.00,-18.76,-55.00,-2512.97,29550
0.28,6.28,-0.07,7.00,-19.32,-56.00,-2512.97,29559
0.23,6.25,-0.03,7.00,-19.17,-56.00,-2512.97,29569
0.28,6.21,-0.05,7.00,-20.86,-57.00,-2512.97,29577
0.23,6.28,0.08,7.00,-16.45,-53.00,-2512.97,29586
0.28,6.34,0.05,7.00,-15.52,-53.00,-2512.97,29594
0.32,6.43,0.09,7.00,-12.58,-50.00,-2512.97,29603
0.46,6.54,0.11,7.00,-9.22,-47.00,-2513.81,29613
0.28,6.64,0.10,7.00,-7.07,-45.00,-2513.81,29621
0.42,6.73,0.09,7.00,-5.09,-44.00,-2513.81,29630
0.32,6.83,0.10,7.00,-2.18,-41.00,-2513.81,29638
0.28,6.93,0.10,7.00,0.47,40.00,-2514.65,29647
0.23,7.10,0.16,7.00,5.68,44.00,-2514.65,29656
0.28,7.27,0.17,7.00,10.25,48.00,-2514.65,29665
0.28,7.37,0.10,7.00,11.24,49.00,-2514.65,29674
0.23,7.45,0.08,7.00,12.69,50.00,-2514.65,29682
0.37,7.47,0.02,7.00,12.28,50.00,-2513.81,29691
0.51,7.45,-0.02,7.00,10.96,49.00,-2513.81,29700
1.62,7.43,-0.02,7.00,10.43,48.00,-2512.97,29709
0.37,7.39,-0.04,7.00,8.90,47.00,-2512.13,29717
0.28,7.28,-0.11,7.00,4.86,44.00,-2512.13,29726
0.28,7.18,-0.11,7.00,2.28,41.00,-2512.13,29735
0.42,7.13,-0.05,7.00,2.18,41.00,-2512.13,29744
0.28,7.17,0.04,7.00,4.99,44.00,-2512.13,29753
0.28,7.15,-0.02,7.00,3.40,42.00,-2512.13,29761
0.28,7.14,-0.01,7.00,3.44,42.00,-2512.13,29770
0.28,7.14,0.00,7.00,3.58,42.00,-2512.13,29778
0.28,7.21,0.07,7.00,6.58,45.00,-2512.13,29788
0.28,7.28,0.07,7.00,8.22,46.00,-2512.13,29796
0.00,7.36,0.08,7.00,10.57,48.00,-2512.13,29805
0.28,7.41,0.05,7.00,11.24,49.00,-2512.13,29813
0.61,7.46,0.06,7.00,12.72,50.00,-2512.13,29822
0.23,7.52,0.06,7.00,14.13,51.00,-2512.13,29832
0.28,7.57,0.05,7.00,15.41,52.00,-2512.13,29840
0.28,7.62,0.05,7.00,16.54,53.00,-2512.13,29849
0.23,7.67,0.05,7.00,17.68,54.00,-2512.13,29857
0.28,7.69,0.02,7.00,17.84,55.00,-2512.13,29867
0.75,7.71,0.01,7.00,17.91,55.00,-2512.13,29876
0.42,7.71,-0.00,7.00,17.60,54.00,-2512.13,29884
0.32,7.67,-0.04,7.00,15.94,53.00,-2512.13,29893
0.61,7.61,-0.06,7.00,14.02,51.00,-2511.29,29901
0.23,7.56,-0.05,7.00,12.88,50.00,-2511.29,29911
0.28,7.51,-0.05,7.00,11.62,49.00,-2511.29,29920
0.28,7.44,-0.06,7.00,9.73,48.00,-2511.29,29928
0.28,7.39,-0.05,7.00,8.60,47.00,-2511.29,29937
0.23,7.32,-0.07,7.00,6.53,45.00,-2511.29,29945
0.28,7.26,-0.06,7.00,5.37,44.00,-2511.29,29955
0.28,7.20,-0.06,7.00,3.83,43.00,-2511.29,29963
0.28,7.14,-0.06,7.00,2.11,41.00,-2511.29,29972
0.32,7.07,-0.07,7.00,0.30,40.00,-2511.29,29980
0.28,6.99,-0.08,7.00,-1.74,-41.00,-2511.29,29989
0.28,6.91,-0.09,7.00,-4.08,-43.00,-2511.29,29998
0.23,6.84,-0.07,7.00,-5.51,-44.00,-2512.13,30007
0.28,6.77,-0.06,7.00,-6.87,-45.00,-2512.13,30016
0.28,6.74,-0.03,7.00,-6.99,-45.00,-2512.13,30024
0.28,6.76,0.02,7.00,-5.70,-44.00,-2512.13,30033
0.28,6.77,0.01,7.00,-5.48,-44.00,-2512.97,30042
0.28,6.80,0.03,7.00,-4.26,-43.00,-2512.97,30051
0.28,6.85,0.04,7.00,-3.03,-42.00,-2513.81,30059
0.32,6.91,0.06,7.00,-0.96,-40.00,-2513.81,30068
0.28,7.00,0.09,7.00,1.76,41.00,-2514.65,30077
0.28,7.08,0.08,7.00,3.73,43.00,-2514.65,30086
0.28,7.17,0.09,7.00,5.89,44.00,-2514.65,30095
0.28,7.26,0.10,7.00,8.48,47.00,-2514.65,30103
0.61,7.29,0.03,7.00,7.84,46.00,-2513.81,30112
0.32,7.40,0.11,7.00,12.03,50.00,-2513.81,30120
0.46,7.46,0.06,7.00,12.74,50.00,-2512.97,30130
0.28,7.55,0.09,7.00,15.73,53.00,-2512.13,30139
0.28,7.63,0.08,7.00,17.29,54.00,-2512.13,30147
0.32,7.74,0.11,7.00,20.55,57.00,-2511.29,30156
0.28,7.87,0.13,7.00,24.36,60.00,-2510.46,30164
0.28,8.00,0.13,7.00,27.42,63.00,-2510.46,30174
0.32,8.02,0.02,7.00,25.84,61.00,-2510.46,30183
0.37,8.01,-0.00,7.00,25.24,61.00,-2509.62,30191
0.61,7.97,-0.04,7.00,23.49,59.00,-2508.78,30200
0.23,7.97,-0.00,7.00,24.22,60.00,-2507.94,30209
0.32,7.95,-0.02,7.00,23.35,59.00,-2507.94,30218
0.28,7.89,-0.06,7.00,20.89,57.00,-2507.10,30226
0.28,7.84,-0.04,7.00,20.17,56.00,-2507.10,30235
0.32,7.80,-0.05,7.00,18.99,55.00,-2506.26,30244
0.70,7.73,-0.07,7.00,16.91,54.00,-2505.42,30253
0.32,7.65,-0.08,7.00,14.59,52.00,-2505.42,30262
0.37,7.55,-0.10,7.00,11.80,49.00,-2504.58,30270
0.28,7.46,-0.09,7.00,9.82,48.00,-2504.58,30279
0.28,7.37,-0.10,7.00,7.18,45.00,-2503.74,30288
0.28,7.28,-0.09,7.00,5.07,44.00,-2502.90,30297
0.28,7.17,-0.10,7.00,2.24,41.00,-2502.90,30306
0.23,7.09,-0.08,7.00,0.62,40.00,-2502.06,30314
0.70,7.03,-0.06,7.00,-0.41,-40.00,-2502.06,30323
0.75,6.96,-0.07,7.00,-2.26,-41.00,-2502.06,30331
.00,-2503.74,30375
0.42,6.68,-0.07,7.00,-9.51,-48.00,-2503.74,30385
0.42,6.61,-0.07,7.00,-11.16,-49.00,-2503.74,30393
0.32,6.54,-0.07,7.00,-12.74,-50.00,-2504.58,30402
0.23,6.52,-0.02,7.00,-12.33,-50.00,-2504.58,30410
0.28,6.54,0.02,7.00,-11.24,-49.00,-2504.58,30419
0.28,6.58,0.04,7.00,-9.62,-48.00,-2505.42,30429
0.28,6.62,0.04,7.00,-8.51,-47.00,-2505.42,30437
0.28,6.65,0.03,7.00,-8.17,-46.00,-2505.42,30446
0.28,6.69,0.04,7.00,-6.79,-45.00,-2506.26,30454
0.28,6.74,0.04,7.00,-5.79,-44.00,-2506.26,30464
0.28,6.79,0.05,7.00,-4.27,-43.00,-2506.26,30473
0.28,6.84,0.05,7.00,-2.89,-42.00,-2507.10,30481
0.46,6.89,0.04,7.00,-1.99,-41.00,-2507.10,30490
0.32,6.92,0.04,7.00,-1.21,-41.00,-2507.10,30498
0.42,6.95,0.03,7.00,-0.57,-40.00,-2507.10,30508
0.28,6.98,0.02,7.00,-0.11,-40.00,-2507.94,30516
0.28,6.98,0.01,7.00,-0.32,-40.00,-2507.94,30525
0.28,6.99,0.00,7.00,-0.29,-40.00,-2507.94,30533
0.28,7.00,0.01,7.00,0.21,40.00,-2508.78,30542
0.23,7.03,0.03,7.00,1.43,41.00,-2508.78,30552
0.32,7.06,0.03,7.00,2.26,41.00,-2508.78,30560
0.42,7.12,0.05,7.00,4.02,43.00,-2508.78,30569
0.28,7.19,0.07,7.00,6.30,45.00,-2508.78,30577
0.37,7.25,0.05,7.00,7.26,46.00,-2508.78,30586
0.28,7.27,0.02,7.00,7.20,45.00,-2508.78,30595
0.90,7.29,0.02,7.00,7.65,46.00,-2508.78,30604
0.37,7.34,0.05,7.00,9.38,47.00,-2507.94,30612
0.28,7.40,0.06,7.00,11.20,49.00,-2507.94,30621
0.28,7.41,0.01,7.00,10.55,48.00,-2507.94,30630
0.28,7.47,0.06,7.00,13.12,51.00,-2507.94,30639
0.00,7.49,0.02,7.00,12.70,50.00,-2507.94,30648
0.37,7.50,0.01,7.00,12.73,50.00,-2507.94,30656
0.37,7.48,-0.03,7.00,11.38,49.00,-2507.94,30665
0.56,7.47,-0.00,7.00,11.68,49.00,-2507.94,30673
0.28,7.44,-0.04,7.00,10.18,48.00,-2507.10,30683
0.23,7.42,-0.01,7.00,10.23,48.00,-2507.10,30692
0.23,7.41,-0.01,7.00,10.03,48.00,-2507.10,30700
0.28,7.42,0.01,7.00,10.52,48.00,-2507.10,30709
0.28,7.40,-0.01,7.00,9.76,48.00,-2507.10,30717
0.70,7.41,0.01,7.00,10.28,48.00,-2507.10,30727
0.37,7.42,0.01,7.00,10.58,48.00,-2507.10,30736
0.28,7.42,0.01,7.00,10.75,49.00,-2507.10,30744
0.28,7.40,-0.02,7.00,9.60,48.00,-2507.10,30753
0.32,7.39,-0.02,7.00,9.31,47.00,-2507.10,30761
0.28,7.36,-0.03,7.00,8.39,46.00,-2507.10,30771
0.32,7.33,-0.02,7.00,7.86,46.00,-2507.10,30779
0.42,7.32,-0.02,7.00,7.63,46.00,-2507.10,30788
0.51,7.30,-0.02,7.00,6.97,45.00,-2507.10,30796
0.32,7.30,-0.00,7.00,7.37,46.00,-2507.10,30806
0.61,7.29,-0.00,7.00,7.24,46.00,-2507.10,30815
0.61,7.29,-0.00,7.00,7.30,46.00,-2507.10,30823
0.37,7.28,-0.02,7.00,6.63,45.00,-2507.10,30832
0.61,7.25,-0.03,7.00,5.54,44.00,-2507.10,30840
0.28,7.23,-0.02,7.00,5.27,44.00,-2507.10,30850
0.56,7.20,-0.02,7.00,4.64,43.00,-2507.10,30858
0.28,7.17,-0.04,7.00,3.44,42.00,-2507.10,30867
0.28,7.15,-0.02,7.00,3.31,42.00,-2507.10,30875
0.28,7.11,-0.04,7.00,2.09,41.00,-2507.10,30884
0.28,7.09,-0.03,7.00,1.62,41.00,-2506.26,30893
0.23,7.07,-0.01,7.00,1.53,41.00,-2506.26,30902
0.32,7.05,-0.02,7.00,0.86,40.00,-2506.26,30911
0.28,7.03,-0.02,7.00,0.21,40.00,-2506.26,30919
0.28,6.99,-0.04,7.00,-0.98,-40.00,-2506.26,30928
0.23,6.95,-0.04,7.00,-1.88,-41.00,-2506.26,30937
0.28,6.89,-0.07,7.00,-4.13,-43.00,-2506.26,30946
0.23,6.85,-0.04,7.00,-4.63,-43.00,-2506.26,30954
0.23,6.80,-0.05,7.00,-6.07,-45.00,-2506.26,30963
0.28,6.75,-0.04,7.00,-7.07,-45.00,-2506.26,30972
0.28,6.70,-0.05,7.00,-8.50,-47.00,-2506.26,30981
0.37,6.67,-0.03,7.00,-8.90,-47.00,-2506.26,30990
0.56,6.65,-0.02,7.00,-9.36,-47.00,-2507.10,30998
0.32,6.62,-0.03,7.00,-10.14,-48.00,-2507.10,31007
0.32,6.56,-0.05,7.00,-12.05,-50.00,-2507.94,31015
0.23,6.44,-0.12,7.00,-16.23,-53.00,-2507.94,31025
0.28,6.39,-0.05,7.00,-16.31,-53.00,-2508.78,31034
0.28,6.28,-0.11,7.00,-20.26,-57.00,-2508.78,31042
0.28,6.23,-0.04,7.00,-20.03,-56.00,-2508.78,31051
0.85,6.31,0.08,7.00,-15.71,-53.00,-2508.78,31060
0.28,6.37,0.06,7.00,-14.67,-52.00,-2508.78,31069
0.28,6.41,0.04,7.00,-14.04,-51.00,-2508.78,31078
0.32,6.47,0.06,7.00,-12.07,-50.00,-2508.78,31086
0.28,6.52,0.05,7.00,-11.09,-49.00,-2508.78,31095
0.28,6.58,0.07,7.00,-9.09,-47.00,-2509.62,31105
0.28,6.69,0.11,7.00,-5.62,-44.00,-2509.62,31113
0.28,6.76,0.07,7.00,-4.39,-43.00,-2509.62,31122
0.28,6.85,0.09,7.00,-1.94,-41.00,-2509.62,31130
0.23,6.94,0.09,7.00,0.28,40.00,-2509.62,31139
0.28,7.03,0.09,7.00,2.38,41.00,-2509.62,31148
0.28,7.10,0.07,7.00,3.94,43.00,-2509.62,31157
0.28,7.16,0.06,7.00,5.08,44.00,-2509.62,31165
0.28,7.21,0.06,7.00,6.44,45.00,-2508.78,31174
0.46,7.26,0.04,7.00,7.28,46.00,-2508.78,31183
0.70,7.29,0.03,7.00,7.93,46.00,-2508.78,31192
0.37,7.34,0.05,7.00,9.48,47.00,-2507.94,31201
0.70,7.37,0.03,7.00,9.88,48.00,-2507.94,31209
0.32,7.41,0.04,7.00,11.07,49.00,-2507.10,31218
0.28,7.43,0.02,7.00,10.95,49.00,-2507.10,31226
0.28,7.45,0.03,7.00,11.95,50.00,-2506.26,31236
0.28,7.42,-0.04,7.00,9.59,48.00,-2506.26,31245
0.32,7.41,-0.01,7.00,10.06,48.00,-2506.26,31253
0.28,7.41,0.00,7.00,10.32,48.00,-2505.42,31262
0.28,7.40,-0.01,7.00,9.74,48.00,-2505.42,31270
0.28,7.33,-0.07,7.00,6.74,45.00,-2504.58,31280
0.32,7.26,-0.07,7.00,5.08,44.00,-2504.58,31288
0.28,7.20,-0.06,7.00,3.87,43.00,-2503.74,31297
0.28,7.12,-0.08,7.00,1.46,41.00,-2503.74,31306
0.18,7.05,-0.07,7.00,-0.24,-40.00,-2503.74,31314
0.51,6.96,-0.08,7.00,-2.57,-42.00,-2502.90,31324
0.28,6.87,-0.09,7.00,-5.00,-44.00,-2502.90,31332
0.51,6.80,-0.07,7.00,-6.37,-45.00,-2502.90,31341
0.32,6.72,-0.08,7.00,-8.53,-47.00,-2502.90,31349
0.56,6.67,-0.05,7.00,-9.17,-47.00,-2503.74,31358
0.28,6.60,-0.07,7.00,-11.38,-49.00,-2503.74,31367
0.32,6.53,-0.07,7.00,-13.02,-50.00,-2503.74,31376
0.28,6.39,-0.14,7.00,-18.08,-55.00,-2504.58,31385
0.28,6.36,-0.03,7.00,-16.75,-54.00,-2504.58,31393
0.05,6.29,-0.07,7.00,-19.18,-56.00,-2504.58,31403
0.85,6.25,-0.04,7.00,-19.56,-56.00,-2505.42,31412
0.28,6.23,-0.02,7.00,-19.54,-56.00,-2505.42,31420
0.32,6.28,0.04,7.00,-17.19,-54.00,-2505.42,31429
0.28,6.30,0.02,7.00,-16.96,-54.00,-2506.26,31437
0.28,6.35,0.05,7.00,-15.44,-52.00,-2506.26,31447
0.37,6.41,0.06,7.00,-13.62,-51.00,-2506.26,31456
0.28,6.47,0.06,7.00,-11.95,-50.00,-2506.26,31464
0.28,6.50,0.03,7.00,-11.89,-49.00,-2507.10,31473
0.32,6.53,0.03,7.00,-11.26,-49.00,-2507.10,31481
0.70,6.54,0.01,7.00,-11.19,-49.00,-2507.10,31491
0.32,6.57,0.03,7.00,-10.14,-48.00,-2507.10,31500
0.28,6.56,-0.01,7.00,-11.34,-49.00,-2507.10,31508
0.28,6.65,0.09,7.00,-6.88,-45.00,-2507.10,31517
0.75,6.66,0.01,7.00,-8.44,-47.00,-2507.94,31525
0.23,6.62,-0.03,7.00,-10.15,-48.00,-2507.94,31535
0.28,6.65,0.03,7.00,-8.32,-46.00,-2507.94,31544
0.28,6.66,0.01,7.00,-8.46,-47.00,-2507.94,31552
0.28,6.64,-0.01,7.00,-9.17,-47.00,-2508.78,31561
0.28,6.61,-0.04,7.00,-10.51,-48.00,-2508.78,31569
0.28,6.61,0.00,7.00,-9.78,-48.00,-2508.78,31579
0.70,6.67,0.06,7.00,-7.14,-45.00,-2508.78,31587
0.61,6.65,-0.02,7.00,-9.03,-47.00,-2508.78,31596
0.70,6.74,0.09,7.00,-4.68,-43.00,-2509.62,31605
0.70,6.84,0.10,7.00,-2.12,-41.00,-2509.62,31613
0.75,6.90,0.06,7.00,-1.39,-41.00,-2509.62,31623
0.42,6.94,0.04,7.00,-0.70,-40.00,-2509.62,31631
0.28,7.08,0.14,7.00,4.78,43.00,-2509.62,31640
0.23,7.03,-0.05,7.00,-0.37,-40.00,-2509.62,31648
0.28,7.09,0.07,7.00,3.70,43.00,-2509.62,31657
0.28,7.10,0.01,7.00,2.76,42.00,-2509.62,31666
0.28,6.98,-0.12,7.00,-2.81,-42.00,-2509.62,31675
0.51,6.97,-0.02,7.00,-1.21,-41.00,-2509.62,31684
0.28,6.63,-0.34,7.00,-16.05,-53.00,-2509.62,31692
0.28,6.61,-0.02,7.00,-10.09,-48.00,-2509.62,31702
0.28,6.63,0.02,7.00,-8.85,-47.00,-2509.62,31710
0.32,6.60,-0.03,7.00,-10.40,-48.00,-2509.62,31719
0.28,6.49,-0.12,7.00,-15.24,-52.00,-2509.62,31728
0.23,6.37,-0.12,7.00,-18.11,-55.00,-2509.62,31736
0.28,6.39,0.02,7.00,-14.77,-52.00,-2509.62,31746
0.28,6.60,0.21,7.00,-5.64,-44.00,-2509.62,31754
0.23,6.69,0.08,7.00,-6.23,-45.00,-2509.62,31763
0.28,6.62,-0.07,7.00,-10.97,-49.00,-2509.62,31772
0.28,6.65,0.04,7.00,-7.86,-46.00,-2509.62,31780
0.23,6.63,-0.03,7.00,-9.88,-48.00,-2509.62,31790
0.32,6.76,0.13,7.00,-3.42,-42.00,-2509.62,31798
0.32,6.76,0.01,7.00,-5.78,-44.00,-2509.62,31807
0.80,6.88,0.11,7.00,-0.81,-40.00,-2509.62,31816
0.37,6.89,0.02,7.00,-2.29,-41.00,-2509.62,31824
0.28,6.94,0.05,7.00,-0.49,-40.00,-2509.62,31834
0.42,7.08,0.14,7.00,4.94,44.00,-2509.62,31842
0.70,7.07,-0.01,7.00,1.58,41.00,-2509.62,31851
0.28,7.10,0.03,7.00,2.98,42.00,-2509.62,31859
0.28,7.26,0.16,7.00,9.88,48.00,-2509.62,31868
0.28,7.38,0.12,7.00,11.94,50.00,-2508.78,31877
0.32,7.39,0.01,7.00,9.83,48.00,-2508.78,31886
0.28,7.44,0.05,7.00,12.10,50.00,-2507.94,31895
0.28,7.40,-0.04,7.00,9.12,47.00,-2507.94,31903
0.23,7.42,0.02,7.00,10.81,49.00,-2507.10,31912
0.28,7.37,-0.05,7.00,8.40,46.00,-2506.26,31921
0.28,7.32,-0.05,7.00,6.92,45.00,-2505.42,31930
0.28,7.30,-0.02,7.00,7.20,46.00,-2504.58,31938
0.28,7.11,-0.20,7.00,-1.26,-41.00,-2504.58,31947
0.28,7.15,0.05,7.00,4.73,43.00,-2503.74,31956
0.28,7.07,-0.08,7.00,0.22,40.00,-2502.90,31965
0.66,7.12,0.05,7.00,4.01,43.00,-2502.90,31974
0.32,7.22,0.10,7.00,7.55,46.00,-2502.06,31982
0.61,7.16,-0.06,7.00,2.71,42.00,-2501.22,31991
0.28,7.04,-0.12,7.00,-1.59,-41.00,-2501.22,32000
0.28,6.97,-0.07,7.00,-2.16,-41.00,-2500.38,32009
0.28,6.94,-0.03,7.00,-2.04,-41.00,-2500.38,32017
0.28,6.88,-0.06,7.00,-4.27,-43.00,-2500.38,32026
0.28,6.75,-0.13,7.00,-8.92,-47.00,-2500.38,32035
0.28,6.44,-0.31,7.00,-20.12,-56.00,-2500.38,32044
0.32,6.19,-0.25,7.00,-25.14,-61.00,-2500.38,32053
0.28,6.02,-0.17,7.00,-27.99,-63.00,-2500.38,32062
0.28,5.92,-0.10,7.00,-28.99,-64.00,-2500.38,32070
0.28,5.83,-0.09,7.00,-31.11,-66.00,-2500.38,32079
0.05,5.69,-0.14,7.00,-35.70,-70.00,-2500.38,32088
0.28,5.59,-0.10,7.00,-37.23,-71.00,-2500.38,32097
0.23,5.50,-0.09,7.00,-39.12,-72.00,-2500.38,32106
0.37,5.42,-0.08,7.00,-41.10,-74.00,-2500.38,32114
0.28,5.32,-0.10,7.00,-43.89,-76.00,-2500.38,32123
0.37,5.21,-0.11,7.00,-47.03,-79.00,-2500.38,32132
0.70,5.11,-0.10,7.00,-49.19,-81.00,-2501.22,32141
0.32,5.00,-0.12,7.00,-10.48,-48.00,-2501.22,32150
0.61,4.91,-0.09,7.00,-10.82,-49.00,-2501.22,32158
0.37,4.79,-0.12,7.00,-11.51,-49.00,-2502.06,32167
0.61,4.71,-0.08,7.00,-11.73,-49.00,-2502.06,32177
0.42,4.68,-0.04,7.00,-11.78,-49.00,-2502.06,32185
0.90,4.66,-0.02,7.00,-11.76,-49.00,-2502.06,32194
0.32,4.64,-0.02,7.00,-11.87,-49.00,-2502.06,32202
0.32,4.62,-0.02,7.00,-12.00,-50.00,-2502.06,32211
0.46,4.66,0.04,7.00,-11.56,-49.00,-2502.90,32221
0.28,4.67,0.02,7.00,-11.56,-49.00,-2502.90,32229
0.37,4.70,0.02,7.00,-11.41,-49.00,-2502.90,32238
0.23,4.74,0.04,7.00,-11.16,-49.00,-2502.90,32247
0.37,4.77,0.03,7.00,-11.05,-49.00,-2502.90,32256
0.32,4.79,0.02,7.00,-10.98,-49.00,-2502.90,32265
0.23,4.77,-0.01,7.00,-11.19,-49.00,-2503.74,32273
0.28,4.77,-0.00,7.00,-11.14,-49.00,-2503.74,32282
0.51,4.76,-0.01,7.00,-11.23,-49.00,-2503.74,32291
0.28,4.77,0.01,7.00,-11.12,-49.00,-2503.74,32300
0.61,4.82,0.05,7.00,-10.67,-48.00,-2503.74,32309
0.28,4.90,0.08,7.00,-10.18,-48.00,-2503.74,32318
0.46,4.89,-0.01,7.00,-10.58,-48.00,-2503.74,32326
0.28,4.89,0.00,7.00,-10.52,-48.00,-2503.74,32335
0.28,4.91,0.02,7.00,-10.39,-48.00,-2503.74,32345
0.37,4.92,0.01,7.00,-10.35,-48.00,-2503.74,32353
0.28,4.91,-0.01,7.00,-10.49,-48.00,-2503.74,32362
0.37,4.87,-0.04,7.00,-10.85,-49.00,-2503.74,32370
0.70,4.78,-0.08,7.00,-11.42,-49.00,-2503.74,32379
0.32,4.71,-0.07,7.00,-11.74,-49.00,-2503.74,32389
0.80,4.65,-0.06,7.00,-11.95,-50.00,-2503.74,32397
0.32,4.58,-0.07,7.00,-12.36,-50.00,-2503.74,32406
0.28,4.52,-0.06,7.00,-12.66,-50.00,-2503.74,32415
0.28,4.47,-0.05,7.00,-12.86,-50.00,-2504.58,32423
0.32,4.46,-0.01,7.00,-12.74,-50.00,-2504.58,32433
0.28,4.49,0.04,7.00,-12.39,-50.00,-2504.58,32442
0.28,4.53,0.04,7.00,-12.20,-50.00,-2504.58,32450
0.37,4.54,0.01,7.00,-12.29,-50.00,-2504.58,32459
0.37,4.57,0.03,7.00,-12.02,-50.00,-2504.58,32467
0.23,4.57,-0.00,7.00,-12.19,-50.00,-2504.58,32477
0.37,4.57,0.01,7.00,-12.12,-50.00,-2504.58,32486
0.28,4.63,0.06,7.00,-11.64,-49.00,-2504.58,32494
0.66,4.67,0.04,7.00,-11.48,-49.00,-2505.42,32503
0.56,4.66,-0.01,7.00,-11.71,-49.00,-2505.42,32513
0.28,4.70,0.04,7.00,-11.32,-49.00,-2505.42,32521
0.28,4.79,0.09,7.00,-10.70,-49.00,-2505.42,32530
0.32,4.90,0.11,7.00,-10.06,-48.00,-2506.26,32538
0.28,4.99,0.08,7.00,-9.73,-48.00,-2506.26,32547
0.28,5.12,0.13,7.00,-44.48,-77.00,-2506.26,32557
0.66,5.21,0.09,7.00,-43.07,-76.00,-2507.10,32565
0.28,5.29,0.08,7.00,-41.23,-74.00,-2507.94,32574
0.28,5.37,0.08,7.00,-39.22,-73.00,-2507.94,32583
0.42,5.44,0.07,7.00,-37.55,-71.00,-2508.78,32591
0.23,5.48,0.04,7.00,-37.37,-71.00,-2509.62,32601
0.28,5.42,-0.06,7.00,-40.77,-74.00,-2510.46,32609
0.28,5.35,-0.07,7.00,-42.69,-75.00,-2511.29,32618
0.28,5.21,-0.14,7.00,-47.66,-80.00,-2512.13,32627
0.28,5.01,-0.20,7.00,-53.88,-85.00,-2512.97,32635
0.37,4.76,-0.24,7.00,-12.16,-50.00,-2514.65,32645
0.70,4.59,-0.18,7.00,-12.77,-50.00,-2515.49,32654
0.32,4.44,-0.15,7.00,-13.42,-51.00,-2517.17,32662
0.46,4.29,-0.15,7.00,-14.16,-51.00,-2518.01,32671
0.28,4.29,0.01,7.00,-13.51,-51.00,-2518.85,32680
0.28,4.31,0.02,7.00,-13.38,-51.00,-2519.69,32689
0.90,4.33,0.02,7.00,-13.28,-51.00,-2520.53,32698
0.28,4.38,0.05,7.00,-12.91,-50.00,-2521.37,32707
0.28,4.44,0.06,7.00,-12.56,-50.00,-2522.21,32715
0.37,4.44,0.00,7.00,-12.78,-50.00,-2523.05,32724
0.42,4.51,0.07,7.00,-12.14,-50.00,-2523.05,32733
0.28,4.52,0.01,7.00,-12.37,-50.00,-2523.88,32742
0.32,4.48,-0.04,7.00,-12.72,-50.00,-2524.72,32751
0.28,4.45,-0.03,7.00,-12.86,-50.00,-2524.72,32759
0.28,4.49,0.04,7.00,-12.38,-50.00,-2525.56,32769
0.32,4.52,0.03,7.00,-12.27,-50.00,-2525.56,32778
0.46,4.59,0.06,7.00,-11.81,-49.00,-2526.40,32786
0.28,4.65,0.06,7.00,-11.52,-49.00,-2526.40,32795
0.32,4.67,0.02,7.00,-11.56,-49.00,-2526.40,32804
0.32,4.69,0.02,7.00,-11.47,-49.00,-2527.24,32813
0.32,4.76,0.07,7.00,-10.91,-49.00,-2527.24,32822
0.32,4.78,0.01,7.00,-11.06,-49.00,-2527.24,32830
0.28,4.83,0.05,7.00,-10.63,-48.00,-2527.24,32839
0.28,4.87,0.04,7.00,-10.52,-48.00,-2527.24,32848
0.37,4.89,0.02,7.00,-10.44,-48.00,-2527.24,32857
0.37,4.86,-0.03,7.00,-10.85,-49.00,-2527.24,32866
0.28,4.85,-0.01,7.00,-10.81,-49.00,-2527.24,32875
0.80,4.87,0.03,7.00,-10.54,-48.00,-2527.24,32883
0.70,4.87,-0.01,7.00,-10.70,-48.00,-2527.24,32892
0.42,4.82,-0.04,7.00,-11.06,-49.00,-2527.24,32902
0.37,4.80,-0.02,7.00,-11.09,-49.00,-2527.24,32910
0.28,4.81,0.00,7.00,-10.95,-49.00,-2527.24,32919
0.28,4.81,0.01,7.00,-10.92,-49.00,-2527.24,32927
0.32,4.84,0.03,7.00,-10.67,-48.00,-2527.24,32936
0.42,4.81,-0.03,7.00,-11.07,-49.00,-2527.24,32946
0.61,4.78,-0.03,7.00,-11.21,-49.00,-2527.24,32954
0.61,4.74,-0.04,7.00,-11.43,-49.00,-2527.24,32963
0.28,4.70,-0.05,7.00,-11.70,-49.00,-2527.24,32972
0.37,4.61,-0.09,7.00,-12.31,-50.00,-2527.24,32980
0.32,4.55,-0.06,7.00,-12.49,-50.00,-2527.24,32990
0.28,4.62,0.07,7.00,-11.59,-49.00,-2527.24,32999
0.66,4.63,0.01,7.00,-11.80,-49.00,-2527.24,33007
0.28,4.71,0.07,7.00,-11.18,-49.00,-2527.24,33016
0.28,4.73,0.02,7.00,-11.29,-49.00,-2527.24,33025
0.28,4.73,0.01,7.00,-11.29,-49.00,-2527.24,33034
0.28,4.64,-0.09,7.00,-12.16,-50.00,-2527.24,33043
0.28,4.59,-0.06,7.00,-12.28,-50.00,-2527.24,33051
0.28,4.51,-0.07,7.00,-12.74,-50.00,-2527.24,33060
0.28,4.48,-0.03,7.00,-12.73,-50.00,-2527.24,33070
0.28,4.48,0.00,7.00,-12.56,-50.00,-2527.24,33078
0.37,4.54,0.06,7.00,-12.07,-50.00,-2527.24,33087
0.23,4.57,0.03,7.00,-12.05,-50.00,-2527.24,33096
0.28,4.52,-0.05,7.00,-12.57,-50.00,-2527.24,33104
0.70,4.47,-0.05,7.00,-12.84,-50.00,-2527.24,33114
0.37,4.37,-0.10,7.00,-13.54,-51.00,-2527.24,33122
0.70,4.36,-0.01,7.00,-13.22,-51.00,-2527.24,33131
0.32,4.52,0.16,7.00,-11.78,-49.00,-2527.24,33140
0.28,4.76,0.24,7.00,-10.21,-48.00,-2527.24,33148
0.28,4.69,-0.07,7.00,-11.84,-49.00,-2527.24,33158
0.28,4.46,-0.23,7.00,-13.64,-51.00,-2527.24,33167
0.37,4.38,-0.08,7.00,-13.45,-51.00,-2527.24,33175
0.80,4.73,0.36,7.00,-9.91,-48.00,-2527.24,33184
0.37,4.88,0.15,7.00,-9.99,-48.00,-2527.24,33192
0.28,4.95,0.07,7.00,-9.97,-48.00,-2527.24,33202
0.28,4.96,0.01,7.00,-10.14,-48.00,-2527.24,33211
0.28,4.96,0.00,7.00,-10.18,-48.00,-2527.24,33219
0.37,5.04,0.08,7.00,-47.35,-79.00,-2527.24,33228
0.28,5.03,-0.01,7.00,-49.60,-81.00,-2527.24,33238
0.28,4.94,-0.09,7.00,-10.65,-48.00,-2527.24,33246
0.37,4.73,-0.21,7.00,-12.16,-50.00,-2527.24,33255
0.66,4.41,-0.32,7.00,-14.25,-51.00,-2527.24,33263
0.32,4.59,0.18,7.00,-11.31,-49.00,-2527.24,33272
0.66,4.76,0.17,7.00,-10.51,-48.00,-2527.24,33282
0.32,4.87,0.11,7.00,-10.24,-48.00,-2527.24,33290
0.61,4.81,-0.06,7.00,-11.22,-49.00,-2527.24,33299
0.28,4.63,-0.17,7.00,-12.53,-50.00,-2527.24,33308
0.28,4.52,-0.11,7.00,-12.87,-50.00,-2527.24,33316
0.28,4.56,0.04,7.00,-12.05,-50.00,-2527.24,33326
0.28,4.65,0.09,7.00,-11.38,-49.00,-2527.24,33335
0.42,4.69,0.04,7.00,-11.35,-49.00,-2527.24,33343
0.28,4.46,-0.23,7.00,-13.63,-51.00,-2527.24,33352
0.32,4.42,-0.04,7.00,-13.06,-50.00,-2527.24,33361
0.37,4.50,0.08,7.00,-12.15,-50.00,-2527.24,33370
0.28,4.67,0.17,7.00,-10.98,-49.00,-2527.24,33379
0.28,4.73,0.06,7.00,-11.13,-49.00,-2527.24,33387
0.32,4.57,-0.15,7.00,-12.75,-50.00,-2527.24,33396
0.28,4.40,-0.17,7.00,-13.69,-51.00,-2527.24,33405
0.32,4.33,-0.08,7.00,-13.68,-51.00,-2527.24,33414
0.61,4.36,0.03,7.00,-13.09,-50.00,-2527.24,33423
0.42,4.34,-0.01,7.00,-13.34,-51.00,-2527.24,33432
0.37,4.24,-0.11,7.00,-14.24,-51.00,-2527.24,33440
0.42,4.24,0.01,7.00,-13.75,-51.00,-2527.24,33449
0.28,4.23,-0.01,7.00,-13.87,-51.00,-2527.24,33459
0.32,4.19,-0.04,7.00,-14.22,-51.00,-2527.24,33467
0.32,4.20,0.01,7.00,-13.92,-51.00,-2527.24,33476
0.28,4.13,-0.07,7.00,-14.62,-52.00,-2527.24,33484
0.32,4.17,0.04,7.00,-14.02,-51.00,-2527.24,33494
0.37,4.42,0.25,7.00,-11.88,-49.00,-2527.24,33503
0.32,4.54,0.11,7.00,-11.86,-49.00,-2527.24,33511
0.32,4.50,-0.03,7.00,-12.62,-50.00,-2527.24,33520
0.28,4.46,-0.05,7.00,-12.91,-50.00,-2527.24,33529
0.28,4.43,-0.03,7.00,-12.96,-50.00,-2527.24,33538
0.32,4.24,-0.19,7.00,-14.58,-52.00,-2527.24,33547
0.28,4.31,0.07,7.00,-13.15,-51.00,-2527.24,33556
0.28,4.35,0.04,7.00,-13.06,-50.00,-2527.24,33564
0.32,4.28,-0.07,7.00,-13.90,-51.00,-2527.24,33573
0.42,4.31,0.03,7.00,-13.29,-51.00,-2527.24,33582
0.56,4.37,0.06,7.00,-12.89,-50.00,-2527.24,33591
0.37,4.42,0.04,7.00,-12.73,-50.00,-2527.24,33600
0.32,4.36,-0.05,7.00,-13.40,-51.00,-2527.24,33608
0.28,4.42,0.05,7.00,-12.72,-50.00,-2527.24,33617
0.37,4.57,0.15,7.00,-11.56,-49.00,-2527.24,33627
0.32,4.59,0.02,7.00,-11.95,-50.00,-2527.24,33635
0.28,4.56,-0.03,7.00,-12.36,-50.00,-2527.24,33644
0.32,4.53,-0.02,7.00,-12.43,-50.00,-2527.24,33653
0.28,4.62,0.09,7.00,-11.52,-49.00,-2527.24,33661
0.28,4.87,0.25,7.00,-9.67,-48.00,-2527.24,33671
0.32,4.99,0.12,7.00,-9.56,-48.00,-2527.24,33679
0.28,5.04,0.05,7.00,-47.80,-80.00,-2527.24,33688
0.28,5.10,0.05,7.00,-46.61,-79.00,-2527.24,33697
0.32,5.13,0.03,7.00,-46.27,-78.00,-2527.24,33705
0.28,5.08,-0.05,7.00,-49.03,-81.00,-2527.24,33715
0.28,5.13,0.05,7.00,-45.71,-78.00,-2527.24,33723
0.28,5.13,0.00,7.00,-46.56,-79.00,-2527.24,33732
0.51,5.14,0.00,7.00,-46.43,-79.00,-2527.24,33741
1.67,5.09,-0.04,7.00,-48.53,-80.00,-2527.24,33750
0.46,4.94,-0.15,7.00,-10.89,-49.00,-2527.24,33759
0.75,4.29,-0.66,7.00,-16.19,-53.00,-2527.24,33768
0.37,4.05,-0.24,7.00,-15.74,-53.00,-2527.24,33776
0.32,4.07,0.02,7.00,-14.58,-52.00,-2527.24,33785
0.28,4.27,0.20,7.00,-12.83,-50.00,-2527.24,33795
0.28,4.27,0.00,7.00,-13.64,-51.00,-2527.24,33803
0.32,4.14,-0.13,7.00,-14.84,-52.00,-2527.24,33812
0.28,4.05,-0.08,7.00,-15.07,-52.00,-2527.24,33820
0.28,4.03,-0.03,7.00,-14.95,-52.00,-2527.24,33829
0.32,4.20,0.17,7.00,-13.30,-51.00,-2527.24,33839
0.28,4.32,0.12,7.00,-12.90,-50.00,-2527.24,33847
0.28,4.51,0.19,7.00,-11.67,-49.00,-2527.24,33856
0.61,4.20,-0.31,7.00,-15.24,-52.00,-2527.24,33865
0.28,3.88,-0.32,7.00,-16.90,-54.00,-2527.24,33873
0.28,3.62,-0.25,7.00,-17.89,-55.00,-2527.24,33883
0.32,3.55,-0.07,7.00,-17.54,-54.00,-2527.24,33892
0.28,3.35,-0.20,7.00,-19.01,-56.00,-2527.24,33900
0.28,3.43,0.07,7.00,-17.57,-54.00,-2527.24,33909
0.66,3.58,0.15,7.00,-16.53,-53.00,-2527.24,33917
0.37,4.82,1.24,7.00,-5.95,-44.00,-2527.24,33927
0.46,4.77,-0.05,7.00,-11.33,-49.00,-2528.08,33936
0.37,4.54,-0.23,7.00,-13.22,-51.00,-2528.08,33944
0.42,4.29,-0.25,7.00,-14.56,-52.00,-2528.08,33953
0.28,4.32,0.03,7.00,-13.31,-51.00,-2528.08,33963
0.32,4.32,0.01,7.00,-13.37,-51.00,-2528.08,33971
0.32,4.20,-0.12,7.00,-14.47,-52.00,-2528.08,33980
0.32,4.02,-0.18,7.00,-15.62,-53.00,-2528.08,33989
0.32,3.72,-0.30,7.00,-17.64,-54.00,-2528.08,33997
0.32,3.43,-0.29,7.00,-19.02,-56.00,-2528.08,34007
0.28,3.49,0.06,7.00,-17.31,-54.00,-2528.08,34015
0.32,3.73,0.24,7.00,-15.36,-52.00,-2528.08,34024
0.32,3.59,-0.14,7.00,-17.61,-54.00,-2528.92,34033
0.28,3.69,0.10,7.00,-16.18,-53.00,-2528.92,34041
0.32,3.79,0.10,7.00,-15.66,-53.00,-2529.76,34051
0.42,3.58,-0.21,7.00,-17.95,-55.00,-2529.76,34060
0.46,3.45,-0.13,7.00,-18.27,-55.00,-2530.60,34068
0.32,3.48,0.04,7.00,-17.44,-54.00,-2530.60,34077
0.42,3.48,-0.00,7.00,-17.62,-54.00,-2531.44,34086
0.56,3.48,0.01,7.00,-17.55,-54.00,-2531.44,34095
0.32,3.68,0.19,7.00,-15.85,-53.00,-2531.44,34104
0.28,3.79,0.12,7.00,-15.55,-53.00,-2532.28,34113
0.80,3.89,0.10,7.00,-15.14,-52.00,-2532.28,34121
0.32,4.00,0.11,7.00,-14.57,-52.00,-2532.28,34130
0.28,3.97,-0.03,7.00,-15.28,-52.00,-2533.12,34139
0.28,3.92,-0.05,7.00,-15.62,-53.00,-2533.12,34148
0.66,3.83,-0.09,7.00,-16.21,-53.00,-2533.12,34157
0.70,3.96,0.13,7.00,-14.66,-52.00,-2533.96,34165
0.75,4.25,0.29,7.00,-12.56,-50.00,-2533.96,34174
0.85,4.30,0.04,7.00,-13.33,-51.00,-2534.80,34184
0.42,4.36,0.06,7.00,-12.98,-50.00,-2534.80,34192
0.28,4.42,0.06,7.00,-12.67,-50.00,-2535.64,34201
0.28,4.56,0.15,7.00,-11.60,-49.00,-2535.64,34210
0.32,4.67,0.11,7.00,-11.20,-49.00,-2535.64,34219
0.28,4.72,0.04,7.00,-11.26,-49.00,-2536.47,34228
0.37,4.76,0.05,7.00,-11.02,-49.00,-2536.47,34236
0.61,4.89,0.13,7.00,-9.99,-48.00,-2536.47,34245
0.32,4.96,0.06,7.00,-9.97,-48.00,-2537.31,34254
0.37,5.02,0.07,7.00,-48.03,-80.00,-2537.31,34263
0.80,5.33,0.31,7.00,-35.42,-69.00,-2537.31,34272
0.28,5.62,0.29,7.00,-28.59,-64.00,-2538.15,34281
0.32,5.70,0.07,7.00,-31.04,-66.00,-2538.15,34289
0.28,5.87,0.17,7.00,-24.95,-60.00,-2538.99,34298
0.28,6.00,0.13,7.00,-22.50,-58.00,-2538.99,34307
0.32,6.06,0.06,7.00,-22.35,-58.00,-2539.83,34316
0.32,6.20,0.14,7.00,-17.28,-54.00,-2540.67,34325
0.28,6.22,0.02,7.00,-19.15,-56.00,-2540.67,34333
0.28,6.06,-0.16,7.00,-26.71,-62.00,-2541.51,34342
0.42,6.11,0.05,7.00,-21.23,-57.00,-2541.51,34351
0.28,6.26,0.15,7.00,-15.57,-53.00,-2542.35,34360
0.32,6.38,0.12,7.00,-13.10,-51.00,-2543.19,34369
0.37,6.57,0.19,7.00,-7.16,-45.00,-2543.19,34377
0.28,6.83,0.26,7.00,0.85,40.00,-2544.03,34386
0.32,7.20,0.37,7.00,12.47,50.00,-2544.03,34395
0.70,7.30,0.10,7.00,9.49,47.00,-2544.03,34404
0.66,7.73,0.43,7.00,26.96,62.00,-2543.19,34412
0.37,8.41,0.67,7.00,48.62,80.00,-2543.19,34421
0.42,8.83,0.42,7.00,54.22,85.00,-2542.35,34430
0.28,9.50,0.67,7.00,75.75,103.00,-2541.51,34439
0.28,10.02,0.53,7.00,86.17,112.00,-2541.51,34448
0.61,9.71,-0.31,7.00,61.54,91.00,-2541.51,34457
0.28,9.25,-0.46,7.00,46.87,79.00,-2541.51,34465
0.28,9.84,0.60,7.00,83.05,109.00,-2540.67,34475
0.42,10.35,0.51,7.00,94.07,119.00,-2539.83,34483
0.28,10.42,0.07,7.00,86.92,113.00,-2538.99,34492
0.28,10.43,0.01,7.00,85.79,112.00,-2538.15,34501
0.42,10.31,-0.12,7.00,80.42,107.00,-2537.31,34510
0.28,9.96,-0.35,7.00,67.17,96.00,-2537.31,34519
0.32,9.70,-0.26,7.00,62.31,92.00,-2536.47,34528
0.32,9.40,-0.30,7.00,54.01,85.00,-2535.64,34536
0.28,9.10,-0.31,7.00,46.29,78.00,-2534.80,34545
0.28,8.94,-0.16,7.00,45.16,78.00,-2533.96,34554
0.37,8.74,-0.19,7.00,39.69,73.00,-2533.96,34563
0.42,8.64,-0.10,7.00,39.01,72.00,-2533.12,34572
0.32,8.32,-0.32,7.00,26.48,62.00,-2533.12,34580
0.70,8.01,-0.31,7.00,18.95,55.00,-2533.12,34589
0.28,7.96,-0.05,7.00,23.10,59.00,-2532.28,34598
0.28,8.10,0.14,7.00,30.31,65.00,-2532.28,34607
0.61,8.34,0.24,7.00,38.47,72.00,-2532.28,34616
0.32,8.25,-0.10,7.00,29.29,64.00,-2532.28,34624
0.28,7.47,-0.78,7.00,-3.93,-43.00,-2532.28,34633
0.46,7.34,-0.13,7.00,5.85,44.00,-2532.28,34642
0.28,7.12,-0.22,7.00,-1.46,-41.00,-2532.28,34651
0.28,6.98,-0.14,7.00,-3.39,-42.00,-2532.28,34660
0.37,6.73,-0.24,7.00,-11.56,-49.00,-2532.28,34668
0.28,6.52,-0.22,7.00,-16.46,-53.00,-2533.12,34677
0.28,6.32,-0.19,7.00,-20.75,-57.00,-2533.12,34685
0.28,5.72,-0.61,7.00,-44.19,-77.00,-2533.12,34695
0.28,5.25,-0.47,7.00,-53.30,-84.00,-2533.12,34704
0.28,4.42,-0.83,7.00,-16.21,-53.00,-2533.12,34712
0.28,4.42,-0.00,7.00,-12.94,-50.00,-2533.12,34721
0.32,4.67,0.26,7.00,-10.62,-48.00,-2533.12,34731
0.32,4.86,0.19,7.00,-9.94,-48.00,-2533.12,34739
0.75,5.14,0.28,7.00,-40.98,-74.00,-2533.12,34748
0.37,5.29,0.15,7.00,-39.61,-73.00,-2533.12,34757
0.61,5.37,0.07,7.00,-39.32,-73.00,-2533.96,34765
0.32,5.63,0.26,7.00,-29.01,-64.00,-2533.96,34775
0.32,5.74,0.11,7.00,-29.34,-64.00,-2533.96,34783
0.32,5.71,-0.03,7.00,-32.83,-67.00,-2533.96,34792
0.32,5.85,0.14,7.00,-26.08,-61.00,-2533.96,34801
0.32,5.66,-0.19,7.00,-37.19,-71.00,-2534.80,34809
0.28,5.72,0.06,7.00,-30.62,-65.00,-2534.80,34819
0.28,5.64,-0.09,7.00,-35.91,-70.00,-2534.80,34828
0.32,5.80,0.16,7.00,-26.73,-62.00,-2535.64,34836
0.32,5.84,0.05,7.00,-27.97,-63.00,-2535.64,34845
0.28,5.87,0.03,7.00,-27.56,-63.00,-2536.47,34853
0.32,5.80,-0.07,7.00,-31.46,-66.00,-2537.31,34863
0.32,5.39,-0.41,7.00,-48.64,-80.00,-2537.31,34872
0.70,4.49,-0.90,7.00,-16.15,-53.00,-2538.15,34880
0.37,3.95,-0.54,7.00,-17.42,-54.00,-2538.99,34889
0.42,4.20,0.25,7.00,-12.97,-50.00,-2539.83,34898
0.32,4.71,0.51,7.00,-9.44,-47.00,-2540.67,34907
0.32,5.53,0.82,7.00,-20.36,-57.00,-2541.51,34916
0.28,6.32,0.79,7.00,-1.34,-41.00,-2543.19,34924
0.32,6.81,0.49,7.00,4.92,44.00,-2544.03,34933
0.32,6.91,0.11,7.00,-0.13,-40.00,-2544.87,34942
0.32,7.07,0.16,7.00,5.03,44.00,-2544.87,34951
0.28,7.25,0.18,7.00,10.00,48.00,-2545.71,34960
0.37,7.55,0.30,7.00,19.82,56.00,-2545.71,34968
0.32,7.84,0.29,7.00,26.86,62.00,-2545.71,34977
0.32,8.00,0.16,7.00,28.33,63.00,-2545.71,34985
0.28,8.20,0.20,7.00,34.04,68.00,-2545.71,34995
0.32,8.50,0.30,7.00,43.63,76.00,-2545.71,35004
0.28,8.50,-0.01,7.00,37.21,71.00,-2545.71,35012
0.28,8.60,0.11,7.00,42.13,75.00,-2544.87,35021
0.32,8.73,0.13,7.00,45.78,78.00,-2544.87,35030
0.32,9.00,0.27,7.00,55.37,86.00,-2544.87,35039
0.28,9.24,0.24,7.00,60.73,91.00,-2544.03,35048
0.32,9.28,0.04,7.00,57.80,88.00,-2544.03,35056
0.28,9.29,0.01,7.00,57.46,88.00,-2543.19,35065
0.37,9.32,0.03,7.00,58.48,89.00,-2543.19,35074
0.75,9.35,0.04,7.00,59.61,90.00,-2543.19,35083
0.37,9.36,0.00,7.00,59.03,89.00,-2543.19,35092
0.28,9.44,0.09,7.00,62.83,92.00,-2543.19,35100
0.37,9.48,0.04,7.00,62.92,93.00,-2543.19,35109
0.32,9.61,0.13,7.00,67.89,97.00,-2543.19,35118
0.28,9.62,0.01,7.00,65.84,95.00,-2543.19,35127
0.32,9.62,-0.01,7.00,65.38,95.00,-2543.19,35136
0.32,9.69,0.07,7.00,68.49,97.00,-2543.19,35144
0.28,9.77,0.09,7.00,71.02,99.00,-2543.19,35153
0.32,9.88,0.11,7.00,74.25,102.00,-2543.19,35162
0.46,10.01,0.12,7.00,77.65,105.00,-2543.19,35171
0.95,10.18,0.17,7.00,82.87,109.00,-2543.19,35180
0.37,10.34,0.16,7.00,86.69,113.00,-2543.19,35188
0.56,10.44,0.10,7.00,87.90,114.00,-2542.35,35197
0.70,10.57,0.13,7.00,92.01,117.00,-2542.35,35207
0.61,10.60,0.03,7.00,90.70,116.00,-2542.35,35216
0.66,10.63,0.02,7.00,91.06,116.00,-2541.51,35224
0.61,10.63,0.00,7.00,90.71,116.00,-2541.51,35233
0.37,10.58,-0.05,7.00,88.56,114.00,-2540.67,35243
0.46,10.49,-0.09,7.00,85.30,111.00,-2539.83,35251
0.28,10.44,-0.05,7.00,84.94,111.00,-2538.99,35260
0.32,10.46,0.02,7.00,86.81,113.00,-2538.15,35269
0.28,10.34,-0.12,7.00,81.16,108.00,-2537.31,35277
0.28,10.29,-0.05,7.00,81.04,108.00,-2536.47,35287
0.32,10.31,0.02,7.00,83.16,110.00,-2535.64,35296
0.28,10.16,-0.14,7.00,76.25,104.00,-2534.80,35305
0.32,9.81,-0.36,7.00,62.97,93.00,-2534.80,35313
0.32,9.46,-0.35,7.00,54.60,86.00,-2533.96,35322
0.28,9.13,-0.33,7.00,46.53,79.00,-2533.12,35331
0.46,8.63,-0.50,7.00,30.78,65.00,-2532.28,35340
0.28,8.06,-0.57,7.00,15.31,52.00,-2531.44,35349
0.28,7.57,-0.50,7.00,4.24,43.00,-2530.60,35357
0.28,7.22,-0.35,7.00,-1.45,-41.00,-2529.76,35366
0.32,6.83,-0.39,7.00,-11.99,-50.00,-2529.76,35375
0.28,6.20,-0.63,7.00,-32.73,-67.00,-2529.76,35384
0.28,6.17,-0.03,7.00,-21.34,-57.00,-2529.76,35393
0.61,5.90,-0.27,7.00,-32.90,-67.00,-2530.60,35401
0.37,5.39,-0.51,7.00,-50.43,-82.00,-2530.60,35410
0.70,4.91,-0.49,7.00,-12.42,-50.00,-2530.60,35419
0.37,4.63,-0.27,7.00,-12.92,-50.00,-2530.60,35428
0.56,4.74,0.11,7.00,-10.85,-49.00,-2530.60,35437
0.80,4.67,-0.07,7.00,-11.96,-50.00,-2530.60,35445
0.75,4.66,-0.01,7.00,-11.71,-49.00,-2530.60,35454
0.32,4.63,-0.03,7.00,-11.94,-50.00,-2530.60,35464
0.37,4.90,0.26,7.00,-9.47,-47.00,-2531.44,35472
0.28,5.04,0.14,7.00,-46.23,-78.00,-2531.44,35481
0.28,5.20,0.16,7.00,-41.83,-75.00,-2531.44,35489
0.32,5.34,0.14,7.00,-38.83,-72.00,-2531.44,35499
0.28,5.49,0.15,7.00,-34.67,-69.00,-2532.28,35508
0.28,5.58,0.09,7.00,-33.75,-68.00,-2533.12,35516
0.28,5.75,0.18,7.00,-27.61,-63.00,-2533.12,35525
0.28,5.73,-0.02,7.00,-32.06,-66.00,-2533.96,35534
0.28,5.84,0.10,7.00,-27.01,-62.00,-2534.80,35543
0.28,5.83,-0.00,7.00,-29.25,-64.00,-2534.80,35552
0.37,5.84,0.00,7.00,-29.08,-64.00,-2535.64,35560
0.80,5.98,0.14,7.00,-22.72,-59.00,-2536.47,35569
0.32,5.92,-0.06,7.00,-28.07,-63.00,-2537.31,35578
0.37,5.86,-0.06,7.00,-29.69,-64.00,-2538.15,35587
0.28,5.76,-0.10,7.00,-32.88,-67.00,-2538.99,35596
0.28,5.62,-0.15,7.00,-37.51,-71.00,-2539.83,35605
0.32,5.49,-0.13,7.00,-40.35,-73.00,-2540.67,35613
0.32,5.28,-0.21,7.00,-47.31,-79.00,-2542.35,35622
0.28,5.06,-0.22,7.00,-52.98,-84.00,-2543.19,35632
0.32,4.97,-0.09,7.00,-10.51,-48.00,-2544.03,35640
0.28,5.08,0.11,7.00,-45.89,-78.00,-2545.71,35649
0.32,4.92,-0.16,7.00,-11.02,-49.00,-2546.55,35657
0.28,5.06,0.14,7.00,-45.85,-78.00,-2548.23,35666
0.28,5.73,0.67,7.00,-18.25,-55.00,-2549.06,35676
0.28,5.61,-0.12,7.00,-37.00,-71.00,-2549.90,35684
0.28,5.82,0.21,7.00,-25.15,-61.00,-2550.74,35693
0.28,6.32,0.50,7.00,-6.95,-45.00,-2551.58,35702
0.28,6.43,0.10,7.00,-12.23,-50.00,-2552.42,35710
0.28,6.49,0.06,7.00,-11.52,-49.00,-2553.26,35720
0.61,6.56,0.07,7.00,-9.47,-47.00,-2554.10,35728
0.32,6.59,0.03,7.00,-9.78,-48.00,-2555.78,35737
0.66,6.70,0.11,7.00,-5.39,-44.00,-2556.62,35745
0.32,6.85,0.15,7.00,-0.84,-40.00,-2557.46,35755
0.28,6.95,0.10,7.00,0.70,40.00,-2558.30,35764
0.32,7.05,0.10,7.00,3.16,42.00,-2559.14,35772
0.37,7.38,0.33,7.00,16.19,53.00,-2559.14,35781
0.28,7.43,0.05,7.00,11.87,49.00,-2559.98,35789
0.37,7.51,0.08,7.00,14.42,52.00,-2559.98,35799
0.32,7.54,0.03,7.00,13.96,51.00,-2559.98,35808
0.32,8.23,0.69,7.00,44.45,77.00,-2559.98,35816
0.28,8.05,-0.18,7.00,22.65,59.00,-2559.98,35825
0.32,8.00,-0.05,7.00,23.96,60.00,-2559.98,35833
0.28,8.28,0.29,7.00,37.80,71.00,-2559.98,35843
0.23,8.29,0.00,7.00,32.24,67.00,-2559.14,35851
0.51,8.28,-0.01,7.00,31.80,66.00,-2559.14,35860
0.28,8.23,-0.05,7.00,29.64,64.00,-2559.14,35869
0.37,7.97,-0.26,7.00,19.10,56.00,-2559.14,35877
0.56,7.90,-0.07,7.00,20.98,57.00,-2558.30,35887
0.28,7.83,-0.07,7.00,19.21,56.00,-2558.30,35895
0.28,7.63,-0.19,7.00,11.96,50.00,-2558.30,35904
0.66,7.45,-0.18,7.00,7.56,46.00,-2558.30,35913
0.28,7.35,-0.10,7.00,6.64,45.00,-2558.30,35921
0.28,7.22,-0.13,7.00,2.82,42.00,-2558.30,35931
0.32,7.11,-0.11,7.00,0.65,40.00,-2558.30,35939
0.28,7.03,-0.08,7.00,-0.97,-40.00,-2558.30,35948
0.28,6.96,-0.07,7.00,-2.39,-41.00,-2558.30,35956
0.37,6.87,-0.09,7.00,-4.91,-44.00,-2558.30,35965
0.32,6.86,-0.01,7.00,-3.75,-43.00,-2558.30,35974
0.28,6.85,-0.01,7.00,-4.03,-43.00,-2559.14,35983
0.66,6.84,-0.01,7.00,-4.24,-43.00,-2559.14,35992
0.23,6.85,0.01,7.00,-3.56,-42.00,-2559.14,36000
0.28,6.88,0.03,7.00,-2.22,-41.00,-2559.14,36009
0.37,6.95,0.06,7.00,-0.05,-40.00,-2559.14,36018
0.46,7.03,0.08,7.00,2.35,41.00,-2559.14,36027
0.32,6.95,-0.08,7.00,-2.99,-42.00,-2559.14,36035
0.28,6.98,0.04,7.00,0.40,40.00,-2559.14,36044
0.37,6.92,-0.06,7.00,-3.16,-42.00,-2559.14,36054
0.90,7.04,0.11,7.00,3.20,42.00,-2559.14,36062
0.37,6.98,-0.05,7.00,-1.41,-41.00,-2559.14,36071
0.85,7.04,0.05,7.00,1.93,41.00,-2559.14,36079
0.42,6.99,-0.05,7.00,-1.15,-40.00,-2559.14,36088
0.32,6.99,-0.00,7.00,-0.37,-40.00,-2559.14,36097
0.37,6.90,-0.08,7.00,-4.02,-43.00,-2559.14,36106
0.28,6.87,-0.03,7.00,-3.74,-43.00,-2559.14,36114
0.32,6.85,-0.02,7.00,-4.22,-43.00,-2559.98,36123
0.32,6.81,-0.04,7.00,-5.69,-44.00,-2559.98,36132
0.28,6.72,-0.09,7.00,-8.68,-47.00,-2559.98,36141
0.32,6.71,-0.01,7.00,-7.51,-46.00,-2559.98,36150
0.32,6.70,-0.01,7.00,-7.78,-46.00,-2560.82,36158
0.28,6.73,0.03,7.00,-6.26,-45.00,-2560.82,36167
0.32,6.73,0.00,7.00,-6.62,-45.00,-2561.65,36175
0.28,6.63,-0.11,7.00,-11.46,-49.00,-2561.65,36185
0.28,6.62,-0.01,7.00,-9.65,-48.00,-2562.49,36194
0.23,6.59,-0.03,7.00,-10.77,-49.00,-2562.49,36202
0.70,6.57,-0.03,7.00,-11.39,-49.00,-2562.49,36211
0.32,6.60,0.04,7.00,-9.10,-47.00,-2562.49,36219
0.46,6.65,0.05,7.00,-7.78,-46.00,-2563.33,36229
0.32,6.80,0.15,7.00,-1.90,-41.00,-2563.33,36238
0.42,6.91,0.11,7.00,0.01,40.00,-2563.33,36246
0.32,6.98,0.07,7.00,0.93,40.00,-2563.33,36255
0.32,7.10,0.11,7.00,4.68,43.00,-2563.33,36263
0.32,7.23,0.14,7.00,8.51,47.00,-2563.33,36273
0.32,7.34,0.11,7.00,10.69,48.00,-2563.33,36281
0.28,7.44,0.10,7.00,13.17,51.00,-2563.33,36290
0.42,7.50,0.05,7.00,13.44,51.00,-2563.33,36299
0.28,7.55,0.06,7.00,14.94,52.00,-2562.49,36307
0.28,7.50,-0.06,7.00,11.24,49.00,-2562.49,36317
0.28,7.56,0.06,7.00,15.21,52.00,-2562.49,36325
0.28,7.20,-0.36,7.00,-2.21,-41.00,-2562.49,36334
0.28,7.18,-0.02,7.00,4.15,43.00,-2562.49,36342
0.37,6.96,-0.22,7.00,-5.30,-44.00,-2562.49,36352
0.28,6.82,-0.15,7.00,-7.49,-46.00,-2562.49,36361
0.32,6.77,-0.05,7.00,-6.89,-45.00,-2562.49,36369
0.51,6.63,-0.14,7.00,-12.10,-50.00,-2562.49,36378
0.37,6.58,-0.04,7.00,-11.31,-49.00,-2563.33,36386
0.61,6.46,-0.12,7.00,-15.88,-53.00,-2563.33,36396
0.37,6.47,0.01,7.00,-12.92,-50.00,-2563.33,36405
0.32,6.16,-0.31,7.00,-27.31,-63.00,-2563.33,36413
0.28,6.47,0.31,7.00,-7.23,-46.00,-2564.17,36422
0.28,6.39,-0.07,7.00,-16.68,-53.00,-2564.17,36430
0.28,6.43,0.04,7.00,-13.41,-51.00,-2564.17,36440
0.80,6.49,0.06,7.00,-11.42,-49.00,-2564.17,36449
0.37,6.68,0.19,7.00,-4.07,-43.00,-2564.17,36457
0.80,6.65,-0.04,7.00,-9.54,-48.00,-2565.01,36466
0.56,6.62,-0.03,7.00,-10.24,-48.00,-2565.01,36474
0.42,6.72,0.10,7.00,-4.90,-44.00,-2565.01,36484
0.32,6.47,-0.25,7.00,-18.32,-55.00,-2565.01,36492
0.70,6.24,-0.23,7.00,-23.57,-59.00,-2565.85,36501
0.28,6.49,0.25,7.00,-7.62,-46.00,-2565.85,36510
0.66,6.53,0.04,7.00,-10.93,-49.00,-2565.85,36518
0.28,6.67,0.13,7.00,-5.65,-44.00,-2565.85,36528
0.46,6.78,0.12,7.00,-3.02,-42.00,-2565.85,36536
0.56,6.78,-0.00,7.00,-5.55,-44.00,-2565.85,36545
0.46,7.15,0.36,7.00,10.92,49.00,-2565.85,36554
0.32,7.10,-0.04,7.00,1.67,41.00,-2565.85,36562
0.28,7.43,0.33,7.00,17.45,54.00,-2565.85,36572
0.32,7.37,-0.06,7.00,8.12,46.00,-2565.85,36580
0.28,7.52,0.14,7.00,15.74,53.00,-2565.01,36589
0.32,7.57,0.06,7.00,15.38,52.00,-2564.17,36597
0.32,7.69,0.12,7.00,19.85,56.00,-2564.17,36606
0.28,7.82,0.12,7.00,22.94,59.00,-2563.33,36616
0.28,7.79,-0.02,7.00,19.36,56.00,-2563.33,36624
0.00,7.58,-0.21,7.00,10.25,48.00,-2563.33,36633
0.32,7.51,-0.07,7.00,11.51,49.00,-2563.33,36641
0.28,7.47,-0.05,7.00,10.70,48.00,-2562.49,36651
0.23,7.36,-0.11,7.00,6.80,45.00,-2562.49,36660
0.28,7.22,-0.14,7.00,2.62,42.00,-2562.49,36668
0.32,7.07,-0.14,7.00,-1.03,-40.00,-2562.49,36677
0.28,6.98,-0.09,7.00,-2.25,-41.00,-2562.49,36685
0.70,6.89,-0.09,7.00,-4.43,-43.00,-2563.33,36695
0.28,6.81,-0.08,7.00,-6.30,-45.00,-2563.33,36703
0.28,6.72,-0.09,7.00,-8.65,-47.00,-2563.33,36712
0.75,6.60,-0.13,7.00,-12.62,-50.00,-2563.33,36720
0.75,6.55,-0.05,7.00,-12.38,-50.00,-2564.17,36729
0.75,6.43,-0.12,7.00,-16.67,-53.00,-2564.17,36739
0.28,6.33,-0.10,7.00,-18.92,-55.00,-2565.01,36747
0.32,6.22,-0.11,7.00,-21.62,-58.00,-2565.85,36756
0.28,6.18,-0.04,7.00,-21.47,-58.00,-2565.85,36765
0.28,6.08,-0.09,7.00,-24.78,-60.00,-2566.69,36773
0.28,6.18,0.09,7.00,-18.65,-55.00,-2566.69,36783
0.28,6.24,0.06,7.00,-17.75,-54.00,-2566.69,36791
0.28,6.30,0.06,7.00,-16.37,-53.00,-2567.53,36800
0.28,6.32,0.02,7.00,-16.50,-53.00,-2567.53,36809
0.32,6.39,0.07,7.00,-13.75,-51.00,-2567.53,36817
0.23,6.44,0.05,7.00,-13.07,-50.00,-2568.37,36827
0.32,6.62,0.18,7.00,-6.03,-45.00,-2568.37,36835
0.28,6.71,0.09,7.00,-5.34,-44.00,-2569.21,36844
0.28,6.82,0.11,7.00,-2.39,-41.00,-2569.21,36853
0.28,6.81,-0.01,7.00,-4.84,-44.00,-2569.21,36861
0.28,7.07,0.26,7.00,7.00,45.00,-2569.21,36871
0.28,7.18,0.10,7.00,6.49,45.00,-2569.21,36879
0.32,7.36,0.18,7.00,12.71,50.00,-2569.21,36888
0.28,7.88,0.52,7.00,32.23,67.00,-2568.37,36896
0.28,7.63,-0.25,7.00,10.80,49.00,-2568.37,36905
0.23,7.69,0.06,7.00,18.48,55.00,-2567.53,36915
0.28,7.90,0.21,7.00,26.65,62.00,-2566.69,36923
0.51,7.82,-0.08,7.00,18.81,55.00,-2566.69,36932
0.28,7.87,0.05,7.00,22.68,59.00,-2565.85,36940
0.32,7.61,-0.26,7.00,10.07,48.00,-2565.85,36950
0.28,7.57,-0.04,7.00,13.32,51.00,-2565.01,36959
0.28,7.25,-0.32,7.00,-0.14,-40.00,-2565.01,36967
0.80,6.82,-0.43,7.00,-13.13,-51.00,-2565.01,36976
0.28,6.55,-0.27,7.00,-16.57,-53.00,-2565.01,36984
0.28,6.33,-0.22,7.00,-21.23,-57.00,-2565.01,36994
0.46,6.08,-0.25,7.00,-27.94,-63.00,-2565.01,37003
0.28,6.01,-0.07,7.00,-26.32,-62.00,-2565.85,37011
0.28,5.99,-0.01,7.00,-25.50,-61.00,-2565.85,37020
0.80,5.90,-0.09,7.00,-29.47,-64.00,-2566.69,37028
0.28,5.86,-0.04,7.00,-29.34,-64.00,-2567.53,37038
0.28,5.84,-0.02,7.00,-29.30,-64.00,-2568.37,37047
0.51,6.05,0.21,7.00,-19.57,-56.00,-2569.21,37055
0.28,6.12,0.07,7.00,-20.46,-57.00,-2570.05,37064
0.32,6.35,0.22,7.00,-11.88,-49.00,-2570.05,37072
0.32,6.49,0.14,7.00,-9.92,-48.00,-2570.89,37082
0.28,6.46,-0.03,7.00,-14.30,-51.00,-2571.73,37091
0.28,6.61,0.16,7.00,-6.50,-45.00,-2572.57,37099
0.28,6.63,0.02,7.00,-8.79,-47.00,-2573.41,37108
0.28,6.73,0.09,7.00,-4.95,-44.00,-2574.25,37116
0.28,6.73,0.01,7.00,-6.55,-45.00,-2575.08,37126
0.66,6.79,0.05,7.00,-4.27,-43.00,-2575.08,37134
0.28,6.27,-0.51,7.00,-28.39,-63.00,-2575.92,37143
0.28,6.51,0.23,7.00,-7.59,-46.00,-2576.76,37152
0.37,6.48,-0.02,7.00,-13.35,-51.00,-2576.76,37160
0.28,6.25,-0.24,7.00,-23.61,-59.00,-2577.60,37170
0.75,6.44,0.19,7.00,-10.23,-48.00,-2577.60,37178
0.46,6.38,-0.06,7.00,-16.61,-53.00,-2578.44,37187
0.32,6.26,-0.12,7.00,-20.93,-57.00,-2578.44,37196
0.32,6.35,0.10,7.00,-14.23,-51.00,-2578.44,37204
0.61,6.47,0.12,7.00,-10.77,-49.00,-2578.44,37214
0.28,6.53,0.06,7.00,-10.45,-48.00,-2578.44,37223
0.28,6.66,0.12,7.00,-6.08,-45.00,-2578.44,37231
0.28,6.78,0.12,7.00,-3.08,-42.00,-2578.44,37240
0.23,6.97,0.19,7.00,2.94,42.00,-2578.44,37249
0.28,7.12,0.15,7.00,6.04,45.00,-2578.44,37258
0.28,7.31,0.19,7.00,11.41,49.00,-2578.44,37266
0.28,7.46,0.16,7.00,14.75,52.00,-2578.44,37275
0.28,7.72,0.26,7.00,23.16,59.00,-2577.60,37284
0.28,7.84,0.11,7.00,23.19,59.00,-2576.76,37293
0.28,8.03,0.20,7.00,29.67,64.00,-2576.76,37302
0.32,8.13,0.10,7.00,30.31,65.00,-2575.92,37310
0.28,8.24,0.11,7.00,33.04,67.00,-2575.08,37319
0.32,8.57,0.34,7.00,46.03,78.00,-2574.25,37328
0.56,8.67,0.10,7.00,43.81,76.00,-2573.41,37337
0.32,8.53,-0.14,7.00,35.32,69.00,-2573.41,37346
0.75,8.64,0.11,7.00,43.13,76.00,-2572.57,37354
0.42,8.66,0.02,7.00,41.85,75.00,-2571.73,37363
0.66,8.60,-0.06,7.00,38.74,72.00,-2571.73,37372
0.37,8.42,-0.18,7.00,32.03,66.00,-2570.89,37381
0.28,8.41,-0.02,7.00,34.82,69.00,-2570.05,37390
0.28,8.36,-0.04,7.00,33.17,67.00,-2569.21,37399
0.42,8.27,-0.09,7.00,30.01,65.00,-2569.21,37407
0.28,8.12,-0.15,7.00,24.98,60.00,-2568.37,37416
0.32,8.03,-0.09,7.00,23.82,60.00,-2567.53,37425
0.61,7.88,-0.14,7.00,19.18,56.00,-2566.69,37434
0.23,7.72,-0.17,7.00,14.60,52.00,-2566.69,37443
0.28,7.50,-0.21,7.00,8.30,46.00,-2565.85,37451
0.32,7.44,-0.06,7.00,9.84,48.00,-2565.01,37460
0.28,7.33,-0.11,7.00,6.20,45.00,-2564.17,37469
0.28,7.24,-0.10,7.00,3.96,43.00,-2563.33,37478
0.32,7.19,-0.05,7.00,3.78,43.00,-2563.33,37486
0.28,7.15,-0.04,7.00,2.91,42.00,-2562.49,37495
0.28,7.15,0.00,7.00,3.73,43.00,-2561.65,37504
0.28,7.20,0.05,7.00,6.04,45.00,-2561.65,37513
0.32,7.15,-0.05,7.00,2.82,42.00,-2560.82,37521
0.42,7.20,0.04,7.00,5.75,44.00,-2560.82,37530
0.32,7.24,0.05,7.00,6.94,45.00,-2559.98,37539
0.32,7.35,0.11,7.00,11.15,49.00,-2559.98,37548
0.28,7.39,0.03,7.00,10.35,48.00,-2559.14,37557
0.32,7.48,0.09,7.00,13.84,51.00,-2559.14,37565
0.46,7.61,0.13,7.00,17.72,54.00,-2559.14,37574
0.28,7.59,-0.01,7.00,14.59,52.00,-2559.14,37583
0.28,7.64,0.04,7.00,16.80,54.00,-2558.30,37592
0.42,7.68,0.04,7.00,17.81,55.00,-2558.30,37601
0.28,7.66,-0.02,7.00,16.15,53.00,-2558.30,37609
0.28,7.54,-0.12,7.00,10.90,49.00,-2558.30,37618
0.28,7.36,-0.17,7.00,5.69,44.00,-2558.30,37626
0.28,7.46,0.09,7.00,13.18,51.00,-2558.30,37636
0.28,7.24,-0.22,7.00,1.50,41.00,-2558.30,37645
0.32,7.30,0.06,7.00,8.67,47.00,-2558.30,37653
0.32,7.12,-0.18,7.00,-0.75,-40.00,-2558.30,37662
0.28,7.12,0.00,7.00,3.06,42.00,-2559.14,37670
0.32,7.22,0.10,7.00,7.50,46.00,-2559.14,37680
0.28,7.26,0.04,7.00,7.22,46.00,-2559.14,37688
0.28,7.34,0.08,7.00,10.00,48.00,-2559.14,37697
0.66,7.29,-0.04,7.00,6.45,45.00,-2559.14,37706
0.37,7.30,0.01,7.00,7.70,46.00,-2559.14,37714
0.70,7.21,-0.09,7.00,3.48,42.00,-2559.14,37724
0.51,6.90,-0.31,7.00,-8.60,-47.00,-2559.14,37732
0.75,6.93,0.03,7.00,-1.02,-40.00,-2559.14,37741
0.32,6.82,-0.11,7.00,-6.77,-45.00,-2559.14,37749
0.70,6.80,-0.02,7.00,-5.50,-44.00,-2559.14,37758
0.32,6.85,0.05,7.00,-2.63,-42.00,-2559.14,37767
0.28,6.80,-0.05,7.00,-5.84,-44.00,-2559.98,37776
0.70,6.86,0.06,7.00,-2.34,-41.00,-2559.98,37785
0.28,6.92,0.06,7.00,-0.65,-40.00,-2560.82,37793
0.28,6.92,0.00,7.00,-1.88,-41.00,-2560.82,37803
0.90,6.96,0.04,7.00,-0.07,-40.00,-2560.82,37811
0.28,7.00,0.04,7.00,0.88,40.00,-2561.65,37820
0.28,7.04,0.04,7.00,1.81,41.00,-2561.65,37828
0.85,7.10,0.06,7.00,3.61,43.00,-2561.65,37837
0.80,7.14,0.04,7.00,4.41,43.00,-2561.65,37846
0.37,7.14,-0.00,7.00,3.35,42.00,-2561.65,37855
0.80,7.16,0.02,7.00,4.29,43.00,-2561.65,37864
0.28,7.17,0.01,7.00,4.34,43.00,-2560.82,37872
0.28,7.18,0.01,7.00,4.68,43.00,-2560.82,37881
0.37,7.16,-0.01,7.00,3.86,43.00,-2560.82,37890
0.37,7.14,-0.03,7.00,2.95,42.00,-2560.82,37899
0.32,7.10,-0.03,7.00,1.92,41.00,-2560.82,37907
0.28,7.06,-0.04,7.00,0.60,40.00,-2559.98,37916
0.28,7.00,-0.06,7.00,-1.16,-40.00,-2559.98,37924
0.28,7.16,0.16,7.00,7.39,46.00,-2559.98,37934
0.23,7.25,0.08,7.00,7.81,46.00,-2559.98,37943
0.32,7.19,-0.06,7.00,3.48,42.00,-2559.98,37951
0.28,7.13,-0.06,7.00,1.93,41.00,-2559.14,37960
0.28,7.06,-0.07,7.00,0.07,40.00,-2559.14,37968
0.32,6.90,-0.16,7.00,-5.77,-44.00,-2559.14,37978
0.28,6.71,-0.19,7.00,-11.22,-49.00,-2558.30,37986
0.28,6.75,0.04,7.00,-5.49,-44.00,-2558.30,37995
0.75,6.68,-0.07,7.00,-9.33,-47.00,-2558.30,38004
0.75,6.47,-0.21,7.00,-17.63,-54.00,-2558.30,38012
0.80,5.86,-0.60,7.00,-40.54,-74.00,-2559.14,38022
0.66,6.03,0.17,7.00,-20.71,-57.00,-2559.14,38030
0.32,5.96,-0.07,7.00,-27.26,-62.00,-2559.98,38039
0.46,6.12,0.16,7.00,-18.78,-55.00,-2560.82,38048
0.42,6.23,0.11,7.00,-17.07,-54.00,-2560.82,38056
0.28,6.60,0.37,7.00,-2.74,-42.00,-2561.65,38066
0.28,6.61,0.01,7.00,-9.53,-48.00,-2561.65,38074
0.28,6.95,0.34,7.00,5.43,44.00,-2562.49,38083
0.28,7.20,0.25,7.00,9.89,48.00,-2562.49,38091
0.28,7.41,0.21,7.00,14.42,52.00,-2562.49,38100
0.42,7.75,0.34,7.00,25.67,61.00,-2562.49,38110
0.32,8.02,0.27,7.00,30.73,65.00,-2561.65,38118
0.23,8.31,0.29,7.00,38.41,72.00,-2561.65,38127
0.37,8.52,0.21,7.00,42.09,75.00,-2560.82,38135
0.37,8.73,0.22,7.00,47.59,80.00,-2559.98,38145
0.32,9.14,0.41,7.00,61.82,92.00,-2559.98,38154
0.32,8.75,-0.39,7.00,35.99,70.00,-2559.98,38162
0.23,8.87,0.12,7.00,49.15,81.00,-2559.14,38171
0.75,8.93,0.06,7.00,49.50,81.00,-2559.14,38179
0.46,8.81,-0.12,7.00,42.75,76.00,-2558.30,38189
0.75,8.53,-0.28,7.00,32.48,67.00,-2558.30,38198
0.46,8.33,-0.19,7.00,29.53,64.00,-2558.30,38206
0.32,8.10,-0.24,7.00,22.62,59.00,-2558.30,38215
0.56,7.83,-0.27,7.00,15.23,52.00,-2558.30,38224
0.85,7.50,-0.33,7.00,5.96,44.00,-2558.30,38233
0.32,7.20,-0.30,7.00,-0.80,-40.00,-2558.30,38242
0.28,6.83,-0.37,7.00,-11.56,-49.00,-2558.30,38250
0.32,6.52,-0.32,7.00,-18.40,-55.00,-2558.30,38259
0.32,6.52,0.01,7.00,-11.81,-49.00,-2558.30,38267
2.27,5.77,-0.75,7.00,-45.71,-78.00,-2559.14,38277
0.32,5.22,-0.55,7.00,-55.46,-86.00,-2559.98,38286
0.90,4.92,-0.31,7.00,-11.64,-49.00,-2559.98,38294
0.28,4.28,-0.64,7.00,-16.16,-53.00,-2560.82,38303
0.28,3.91,-0.37,7.00,-16.94,-54.00,-2560.82,38312
0.28,4.15,0.24,7.00,-13.29,-51.00,-2560.82,38321
0.28,4.24,0.09,7.00,-13.42,-51.00,-2560.82,38330
0.28,4.47,0.23,7.00,-11.70,-49.00,-2560.82,38339
0.85,4.81,0.33,7.00,-9.63,-48.00,-2560.82,38347
0.32,5.30,0.49,7.00,-32.84,-67.00,-2561.65,38356
0.42,5.68,0.38,7.00,-25.49,-61.00,-2561.65,38365
0.32,6.16,0.48,7.00,-11.48,-49.00,-2561.65,38374
0.28,6.40,0.24,7.00,-10.14,-48.00,-2562.49,38383
0.28,6.90,0.50,7.00,7.57,46.00,-2563.33,38391
0.28,7.20,0.29,7.00,10.77,49.00,-2563.33,38401
0.28,7.64,0.44,7.00,24.89,60.00,-2563.33,38409
0.42,7.92,0.28,7.00,28.60,64.00,-2563.33,38418
0.28,8.25,0.33,7.00,37.91,71.00,-2562.49,38427
0.28,8.54,0.29,7.00,44.41,77.00,-2562.49,38435
0.28,8.71,0.17,7.00,46.15,78.00,-2561.65,38445
0.28,9.04,0.33,7.00,57.78,88.00,-2560.82,38453
0.28,9.35,0.31,7.00,65.05,94.00,-2560.82,38462
0.28,9.05,-0.31,7.00,44.99,77.00,-2560.82,38471
0.32,9.22,0.18,7.00,59.06,89.00,-2559.98,38479
0.28,9.25,0.03,7.00,56.88,87.00,-2559.14,38489
0.28,9.09,-0.16,7.00,48.91,81.00,-2559.14,38497
0.32,8.84,-0.24,7.00,41.19,74.00,-2559.14,38506
0.28,8.71,-0.13,7.00,40.27,73.00,-2558.30,38515
0.28,8.56,-0.16,7.00,35.70,70.00,-2558.30,38523
0.37,8.25,-0.31,7.00,24.95,60.00,-2558.30,38533
0.37,7.97,-0.28,7.00,18.72,55.00,-2558.30,38541
0.75,7.69,-0.27,7.00,11.88,49.00,-2558.30,38550
0.37,7.49,-0.20,7.00,8.30,46.00,-2558.30,38559
0.70,7.19,-0.30,7.00,-1.23,-41.00,-2558.30,38567
0.28,7.00,-0.19,7.00,-3.84,-43.00,-2558.30,38577
0.80,6.72,-0.28,7.00,-12.54,-50.00,-2558.30,38585
0.46,6.20,-0.52,7.00,-30.23,-65.00,-2558.30,38594
0.28,6.06,-0.14,7.00,-26.41,-62.00,-2559.14,38603
0.23,5.77,-0.29,7.00,-36.44,-70.00,-2559.14,38611
0.32,5.47,-0.30,7.00,-44.30,-77.00,-2559.98,38621
0.28,5.19,-0.28,7.00,-50.94,-82.00,-2560.82,38629
0.28,5.13,-0.06,7.00,-47.86,-80.00,-2561.65,38638
0.32,5.03,-0.11,7.00,-51.48,-83.00,-2562.49,38647
0.28,4.79,-0.24,7.00,-12.01,-50.00,-2563.33,38656
0.23,4.31,-0.48,7.00,-15.34,-52.00,-2564.17,38665
0.42,4.86,0.55,7.00,-8.49,-47.00,-2565.01,38674
0.61,4.51,-0.36,7.00,-13.88,-51.00,-2565.01,38682
0.37,4.93,0.42,7.00,-8.70,-47.00,-2565.85,38691
0.70,5.04,0.11,7.00,-46.89,-79.00,-2565.85,38700
0.28,5.27,0.24,7.00,-38.45,-72.00,-2566.69,38709
0.28,5.39,0.12,7.00,-37.86,-71.00,-2567.53,38718
0.32,5.69,0.30,7.00,-26.81,-62.00,-2568.37,38726
0.28,5.94,0.25,7.00,-21.39,-57.00,-2570.05,38735
0.28,5.89,-0.05,7.00,-28.80,-64.00,-2570.89,38744
0.32,6.10,0.21,7.00,-18.52,-55.00,-2571.73,38753
0.28,6.17,0.08,7.00,-19.17,-56.00,-2572.57,38762
0.28,6.64,0.47,7.00,0.29,40.00,-2573.41,38770
0.28,6.92,0.28,7.00,3.59,42.00,-2574.25,38779
0.28,6.99,0.07,7.00,1.27,41.00,-2574.25,38788
0.32,7.20,0.21,7.00,9.17,47.00,-2574.25,38797
0.32,7.32,0.12,7.00,10.61,48.00,-2574.25,38806
0.28,7.51,0.19,7.00,16.47,53.00,-2573.41,38814
0.28,7.73,0.22,7.00,22.54,58.00,-2573.41,38823
0.37,7.68,-0.05,7.00,15.98,53.00,-2573.41,38832
0.42,7.71,0.03,7.00,18.20,55.00,-2573.41,38841
0.23,7.71,0.01,7.00,18.03,55.00,-2572.57,38850
0.37,7.68,-0.04,7.00,16.16,53.00,-2572.57,38858
0.32,7.72,0.04,7.00,18.75,55.00,-2571.73,38867
0.28,7.75,0.03,7.00,19.29,56.00,-2571.73,38876
0.28,7.79,0.04,7.00,20.45,57.00,-2570.89,38885
0.32,7.90,0.11,7.00,24.72,60.00,-2570.05,38894
0.28,8.10,0.21,7.00,31.74,66.00,-2569.21,38902
0.66,8.29,0.19,7.00,36.17,70.00,-2568.37,38912
0.32,8.29,-0.00,7.00,32.36,67.00,-2567.53,38920
0.28,8.44,0.14,7.00,38.87,72.00,-2566.69,38929
0.28,8.65,0.21,7.00,45.31,78.00,-2565.85,38938
0.32,8.58,-0.06,7.00,38.34,72.00,-2565.01,38946
0.28,8.64,0.06,7.00,42.24,75.00,-2564.17,38956
0.32,8.63,-0.01,7.00,40.71,74.00,-2562.49,38964
0.18,8.63,-0.00,7.00,40.74,74.00,-2561.65,38973
0.28,8.65,0.02,7.00,41.72,75.00,-2560.82,38982
0.28,8.62,-0.03,7.00,40.07,73.00,-2559.98,38990
0.32,8.84,0.21,7.00,50.26,82.00,-2558.30,39000
0.32,8.87,0.03,7.00,47.17,79.00,-2557.46,39008
0.85,8.63,-0.24,7.00,35.83,70.00,-2556.62,39017
0.37,8.35,-0.27,7.00,28.41,63.00,-2554.94,39026
0.42,8.19,-0.17,7.00,26.27,62.00,-2554.10,39034
0.32,7.97,-0.22,7.00,19.81,56.00,-2552.42,39044
0.37,7.78,-0.19,7.00,15.63,53.00,-2551.58,39052
0.28,7.55,-0.23,7.00,9.28,47.00,-2550.74,39061
0.32,7.31,-0.24,7.00,2.81,42.00,-2549.90,39070
0.61,7.18,-0.12,7.00,2.15,41.00,-2549.06,39078
0.28,7.11,-0.08,7.00,1.13,40.00,-2548.23,39088
0.28,7.06,-0.05,7.00,0.41,40.00,-2548.23,39096
0.61,7.00,-0.06,7.00,-1.12,-40.00,-2547.39,39105
0.28,6.99,-0.01,7.00,-0.37,-40.00,-2547.39,39113
0.28,6.94,-0.06,7.00,-2.70,-42.00,-2547.39,39122
0.37,6.97,0.04,7.00,0.01,40.00,-2547.39,39132
0.37,7.01,0.03,7.00,0.83,40.00,-2547.39,39140
0.28,7.10,0.09,7.00,4.29,43.00,-2547.39,39149
0.51,7.06,-0.04,7.00,0.76,40.00,-2547.39,39157
0.70,7.06,0.00,7.00,1.68,41.00,-2547.39,39166
0.61,7.04,-0.03,7.00,0.44,40.00,-2546.55,39175
0.37,7.01,-0.03,7.00,-0.52,-40.00,-2546.55,39184
0.61,6.93,-0.07,7.00,-3.11,-42.00,-2546.55,39192
0.46,6.81,-0.12,7.00,-7.20,-45.00,-2546.55,39201
0.66,6.70,-0.11,7.00,-9.88,-48.00,-2546.55,39209
0.37,6.62,-0.08,7.00,-11.07,-49.00,-2546.55,39219
0.61,6.59,-0.03,7.00,-10.72,-49.00,-2546.55,39228
0.32,6.54,-0.05,7.00,-12.43,-50.00,-2546.55,39236
0.75,6.51,-0.04,7.00,-13.03,-50.00,-2546.55,39245
0.75,6.50,-0.01,7.00,-12.64,-50.00,-2546.55,39254
0.37,6.50,0.00,7.00,-12.35,-50.00,-2546.55,39263
0.28,6.49,-0.01,7.00,-12.82,-50.00,-2547.39,39272
0.70,6.58,0.08,7.00,-8.98,-47.00,-2547.39,39280
0.70,6.62,0.04,7.00,-8.65,-47.00,-2547.39,39289
0.70,6.60,-0.02,7.00,-10.54,-48.00,-2547.39,39298
0.28,6.52,-0.07,7.00,-13.36,-51.00,-2547.39,39307
0.28,6.46,-0.06,7.00,-14.71,-52.00,-2547.39,39316
0.28,6.41,-0.05,7.00,-15.77,-53.00,-2547.39,39324
0.28,6.39,-0.02,7.00,-15.68,-53.00,-2547.39,39333
0.32,6.35,-0.04,7.00,-17.02,-54.00,-2547.39,39342
0.28,6.32,-0.03,7.00,-17.73,-54.00,-2547.39,39351
0.28,6.26,-0.06,7.00,-19.86,-56.00,-2547.39,39360
0.42,6.24,-0.01,7.00,-19.25,-56.00,-2547.39,39368
0.42,6.16,-0.08,7.00,-22.50,-58.00,-2547.39,39377
0.37,6.15,-0.01,7.00,-21.57,-58.00,-2547.39,39387
0.61,6.16,0.01,7.00,-20.68,-57.00,-2547.39,39395
0.70,6.22,0.05,7.00,-18.53,-55.00,-2547.39,39404
0.51,6.28,0.07,7.00,-16.55,-53.00,-2547.39,39412
0.75,6.41,0.13,7.00,-12.19,-50.00,-2547.39,39421
0.37,6.37,-0.04,7.00,-16.34,-53.00,-2548.23,39431
0.42,6.54,0.16,7.00,-8.35,-46.00,-2548.23,39439
0.70,6.59,0.05,7.00,-9.37,-47.00,-2548.23,39448
0.28,6.70,0.11,7.00,-5.37,-44.00,-2548.23,39456
0.28,6.80,0.11,7.00,-2.73,-42.00,-2548.23,39465
0.28,6.92,0.11,7.00,0.15,40.00,-2548.23,39474
0.28,6.99,0.07,7.00,1.03,40.00,-2548.23,39483
0.28,7.12,0.14,7.00,5.87,44.00,-2548.23,39492
0.61,7.18,0.06,7.00,5.60,44.00,-2547.39,39500
0.37,7.40,0.22,7.00,14.60,52.00,-2547.39,39510
0.70,7.50,0.09,7.00,14.28,51.00,-2546.55,39518
0.80,7.67,0.18,7.00,20.37,57.00,-2546.55,39527
0.37,7.76,0.08,7.00,20.54,57.00,-2545.71,39536
0.85,7.85,0.09,7.00,22.93,59.00,-2544.87,39544
0.42,7.82,-0.02,7.00,20.20,56.00,-2544.87,39554
0.46,8.19,0.36,7.00,36.86,71.00,-2544.87,39562
0.42,7.85,-0.34,7.00,14.46,52.00,-2544.03,39571
0.85,8.01,0.16,7.00,28.44,63.00,-2544.03,39579
0.37,7.87,-0.14,7.00,18.77,55.00,-2544.03,39588
0.90,7.79,-0.08,7.00,18.26,55.00,-2543.19,39598
0.32,7.63,-0.16,7.00,12.76,50.00,-2543.19,39606
0.28,7.61,-0.03,7.00,14.62,52.00,-2543.19,39615
0.28,7.48,-0.13,7.00,9.40,47.00,-2542.35,39623
0.32,7.30,-0.18,7.00,3.85,43.00,-2542.35,39632
0.28,7.10,-0.20,7.00,-1.60,-41.00,-2542.35,39642
0.70,7.02,-0.08,7.00,-1.08,-40.00,-2541.51,39650
0.56,6.44,-0.58,7.00,-25.58,-61.00,-2541.51,39659
0.75,6.28,-0.16,7.00,-21.27,-57.00,-2541.51,39667
0.37,6.39,0.11,7.00,-13.21,-51.00,-2541.51,39676
0.75,6.11,-0.28,7.00,-27.93,-63.00,-2541.51,39686
0.46,6.25,0.15,7.00,-15.81,-53.00,-2541.51,39694
0.75,6.20,-0.05,7.00,-21.13,-57.00,-2541.51,39703
0.42,6.46,0.26,7.00,-8.35,-46.00,-2541.51,39711
0.80,6.65,0.19,7.00,-5.03,-44.00,-2541.51,39720
0.32,6.92,0.27,7.00,3.28,42.00,-2541.51,39730
0.32,7.12,0.21,7.00,7.20,45.00,-2541.51,39738
0.37,7.17,0.05,7.00,5.16,44.00,-2541.51,39747
0.80,7.19,0.02,7.00,5.17,44.00,-2540.67,39755
0.51,7.38,0.19,7.00,13.41,51.00,-2540.67,39764
0.85,7.37,-0.01,7.00,8.90,47.00,-2539.83,39773
0.28,7.51,0.14,7.00,15.55,53.00,-2538.99,39782
0.28,7.60,0.09,7.00,16.90,54.00,-2538.99,39791
0.28,7.68,0.08,7.00,18.43,55.00,-2538.15,39799
0.28,7.77,0.09,7.00,21.05,57.00,-2537.31,39809
0.80,8.03,0.26,7.00,31.03,66.00,-2536.47,39817
0.42,8.08,0.05,7.00,28.13,63.00,-2534.80,39826
0.28,8.12,0.04,7.00,28.82,64.00,-2533.96,39835
0.42,8.10,-0.02,7.00,27.20,62.00,-2533.12,39843
0.37,8.21,0.10,7.00,32.20,67.00,-2532.28,39853
0.42,8.18,-0.02,7.00,29.05,64.00,-2532.28,39861
0.32,8.01,-0.17,7.00,21.71,58.00,-2531.44,39870
0.61,7.68,-0.33,7.00,10.47,48.00,-2531.44,39879
0.61,7.37,-0.31,7.00,3.12,42.00,-2531.44,39887
0.37,6.98,-0.39,7.00,-8.34,-46.00,-2530.60,39897
0.32,6.52,-0.46,7.00,-21.00,-57.00,-2530.60,39905
0.28,6.09,-0.43,7.00,-31.41,-66.00,-2530.60,39914
0.28,5.66,-0.43,7.00,-42.26,-75.00,-2530.60,39923
0.28,5.22,-0.43,7.00,-53.12,-84.00,-2531.44,39931
0.46,4.86,-0.36,7.00,-12.17,-50.00,-2531.44,39941
0.28,4.39,-0.47,7.00,-14.96,-52.00,-2532.28,39949
0.66,4.13,-0.25,7.00,-15.35,-52.00,-2533.12,39958
0.28,3.88,-0.26,7.00,-16.64,-53.00,-2533.12,39967
0.28,3.64,-0.24,7.00,-17.76,-54.00,-2533.96,39975
0.28,3.77,0.13,7.00,-15.64,-53.00,-2533.96,39985
0.42,3.81,0.04,7.00,-15.80,-53.00,-2533.96,39994
0.90,3.86,0.05,7.00,-15.52,-53.00,-2533.96,40002
0.70,4.10,0.24,7.00,-13.53,-51.00,-2533.96,40011
0.51,4.35,0.25,7.00,-12.25,-50.00,-2533.96,40020
0.32,4.67,0.32,7.00,-10.33,-48.00,-2533.96,40029
0.70,4.93,0.26,7.00,-9.32,-47.00,-2533.96,40038
0.51,5.25,0.32,7.00,-37.31,-71.00,-2533.96,40046
0.70,5.56,0.31,7.00,-29.72,-65.00,-2533.96,40055
0.61,5.67,0.10,7.00,-31.26,-66.00,-2533.96,40065
0.32,5.94,0.27,7.00,-21.20,-57.00,-2533.96,40073
0.28,6.03,0.09,7.00,-22.43,-58.00,-2534.80,40082
0.23,6.21,0.19,7.00,-15.92,-53.00,-2535.64,40091
0.28,6.31,0.09,7.00,-15.41,-52.00,-2536.47,40099
0.51,6.33,0.02,7.00,-16.28,-53.00,-2537.31,40109
0.80,6.34,0.01,7.00,-16.29,-53.00,-2538.15,40117
0.46,6.35,0.01,7.00,-16.01,-53.00,-2538.99,40126
0.28,6.38,0.02,7.00,-15.15,-52.00,-2539.83,40135
0.28,6.16,-0.21,7.00,-25.16,-61.00,-2540.67,40143
0.32,6.03,-0.13,7.00,-26.79,-62.00,-2542.35,40153
0.51,5.87,-0.17,7.00,-31.63,-66.00,-2543.19,40162
0.56,4.87,-1.00,7.00,-14.64,-52.00,-2544.03,40170
0.70,4.57,-0.30,7.00,-13.34,-51.00,-2545.71,40179
0.37,4.07,-0.50,7.00,-16.68,-53.00,-2546.55,40187
0.80,3.46,-0.61,7.00,-20.14,-56.00,-2546.55,40197
0.32,3.64,0.18,7.00,-16.05,-53.00,-2546.55,40206
0.42,3.67,0.02,7.00,-16.57,-53.00,-2546.55,40214
0.28,3.81,0.14,7.00,-15.40,-52.00,-2546.55,40223
0.61,4.10,0.29,7.00,-13.37,-51.00,-2546.55,40232
0.28,4.50,0.41,7.00,-10.87,-49.00,-2546.55,40241
0.00,5.26,0.76,7.00,-28.32,-63.00,-2546.55,40250
0.28,5.71,0.45,7.00,-23.40,-59.00,-2546.55,40258
0.28,6.36,0.66,7.00,-2.71,-42.00,-2546.55,40267
0.23,6.80,0.43,7.00,3.48,42.00,-2546.55,40275
0.42,7.18,0.39,7.00,12.29,50.00,-2546.55,40285
0.90,7.51,0.33,7.00,19.25,56.00,-2546.55,40294
0.42,7.50,-0.01,7.00,12.44,50.00,-2545.71,40302
0.32,7.55,0.05,7.00,14.90,52.00,-2545.71,40311
0.32,7.63,0.08,7.00,17.43,54.00,-2544.87,40320
0.23,7.62,-0.02,7.00,15.04,52.00,-2544.03,40329
0.32,7.67,0.05,7.00,17.86,55.00,-2543.19,40338
0.28,7.59,-0.08,7.00,13.15,51.00,-2541.51,40346
0.66,7.53,-0.06,7.00,12.23,50.00,-2540.67,40355
0.42,7.27,-0.27,7.00,1.36,41.00,-2539.83,40364
0.66,6.78,-0.49,7.00,-15.30,-52.00,-2538.15,40373
0.37,6.41,-0.37,7.00,-21.96,-58.00,-2537.31,40382
0.80,5.81,-0.60,7.00,-41.78,-75.00,-2536.47,40390
0.37,5.23,-0.58,7.00,-55.79,-86.00,-2536.47,40399
0.37,4.72,-0.51,7.00,-13.42,-51.00,-2536.47,40409
0.66,4.23,-0.49,7.00,-15.78,-53.00,-2537.31,40417
0.28,3.78,-0.45,7.00,-17.89,-55.00,-2537.31,40426
0.42,3.53,-0.25,7.00,-18.34,-55.00,-2537.31,40435
0.37,3.28,-0.26,7.00,-19.65,-56.00,-2537.31,40443
0.42,3.06,-0.22,7.00,-20.58,-57.00,-2537.31,40453
0.28,2.88,-0.18,7.00,-21.32,-57.00,-2537.31,40462
0.00,2.81,-0.07,7.00,-21.25,-57.00,-2537.31,40470
0.56,2.68,-0.13,7.00,-22.12,-58.00,-2537.31,40479
0.37,2.51,-0.17,7.00,-23.12,-59.00,-2537.31,40487
0.80,2.37,-0.14,7.00,-23.67,-59.00,-2537.31,40497
0.46,2.22,-0.15,7.00,-24.49,-60.00,-2537.31,40506
0.80,2.15,-0.07,7.00,-24.55,-60.00,-2537.31,40514
0.61,2.16,0.01,7.00,-24.12,-60.00,-2537.31,40523
0.85,2.15,-0.02,7.00,-24.33,-60.00,-2538.15,40532
0.42,2.04,-0.11,7.00,-25.23,-61.00,-2538.15,40541
0.42,1.96,-0.08,7.00,-25.52,-61.00,-2538.15,40550
0.66,2.04,0.08,7.00,-24.52,-60.00,-2538.15,40559
0.70,1.95,-0.08,7.00,-25.56,-61.00,-2538.99,40567
0.75,1.94,-0.01,7.00,-25.34,-61.00,-2539.83,40577
0.28,1.70,-0.25,7.00,-27.50,-63.00,-2540.67,40586
0.28,1.71,0.01,7.00,-26.44,-62.00,-2541.51,40594
0.37,1.70,-0.01,7.00,-26.53,-62.00,-2542.35,40603
0.32,1.55,-0.15,7.00,-27.82,-63.00,-2542.35,40612
0.28,0.71,-0.84,7.00,-34.82,-69.00,-2543.19,40621
0.61,0.96,0.25,7.00,-29.20,-64.00,-2543.19,40630
0.85,0.73,-0.23,7.00,-32.25,-67.00,-2543.19,40638
0.42,0.83,0.10,7.00,-30.47,-65.00,-2544.03,40647
0.75,0.74,-0.09,7.00,-31.63,-66.00,-2544.03,40656
0.46,0.81,0.07,7.00,-30.64,-65.00,-2544.03,40665
0.90,1.08,0.27,7.00,-28.53,-64.00,-2544.03,40674
0.37,1.44,0.36,7.00,-26.40,-62.00,-2544.03,40683
0.56,1.91,0.47,7.00,-23.55,-59.00,-2544.03,40691
0.61,2.42,0.51,7.00,-20.84,-57.00,-2544.03,40700
0.37,3.01,0.59,7.00,-17.60,-54.00,-2544.03,40710
0.70,3.52,0.51,7.00,-15.35,-52.00,-2544.03,40718
0.28,3.97,0.45,7.00,-13.32,-51.00,-2544.03,40727
0.28,4.33,0.36,7.00,-11.90,-49.00,-2544.03,40735
0.46,4.53,0.20,7.00,-11.54,-49.00,-2544.03,40744
0.37,4.57,0.04,7.00,-11.96,-50.00,-2544.03,40754
0.80,4.55,-0.03,7.00,-12.39,-50.00,-2544.03,40762
0.28,4.58,0.04,7.00,-11.93,-50.00,-2544.03,40771
0.28,4.45,-0.14,7.00,-13.30,-51.00,-2544.03,40780
0.28,4.37,-0.08,7.00,-13.45,-51.00,-2544.03,40788
0.28,4.19,-0.18,7.00,-14.77,-52.00,-2544.03,40798
0.28,4.03,-0.16,7.00,-15.51,-53.00,-2544.03,40807
0.56,3.91,-0.12,7.00,-15.91,-53.00,-2544.03,40815
0.37,3.82,-0.10,7.00,-16.30,-53.00,-2544.03,40824
0.32,3.71,-0.11,7.00,-16.91,-54.00,-2544.03,40833
0.85,3.64,-0.07,7.00,-17.07,-54.00,-2544.03,40842
0.32,3.60,-0.04,7.00,-17.16,-54.00,-2544.03,40851
0.42,3.53,-0.07,7.00,-17.60,-54.00,-2544.03,40859
0.32,3.43,-0.11,7.00,-18.30,-55.00,-2544.03,40868
0.66,3.35,-0.07,7.00,-18.52,-55.00,-2544.03,40878
0.28,3.26,-0.09,7.00,-19.07,-56.00,-2544.03,40886
0.28,3.08,-0.18,7.00,-20.30,-57.00,-2544.03,40895
0.28,2.93,-0.15,7.00,-20.96,-57.00,-2544.03,40904
0.28,2.72,-0.21,7.00,-22.23,-58.00,-2544.03,40912
0.32,2.54,-0.18,7.00,-23.05,-59.00,-2544.03,40922
0.61,2.38,-0.15,7.00,-23.69,-59.00,-2544.03,40931
0.28,2.18,-0.20,7.00,-24.91,-60.00,-2544.03,40939
0.28,2.04,-0.14,7.00,-25.39,-61.00,-2544.03,40948
0.28,1.86,-0.17,7.00,-26.38,-62.00,-2544.03,40956
0.28,1.59,-0.27,7.00,-28.14,-63.00,-2544.03,40966
0.28,1.31,-0.28,7.00,-29.59,-64.00,-2544.03,40975
0.28,1.06,-0.25,7.00,-30.71,-65.00,-2544.03,40983
0.28,0.80,-0.25,7.00,-32.01,-66.00,-2544.03,40992
0.28,0.65,-0.15,7.00,-32.36,-67.00,-2544.03,41001
0.46,0.50,-0.14,7.00,-33.05,-67.00,-2544.03,41010
0.32,0.44,-0.07,7.00,-33.07,-67.00,-2544.03,41019
0.95,0.47,0.04,7.00,-32.49,-67.00,-2544.03,41028
0.37,0.64,0.16,7.00,-31.17,-66.00,-2544.03,41036
0.56,0.81,0.17,7.00,-30.26,-65.00,-2544.03,41046
0.66,1.03,0.22,7.00,-29.01,-64.00,-2544.03,41054
0.37,1.27,0.24,7.00,-27.67,-63.00,-2544.03,41063
0.28,1.50,0.23,7.00,-26.62,-62.00,-2544.03,41072
0.75,1.66,0.17,7.00,-26.03,-61.00,-2544.03,41080
0.42,1.85,0.19,7.00,-24.97,-60.00,-2544.03,41090
0.80,2.05,0.20,7.00,-23.92,-60.00,-2544.03,41099
0.61,2.23,0.18,7.00,-23.10,-59.00,-2544.03,41107
0.28,2.38,0.15,7.00,-22.50,-58.00,-2544.03,41116
0.46,2.48,0.10,7.00,-22.16,-58.00,-2544.03,41125
0.32,2.55,0.07,7.00,-21.95,-58.00,-2544.03,41134
0.42,2.56,0.00,7.00,-22.21,-58.00,-2544.03,41143
0.32,2.53,-0.03,7.00,-22.45,-58.00,-2544.03,41151
0.56,2.44,-0.09,7.00,-23.13,-59.00,-2544.03,41160
0.56,2.35,-0.10,7.00,-23.66,-59.00,-2544.03,41169
0.37,2.20,-0.15,7.00,-24.57,-60.00,-2544.03,41178
0.32,2.18,-0.02,7.00,-24.20,-60.00,-2544.87,41187
0.28,2.18,0.00,7.00,-24.10,-60.00,-2544.87,41196
0.75,2.07,-0.11,7.00,-25.12,-61.00,-2544.87,41204
0.37,1.94,-0.13,7.00,-25.83,-61.00,-2545.71,41213
0.66,1.87,-0.07,7.00,-25.92,-61.00,-2545.71,41223
0.32,1.98,0.11,7.00,-24.65,-60.00,-2546.55,41231
0.28,2.01,0.03,7.00,-24.82,-60.00,-2546.55,41240
0.42,1.90,-0.11,7.00,-25.91,-61.00,-2546.55,41249
0.90,1.94,0.04,7.00,-25.14,-61.00,-2547.39,41257
0.37,1.90,-0.04,7.00,-25.66,-61.00,-2547.39,41267
0.56,1.85,-0.05,7.00,-25.96,-61.00,-2548.23,41275
0.66,1.78,-0.07,7.00,-26.40,-62.00,-2548.23,41284
0.66,1.74,-0.04,7.00,-26.46,-62.00,-2548.23,41293
0.37,1.58,-0.16,7.00,-27.77,-63.00,-2549.06,41302
1.15,1.47,-0.11,7.00,-28.11,-63.00,-2549.06,41311
0.37,1.37,-0.10,7.00,-28.53,-64.00,-2549.06,41320
0.46,1.21,-0.16,7.00,-29.59,-64.00,-2549.90,41328
0.80,0.98,-0.23,7.00,-31.05,-66.00,-2549.90,41337
0.32,0.98,0.00,7.00,-30.12,-65.00,-2549.90,41347
0.28,0.90,-0.07,7.00,-30.79,-65.00,-2549.90,41355
0.56,1.02,0.12,7.00,-29.45,-64.00,-2549.90,41364
0.32,1.20,0.19,7.00,-28.23,-63.00,-2549.90,41372
0.28,1.51,0.30,7.00,-26.23,-62.00,-2549.90,41381
0.32,1.88,0.37,7.00,-24.13,-60.00,-2549.90,41391
0.28,2.22,0.34,7.00,-22.51,-58.00,-2549.90,41399
0.28,2.49,0.27,7.00,-21.49,-58.00,-2549.90,41408
0.28,2.72,0.24,7.00,-20.44,-57.00,-2549.90,41417
0.28,2.90,0.18,7.00,-19.80,-56.00,-2549.90,41425
0.75,3.03,0.13,7.00,-19.37,-56.00,-2549.90,41435
0.42,3.11,0.09,7.00,-19.09,-56.00,-2549.90,41444
0.46,3.22,0.11,7.00,-18.47,-55.00,-2549.90,41452
0.61,3.31,0.09,7.00,-18.06,-55.00,-2549.90,41461
0.37,3.35,0.04,7.00,-18.06,-55.00,-2549.90,41469
0.85,3.44,0.09,7.00,-17.44,-54.00,-2549.90,41479
0.42,3.49,0.05,7.00,-17.35,-54.00,-2549.90,41488
1.05,3.50,0.01,7.00,-17.46,-54.00,-2549.90,41496
0.42,3.50,0.00,7.00,-17.46,-54.00,-2549.90,41505
0.42,3.50,-0.01,7.00,-17.54,-54.00,-2549.90,41515
0.00,3.40,-0.10,7.00,-18.38,-55.00,-2549.90,41523
0.28,3.34,-0.07,7.00,-18.58,-55.00,-2549.90,41532
0.37,3.39,0.05,7.00,-17.84,-55.00,-2549.90,41540
0.32,3.45,0.06,7.00,-17.49,-54.00,-2549.90,41549
0.70,3.55,0.10,7.00,-16.85,-54.00,-2549.90,41559
0.46,3.79,0.24,7.00,-15.11,-52.00,-2549.90,41567
0.80,4.05,0.26,7.00,-13.72,-51.00,-2549.90,41576
0.37,4.24,0.19,7.00,-13.05,-50.00,-2549.90,41585
0.28,4.46,0.22,7.00,-11.81,-49.00,-2549.90,41593
0.32,4.51,0.05,7.00,-12.28,-50.00,-2549.90,41603
0.90,4.61,0.11,7.00,-11.52,-49.00,-2549.90,41611
2.38,4.54,-0.07,7.00,-12.57,-50.00,-2549.90,41620
3.01,4.31,-0.23,7.00,-14.36,-52.00,-2549.90,41629
4.90,4.00,-0.31,7.00,-16.20,-53.00,-2549.90,41637
7.86,3.65,-0.35,7.00,-18.03,-55.00,-2549.90,41647
10.27,3.28,-0.37,7.00,-19.90,-56.00,-2549.90,41656
10.09,2.91,-0.36,7.00,-21.67,-58.00,-2550.74,41664
10.09,2.46,-0.46,7.00,-24.32,-60.00,-2550.74,41673
9.73,2.05,-0.41,7.00,-26.18,-62.00,-2550.74,41682
9.29,1.62,-0.43,7.00,-28.44,-63.00,-2551.58,41691
10.27,1.24,-0.38,7.00,-30.13,-65.00,-2552.42,41700
9.73,0.80,-0.44,7.00,-32.57,-67.00,-2552.42,41709
10.18,0.39,-0.41,7.00,-34.46,-69.00,-2553.26,41717
11.21,-0.04,-0.43,7.00,-36.69,-70.00,-2554.10,41726
10.73,-0.45,-0.41,7.00,-38.67,-72.00,-2554.94,41736
11.02,-0.29,0.16,7.00,-35.55,-69.00,-2555.78,41745
11.21,-0.87,-0.59,7.00,-41.46,-74.00,-2556.62,41753
10.73,-1.24,-0.36,7.00,-42.42,-75.00,-2557.46,41762
8.19,-1.75,-0.51,7.00,-45.62,-78.00,-2559.14,41772
9.03,-2.18,-0.44,7.00,-47.48,-79.00,-2559.98,41780
4.77,-2.56,-0.38,7.00,-49.23,-81.00,-2561.65,41789
2.72,-2.92,-0.37,7.00,-51.07,-83.00,-2562.49,41798
2.10,-3.26,-0.33,7.00,-52.59,-84.00,-2564.17,41807
8.77,-3.54,-0.29,7.00,-53.70,-85.00,-2565.01,41816
1.05,-2.43,1.11,7.00,-42.71,-76.00,-2565.85,41825
1.20,-3.11,-0.68,7.00,-53.30,-84.00,-2566.69,41833
1.83,-3.26,-0.15,7.00,-51.88,-83.00,-2567.53,41842
1.20,-3.34,-0.08,7.00,-52.02,-83.00,-2568.37,41851
0.75,-3.26,0.08,7.00,-51.02,-83.00,-2569.21,41860
0.28,-3.13,0.14,7.00,-50.09,-82.00,-2570.05,41869
0.28,-3.12,0.01,7.00,-50.57,-82.00,-2570.89,41878
0.28,-3.07,0.05,7.00,-50.15,-82.00,-2571.73,41886
0.28,-3.03,0.05,7.00,-49.95,-82.00,-2572.57,41895
0.28,-2.89,0.13,7.00,-48.94,-81.00,-2573.41,41905
0.32,-2.72,0.17,7.00,-47.94,-80.00,-2574.25,41913
0.28,-2.62,0.10,7.00,-47.69,-80.00,-2575.92,41922
0.00,-2.51,0.11,7.00,-47.12,-79.00,-2576.76,41931
0.28,-2.45,0.06,7.00,-47.05,-79.00,-2577.60,41939
0.28,-2.38,0.07,7.00,-46.63,-79.00,-2578.44,41949
1.05,-2.25,0.13,7.00,-45.71,-78.00,-2579.28,41958
0.85,-2.16,0.09,7.00,-45.47,-78.00,-2580.96,41966
0.37,-2.11,0.06,7.00,-45.29,-78.00,-2581.80,41975
0.90,-2.11,-0.00,7.00,-45.55,-78.00,-2582.64,41985
0.28,-1.95,0.16,7.00,-44.12,-77.00,-2583.48,41993
0.61,-1.81,0.14,7.00,-43.51,-76.00,-2584.32,42002
0.37,-1.73,0.09,7.00,-43.29,-76.00,-2585.16,42011
0.70,-1.71,0.02,7.00,-43.49,-76.00,-2586.00,42019
0.70,-1.46,0.25,7.00,-41.30,-74.00,-2586.84,42029
0.46,-1.12,0.34,7.00,-39.22,-73.00,-2587.67,42038
0.61,-0.89,0.23,7.00,-38.56,-72.00,-2588.51,42046
0.23,-0.52,0.37,7.00,-36.14,-70.00,-2589.35,42055
0.28,-0.51,0.01,7.00,-37.49,-71.00,-2590.19,42064
0.32,-0.44,0.07,7.00,-36.92,-71.00,-2591.03,42073
0.37,0.04,0.48,7.00,-32.84,-67.00,-2591.87,42082
0.56,-0.11,-0.15,7.00,-36.16,-70.00,-2593.55,42091
0.37,-0.00,0.11,7.00,-34.59,-69.00,-2594.39,42099
0.61,0.06,0.06,7.00,-34.49,-69.00,-2596.07,42108
0.70,0.12,0.06,7.00,-34.17,-68.00,-2597.75,42117
0.80,-0.02,-0.13,7.00,-35.60,-70.00,-2599.43,42126
0.32,-0.04,-0.03,7.00,-35.34,-69.00,-2600.26,42135
0.46,-0.11,-0.06,7.00,-35.79,-70.00,-2601.94,42143
0.66,-0.12,-0.01,7.00,-35.65,-70.00,-2603.62,42152
0.70,-0.18,-0.06,7.00,-36.13,-70.00,-2605.30,42162
0.32,-0.20,-0.02,7.00,-36.11,-70.00,-2606.98,42170
0.28,-0.27,-0.07,7.00,-36.61,-70.00,-2607.82,42179
0.23,-0.13,0.13,7.00,-35.13,-69.00,-2609.50,42188
0.61,-0.21,-0.07,7.00,-36.31,-70.00,-2611.18,42196
0.51,-0.09,0.11,7.00,-35.03,-69.00,-2613.69,42206
0.80,0.01,0.10,7.00,-34.57,-69.00,-2615.37,42215
0.28,0.12,0.11,7.00,-33.98,-68.00,-2617.05,42223
0.23,0.21,0.10,7.00,-33.55,-68.00,-2618.73,42232
0.32,0.40,0.18,7.00,-32.28,-67.00,-2620.41,42242
0.80,0.59,0.19,7.00,-31.27,-66.00,-2622.09,42250
0.61,0.73,0.14,7.00,-30.79,-65.00,-2623.77,42259
0.85,0.99,0.26,7.00,-29.00,-64.00,-2626.28,42268
0.32,1.09,0.09,7.00,-29.19,-64.00,-2627.96,42276
0.42,1.26,0.17,7.00,-28.01,-63.00,-2629.64,42286
0.32,1.34,0.09,7.00,-27.93,-63.00,-2631.32,42294
0.37,1.53,0.19,7.00,-26.58,-62.00,-2633.00,42303
0.56,1.73,0.20,7.00,-25.57,-61.00,-2634.68,42312
0.70,2.00,0.27,7.00,-23.91,-60.00,-2636.36,42320
0.51,2.10,0.10,7.00,-24.08,-60.00,-2638.87,42330
0.70,2.35,0.25,7.00,-22.27,-58.00,-2640.55,42339
0.32,2.57,0.22,7.00,-21.26,-57.00,-2642.23,42347
0.28,2.72,0.14,7.00,-20.84,-57.00,-2644.75,42356
0.28,2.92,0.20,7.00,-19.60,-56.00,-2646.43,42365
0.37,3.02,0.10,7.00,-19.47,-56.00,-2648.11,42374
0.85,3.23,0.20,7.00,-18.06,-55.00,-2649.79,42383
0.28,3.42,0.20,7.00,-17.11,-54.00,-2651.46,42392
0.32,3.50,0.08,7.00,-17.14,-54.00,-2653.14,42400
0.28,3.69,0.19,7.00,-15.78,-53.00,-2655.66,42409
0.28,3.69,-0.01,7.00,-16.59,-53.00,-2657.34,42419
0.28,3.87,0.19,7.00,-14.90,-52.00,-2659.02,42427
0.28,3.93,0.06,7.00,-15.14,-52.00,-2660.70,42436
0.46,4.07,0.14,7.00,-14.06,-51.00,-2662.38,42444
0.66,4.18,0.10,7.00,-13.71,-51.00,-2664.05,42454
0.32,4.35,0.18,7.00,-12.52,-50.00,-2665.73,42463
0.61,4.58,0.23,7.00,-11.19,-49.00,-2667.41,42471
0.51,4.77,0.19,7.00,-10.41,-48.00,-2669.09,42480
0.32,5.02,0.25,7.00,-44.54,-77.00,-2671.61,42489
0.42,5.27,0.25,7.00,-38.08,-72.00,-2673.29,42498
0.32,5.54,0.26,7.00,-31.32,-66.00,-2674.97,42507
0.61,5.85,0.32,7.00,-22.40,-58.00,-2677.48,42516
0.66,5.97,0.12,7.00,-23.17,-59.00,-2679.16,42524
0.56,6.40,0.42,7.00,-6.69,-45.00,-2681.68,42533
0.66,6.66,0.26,7.00,-3.30,-42.00,-2683.36,42542
0.56,7.10,0.44,7.00,11.47,49.00,-2685.04,42551
0.75,7.33,0.23,7.00,12.88,50.00,-2686.72,42560
0.28,7.81,0.48,7.00,29.98,65.00,-2688.39,42568
0.28,8.05,0.23,7.00,30.81,65.00,-2689.23,42577
0.85,8.54,0.49,7.00,48.35,80.00,-2689.23,42586
3.37,8.94,0.40,7.00,56.61,87.00,-2689.23,42595
5.24,9.60,0.66,7.00,78.00,105.00,-2689.23,42604
10.36,9.75,0.15,7.00,71.48,100.00,-2689.23,42612
12.59,10.09,0.35,7.00,83.99,110.00,-2689.23,42621
14.84,10.01,-0.09,7.00,72.92,101.00,-2689.23,42631
16.94,10.02,0.02,7.00,75.33,103.00,-2689.23,42640
21.69,10.01,-0.01,7.00,74.00,102.00,-2688.39,42648
25.31,10.07,0.06,7.00,76.71,104.00,-2688.39,42657
30.79,9.97,-0.10,7.00,70.34,99.00,-2688.39,42667
42.26,9.91,-0.06,7.00,67.89,97.00,-2688.39,42676
52.02,9.82,-0.08,7.00,63.51,93.00,-2688.39,42684
57.56,9.66,-0.17,7.00,56.50,87.00,-2688.39,42693
61.63,9.44,-0.22,7.00,49.08,81.00,-2688.39,42702
66.64,9.18,-0.27,7.00,40.20,73.00,-2688.39,42711
73.86,8.91,-0.27,7.00,31.48,66.00,-2688.39,42720
81.76,8.55,-0.35,7.00,18.41,55.00,-2688.39,42729
82.17,8.19,-0.37,7.00,8.88,47.00,-2688.39,42737
93.61,7.82,-0.36,7.00,0.00,40.00,-2688.39,42746
95.02,7.48,-0.35,7.00,0.00,40.00,-2688.39,42755
89.50,7.18,-0.30,7.00,0.00,40.00,-2688.39,42764
75.00,6.94,-0.24,7.00,0.00,40.00,-2688.39,42772
65.61,6.80,-0.14,7.00,0.00,40.00,-2688.39,42781
56.36,6.77,-0.03,7.00,-0.13,-40.00,-2688.39,42789
40.19,6.83,0.07,7.00,0.00,40.00,-2688.39,42799
31.91,6.95,0.11,7.00,0.00,40.00,-2688.39,42808
22.12,7.10,0.16,7.00,4.74,43.00,-2688.39,42816
16.82,7.22,0.12,7.00,7.24,46.00,-2688.39,42825
16.34,7.28,0.06,7.00,7.77,46.00,-2688.39,42833
17.06,7.22,-0.06,7.00,3.67,43.00,-2688.39,42843
19.48,7.13,-0.09,7.00,0.65,40.00,-2688.39,42852
19.75,6.98,-0.15,7.00,-2.62,-42.00,-2688.39,42860
23.60,6.71,-0.27,7.00,-11.49,-49.00,-2688.39,42869
24.68,6.36,-0.35,7.00,-21.94,-58.00,-2689.23,42878
25.31,5.92,-0.44,7.00,-34.53,-69.00,-2689.23,42887
29.70,5.37,-0.55,7.00,-49.90,-81.00,-2689.23,42896
28.30,4.75,-0.62,7.00,-12.13,-50.00,-2690.07,42905
20.84,4.33,-0.42,7.00,-14.13,-51.00,-2690.07,42913
18.57,3.85,-0.49,7.00,-17.04,-54.00,-2690.91,42923
10.92,3.60,-0.24,7.00,-17.71,-54.00,-2691.75,42932
5.59,3.43,-0.18,7.00,-18.51,-55.00,-2692.59,42941
2.55,3.49,0.06,7.00,-17.31,-54.00,-2693.43,42949
0.42,3.71,0.22,7.00,-15.54,-53.00,-2694.27,42958
0.70,3.97,0.26,7.00,-14.08,-51.00,-2695.11,42968
0.37,4.60,0.63,7.00,-9.48,-47.00,-2695.95,42976
0.66,5.16,0.56,7.00,-34.90,-69.00,-2696.79,42985
0.37,6.07,0.91,7.00,-5.01,-44.00,-2696.79,42993
0.28,7.14,1.06,7.00,24.67,60.00,-2697.63,43002
0.70,8.27,1.14,7.00,54.63,86.00,-2697.63,43011
0.46,9.40,1.13,7.00,82.68,109.00,-2697.63,43020
0.80,10.59,1.18,7.00,113.40,135.00,-2696.79,43029
0.61,11.59,1.00,7.00,134.82,153.00,-2695.95,43038
0.32,12.67,1.08,7.00,163.23,177.00,-2694.27,43046
0.32,13.63,0.96,7.00,184.91,195.00,-2692.59,43056
0.61,14.52,0.90,7.00,205.99,213.00,-2690.07,43065
0.32,15.12,0.60,7.00,215.07,221.00,-2688.39,43074
0.32,15.74,0.62,7.00,230.91,234.00,-2686.72,43082
0.75,16.11,0.37,7.00,235.11,238.00,-2684.20,43091
0.32,16.11,-0.00,7.00,227.55,231.00,-2680.84,43101
0.46,15.71,-0.40,7.00,209.72,216.00,-2678.32,43110
5.45,14.92,-0.79,7.00,182.11,193.00,-2674.97,43118
15.06,14.05,-0.87,7.00,158.34,173.00,-2671.61,43127
29.70,12.81,-1.24,7.00,118.62,139.00,-2669.09,43137
47.97,11.52,-1.28,7.00,82.87,109.00,-2665.73,43146
52.58,9.96,-1.57,7.00,37.12,71.00,-2663.21,43155
64.93,8.58,-1.37,7.00,3.69,43.00,-2660.70,43163
77.33,7.33,-1.25,7.00,-4.81,-44.00,-2658.18,43172
93.15,6.03,-1.30,7.00,-32.99,-67.00,-2655.66,43182
87.73,4.86,-1.17,7.00,-0.00,-40.00,-2654.82,43190
91.31,3.89,-0.97,7.00,-2.75,-42.00,-2653.14,43199
83.43,2.99,-0.90,7.00,-9.70,-48.00,-2653.14,43208
81.76,2.34,-0.65,7.00,-12.55,-50.00,-2652.30,43216
68.74,1.36,-0.98,7.00,-22.66,-59.00,-2652.30,43226
46.17,0.61,-0.75,7.00,-30.70,-65.00,-2652.30,43235
34.04,0.57,-0.04,7.00,-30.00,-65.00,-2652.30,43243
24.84,1.06,0.50,7.00,-26.46,-62.00,-2652.30,43252
14.73,1.65,0.59,7.00,-23.97,-60.00,-2653.14,43261
7.94,2.68,1.03,7.00,-17.32,-54.00,-2653.14,43271
5.45,3.85,1.17,7.00,-11.04,-49.00,-2653.14,43279
4.77,4.99,1.14,7.00,-5.42,-44.00,-2653.98,43288
4.11,6.14,1.14,7.00,1.27,41.00,-2653.98,43296
4.84,7.34,1.21,7.00,32.62,67.00,-2653.98,43305
6.09,8.46,1.12,7.00,58.96,89.00,-2653.98,43315
8.94,9.57,1.10,7.00,86.01,112.00,-2653.14,43323
16.94,10.52,0.96,7.00,106.60,129.00,-2652.30,43332
26.44,11.39,0.86,7.00,125.56,145.00,-2651.46,43341
34.84,12.18,0.79,7.00,142.74,160.00,-2649.79,43351
50.91,12.74,0.56,7.00,149.50,166.00,-2647.27,43359
74.24,13.35,0.61,7.00,159.93,174.00,-2645.59,43368
92.69,13.41,0.06,7.00,144.37,161.00,-2643.91,43377
137.84,13.22,-0.19,7.00,113.53,135.00,-2643.07,43386
176.81,12.92,-0.30,7.00,79.53,107.00,-2641.39,43396
206.71,12.34,-0.58,7.00,36.44,70.00,-2639.71,43405
235.79,11.57,-0.77,7.00,0.00,40.00,-2638.03,43413
252.95,10.71,-0.86,7.00,0.00,40.00,-2636.36,43422
277.70,9.80,-0.91,7.00,0.00,40.00,-2635.52,43430
270.04,8.88,-0.92,7.00,0.00,40.00,-2633.84,43440
272.57,8.03,-0.85,7.00,0.00,40.00,-2633.00,43449
301.96,7.20,-0.84,7.00,0.00,40.00,-2633.00,43457
280.30,6.37,-0.83,7.00,0.00,40.00,-2632.16,43466
300.56,5.69,-0.69,7.00,0.00,40.00,-2632.16,43474
277.70,5.07,-0.61,7.00,0.00,40.00,-2631.32,43484
280.30,4.51,-0.57,7.00,0.00,40.00,-2631.32,43492
304.77,4.12,-0.38,7.00,0.00,40.00,-2631.32,43501
307.62,3.82,-0.31,7.00,0.00,40.00,-2631.32,43510
319.25,3.55,-0.27,7.00,0.00,40.00,-2631.32,43518
320.74,3.27,-0.28,7.00,0.00,40.00,-2631.32,43528
320.74,2.99,-0.28,7.00,0.00,40.00,-2631.32,43536
297.77,2.77,-0.22,7.00,0.00,40.00,-2631.32,43545
319.25,2.59,-0.18,7.00,0.00,40.00,-2631.32,43553
316.31,2.47,-0.12,7.00,0.00,40.00,-2631.32,43563
313.38,2.41,-0.06,7.00,0.00,40.00,-2631.32,43572
313.38,2.38,-0.03,7.00,0.00,40.00,-2631.32,43580
314.84,2.36,-0.01,7.00,0.00,40.00,-2631.32,43589
325.23,2.37,0.01,7.00,0.00,40.00,-2631.32,43597
347.02,2.39,0.02,7.00,0.00,40.00,-2631.32,43607
345.41,2.45,0.06,7.00,0.00,40.00,-2631.32,43616
348.63,2.52,0.07,7.00,0.00,40.00,-2631.32,43624
387.71,2.59,0.07,7.00,0.00,40.00,-2631.32,43633
396.75,2.59,0.00,7.00,0.00,40.00,-2631.32,43641
402.27,2.62,0.02,7.00,0.00,40.00,-2631.32,43651
404.13,2.67,0.06,7.00,0.00,40.00,-2631.32,43659
415.46,2.73,0.06,7.00,0.00,40.00,-2631.32,43668
423.18,2.80,0.07,7.00,0.00,40.00,-2631.32,43677
435.03,2.86,0.06,7.00,0.00,40.00,-2631.32,43685
441.07,2.90,0.04,7.00,0.00,40.00,-2631.32,43695
415.46,3.03,0.12,7.00,0.00,40.00,-2631.32,43703
455.50,3.13,0.11,7.00,0.00,40.00,-2631.32,43712
417.38,3.15,0.01,7.00,0.00,40.00,-2631.32,43720
449.26,3.13,-0.02,7.00,0.00,40.00,-2631.32,43729
453.41,3.15,0.03,7.00,0.00,40.00,-2631.32,43739
455.50,3.17,0.02,7.00,0.00,40.00,-2631.32,43747
455.50,3.20,0.03,7.00,0.00,40.00,-2631.32,43756
455.50,3.15,-0.04,7.00,0.00,40.00,-2631.32,43764
461.82,3.32,0.17,7.00,0.00,40.00,-2631.32,43773
463.95,3.40,0.08,7.00,0.00,40.00,-2631.32,43782
474.73,3.46,0.06,7.00,0.00,40.00,-2631.32,43791
481.31,3.33,-0.13,7.00,0.00,40.00,-2631.32,43800
492.48,3.39,0.07,7.00,0.00,40.00,-2631.32,43808
463.95,3.42,0.03,7.00,0.00,40.00,-2631.32,43817
506.22,3.58,0.16,7.00,0.00,40.00,-2631.32,43826
479.11,3.52,-0.06,7.00,0.00,40.00,-2631.32,43835
532.40,3.34,-0.17,7.00,0.00,40.00,-2631.32,43843
534.85,3.18,-0.16,7.00,0.00,40.00,-2631.32,43852
537.30,3.11,-0.07,7.00,0.00,40.00,-2631.32,43862
539.77,3.11,0.00,7.00,0.00,40.00,-2631.32,43870
542.25,3.05,-0.06,7.00,0.00,40.00,-2631.32,43879
542.25,3.06,0.01,7.00,0.00,40.00,-2631.32,43887
490.23,3.14,0.08,7.00,0.00,40.00,-2631.32,43896
485.75,3.27,0.13,7.00,0.00,40.00,-2631.32,43906
485.75,3.42,0.15,7.00,0.00,40.00,-2631.32,43914
542.25,3.62,0.19,7.00,0.00,40.00,-2631.32,43923
515.59,3.79,0.17,7.00,0.00,40.00,-2631.32,43931
542.25,3.95,0.16,7.00,0.00,40.00,-2631.32,43940
492.48,4.14,0.18,7.00,0.00,40.00,-2631.32,43949
510.89,4.20,0.06,7.00,0.00,40.00,-2631.32,43958
537.30,4.42,0.22,7.00,0.00,40.00,-2631.32,43967
529.97,4.60,0.18,7.00,0.00,40.00,-2631.32,43975
497.02,4.65,0.05,7.00,0.00,40.00,-2631.32,43984
487.98,4.62,-0.03,7.00,0.00,40.00,-2631.32,43993
532.40,4.52,-0.09,7.00,0.00,40.00,-2631.32,44002
487.98,4.46,-0.06,7.00,0.00,40.00,-2631.32,44011
534.85,4.31,-0.15,7.00,0.00,40.00,-2631.32,44019
537.30,3.94,-0.37,7.00,0.00,40.00,-2631.32,44028
542.25,3.47,-0.47,7.00,0.00,40.00,-2631.32,44037
549.75,3.18,-0.29,7.00,0.00,40.00,-2631.32,44046
552.27,2.75,-0.43,7.00,0.00,40.00,-2631.32,44054
554.80,2.18,-0.57,7.00,0.00,40.00,-2631.32,44063
557.35,1.66,-0.52,7.00,0.00,40.00,-2631.32,44072
562.47,1.19,-0.46,7.00,0.00,40.00,-2631.32,44081
565.05,0.78,-0.41,7.00,0.00,40.00,-2631.32,44090
565.05,0.38,-0.40,7.00,0.00,40.00,-2631.32,44098
562.47,0.04,-0.35,7.00,0.00,40.00,-2631.32,44107
562.47,-0.28,-0.31,7.00,0.00,40.00,-2631.32,44115
567.65,-0.54,-0.26,7.00,0.00,40.00,-2631.32,44125
529.97,-0.71,-0.17,7.00,0.00,40.00,-2631.32,44134
544.73,-0.79,-0.08,7.00,0.00,40.00,-2631.32,44142
534.85,-0.72,0.06,7.00,0.00,40.00,-2631.32,44151
517.96,-0.52,0.20,7.00,0.00,40.00,-2631.32,44160
506.22,-0.20,0.33,7.00,0.00,40.00,-2631.32,44169
492.48,0.22,0.42,7.00,0.00,40.00,-2631.32,44178
439.05,0.73,0.50,7.00,0.00,40.00,-2631.32,44186
470.39,1.32,0.59,7.00,0.00,40.00,-2631.32,44195
459.71,1.88,0.56,7.00,0.00,40.00,-2631.32,44204
455.50,2.42,0.54,7.00,0.00,40.00,-2631.32,44213
451.33,2.96,0.55,7.00,0.00,40.00,-2631.32,44221
404.13,3.56,0.59,7.00,0.00,40.00,-2631.32,44230
433.03,4.08,0.52,7.00,0.00,40.00,-2631.32,44239
382.38,4.65,0.57,7.00,0.00,40.00,-2631.32,44248
396.75,5.22,0.56,7.00,0.00,40.00,-2631.32,44257
378.86,5.82,0.60,7.00,0.00,40.00,-2631.32,44265
365.12,6.39,0.57,7.00,0.00,40.00,-2631.32,44274
323.73,6.95,0.56,7.00,0.00,40.00,-2631.32,44282
309.05,7.47,0.53,7.00,0.00,40.00,-2631.32,44292
240.25,7.94,0.47,7.00,0.00,40.00,-2631.32,44300
221.83,8.35,0.41,7.00,0.00,40.00,-2631.32,44309
192.57,8.65,0.29,7.00,0.00,40.00,-2631.32,44318
167.79,8.83,0.18,7.00,0.00,40.00,-2631.32,44326
133.91,8.94,0.11,7.00,14.94,52.00,-2631.32,44336
107.53,8.92,-0.02,7.00,24.31,60.00,-2631.32,44345
87.29,8.75,-0.17,7.00,25.11,61.00,-2631.32,44353
73.48,8.50,-0.25,7.00,21.82,58.00,-2631.32,44362
63.93,8.15,-0.35,7.00,13.73,51.00,-2631.32,44371
79.72,8.11,-0.04,7.00,14.14,51.00,-2631.32,44380
74.24,7.31,-0.80,7.00,0.00,40.00,-2631.32,44389
100.85,6.53,-0.78,7.00,-7.05,-45.00,-2631.32,44398
128.20,5.92,-0.61,7.00,-6.17,-45.00,-2631.32,44406
153.96,5.45,-0.48,7.00,-0.93,-40.00,-2631.32,44416
176.81,4.72,-0.73,7.00,0.00,40.00,-2631.32,44425
200.94,4.01,-0.70,7.00,0.00,40.00,-2631.32,44433
247.10,3.53,-0.48,7.00,0.00,40.00,-2631.32,44442
289.58,2.73,-0.81,7.00,0.00,40.00,-2631.32,44450
325.23,2.03,-0.70,7.00,0.00,40.00,-2631.32,44460
347.02,1.36,-0.66,7.00,0.00,40.00,-2631.32,44468
353.50,0.65,-0.72,7.00,0.00,40.00,-2631.32,44477
351.87,0.11,-0.53,7.00,0.00,40.00,-2631.32,44486
343.82,-0.40,-0.52,7.00,0.00,40.00,-2631.32,44494
328.26,-0.74,-0.34,7.00,0.00,40.00,-2631.32,44504
304.77,-0.89,-0.15,7.00,0.00,40.00,-2631.32,44512
267.53,-0.85,0.04,7.00,0.00,40.00,-2631.32,44521
235.79,-0.65,0.20,7.00,0.00,40.00,-2631.32,44530
213.64,-0.27,0.39,7.00,0.00,40.00,-2631.32,44538
192.57,0.31,0.57,7.00,0.00,40.00,-2631.32,44548
183.66,1.06,0.75,7.00,0.00,40.00,-2631.32,44556
179.35,1.88,0.82,7.00,0.00,40.00,-2631.32,44565
182.79,2.68,0.80,7.00,0.00,40.00,-2631.32,44573
189.85,3.47,0.78,7.00,0.00,40.00,-2631.32,44582
199.99,4.18,0.71,7.00,0.00,40.00,-2631.32,44592
215.66,4.81,0.63,7.00,0.00,40.00,-2631.32,44600
217.70,5.34,0.54,7.00,0.00,40.00,-2631.32,44609
243.65,5.79,0.44,7.00,0.00,40.00,-2631.32,44617
262.58,6.09,0.30,7.00,0.00,40.00,-2631.32,44626
267.53,6.25,0.16,7.00,0.00,40.00,-2631.32,44635
307.62,6.26,0.01,7.00,0.00,40.00,-2631.32,44644
314.84,6.08,-0.19,7.00,0.00,40.00,-2631.32,44652
375.38,5.79,-0.29,7.00,0.00,40.00,-2631.32,44661
417.38,5.18,-0.60,7.00,0.00,40.00,-2631.32,44670
437.04,4.82,-0.36,7.00,0.00,40.00,-2631.32,44679
443.11,4.29,-0.53,7.00,0.00,40.00,-2631.32,44688
476.91,3.49,-0.80,7.00,0.00,40.00,-2631.32,44696
490.23,2.74,-0.75,7.00,0.00,40.00,-2631.32,44705
463.95,2.17,-0.57,7.00,0.00,40.00,-2631.32,44713
522.73,1.49,-0.67,7.00,0.00,40.00,-2631.32,44723
476.91,0.80,-0.69,7.00,0.00,40.00,-2631.32,44732
537.30,0.21,-0.59,7.00,0.00,40.00,-2631.32,44740
492.48,-0.34,-0.56,7.00,0.00,40.00,-2631.32,44749
552.27,-0.79,-0.45,7.00,0.00,40.00,-2631.32,44758
506.22,-1.12,-0.33,7.00,0.00,40.00,-2631.32,44767
554.80,-1.40,-0.27,7.00,0.00,40.00,-2631.32,44775
542.25,-1.56,-0.16,7.00,0.00,40.00,-2631.32,44784
554.80,-1.61,-0.06,7.00,0.00,40.00,-2631.32,44793
557.35,-1.61,0.01,7.00,0.00,40.00,-2631.32,44802
539.77,-1.58,0.03,7.00,0.00,40.00,-2631.32,44811
506.22,-1.55,0.03,7.00,0.00,40.00,-2631.32,44819
557.35,-1.53,0.02,7.00,0.00,40.00,-2631.32,44828
506.22,-1.52,0.01,7.00,0.00,40.00,-2631.32,44836
557.35,-1.54,-0.02,7.00,0.00,40.00,-2631.32,44846
557.35,-1.59,-0.05,7.00,0.00,40.00,-2631.32,44855
559.91,-1.72,-0.12,7.00,0.00,40.00,-2631.32,44863
562.47,-1.89,-0.18,7.00,0.00,40.00,-2631.32,44872
575.49,-2.07,-0.18,7.00,0.00,40.00,-2631.32,44880
513.24,-2.29,-0.22,7.00,0.00,40.00,-2631.32,44890
562.47,-2.48,-0.19,7.00,0.00,40.00,-2631.32,44899
557.35,-2.64,-0.16,7.00,0.00,40.00,-2631.32,44907
549.75,-2.78,-0.14,7.00,0.00,40.00,-2631.32,44916
544.73,-2.89,-0.11,7.00,0.00,40.00,-2631.32,44924
537.30,-2.97,-0.08,7.00,0.00,40.00,-2631.32,44934
481.31,-3.00,-0.03,7.00,0.00,40.00,-2631.32,44943
515.59,-2.99,0.01,7.00,0.00,40.00,-2631.32,44951
501.60,-2.99,0.00,7.00,0.00,40.00,-2631.32,44960
494.75,-2.96,0.02,7.00,0.00,40.00,-2631.32,44968
487.98,-2.90,0.06,7.00,0.00,40.00,-2631.32,44978
445.15,-2.96,-0.06,7.00,0.00,40.00,-2631.32,44986
463.95,-2.92,0.04,7.00,0.00,40.00,-2631.32,44995
457.60,-2.97,-0.04,7.00,0.00,40.00,-2631.32,45004
449.26,-2.91,0.06,7.00,0.00,40.00,-2631.32,45012
439.05,-2.91,0.00,7.00,0.00,40.00,-2631.32,45022
427.10,-2.89,0.02,7.00,0.00,40.00,-2631.32,45030
413.55,-2.88,0.01,7.00,0.00,40.00,-2631.32,45039
398.58,-2.81,0.07,7.00,0.00,40.00,-2631.32,45047
394.93,-2.72,0.09,7.00,0.00,40.00,-2631.32,45057
348.63,-2.62,0.10,7.00,0.00,40.00,-2631.32,45066
378.86,-2.41,0.22,7.00,0.00,40.00,-2631.32,45074
373.65,-2.20,0.21,7.00,0.00,40.00,-2631.32,45083
360.09,-1.90,0.30,7.00,0.00,40.00,-2631.32,45091
373.65,-1.61,0.29,7.00,0.00,40.00,-2631.32,45101
370.22,-1.35,0.26,7.00,0.00,40.00,-2631.32,45110
373.65,-1.01,0.34,7.00,0.00,40.00,-2631.32,45118
375.38,-0.63,0.38,7.00,0.00,40.00,-2631.32,45127
377.12,-0.38,0.24,7.00,0.00,40.00,-2631.32,45135
391.30,0.17,0.56,7.00,0.00,40.00,-2631.32,45145
396.75,0.44,0.27,7.00,0.00,40.00,-2631.32,45153
398.58,0.50,0.06,7.00,0.00,40.00,-2631.32,45162
384.15,0.49,-0.02,7.00,0.00,40.00,-2631.32,45171
361.76,0.39,-0.09,7.00,0.00,40.00,-2631.32,45179
361.76,0.49,0.10,7.00,0.00,40.00,-2631.32,45189
337.51,0.60,0.11,7.00,0.00,40.00,-2631.32,45197
301.96,0.81,0.21,7.00,0.00,40.00,-2631.32,45206
266.28,1.01,0.20,7.00,0.00,40.00,-2631.32,45214
238.01,1.38,0.37,7.00,0.00,40.00,-2631.32,45223
207.68,1.79,0.40,7.00,0.00,40.00,-2631.32,45233
181.06,2.33,0.54,7.00,0.00,40.00,-2631.32,45241
139.85,3.10,0.78,7.00,0.00,40.00,-2631.32,45250
101.85,4.04,0.94,7.00,0.00,40.00,-2631.32,45258
77.33,5.10,1.06,7.00,-14.27,-51.00,-2631.32,45267
53.43,6.26,1.15,7.00,0.00,40.00,-2631.32,45277
46.93,7.45,1.20,7.00,30.83,65.00,-2631.32,45285
39.07,8.64,1.18,7.00,61.50,91.00,-2631.32,45294
36.07,9.82,1.19,7.00,91.72,117.00,-2631.32,45303
32.10,10.98,1.16,7.00,120.63,141.00,-2631.32,45313
33.65,12.08,1.10,7.00,146.83,163.00,-2631.32,45321
34.44,13.08,1.00,7.00,169.68,182.00,-2630.48,45330
36.70,13.94,0.85,7.00,187.77,198.00,-2630.48,45339
41.80,14.60,0.66,7.00,199.66,208.00,-2629.64,45348
48.76,15.17,0.57,7.00,210.93,217.00,-2628.80,45358
69.45,15.60,0.43,7.00,213.92,220.00,-2627.96,45366
102.36,15.72,0.12,7.00,199.43,208.00,-2627.12,45375
138.51,15.37,-0.35,7.00,164.00,178.00,-2626.28,45384
151.04,15.06,-0.32,7.00,149.45,165.00,-2625.44,45393
167.79,14.46,-0.60,7.00,118.22,139.00,-2624.61,45403
168.59,13.78,-0.68,7.00,99.23,123.00,-2623.77,45412
137.18,13.12,-0.67,7.00,101.97,125.00,-2622.93,45421
102.86,12.43,-0.68,7.00,101.05,125.00,-2622.09,45430
73.48,12.02,-0.42,7.00,106.26,129.00,-2621.25,45438
39.07,11.64,-0.38,7.00,105.19,128.00,-2620.41,45448
30.24,11.26,-0.38,7.00,97.17,121.00,-2619.57,45457
27.28,10.84,-0.42,7.00,86.12,112.00,-2619.57,45466
26.61,10.38,-0.46,7.00,73.89,102.00,-2618.73,45474
27.44,9.91,-0.47,7.00,61.91,92.00,-2617.89,45484
27.95,9.39,-0.52,7.00,47.82,80.00,-2617.89,45493
26.61,8.82,-0.57,7.00,32.58,67.00,-2617.05,45501
25.96,8.24,-0.57,7.00,18.27,55.00,-2617.05,45510
24.53,7.68,-0.56,7.00,4.59,43.00,-2617.05,45519
24.06,7.11,-0.57,7.00,-7.64,-46.00,-2617.05,45528
22.27,6.59,-0.52,7.00,-19.78,-56.00,-2617.05,45537
20.29,6.14,-0.45,7.00,-29.60,-64.00,-2617.05,45546
20.57,5.70,-0.44,7.00,-40.26,-73.00,-2617.89,45554
17.43,5.25,-0.45,7.00,-52.08,-83.00,-2617.89,45563
15.98,4.95,-0.30,7.00,-10.91,-49.00,-2618.73,45573
13.32,4.62,-0.34,7.00,-12.92,-50.00,-2619.57,45582
13.63,4.32,-0.29,7.00,-14.20,-51.00,-2620.41,45590
11.50,4.01,-0.31,7.00,-15.92,-53.00,-2621.25,45599
11.02,3.73,-0.28,7.00,-17.22,-54.00,-2622.09,45608
10.09,3.42,-0.31,7.00,-18.95,-55.00,-2622.93,45618
9.46,3.09,-0.33,7.00,-20.72,-57.00,-2624.61,45626
7.94,2.68,-0.40,7.00,-23.08,-59.00,-2625.44,45635
7.22,2.24,-0.45,7.00,-25.49,-61.00,-2626.28,45643
6.61,1.99,-0.25,7.00,-25.99,-61.00,-2627.12,45652
6.39,1.59,-0.39,7.00,-28.51,-64.00,-2628.80,45662
5.45,1.54,-0.06,7.00,-27.49,-63.00,-2629.64,45670
6.61,1.02,-0.52,7.00,-31.89,-66.00,-2631.32,45679
6.61,0.83,-0.19,7.00,-31.54,-66.00,-2632.16,45688
7.86,0.37,-0.46,7.00,-34.84,-69.00,-2633.84,45697
6.31,-0.09,-0.46,7.00,-37.24,-71.00,-2635.52,45706
5.24,-0.35,-0.25,7.00,-37.69,-71.00,-2637.20,45715
4.90,-0.55,-0.20,7.00,-38.50,-72.00,-2638.87,45723
4.50,-0.93,-0.39,7.00,-41.17,-74.00,-2640.55,45732
3.67,-1.15,-0.21,7.00,-41.56,-74.00,-2642.23,45742
3.49,-1.39,-0.24,7.00,-42.89,-76.00,-2643.91,45750
3.61,-1.68,-0.29,7.00,-44.55,-77.00,-2646.43,45759
3.07,-1.71,-0.03,7.00,-43.66,-76.00,-2648.11,45768
1.88,-1.84,-0.13,7.00,-44.72,-77.00,-2650.62,45776
0.70,-1.90,-0.06,7.00,-44.75,-77.00,-2653.14,45786
0.32,-2.03,-0.12,7.00,-45.63,-78.00,-2655.66,45795
0.42,-1.88,0.15,7.00,-43.81,-76.00,-2657.34,45803
0.61,-1.71,0.17,7.00,-42.90,-76.00,-2659.86,45812
0.80,-1.58,0.13,7.00,-42.37,-75.00,-2662.38,45821
0.32,-1.21,0.37,7.00,-39.57,-73.00,-2664.89,45830
0.28,-1.26,-0.05,7.00,-41.53,-74.00,-2667.41,45839
0.51,-1.04,0.23,7.00,-39.28,-73.00,-2669.93,45848
0.61,-0.87,0.16,7.00,-38.71,-72.00,-2672.45,45856
0.37,-0.66,0.21,7.00,-37.46,-71.00,-2675.80,45865
0.80,-0.34,0.32,7.00,-35.40,-69.00,-2678.32,45875
2.15,0.29,0.63,7.00,-31.04,-66.00,-2680.84,45883
3.43,0.66,0.38,7.00,-30.15,-65.00,-2683.36,45892
4.24,1.34,0.68,7.00,-25.55,-61.00,-2686.72,45901
5.59,2.02,0.67,7.00,-22.16,-58.00,-2689.23,45910
6.84,2.72,0.70,7.00,-18.53,-55.00,-2692.59,45919
6.69,3.28,0.56,7.00,-16.29,-53.00,-2695.11,45928
7.70,3.91,0.63,7.00,-12.84,-50.00,-2698.47,45936
7.78,4.50,0.59,7.00,-10.02,-48.00,-2700.98,45945
6.84,5.03,0.53,7.00,-38.51,-72.00,-2704.34,45955
6.02,5.57,0.54,7.00,-24.75,-60.00,-2706.86,45963
4.70,6.07,0.50,7.00,-13.36,-51.00,-2710.22,45972
3.67,6.57,0.50,7.00,-0.59,-40.00,-2712.74,45980
1.77,7.22,0.65,7.00,18.54,55.00,-2716.09,45989
0.28,7.47,0.25,7.00,16.61,53.00,-2718.61,45999
0.37,8.07,0.61,7.00,38.93,72.00,-2720.29,46007
0.32,8.95,0.88,7.00,66.37,95.00,-2721.97,46016
0.32,8.45,-0.50,7.00,26.40,62.00,-2721.97,46024
2.10,9.22,0.76,7.00,70.63,99.00,-2721.97,46033
1.99,8.96,-0.25,7.00,43.99,77.00,-2721.97,46043
3.74,9.33,0.36,7.00,65.39,95.00,-2721.97,46051
4.50,9.02,-0.31,7.00,44.24,77.00,-2721.97,46060
4.11,8.89,-0.12,7.00,44.79,77.00,-2721.97,46068
3.74,8.52,-0.37,7.00,30.71,65.00,-2721.97,46077
3.92,8.42,-0.10,7.00,33.42,68.00,-2721.13,46087
5.45,8.18,-0.24,7.00,24.79,60.00,-2721.13,46095
7.54,7.78,-0.40,7.00,11.42,49.00,-2721.13,46104
11.02,7.46,-0.33,7.00,4.60,43.00,-2721.13,46112
15.06,7.12,-0.33,7.00,-3.23,-42.00,-2721.13,46121
20.98,6.82,-0.30,7.00,-9.66,-48.00,-2721.13,46131
27.44,6.60,-0.22,7.00,-12.72,-50.00,-2721.13,46139
36.91,6.40,-0.20,7.00,-16.34,-53.00,-2721.13,46148
52.86,6.23,-0.17,7.00,-17.14,-54.00,-2721.13,46157
69.09,6.02,-0.21,7.00,-19.29,-56.00,-2721.13,46166
104.40,5.80,-0.21,7.00,-12.45,-50.00,-2721.13,46175
159.97,5.54,-0.26,7.00,0.00,40.00,-2721.13,46184
193.48,5.19,-0.35,7.00,0.00,40.00,-2721.13,46192
228.17,4.85,-0.35,7.00,0.00,40.00,-2721.13,46201
247.10,4.56,-0.29,7.00,0.00,40.00,-2721.13,46210
284.24,4.28,-0.28,7.00,0.00,40.00,-2721.13,46219
277.70,3.93,-0.35,7.00,0.00,40.00,-2721.13,46228
304.77,3.59,-0.34,7.00,0.00,40.00,-2721.13,46236
300.56,3.25,-0.34,7.00,0.00,40.00,-2721.13,46245
288.24,2.99,-0.26,7.00,0.00,40.00,-2721.13,46254
270.04,2.84,-0.15,7.00,0.00,40.00,-2721.13,46263
235.79,2.81,-0.02,7.00,0.00,40.00,-2721.13,46272
197.17,2.91,0.10,7.00,0.00,40.00,-2721.13,46280
175.97,3.15,0.23,7.00,0.00,40.00,-2721.13,46289
128.82,3.48,0.34,7.00,0.00,40.00,-2721.13,46298
84.27,4.00,0.52,7.00,0.00,40.00,-2721.13,46307
43.70,4.61,0.61,7.00,-5.66,-44.00,-2721.13,46315
30.61,5.27,0.66,7.00,-28.19,-63.00,-2721.13,46324
26.94,5.96,0.69,7.00,-10.66,-48.00,-2721.13,46333
23.00,6.68,0.71,7.00,5.07,44.00,-2721.13,46342
16.22,7.41,0.74,7.00,24.62,60.00,-2721.13,46351
10.83,8.18,0.76,7.00,44.47,77.00,-2721.13,46360
10.45,8.93,0.75,7.00,62.98,93.00,-2721.13,46368
5.88,9.65,0.72,7.00,80.47,107.00,-2721.13,46377
3.31,10.32,0.68,7.00,96.56,121.00,-2721.13,46387
2.66,11.00,0.67,7.00,113.37,135.00,-2721.13,46395
0.42,11.57,0.57,7.00,125.58,145.00,-2720.29,46404
0.37,12.08,0.51,7.00,137.10,155.00,-2720.29,46413
0.51,12.44,0.36,7.00,143.27,160.00,-2720.29,46423
0.46,12.82,0.38,7.00,153.00,169.00,-2719.45,46431
0.37,13.09,0.27,7.00,157.49,172.00,-2718.61,46440
0.42,13.20,0.11,7.00,157.08,172.00,-2718.61,46449
1.00,13.23,0.03,7.00,156.44,171.00,-2717.77,46458
0.61,13.31,0.08,7.00,159.22,174.00,-2716.09,46467
0.37,13.14,-0.16,7.00,150.36,166.00,-2715.25,46476
0.51,12.94,-0.20,7.00,144.45,161.00,-2713.58,46485
0.32,12.71,-0.24,7.00,137.93,156.00,-2712.74,46494
0.46,12.30,-0.41,7.00,124.31,144.00,-2711.06,46502
1.00,11.92,-0.38,7.00,115.37,137.00,-2709.38,46512
0.61,11.51,-0.41,7.00,104.69,128.00,-2707.70,46521
0.42,10.88,-0.63,7.00,84.39,111.00,-2705.18,46529
0.28,10.54,-0.34,7.00,81.76,108.00,-2703.50,46538
0.28,10.09,-0.45,7.00,68.35,97.00,-2701.82,46547
0.28,9.90,-0.20,7.00,68.46,97.00,-2699.31,46556
0.28,9.52,-0.37,7.00,55.65,86.00,-2697.63,46565
0.37,9.39,-0.13,7.00,57.27,88.00,-2695.11,46574
0.46,9.22,-0.17,7.00,52.03,83.00,-2692.59,46582
0.28,9.13,-0.09,7.00,51.34,83.00,-2690.07,46592
0.32,8.90,-0.23,7.00,42.95,76.00,-2688.39,46601
0.42,8.79,-0.11,7.00,42.36,75.00,-2685.88,46609
0.32,8.71,-0.08,7.00,41.16,74.00,-2683.36,46618
0.61,8.75,0.04,7.00,44.43,77.00,-2680.84,46626
0.37,8.53,-0.21,7.00,34.10,68.00,-2678.32,46636
0.66,8.53,-0.00,7.00,38.31,72.00,-2676.64,46645
0.70,8.42,-0.11,7.00,33.44,68.00,-2674.13,46653
0.37,8.35,-0.08,7.00,32.13,67.00,-2671.61,46662
0.85,8.23,-0.12,7.00,28.22,63.00,-2669.09,46671
0.32,8.32,0.09,7.00,34.73,69.00,-2667.41,46680
0.46,8.31,-0.01,7.00,32.57,67.00,-2664.89,46689
0.56,8.33,0.02,7.00,33.60,68.00,-2662.38,46697
0.66,8.45,0.12,7.00,38.82,72.00,-2660.70,46706
0.32,8.60,0.15,7.00,43.03,76.00,-2658.18,46715
0.28,8.84,0.24,7.00,50.71,82.00,-2655.66,46724
0.28,8.84,-0.00,7.00,45.84,78.00,-2653.98,46733
0.32,9.10,0.27,7.00,57.97,88.00,-2651.46,46741
0.37,9.26,0.15,7.00,59.42,90.00,-2648.95,46750
1.83,9.35,0.09,7.00,60.59,91.00,-2647.27,46759
1.67,9.40,0.05,7.00,60.80,91.00,-2644.75,46768
3.13,9.50,0.11,7.00,64.77,94.00,-2642.23,46777
3.43,9.57,0.07,7.00,65.59,95.00,-2639.71,46785
4.11,9.57,0.00,7.00,64.28,94.00,-2638.03,46794
4.05,9.57,-0.00,7.00,64.21,94.00,-2635.52,46803
3.99,9.65,0.08,7.00,67.78,97.00,-2633.00,46812
3.74,9.66,0.01,7.00,66.54,96.00,-2630.48,46821
3.61,9.60,-0.06,7.00,63.92,93.00,-2628.80,46829
1.94,9.60,-0.00,7.00,65.01,94.00,-2626.28,46838
1.46,9.62,0.02,7.00,65.72,95.00,-2623.77,46848
1.20,9.47,-0.15,7.00,58.67,89.00,-2622.09,46856
0.28,9.39,-0.08,7.00,58.17,88.00,-2619.57,46865
0.37,9.40,0.01,7.00,60.06,90.00,-2617.05,46873
0.80,9.35,-0.05,7.00,57.64,88.00,-2615.37,46882
2.10,9.19,-0.15,7.00,51.67,83.00,-2612.85,46892
2.78,9.04,-0.15,7.00,48.14,80.00,-2610.34,46900
6.39,9.00,-0.04,7.00,49.18,81.00,-2608.66,46909
10.00,8.73,-0.28,7.00,37.41,71.00,-2606.14,46918
15.63,8.49,-0.24,7.00,31.88,66.00,-2604.46,46926
18.31,8.23,-0.26,7.00,24.81,60.00,-2601.94,46936
21.83,8.02,-0.20,7.00,20.59,57.00,-2599.43,46945
36.49,7.61,-0.41,7.00,4.45,43.00,-2597.75,46953
72.73,7.44,-0.17,7.00,0.00,40.00,-2596.07,46962
111.29,7.12,-0.32,7.00,0.00,40.00,-2594.39,46970
137.84,6.86,-0.26,7.00,0.00,40.00,-2592.71,46980
163.84,6.81,-0.05,7.00,0.00,40.00,-2591.03,46989
178.50,6.60,-0.21,7.00,0.00,40.00,-2589.35,46997
195.32,6.43,-0.18,7.00,0.00,40.00,-2588.51,47006
217.70,6.48,0.06,7.00,0.00,40.00,-2586.84,47014
220.79,6.58,0.09,7.00,0.00,40.00,-2586.00,47024
263.81,6.52,-0.05,7.00,0.00,40.00,-2585.16,47032
265.04,6.65,0.13,7.00,0.00,40.00,-2584.32,47041
309.05,6.96,0.31,7.00,0.00,40.00,-2584.32,47049
320.74,7.19,0.23,7.00,0.00,40.00,-2583.48,47058
301.96,7.49,0.30,7.00,0.00,40.00,-2583.48,47068
331.32,7.79,0.30,7.00,0.00,40.00,-2583.48,47076
334.40,8.07,0.28,7.00,0.00,40.00,-2583.48,47085
326.74,8.41,0.33,7.00,0.00,40.00,-2583.48,47093
342.23,8.68,0.28,7.00,0.00,40.00,-2583.48,47102
347.02,8.90,0.21,7.00,0.00,40.00,-2583.48,47111
313.38,9.02,0.12,7.00,0.00,40.00,-2583.48,47120
348.63,9.02,-0.00,7.00,0.00,40.00,-2583.48,47128
316.31,8.95,-0.07,7.00,0.00,40.00,-2583.48,47137
311.93,8.81,-0.13,7.00,0.00,40.00,-2583.48,47145
328.26,8.61,-0.21,7.00,0.00,40.00,-2583.48,47155
295.02,8.29,-0.31,7.00,0.00,40.00,-2583.48,47163
339.08,7.92,-0.37,7.00,0.00,40.00,-2583.48,47172
361.76,7.44,-0.48,7.00,0.00,40.00,-2583.48,47181
406.00,6.87,-0.57,7.00,0.00,40.00,-2583.48,47190
400.43,6.32,-0.55,7.00,0.00,40.00,-2583.48,47199
466.08,5.54,-0.79,7.00,0.00,40.00,-2583.48,47207
443.11,4.84,-0.70,7.00,0.00,40.00,-2583.48,47216
508.55,4.24,-0.60,7.00,0.00,40.00,-2583.48,47224
525.13,3.72,-0.52,7.00,0.00,40.00,-2583.48,47234
547.23,3.17,-0.55,7.00,0.00,40.00,-2583.48,47243
513.24,2.76,-0.41,7.00,0.00,40.00,-2583.48,47251
542.25,2.43,-0.33,7.00,0.00,40.00,-2583.48,47260
534.85,2.12,-0.31,7.00,0.00,40.00,-2583.48,47268
565.05,1.91,-0.22,7.00,0.00,40.00,-2583.48,47278
572.86,1.49,-0.41,7.00,0.00,40.00,-2583.48,47287
622.00,1.20,-0.30,7.00,0.00,40.00,-2583.48,47295
599.67,0.97,-0.23,7.00,0.00,40.00,-2583.48,47304
645.15,0.75,-0.22,7.00,0.00,40.00,-2583.48,47312
578.13,0.57,-0.18,7.00,0.00,40.00,-2583.48,47322
633.48,0.41,-0.16,7.00,0.00,40.00,-2583.48,47330
636.38,0.27,-0.14,7.00,0.00,40.00,-2583.48,47339
636.38,0.17,-0.09,7.00,0.00,40.00,-2583.48,47348
639.29,0.08,-0.09,7.00,0.00,40.00,-2583.48,47356
639.29,-0.05,-0.13,7.00,0.00,40.00,-2583.48,47366
583.44,-0.13,-0.08,7.00,0.00,40.00,-2583.48,47374
645.15,-0.20,-0.08,7.00,0.00,40.00,-2583.48,47383
583.44,-0.21,-0.01,7.00,0.00,40.00,-2583.48,47391
645.15,-0.28,-0.07,7.00,0.00,40.00,-2583.48,47400
648.11,-0.35,-0.07,7.00,0.00,40.00,-2583.48,47410
642.21,-0.47,-0.12,7.00,0.00,40.00,-2583.48,47418
586.12,-0.56,-0.09,7.00,0.00,40.00,-2583.48,47427
580.78,-0.66,-0.10,7.00,0.00,40.00,-2583.48,47435
639.29,-0.84,-0.18,7.00,0.00,40.00,-2583.48,47444
583.44,-1.03,-0.19,7.00,0.00,40.00,-2583.48,47454
651.07,-1.25,-0.22,7.00,0.00,40.00,-2583.48,47462
654.05,-1.43,-0.18,7.00,0.00,40.00,-2583.48,47471
657.04,-1.75,-0.31,7.00,0.00,40.00,-2583.48,47479
660.05,-2.03,-0.29,7.00,0.00,40.00,-2583.48,47489
660.05,-2.32,-0.28,7.00,0.00,40.00,-2583.48,47498
605.18,-2.53,-0.21,7.00,0.00,40.00,-2583.48,47506
666.10,-2.68,-0.15,7.00,0.00,40.00,-2583.48,47515
669.15,-2.81,-0.13,7.00,0.00,40.00,-2583.48,47523
675.29,-2.94,-0.12,7.00,0.00,40.00,-2583.48,47533
675.29,-3.04,-0.10,7.00,0.00,40.00,-2583.48,47542
681.48,-3.12,-0.08,7.00,0.00,40.00,-2583.48,47550
639.29,-3.20,-0.08,7.00,0.00,40.00,-2583.48,47559
639.29,-3.25,-0.06,7.00,0.00,40.00,-2583.48,47567
648.11,-3.30,-0.05,7.00,0.00,40.00,-2583.48,47577
624.85,-3.34,-0.04,7.00,0.00,40.00,-2583.48,47585
687.72,-3.36,-0.02,7.00,0.00,40.00,-2583.48,47594
684.59,-3.38,-0.02,7.00,0.00,40.00,-2583.48,47603
687.72,-3.36,0.02,7.00,0.00,40.00,-2583.48,47611
684.59,-3.54,-0.18,7.00,0.00,40.00,-2583.48,47621
687.72,-3.66,-0.13,7.00,0.00,40.00,-2583.48,47629
684.59,-3.63,0.04,7.00,0.00,40.00,-2583.48,47638
684.59,-3.70,-0.07,7.00,0.00,40.00,-2583.48,47647
684.59,-3.75,-0.06,7.00,0.00,40.00,-2583.48,47655
684.59,-3.89,-0.14,7.00,0.00,40.00,-2583.48,47665
687.72,-4.04,-0.15,7.00,0.00,40.00,-2583.48,47673
687.72,-4.19,-0.15,7.00,0.00,40.00,-2583.48,47682
624.85,-4.40,-0.21,7.00,0.00,40.00,-2583.48,47691
687.72,-4.61,-0.21,7.00,0.00,40.00,-2583.48,47699
690.87,-4.72,-0.11,7.00,0.00,40.00,-2583.48,47709
622.00,-4.93,-0.20,7.00,0.00,40.00,-2583.48,47717
690.87,-5.08,-0.15,7.00,0.00,40.00,-2583.48,47726
687.72,-5.21,-0.14,7.00,0.00,40.00,-2583.48,47734
613.54,-5.31,-0.10,7.00,0.00,40.00,-2583.48,47744
684.59,-5.39,-0.07,7.00,0.00,40.00,-2583.48,47753
613.54,-5.41,-0.03,7.00,0.00,40.00,-2583.48,47761
681.48,-5.37,0.04,7.00,0.00,40.00,-2583.48,47770
610.74,-5.32,0.05,7.00,0.00,40.00,-2583.48,47778
675.29,-5.23,0.10,7.00,0.00,40.00,-2583.48,47788
610.74,-5.14,0.09,7.00,0.00,40.00,-2583.48,47796
669.15,-5.01,0.13,7.00,0.00,40.00,-2583.48,47805
599.67,-4.88,0.13,7.00,0.00,40.00,-2583.48,47813
663.07,-4.75,0.13,7.00,0.00,40.00,-2583.48,47822
660.05,-4.61,0.14,7.00,0.00,40.00,-2583.48,47832
599.67,-4.54,0.08,7.00,0.00,40.00,-2583.48,47840
657.04,-4.46,0.08,7.00,0.00,40.00,-2583.48,47849
660.05,-4.43,0.03,7.00,0.00,40.00,-2583.48,47857
660.05,-4.58,-0.14,7.00,0.00,40.00,-2583.48,47866
660.05,-4.63,-0.05,7.00,0.00,40.00,-2583.48,47875
663.07,-4.68,-0.05,7.00,0.00,40.00,-2583.48,47884
599.67,-4.81,-0.12,7.00,0.00,40.00,-2583.48,47893
619.17,-4.92,-0.11,7.00,0.00,40.00,-2583.48,47901
602.42,-5.01,-0.09,7.00,0.00,40.00,-2583.48,47910
663.07,-5.16,-0.15,7.00,0.00,40.00,-2583.48,47919
622.00,-5.40,-0.23,7.00,0.00,40.00,-2583.48,47928
666.10,-5.43,-0.04,7.00,0.00,40.00,-2583.48,47936
622.00,-5.75,-0.32,7.00,0.00,40.00,-2583.48,47945
622.00,-5.85,-0.09,7.00,0.00,40.00,-2583.48,47954
610.74,-6.00,-0.15,7.00,0.00,40.00,-2583.48,47963
624.85,-6.13,-0.13,7.00,0.00,40.00,-2583.48,47972
610.74,-6.21,-0.08,7.00,0.00,40.00,-2583.48,47980
669.15,-6.24,-0.03,7.00,0.00,40.00,-2583.48,47989
669.15,-6.36,-0.12,7.00,0.00,40.00,-2583.48,47997
666.10,-6.31,0.05,7.00,0.00,40.00,-2583.48,48007
622.00,-6.34,-0.03,7.00,0.00,40.00,-2583.48,48015
619.17,-6.31,0.03,7.00,0.00,40.00,-2583.48,48024
602.42,-6.29,0.02,7.00,0.00,40.00,-2583.48,48032
616.35,-6.23,0.05,7.00,0.00,40.00,-2583.48,48041
657.04,-6.27,-0.03,7.00,0.00,40.00,-2583.48,48051
654.05,-6.26,0.01,7.00,0.00,40.00,-2583.48,48059
602.42,-6.30,-0.04,7.00,0.00,40.00,-2583.48,48068
602.42,-6.07,0.23,7.00,0.00,40.00,-2583.48,48076
583.44,-6.26,-0.18,7.00,0.00,40.00,-2583.48,48086
596.94,-6.19,0.07,7.00,0.00,40.00,-2583.48,48094
599.67,-6.21,-0.02,7.00,0.00,40.00,-2583.48,48103
630.59,-6.36,-0.16,7.00,0.00,40.00,-2583.48,48111
630.59,-6.34,0.02,7.00,0.00,40.00,-2583.48,48120
630.59,-6.46,-0.12,7.00,0.00,40.00,-2583.48,48129
583.44,-6.41,0.05,7.00,0.00,40.00,-2583.48,48138
622.00,-6.28,0.13,7.00,0.00,40.00,-2583.48,48147
562.47,-6.13,0.14,7.00,0.00,40.00,-2583.48,48155
610.74,-5.99,0.15,7.00,0.00,40.00,-2583.48,48164
607.95,-5.85,0.14,7.00,0.00,40.00,-2583.48,48173
605.18,-5.75,0.10,7.00,0.00,40.00,-2583.48,48182
602.42,-5.67,0.08,7.00,0.00,40.00,-2583.48,48190
599.67,-5.66,0.01,7.00,0.00,40.00,-2583.48,48199
594.21,-5.62,0.04,7.00,0.00,40.00,-2583.48,48207
588.80,-5.56,0.06,7.00,0.00,40.00,-2583.48,48217
552.27,-5.48,0.07,7.00,0.00,40.00,-2583.48,48225
549.75,-5.42,0.06,7.00,0.00,40.00,-2583.48,48234
552.27,-5.34,0.08,7.00,0.00,40.00,-2583.48,48243
552.27,-5.30,0.04,7.00,0.00,40.00,-2583.48,48251
554.80,-5.55,-0.24,7.00,0.00,40.00,-2583.48,48261
554.80,-5.76,-0.21,7.00,0.00,40.00,-2583.48,48269
580.78,-6.10,-0.33,7.00,0.00,40.00,-2583.48,48278
575.49,-6.40,-0.30,7.00,0.00,40.00,-2583.48,48286
575.49,-6.62,-0.21,7.00,0.00,40.00,-2583.48,48295
537.30,-6.78,-0.16,7.00,0.00,40.00,-2583.48,48304
517.96,-6.84,-0.07,7.00,0.00,40.00,-2583.48,48313
525.13,-6.91,-0.07,7.00,0.00,40.00,-2583.48,48321
525.13,-6.99,-0.08,7.00,0.00,40.00,-2583.48,48330
552.27,-7.10,-0.11,7.00,0.00,40.00,-2583.48,48339
544.73,-7.14,-0.03,7.00,0.00,40.00,-2583.48,48348
499.31,-7.13,0.01,7.00,0.00,40.00,-2583.48,48357
474.73,-7.12,0.01,7.00,0.00,40.00,-2583.48,48365
466.08,-6.92,0.20,7.00,0.00,40.00,-2583.48,48374
431.05,-6.71,0.21,7.00,0.00,40.00,-2583.48,48382
435.03,-6.37,0.34,7.00,0.00,40.00,-2583.48,48392
366.81,-5.90,0.47,7.00,-44.09,-77.00,-2583.48,48401
337.51,-5.30,0.60,7.00,-67.58,-96.00,-2583.48,48409
282.92,-4.63,0.67,7.00,0.00,40.00,-2583.48,48418
188.06,-3.96,0.67,7.00,0.00,40.00,-2583.48,48428
143.95,-2.80,1.16,7.00,-2.89,-42.00,-2583.48,48436
85.98,-1.87,0.92,7.00,-25.88,-61.00,-2583.48,48445
56.65,-0.74,1.13,7.00,-27.73,-63.00,-2583.48,48454
44.92,0.33,1.07,7.00,-25.02,-61.00,-2583.48,48462
31.53,1.47,1.14,7.00,-21.11,-57.00,-2583.48,48472
25.79,2.61,1.14,7.00,-16.08,-53.00,-2584.32,48481
23.60,3.62,1.01,7.00,-11.75,-49.00,-2584.32,48490
20.57,4.66,1.04,7.00,-6.70,-45.00,-2585.16,48498
20.57,5.71,1.05,7.00,-10.27,-48.00,-2586.00,48507
17.18,6.57,0.86,7.00,6.00,44.00,-2586.84,48516
18.06,7.19,0.62,7.00,16.46,53.00,-2586.84,48525
17.55,8.01,0.82,7.00,41.10,74.00,-2586.84,48534
16.94,8.45,0.44,7.00,44.33,77.00,-2586.84,48542
15.52,8.81,0.36,7.00,51.96,83.00,-2586.84,48551
13.85,9.06,0.25,7.00,56.27,87.00,-2586.84,48561
10.83,9.34,0.28,7.00,64.00,93.00,-2586.84,48570
10.27,9.72,0.37,7.00,75.24,103.00,-2586.84,48578
8.69,10.08,0.36,7.00,83.91,110.00,-2586.84,48587
6.39,10.42,0.34,7.00,92.10,117.00,-2586.84,48596
6.31,10.55,0.13,7.00,91.25,116.00,-2586.84,48605
4.90,10.73,0.18,7.00,96.90,121.00,-2586.84,48614
3.13,10.86,0.12,7.00,98.88,123.00,-2586.84,48623
0.56,11.01,0.15,7.00,103.22,127.00,-2586.84,48631
0.28,11.23,0.22,7.00,110.17,132.00,-2586.84,48641
0.32,11.50,0.27,7.00,117.83,139.00,-2586.84,48650
0.28,11.86,0.36,7.00,128.57,148.00,-2586.84,48659
0.32,12.31,0.46,7.00,141.90,159.00,-2586.84,48667
0.28,12.84,0.53,7.00,156.72,172.00,-2586.00,48676
0.80,13.46,0.62,7.00,173.78,186.00,-2586.00,48686
0.32,14.13,0.67,7.00,191.77,201.00,-2586.00,48695
0.28,14.86,0.73,7.00,210.96,217.00,-2586.00,48703
0.42,15.64,0.78,7.00,231.66,235.00,-2586.00,48712
0.56,16.47,0.83,7.00,253.38,253.00,-2586.00,48721
0.70,17.31,0.84,7.00,274.75,271.00,-2586.00,48730
0.42,18.16,0.84,7.00,295.79,289.00,-2586.00,48739
0.46,18.90,0.74,7.00,312.33,303.00,-2586.00,48748
0.85,19.57,0.67,7.00,327.75,316.00,-2586.00,48757
0.46,20.09,0.52,7.00,337.49,324.00,-2586.00,48765
0.90,20.47,0.39,7.00,344.62,330.00,-2585.16,48775
0.61,20.73,0.25,7.00,348.31,333.00,-2585.16,48784
4.24,20.91,0.18,7.00,351.29,336.00,-2585.16,48793
9.82,20.98,0.07,7.00,350.82,335.00,-2585.16,48801
11.89,20.86,-0.12,7.00,343.73,329.00,-2585.16,48811
14.50,20.69,-0.17,7.00,338.34,325.00,-2585.16,48820
19.75,20.43,-0.26,7.00,329.83,318.00,-2585.16,48829
23.76,19.98,-0.45,7.00,314.48,305.00,-2585.16,48838
30.79,19.47,-0.51,7.00,299.69,292.00,-2585.16,48846
37.76,18.90,-0.57,7.00,283.14,278.00,-2585.16,48856
57.26,18.37,-0.53,7.00,266.95,265.00,-2585.16,48865
63.93,17.82,-0.55,7.00,251.27,251.00,-2585.16,48874
72.36,17.26,-0.55,7.00,234.98,238.00,-2585.16,48883
76.15,16.73,-0.53,7.00,220.90,226.00,-2585.16,48892
75.00,16.25,-0.48,7.00,210.40,217.00,-2585.16,48901
70.17,15.84,-0.41,7.00,202.91,211.00,-2585.16,48910
62.28,15.46,-0.37,7.00,196.38,205.00,-2585.16,48919
58.79,15.17,-0.30,7.00,191.40,201.00,-2585.16,48928
54.30,14.92,-0.25,7.00,186.99,197.00,-2585.16,48937
40.87,14.74,-0.17,7.00,186.83,197.00,-2585.16,48947
31.16,14.65,-0.09,7.00,187.56,198.00,-2585.16,48955
33.84,14.62,-0.04,7.00,187.32,197.00,-2585.16,48964
32.29,14.64,0.02,7.00,189.21,199.00,-2585.16,48973
30.24,14.69,0.05,7.00,191.30,201.00,-2585.16,48983
27.78,14.80,0.11,7.00,195.57,204.00,-2585.16,48992
23.60,14.90,0.11,7.00,198.52,207.00,-2585.16,49000
21.55,15.02,0.12,7.00,201.98,210.00,-2585.16,49009
19.62,15.17,0.15,7.00,206.35,213.00,-2585.16,49018
16.58,15.30,0.13,7.00,209.46,216.00,-2585.16,49028
14.73,15.43,0.13,7.00,212.84,219.00,-2585.16,49037
10.92,15.51,0.09,7.00,214.29,220.00,-2585.16,49046
8.43,15.60,0.09,7.00,216.59,222.00,-2585.16,49054
7.15,15.69,0.09,7.00,218.98,224.00,-2585.16,49063
3.25,15.77,0.08,7.00,220.64,225.00,-2585.16,49073
0.70,15.80,0.03,7.00,220.70,226.00,-2585.16,49081
0.32,15.90,0.10,7.00,224.56,229.00,-2585.16,49090
0.32,15.98,0.08,7.00,226.02,230.00,-2585.16,49099
0.32,16.05,0.07,7.00,227.59,231.00,-2585.16,49108
0.28,16.13,0.08,7.00,229.70,233.00,-2585.16,49117
0.32,16.21,0.08,7.00,231.84,235.00,-2585.16,49126
0.37,16.30,0.09,7.00,234.42,237.00,-2585.16,49135
0.42,16.38,0.08,7.00,236.14,239.00,-2585.16,49144
0.32,16.41,0.03,7.00,235.95,238.00,-2585.16,49153
0.32,16.36,-0.05,7.00,232.93,236.00,-2585.16,49162
0.32,16.33,-0.03,7.00,232.51,236.00,-2584.32,49171
0.32,16.39,0.06,7.00,235.98,238.00,-2584.32,49179
0.32,16.45,0.06,7.00,237.52,240.00,-2583.48,49188
0.37,16.41,-0.04,7.00,234.28,237.00,-2583.48,49198
0.46,16.47,0.06,7.00,237.82,240.00,-2582.64,49207
0.80,16.53,0.06,7.00,239.45,241.00,-2581.80,49215
0.37,16.51,-0.02,7.00,237.45,240.00,-2580.96,49224
0.75,16.33,-0.18,7.00,229.47,233.00,-2579.28,49233
0.90,16.45,0.13,7.00,238.84,241.00,-2577.60,49243
0.46,16.29,-0.17,7.00,228.81,232.00,-2575.92,49251
0.56,16.17,-0.12,7.00,226.93,231.00,-2574.25,49260
0.37,16.16,-0.01,7.00,228.67,232.00,-2572.57,49269
0.32,16.19,0.03,7.00,230.48,234.00,-2570.05,49278
0.32,16.28,0.09,7.00,233.65,236.00,-2568.37,49287
0.37,16.02,-0.25,7.00,220.48,225.00,-2565.85,49296
0.32,15.84,-0.18,7.00,217.43,223.00,-2563.33,49305
0.75,14.88,-0.96,7.00,177.80,189.00,-2560.82,49314
0.85,15.11,0.23,7.00,207.30,214.00,-2557.46,49323
0.66,15.32,0.21,7.00,212.26,218.00,-2554.94,49332
0.61,15.36,0.04,7.00,209.69,216.00,-2551.58,49341
0.32,15.41,0.06,7.00,211.46,218.00,-2548.23,49350
0.42,15.18,-0.23,7.00,199.93,208.00,-2544.87,49358
0.70,15.22,0.04,7.00,206.34,213.00,-2541.51,49368
0.37,15.40,0.18,7.00,213.68,220.00,-2538.15,49377
0.37,15.34,-0.07,7.00,207.04,214.00,-2534.80,49386
0.32,15.09,-0.25,7.00,197.13,206.00,-2530.60,49395
0.32,14.87,-0.21,7.00,192.55,202.00,-2527.24,49403
0.32,14.92,0.05,7.00,199.13,207.00,-2523.05,49413
0.28,14.85,-0.08,7.00,194.61,204.00,-2518.85,49422
0.37,14.59,-0.25,7.00,184.80,195.00,-2515.49,49431
0.37,14.40,-0.20,7.00,180.95,192.00,-2511.29,49439
0.32,14.19,-0.21,7.00,175.58,187.00,-2507.10,49448
0.32,13.99,-0.20,7.00,170.63,183.00,-2502.90,49458
0.70,13.15,-0.83,7.00,137.23,155.00,-2498.70,49467
0.51,12.87,-0.28,7.00,141.25,159.00,-2495.35,49475
4.77,12.60,-0.27,7.00,134.58,153.00,-2491.15,49484
7.07,12.11,-0.50,7.00,117.65,139.00,-2487.79,49494
7.62,11.90,-0.21,7.00,118.26,139.00,-2483.60,49503
7.86,11.56,-0.34,7.00,107.27,130.00,-2480.24,49511
8.10,11.25,-0.32,7.00,99.61,123.00,-2476.88,49520
7.70,10.99,-0.25,7.00,94.58,119.00,-2473.52,49529
6.69,10.51,-0.48,7.00,78.09,105.00,-2469.33,49539
5.88,10.52,0.00,7.00,87.91,114.00,-2465.97,49547
4.70,10.04,-0.47,7.00,66.64,96.00,-2462.61,49556
3.92,9.89,-0.15,7.00,69.22,98.00,-2459.26,49565
0.66,9.80,-0.09,7.00,68.08,97.00,-2455.90,49573
0.28,9.68,-0.12,7.00,64.49,94.00,-2452.54,49583
0.42,9.80,0.13,7.00,72.57,101.00,-2450.02,49591
0.56,9.45,-0.35,7.00,54.34,85.00,-2446.67,49600
0.70,9.36,-0.09,7.00,57.32,88.00,-2443.31,49609
0.32,9.34,-0.02,7.00,58.10,88.00,-2440.79,49617
0.37,9.02,-0.32,7.00,44.26,77.00,-2437.43,49627
2.72,8.97,-0.06,7.00,48.09,80.00,-2434.08,49636
3.55,8.84,-0.13,7.00,43.42,76.00,-2431.56,49644
4.90,8.44,-0.40,7.00,28.09,63.00,-2429.04,49653
4.90,8.38,-0.06,7.00,33.15,67.00,-2426.52,49661
5.18,8.02,-0.36,7.00,18.20,55.00,-2424.00,49671
4.90,7.83,-0.18,7.00,17.13,54.00,-2421.49,49679
4.70,7.60,-0.23,7.00,10.26,48.00,-2418.97,49688
3.92,7.57,-0.03,7.00,13.45,51.00,-2416.45,49697
4.64,7.07,-0.50,7.00,-8.26,-46.00,-2414.77,49705
4.90,6.92,-0.15,7.00,-5.03,-44.00,-2412.25,49715
6.69,6.74,-0.17,7.00,-9.76,-48.00,-2411.41,49723
11.02,6.45,-0.30,7.00,-19.54,-56.00,-2409.73,49732
14.95,5.96,-0.48,7.00,-35.18,-69.00,-2408.90,49741
21.69,5.43,-0.54,7.00,-49.15,-81.00,-2408.90,49750
31.72,4.98,-0.44,7.00,-9.85,-48.00,-2408.90,49759
32.87,3.92,-1.06,7.00,-17.47,-54.00,-2408.90,49768
44.43,3.72,-0.20,7.00,-13.24,-51.00,-2408.90,49777
51.74,3.26,-0.46,7.00,-15.17,-52.00,-2409.73,49785
54.88,2.81,-0.46,7.00,-16.76,-54.00,-2409.73,49795
63.93,2.53,-0.27,7.00,-15.24,-52.00,-2410.57,49804
78.12,2.55,0.02,7.00,-9.97,-48.00,-2410.57,49812
105.43,3.04,0.49,7.00,0.00,40.00,-2411.41,49821
163.06,3.49,0.45,7.00,0.00,40.00,-2411.41,49830
199.99,3.21,-0.28,7.00,0.00,40.00,-2411.41,49839
231.41,3.07,-0.13,7.00,0.00,40.00,-2411.41,49848
258.93,3.01,-0.07,7.00,0.00,40.00,-2411.41,49856
273.84,2.88,-0.13,7.00,0.00,40.00,-2411.41,49865
285.57,3.16,0.28,7.00,0.00,40.00,-2411.41,49874
299.16,3.72,0.56,7.00,0.00,40.00,-2411.41,49883
296.39,4.24,0.52,7.00,0.00,40.00,-2411.41,49892
334.40,4.68,0.44,7.00,0.00,40.00,-2411.41,49900
345.41,5.01,0.33,7.00,0.00,40.00,-2411.41,49909
348.63,5.31,0.30,7.00,0.00,40.00,-2411.41,49917
342.23,5.66,0.35,7.00,0.00,40.00,-2411.41,49927
335.95,6.07,0.41,7.00,0.00,40.00,-2411.41,49936
328.26,6.51,0.44,7.00,0.00,40.00,-2411.41,49944
314.84,6.97,0.46,7.00,0.00,40.00,-2411.41,49953
300.56,7.50,0.53,7.00,0.00,40.00,-2411.41,49961
282.92,8.05,0.55,7.00,0.00,40.00,-2411.41,49971
271.30,8.67,0.62,7.00,0.00,40.00,-2411.41,49979
250.59,9.22,0.55,7.00,0.00,40.00,-2411.41,49988
268.78,9.59,0.37,7.00,0.00,40.00,-2411.41,49996
258.93,9.85,0.27,7.00,0.00,40.00,-2411.41,50006
258.93,10.05,0.20,7.00,0.00,40.00,-2411.41,50014
280.30,10.19,0.14,7.00,0.00,40.00,-2411.41,50023
278.99,10.26,0.06,7.00,0.00,40.00,-2411.41,50032
262.58,10.30,0.04,7.00,0.00,40.00,-2411.41,50040
263.81,10.30,0.01,7.00,0.00,40.00,-2411.41,50050
242.51,10.30,-0.00,7.00,0.00,40.00,-2411.41,50058
219.76,10.25,-0.05,7.00,0.00,40.00,-2411.41,50067
193.48,10.12,-0.13,7.00,0.37,40.00,-2411.41,50076
173.48,10.04,-0.07,7.00,14.52,52.00,-2411.41,50084
135.86,9.99,-0.06,7.00,36.58,70.00,-2411.41,50094
94.08,9.95,-0.03,7.00,55.45,86.00,-2411.41,50103
75.38,9.93,-0.02,7.00,61.62,91.00,-2411.41,50111
56.36,9.91,-0.03,7.00,65.82,95.00,-2411.41,50120
49.56,9.91,-0.00,7.00,67.66,96.00,-2411.41,50129
42.98,9.75,-0.15,7.00,61.98,92.00,-2411.41,50138
40.41,9.42,-0.33,7.00,50.73,82.00,-2411.41,50147
33.25,9.17,-0.25,7.00,47.15,79.00,-2411.41,50156
27.28,8.87,-0.30,7.00,39.20,72.00,-2411.41,50165
23.91,8.62,-0.25,7.00,34.38,68.00,-2411.41,50173
18.57,8.45,-0.17,7.00,32.11,67.00,-2411.41,50183
11.79,8.19,-0.26,7.00,24.21,60.00,-2411.41,50192
10.92,7.75,-0.43,7.00,9.96,48.00,-2411.41,50200
7.38,7.28,-0.48,7.00,-2.60,-42.00,-2411.41,50209
3.74,6.54,-0.73,7.00,-25.99,-61.00,-2411.41,50217
0.90,6.03,-0.52,7.00,-34.70,-69.00,-2411.41,50227
0.70,5.47,-0.55,7.00,-49.26,-81.00,-2411.41,50236
0.28,5.07,-0.41,7.00,-56.42,-87.00,-2411.41,50244
0.28,4.82,-0.25,7.00,-11.92,-50.00,-2411.41,50253
0.28,4.73,-0.08,7.00,-11.66,-49.00,-2411.41,50262
0.28,4.79,0.06,7.00,-10.79,-49.00,-2411.41,50271
0.28,5.01,0.22,7.00,-45.21,-78.00,-2411.41,50280
0.28,5.39,0.37,7.00,-32.77,-67.00,-2411.41,50288
0.46,5.85,0.46,7.00,-19.40,-56.00,-2411.41,50297
0.32,6.43,0.57,7.00,-2.87,-42.00,-2411.41,50307
0.42,7.16,0.73,7.00,18.71,55.00,-2411.41,50315
0.32,7.91,0.75,7.00,37.66,71.00,-2411.41,50324
0.90,8.61,0.71,7.00,54.48,85.00,-2411.41,50332
0.23,9.39,0.77,7.00,75.09,103.00,-2411.41,50341
0.32,10.30,0.91,7.00,100.74,124.00,-2411.41,50351
0.28,11.23,0.93,7.00,124.23,144.00,-2411.41,50359
0.28,12.06,0.84,7.00,143.30,160.00,-2411.41,50368
0.32,13.02,0.96,7.00,169.59,182.00,-2411.41,50377
0.28,14.02,1.00,7.00,195.44,204.00,-2411.41,50386
0.32,15.02,1.00,7.00,220.51,225.00,-2411.41,50395
0.32,16.06,1.05,7.00,247.52,248.00,-2411.41,50404
0.32,17.14,1.07,7.00,274.90,271.00,-2411.41,50413
0.32,18.25,1.12,7.00,303.67,295.00,-2411.41,50422
0.32,19.33,1.08,7.00,329.90,318.00,-2411.41,50430
0.51,20.42,1.09,7.00,357.28,341.00,-2411.41,50440
0.32,21.49,1.07,7.00,383.78,363.00,-2411.41,50449
0.32,22.51,1.02,7.00,408.01,384.00,-2411.41,50458
0.85,23.44,0.93,7.00,429.51,402.00,-2411.41,50467
0.37,24.24,0.80,7.00,447.10,416.00,-2411.41,50476
0.37,24.76,0.52,7.00,454.25,422.00,-2411.41,50485
0.51,24.94,0.19,7.00,452.31,421.00,-2411.41,50494
0.32,25.00,0.06,7.00,451.07,420.00,-2411.41,50503
0.32,24.61,-0.39,7.00,432.47,404.00,-2411.41,50511
4.31,24.53,-0.08,7.00,436.67,408.00,-2411.41,50521
12.69,23.74,-0.79,7.00,402.52,379.00,-2411.41,50530
21.26,22.98,-0.77,7.00,383.20,363.00,-2411.41,50539
37.98,21.74,-1.23,7.00,341.03,327.00,-2411.41,50547
71.99,20.18,-1.57,7.00,287.71,282.00,-2411.41,50556
105.43,18.59,-1.58,7.00,235.87,238.00,-2411.41,50566
149.60,17.08,-1.51,7.00,177.10,189.00,-2411.41,50575
181.06,15.64,-1.45,7.00,121.41,142.00,-2411.41,50584
214.65,14.09,-1.55,7.00,54.00,85.00,-2411.41,50593
227.10,12.53,-1.56,7.00,3.94,43.00,-2411.41,50601
230.33,11.19,-1.34,7.00,0.00,40.00,-2411.41,50611
213.64,9.99,-1.20,7.00,0.00,40.00,-2411.41,50620
207.68,9.07,-0.92,7.00,0.00,40.00,-2411.41,50628
187.17,8.55,-0.51,7.00,0.00,40.00,-2411.41,50637
169.40,8.39,-0.16,7.00,0.00,40.00,-2411.41,50646
144.65,8.55,0.16,7.00,0.17,40.00,-2411.41,50655
118.02,9.02,0.47,7.00,32.03,66.00,-2411.41,50664
109.13,9.70,0.68,7.00,57.13,88.00,-2411.41,50672
115.74,10.45,0.75,7.00,74.34,102.00,-2411.41,50681
125.73,11.17,0.73,7.00,87.19,113.00,-2411.41,50691
136.52,11.91,0.74,7.00,100.34,124.00,-2411.41,50700
151.76,12.61,0.70,7.00,108.08,131.00,-2411.41,50709
167.79,13.26,0.65,7.00,113.13,135.00,-2411.41,50717
187.17,13.72,0.46,7.00,107.23,130.00,-2411.41,50726
215.66,14.00,0.27,7.00,87.36,113.00,-2411.41,50736
238.01,14.21,0.22,7.00,71.31,100.00,-2411.41,50745
262.58,14.11,-0.10,7.00,37.96,71.00,-2411.41,50754
280.30,13.80,-0.31,7.00,6.79,45.00,-2411.41,50762
293.65,13.43,-0.37,7.00,0.00,40.00,-2411.41,50771
322.23,12.84,-0.59,7.00,0.00,40.00,-2411.41,50781
343.82,12.11,-0.74,7.00,0.00,40.00,-2411.41,50789
366.81,11.19,-0.92,7.00,0.00,40.00,-2411.41,50798
360.09,10.18,-1.01,7.00,0.00,40.00,-2411.41,50807
373.65,9.16,-1.02,7.00,0.00,40.00,-2411.41,50816
400.43,8.15,-1.01,7.00,0.00,40.00,-2411.41,50825
409.76,7.21,-0.94,7.00,0.00,40.00,-2411.41,50833
415.46,6.32,-0.89,7.00,0.00,40.00,-2411.41,50842
417.38,5.51,-0.81,7.00,0.00,40.00,-2411.41,50850
419.30,4.73,-0.77,7.00,0.00,40.00,-2411.41,50860
419.30,3.95,-0.79,7.00,0.00,40.00,-2411.41,50868
371.93,3.35,-0.60,7.00,0.00,40.00,-2411.41,50877
394.93,2.96,-0.39,7.00,0.00,40.00,-2411.41,50886
385.92,2.64,-0.32,7.00,0.00,40.00,-2411.41,50894
375.38,2.42,-0.22,7.00,0.00,40.00,-2411.41,50904
371.93,2.35,-0.07,7.00,0.00,40.00,-2411.41,50912
368.51,2.39,0.04,7.00,0.00,40.00,-2411.41,50921
368.51,2.51,0.12,7.00,0.00,40.00,-2411.41,50930
368.51,2.68,0.17,7.00,0.00,40.00,-2411.41,50938
375.38,2.85,0.17,7.00,0.00,40.00,-2411.41,50948
375.38,3.02,0.17,7.00,0.00,40.00,-2411.41,50956
385.92,3.14,0.12,7.00,0.00,40.00,-2411.41,50965
394.93,3.27,0.12,7.00,0.00,40.00,-2411.41,50973
402.27,3.37,0.11,7.00,0.00,40.00,-2411.41,50982
407.87,3.58,0.20,7.00,0.00,40.00,-2411.41,50992
409.76,4.11,0.53,7.00,0.00,40.00,-2411.41,51000
413.55,4.62,0.52,7.00,0.00,40.00,-2411.41,51009
413.55,4.92,0.29,7.00,0.00,40.00,-2411.41,51017
415.46,5.19,0.28,7.00,0.00,40.00,-2411.41,51026
411.65,5.58,0.38,7.00,0.00,40.00,-2411.41,51035
411.65,5.99,0.42,7.00,0.00,40.00,-2411.41,51044
409.76,6.48,0.49,7.00,0.00,40.00,-2411.41,51053
409.76,6.98,0.50,7.00,0.00,40.00,-2411.41,51061
411.65,7.45,0.48,7.00,0.00,40.00,-2411.41,51070
415.46,7.87,0.41,7.00,0.00,40.00,-2411.41,51079
421.24,8.23,0.36,7.00,0.00,40.00,-2411.41,51088
427.10,8.57,0.34,7.00,0.00,40.00,-2411.41,51096
389.50,8.92,0.35,7.00,0.00,40.00,-2411.41,51105
441.07,8.91,-0.01,7.00,0.00,40.00,-2411.41,51113
441.07,8.71,-0.20,7.00,0.00,40.00,-2411.41,51123
449.26,8.63,-0.08,7.00,0.00,40.00,-2411.41,51131
455.50,8.46,-0.18,7.00,0.00,40.00,-2411.41,51140
459.71,8.25,-0.20,7.00,0.00,40.00,-2411.41,51149
459.71,7.97,-0.29,7.00,0.00,40.00,-2411.41,51158
468.23,7.64,-0.33,7.00,0.00,40.00,-2411.41,51167
470.39,7.27,-0.36,7.00,0.00,40.00,-2411.41,51175
429.07,6.95,-0.33,7.00,0.00,40.00,-2411.41,51184
476.91,6.63,-0.32,7.00,0.00,40.00,-2411.41,51192
431.05,6.34,-0.29,7.00,0.00,40.00,-2411.41,51202
476.91,6.12,-0.22,7.00,0.00,40.00,-2411.41,51210
431.05,5.98,-0.15,7.00,0.00,40.00,-2411.41,51219
470.39,5.92,-0.06,7.00,0.00,40.00,-2411.41,51228
461.82,5.96,0.05,7.00,0.00,40.00,-2411.41,51236
459.71,6.09,0.13,7.00,0.00,40.00,-2411.41,51246
455.50,6.29,0.20,7.00,0.00,40.00,-2411.41,51254
449.26,6.51,0.22,7.00,0.00,40.00,-2411.41,51263
447.20,6.77,0.26,7.00,0.00,40.00,-2411.41,51271
447.20,7.00,0.24,7.00,0.00,40.00,-2411.41,51280
447.20,7.23,0.23,7.00,0.00,40.00,-2411.41,51289
449.26,7.34,0.11,7.00,0.00,40.00,-2411.41,51298
447.20,7.33,-0.01,7.00,0.00,40.00,-2411.41,51306
445.15,7.26,-0.07,7.00,0.00,40.00,-2411.41,51315
449.26,7.09,-0.16,7.00,0.00,40.00,-2411.41,51324
447.20,6.84,-0.25,7.00,0.00,40.00,-2411.41,51333
441.07,6.52,-0.32,7.00,0.00,40.00,-2411.41,51342
435.03,6.22,-0.31,7.00,0.00,40.00,-2411.41,51350
429.07,5.92,-0.30,7.00,0.00,40.00,-2411.41,51359
419.30,5.63,-0.29,7.00,0.00,40.00,-2411.41,51367
394.93,5.34,-0.29,7.00,0.00,40.00,-2411.41,51377
382.38,5.10,-0.24,7.00,0.00,40.00,-2411.41,51385
361.76,4.91,-0.19,7.00,0.00,40.00,-2411.41,51394
335.95,4.79,-0.12,7.00,0.00,40.00,-2411.41,51403
295.02,4.73,-0.06,7.00,0.00,40.00,-2411.41,51411
310.49,4.75,0.02,7.00,0.00,40.00,-2411.41,51421
301.96,4.88,0.12,7.00,0.00,40.00,-2411.41,51429
292.29,5.05,0.18,7.00,0.00,40.00,-2411.41,51438
267.53,5.24,0.19,7.00,0.00,40.00,-2411.41,51446
288.24,5.42,0.18,7.00,0.00,40.00,-2411.41,51456
290.93,5.59,0.17,7.00,0.00,40.00,-2411.41,51464
292.29,5.72,0.13,7.00,0.00,40.00,-2411.41,51473
293.65,5.77,0.05,7.00,0.00,40.00,-2411.41,51482
290.93,5.60,-0.17,7.00,0.00,40.00,-2411.41,51490
270.04,5.33,-0.26,7.00,0.00,40.00,-2411.41,51500
238.01,5.09,-0.25,7.00,0.00,40.00,-2411.41,51508
201.89,4.95,-0.13,7.00,0.00,40.00,-2411.41,51517
179.35,4.86,-0.10,7.00,0.00,40.00,-2411.41,51525
145.35,4.77,-0.09,7.00,0.00,40.00,-2411.41,51534
110.75,4.76,-0.01,7.00,0.00,40.00,-2411.41,51543
94.55,4.91,0.15,7.00,0.00,40.00,-2411.41,51552
66.98,5.23,0.32,7.00,-28.77,-64.00,-2411.41,51561
49.83,5.78,0.55,7.00,-14.63,-52.00,-2411.41,51569
43.46,6.52,0.74,7.00,0.00,40.00,-2411.41,51578
32.29,7.40,0.88,7.00,25.67,61.00,-2411.41,51588
27.95,8.49,1.09,7.00,57.54,88.00,-2411.41,51596
26.77,9.63,1.13,7.00,86.89,113.00,-2411.41,51605
27.78,10.81,1.19,7.00,117.46,138.00,-2411.41,51614
30.24,11.91,1.10,7.00,142.98,160.00,-2411.41,51623
36.49,12.95,1.04,7.00,166.89,180.00,-2411.41,51633
46.17,13.89,0.94,7.00,186.86,197.00,-2411.41,51641
55.76,14.63,0.74,7.00,199.23,207.00,-2411.41,51650
80.53,15.11,0.48,7.00,199.31,208.00,-2411.41,51659
96.93,15.37,0.27,7.00,195.86,205.00,-2411.41,51668
126.34,15.34,-0.03,7.00,175.99,188.00,-2411.41,51678
142.57,15.04,-0.30,7.00,154.49,170.00,-2411.41,51686
146.75,14.50,-0.54,7.00,133.55,152.00,-2411.41,51695
141.89,13.81,-0.69,7.00,116.36,138.00,-2411.41,51704
121.52,13.36,-0.46,7.00,120.23,141.00,-2411.41,51714
92.23,12.89,-0.47,7.00,120.74,141.00,-2411.41,51723
66.64,12.80,-0.09,7.00,134.25,153.00,-2411.41,51732
50.10,12.79,-0.00,7.00,139.73,157.00,-2411.41,51740
40.19,12.84,0.05,7.00,143.82,161.00,-2411.41,51749
26.61,13.18,0.33,7.00,159.66,174.00,-2411.41,51759
20.43,13.73,0.55,7.00,178.49,190.00,-2411.41,51768
14.17,14.47,0.74,7.00,200.93,209.00,-2411.41,51777
11.79,15.32,0.86,7.00,225.00,229.00,-2411.41,51786
11.02,16.30,0.98,7.00,251.90,252.00,-2411.41,51794
9.55,17.33,1.02,7.00,278.43,274.00,-2411.41,51804
9.46,18.41,1.08,7.00,306.53,298.00,-2411.41,51813
10.92,19.48,1.08,7.00,333.32,321.00,-2411.41,51822
13.96,20.50,1.02,7.00,357.64,341.00,-2411.41,51831
20.43,21.41,0.91,7.00,377.52,358.00,-2411.41,51840
25.00,22.14,0.73,7.00,391.72,370.00,-2411.41,51849
46.42,22.65,0.51,7.00,397.22,374.00,-2411.41,51858
78.51,22.83,0.18,7.00,387.02,366.00,-2411.41,51867
118.60,22.61,-0.22,7.00,357.74,341.00,-2411.41,51876
177.65,22.14,-0.47,7.00,306.13,298.00,-2411.41,51886
242.51,21.44,-0.70,7.00,229.25,233.00,-2411.41,51895
284.24,20.55,-0.89,7.00,159.25,174.00,-2411.41,51903
331.32,19.50,-1.05,7.00,71.82,100.00,-2411.41,51912
360.09,18.44,-1.06,7.00,5.40,44.00,-2411.41,51921
370.22,17.45,-0.99,7.00,0.00,40.00,-2411.41,51931
371.93,16.52,-0.92,7.00,0.00,40.00,-2411.41,51939
361.76,15.65,-0.88,7.00,0.00,40.00,-2411.41,51948
339.08,14.94,-0.70,7.00,0.00,40.00,-2411.41,51956
309.05,14.46,-0.48,7.00,0.00,40.00,-2411.41,51965
277.70,14.19,-0.27,7.00,20.08,56.00,-2411.41,51975
219.76,14.11,-0.08,7.00,79.58,107.00,-2411.41,51984
204.76,14.26,0.15,7.00,100.62,124.00,-2411.41,51992
151.04,14.55,0.29,7.00,148.98,165.00,-2411.41,52001
104.91,14.98,0.43,7.00,186.25,196.00,-2411.41,52011
79.72,15.49,0.50,7.00,209.57,216.00,-2411.41,52020
57.56,16.05,0.56,7.00,230.96,234.00,-2411.41,52029
53.15,16.61,0.56,7.00,245.71,247.00,-2411.41,52038
49.83,17.13,0.52,7.00,258.65,258.00,-2411.41,52046
46.93,17.61,0.48,7.00,270.62,268.00,-2411.41,52056
47.45,18.03,0.41,7.00,279.43,275.00,-2411.41,52065
49.02,18.38,0.36,7.00,286.90,281.00,-2411.41,52074
49.29,18.76,0.37,7.00,296.58,289.00,-2411.41,52083
53.43,18.85,0.09,7.00,292.29,286.00,-2411.41,52091
56.36,18.88,0.04,7.00,291.48,285.00,-2411.41,52101
60.04,18.86,-0.03,7.00,288.61,283.00,-2411.41,52110
69.09,18.69,-0.17,7.00,279.30,275.00,-2411.41,52119
76.54,18.39,-0.30,7.00,266.97,265.00,-2411.41,52128
88.17,18.00,-0.39,7.00,251.70,252.00,-2411.41,52137
94.55,17.55,-0.45,7.00,236.71,239.00,-2411.41,52146
97.90,17.11,-0.43,7.00,225.02,229.00,-2411.41,52155
97.41,16.67,-0.44,7.00,213.87,220.00,-2411.41,52164
98.87,16.21,-0.45,7.00,201.72,210.00,-2411.41,52173
98.87,15.70,-0.51,7.00,187.81,198.00,-2411.41,52183
99.36,15.19,-0.51,7.00,174.67,187.00,-2411.41,52191
96.93,14.67,-0.52,7.00,162.43,176.00,-2411.41,52200
100.35,14.19,-0.48,7.00,149.90,166.00,-2411.41,52209
94.08,13.73,-0.46,7.00,141.39,159.00,-2411.41,52218
80.12,13.30,-0.43,7.00,136.19,154.00,-2411.41,52228
75.38,12.94,-0.36,7.00,129.79,149.00,-2411.41,52237
66.64,12.62,-0.31,7.00,125.46,145.00,-2411.41,52245
59.41,12.38,-0.24,7.00,122.63,143.00,-2411.41,52254
56.36,12.16,-0.22,7.00,118.35,139.00,-2411.41,52263
54.01,12.00,-0.16,7.00,115.87,137.00,-2411.41,52273
51.47,11.89,-0.11,7.00,114.74,136.00,-2411.41,52282
50.37,11.82,-0.07,7.00,113.95,136.00,-2411.41,52291
50.10,11.74,-0.07,7.00,112.06,134.00,-2411.41,52299
52.30,11.67,-0.07,7.00,109.92,132.00,-2411.41,52308
54.30,11.60,-0.07,7.00,107.87,130.00,-2411.41,52318
56.06,11.54,-0.06,7.00,106.10,129.00,-2411.41,52327
58.79,11.55,0.01,7.00,107.18,130.00,-2411.41,52336
59.72,11.54,-0.02,7.00,105.93,129.00,-2411.41,52344
58.48,11.53,-0.01,7.00,106.32,129.00,-2411.41,52354
54.88,11.55,0.02,7.00,108.27,131.00,-2411.41,52363
53.15,11.60,0.04,7.00,110.17,132.00,-2411.41,52372
50.64,11.69,0.10,7.00,114.14,136.00,-2411.41,52381
49.56,11.81,0.12,7.00,117.86,139.00,-2411.41,52389
46.42,11.98,0.16,7.00,123.31,143.00,-2411.41,52399
44.18,12.15,0.18,7.00,128.48,148.00,-2411.41,52408
43.70,12.37,0.22,7.00,134.90,153.00,-2411.41,52417
43.46,12.58,0.21,7.00,140.00,158.00,-2411.41,52426
43.70,12.82,0.24,7.00,146.35,163.00,-2411.41,52434
47.71,13.04,0.23,7.00,151.06,167.00,-2411.41,52444
50.37,13.25,0.20,7.00,155.24,170.00,-2410.57,52453
55.17,13.42,0.17,7.00,157.71,172.00,-2410.57,52462
63.60,13.54,0.13,7.00,158.06,173.00,-2410.57,52471
75.00,13.63,0.09,7.00,156.33,171.00,-2409.73,52480
82.17,13.62,-0.01,7.00,151.69,167.00,-2409.73,52489
90.85,13.61,-0.00,7.00,148.77,165.00,-2408.90,52498
108.59,13.57,-0.04,7.00,139.99,157.00,-2408.06,52507
119.76,13.28,-0.30,7.00,122.40,143.00,-2407.22,52516
135.21,13.14,-0.14,7.00,114.01,136.00,-2407.22,52526
146.75,12.87,-0.26,7.00,98.54,123.00,-2406.38,52535
161.51,12.72,-0.15,7.00,87.92,114.00,-2404.70,52543
171.84,12.37,-0.35,7.00,68.10,97.00,-2404.70,52552
167.79,12.01,-0.36,7.00,61.67,91.00,-2403.86,52561
182.79,11.67,-0.34,7.00,43.30,76.00,-2403.02,52571
189.85,11.30,-0.37,7.00,27.94,63.00,-2402.18,52579
196.24,11.02,-0.28,7.00,17.68,54.00,-2401.34,52588
200.94,10.57,-0.45,7.00,0.00,40.00,-2401.34,52597
205.73,10.31,-0.26,7.00,0.00,40.00,-2400.50,52605
193.48,10.09,-0.22,7.00,0.00,40.00,-2400.50,52615
205.73,9.93,-0.16,7.00,0.00,40.00,-2399.66,52624
190.75,9.92,-0.01,7.00,0.09,40.00,-2399.66,52632
188.06,9.83,-0.09,7.00,0.00,40.00,-2399.66,52641
187.17,9.73,-0.10,7.00,0.00,40.00,-2399.66,52649
199.05,9.79,0.06,7.00,0.00,40.00,-2399.66,52659
195.32,9.84,0.05,7.00,0.00,40.00,-2399.66,52667
194.40,9.95,0.10,7.00,0.15,40.00,-2399.66,52676
196.24,10.05,0.10,7.00,1.35,41.00,-2399.66,52685
197.17,10.14,0.09,7.00,2.63,42.00,-2399.66,52694
199.99,10.23,0.08,7.00,2.31,41.00,-2399.66,52703
200.94,10.28,0.05,7.00,2.27,41.00,-2399.66,52712
201.89,10.34,0.06,7.00,3.23,42.00,-2399.66,52721
203.80,10.39,0.05,7.00,2.76,42.00,-2399.66,52729
206.71,10.44,0.05,7.00,1.49,41.00,-2399.66,52739
205.73,10.51,0.07,7.00,4.41,43.00,-2399.66,52748
207.68,10.56,0.05,7.00,3.58,42.00,-2399.66,52756
197.17,10.56,0.00,7.00,11.15,49.00,-2399.66,52765
208.66,10.56,0.00,7.00,1.92,41.00,-2399.66,52774
209.65,10.57,0.01,7.00,1.50,41.00,-2399.66,52784
209.65,10.60,0.03,7.00,2.66,42.00,-2399.66,52792
211.63,10.73,0.13,7.00,6.08,45.00,-2399.66,52801
212.63,10.75,0.03,7.00,4.04,43.00,-2399.66,52810
211.63,10.67,-0.09,7.00,0.42,40.00,-2399.66,52818
216.68,10.62,-0.05,7.00,0.00,40.00,-2399.66,52828
218.72,10.72,0.10,7.00,0.00,40.00,-2399.66,52837
210.64,10.57,-0.16,7.00,0.00,40.00,-2399.66,52845
221.83,10.52,-0.05,7.00,0.00,40.00,-2399.66,52854
220.79,10.37,-0.14,7.00,0.00,40.00,-2399.66,52862
221.83,10.36,-0.01,7.00,0.00,40.00,-2399.66,52872
222.88,10.26,-0.10,7.00,0.00,40.00,-2399.66,52881
223.93,10.20,-0.07,7.00,0.00,40.00,-2399.66,52889
223.93,10.14,-0.06,7.00,0.00,40.00,-2399.66,52898
223.93,10.08,-0.05,7.00,0.00,40.00,-2399.66,52907
224.98,10.02,-0.06,7.00,0.00,40.00,-2399.66,52916
224.98,9.98,-0.04,7.00,0.00,40.00,-2399.66,52924
226.04,9.95,-0.04,7.00,0.00,40.00,-2399.66,52933
226.04,9.94,-0.01,7.00,0.00,40.00,-2399.66,52942
223.93,9.93,-0.00,7.00,0.00,40.00,-2399.66,52951
222.88,9.94,0.01,7.00,0.00,40.00,-2399.66,52960
220.79,9.97,0.02,7.00,0.00,40.00,-2399.66,52968
201.89,10.01,0.05,7.00,0.00,40.00,-2399.66,52977
216.68,10.06,0.04,7.00,0.00,40.00,-2399.66,52985
217.70,10.09,0.04,7.00,0.00,40.00,-2399.66,52995
216.68,10.15,0.06,7.00,0.00,40.00,-2399.66,53003
217.70,10.21,0.06,7.00,0.00,40.00,-2399.66,53012
218.72,10.27,0.06,7.00,0.00,40.00,-2399.66,53021
219.76,10.32,0.05,7.00,0.00,40.00,-2399.66,53029
220.79,10.36,0.04,7.00,0.00,40.00,-2399.66,53039
220.79,10.41,0.05,7.00,0.00,40.00,-2399.66,53047
221.83,10.45,0.04,7.00,0.00,40.00,-2399.66,53056
222.88,10.49,0.04,7.00,0.00,40.00,-2399.66,53065
222.88,10.54,0.05,7.00,0.00,40.00,-2399.66,53073
221.83,10.58,0.04,7.00,0.00,40.00,-2399.66,53083
206.71,10.60,0.02,7.00,5.08,44.00,-2399.66,53091
220.79,10.61,0.01,7.00,0.00,40.00,-2399.66,53100
223.93,10.66,0.04,7.00,0.00,40.00,-2399.66,53109
214.65,10.74,0.08,7.00,3.04,42.00,-2399.66,53117
224.98,10.89,0.15,7.00,0.00,40.00,-2399.66,53127
227.10,10.99,0.10,7.00,0.00,40.00,-2399.66,53136
227.10,10.92,-0.07,7.00,0.00,40.00,-2399.66,53144
226.04,10.85,-0.06,7.00,0.00,40.00,-2399.66,53153
228.17,10.89,0.04,7.00,0.00,40.00,-2399.66,53161
210.64,10.86,-0.03,7.00,7.16,45.00,-2399.66,53171
211.63,10.86,0.00,7.00,6.97,45.00,-2399.66,53180
210.64,10.84,-0.02,7.00,6.89,45.00,-2399.66,53189
210.64,10.82,-0.02,7.00,6.55,45.00,-2399.66,53197
227.10,10.81,-0.01,7.00,0.00,40.00,-2399.66,53207
226.04,10.79,-0.02,7.00,0.00,40.00,-2399.66,53216
226.04,10.75,-0.04,7.00,0.00,40.00,-2399.66,53224
226.04,10.73,-0.03,7.00,0.00,40.00,-2399.66,53233
223.93,10.69,-0.04,7.00,0.00,40.00,-2399.66,53241
223.93,10.65,-0.04,7.00,0.00,40.00,-2399.66,53251
222.88,10.62,-0.03,7.00,0.00,40.00,-2399.66,53260
218.72,10.57,-0.05,7.00,0.00,40.00,-2399.66,53268
212.63,10.51,-0.06,7.00,0.00,40.00,-2399.66,53277
212.63,10.30,-0.21,7.00,0.00,40.00,-2399.66,53285
217.70,10.28,-0.02,7.00,0.00,40.00,-2399.66,53295
219.76,10.14,-0.14,7.00,0.00,40.00,-2399.66,53303
224.98,9.86,-0.28,7.00,0.00,40.00,-2399.66,53312
223.93,9.64,-0.22,7.00,0.00,40.00,-2399.66,53321
223.93,9.35,-0.29,7.00,0.00,40.00,-2399.66,53329
227.10,9.02,-0.33,7.00,0.00,40.00,-2399.66,53339
220.79,8.67,-0.35,7.00,0.00,40.00,-2399.66,53347
217.70,8.31,-0.36,7.00,0.00,40.00,-2399.66,53356
206.71,7.95,-0.36,7.00,0.00,40.00,-2399.66,53364
197.17,7.86,-0.09,7.00,0.00,40.00,-2399.66,53373
191.66,7.68,-0.19,7.00,0.00,40.00,-2399.66,53382
199.99,7.46,-0.22,7.00,0.00,40.00,-2399.66,53391
200.94,7.25,-0.21,7.00,0.00,40.00,-2399.66,53399
201.89,7.03,-0.22,7.00,0.00,40.00,-2399.66,53408
200.94,6.80,-0.23,7.00,0.00,40.00,-2399.66,53417
203.80,6.47,-0.32,7.00,0.00,40.00,-2399.66,53426
199.99,6.09,-0.39,7.00,0.00,40.00,-2399.66,53435
199.05,5.84,-0.25,7.00,0.00,40.00,-2399.66,53443
199.05,5.63,-0.21,7.00,0.00,40.00,-2399.66,53452
196.24,5.26,-0.37,7.00,0.00,40.00,-2399.66,53460
189.85,4.88,-0.38,7.00,0.00,40.00,-2399.66,53470
183.66,4.72,-0.16,7.00,0.00,40.00,-2399.66,53478
166.20,4.62,-0.09,7.00,0.00,40.00,-2399.66,53487
145.35,4.74,0.11,7.00,0.00,40.00,-2399.66,53496
105.95,5.03,0.29,7.00,-20.83,-57.00,-2399.66,53505
79.31,5.62,0.59,7.00,-10.26,-48.00,-2399.66,53514
50.10,6.37,0.75,7.00,0.00,40.00,-2399.66,53523
42.74,7.42,1.05,7.00,27.94,63.00,-2399.66,53531
33.65,8.67,1.25,7.00,64.60,94.00,-2399.66,53540
28.64,9.95,1.28,7.00,97.82,122.00,-2399.66,53550
25.47,11.24,1.29,7.00,130.60,150.00,-2398.82,53559
24.37,12.48,1.24,7.00,160.60,175.00,-2398.82,53567
22.56,13.56,1.08,7.00,184.52,195.00,-2398.82,53576
24.22,14.57,1.02,7.00,208.50,215.00,-2397.98,53585
27.28,15.51,0.93,7.00,229.90,233.00,-2397.98,53595
36.49,16.35,0.84,7.00,247.98,249.00,-2397.15,53604
48.49,17.07,0.72,7.00,261.35,260.00,-2396.31,53613
68.74,17.62,0.55,7.00,267.12,265.00,-2395.47,53621
112.39,17.98,0.36,7.00,256.57,256.00,-2394.63,53630
181.06,18.01,0.02,7.00,210.03,217.00,-2392.95,53640
249.42,17.74,-0.27,7.00,138.61,156.00,-2392.11,53649
314.84,17.27,-0.46,7.00,49.30,81.00,-2391.27,53658
375.38,16.56,-0.72,7.00,0.00,40.00,-2390.43,53666
415.46,15.45,-1.11,7.00,0.00,40.00,-2390.43,53676
445.15,14.42,-1.03,7.00,0.00,40.00,-2390.43,53685
474.73,13.51,-0.90,7.00,0.00,40.00,-2390.43,53693
492.48,12.90,-0.62,7.00,0.00,40.00,-2390.43,53702
503.91,12.22,-0.68,7.00,0.00,40.00,-2390.43,53710
510.89,11.52,-0.70,7.00,0.00,40.00,-2390.43,53720
517.96,10.76,-0.76,7.00,0.00,40.00,-2390.43,53729
517.96,10.00,-0.76,7.00,0.00,40.00,-2390.43,53737
476.91,9.38,-0.62,7.00,0.00,40.00,-2390.43,53746
492.48,9.00,-0.38,7.00,0.00,40.00,-2390.43,53754
474.73,8.77,-0.23,7.00,0.00,40.00,-2390.43,53764
419.30,8.64,-0.13,7.00,0.00,40.00,-2390.43,53772
413.55,8.59,-0.05,7.00,0.00,40.00,-2390.43,53781
437.04,8.51,-0.07,7.00,0.00,40.00,-2390.43,53790
421.24,8.39,-0.12,7.00,0.00,40.00,-2390.43,53798
413.55,8.41,0.02,7.00,0.00,40.00,-2390.43,53808
370.22,8.51,0.10,7.00,0.00,40.00,-2390.43,53816
393.11,8.62,0.11,7.00,0.00,40.00,-2390.43,53825
391.30,8.76,0.14,7.00,0.00,40.00,-2390.43,53833
394.93,8.82,0.06,7.00,0.00,40.00,-2390.43,53842
404.13,8.69,-0.13,7.00,0.00,40.00,-2390.43,53851
415.46,8.79,0.10,7.00,0.00,40.00,-2390.43,53860
389.50,8.90,0.10,7.00,0.00,40.00,-2390.43,53869
431.05,9.10,0.20,7.00,0.00,40.00,-2390.43,53877
435.03,8.99,-0.11,7.00,0.00,40.00,-2390.43,53886
447.20,9.12,0.14,7.00,0.00,40.00,-2390.43,53895
453.41,9.32,0.20,7.00,0.00,40.00,-2390.43,53904
423.18,9.51,0.18,7.00,0.00,40.00,-2390.43,53912
457.60,9.69,0.18,7.00,0.00,40.00,-2390.43,53921
457.60,9.71,0.02,7.00,0.00,40.00,-2390.43,53929
413.55,9.74,0.02,7.00,0.00,40.00,-2390.43,53939
455.50,9.83,0.10,7.00,0.00,40.00,-2390.43,53947
449.26,9.82,-0.01,7.00,0.00,40.00,-2390.43,53956
449.26,9.97,0.15,7.00,0.00,40.00,-2390.43,53965
451.33,10.00,0.03,7.00,0.00,40.00,-2390.43,53974
459.71,10.12,0.12,7.00,0.00,40.00,-2390.43,53983
459.71,10.26,0.14,7.00,0.00,40.00,-2390.43,53991
457.60,10.36,0.09,7.00,0.00,40.00,-2390.43,54000
453.41,10.41,0.06,7.00,0.00,40.00,-2390.43,54008
455.50,10.68,0.26,7.00,0.00,40.00,-2390.43,54018
451.33,10.73,0.05,7.00,0.00,40.00,-2390.43,54027
445.15,10.75,0.03,7.00,0.00,40.00,-2390.43,54035
439.05,10.75,-0.00,7.00,0.00,40.00,-2390.43,54044
437.04,10.77,0.02,7.00,0.00,40.00,-2390.43,54052
437.04,10.82,0.04,7.00,0.00,40.00,-2390.43,54062
396.75,10.75,-0.06,7.00,0.00,40.00,-2390.43,54071
411.65,10.64,-0.12,7.00,0.00,40.00,-2390.43,54079
427.10,10.53,-0.11,7.00,0.00,40.00,-2390.43,54088
417.38,10.44,-0.09,7.00,0.00,40.00,-2390.43,54096
389.50,10.36,-0.08,7.00,0.00,40.00,-2390.43,54106
394.93,10.30,-0.07,7.00,0.00,40.00,-2390.43,54115
366.81,10.16,-0.13,7.00,0.00,40.00,-2390.43,54123
320.74,9.96,-0.20,7.00,0.00,40.00,-2390.43,54132
263.81,9.77,-0.19,7.00,0.00,40.00,-2390.43,54140
210.64,9.61,-0.17,7.00,0.00,40.00,-2390.43,54150
166.99,9.50,-0.11,7.00,4.37,43.00,-2390.43,54158
123.91,9.40,-0.10,7.00,27.18,62.00,-2390.43,54167
92.23,9.29,-0.11,7.00,37.98,71.00,-2390.43,54176
71.99,9.10,-0.19,7.00,38.26,72.00,-2390.43,54185
53.15,8.89,-0.20,7.00,37.58,71.00,-2390.43,54194
38.19,8.94,0.05,7.00,46.74,79.00,-2390.43,54203
33.84,8.95,0.01,7.00,46.76,79.00,-2390.43,54212
27.61,8.98,0.02,7.00,48.38,80.00,-2390.43,54220
25.15,8.99,0.01,7.00,48.55,80.00,-2390.43,54230
21.26,9.01,0.03,7.00,49.98,82.00,-2390.43,54239
19.48,9.04,0.03,7.00,50.78,82.00,-2390.43,54247
17.06,9.19,0.15,7.00,57.07,88.00,-2390.43,54256
15.29,9.25,0.06,7.00,57.05,88.00,-2390.43,54265
13.85,9.45,0.20,7.00,64.67,94.00,-2389.59,54274
11.11,9.69,0.24,7.00,71.83,100.00,-2389.59,54283
10.36,10.01,0.32,7.00,81.33,108.00,-2389.59,54292
6.39,10.26,0.26,7.00,86.64,113.00,-2388.75,54300
6.76,10.51,0.25,7.00,92.54,117.00,-2388.75,54309
5.59,10.88,0.37,7.00,104.38,127.00,-2388.75,54319
3.31,11.32,0.44,7.00,116.88,138.00,-2387.91,54328
0.32,11.77,0.44,7.00,128.00,147.00,-2387.07,54336
0.37,12.02,0.25,7.00,130.47,149.00,-2386.23,54345
0.28,12.14,0.12,7.00,130.75,150.00,-2385.39,54354
0.37,12.01,-0.13,7.00,122.66,143.00,-2385.39,54364
0.28,11.87,-0.14,7.00,119.11,140.00,-2384.56,54372
0.28,11.72,-0.15,7.00,115.15,137.00,-2382.88,54381
0.46,11.56,-0.17,7.00,110.61,133.00,-2382.04,54390
0.28,11.41,-0.15,7.00,107.31,130.00,-2381.20,54400
0.32,11.26,-0.15,7.00,103.70,127.00,-2380.36,54408
0.37,11.37,0.11,7.00,111.45,133.00,-2379.52,54417
0.42,11.56,0.18,7.00,117.61,139.00,-2377.84,54426
0.37,11.68,0.12,7.00,119.53,140.00,-2377.00,54435
0.28,11.68,-0.01,7.00,116.77,138.00,-2375.32,54444
0.37,11.48,-0.19,7.00,108.24,131.00,-2374.48,54453
0.42,11.51,0.03,7.00,113.32,135.00,-2373.64,54462
0.28,11.62,0.11,7.00,117.88,139.00,-2371.96,54471
0.32,11.69,0.07,7.00,118.66,139.00,-2371.13,54479
0.28,11.60,-0.09,7.00,113.10,135.00,-2369.45,54489
0.37,11.21,-0.39,7.00,97.55,122.00,-2368.61,54498
0.28,11.13,-0.08,7.00,101.65,125.00,-2366.93,54507
0.90,11.32,0.19,7.00,111.71,134.00,-2366.09,54515
0.61,11.37,0.05,7.00,110.11,132.00,-2364.41,54524
0.28,11.41,0.04,7.00,111.02,133.00,-2362.73,54534
0.32,11.32,-0.08,7.00,106.39,129.00,-2361.05,54543
0.42,11.29,-0.03,7.00,106.51,129.00,-2360.21,54551
0.66,10.99,-0.30,7.00,93.91,119.00,-2358.54,54560
0.37,10.83,-0.16,7.00,92.41,117.00,-2356.86,54569
0.46,10.76,-0.07,7.00,92.52,117.00,-2355.18,54578
0.32,10.62,-0.14,7.00,87.66,113.00,-2353.50,54587
0.32,10.23,-0.38,7.00,73.18,101.00,-2351.82,54596
0.28,9.94,-0.30,7.00,67.41,96.00,-2350.14,54604
0.32,9.77,-0.17,7.00,65.78,95.00,-2348.46,54614
1.00,9.78,0.01,7.00,69.63,98.00,-2346.78,54623
0.46,10.09,0.31,7.00,83.57,110.00,-2344.27,54631
0.28,10.25,0.16,7.00,84.27,110.00,-2342.59,54640
0.75,10.15,-0.10,7.00,76.60,104.00,-2340.91,54649
0.70,9.91,-0.24,7.00,68.01,97.00,-2338.39,54658
0.85,9.92,0.01,7.00,73.27,101.00,-2336.71,54667
0.28,9.92,-0.01,7.00,72.75,101.00,-2335.03,54676
0.28,9.88,-0.03,7.00,71.33,100.00,-2332.52,54684
0.51,11.03,1.15,7.00,123.85,144.00,-2330.84,54693
0.32,11.56,0.53,7.00,124.56,144.00,-2328.32,54703
1.05,12.16,0.60,7.00,141.07,158.00,-2325.80,54712
0.85,12.66,0.49,7.00,151.28,167.00,-2322.44,54720
0.37,13.00,0.34,7.00,156.77,172.00,-2319.93,54729
0.95,13.51,0.51,7.00,172.97,185.00,-2317.41,54738
0.37,13.57,0.06,7.00,165.42,179.00,-2314.05,54748
0.46,13.46,-0.11,7.00,159.17,174.00,-2310.69,54756
0.32,12.62,-0.84,7.00,123.56,144.00,-2307.34,54765
0.28,12.65,0.03,7.00,141.88,159.00,-2303.98,54774
0.80,12.03,-0.62,7.00,113.31,135.00,-2300.62,54784
0.32,11.55,-0.48,7.00,104.13,127.00,-2297.26,54792
0.28,10.79,-0.76,7.00,79.60,107.00,-2293.07,54801
0.32,10.39,-0.40,7.00,76.70,104.00,-2289.71,54810
0.28,9.59,-0.80,7.00,48.63,80.00,-2286.35,54818
0.28,8.83,-0.76,7.00,30.43,65.00,-2283.00,54828
0.61,8.30,-0.53,7.00,22.01,58.00,-2280.48,54837
1.00,7.22,-1.08,7.00,-16.27,-53.00,-2277.12,54845
0.28,6.58,-0.64,7.00,-23.37,-59.00,-2273.76,54854
0.32,4.76,-1.82,7.00,-18.49,-55.00,-2272.08,54863
0.28,2.96,-1.80,7.00,-27.38,-63.00,-2269.57,54872
0.37,1.15,-1.81,7.00,-36.51,-70.00,-2268.73,54881
0.32,-0.40,-1.55,7.00,-43.22,-76.00,-2267.05,54890
0.66,-1.44,-1.04,7.00,-46.38,-79.00,-2267.05,54898
0.85,-2.59,-1.15,7.00,-52.56,-84.00,-2267.05,54907
0.28,-3.16,-0.56,7.00,-53.05,-84.00,-2267.05,54917
0.28,-4.23,-1.07,7.00,-60.46,-90.00,-2267.89,54925
0.37,-5.10,-0.87,7.00,-319.77,-309.00,-2267.89,54934
0.32,-6.26,-1.16,7.00,-354.81,-339.00,-2269.57,54943
0.32,-7.44,-1.18,7.00,-384.55,-364.00,-2272.08,54951
0.85,-8.54,-1.10,7.00,-410.29,-385.00,-2275.44,54961
0.32,-9.35,-0.81,7.00,-424.93,-398.00,-2278.80,54970
0.32,-10.24,-0.89,7.00,-448.79,-418.00,-2283.00,54979
0.51,-10.95,-0.71,7.00,-462.84,-430.00,-2288.03,54988
0.32,-11.80,-0.86,7.00,-487.28,-450.00,-2293.07,54996
0.32,-12.61,-0.81,7.00,-506.49,-466.00,-2298.94,55006
0.32,-12.94,-0.33,7.00,-504.96,-465.00,-2305.66,55015
0.32,-12.99,-0.05,7.00,-500.66,-462.00,-2311.53,55024
0.85,-13.59,-0.61,7.00,-526.95,-484.00,-2318.25,55033
0.32,-13.23,0.36,7.00,-498.57,-460.00,-2324.12,55043
0.37,-12.71,0.52,7.00,-482.23,-446.00,-2330.84,55051
0.46,-12.30,0.41,7.00,-474.31,-439.00,-2337.55,55060
1.10,-11.23,1.06,7.00,-434.56,-406.00,-2345.11,55069
0.51,-10.50,0.74,7.00,-422.77,-396.00,-2351.82,55078
0.37,-8.55,1.95,7.00,-349.73,-334.00,-2359.37,55088
0.32,-8.89,-0.34,7.00,-404.00,-380.00,-2367.77,55097
1.05,-7.64,1.25,7.00,-341.13,-327.00,-2376.16,55105
0.32,-5.90,1.75,7.00,-287.44,-282.00,-2384.56,55114
0.32,-5.78,0.12,7.00,-317.17,-307.00,-2393.79,55123
0.32,-4.77,1.01,7.00,-54.77,-86.00,-2403.02,55133
0.28,-4.69,0.08,7.00,-58.12,-88.00,-2412.25,55141
0.75,-4.00,0.68,7.00,-52.28,-84.00,-2421.49,55150
0.28,-4.55,-0.55,7.00,-59.93,-90.00,-2430.72,55159
0.28,-4.47,0.08,7.00,-57.01,-88.00,-2439.95,55169
0.85,-4.75,-0.28,7.00,-59.90,-90.00,-2448.34,55177
0.95,-5.01,-0.26,7.00,-305.57,-297.00,-2456.74,55186
0.61,-4.52,0.49,7.00,-55.66,-86.00,-2465.97,55195
1.00,-4.30,0.22,7.00,-55.64,-86.00,-2475.20,55204
0.56,-4.17,0.13,7.00,-55.34,-86.00,-2483.60,55213
0.46,-3.78,0.39,7.00,-52.37,-84.00,-2492.83,55222
0.37,-3.61,0.17,7.00,-52.38,-84.00,-2501.22,55231
0.42,-3.24,0.38,7.00,-49.68,-81.00,-2509.62,55239
0.28,-2.48,0.76,7.00,-44.33,-77.00,-2518.01,55248
0.28,-2.36,0.11,7.00,-46.35,-79.00,-2526.40,55258
0.28,-1.98,0.39,7.00,-43.34,-76.00,-2534.80,55267
0.28,-1.52,0.45,7.00,-40.80,-74.00,-2542.35,55275
0.28,-1.33,0.19,7.00,-40.92,-74.00,-2549.90,55284
0.42,-0.45,0.88,7.00,-33.75,-68.00,-2558.30,55293
1.10,0.07,0.52,7.00,-32.59,-67.00,-2565.01,55302
0.28,-0.53,-0.59,7.00,-40.03,-73.00,-2571.73,55311
0.66,0.47,1.00,7.00,-28.66,-64.00,-2577.60,55320
0.80,1.06,0.59,7.00,-27.36,-63.00,-2583.48,55328
0.28,0.63,-0.42,7.00,-33.52,-68.00,-2588.51,55337
0.28,0.70,0.07,7.00,-31.19,-66.00,-2594.39,55347
0.37,1.41,0.70,7.00,-25.14,-61.00,-2599.43,55355
0.37,2.40,0.99,7.00,-19.01,-56.00,-2604.46,55364
0.80,3.25,0.85,7.00,-15.34,-52.00,-2609.50,55373
0.32,4.02,0.77,7.00,-11.80,-49.00,-2614.53,55382
0.00,4.91,0.89,7.00,-6.91,-45.00,-2618.73,55391
0.28,5.82,0.91,7.00,-11.17,-49.00,-2622.93,55399
0.61,6.78,0.96,7.00,13.77,51.00,-2626.28,55408
0.28,7.64,0.86,7.00,33.37,68.00,-2629.64,55417
0.37,8.65,1.01,7.00,61.43,91.00,-2633.00,55426
0.28,9.44,0.79,7.00,76.88,104.00,-2634.68,55435
0.28,10.05,0.61,7.00,88.30,114.00,-2636.36,55444
0.32,10.80,0.76,7.00,110.26,132.00,-2637.20,55452
0.28,11.12,0.32,7.00,109.32,132.00,-2637.20,55461
0.56,11.55,0.43,7.00,122.21,143.00,-2636.36,55471
0.28,11.73,0.18,7.00,121.82,142.00,-2634.68,55480
0.28,11.88,0.15,7.00,125.11,145.00,-2633.00,55488
1.00,12.13,0.25,7.00,133.28,152.00,-2631.32,55497
0.61,12.40,0.27,7.00,140.49,158.00,-2628.80,55506
0.32,12.76,0.36,7.00,151.10,167.00,-2625.44,55516
0.56,12.93,0.17,7.00,151.50,167.00,-2622.09,55524
0.70,13.02,0.09,7.00,152.30,168.00,-2617.89,55533
0.37,13.06,0.04,7.00,152.47,168.00,-2613.69,55542
0.66,13.36,0.30,7.00,164.91,179.00,-2609.50,55552
0.32,13.07,-0.29,7.00,146.11,163.00,-2604.46,55560
0.32,12.84,-0.23,7.00,141.48,159.00,-2598.59,55569
0.28,12.46,-0.39,7.00,128.68,148.00,-2592.71,55578
0.32,12.63,0.17,7.00,144.20,161.00,-2586.84,55587
0.28,12.24,-0.39,7.00,123.22,143.00,-2580.96,55596
0.28,12.25,0.01,7.00,131.46,150.00,-2574.25,55605
0.32,11.80,-0.45,7.00,111.08,133.00,-2567.53,55614
0.46,11.51,-0.29,7.00,106.95,130.00,-2560.82,55623
0.32,11.18,-0.33,7.00,97.84,122.00,-2553.26,55632
0.28,11.10,-0.08,7.00,100.91,125.00,-2546.55,55641
0.32,11.01,-0.09,7.00,98.49,122.00,-2538.99,55650
0.32,11.07,0.06,7.00,103.10,126.00,-2531.44,55659
1.00,10.84,-0.23,7.00,91.38,116.00,-2523.88,55668
0.42,10.70,-0.14,7.00,89.81,115.00,-2516.33,55676
0.85,10.46,-0.25,7.00,81.47,108.00,-2508.78,55686
0.32,10.30,-0.16,7.00,79.36,106.00,-2501.22,55695
0.28,10.29,-0.01,7.00,82.13,109.00,-2493.67,55704
0.95,10.07,-0.22,7.00,72.35,100.00,-2486.11,55712
0.32,10.00,-0.07,7.00,73.81,102.00,-2479.40,55721
0.28,9.68,-0.32,7.00,60.63,91.00,-2471.85,55731
0.28,9.72,0.03,7.00,68.57,97.00,-2464.29,55739
0.32,9.52,-0.20,7.00,58.91,89.00,-2457.58,55748
0.28,9.49,-0.03,7.00,61.59,91.00,-2450.02,55757
0.28,9.35,-0.14,7.00,56.04,87.00,-2443.31,55766
0.32,9.20,-0.15,7.00,51.87,83.00,-2435.75,55775
0.80,9.17,-0.03,7.00,53.62,85.00,-2429.04,55784
0.28,8.94,-0.23,7.00,43.83,76.00,-2422.33,55792
0.32,8.89,-0.04,7.00,46.42,79.00,-2415.61,55801
0.28,8.75,-0.14,7.00,41.05,74.00,-2408.90,55811
0.28,8.78,0.02,7.00,44.85,77.00,-2402.18,55819
0.28,8.42,-0.35,7.00,28.46,63.00,-2396.31,55828
0.70,8.56,0.14,7.00,41.67,75.00,-2390.43,55837
0.70,8.48,-0.07,7.00,35.64,70.00,-2384.56,55845
0.37,7.61,-0.87,7.00,-2.24,-41.00,-2378.68,55855
0.90,7.57,-0.04,7.00,13.45,51.00,-2372.80,55863
0.32,6.41,-1.16,7.00,-37.80,-71.00,-2367.77,55872
0.28,6.47,0.05,7.00,-12.20,-50.00,-2361.89,55881
0.28,5.01,-1.46,7.00,-79.11,-106.00,-2357.70,55889
0.70,3.90,-1.10,7.00,-19.90,-56.00,-2353.50,55899
0.32,2.93,-0.97,7.00,-24.20,-60.00,-2350.14,55908
0.28,1.44,-1.49,7.00,-33.77,-68.00,-2347.62,55916
0.85,0.12,-1.32,7.00,-39.66,-73.00,-2345.95,55925
0.75,-1.01,-1.14,7.00,-44.62,-77.00,-2344.27,55934
0.70,-1.76,-0.75,7.00,-46.80,-79.00,-2342.59,55943
0.37,-2.70,-0.94,7.00,-52.23,-84.00,-2342.59,55952
0.28,-3.21,-0.51,7.00,-53.07,-84.00,-2341.75,55961
0.28,-4.27,-1.06,7.00,-60.56,-91.00,-2341.75,55969
0.05,-5.17,-0.90,7.00,-322.16,-311.00,-2342.59,55979
0.32,-6.04,-0.88,7.00,-343.53,-329.00,-2343.43,55988
0.32,-7.13,-1.09,7.00,-375.07,-356.00,-2345.95,55997
0.51,-8.11,-0.98,7.00,-397.27,-374.00,-2348.46,56005
0.70,-8.98,-0.87,7.00,-416.79,-391.00,-2352.66,56014
0.42,-9.61,-0.63,7.00,-427.73,-400.00,-2357.70,56024
0.37,-10.20,-0.60,7.00,-442.06,-412.00,-2362.73,56033
0.32,-10.87,-0.67,7.00,-460.12,-427.00,-2367.77,56042
0.32,-11.53,-0.65,7.00,-476.21,-441.00,-2374.48,56050
0.90,-12.17,-0.64,7.00,-492.06,-454.00,-2380.36,56059
0.32,-12.79,-0.62,7.00,-507.09,-467.00,-2387.91,56069
0.32,-13.27,-0.48,7.00,-516.52,-475.00,-2394.63,56078
0.32,-13.64,-0.37,7.00,-523.37,-481.00,-2402.18,56087
0.32,-14.05,-0.41,7.00,-534.28,-490.00,-2409.73,56096
0.46,-14.43,-0.38,7.00,-543.27,-497.00,-2417.29,56104
0.32,-14.78,-0.35,7.00,-551.41,-504.00,-2424.84,56114
0.32,-14.98,-0.21,7.00,-553.73,-506.00,-2431.56,56123
0.32,-15.33,-0.35,7.00,-565.33,-516.00,-2439.95,56132
0.32,-15.24,0.09,7.00,-554.29,-507.00,-2446.67,56141
0.37,-15.50,-0.25,7.00,-567.52,-518.00,-2455.06,56151
0.42,-16.21,-0.71,7.00,-594.38,-541.00,-2462.61,56160
0.70,-16.49,-0.28,7.00,-592.95,-539.00,-2470.17,56168
0.37,-17.09,-0.60,7.00,-614.33,-557.00,-2478.56,56177
1.00,-17.47,-0.38,7.00,-619.21,-562.00,-2486.11,56186
0.56,-17.70,-0.23,7.00,-622.05,-564.00,-2495.35,56196
0.46,-18.37,-0.67,7.00,-647.72,-586.00,-2503.74,56205
0.90,-18.67,-0.30,7.00,-647.75,-586.00,-2512.97,56214
0.32,-18.95,-0.28,7.00,-654.29,-591.00,-2523.05,56222
0.32,-19.28,-0.33,7.00,-663.49,-599.00,-2533.12,56231
0.32,-19.61,-0.33,7.00,-672.00,-606.00,-2543.19,56241
0.32,-19.88,-0.27,7.00,-677.57,-611.00,-2553.26,56250
0.32,-20.46,-0.57,7.00,-697.85,-628.00,-2564.17,56259
0.32,-20.52,-0.06,7.00,-689.24,-621.00,-2575.08,56268
0.37,-20.94,-0.42,7.00,-706.84,-635.00,-2586.84,56278
0.32,-21.47,-0.53,7.00,-722.52,-649.00,-2597.75,56286
0.32,-21.64,-0.16,7.00,-719.22,-646.00,-2609.50,56295
0.56,-22.04,-0.40,7.00,-734.15,-658.00,-2621.25,56304
0.32,-22.29,-0.24,7.00,-737.02,-661.00,-2632.16,56313
0.32,-22.57,-0.29,7.00,-745.07,-668.00,-2643.91,56323
0.37,-22.91,-0.34,7.00,-754.42,-676.00,-2656.50,56332
0.46,-23.29,-0.38,7.00,-764.94,-684.00,-2668.25,56341
0.75,-23.58,-0.29,7.00,-770.38,-689.00,-2680.00,56349
0.32,-24.11,-0.53,7.00,-788.42,-704.00,-2691.75,56358
0.32,-24.26,-0.15,7.00,-784.58,-701.00,-2703.50,56368
0.61,-24.92,-0.66,7.00,-811.33,-724.00,-2716.09,56377
1.10,-25.24,-0.32,7.00,-812.40,-724.00,-2727.84,56386
0.32,-25.74,-0.50,7.00,-828.47,-738.00,-2740.43,56395
0.42,-26.04,-0.30,7.00,-831.80,-741.00,-2752.18,56404
0.32,-26.32,-0.28,7.00,-838.52,-746.00,-2764.77,56414
0.37,-26.43,-0.11,7.00,-837.89,-746.00,-2777.36,56422
0.32,-26.63,-0.20,7.00,-844.68,-752.00,-2789.12,56431
0.32,-26.51,0.12,7.00,-835.22,-744.00,-2801.71,56440
0.85,-26.62,-0.11,7.00,-842.74,-750.00,-2814.30,56450
0.90,-26.04,0.58,7.00,-814.54,-726.00,-2826.05,56459
0.37,-26.20,-0.16,7.00,-833.21,-742.00,-2838.64,56468
0.37,-25.98,0.22,7.00,-819.93,-731.00,-2851.23,56477
0.32,-25.41,0.57,7.00,-798.96,-713.00,-2863.82,56486
0.32,-25.08,0.33,7.00,-795.27,-710.00,-2876.41,56495
0.37,-25.23,-0.15,7.00,-808.76,-721.00,-2889.00,56504
0.32,-24.85,0.38,7.00,-788.47,-704.00,-2900.75,56513
0.46,-24.43,0.42,7.00,-777.33,-695.00,-2913.34,56522
0.42,-24.60,-0.17,7.00,-793.54,-709.00,-2925.93,56531
0.32,-24.59,0.01,7.00,-789.73,-705.00,-2938.52,56541
0.32,-24.05,0.55,7.00,-765.32,-685.00,-2951.11,56550
0.37,-24.79,-0.74,7.00,-809.63,-722.00,-2963.70,56558
0.32,-24.36,0.43,7.00,-775.29,-693.00,-2976.29,56567
0.32,-24.14,0.22,7.00,-774.05,-692.00,-2988.88,56577
0.32,-24.47,-0.33,7.00,-793.26,-708.00,-3001.47,56586
0.37,-24.04,0.43,7.00,-767.43,-687.00,-3014.06,56595
0.32,-23.34,0.70,7.00,-744.54,-667.00,-3026.65,56604
0.37,-23.38,-0.03,7.00,-760.09,-680.00,-3039.24,56613
0.42,-23.21,0.16,7.00,-752.13,-674.00,-3051.83,56623
0.56,-23.03,0.18,7.00,-747.15,-669.00,-3064.42,56631
0.75,-22.38,0.65,7.00,-721.42,-648.00,-3077.01,56640
0.32,-21.55,0.82,7.00,-697.37,-627.00,-3089.60,56649
0.32,-20.90,0.65,7.00,-684.62,-617.00,-3102.19,56658
0.37,-20.36,0.54,7.00,-673.28,-607.00,-3114.78,56668
0.32,-19.83,0.53,7.00,-660.07,-596.00,-3127.37,56677
0.32,-19.55,0.28,7.00,-657.93,-594.00,-3139.96,56686
0.42,-19.20,0.35,7.00,-648.10,-586.00,-3153.39,56695
0.32,-18.43,0.77,7.00,-620.46,-563.00,-3165.98,56704
0.56,-16.88,1.55,7.00,-566.00,-517.00,-3178.57,56713
1.10,-16.96,-0.08,7.00,-600.77,-546.00,-3191.16,56722
0.32,-16.39,0.57,7.00,-573.47,-523.00,-3203.75,56731
0.32,-16.00,0.39,7.00,-567.15,-518.00,-3216.34,56740
0.32,-13.92,2.08,7.00,-481.38,-445.00,-3228.93,56750
0.32,-12.79,1.13,7.00,-472.14,-438.00,-3241.52,56759
0.32,-12.57,0.22,7.00,-484.92,-448.00,-3253.27,56768
0.32,-11.71,0.86,7.00,-450.42,-419.00,-3265.02,56776
0.46,-10.11,1.59,7.00,-395.98,-373.00,-3276.77,56785
0.42,-8.48,1.63,7.00,-354.51,-338.00,-3288.52,56795
0.46,-7.21,1.28,7.00,-329.70,-317.00,-3300.27,56804
0.32,-5.57,1.64,7.00,-281.58,-277.00,-3311.18,56813
0.32,-3.80,1.78,7.00,-46.88,-79.00,-3322.93,56821
0.28,-2.14,1.66,7.00,-39.05,-72.00,-3333.84,56830
0.37,-1.06,1.08,7.00,-35.97,-70.00,-3344.76,56840
0.28,0.74,1.80,7.00,-24.11,-60.00,-3354.83,56849
0.28,2.63,1.89,7.00,-14.30,-51.00,-3364.90,56857
0.28,3.98,1.35,7.00,-9.73,-48.00,-3374.97,56866
0.28,5.38,1.40,7.00,-12.46,-50.00,-3384.20,56876
0.00,6.67,1.29,7.00,17.73,54.00,-3393.44,56884
0.28,7.94,1.27,7.00,48.99,81.00,-3402.67,56893
0.28,9.31,1.36,7.00,84.93,111.00,-3411.06,56902
0.37,10.58,1.28,7.00,115.14,137.00,-3418.62,56910
0.70,11.97,1.39,7.00,152.05,168.00,-3425.33,56920
0.37,12.72,0.75,7.00,157.94,173.00,-3430.37,56929
0.70,14.19,1.47,7.00,209.19,216.00,-3434.56,56938
0.32,15.59,1.40,7.00,242.56,244.00,-3437.08,56946
0.46,16.31,0.73,7.00,247.29,248.00,-3437.92,56955
0.46,17.14,0.83,7.00,270.04,267.00,-3437.08,56965
0.70,17.96,0.82,7.00,290.22,284.00,-3435.40,56974
0.37,18.80,0.84,7.00,311.69,302.00,-3433.73,56982
0.32,19.44,0.65,7.00,324.09,313.00,-3432.05,56991
0.32,20.08,0.63,7.00,339.49,326.00,-3431.21,57000
0.32,20.57,0.49,7.00,349.03,334.00,-3429.53,57010
0.37,21.03,0.46,7.00,359.82,343.00,-3427.01,57018
1.10,21.40,0.38,7.00,367.55,349.00,-3424.49,57027
0.32,21.73,0.32,7.00,374.62,355.00,-3421.14,57036
0.32,21.85,0.13,7.00,373.82,355.00,-3418.62,57046
0.51,21.98,0.13,7.00,377.01,357.00,-3414.42,57054
0.32,22.28,0.30,7.00,388.19,367.00,-3411.06,57063
0.32,22.70,0.42,7.00,400.78,377.00,-3406.87,57072
0.75,23.01,0.31,7.00,406.41,382.00,-3401.83,57081
0.46,23.44,0.43,7.00,419.53,393.00,-3396.79,57091
0.37,23.90,0.46,7.00,431.69,403.00,-3391.76,57099
0.51,24.23,0.33,7.00,437.23,408.00,-3385.88,57108
0.32,24.60,0.37,7.00,447.31,417.00,-3380.85,57117
0.32,24.96,0.36,7.00,456.06,424.00,-3374.13,57126
0.32,25.50,0.54,7.00,473.19,438.00,-3368.26,57135
0.32,25.86,0.37,7.00,478.94,443.00,-3361.54,57144
0.61,26.35,0.48,7.00,493.36,455.00,-3354.83,57153
1.05,26.41,0.07,7.00,486.71,450.00,-3348.11,57162
0.85,27.07,0.65,7.00,514.71,473.00,-3341.40,57171
1.05,26.95,-0.12,7.00,496.42,458.00,-3333.84,57180
1.00,27.34,0.39,7.00,516.15,475.00,-3326.29,57189
0.61,27.56,0.23,7.00,518.60,477.00,-3317.90,57198
0.80,27.90,0.34,7.00,529.35,486.00,-3309.50,57207
0.80,28.11,0.21,7.00,531.92,488.00,-3301.11,57217
0.80,28.67,0.56,7.00,553.13,506.00,-3292.72,57225
0.95,29.20,0.53,7.00,565.63,516.00,-3284.32,57234
0.37,29.43,0.22,7.00,565.18,516.00,-3275.09,57243
0.37,29.79,0.36,7.00,577.10,526.00,-3265.86,57252
0.32,30.22,0.43,7.00,589.14,536.00,-3256.63,57262
0.32,30.25,0.03,7.00,582.00,530.00,-3247.39,57271
0.37,30.87,0.62,7.00,609.21,553.00,-3238.16,57279
0.46,31.16,0.29,7.00,609.69,553.00,-3228.09,57288
0.75,31.59,0.43,7.00,623.30,565.00,-3218.02,57297
0.32,32.19,0.60,7.00,641.81,581.00,-3207.94,57307
0.32,32.62,0.43,7.00,648.98,587.00,-3197.03,57316
1.05,32.97,0.35,7.00,656.28,593.00,-3186.96,57325
0.32,33.74,0.77,7.00,684.08,616.00,-3175.21,57333
0.32,34.02,0.28,7.00,681.24,614.00,-3164.30,57342
0.37,34.32,0.30,7.00,689.10,621.00,-3153.39,57352
0.37,34.54,0.22,7.00,692.79,624.00,-3142.48,57361
0.32,34.61,0.07,7.00,691.71,623.00,-3130.73,57370
0.32,34.90,0.29,7.00,703.29,632.00,-3119.81,57379
0.32,34.24,-0.66,7.00,667.93,603.00,-3108.06,57389
1.10,34.76,0.51,7.00,704.22,633.00,-3096.31,57397
0.32,34.93,0.17,7.00,701.60,631.00,-3085.40,57406
0.42,35.21,0.28,7.00,710.83,639.00,-3073.65,57415
0.46,35.23,0.02,7.00,706.16,635.00,-3061.90,57424
0.37,35.46,0.23,7.00,715.94,643.00,-3050.15,57434
1.05,35.85,0.40,7.00,729.20,654.00,-3038.40,57443
0.32,36.29,0.44,7.00,741.23,664.00,-3027.49,57451
0.32,36.49,0.20,7.00,741.30,664.00,-3015.74,57460
0.32,36.75,0.26,7.00,748.92,671.00,-3003.99,57469
0.32,36.94,0.19,7.00,752.38,674.00,-2992.23,57479
0.32,37.12,0.18,7.00,756.52,677.00,-2980.48,57488
0.32,37.38,0.26,7.00,764.66,684.00,-2968.73,57497
0.32,37.31,-0.07,7.00,756.35,677.00,-2956.98,57506
0.32,37.14,-0.17,7.00,750.11,672.00,-2945.23,57516
0.32,37.99,0.85,7.00,791.56,707.00,-2933.48,57524
0.32,37.01,-0.97,7.00,730.88,656.00,-2921.73,57533
0.32,37.26,0.24,7.00,761.33,681.00,-2910.82,57542
0.75,37.16,-0.10,7.00,751.88,673.00,-2899.07,57551
0.37,36.71,-0.45,7.00,733.68,658.00,-2888.16,57561
0.61,37.54,0.84,7.00,780.29,697.00,-2876.41,57570
0.37,35.82,-1.73,7.00,685.85,618.00,-2865.49,57578
0.80,36.03,0.21,7.00,729.88,655.00,-2853.74,57587
0.95,36.06,0.03,7.00,727.02,652.00,-2842.83,57596
0.37,35.71,-0.35,7.00,710.84,639.00,-2831.92,57606
0.46,35.69,-0.02,7.00,716.84,644.00,-2821.85,57615
0.37,35.52,-0.17,7.00,709.69,638.00,-2810.94,57624
0.32,35.92,0.40,7.00,730.90,656.00,-2800.03,57632
0.32,35.80,-0.11,7.00,717.82,645.00,-2789.95,57641
1.05,35.64,-0.16,7.00,712.78,640.00,-2779.04,57651
0.37,35.41,-0.23,7.00,705.57,634.00,-2768.13,57660
0.32,35.80,0.39,7.00,727.66,653.00,-2757.22,57669
0.32,35.69,-0.11,7.00,715.02,642.00,-2746.31,57677
0.32,35.82,0.13,7.00,723.09,649.00,-2735.40,57687
0.32,35.64,-0.17,7.00,712.62,640.00,-2724.49,57696
0.32,36.22,0.58,7.00,742.10,665.00,-2713.58,57705
0.32,35.70,-0.52,7.00,707.08,636.00,-2702.66,57714
0.32,35.96,0.26,7.00,729.15,654.00,-2691.75,57723
0.37,36.16,0.20,7.00,732.79,657.00,-2680.00,57733
0.75,35.40,-0.76,7.00,694.72,625.00,-2669.09,57741
0.42,35.77,0.37,7.00,726.75,652.00,-2657.34,57750
0.70,35.70,-0.07,7.00,716.11,643.00,-2646.43,57759
0.37,35.09,-0.61,7.00,690.19,621.00,-2634.68,57768
0.32,34.06,-1.03,7.00,656.03,593.00,-2623.77,57778
0.37,33.58,-0.48,7.00,654.91,592.00,-2612.02,57787
0.32,32.38,-1.20,7.00,610.60,554.00,-2601.10,57795
0.37,31.53,-0.85,7.00,596.35,542.00,-2589.35,57804
0.75,30.54,-1.00,7.00,568.41,519.00,-2578.44,57814
1.10,28.74,-1.79,7.00,507.76,468.00,-2566.69,57823
0.32,27.97,-0.78,7.00,508.70,468.00,-2555.78,57832
0.32,26.44,-1.53,7.00,455.58,424.00,-2544.03,57841
0.32,24.17,-2.27,7.00,383.76,363.00,-2533.12,57849
0.32,22.63,-1.54,7.00,359.88,343.00,-2522.21,57859
0.32,20.71,-1.91,7.00,304.56,296.00,-2510.46,57868
0.46,18.31,-2.40,7.00,234.74,237.00,-2499.54,57877
0.51,15.66,-2.65,7.00,163.47,177.00,-2488.63,57886
0.32,13.57,-2.09,7.00,122.62,143.00,-2477.72,57895
0.61,11.28,-2.29,7.00,61.24,91.00,-2467.65,57904
0.32,9.09,-2.19,7.00,8.41,47.00,-2457.58,57913
0.70,7.34,-1.75,7.00,-26.52,-62.00,-2447.51,57922
0.28,6.18,-1.16,7.00,-43.56,-76.00,-2438.27,57930
0.32,4.73,-1.46,7.00,-17.19,-54.00,-2429.88,57939
0.42,2.71,-2.01,7.00,-29.48,-64.00,-2422.33,57949
0.32,0.87,-1.84,7.00,-38.03,-72.00,-2414.77,57957
0.42,-1.10,-1.97,7.00,-48.39,-80.00,-2408.06,57966
0.28,-2.69,-1.59,7.00,-54.82,-86.00,-2402.18,57975
0.32,-4.05,-1.35,7.00,-60.65,-91.00,-2396.31,57984
0.28,-5.33,-1.28,7.00,-333.91,-321.00,-2391.27,57993
0.70,-6.69,-1.36,7.00,-369.43,-351.00,-2387.91,58002
0.61,-7.76,-1.07,7.00,-390.33,-369.00,-2385.39,58011
0.37,-8.86,-1.10,7.00,-418.60,-392.00,-2385.39,58019
0.70,-9.92,-1.06,7.00,-444.27,-414.00,-2386.23,58029
1.10,-10.99,-1.07,7.00,-471.15,-437.00,-2386.23,58038
0.32,-12.05,-1.06,7.00,-497.65,-459.00,-2387.07,58047
0.32,-13.04,-0.99,7.00,-520.72,-479.00,-2387.91,58056
0.32,-13.91,-0.87,7.00,-540.24,-495.00,-2388.75,58064
0.32,-14.74,-0.83,7.00,-559.94,-512.00,-2389.59,58074
0.42,-15.50,-0.77,7.00,-577.93,-527.00,-2390.43,58083
0.32,-16.23,-0.73,7.00,-595.44,-542.00,-2391.27,58092
0.37,-17.00,-0.77,7.00,-615.34,-558.00,-2391.27,58100
0.37,-17.91,-0.91,7.00,-641.11,-580.00,-2392.11,58109
0.37,-18.72,-0.81,7.00,-659.18,-595.00,-2393.79,58119
0.32,-19.78,-1.06,7.00,-690.75,-622.00,-2396.31,58128
0.32,-20.46,-0.67,7.00,-699.92,-630.00,-2398.82,58137
0.32,-21.20,-0.74,7.00,-719.81,-646.00,-2402.18,58146
0.75,-21.93,-0.73,7.00,-737.88,-662.00,-2405.54,58155
1.10,-22.55,-0.62,7.00,-751.08,-673.00,-2408.90,58164
0.95,-23.26,-0.71,7.00,-770.59,-689.00,-2413.93,58173
0.61,-23.90,-0.64,7.00,-785.36,-702.00,-2418.13,58182
1.05,-24.51,-0.61,7.00,-800.09,-714.00,-2423.16,58191
0.85,-24.67,-0.16,7.00,-794.88,-710.00,-2429.04,58201
0.70,-25.11,-0.44,7.00,-811.77,-724.00,-2434.92,58209
1.00,-25.49,-0.37,7.00,-819.58,-730.00,-2440.79,58218
0.56,-25.83,-0.34,7.00,-827.65,-737.00,-2447.51,58227
1.10,-26.36,-0.53,7.00,-844.71,-752.00,-2454.22,58236
0.80,-27.20,-0.83,7.00,-871.54,-774.00,-2461.77,58246
0.32,-27.53,-0.34,7.00,-870.13,-773.00,-2469.33,58255
0.56,-27.75,-0.21,7.00,-872.92,-775.00,-2476.88,58263
0.32,-27.74,0.01,7.00,-868.40,-772.00,-2485.28,58272
0.32,-28.28,-0.54,7.00,-892.62,-792.00,-2493.67,58281
0.32,-28.76,-0.49,7.00,-903.89,-802.00,-2502.06,58291
0.51,-28.96,-0.20,7.00,-903.01,-801.00,-2511.29,58300
0.37,-29.65,-0.69,7.00,-930.15,-824.00,-2520.53,58309
0.32,-29.81,-0.16,7.00,-923.49,-818.00,-2530.60,58318
0.70,-30.01,-0.20,7.00,-929.20,-823.00,-2540.67,58327
0.32,-30.68,-0.67,7.00,-955.55,-845.00,-2550.74,58336
0.37,-30.75,-0.07,7.00,-945.11,-836.00,-2560.82,58345
1.10,-30.92,-0.17,7.00,-951.53,-842.00,-2571.73,58354
0.32,-31.14,-0.21,7.00,-957.70,-847.00,-2582.64,58363
0.32,-31.81,-0.67,7.00,-983.73,-869.00,-2593.55,58373
0.37,-32.27,-0.46,7.00,-990.86,-875.00,-2604.46,58382
0.37,-32.16,0.10,7.00,-977.02,-863.00,-2615.37,58390
0.32,-32.67,-0.51,7.00,-1002.03,-884.00,-2627.12,58399
0.42,-32.95,-0.28,7.00,-1004.46,-886.00,-2638.87,58408
0.37,-33.06,-0.11,7.00,-1003.62,-886.00,-2649.79,58418
0.95,-32.94,0.12,7.00,-996.06,-879.00,-2661.54,58427
0.46,-33.58,-0.64,7.00,-1027.10,-905.00,-2673.29,58436
0.32,-33.16,0.42,7.00,-995.55,-879.00,-2685.88,58445
0.37,-33.08,0.07,7.00,-1000.59,-883.00,-2697.63,58455
0.51,-32.80,0.28,7.00,-989.25,-874.00,-2709.38,58464
0.32,-33.27,-0.47,7.00,-1016.28,-896.00,-2721.97,58473
0.37,-33.20,0.07,7.00,-1003.53,-886.00,-2733.72,58482
0.80,-33.18,0.02,7.00,-1004.21,-886.00,-2746.31,58490
0.80,-33.52,-0.34,7.00,-1019.74,-899.00,-2758.06,58500
0.90,-33.55,-0.03,7.00,-1014.53,-895.00,-2770.65,58509
0.32,-33.67,-0.12,7.00,-1019.04,-899.00,-2782.40,58518
0.37,-34.03,-0.36,7.00,-1033.00,-910.00,-2794.99,58527
0.32,-34.56,-0.53,7.00,-1049.66,-924.00,-2806.74,58536
0.32,-33.49,1.07,7.00,-990.68,-875.00,-2819.33,58546
0.32,-34.02,-0.53,7.00,-1036.22,-913.00,-2831.92,58555
0.37,-32.96,1.06,7.00,-977.74,-864.00,-2843.67,58564
0.46,-33.22,-0.26,7.00,-1010.51,-891.00,-2856.26,58573
0.32,-32.51,0.70,7.00,-973.77,-860.00,-2868.85,58583
0.32,-32.94,-0.42,7.00,-1006.90,-888.00,-2881.44,58592
0.32,-32.68,0.26,7.00,-986.81,-872.00,-2893.19,58600
0.32,-32.15,0.53,7.00,-968.02,-856.00,-2905.78,58609
1.00,-32.20,-0.06,7.00,-981.24,-867.00,-2918.37,58618
0.32,-32.35,-0.15,7.00,-986.65,-871.00,-2930.96,58628
0.32,-31.71,0.64,7.00,-955.08,-845.00,-2942.71,58637
0.32,-31.67,0.04,7.00,-965.88,-854.00,-2955.30,58646
0.32,-31.19,0.48,7.00,-945.11,-836.00,-2967.89,58655
0.32,-31.28,-0.09,7.00,-958.67,-848.00,-2980.48,58664
0.51,-30.61,0.66,7.00,-927.02,-821.00,-2992.23,58673
0.32,-30.44,0.17,7.00,-932.73,-826.00,-3004.82,58682
1.05,-29.71,0.73,7.00,-903.12,-801.00,-3017.41,58691
0.85,-30.16,-0.45,7.00,-938.05,-830.00,-3030.00,58700
0.32,-30.02,0.14,7.00,-922.78,-817.00,-3042.60,58710
0.37,-30.38,-0.36,7.00,-941.75,-833.00,-3055.18,58719
0.32,-29.55,0.84,7.00,-896.89,-796.00,-3067.78,58728
0.32,-29.40,0.15,7.00,-906.95,-804.00,-3080.37,58737
0.32,-29.85,-0.45,7.00,-930.17,-824.00,-3092.95,58745
0.37,-30.60,-0.75,7.00,-955.13,-845.00,-3105.55,58755
0.51,-29.89,0.71,7.00,-908.02,-805.00,-3117.30,58764
0.37,-29.30,0.59,7.00,-895.53,-795.00,-3129.89,58773
0.37,-28.57,0.72,7.00,-874.90,-777.00,-3142.48,58782
0.28,-29.05,-0.48,7.00,-910.78,-807.00,-3155.07,58791
0.42,-28.60,0.45,7.00,-881.09,-782.00,-3167.66,58801
0.90,-28.27,0.33,7.00,-875.12,-777.00,-3179.41,58810
0.37,-27.44,0.83,7.00,-844.37,-751.00,-3192.00,58818
0.46,-26.78,0.66,7.00,-831.42,-740.00,-3204.59,58827
0.37,-26.33,0.46,7.00,-824.01,-734.00,-3217.18,58836
0.32,-25.58,0.74,7.00,-799.68,-714.00,-3229.77,58846
0.32,-25.25,0.33,7.00,-799.67,-714.00,-3242.36,58855
0.37,-23.89,1.37,7.00,-744.85,-667.00,-3254.95,58864
0.37,-24.25,-0.36,7.00,-788.34,-704.00,-3267.54,58873
0.90,-22.92,1.33,7.00,-721.51,-648.00,-3280.13,58883
0.32,-20.90,2.02,7.00,-657.28,-594.00,-3291.88,58891
0.32,-19.10,1.81,7.00,-616.31,-559.00,-3304.47,58900
0.85,-16.52,2.58,7.00,-536.30,-492.00,-3316.22,58909
1.05,-14.41,2.10,7.00,-493.22,-455.00,-3327.97,58918
0.37,-12.29,2.12,7.00,-439.92,-410.00,-3339.72,58928
0.37,-10.02,2.27,7.00,-380.13,-360.00,-3352.31,58937
0.70,-7.73,2.30,7.00,-322.20,-311.00,-3364.06,58946
0.66,-5.90,1.82,7.00,-286.19,-281.00,-3375.81,58954
0.32,-4.19,1.72,7.00,-49.05,-81.00,-3387.56,58963
0.61,-2.24,1.94,7.00,-38.45,-72.00,-3399.31,58973
0.28,-0.29,1.95,7.00,-28.66,-64.00,-3411.06,58982
0.28,1.60,1.89,7.00,-19.44,-56.00,-3421.97,58990
0.32,3.54,1.95,7.00,-9.49,-47.00,-3432.89,58999
0.28,5.52,1.97,7.00,2.36,41.00,-3443.80,59009
0.28,7.17,1.65,7.00,37.32,71.00,-3453.87,59017
0.51,8.89,1.71,7.00,81.43,108.00,-3463.94,59026
0.28,10.52,1.64,7.00,120.81,141.00,-3473.17,59035
0.28,11.81,1.29,7.00,146.17,163.00,-3480.73,59044
0.80,10.25,-1.56,7.00,49.97,82.00,-3486.60,59054
0.28,11.67,1.42,7.00,145.15,162.00,-3489.96,59062
0.32,13.15,1.48,7.00,183.30,194.00,-3492.48,59071
0.61,14.05,0.90,7.00,194.31,203.00,-3493.32,59080
0.32,15.30,1.25,7.00,232.69,236.00,-3494.16,59089
0.32,16.43,1.13,7.00,258.36,257.00,-3493.32,59098
0.37,17.05,0.61,7.00,263.43,262.00,-3491.64,59107
0.37,18.10,1.06,7.00,298.78,291.00,-3490.80,59116
0.56,18.94,0.84,7.00,315.26,305.00,-3489.12,59125
0.42,19.78,0.84,7.00,336.36,323.00,-3486.60,59134
0.32,20.40,0.62,7.00,347.45,332.00,-3484.09,59143
0.37,20.75,0.35,7.00,350.71,335.00,-3481.57,59152
0.51,20.75,0.00,7.00,343.87,329.00,-3478.21,59161
0.37,20.66,-0.09,7.00,339.68,326.00,-3474.85,59170
0.32,21.63,0.97,7.00,385.12,364.00,-3470.66,59179
0.37,21.15,-0.48,7.00,344.08,330.00,-3466.46,59188
0.66,21.14,-0.01,7.00,353.21,337.00,-3461.42,59197
1.05,21.97,0.84,7.00,391.07,369.00,-3457.23,59206
0.37,22.30,0.33,7.00,389.03,367.00,-3452.19,59214
0.46,22.62,0.32,7.00,396.93,374.00,-3447.16,59224
0.75,23.15,0.53,7.00,414.47,389.00,-3441.28,59233
0.42,23.57,0.42,7.00,422.57,396.00,-3435.40,59242
0.70,23.84,0.27,7.00,426.59,399.00,-3429.53,59251
0.32,24.00,0.16,7.00,428.16,400.00,-3422.81,59259
0.32,24.47,0.47,7.00,446.12,416.00,-3416.10,59269
0.37,24.99,0.52,7.00,460.10,427.00,-3408.55,59278
0.32,25.26,0.27,7.00,461.97,429.00,-3400.99,59287
0.42,25.65,0.39,7.00,474.22,439.00,-3393.44,59296
0.37,26.29,0.64,7.00,494.93,457.00,-3385.88,59304
0.37,26.74,0.45,7.00,502.66,463.00,-3377.49,59314
0.37,27.34,0.60,7.00,520.47,478.00,-3369.10,59323
0.37,27.86,0.52,7.00,532.01,488.00,-3359.86,59332
0.32,28.30,0.44,7.00,541.46,496.00,-3351.47,59341
0.37,28.83,0.53,7.00,556.37,509.00,-3342.24,59351
0.37,29.48,0.65,7.00,574.93,524.00,-3333.01,59359
0.46,29.71,0.23,7.00,572.35,522.00,-3323.77,59368
0.32,30.36,0.65,7.00,597.03,543.00,-3313.70,59377
0.37,30.70,0.34,7.00,599.49,545.00,-3303.63,59386
0.46,30.89,0.18,7.00,600.78,546.00,-3293.56,59396
0.85,31.46,0.58,7.00,623.07,565.00,-3283.48,59405
0.37,29.62,-1.85,7.00,528.52,485.00,-3273.41,59413
0.37,29.52,-0.09,7.00,561.28,513.00,-3263.34,59422
0.37,29.73,0.20,7.00,572.32,522.00,-3253.27,59431
0.75,29.91,0.18,7.00,576.24,525.00,-3242.36,59441
0.42,30.21,0.30,7.00,586.21,534.00,-3232.28,59450
0.66,29.80,-0.41,7.00,561.69,513.00,-3221.37,59458
0.37,30.54,0.74,7.00,603.36,548.00,-3210.46,59467
0.46,30.92,0.38,7.00,605.78,550.00,-3199.55,59476
0.95,31.28,0.36,7.00,614.26,557.00,-3188.64,59486
0.80,31.10,-0.18,7.00,598.83,544.00,-3176.89,59495
1.05,32.09,0.99,7.00,647.22,585.00,-3165.98,59504
0.32,31.86,-0.23,7.00,616.79,559.00,-3154.23,59513
0.32,32.06,0.20,7.00,630.40,571.00,-3143.32,59522
0.32,32.29,0.23,7.00,636.73,576.00,-3131.56,59531
0.32,32.58,0.29,7.00,645.30,584.00,-3120.65,59540
0.37,32.77,0.19,7.00,648.14,586.00,-3108.90,59549
0.37,33.21,0.44,7.00,663.92,599.00,-3097.15,59558
0.32,33.77,0.56,7.00,680.55,613.00,-3085.40,59568
0.37,34.31,0.54,7.00,693.57,624.00,-3073.65,59576
0.32,34.51,0.20,7.00,691.72,623.00,-3061.90,59585
0.37,34.08,-0.43,7.00,668.46,603.00,-3050.15,59594
0.90,34.63,0.55,7.00,701.69,631.00,-3038.40,59603
0.51,35.26,0.63,7.00,719.06,646.00,-3026.65,59613
0.66,35.51,0.25,7.00,717.74,645.00,-3014.06,59622
0.37,35.85,0.34,7.00,727.91,653.00,-3002.31,59631
0.37,36.36,0.52,7.00,744.45,667.00,-2990.56,59639
0.32,36.75,0.38,7.00,751.29,673.00,-2977.97,59649
1.10,37.44,0.69,7.00,774.89,693.00,-2965.38,59658
0.32,37.47,0.03,7.00,762.36,682.00,-2953.63,59667
0.32,37.15,-0.32,7.00,747.22,669.00,-2941.04,59676
0.46,36.58,-0.56,7.00,728.36,654.00,-2928.45,59685
0.32,35.28,-1.30,7.00,681.06,614.00,-2915.02,59695
0.32,34.75,-0.53,7.00,683.30,616.00,-2902.43,59703
0.75,32.82,-1.94,7.00,606.77,551.00,-2889.84,59712
0.32,32.14,-0.68,7.00,614.86,558.00,-2877.25,59721
0.32,30.76,-1.38,7.00,566.53,517.00,-2864.66,59730
0.51,30.00,-0.76,7.00,559.96,512.00,-2851.23,59740
0.75,28.79,-1.21,7.00,520.67,478.00,-2838.64,59749
0.37,28.05,-0.74,7.00,511.51,471.00,-2826.05,59758
0.80,26.56,-1.49,7.00,459.32,427.00,-2812.62,59766
0.80,25.01,-1.55,7.00,419.30,393.00,-2800.03,59776
0.80,24.80,-0.21,7.00,440.68,411.00,-2786.60,59785
1.05,24.71,-0.09,7.00,441.03,411.00,-2774.01,59794
0.75,23.01,-1.70,7.00,366.32,348.00,-2761.42,59803
0.95,22.06,-0.95,7.00,357.58,341.00,-2747.99,59812
0.37,21.69,-0.37,7.00,359.91,343.00,-2735.40,59821
0.32,22.68,0.98,7.00,411.61,387.00,-2721.97,59830
0.37,20.68,-1.99,7.00,302.15,294.00,-2709.38,59839
0.32,18.69,-1.99,7.00,252.28,252.00,-2696.79,59848
0.37,17.34,-1.35,7.00,231.60,235.00,-2683.36,59857
0.37,16.58,-0.76,7.00,224.35,229.00,-2670.77,59867
0.32,16.89,0.31,7.00,253.63,253.00,-2658.18,59875
0.37,15.76,-1.14,7.00,196.11,205.00,-2644.75,59884
0.56,13.56,-2.20,7.00,120.08,141.00,-2632.16,59893
0.32,11.32,-2.24,7.00,63.39,93.00,-2620.41,59902
0.46,9.85,-1.47,7.00,41.78,75.00,-2607.82,59912
0.23,7.90,-1.95,7.00,-16.58,-53.00,-2596.91,59920
0.37,6.01,-1.88,7.00,-62.30,-92.00,-2585.16,59929
0.32,3.81,-2.21,7.00,-24.80,-60.00,-2575.08,59938
0.28,2.26,-1.54,7.00,-29.87,-65.00,-2565.85,59947
2.10,1.54,-0.72,7.00,-30.18,-65.00,-2556.62,59956
0.32,0.20,-1.34,7.00,-39.36,-73.00,-2548.23,59965
0.32,-0.54,-0.74,7.00,-40.70,-74.00,-2540.67,59973
0.51,-0.93,-0.39,7.00,-41.19,-74.00,-2533.12,59982
0.32,-2.41,-1.48,7.00,-53.00,-84.00,-2527.24,59992
0.28,-3.37,-0.95,7.00,-55.65,-86.00,-2521.37,60001
0.80,-4.40,-1.04,7.00,-61.16,-91.00,-2515.49,60009
1.10,-5.28,-0.87,7.00,-324.34,-313.00,-2511.29,60018
0.37,-6.12,-0.84,7.00,-344.75,-330.00,-2507.94,60027
0.32,-6.75,-0.63,7.00,-356.24,-340.00,-2506.26,60037
0.32,-7.73,-0.99,7.00,-388.07,-367.00,-2505.42,60045
0.37,-8.55,-0.81,7.00,-404.95,-381.00,-2505.42,60054
0.32,-9.58,-1.03,7.00,-434.99,-406.00,-2507.10,60063
0.32,-10.13,-0.55,7.00,-439.24,-410.00,-2508.78,60072
0.32,-10.96,-0.83,7.00,-465.75,-432.00,-2510.46,60081
0.37,-11.70,-0.74,7.00,-482.25,-446.00,-2512.97,60090
0.46,-12.64,-0.94,7.00,-509.93,-469.00,-2516.33,60099
0.75,-13.49,-0.85,7.00,-529.23,-486.00,-2519.69,60108
0.32,-14.38,-0.89,7.00,-552.46,-505.00,-2523.05,60118
0.37,-15.24,-0.86,7.00,-573.12,-523.00,-2527.24,60126
0.37,-15.94,-0.70,7.00,-587.66,-535.00,-2531.44,60135
0.32,-16.65,-0.71,7.00,-605.47,-550.00,-2535.64,60144
0.37,-17.33,-0.68,7.00,-621.87,-564.00,-2540.67,60153
0.90,-17.99,-0.66,7.00,-637.84,-577.00,-2545.71,60163
1.05,-18.60,-0.61,7.00,-652.28,-589.00,-2550.74,60172
0.66,-19.23,-0.63,7.00,-668.26,-603.00,-2555.78,60180
1.10,-19.49,-0.26,7.00,-667.46,-602.00,-2560.82,60189
0.95,-19.81,-0.32,7.00,-676.66,-610.00,-2565.85,60198
0.80,-20.15,-0.34,7.00,-685.74,-618.00,-2571.73,60208
0.56,-20.45,-0.30,7.00,-692.24,-623.00,-2577.60,60217
0.46,-20.92,-0.47,7.00,-707.42,-636.00,-2583.48,60226
0.95,-21.47,-0.55,7.00,-722.78,-649.00,-2591.03,60234
0.90,-21.94,-0.47,7.00,-732.79,-657.00,-2597.75,60243
0.51,-22.50,-0.56,7.00,-748.55,-671.00,-2606.14,60253
0.32,-22.72,-0.23,7.00,-747.62,-670.00,-2613.69,60262
0.32,-22.95,-0.23,7.00,-753.31,-675.00,-2622.09,60271
0.32,-23.85,-0.90,7.00,-789.15,-705.00,-2631.32,60280
0.37,-24.33,-0.49,7.00,-793.04,-708.00,-2640.55,60289
0.32,-24.48,-0.15,7.00,-790.13,-706.00,-2650.62,60298
0.32,-24.93,-0.44,7.00,-807.02,-720.00,-2660.70,60307
0.37,-25.50,-0.58,7.00,-824.18,-734.00,-2670.77,60316
0.32,-25.23,0.28,7.00,-800.24,-714.00,-2681.68,60325
0.32,-26.08,-0.85,7.00,-844.19,-751.00,-2692.59,60335
0.37,-26.23,-0.15,7.00,-833.86,-743.00,-2703.50,60344
0.32,-26.66,-0.43,7.00,-850.02,-756.00,-2714.41,60353
0.56,-26.98,-0.32,7.00,-855.94,-761.00,-2726.17,60361
0.75,-28.07,-1.09,7.00,-898.56,-797.00,-2737.08,60370
0.42,-28.47,-0.40,7.00,-894.66,-794.00,-2748.83,60380
0.66,-28.52,-0.05,7.00,-888.89,-789.00,-2760.58,60389
0.46,-29.36,-0.85,7.00,-926.07,-820.00,-2772.33,60398
0.32,-29.50,-0.13,7.00,-915.12,-811.00,-2784.08,60407
0.32,-29.76,-0.26,7.00,-924.16,-819.00,-2795.83,60417
0.46,-30.35,-0.59,7.00,-945.46,-837.00,-2808.42,60426
0.37,-29.94,0.41,7.00,-915.16,-811.00,-2820.17,60435
0.32,-30.49,-0.55,7.00,-948.14,-839.00,-2832.76,60443
0.51,-30.07,0.42,7.00,-918.30,-814.00,-2844.51,60452
0.66,-30.79,-0.72,7.00,-959.18,-848.00,-2857.10,60462
0.32,-29.59,1.20,7.00,-890.94,-791.00,-2868.85,60471
0.32,-30.08,-0.49,7.00,-936.70,-829.00,-2881.44,60480
0.32,-29.64,0.44,7.00,-907.16,-804.00,-2894.03,60489
0.32,-30.43,-0.79,7.00,-951.62,-842.00,-2905.78,60498
0.46,-29.17,1.26,7.00,-879.24,-781.00,-2918.37,60508
0.51,-29.71,-0.54,7.00,-928.53,-822.00,-2930.96,60517
0.28,-30.21,-0.50,7.00,-940.15,-832.00,-2943.55,60525
0.42,-30.60,-0.39,7.00,-947.86,-839.00,-2956.14,60534
0.37,-30.90,-0.30,7.00,-953.44,-843.00,-2968.73,60544
0.61,-30.19,0.71,7.00,-915.65,-811.00,-2981.32,60553
0.32,-30.41,-0.21,7.00,-939.46,-832.00,-2993.91,60562
0.32,-30.55,-0.14,7.00,-941.50,-833.00,-3006.50,60571
0.37,-30.86,-0.31,7.00,-952.65,-843.00,-3019.09,60580
0.37,-30.58,0.27,7.00,-934.10,-827.00,-3030.84,60590
0.32,-30.86,-0.28,7.00,-952.11,-842.00,-3043.43,60599
0.32,-29.95,0.91,7.00,-905.50,-803.00,-3056.02,60607
0.32,-31.11,-1.16,7.00,-975.87,-862.00,-3069.45,60616
0.37,-30.51,0.60,7.00,-925.61,-820.00,-3081.20,60625
0.32,-28.76,1.74,7.00,-859.21,-764.00,-3093.79,60635
0.32,-27.91,0.85,7.00,-855.60,-761.00,-3105.55,60644
0.51,-26.36,1.55,7.00,-803.02,-717.00,-3118.13,60653
0.75,-26.42,-0.06,7.00,-836.58,-745.00,-3129.89,60662
0.42,-24.76,1.66,7.00,-760.90,-681.00,-3141.64,60672
0.51,-22.71,2.05,7.00,-701.64,-631.00,-3154.23,60681
0.42,-21.03,1.67,7.00,-667.39,-602.00,-3165.98,60689
0.37,-21.93,-0.90,7.00,-741.18,-664.00,-3177.73,60698
0.32,-21.88,0.05,7.00,-721.21,-648.00,-3190.32,60707
0.32,-23.10,-1.21,7.00,-776.66,-694.00,-3202.07,60717
0.32,-22.74,0.36,7.00,-736.43,-660.00,-3214.66,60726
0.37,-21.56,1.18,7.00,-690.58,-622.00,-3226.41,60735
0.95,-21.14,0.42,7.00,-695.14,-626.00,-3239.00,60744
0.37,-20.94,0.20,7.00,-694.59,-625.00,-3250.75,60753
0.32,-20.50,0.44,7.00,-678.70,-612.00,-3263.34,60762
0.95,-19.61,0.89,7.00,-647.63,-586.00,-3275.09,60771
0.66,-19.13,0.48,7.00,-643.72,-582.00,-3287.68,60780
1.05,-18.12,1.02,7.00,-607.56,-552.00,-3299.43,60789
0.32,-17.55,0.57,7.00,-602.27,-547.00,-3311.18,60798
0.32,-16.40,1.15,7.00,-562.11,-513.00,-3322.93,60808
0.61,-15.75,0.65,7.00,-555.91,-508.00,-3334.68,60817
0.46,-14.58,1.18,7.00,-515.95,-474.00,-3346.43,60825
0.75,-13.94,0.63,7.00,-510.90,-470.00,-3359.03,60834
0.70,-13.37,0.58,7.00,-497.68,-459.00,-3370.78,60844
0.32,-12.30,1.07,7.00,-460.94,-428.00,-3382.53,60853
0.32,-11.40,0.90,7.00,-442.00,-412.00,-3394.28,60862
0.32,-10.11,1.29,7.00,-401.94,-378.00,-3406.87,60871
0.32,-8.26,1.84,7.00,-344.72,-330.00,-3418.62,60880
0.61,-6.90,1.37,7.00,-320.05,-309.00,-3430.37,60889
1.05,-5.09,1.81,7.00,-266.14,-264.00,-3442.12,60898
0.32,-3.60,1.49,7.00,-47.03,-79.00,-3453.87,60907
0.32,-1.91,1.69,7.00,-37.82,-71.00,-3465.62,60916
0.32,-0.07,1.84,7.00,-27.96,-63.00,-3477.37,60924
0.75,1.77,1.84,7.00,-18.78,-55.00,-3488.28,60934
0.32,3.26,1.49,7.00,-12.71,-50.00,-3499.19,60943
0.32,4.66,1.40,7.00,-6.09,-45.00,-3510.11,60951
0.23,5.87,1.21,7.00,-4.20,-43.00,-3520.18,60960
0.28,7.37,1.50,7.00,39.37,73.00,-3530.25,60969
0.28,8.67,1.30,7.00,67.63,96.00,-3540.32,60978
0.32,10.16,1.49,7.00,108.73,131.00,-3548.71,60987
0.32,11.74,1.58,7.00,150.01,166.00,-3556.27,60996
0.51,13.25,1.52,7.00,186.63,197.00,-3562.98,61005
0.51,14.79,1.53,7.00,225.38,229.00,-3568.86,61015
0.42,16.24,1.45,7.00,259.83,259.00,-3572.22,61023
0.90,17.71,1.47,7.00,297.03,290.00,-3574.73,61032
0.37,19.01,1.31,7.00,326.52,315.00,-3574.73,61041
0.80,20.33,1.32,7.00,359.63,343.00,-3573.89,61050
0.80,21.34,1.01,7.00,378.77,359.00,-3572.22,61060
1.05,22.43,1.09,7.00,407.52,383.00,-3568.86,61068
0.32,23.28,0.85,7.00,423.81,397.00,-3565.50,61077
0.32,24.06,0.78,7.00,442.12,412.00,-3561.31,61086
0.32,24.60,0.55,7.00,451.05,420.00,-3555.43,61095
0.32,25.04,0.44,7.00,459.81,427.00,-3550.39,61105
0.37,25.43,0.39,7.00,468.54,435.00,-3543.68,61113
0.32,25.76,0.33,7.00,475.40,440.00,-3536.96,61122
0.37,25.94,0.18,7.00,477.19,442.00,-3529.41,61131
0.90,25.95,0.01,7.00,474.08,439.00,-3521.86,61140
0.32,25.91,-0.05,7.00,471.74,437.00,-3513.46,61149
0.46,24.24,-1.67,7.00,397.49,375.00,-3505.91,61158
1.30,25.45,1.22,7.00,485.58,449.00,-3500.87,61167
1.10,25.27,-0.19,7.00,452.92,421.00,-3495.00,61176
0.75,24.19,-1.08,7.00,408.10,384.00,-3489.12,61186
1.15,22.00,-2.18,7.00,331.46,319.00,-3483.25,61195
0.95,22.74,0.74,7.00,408.25,384.00,-3479.89,61203
1.30,22.97,0.23,7.00,403.69,380.00,-3476.53,61212
0.75,20.51,-2.46,7.00,288.70,283.00,-3473.17,61221
0.42,20.88,0.37,7.00,354.41,338.00,-3468.98,61231
0.51,21.01,0.13,7.00,352.83,337.00,-3465.62,61239
0.75,20.65,-0.36,7.00,334.07,321.00,-3461.42,61248
0.37,20.75,0.10,7.00,345.91,331.00,-3458.07,61257
0.42,20.69,-0.07,7.00,340.82,327.00,-3453.87,61266
0.37,20.39,-0.30,7.00,328.79,317.00,-3449.67,61276
0.37,20.92,0.53,7.00,358.46,342.00,-3444.64,61284
0.42,21.41,0.49,7.00,369.93,351.00,-3439.60,61293
0.37,21.38,-0.03,7.00,358.95,342.00,-3434.56,61302
0.46,21.92,0.55,7.00,384.03,363.00,-3428.69,61312
0.85,22.53,0.61,7.00,400.49,377.00,-3423.65,61320
0.42,22.78,0.24,7.00,399.31,376.00,-3417.78,61329
0.85,23.77,0.99,7.00,438.92,410.00,-3411.90,61338
0.37,24.37,0.60,7.00,446.34,416.00,-3405.19,61347
0.42,24.74,0.37,7.00,450.81,420.00,-3399.31,61357
0.37,25.74,1.00,7.00,488.50,451.00,-3392.60,61365
0.37,26.36,0.62,7.00,496.41,458.00,-3385.88,61374
1.15,26.85,0.49,7.00,505.99,466.00,-3379.17,61383
0.37,27.29,0.44,7.00,515.87,474.00,-3372.45,61392
0.42,27.40,0.12,7.00,512.50,472.00,-3364.90,61402
0.42,27.83,0.43,7.00,529.33,486.00,-3357.35,61410
0.37,27.89,0.06,7.00,523.55,481.00,-3349.79,61419
0.37,28.62,0.73,7.00,555.09,507.00,-3342.24,61428
0.37,28.93,0.31,7.00,554.60,507.00,-3334.68,61437
0.80,29.28,0.35,7.00,563.92,515.00,-3327.13,61447
0.70,29.59,0.31,7.00,570.98,521.00,-3318.74,61456
0.37,30.14,0.55,7.00,589.38,536.00,-3310.34,61464
0.80,30.40,0.26,7.00,590.12,537.00,-3301.95,61473
0.56,30.65,0.25,7.00,596.29,542.00,-3292.72,61483
0.42,31.45,0.80,7.00,627.10,568.00,-3284.32,61492
0.56,31.95,0.50,7.00,633.59,574.00,-3275.09,61501
0.42,31.95,0.00,7.00,623.83,565.00,-3265.86,61509
0.37,32.41,0.46,7.00,644.40,583.00,-3256.63,61518
0.37,32.43,0.02,7.00,636.17,576.00,-3247.39,61528
0.42,32.64,0.21,7.00,645.17,583.00,-3237.32,61537
0.37,32.89,0.26,7.00,652.48,590.00,-3227.25,61546
0.42,33.14,0.25,7.00,658.55,595.00,-3218.02,61555
0.37,33.43,0.29,7.00,666.62,602.00,-3207.10,61563
0.42,33.61,0.18,7.00,668.92,603.00,-3197.03,61573
0.61,33.83,0.22,7.00,675.25,609.00,-3186.96,61582
0.42,34.23,0.39,7.00,688.49,620.00,-3176.05,61591
0.37,35.01,0.78,7.00,715.74,643.00,-3165.14,61600
0.37,35.32,0.31,7.00,714.27,642.00,-3154.23,61609
0.37,35.88,0.56,7.00,733.29,658.00,-3143.32,61618
0.37,36.25,0.37,7.00,738.52,662.00,-3132.40,61627
0.42,36.36,0.11,7.00,736.14,660.00,-3121.49,61636
0.42,36.35,-0.01,7.00,733.63,658.00,-3110.58,61645
0.51,36.51,0.16,7.00,740.91,664.00,-3098.83,61655
0.90,36.16,-0.35,7.00,722.15,648.00,-3087.92,61664
1.15,36.21,0.05,7.00,731.41,656.00,-3077.01,61672
0.80,36.56,0.35,7.00,745.96,668.00,-3066.10,61681
0.37,36.44,-0.12,7.00,733.64,658.00,-3055.18,61690
0.42,36.70,0.26,7.00,747.62,670.00,-3045.11,61700
0.37,37.10,0.40,7.00,760.65,681.00,-3034.20,61709
0.42,36.85,-0.25,7.00,741.14,664.00,-3023.29,61718
0.42,36.96,0.11,7.00,751.10,673.00,-3012.38,61727
0.42,37.21,0.25,7.00,760.38,681.00,-3001.47,61736
0.42,37.10,-0.11,7.00,750.16,672.00,-2990.56,61745
0.37,37.26,0.16,7.00,759.86,680.00,-2979.64,61754
0.42,37.00,-0.26,7.00,744.93,668.00,-2968.73,61763
0.37,36.75,-0.26,7.00,738.60,662.00,-2957.82,61772
0.42,36.63,-0.12,7.00,738.40,662.00,-2946.91,61782
0.61,36.42,-0.21,7.00,731.17,656.00,-2936.00,61790
0.56,35.88,-0.53,7.00,711.43,639.00,-2924.25,61799
0.37,35.48,-0.40,7.00,704.04,633.00,-2913.34,61808
0.80,34.69,-0.80,7.00,676.27,610.00,-2902.43,61817
0.37,34.41,-0.28,7.00,679.63,612.00,-2890.67,61827
0.37,33.79,-0.62,7.00,657.30,594.00,-2878.92,61836
0.42,32.80,-0.99,7.00,625.13,567.00,-2868.01,61844
0.37,31.83,-0.97,7.00,601.34,546.00,-2856.26,61853
0.42,30.93,-0.90,7.00,580.19,529.00,-2844.51,61862
0.42,29.76,-1.17,7.00,545.51,499.00,-2832.76,61872
0.37,29.24,-0.52,7.00,545.59,499.00,-2821.01,61881
0.42,28.21,-1.03,7.00,509.51,469.00,-2809.26,61890
0.42,26.96,-1.24,7.00,474.23,439.00,-2797.51,61898
0.95,26.60,-0.37,7.00,482.60,446.00,-2785.76,61907
0.37,25.45,-1.15,7.00,438.22,409.00,-2774.01,61917
0.37,24.51,-0.94,7.00,418.83,393.00,-2762.26,61926
0.42,24.27,-0.23,7.00,427.19,400.00,-2750.51,61935
0.37,23.45,-0.82,7.00,394.88,372.00,-2738.76,61944
0.42,23.11,-0.34,7.00,395.90,373.00,-2727.00,61953
0.51,22.42,-0.69,7.00,371.92,353.00,-2714.41,61962
0.80,21.76,-0.67,7.00,355.56,339.00,-2702.66,61971
0.61,21.17,-0.59,7.00,342.41,328.00,-2690.91,61980
0.37,20.27,-0.90,7.00,313.59,304.00,-2679.16,61989
0.42,19.32,-0.95,7.00,288.88,283.00,-2667.41,61999
0.42,17.78,-1.54,7.00,238.71,241.00,-2655.66,62008
0.37,16.70,-1.08,7.00,220.93,226.00,-2643.91,62016
1.00,15.30,-1.40,7.00,179.32,191.00,-2632.16,62025
0.37,14.19,-1.10,7.00,157.79,172.00,-2620.41,62034
0.37,13.32,-0.87,7.00,140.49,158.00,-2609.50,62044
1.20,12.10,-1.22,7.00,102.97,126.00,-2597.75,62053
1.05,11.11,-0.99,7.00,82.96,109.00,-2586.84,62061
0.66,10.11,-1.00,7.00,57.69,88.00,-2575.92,62070
0.32,8.45,-1.66,7.00,3.21,42.00,-2565.01,62080
0.37,7.08,-1.38,7.00,-25.64,-61.00,-2554.10,62088
0.80,5.20,-1.88,7.00,-82.53,-109.00,-2544.03,62097
1.10,4.13,-1.07,7.00,-18.65,-55.00,-2534.80,62106
0.46,2.57,-1.56,7.00,-28.42,-63.00,-2525.56,62115
0.46,1.12,-1.45,7.00,-35.19,-69.00,-2518.01,62124
0.42,0.22,-0.90,7.00,-37.52,-71.00,-2510.46,62133
0.51,-0.43,-0.64,7.00,-39.70,-73.00,-2503.74,62142
0.32,-1.51,-1.08,7.00,-46.84,-79.00,-2497.03,62150
0.32,-2.33,-0.83,7.00,-49.99,-82.00,-2491.15,62159
0.66,-3.35,-1.01,7.00,-55.77,-86.00,-2486.11,62169
0.37,-4.22,-0.87,7.00,-59.56,-90.00,-2481.92,62177
0.42,-4.85,-0.63,7.00,-61.75,-92.00,-2478.56,62186
0.95,-5.56,-0.71,7.00,-328.28,-316.00,-2475.20,62195
1.00,-6.62,-1.07,7.00,-361.92,-345.00,-2473.52,62204
1.05,-7.41,-0.78,7.00,-375.86,-356.00,-2472.69,62213
0.66,-8.06,-0.65,7.00,-389.57,-368.00,-2473.52,62222
0.37,-8.95,-0.89,7.00,-416.37,-390.00,-2474.36,62231
0.37,-9.72,-0.77,7.00,-433.51,-405.00,-2475.20,62240
0.37,-10.36,-0.63,7.00,-446.56,-416.00,-2476.04,62248
0.37,-10.98,-0.63,7.00,-462.19,-429.00,-2477.72,62258
0.46,-11.54,-0.56,7.00,-474.78,-440.00,-2478.56,62267
0.37,-12.01,-0.46,7.00,-484.37,-448.00,-2480.24,62276
0.46,-12.59,-0.58,7.00,-501.28,-462.00,-2481.08,62285
0.51,-12.98,-0.39,7.00,-507.28,-467.00,-2481.08,62294
0.75,-13.50,-0.52,7.00,-522.89,-480.00,-2482.76,62303
0.37,-13.82,-0.32,7.00,-526.77,-484.00,-2484.44,62312
0.37,-14.24,-0.42,7.00,-539.29,-494.00,-2486.11,62321
0.90,-14.92,-0.69,7.00,-561.77,-513.00,-2488.63,62330
0.90,-15.42,-0.50,7.00,-570.55,-521.00,-2491.99,62339
0.28,-16.12,-0.69,7.00,-591.80,-538.00,-2495.35,62348
0.37,-16.60,-0.48,7.00,-599.45,-545.00,-2498.70,62357
0.42,-17.22,-0.63,7.00,-618.11,-561.00,-2502.90,62366
0.37,-17.72,-0.50,7.00,-627.95,-569.00,-2507.94,62375
1.51,-18.14,-0.42,7.00,-637.07,-577.00,-2512.97,62384
2.60,-18.60,-0.45,7.00,-649.00,-587.00,-2518.01,62393
2.89,-19.38,-0.79,7.00,-675.30,-609.00,-2523.88,62402
3.92,-19.29,0.09,7.00,-655.29,-592.00,-2529.76,62411
5.45,-19.71,-0.42,7.00,-676.20,-610.00,-2536.47,62420
6.39,-20.37,-0.66,7.00,-697.52,-628.00,-2543.19,62430
5.66,-20.68,-0.31,7.00,-698.24,-628.00,-2549.90,62438
7.70,-20.95,-0.27,7.00,-704.12,-633.00,-2557.46,62447
9.82,-21.40,-0.45,7.00,-718.68,-645.00,-2565.85,62456
9.64,-21.74,-0.34,7.00,-725.08,-651.00,-2573.41,62466
11.59,-22.06,-0.32,7.00,-732.66,-657.00,-2581.80,62475
13.32,-22.45,-0.39,7.00,-743.54,-666.00,-2590.19,62484
12.49,-22.75,-0.30,7.00,-749.35,-671.00,-2599.43,62493
12.49,-22.94,-0.19,7.00,-752.03,-674.00,-2607.82,62502
13.21,-23.25,-0.31,7.00,-762.23,-682.00,-2617.89,62512
13.74,-23.67,-0.42,7.00,-774.86,-693.00,-2627.12,62521
13.00,-24.14,-0.47,7.00,-787.56,-703.00,-2637.20,62529
11.30,-24.67,-0.53,7.00,-802.25,-716.00,-2647.27,62538
11.69,-24.82,-0.15,7.00,-798.30,-713.00,-2657.34,62547
13.21,-25.20,-0.38,7.00,-812.17,-724.00,-2667.41,62557
13.63,-25.34,-0.14,7.00,-811.08,-723.00,-2678.32,62566
11.69,-25.94,-0.59,7.00,-834.95,-743.00,-2689.23,62575
10.92,-25.79,0.15,7.00,-816.47,-728.00,-2700.15,62584
11.99,-26.35,-0.56,7.00,-844.72,-752.00,-2711.06,62594
10.09,-26.69,-0.34,7.00,-848.63,-755.00,-2721.97,62603
9.91,-26.27,0.41,7.00,-823.30,-734.00,-2732.88,62612
9.55,-26.67,-0.40,7.00,-849.62,-756.00,-2743.79,62621
8.27,-26.77,-0.09,7.00,-845.91,-753.00,-2755.54,62630
8.43,-27.12,-0.35,7.00,-859.79,-764.00,-2766.45,62640
8.27,-26.84,0.28,7.00,-840.14,-748.00,-2778.20,62648
8.43,-26.96,-0.13,7.00,-851.50,-757.00,-2789.95,62657
3.07,-27.07,-0.11,7.00,-853.84,-759.00,-2800.87,62666
0.42,-26.93,0.14,7.00,-845.58,-752.00,-2812.62,62675
0.37,-27.11,-0.18,7.00,-856.26,-761.00,-2824.37,62685
0.37,-27.00,0.11,7.00,-847.88,-754.00,-2836.12,62694
0.37,-27.24,-0.24,7.00,-860.78,-765.00,-2847.87,62703
0.46,-27.08,0.16,7.00,-848.60,-755.00,-2859.62,62711
0.37,-27.19,-0.12,7.00,-857.13,-762.00,-2871.37,62721
0.51,-26.94,0.25,7.00,-843.63,-751.00,-2883.12,62730
0.37,-27.15,-0.21,7.00,-858.06,-763.00,-2895.71,62739
0.37,-27.03,0.13,7.00,-848.14,-755.00,-2907.46,62748
0.61,-26.80,0.22,7.00,-840.68,-748.00,-2919.21,62757
0.37,-26.77,0.04,7.00,-843.35,-751.00,-2931.80,62767
0.37,-26.19,0.57,7.00,-818.28,-729.00,-2944.39,62775
0.85,-26.21,-0.02,7.00,-830.62,-740.00,-2956.14,62784
0.37,-25.94,0.27,7.00,-817.94,-729.00,-2968.73,62793
0.42,-25.97,-0.04,7.00,-825.12,-735.00,-2981.32,62802
0.37,-25.59,0.39,7.00,-806.99,-720.00,-2993.91,62812
0.37,-24.88,0.71,7.00,-782.91,-700.00,-3006.50,62821
0.42,-23.82,1.06,7.00,-749.38,-671.00,-3018.25,62830
0.51,-22.83,0.99,7.00,-725.86,-651.00,-3030.84,62839
0.70,-21.78,1.04,7.00,-698.74,-629.00,-3043.43,62848
0.42,-20.78,1.00,7.00,-674.59,-608.00,-3056.02,62857
0.51,-19.95,0.84,7.00,-656.91,-593.00,-3067.78,62866
1.15,-18.87,1.07,7.00,-625.35,-567.00,-3079.53,62875
0.46,-17.87,1.00,7.00,-601.87,-547.00,-3091.28,62884
0.37,-17.19,0.68,7.00,-591.18,-538.00,-3103.03,62894
0.42,-16.53,0.66,7.00,-575.18,-524.00,-3114.78,62903
0.37,-15.22,1.32,7.00,-529.11,-486.00,-3125.69,62912
0.37,-14.85,0.37,7.00,-538.74,-494.00,-3137.44,62920
0.37,-13.28,1.57,7.00,-475.69,-440.00,-3148.35,62929
0.37,-12.88,0.40,7.00,-488.80,-452.00,-3160.10,62939
1.20,-11.44,1.44,7.00,-432.13,-404.00,-3171.01,62948
0.37,-9.94,1.50,7.00,-393.54,-371.00,-3182.76,62957
0.37,-8.82,1.12,7.00,-372.98,-354.00,-3193.68,62966
0.37,-7.48,1.34,7.00,-335.09,-322.00,-3205.43,62974
0.42,-6.10,1.37,7.00,-300.11,-293.00,-3216.34,62984
0.37,-4.57,1.53,7.00,-51.70,-83.00,-3228.09,62993
0.32,-3.09,1.48,7.00,-44.55,-77.00,-3239.00,63002
0.56,-1.57,1.52,7.00,-36.75,-70.00,-3249.91,63010
1.05,-0.15,1.42,7.00,-30.04,-65.00,-3260.82,63020
0.37,1.10,1.25,7.00,-24.49,-60.00,-3271.73,63029
0.42,2.39,1.29,7.00,-17.86,-55.00,-3281.81,63037
0.32,3.68,1.28,7.00,-11.49,-49.00,-3291.88,63046
0.37,4.86,1.18,7.00,-5.98,-44.00,-3301.11,63055
0.32,5.76,0.90,7.00,-13.12,-51.00,-3311.18,63064
0.32,5.49,-0.27,7.00,-43.29,-76.00,-3319.58,63073
0.37,6.86,1.37,7.00,23.91,60.00,-3326.29,63082
0.37,7.69,0.83,7.00,33.73,68.00,-3333.01,63090
0.28,7.98,0.30,7.00,30.47,65.00,-3338.88,63099
0.32,9.34,1.36,7.00,85.81,112.00,-3343.08,63109
0.80,9.94,0.60,7.00,85.49,112.00,-3345.60,63117
0.32,9.38,-0.56,7.00,48.41,80.00,-3347.27,63126
0.37,10.19,0.81,7.00,95.83,120.00,-3348.11,63135
0.37,11.08,0.89,7.00,119.66,140.00,-3348.11,63143
0.37,11.87,0.79,7.00,137.41,155.00,-3347.27,63153
0.80,12.92,1.05,7.00,168.88,182.00,-3347.27,63162
0.37,13.54,0.63,7.00,176.10,188.00,-3346.43,63171
0.51,14.03,0.49,7.00,185.55,196.00,-3346.43,63179
1.15,14.42,0.39,7.00,193.15,202.00,-3345.60,63188
0.90,14.85,0.43,7.00,204.69,212.00,-3343.92,63198
1.25,15.23,0.39,7.00,213.46,219.00,-3342.24,63207
0.80,15.38,0.15,7.00,212.50,219.00,-3340.56,63215
0.42,15.43,0.05,7.00,211.67,218.00,-3338.88,63224
0.56,15.61,0.18,7.00,218.93,224.00,-3336.36,63234
0.56,15.88,0.27,7.00,227.31,231.00,-3333.84,63243
0.37,16.06,0.18,7.00,230.01,233.00,-3331.33,63251
0.37,16.16,0.11,7.00,231.25,234.00,-3327.97,63260
0.42,16.29,0.13,7.00,234.96,238.00,-3325.45,63269
0.42,16.09,-0.21,7.00,223.01,228.00,-3322.09,63279
0.37,16.01,-0.08,7.00,223.72,228.00,-3318.74,63287
0.37,16.26,0.25,7.00,236.46,239.00,-3315.38,63296
0.37,16.20,-0.06,7.00,228.80,232.00,-3312.02,63305
1.00,16.24,0.05,7.00,232.03,235.00,-3308.66,63314
0.90,16.43,0.18,7.00,239.31,241.00,-3304.47,63323
1.10,16.59,0.16,7.00,242.90,244.00,-3300.27,63332
0.66,16.92,0.33,7.00,254.69,254.00,-3296.07,63341
1.15,17.26,0.34,7.00,263.20,261.00,-3291.88,63350
0.80,17.62,0.36,7.00,272.52,269.00,-3286.84,63358
0.46,17.97,0.36,7.00,281.45,277.00,-3281.81,63368
0.75,18.21,0.24,7.00,284.93,280.00,-3276.77,63377
0.66,18.68,0.47,7.00,301.31,294.00,-3270.89,63386
0.37,19.06,0.39,7.00,309.37,300.00,-3265.02,63395
0.37,19.14,0.07,7.00,304.85,296.00,-3259.14,63404
0.37,19.55,0.41,7.00,321.81,311.00,-3252.43,63413
0.42,20.02,0.47,7.00,334.99,322.00,-3246.55,63422
0.37,20.37,0.35,7.00,341.31,327.00,-3239.84,63431
0.42,20.47,0.10,7.00,338.75,325.00,-3232.28,63439
0.37,21.19,0.72,7.00,369.03,351.00,-3225.57,63449
0.37,21.52,0.33,7.00,369.64,351.00,-3218.02,63458
0.37,22.08,0.56,7.00,388.00,367.00,-3209.62,63467
0.37,22.60,0.52,7.00,400.37,377.00,-3202.07,63476
0.37,23.20,0.60,7.00,417.07,391.00,-3193.68,63484
0.80,23.68,0.48,7.00,426.69,399.00,-3185.28,63494
0.42,24.10,0.41,7.00,435.67,407.00,-3176.89,63503
0.42,25.03,0.94,7.00,469.48,435.00,-3167.66,63512
0.37,24.73,-0.30,7.00,437.06,408.00,-3159.26,63521
0.37,25.47,0.74,7.00,476.63,441.00,-3150.03,63531
0.37,25.99,0.52,7.00,485.06,448.00,-3140.80,63539
0.37,26.40,0.41,7.00,493.19,455.00,-3131.56,63548
0.46,27.28,0.88,7.00,524.79,482.00,-3122.33,63557
0.37,27.34,0.06,7.00,509.79,469.00,-3113.10,63566
0.37,28.31,0.97,7.00,552.22,505.00,-3103.87,63576
0.37,28.60,0.29,7.00,545.87,500.00,-3094.63,63585
0.37,29.11,0.50,7.00,562.67,514.00,-3084.56,63593
0.42,29.94,0.83,7.00,590.14,537.00,-3074.49,63602
0.90,30.25,0.31,7.00,587.59,535.00,-3064.42,63611
0.85,30.53,0.28,7.00,593.96,540.00,-3055.18,63621
1.00,31.37,0.84,7.00,626.14,567.00,-3045.11,63630
0.37,31.48,0.10,7.00,614.03,557.00,-3035.88,63639
0.70,31.92,0.44,7.00,631.69,572.00,-3025.81,63647
0.37,32.53,0.61,7.00,650.43,588.00,-3015.74,63656
0.37,32.06,-0.47,7.00,617.27,560.00,-3005.66,63666
0.66,32.55,0.48,7.00,648.38,586.00,-2995.59,63675
0.51,32.93,0.39,7.00,656.10,593.00,-2985.52,63684
0.90,33.23,0.29,7.00,661.60,597.00,-2975.45,63693
0.42,33.03,-0.20,7.00,646.62,585.00,-2965.38,63702
0.37,33.22,0.20,7.00,659.56,596.00,-2954.46,63711
0.37,33.31,0.08,7.00,659.30,595.00,-2944.39,63720
0.46,32.86,-0.45,7.00,637.46,577.00,-2934.32,63729
0.37,31.75,-1.10,7.00,596.81,543.00,-2923.41,63738
0.37,31.90,0.15,7.00,625.60,567.00,-2913.34,63748
0.61,30.64,-1.26,7.00,565.89,517.00,-2903.27,63756
0.37,30.07,-0.58,7.00,565.14,516.00,-2892.35,63765
0.37,29.41,-0.66,7.00,547.19,501.00,-2881.44,63774
0.37,27.97,-1.45,7.00,495.26,457.00,-2871.37,63783
0.42,27.82,-0.14,7.00,517.77,476.00,-2860.46,63793
0.90,26.32,-1.51,7.00,452.70,421.00,-2849.55,63802
0.37,24.98,-1.33,7.00,422.89,396.00,-2839.48,63810
0.75,25.52,0.54,7.00,473.63,439.00,-2828.56,63819
0.61,24.46,-1.06,7.00,415.14,389.00,-2817.65,63828
0.70,23.47,-0.98,7.00,392.16,370.00,-2806.74,63838
0.37,22.91,-0.56,7.00,386.46,365.00,-2796.67,63847
0.37,22.22,-0.69,7.00,366.85,349.00,-2785.76,63856
0.42,21.03,-1.20,7.00,326.70,315.00,-2774.01,63864
0.61,19.31,-1.72,7.00,273.46,270.00,-2763.10,63874
0.37,17.90,-1.41,7.00,244.25,245.00,-2752.18,63883
0.37,16.74,-1.16,7.00,220.27,225.00,-2740.43,63892
0.37,15.21,-1.52,7.00,174.86,187.00,-2729.52,63901
0.37,14.11,-1.10,7.00,155.83,171.00,-2718.61,63910
0.46,12.94,-1.18,7.00,124.90,145.00,-2707.70,63919
0.37,11.68,-1.26,7.00,91.74,117.00,-2696.79,63928
0.37,11.06,-0.62,7.00,89.12,115.00,-2685.88,63937
0.66,10.98,-0.08,7.00,97.74,122.00,-2674.97,63946
0.37,10.12,-0.86,7.00,60.84,91.00,-2664.05,63954
0.32,9.83,-0.29,7.00,65.10,94.00,-2653.98,63964
0.66,9.85,0.02,7.00,71.76,100.00,-2643.07,63973
0.37,9.36,-0.50,7.00,48.96,81.00,-2633.00,63981
0.32,8.12,-1.24,7.00,3.19,42.00,-2622.93,63990
0.75,5.66,-2.46,7.00,-82.62,-109.00,-2612.85,64000
0.75,3.78,-1.88,7.00,-23.59,-59.00,-2602.78,64009
0.37,3.08,-0.71,7.00,-22.44,-58.00,-2594.39,64017
0.46,1.58,-1.50,7.00,-33.13,-67.00,-2586.00,64026
0.32,0.39,-1.18,7.00,-37.75,-71.00,-2577.60,64035
0.32,-0.19,-0.58,7.00,-38.25,-72.00,-2570.89,64044
0.42,-1.20,-1.01,7.00,-45.04,-77.00,-2564.17,64053
0.32,-2.01,-0.81,7.00,-48.28,-80.00,-2558.30,64062
0.32,-2.90,-0.89,7.00,-53.10,-84.00,-2553.26,64070
0.46,-3.67,-0.76,7.00,-56.40,-87.00,-2549.06,64079
1.00,-4.36,-0.69,7.00,-59.56,-90.00,-2544.87,64089
0.28,-5.30,-0.94,7.00,-326.43,-315.00,-2541.51,64097
0.37,-6.08,-0.77,7.00,-342.41,-328.00,-2539.83,64106
0.42,-6.70,-0.62,7.00,-354.83,-339.00,-2538.99,64115
0.37,-7.40,-0.70,7.00,-374.06,-355.00,-2539.83,64124
0.37,-7.91,-0.51,7.00,-382.90,-362.00,-2539.83,64133
0.37,-8.46,-0.55,7.00,-397.38,-374.00,-2540.67,64142
0.42,-9.01,-0.55,7.00,-411.21,-386.00,-2540.67,64151
0.51,-9.47,-0.46,7.00,-421.09,-394.00,-2540.67,64160
0.42,-10.04,-0.57,7.00,-437.33,-408.00,-2541.51,64168
0.46,-10.60,-0.56,7.00,-451.07,-420.00,-2541.51,64178
0.56,-11.06,-0.46,7.00,-460.80,-428.00,-2541.51,64187
0.90,-11.50,-0.44,7.00,-471.28,-437.00,-2541.51,64196
1.10,-11.95,-0.45,7.00,-482.57,-446.00,-2541.51,64205
0.56,-12.57,-0.62,7.00,-501.69,-462.00,-2542.35,64214
0.80,-12.98,-0.41,7.00,-507.65,-467.00,-2544.03,64223
0.46,-13.42,-0.44,7.00,-519.41,-477.00,-2544.87,64232
0.37,-13.75,-0.33,7.00,-525.40,-482.00,-2546.55,64241
0.37,-14.23,-0.48,7.00,-540.28,-495.00,-2549.06,64250
0.42,-14.78,-0.55,7.00,-555.33,-508.00,-2551.58,64259
0.95,-15.48,-0.70,7.00,-575.89,-525.00,-2554.10,64268
0.37,-16.03,-0.55,7.00,-586.83,-534.00,-2556.62,64277
0.42,-16.91,-0.88,7.00,-615.52,-558.00,-2559.98,64286
0.51,-17.55,-0.64,7.00,-626.54,-568.00,-2563.33,64295
0.70,-17.93,-0.38,7.00,-631.00,-571.00,-2567.53,64304
0.46,-18.50,-0.57,7.00,-648.93,-587.00,-2571.73,64313
0.37,-18.90,-0.40,7.00,-655.40,-592.00,-2576.76,64322
0.37,-19.40,-0.51,7.00,-670.22,-605.00,-2581.80,64331
0.51,-19.48,-0.07,7.00,-663.40,-599.00,-2586.84,64340
0.42,-20.31,-0.84,7.00,-699.59,-629.00,-2591.87,64349
0.37,-20.79,-0.47,7.00,-704.13,-633.00,-2597.75,64358
0.80,-20.71,0.08,7.00,-691.14,-622.00,-2604.46,64367
0.37,-21.21,-0.51,7.00,-715.44,-643.00,-2610.34,64376
0.37,-21.65,-0.44,7.00,-725.13,-651.00,-2617.05,64386
1.00,-22.07,-0.41,7.00,-734.99,-659.00,-2624.61,64395
0.37,-21.93,0.13,7.00,-720.64,-647.00,-2631.32,64403
0.37,-22.21,-0.28,7.00,-735.96,-660.00,-2638.87,64412
0.80,-22.42,-0.20,7.00,-739.46,-663.00,-2646.43,64421
0.37,-22.64,-0.23,7.00,-745.62,-668.00,-2654.82,64431
0.37,-23.01,-0.37,7.00,-757.52,-678.00,-2663.21,64440
0.37,-23.00,0.01,7.00,-749.69,-672.00,-2671.61,64449
0.32,-23.41,-0.41,7.00,-768.42,-687.00,-2680.00,64458
0.95,-23.78,-0.38,7.00,-777.12,-695.00,-2689.23,64466
0.42,-23.69,0.09,7.00,-765.43,-685.00,-2697.63,64476
0.37,-23.57,0.12,7.00,-761.85,-682.00,-2706.86,64485
0.37,-23.88,-0.31,7.00,-778.10,-695.00,-2716.09,64494
0.37,-23.94,-0.06,7.00,-774.80,-693.00,-2726.17,64503
0.37,-24.32,-0.38,7.00,-790.51,-706.00,-2735.40,64513
0.37,-24.54,-0.22,7.00,-792.81,-708.00,-2745.47,64521
0.51,-24.74,-0.21,7.00,-797.66,-712.00,-2755.54,64530
0.37,-24.88,-0.13,7.00,-799.57,-714.00,-2765.61,64539
0.42,-25.06,-0.18,7.00,-805.01,-718.00,-2775.69,64548
0.70,-25.24,-0.18,7.00,-809.68,-722.00,-2786.60,64558
0.42,-25.72,-0.47,7.00,-827.37,-737.00,-2796.67,64567
0.56,-26.14,-0.43,7.00,-837.03,-745.00,-2807.58,64576
0.42,-26.14,0.00,7.00,-828.42,-738.00,-2817.65,64584
0.42,-26.02,0.12,7.00,-823.23,-734.00,-2828.56,64593
0.51,-26.28,-0.26,7.00,-837.17,-745.00,-2839.48,64603
0.80,-26.50,-0.22,7.00,-841.89,-749.00,-2850.39,64612
0.75,-26.72,-0.22,7.00,-847.56,-754.00,-2861.30,64621
1.10,-26.69,0.03,7.00,-841.79,-749.00,-2872.21,64630
0.56,-26.83,-0.14,7.00,-848.68,-755.00,-2883.12,64640
1.15,-26.77,0.06,7.00,-843.03,-750.00,-2894.87,64648
0.42,-26.28,0.49,7.00,-822.16,-733.00,-2905.78,64657
0.37,-26.73,-0.45,7.00,-852.22,-758.00,-2917.53,64666
0.37,-26.38,0.35,7.00,-827.49,-737.00,-2928.45,64675
0.42,-26.13,0.25,7.00,-823.37,-734.00,-2940.20,64685
0.95,-26.35,-0.22,7.00,-838.01,-746.00,-2951.95,64694
0.42,-25.45,0.90,7.00,-793.20,-708.00,-2962.86,64703
0.42,-25.51,-0.06,7.00,-813.96,-726.00,-2974.61,64711
0.51,-25.29,0.22,7.00,-802.80,-716.00,-2986.36,64720
0.37,-25.52,-0.23,7.00,-817.44,-729.00,-2998.11,64730
0.42,-25.03,0.48,7.00,-791.10,-706.00,-3009.86,64739
0.37,-24.67,0.36,7.00,-784.44,-701.00,-3021.61,64748
0.37,-24.67,-0.00,7.00,-791.78,-707.00,-3033.36,64757
0.46,-24.28,0.39,7.00,-774.14,-692.00,-3045.11,64766
0.56,-23.81,0.46,7.00,-761.05,-681.00,-3056.86,64775
0.70,-23.24,0.57,7.00,-744.52,-667.00,-3068.61,64784
0.46,-22.79,0.45,7.00,-735.96,-660.00,-3080.37,64793
0.42,-21.99,0.80,7.00,-708.83,-637.00,-3091.28,64802
0.66,-21.55,0.45,7.00,-704.72,-634.00,-3103.03,64812
0.46,-21.13,0.42,7.00,-694.73,-625.00,-3115.62,64821
0.37,-20.46,0.66,7.00,-673.26,-607.00,-3127.37,64830
0.42,-20.05,0.41,7.00,-667.98,-603.00,-3139.12,64839
0.51,-19.14,0.91,7.00,-635.31,-575.00,-3150.87,64847
0.37,-18.42,0.72,7.00,-621.24,-563.00,-3162.62,64857
0.37,-18.47,-0.05,7.00,-637.70,-577.00,-3174.37,64866
0.37,-17.40,1.07,7.00,-588.70,-536.00,-3186.12,64875
0.42,-16.10,1.30,7.00,-551.57,-504.00,-3197.87,64884
0.85,-14.95,1.15,7.00,-525.80,-483.00,-3209.62,64893
0.85,-13.59,1.36,7.00,-487.70,-451.00,-3221.37,64903
1.10,-13.62,-0.02,7.00,-515.94,-474.00,-3233.12,64911
0.46,-12.38,1.24,7.00,-459.75,-427.00,-3244.88,64920
0.46,-11.00,1.38,7.00,-422.37,-396.00,-3255.79,64929
0.75,-8.49,2.51,7.00,-337.12,-324.00,-3267.54,64939
0.37,-7.49,1.00,7.00,-342.32,-328.00,-3278.45,64948
0.42,-7.82,-0.32,7.00,-376.84,-357.00,-3289.36,64957
0.75,-6.63,1.18,7.00,-317.18,-307.00,-3301.11,64965
0.42,-5.74,0.89,7.00,-300.64,-293.00,-3312.02,64974
0.37,-4.28,1.46,7.00,-50.59,-82.00,-3323.77,64984
0.37,-3.52,0.76,7.00,-49.57,-81.00,-3334.68,64993
0.61,-2.28,1.25,7.00,-41.39,-74.00,-3344.76,65001
0.32,-1.22,1.05,7.00,-36.88,-71.00,-3354.83,65010
0.42,-0.26,0.96,7.00,-32.47,-67.00,-3364.90,65019
0.37,1.17,1.44,7.00,-23.39,-59.00,-3374.13,65029
0.32,1.73,0.56,7.00,-24.11,-60.00,-3384.20,65037
0.70,2.91,1.18,7.00,-15.71,-53.00,-3393.44,65046
0.51,3.85,0.94,7.00,-12.01,-50.00,-3402.67,65055
0.37,4.74,0.90,7.00,-7.70,-46.00,-3411.90,65063
0.56,5.64,0.89,7.00,-16.20,-53.00,-3420.30,65073
1.10,6.69,1.05,7.00,13.19,51.00,-3429.53,65082
0.70,7.42,0.74,7.00,25.30,61.00,-3437.92,65090
0.37,7.95,0.52,7.00,34.17,68.00,-3445.48,65099
0.37,9.21,1.26,7.00,80.28,107.00,-3453.03,65108
0.37,9.82,0.61,7.00,82.76,109.00,-3458.91,65117
0.42,11.04,1.22,7.00,125.23,145.00,-3464.78,65126
0.37,12.18,1.15,7.00,152.51,168.00,-3469.82,65135
0.51,13.15,0.97,7.00,173.30,186.00,-3473.17,65144
0.14,14.03,0.88,7.00,193.32,202.00,-3474.85,65153
0.37,15.00,0.97,7.00,219.48,224.00,-3475.69,65162
0.95,15.82,0.82,7.00,236.82,239.00,-3475.69,65171
0.75,16.54,0.72,7.00,252.83,253.00,-3474.85,65179
1.10,17.22,0.68,7.00,269.24,266.00,-3474.85,65188
0.66,17.85,0.63,7.00,283.87,279.00,-3474.01,65198
1.10,18.61,0.76,7.00,305.61,297.00,-3474.01,65207
0.51,19.18,0.56,7.00,315.59,306.00,-3474.01,65215
0.85,19.83,0.66,7.00,333.97,321.00,-3474.01,65224
0.46,20.28,0.45,7.00,341.14,327.00,-3474.01,65233
0.95,20.65,0.37,7.00,348.54,333.00,-3474.01,65243
0.42,20.70,0.05,7.00,343.59,329.00,-3474.01,65251
0.37,20.49,-0.22,7.00,332.85,320.00,-3473.17,65260
0.37,20.91,0.42,7.00,356.11,340.00,-3472.34,65269
0.37,21.39,0.48,7.00,369.47,351.00,-3472.34,65278
0.37,21.97,0.58,7.00,385.95,365.00,-3471.50,65287
0.66,22.74,0.76,7.00,408.64,384.00,-3470.66,65296
0.42,23.58,0.85,7.00,431.48,403.00,-3469.82,65305
0.61,24.26,0.67,7.00,444.87,415.00,-3468.14,65314
0.37,24.91,0.66,7.00,460.96,428.00,-3467.30,65323
0.37,25.54,0.63,7.00,476.12,441.00,-3465.62,65332
0.37,26.03,0.49,7.00,485.47,449.00,-3463.94,65341
0.56,26.21,0.18,7.00,483.94,447.00,-3462.26,65350
0.37,27.05,0.84,7.00,518.15,476.00,-3459.74,65358
0.37,26.86,-0.19,7.00,492.83,455.00,-3457.23,65368
0.61,26.64,-0.23,7.00,486.44,450.00,-3455.55,65377
0.80,26.90,0.26,7.00,502.75,463.00,-3452.19,65386
0.42,26.79,-0.11,7.00,492.36,455.00,-3448.83,65394
0.80,27.07,0.29,7.00,507.58,467.00,-3445.48,65403
1.10,27.07,-0.00,7.00,501.78,463.00,-3442.96,65413
0.37,27.30,0.22,7.00,511.88,471.00,-3438.76,65422
0.37,27.50,0.20,7.00,516.58,475.00,-3434.56,65430
0.42,27.96,0.46,7.00,533.05,489.00,-3430.37,65439
0.37,28.31,0.35,7.00,539.62,494.00,-3426.17,65448
0.37,28.55,0.24,7.00,543.51,498.00,-3421.14,65458
0.37,28.79,0.25,7.00,549.80,503.00,-3415.26,65467
0.37,29.29,0.49,7.00,567.08,518.00,-3410.22,65475
1.15,29.66,0.37,7.00,574.01,523.00,-3404.35,65484
0.37,29.17,-0.49,7.00,544.45,499.00,-3398.47,65494
0.37,29.56,0.39,7.00,571.84,522.00,-3391.76,65503
0.61,30.25,0.68,7.00,594.85,541.00,-3385.04,65512
1.10,30.19,-0.06,7.00,578.60,527.00,-3378.33,65520
0.37,30.43,0.24,7.00,590.71,538.00,-3372.45,65529
0.61,30.84,0.41,7.00,604.20,549.00,-3364.90,65539
0.46,30.96,0.11,7.00,601.15,546.00,-3358.19,65548
0.66,31.31,0.36,7.00,614.86,558.00,-3350.63,65557
0.37,31.69,0.37,7.00,624.63,566.00,-3343.92,65565
0.42,32.15,0.46,7.00,637.84,577.00,-3336.36,65574
0.37,32.13,-0.01,7.00,628.06,569.00,-3328.81,65584
0.37,32.53,0.40,7.00,646.28,584.00,-3321.25,65593
0.37,32.73,0.20,7.00,647.26,585.00,-3312.86,65602
0.37,32.96,0.22,7.00,653.39,590.00,-3305.31,65610
0.37,32.68,-0.28,7.00,636.49,576.00,-3296.91,65619
0.37,32.96,0.28,7.00,654.66,591.00,-3289.36,65629
0.56,32.88,-0.08,7.00,645.52,584.00,-3280.97,65638
0.37,33.08,0.20,7.00,655.90,592.00,-3272.57,65647
0.56,33.24,0.16,7.00,659.09,595.00,-3265.02,65655
0.95,33.48,0.24,7.00,666.85,602.00,-3256.63,65665
0.37,33.81,0.33,7.00,677.00,610.00,-3248.23,65674
0.42,33.67,-0.14,7.00,664.09,599.00,-3239.84,65683
0.66,33.94,0.26,7.00,678.73,612.00,-3231.45,65692
0.80,34.15,0.21,7.00,682.78,615.00,-3222.21,65700
0.46,33.87,-0.27,7.00,666.34,601.00,-3213.82,65710
0.61,34.11,0.24,7.00,682.47,615.00,-3204.59,65719
0.61,34.12,0.01,7.00,678.07,611.00,-3195.35,65728
1.15,34.06,-0.05,7.00,675.52,609.00,-3186.12,65737
0.46,34.28,0.22,7.00,686.55,618.00,-3177.73,65746
0.37,33.88,-0.40,7.00,664.00,599.00,-3168.50,65755
0.37,34.09,0.21,7.00,681.29,614.00,-3159.26,65764
0.37,33.82,-0.26,7.00,665.35,600.00,-3150.03,65773
0.37,33.51,-0.31,7.00,656.68,593.00,-3140.80,65782
0.37,33.35,-0.17,7.00,655.36,592.00,-3131.56,65792
0.46,33.12,-0.23,7.00,648.42,586.00,-3122.33,65800
0.37,32.79,-0.33,7.00,638.02,577.00,-3112.26,65809
0.37,32.26,-0.52,7.00,621.16,563.00,-3103.03,65818
0.37,32.09,-0.18,7.00,623.69,565.00,-3092.95,65827
0.70,31.58,-0.51,7.00,604.34,549.00,-3083.72,65837
0.37,30.80,-0.78,7.00,579.49,528.00,-3073.65,65846
0.61,30.76,-0.04,7.00,593.28,540.00,-3063.58,65854
0.37,29.65,-1.11,7.00,544.13,498.00,-3053.51,65863
0.42,29.65,-0.01,7.00,566.05,517.00,-3044.27,65872
0.56,28.97,-0.68,7.00,535.62,491.00,-3034.20,65882
0.42,28.03,-0.93,7.00,507.14,467.00,-3024.13,65891
0.90,27.79,-0.24,7.00,515.11,474.00,-3014.06,65899
1.10,27.05,-0.75,7.00,486.22,449.00,-3003.15,65908
0.80,26.61,-0.44,7.00,481.54,445.00,-2993.07,65917
0.42,25.22,-1.39,7.00,427.64,400.00,-2982.16,65927
0.37,24.36,-0.86,7.00,416.72,391.00,-2971.25,65936
0.37,23.53,-0.82,7.00,396.90,374.00,-2961.18,65945
0.37,22.96,-0.58,7.00,387.43,366.00,-2950.27,65953
0.37,22.60,-0.36,7.00,382.76,362.00,-2939.36,65963
1.15,21.70,-0.90,7.00,349.57,334.00,-2929.28,65972
0.37,21.28,-0.42,7.00,348.80,334.00,-2918.37,65981
0.37,21.65,0.37,7.00,373.60,354.00,-2907.46,65990
0.37,20.77,-0.89,7.00,326.41,315.00,-2896.55,65999
0.37,20.29,-0.47,7.00,322.78,312.00,-2885.64,66008
0.37,19.87,-0.42,7.00,313.26,304.00,-2874.73,66017
0.37,18.94,-0.93,7.00,279.74,275.00,-2863.82,66026
0.37,17.91,-1.03,7.00,252.08,252.00,-2852.90,66035
0.66,17.12,-0.79,7.00,237.18,239.00,-2841.99,66044
0.37,16.18,-0.94,7.00,210.55,217.00,-2831.92,66054
0.37,15.40,-0.77,7.00,194.67,204.00,-2821.01,66062
0.37,14.41,-0.99,7.00,165.49,179.00,-2810.10,66071
0.37,14.09,-0.32,7.00,171.01,184.00,-2800.03,66080
0.37,13.65,-0.44,7.00,157.53,172.00,-2789.12,66089
0.37,12.95,-0.71,7.00,134.52,153.00,-2779.04,66099
0.18,12.39,-0.56,7.00,123.49,144.00,-2768.13,66108
0.95,11.51,-0.88,7.00,95.03,120.00,-2757.22,66116
0.37,10.73,-0.77,7.00,77.82,105.00,-2747.15,66125
0.32,9.54,-1.19,7.00,39.78,73.00,-2737.08,66135
0.32,7.81,-1.73,7.00,-14.18,-51.00,-2727.00,66143
0.37,6.18,-1.64,7.00,-53.40,-85.00,-2716.93,66152
0.32,5.30,-0.87,7.00,-59.92,-90.00,-2707.70,66161
0.80,4.39,-0.92,7.00,-16.74,-54.00,-2699.31,66169
0.80,3.27,-1.12,7.00,-23.13,-59.00,-2691.75,66179
0.80,2.76,-0.51,7.00,-23.23,-59.00,-2684.20,66188
1.00,2.72,-0.04,7.00,-21.54,-58.00,-2677.48,66197
0.56,2.19,-0.53,7.00,-26.17,-62.00,-2671.61,66205
0.46,1.34,-0.86,7.00,-31.74,-66.00,-2665.73,66214
0.42,0.77,-0.57,7.00,-33.44,-68.00,-2660.70,66224
0.37,0.63,-0.14,7.00,-32.40,-67.00,-2656.50,66232
2.43,-0.11,-0.74,7.00,-38.48,-72.00,-2653.14,66241
0.46,-0.75,-0.64,7.00,-41.28,-74.00,-2649.79,66250
0.32,-1.10,-0.35,7.00,-41.90,-75.00,-2647.27,66258
0.46,-1.58,-0.48,7.00,-44.79,-77.00,-2644.75,66268
0.37,-2.38,-0.80,7.00,-50.09,-82.00,-2643.07,66277
0.32,-2.90,-0.52,7.00,-51.56,-83.00,-2642.23,66285
0.51,-3.48,-0.58,7.00,-54.69,-86.00,-2641.39,66294
0.32,-4.19,-0.71,7.00,-58.79,-89.00,-2641.39,66304
0.32,-4.95,-0.76,7.00,-62.79,-92.00,-2641.39,66312
0.32,-5.62,-0.67,7.00,-328.71,-317.00,-2641.39,66321
0.37,-6.17,-0.55,7.00,-340.24,-326.00,-2641.39,66330
0.37,-6.67,-0.50,7.00,-351.82,-336.00,-2642.23,66339
0.37,-7.28,-0.61,7.00,-369.14,-351.00,-2643.07,66348
0.37,-7.87,-0.60,7.00,-383.75,-363.00,-2643.91,66357
1.10,-7.98,-0.11,7.00,-376.77,-357.00,-2645.59,66366
0.37,-8.72,-0.74,7.00,-407.79,-383.00,-2648.11,66375
0.42,-9.04,-0.31,7.00,-407.20,-383.00,-2650.62,66383
0.70,-9.42,-0.38,7.00,-418.16,-392.00,-2653.98,66393
1.10,-9.60,-0.18,7.00,-418.57,-392.00,-2657.34,66402
0.46,-10.00,-0.40,7.00,-432.80,-404.00,-2661.54,66411
0.37,-9.90,0.10,7.00,-420.52,-394.00,-2665.73,66419
0.42,-10.53,-0.64,7.00,-451.09,-420.00,-2670.77,66428
0.42,-10.40,0.13,7.00,-432.49,-404.00,-2675.80,66438
0.37,-10.88,-0.47,7.00,-456.32,-424.00,-2681.68,66447
0.37,-11.04,-0.17,7.00,-454.34,-423.00,-2687.56,66456
0.46,-10.91,0.13,7.00,-445.28,-415.00,-2694.27,66465
0.37,-10.97,-0.06,7.00,-450.56,-419.00,-2700.98,66473
0.37,-11.44,-0.47,7.00,-470.28,-436.00,-2707.70,66483
0.51,-11.66,-0.22,7.00,-471.08,-437.00,-2715.25,66492
0.37,-11.80,-0.14,7.00,-472.85,-438.00,-2723.65,66501
0.37,-11.84,-0.03,7.00,-471.62,-437.00,-2731.20,66510
0.56,-11.87,-0.03,7.00,-472.18,-438.00,-2739.59,66520
0.37,-12.38,-0.51,7.00,-494.76,-457.00,-2747.99,66529
0.37,-12.54,-0.16,7.00,-491.88,-454.00,-2757.22,66537
0.37,-12.75,-0.21,7.00,-497.98,-459.00,-2765.61,66546
0.37,-13.25,-0.50,7.00,-516.21,-475.00,-2774.85,66555
0.42,-13.68,-0.43,7.00,-525.42,-482.00,-2784.08,66565
0.42,-14.07,-0.39,7.00,-534.52,-490.00,-2793.31,66574
0.37,-14.86,-0.79,7.00,-562.30,-514.00,-2802.54,66583
0.42,-15.23,-0.37,7.00,-563.33,-514.00,-2812.62,66592
0.42,-15.37,-0.14,7.00,-562.18,-513.00,-2821.85,66600
0.37,-15.56,-0.18,7.00,-567.61,-518.00,-2831.92,66610
0.37,-16.03,-0.48,7.00,-585.41,-533.00,-2841.99,66619
0.37,-16.12,-0.08,7.00,-579.54,-528.00,-2852.07,66628
1.15,-15.91,0.21,7.00,-568.56,-519.00,-2862.98,66637
0.37,-16.52,-0.61,7.00,-600.20,-545.00,-2873.05,66647
0.80,-16.72,-0.20,7.00,-596.91,-543.00,-2883.96,66656
1.10,-17.28,-0.57,7.00,-618.41,-561.00,-2895.71,66664
0.75,-17.09,0.20,7.00,-598.28,-544.00,-2906.62,66673
0.42,-17.49,-0.41,7.00,-620.51,-563.00,-2917.53,66682
0.37,-17.35,0.15,7.00,-605.63,-550.00,-2928.45,66692
0.37,-17.51,-0.17,7.00,-616.17,-559.00,-2939.36,66701
0.56,-17.14,0.37,7.00,-596.16,-542.00,-2950.27,66710
0.37,-17.81,-0.67,7.00,-633.66,-574.00,-2961.18,66719
0.37,-17.60,0.21,7.00,-610.63,-554.00,-2972.93,66728
0.42,-16.94,0.66,7.00,-585.20,-533.00,-2983.84,66737
0.42,-16.50,0.44,7.00,-578.75,-527.00,-2995.59,66746
0.37,-16.30,0.20,7.00,-578.28,-527.00,-3007.34,66755
0.56,-15.34,0.96,7.00,-539.22,-494.00,-3018.25,66764
0.37,-14.41,0.93,7.00,-516.75,-475.00,-3030.00,66774
0.37,-13.88,0.53,7.00,-511.53,-471.00,-3040.92,66783
0.75,-12.28,1.60,7.00,-449.94,-419.00,-3051.83,66792
0.37,-11.77,0.51,7.00,-459.21,-427.00,-3063.58,66800
0.37,-10.72,1.06,7.00,-421.71,-395.00,-3074.49,66809
0.42,-9.41,1.30,7.00,-384.18,-363.00,-3085.40,66819
0.37,-8.12,1.29,7.00,-352.04,-336.00,-3097.15,66828
0.66,-5.99,2.13,7.00,-282.27,-277.00,-3108.06,66837
0.42,-3.69,2.31,7.00,-44.21,-77.00,-3118.97,66846
0.32,-2.32,1.37,7.00,-41.09,-74.00,-3129.05,66854
0.37,-0.33,1.98,7.00,-28.75,-64.00,-3139.12,66864
0.32,1.32,1.66,7.00,-21.75,-58.00,-3149.19,66873
0.32,2.92,1.60,7.00,-13.97,-51.00,-3158.42,66882
0.32,4.26,1.33,7.00,-8.39,-46.00,-3167.66,66890
0.32,6.08,1.82,7.00,13.35,51.00,-3176.89,66899
0.51,7.06,0.99,7.00,21.35,57.00,-3185.28,66909
0.37,8.70,1.64,7.00,75.23,103.00,-3193.68,66917
0.32,9.95,1.25,7.00,98.60,123.00,-3201.23,66926
0.37,10.95,1.00,7.00,118.83,140.00,-3207.94,66935
0.37,11.82,0.87,7.00,137.89,156.00,-3212.98,66944
0.32,12.79,0.97,7.00,164.33,178.00,-3217.18,66953
0.37,13.48,0.68,7.00,175.67,188.00,-3220.53,66962
0.37,14.22,0.74,7.00,195.38,204.00,-3221.37,66971
0.51,15.14,0.92,7.00,221.73,226.00,-3221.37,66979
0.42,15.80,0.66,7.00,233.30,236.00,-3221.37,66989
0.37,16.57,0.77,7.00,254.74,254.00,-3221.37,66998
0.37,17.27,0.69,7.00,270.53,268.00,-3221.37,67007
0.42,17.83,0.56,7.00,281.86,277.00,-3221.37,67015
0.42,18.26,0.43,7.00,290.09,284.00,-3221.37,67024
0.42,18.60,0.34,7.00,296.66,290.00,-3221.37,67034
0.42,19.05,0.45,7.00,310.23,301.00,-3221.37,67043
0.42,19.49,0.44,7.00,321.09,310.00,-3221.37,67051
1.00,19.89,0.40,7.00,330.29,318.00,-3221.37,67060
0.56,20.25,0.36,7.00,338.34,325.00,-3221.37,67069
0.42,20.50,0.25,7.00,342.62,328.00,-3221.37,67079
0.42,20.44,-0.06,7.00,334.64,322.00,-3221.37,67087
0.42,20.17,-0.27,7.00,323.87,313.00,-3221.37,67096
0.46,19.75,-0.42,7.00,310.14,301.00,-3221.37,67105
0.37,19.47,-0.28,7.00,306.21,298.00,-3221.37,67115
0.42,19.45,-0.02,7.00,310.68,301.00,-3221.37,67123
0.42,19.09,-0.35,7.00,295.35,288.00,-3221.37,67132
0.42,19.04,-0.05,7.00,300.13,293.00,-3221.37,67141
0.42,18.94,-0.10,7.00,296.51,289.00,-3221.37,67150
1.00,18.93,-0.01,7.00,298.00,291.00,-3221.37,67159
0.70,18.98,0.05,7.00,300.61,293.00,-3221.37,67168
1.10,19.10,0.12,7.00,304.89,296.00,-3221.37,67177
0.70,19.31,0.21,7.00,312.15,303.00,-3221.37,67185
1.15,19.63,0.32,7.00,322.09,311.00,-3221.37,67194
0.90,20.00,0.37,7.00,332.43,320.00,-3221.37,67204
1.15,20.40,0.39,7.00,342.77,328.00,-3221.37,67213
1.05,20.79,0.40,7.00,352.80,337.00,-3221.37,67221
0.95,21.21,0.41,7.00,363.38,346.00,-3221.37,67230
0.90,21.61,0.40,7.00,373.20,354.00,-3221.37,67239
0.42,21.95,0.34,7.00,380.45,360.00,-3221.37,67249
0.42,22.42,0.47,7.00,394.86,372.00,-3221.37,67257
0.70,22.75,0.33,7.00,400.24,377.00,-3221.37,67266
0.42,23.12,0.37,7.00,410.38,385.00,-3221.37,67275
0.42,23.41,0.29,7.00,416.08,390.00,-3221.37,67283
0.46,23.68,0.27,7.00,422.31,396.00,-3221.37,67293
0.75,23.88,0.21,7.00,426.26,399.00,-3221.37,67302
0.37,24.09,0.21,7.00,431.37,403.00,-3221.37,67311
0.75,24.28,0.19,7.00,435.77,407.00,-3221.37,67319
0.46,24.44,0.16,7.00,439.03,410.00,-3221.37,67329
0.95,24.60,0.17,7.00,443.39,413.00,-3221.37,67338
0.42,24.75,0.15,7.00,446.69,416.00,-3221.37,67347
0.42,24.85,0.10,7.00,448.41,418.00,-3221.37,67355
0.42,24.91,0.05,7.00,448.75,418.00,-3221.37,67364
0.42,24.92,0.02,7.00,448.38,417.00,-3221.37,67374
0.95,24.90,-0.03,7.00,446.94,416.00,-3221.37,67383
1.30,24.85,-0.05,7.00,445.35,415.00,-3221.37,67391
0.37,24.79,-0.06,7.00,443.57,413.00,-3221.37,67400
0.42,24.70,-0.09,7.00,440.61,411.00,-3221.37,67409
0.56,24.56,-0.13,7.00,436.43,407.00,-3221.37,67419
0.42,24.36,-0.21,7.00,429.80,402.00,-3221.37,67427
0.42,24.09,-0.27,7.00,421.75,395.00,-3221.37,67436
1.00,23.76,-0.33,7.00,412.42,387.00,-3221.37,67445
0.85,23.52,-0.24,7.00,408.39,384.00,-3221.37,67454
0.85,23.26,-0.26,7.00,401.30,378.00,-3220.53,67463
0.66,22.98,-0.29,7.00,393.68,371.00,-3220.53,67472
0.37,22.74,-0.23,7.00,388.96,367.00,-3219.69,67481
0.37,22.51,-0.23,7.00,383.10,362.00,-3218.86,67490
0.42,21.97,-0.54,7.00,363.38,346.00,-3218.02,67499
0.37,21.52,-0.45,7.00,354.15,338.00,-3217.18,67508
0.37,20.99,-0.53,7.00,339.27,325.00,-3215.50,67517
0.42,20.63,-0.37,7.00,333.33,321.00,-3213.82,67526
0.37,20.47,-0.16,7.00,333.43,321.00,-3212.14,67534
0.37,20.43,-0.04,7.00,334.88,322.00,-3209.62,67544
0.42,20.32,-0.11,7.00,330.90,318.00,-3206.27,67553
0.37,20.32,-0.00,7.00,332.82,320.00,-3203.75,67562
0.37,20.34,0.02,7.00,333.76,321.00,-3199.55,67571
0.42,20.33,-0.01,7.00,332.94,320.00,-3196.19,67579
0.56,20.25,-0.07,7.00,329.86,318.00,-3192.00,67589
0.37,20.11,-0.14,7.00,324.95,313.00,-3187.80,67598
0.37,20.02,-0.09,7.00,323.53,312.00,-3182.76,67607
0.70,19.78,-0.24,7.00,314.81,305.00,-3177.73,67615
0.37,19.71,-0.07,7.00,316.20,306.00,-3171.85,67624
0.46,19.65,-0.06,7.00,314.91,305.00,-3165.98,67634
0.37,19.54,-0.10,7.00,311.51,302.00,-3160.10,67643
0.37,19.44,-0.10,7.00,309.00,300.00,-3153.39,67652
0.70,19.36,-0.08,7.00,307.37,299.00,-3146.67,67660
0.51,18.87,-0.49,7.00,287.07,281.00,-3139.12,67670
0.80,18.61,-0.27,7.00,284.82,280.00,-3131.56,67679
0.42,18.38,-0.22,7.00,280.04,276.00,-3124.01,67688
0.37,18.30,-0.08,7.00,280.76,276.00,-3116.46,67697
0.61,18.30,0.01,7.00,282.72,278.00,-3108.06,67705
1.10,18.56,0.25,7.00,294.00,287.00,-3098.83,67715
0.95,18.61,0.05,7.00,291.26,285.00,-3090.44,67724
0.46,18.60,-0.01,7.00,289.65,284.00,-3081.20,67733
0.37,18.86,0.26,7.00,301.66,294.00,-3071.97,67742
0.37,18.88,0.02,7.00,297.55,290.00,-3061.90,67751
0.37,19.03,0.15,7.00,303.68,295.00,-3051.83,67760
0.37,19.52,0.49,7.00,322.68,311.00,-3041.76,67769
0.42,19.30,-0.21,7.00,303.31,295.00,-3031.68,67778
0.42,19.32,0.02,7.00,308.33,299.00,-3020.77,67787
0.51,19.61,0.29,7.00,320.86,310.00,-3009.86,67796
0.85,19.55,-0.06,7.00,312.55,303.00,-2998.95,67806
0.46,19.83,0.28,7.00,326.43,315.00,-2988.04,67814
0.66,19.73,-0.10,7.00,316.29,306.00,-2976.29,67823
1.15,19.59,-0.14,7.00,311.85,302.00,-2964.54,67832
0.37,19.46,-0.13,7.00,309.07,300.00,-2952.79,67842
0.37,19.43,-0.04,7.00,309.87,301.00,-2941.04,67851
0.37,19.33,-0.09,7.00,306.54,298.00,-2929.28,67859
0.37,19.28,-0.05,7.00,305.93,297.00,-2916.69,67868
0.42,19.88,0.60,7.00,334.17,321.00,-2904.10,67877
0.37,19.37,-0.52,7.00,298.81,291.00,-2892.35,67887
0.37,18.84,-0.53,7.00,285.35,280.00,-2879.76,67896
0.61,18.57,-0.27,7.00,283.77,279.00,-2867.17,67905
0.46,17.21,-1.36,7.00,228.05,232.00,-2853.74,67914
0.70,16.83,-0.38,7.00,238.00,240.00,-2841.15,67922
0.42,16.17,-0.65,7.00,216.20,222.00,-2828.56,67932
0.51,15.36,-0.82,7.00,192.54,202.00,-2815.97,67941
0.37,13.55,-1.80,7.00,127.72,147.00,-2803.38,67950
0.37,12.85,-0.70,7.00,132.12,151.00,-2790.79,67959
0.37,11.35,-1.50,7.00,78.58,106.00,-2778.20,67968
0.32,9.73,-1.61,7.00,36.05,70.00,-2766.45,67977
0.37,8.33,-1.41,7.00,5.04,44.00,-2753.86,67986
0.56,7.30,-1.02,7.00,-12.96,-50.00,-2742.11,67994
0.32,5.37,-1.93,7.00,-79.41,-106.00,-2731.20,68003
0.42,4.60,-0.77,7.00,-15.04,-52.00,-2720.29,68013
0.37,3.64,-0.96,7.00,-20.65,-57.00,-2710.22,68022
0.28,3.40,-0.24,7.00,-18.95,-55.00,-2700.15,68030
0.32,2.31,-1.09,7.00,-27.84,-63.00,-2691.75,68039
0.32,1.10,-1.21,7.00,-34.36,-68.00,-2683.36,68048
0.32,0.32,-0.78,7.00,-36.54,-70.00,-2674.97,68057
0.37,-0.13,-0.45,7.00,-37.45,-71.00,-2668.25,68066
0.32,-0.94,-0.81,7.00,-42.91,-76.00,-2661.54,68075
0.80,-1.80,-0.87,7.00,-47.48,-79.00,-2655.66,68083
0.42,-2.75,-0.95,7.00,-52.53,-84.00,-2650.62,68092
0.42,-2.81,-0.06,7.00,-49.25,-81.00,-2646.43,68102
0.42,-3.80,-0.99,7.00,-57.97,-88.00,-2642.23,68111
0.37,-4.71,-0.91,7.00,-62.16,-92.00,-2638.87,68119
0.32,-5.50,-0.79,7.00,-328.41,-316.00,-2636.36,68128
0.51,-6.11,-0.61,7.00,-340.01,-326.00,-2634.68,68137
0.37,-6.63,-0.52,7.00,-351.11,-336.00,-2634.68,68147
0.37,-7.32,-0.69,7.00,-371.97,-353.00,-2634.68,68155
0.56,-7.88,-0.55,7.00,-382.96,-362.00,-2634.68,68164
0.37,-8.36,-0.49,7.00,-393.89,-372.00,-2634.68,68173
0.37,-8.94,-0.57,7.00,-409.85,-385.00,-2634.68,68183
1.10,-9.39,-0.46,7.00,-418.98,-393.00,-2634.68,68191
0.90,-9.82,-0.42,7.00,-428.82,-401.00,-2634.68,68200
1.15,-10.39,-0.57,7.00,-446.21,-416.00,-2634.68,68209
1.05,-10.88,-0.49,7.00,-456.85,-425.00,-2634.68,68218
0.80,-11.28,-0.40,7.00,-465.00,-432.00,-2634.68,68227
0.42,-11.70,-0.42,7.00,-475.81,-441.00,-2634.68,68236
0.46,-12.11,-0.42,7.00,-486.17,-449.00,-2634.68,68245
0.85,-12.54,-0.43,7.00,-497.03,-459.00,-2635.52,68254
1.00,-13.05,-0.51,7.00,-511.53,-471.00,-2636.36,68263
1.00,-13.35,-0.30,7.00,-514.88,-474.00,-2637.20,68272
0.51,-13.59,-0.24,7.00,-519.59,-478.00,-2638.87,68281
0.56,-14.01,-0.42,7.00,-533.79,-489.00,-2641.39,68290
0.37,-14.49,-0.48,7.00,-546.91,-501.00,-2643.07,68299
0.37,-14.93,-0.44,7.00,-557.11,-509.00,-2646.43,68308
0.37,-15.35,-0.42,7.00,-567.11,-518.00,-2649.79,68317
0.37,-15.75,-0.40,7.00,-576.59,-526.00,-2653.14,68326
0.95,-15.73,0.02,7.00,-567.95,-518.00,-2657.34,68335
0.42,-16.12,-0.39,7.00,-585.78,-533.00,-2661.54,68344
0.42,-16.12,-0.00,7.00,-578.21,-527.00,-2665.73,68354
0.66,-16.72,-0.59,7.00,-604.77,-549.00,-2670.77,68363
1.15,-16.83,-0.12,7.00,-598.17,-544.00,-2676.64,68371
1.00,-17.06,-0.23,7.00,-606.02,-550.00,-2681.68,68380
0.95,-17.33,-0.27,7.00,-613.74,-557.00,-2688.39,68389
0.42,-17.03,0.30,7.00,-594.75,-541.00,-2694.27,68399
0.75,-17.02,0.01,7.00,-600.28,-546.00,-2700.98,68408
0.46,-17.62,-0.60,7.00,-627.29,-568.00,-2707.70,68417
0.51,-17.85,-0.23,7.00,-625.95,-567.00,-2715.25,68425
0.42,-17.98,-0.13,7.00,-627.18,-568.00,-2722.81,68434
0.51,-18.28,-0.30,7.00,-638.01,-577.00,-2730.36,68444
0.80,-18.28,-0.00,7.00,-632.04,-572.00,-2738.76,68453
1.05,-18.66,-0.38,7.00,-649.13,-587.00,-2747.15,68462
0.70,-18.73,-0.07,7.00,-644.78,-583.00,-2755.54,68471
0.37,-18.79,-0.06,7.00,-645.99,-584.00,-2763.94,68480
1.15,-18.79,0.01,7.00,-644.53,-583.00,-2772.33,68489
1.00,-18.89,-0.10,7.00,-649.23,-587.00,-2781.56,68498
0.70,-18.90,-0.01,7.00,-647.72,-586.00,-2789.95,68507
1.10,-18.97,-0.07,7.00,-650.85,-588.00,-2799.19,68516
0.90,-19.11,-0.14,7.00,-655.56,-592.00,-2808.42,68526
0.37,-19.42,-0.30,7.00,-666.50,-601.00,-2817.65,68534
0.42,-19.14,0.28,7.00,-647.81,-586.00,-2826.89,68543
0.37,-19.20,-0.06,7.00,-656.06,-593.00,-2836.96,68552
0.90,-19.06,0.14,7.00,-648.76,-586.00,-2847.03,68561
1.00,-19.15,-0.09,7.00,-655.56,-592.00,-2856.26,68571
1.05,-19.36,-0.21,7.00,-662.99,-598.00,-2867.17,68580
0.42,-19.16,0.19,7.00,-650.18,-588.00,-2877.25,68589
0.46,-19.21,-0.05,7.00,-656.37,-593.00,-2887.32,68597
0.66,-19.31,-0.09,7.00,-659.46,-595.00,-2898.23,68606
0.42,-19.47,-0.17,7.00,-665.16,-600.00,-2908.30,68616
0.51,-19.87,-0.40,7.00,-679.90,-613.00,-2919.21,68625
0.90,-20.03,-0.15,7.00,-678.83,-612.00,-2929.28,68634
1.30,-19.87,0.16,7.00,-668.62,-603.00,-2940.20,68643
0.75,-20.39,-0.52,7.00,-695.06,-625.00,-2951.11,68653
0.42,-20.20,0.19,7.00,-676.23,-610.00,-2962.02,68661
0.42,-19.85,0.35,7.00,-664.08,-599.00,-2972.93,68670
0.37,-19.74,0.10,7.00,-666.45,-601.00,-2983.84,68679
1.00,-19.93,-0.19,7.00,-677.12,-610.00,-2994.75,68688
1.10,-19.90,0.04,7.00,-671.64,-606.00,-3006.50,68698
0.90,-19.39,0.51,7.00,-649.62,-587.00,-3017.41,68707
0.70,-19.08,0.31,7.00,-645.92,-584.00,-3028.33,68716
0.56,-18.89,0.19,7.00,-643.35,-582.00,-3039.24,68724
0.90,-18.82,0.07,7.00,-644.20,-583.00,-3049.31,68733
0.85,-18.44,0.39,7.00,-628.17,-569.00,-3060.22,68743
0.61,-17.75,0.68,7.00,-605.25,-550.00,-3071.13,68752
0.61,-17.31,0.44,7.00,-598.85,-544.00,-3082.88,68761
0.37,-16.89,0.42,7.00,-588.76,-536.00,-3093.79,68770
0.46,-16.22,0.67,7.00,-567.04,-518.00,-3105.55,68780
1.05,-15.64,0.57,7.00,-554.60,-507.00,-3116.46,68788
0.66,-15.20,0.44,7.00,-546.21,-500.00,-3127.37,68797
1.15,-13.63,1.57,7.00,-484.42,-448.00,-3138.28,68806
0.95,-13.16,0.47,7.00,-494.44,-456.00,-3149.19,68815
0.90,-11.85,1.30,7.00,-445.28,-415.00,-3160.10,68825
0.70,-11.30,0.55,7.00,-446.54,-416.00,-3171.01,68834
0.37,-10.15,1.15,7.00,-405.63,-381.00,-3181.92,68843
0.37,-9.19,0.96,7.00,-385.65,-365.00,-3192.84,68851
0.37,-7.84,1.36,7.00,-343.75,-329.00,-3203.75,68860
0.37,-7.25,0.58,7.00,-344.66,-330.00,-3214.66,68870
0.61,-6.12,1.14,7.00,-305.22,-297.00,-3224.73,68879
0.46,-4.77,1.34,7.00,-53.50,-85.00,-3234.80,68888
0.80,-3.52,1.26,7.00,-47.57,-80.00,-3244.88,68896
0.95,-2.29,1.23,7.00,-41.56,-74.00,-3254.11,68905
0.90,-1.08,1.21,7.00,-35.54,-69.00,-3263.34,68915
1.00,0.20,1.28,7.00,-28.92,-64.00,-3271.73,68923
0.61,1.52,1.33,7.00,-22.07,-58.00,-3280.13,68932
0.46,2.72,1.20,7.00,-16.58,-53.00,-3288.52,68941
1.05,4.00,1.28,7.00,-9.90,-48.00,-3296.91,68950
0.32,5.30,1.30,7.00,-16.63,-53.00,-3304.47,68959
0.70,6.35,1.06,7.00,4.93,44.00,-3311.18,68968
0.32,7.53,1.18,7.00,37.01,71.00,-3317.90,68976
0.42,8.66,1.12,7.00,63.86,93.00,-3324.61,68985
0.42,9.63,0.98,7.00,85.40,112.00,-3329.65,68995
0.32,10.50,0.86,7.00,104.59,128.00,-3333.84,69003
0.32,11.37,0.88,7.00,126.87,146.00,-3337.20,69012
0.51,12.25,0.87,7.00,148.60,165.00,-3339.72,69021
0.56,12.79,0.55,7.00,155.69,171.00,-3341.40,69030
1.15,13.30,0.50,7.00,167.47,181.00,-3341.40,69039
0.95,13.58,0.28,7.00,170.12,183.00,-3341.40,69048
0.46,14.01,0.43,7.00,183.87,194.00,-3341.40,69057
0.75,13.98,-0.03,7.00,174.04,186.00,-3341.40,69066
0.70,14.29,0.31,7.00,188.60,198.00,-3341.40,69074
1.10,14.02,-0.27,7.00,170.03,183.00,-3341.40,69084
0.51,13.90,-0.12,7.00,170.12,183.00,-3341.40,69093
1.10,13.54,-0.37,7.00,156.08,171.00,-3340.56,69101
0.42,13.11,-0.42,7.00,144.45,161.00,-3339.72,69110
0.32,12.76,-0.35,7.00,136.92,155.00,-3338.88,69120
0.37,12.18,-0.58,7.00,117.92,139.00,-3338.04,69129
0.42,11.72,-0.46,7.00,108.65,131.00,-3338.04,69137
0.32,11.33,-0.39,7.00,100.35,124.00,-3337.20,69146
0.80,11.05,-0.27,7.00,95.94,120.00,-3337.20,69155
0.37,11.04,-0.01,7.00,100.88,124.00,-3337.20,69164
0.42,11.18,0.14,7.00,107.37,130.00,-3337.20,69173
0.56,11.40,0.22,7.00,114.41,136.00,-3337.20,69182
0.37,11.65,0.25,7.00,121.35,142.00,-3337.20,69191
0.66,11.99,0.33,7.00,131.39,150.00,-3337.20,69199
1.05,12.32,0.33,7.00,139.61,157.00,-3337.20,69209
0.66,12.67,0.35,7.00,148.68,165.00,-3337.20,69218
1.15,13.06,0.39,7.00,159.17,174.00,-3337.20,69227
0.85,13.47,0.42,7.00,170.13,183.00,-3337.20,69235
0.32,13.90,0.43,7.00,181.11,192.00,-3337.20,69244
0.37,14.37,0.46,7.00,193.42,203.00,-3337.20,69254
0.37,14.75,0.38,7.00,201.40,209.00,-3337.20,69263
0.56,15.10,0.35,7.00,209.37,216.00,-3337.20,69271
0.37,15.38,0.28,7.00,215.24,221.00,-3337.20,69280
0.37,15.66,0.28,7.00,221.99,227.00,-3337.20,69289
0.37,15.96,0.31,7.00,230.25,234.00,-3337.20,69298
0.37,16.24,0.28,7.00,236.53,239.00,-3337.20,69307
0.37,16.51,0.27,7.00,243.09,244.00,-3337.20,69316
0.66,16.73,0.22,7.00,247.67,248.00,-3337.20,69325
1.10,16.91,0.18,7.00,251.25,251.00,-3337.20,69334
0.37,17.09,0.18,7.00,255.91,255.00,-3337.20,69343
0.46,17.28,0.19,7.00,260.80,259.00,-3337.20,69352
0.75,17.45,0.17,7.00,264.79,263.00,-3337.20,69361
0.42,17.63,0.17,7.00,269.14,266.00,-3337.20,69369
0.56,17.70,0.07,7.00,268.86,266.00,-3337.20,69379
0.42,17.74,0.04,7.00,269.21,266.00,-3337.20,69388
0.56,17.75,0.01,7.00,269.02,266.00,-3337.20,69396
0.51,17.74,-0.01,7.00,268.52,266.00,-3337.20,69405
0.42,17.77,0.03,7.00,269.75,267.00,-3337.20,69414
0.75,17.79,0.02,7.00,270.30,267.00,-3337.20,69424
1.05,17.83,0.04,7.00,271.51,268.00,-3337.20,69432
0.70,17.88,0.05,7.00,272.92,270.00,-3337.20,69441
0.42,17.93,0.05,7.00,274.25,271.00,-3337.20,69450
0.42,17.99,0.06,7.00,276.12,272.00,-3337.20,69459
1.15,18.05,0.06,7.00,277.52,273.00,-3337.20,69468
1.00,18.13,0.07,7.00,279.63,275.00,-3337.20,69477
0.75,18.21,0.08,7.00,281.74,277.00,-3337.20,69486
1.05,18.28,0.07,7.00,283.38,278.00,-3337.20,69494
0.70,18.40,0.12,7.00,287.46,282.00,-3337.20,69504
0.42,18.54,0.14,7.00,291.17,285.00,-3337.20,69513
0.85,18.67,0.13,7.00,294.36,288.00,-3337.20,69522
0.46,18.79,0.12,7.00,297.35,290.00,-3337.20,69530
0.75,18.88,0.08,7.00,298.55,291.00,-3337.20,69539
0.90,18.91,0.04,7.00,298.56,291.00,-3337.20,69549
1.05,18.89,-0.02,7.00,296.72,290.00,-3337.20,69558
0.42,18.80,-0.09,7.00,293.32,287.00,-3337.20,69566
0.37,18.73,-0.08,7.00,291.60,285.00,-3337.20,69575
0.37,18.66,-0.07,7.00,290.11,284.00,-3337.20,69584
1.00,18.62,-0.04,7.00,289.87,284.00,-3337.20,69594
0.70,18.59,-0.03,7.00,289.00,283.00,-3337.20,69602
1.05,18.53,-0.06,7.00,287.16,282.00,-3337.20,69611
0.70,18.44,-0.09,7.00,284.01,279.00,-3337.20,69620
0.37,18.31,-0.13,7.00,280.25,276.00,-3337.20,69628
0.37,18.14,-0.17,7.00,275.27,272.00,-3337.20,69638
0.95,17.95,-0.19,7.00,269.89,267.00,-3337.20,69647
0.75,17.78,-0.17,7.00,266.09,264.00,-3337.20,69656
1.05,17.65,-0.13,7.00,263.72,262.00,-3337.20,69664
0.70,17.55,-0.11,7.00,261.56,260.00,-3337.20,69673
0.56,17.46,-0.09,7.00,259.73,258.00,-3337.20,69683
0.66,17.36,-0.10,7.00,256.80,256.00,-3337.20,69692
0.46,17.18,-0.18,7.00,250.98,251.00,-3337.20,69700
0.80,16.99,-0.19,7.00,245.97,247.00,-3337.20,69709
1.05,16.78,-0.21,7.00,240.46,242.00,-3337.20,69719
0.70,16.82,0.04,7.00,246.40,247.00,-3337.20,69728
1.10,16.19,-0.64,7.00,216.87,222.00,-3337.20,69736
0.56,16.16,-0.03,7.00,228.26,232.00,-3337.20,69745
1.15,15.79,-0.36,7.00,212.47,219.00,-3337.20,69754
0.95,15.64,-0.15,7.00,212.88,219.00,-3337.20,69763
0.42,15.52,-0.12,7.00,210.67,217.00,-3337.20,69772
0.37,15.46,-0.06,7.00,210.16,217.00,-3337.20,69781
0.85,15.40,-0.05,7.00,209.03,216.00,-3337.20,69790
1.10,15.29,-0.11,7.00,205.14,212.00,-3337.20,69798
0.61,15.24,-0.05,7.00,204.87,212.00,-3337.20,69808
1.10,15.18,-0.06,7.00,203.44,211.00,-3337.20,69817
0.42,15.13,-0.05,7.00,202.24,210.00,-3337.20,69826
0.56,15.02,-0.11,7.00,198.37,207.00,-3337.20,69834
1.05,14.87,-0.15,7.00,193.78,203.00,-3337.20,69843
0.66,14.73,-0.14,7.00,190.38,200.00,-3337.20,69853
1.10,14.64,-0.09,7.00,189.38,199.00,-3337.20,69862
0.90,14.54,-0.10,7.00,186.53,197.00,-3337.20,69870
0.42,14.50,-0.04,7.00,186.84,197.00,-3337.20,69879
0.32,14.46,-0.05,7.00,185.48,196.00,-3337.20,69889
0.37,14.45,-0.01,7.00,186.08,196.00,-3337.20,69898
0.56,14.42,-0.03,7.00,185.05,195.00,-3337.20,69906
0.56,14.43,0.01,7.00,186.01,196.00,-3337.20,69915
1.10,14.46,0.03,7.00,187.01,197.00,-3337.20,69924
0.37,14.43,-0.03,7.00,185.32,196.00,-3337.20,69933
1.00,14.41,-0.02,7.00,184.92,195.00,-3337.20,69942
0.51,14.31,-0.11,7.00,180.57,192.00,-3337.20,69951
0.37,14.18,-0.13,7.00,176.97,189.00,-3337.20,69960
0.51,14.07,-0.11,7.00,174.38,186.00,-3337.20,69968
0.32,13.98,-0.09,7.00,172.79,185.00,-3337.20,69978
0.46,13.87,-0.11,7.00,169.46,182.00,-3337.20,69987
0.90,13.73,-0.14,7.00,165.38,179.00,-3337.20,69996
0.37,13.54,-0.19,7.00,159.84,174.00,-3337.20,70004
0.85,13.39,-0.16,7.00,156.52,171.00,-3337.20,70013
0.85,13.16,-0.22,7.00,149.69,166.00,-3337.20,70023
0.56,12.98,-0.19,7.00,145.66,162.00,-3337.20,70032
1.10,12.77,-0.21,7.00,139.94,157.00,-3337.20,70040
0.37,12.55,-0.22,7.00,134.39,153.00,-3337.20,70049
0.75,12.47,-0.08,7.00,134.99,153.00,-3337.20,70059
0.37,12.39,-0.07,7.00,133.30,152.00,-3337.20,70068
0.32,12.32,-0.07,7.00,131.73,151.00,-3337.20,70076
0.61,12.30,-0.03,7.00,131.90,151.00,-3337.20,70085
1.10,12.24,-0.06,7.00,129.92,149.00,-3337.20,70094
0.37,12.16,-0.08,7.00,127.50,147.00,-3337.20,70103
0.42,12.08,-0.09,7.00,125.20,145.00,-3337.20,70112
0.32,11.99,-0.09,7.00,123.03,143.00,-3337.20,70121
0.37,11.96,-0.03,7.00,123.57,144.00,-3337.20,70130
0.37,11.94,-0.03,7.00,122.92,143.00,-3337.20,70138
0.37,11.95,0.01,7.00,123.80,144.00,-3337.20,70148
1.00,11.96,0.01,7.00,124.29,144.00,-3337.20,70157
0.42,11.94,-0.02,7.00,123.15,143.00,-3337.20,70166
0.95,11.89,-0.05,7.00,121.19,142.00,-3337.20,70174
0.85,11.83,-0.06,7.00,119.55,140.00,-3337.20,70183
1.00,11.69,-0.14,7.00,114.41,136.00,-3337.20,70193
0.61,11.58,-0.10,7.00,112.53,134.00,-3337.20,70202
1.10,11.50,-0.09,7.00,110.61,133.00,-3337.20,70210
0.37,11.45,-0.05,7.00,110.19,132.00,-3337.20,70219
1.15,11.47,0.02,7.00,112.06,134.00,-3337.20,70228
0.37,11.47,0.00,7.00,111.74,134.00,-3337.20,70237
0.37,11.52,0.05,7.00,113.88,135.00,-3337.20,70246
0.37,11.52,0.00,7.00,113.10,135.00,-3337.20,70255
0.32,11.53,0.01,7.00,113.54,135.00,-3337.20,70264
0.32,11.50,-0.04,7.00,111.70,134.00,-3337.20,70273
0.32,11.44,-0.05,7.00,110.02,132.00,-3337.20,70282
0.32,11.41,-0.04,7.00,109.37,132.00,-3337.20,70291
0.37,11.45,0.04,7.00,111.94,134.00,-3337.20,70300
0.95,11.50,0.05,7.00,113.59,135.00,-3337.20,70308
1.05,11.65,0.15,7.00,119.43,140.00,-3337.20,70318
0.61,11.79,0.13,7.00,122.34,143.00,-3337.20,70327
0.46,11.95,0.16,7.00,126.88,146.00,-3337.20,70336
0.85,12.10,0.16,7.00,130.76,150.00,-3337.20,70344
0.95,12.21,0.10,7.00,132.25,151.00,-3337.20,70353
0.90,12.31,0.10,7.00,134.67,153.00,-3337.20,70363
1.05,12.34,0.04,7.00,134.29,153.00,-3337.20,70371
0.61,12.37,0.03,7.00,134.74,153.00,-3337.20,70380
1.10,12.43,0.06,7.00,137.12,155.00,-3337.20,70389
0.37,12.48,0.05,7.00,138.04,156.00,-3337.20,70398
0.37,12.49,0.00,7.00,137.21,155.00,-3337.20,70407
0.51,12.50,0.02,7.00,137.83,156.00,-3337.20,70416
0.32,12.38,-0.12,7.00,132.08,151.00,-3337.20,70425
0.66,12.24,-0.14,7.00,127.99,147.00,-3337.20,70434
0.42,12.06,-0.18,7.00,122.98,143.00,-3337.20,70443
0.42,11.89,-0.17,7.00,118.77,140.00,-3337.20,70452
0.51,11.74,-0.15,7.00,115.53,137.00,-3337.20,70461
0.90,11.63,-0.11,7.00,113.62,135.00,-3337.20,70469
0.66,11.56,-0.08,7.00,112.41,134.00,-3337.20,70478
1.05,11.45,-0.11,7.00,109.18,131.00,-3337.20,70488
0.61,11.31,-0.14,7.00,104.86,128.00,-3337.20,70497
0.51,11.19,-0.12,7.00,102.38,126.00,-3337.20,70505
0.37,11.05,-0.14,7.00,98.42,122.00,-3337.20,70514
0.32,10.91,-0.14,7.00,95.02,120.00,-3337.20,70523
0.37,10.78,-0.14,7.00,91.68,117.00,-3337.20,70532
0.37,10.62,-0.16,7.00,87.23,113.00,-3337.20,70541
0.90,10.53,-0.08,7.00,86.71,113.00,-3337.20,70550
0.42,10.47,-0.06,7.00,85.47,112.00,-3337.20,70559
0.32,10.43,-0.04,7.00,85.09,111.00,-3337.20,70567
0.37,10.43,-0.01,7.00,85.46,112.00,-3337.20,70577
0.37,10.43,0.00,7.00,85.83,112.00,-3337.20,70586
0.42,10.46,0.03,7.00,87.13,113.00,-3337.20,70594
0.90,10.53,0.07,7.00,89.71,115.00,-3337.20,70603
1.10,10.59,0.06,7.00,90.90,116.00,-3337.20,70612
0.32,10.63,0.04,7.00,91.37,116.00,-3337.20,70621
0.75,10.68,0.06,7.00,93.24,118.00,-3337.20,70630
0.75,10.67,-0.01,7.00,91.42,117.00,-3337.20,70639
0.37,10.60,-0.07,7.00,88.61,114.00,-3337.20,70647
0.51,10.56,-0.04,7.00,88.08,114.00,-3337.20,70657
0.37,10.47,-0.09,7.00,85.06,111.00,-3337.20,70666
0.80,10.42,-0.05,7.00,84.69,111.00,-3337.20,70674
0.46,10.34,-0.09,7.00,81.72,108.00,-3337.20,70683
0.80,10.25,-0.09,7.00,79.58,107.00,-3337.20,70692
0.95,10.17,-0.09,7.00,77.40,105.00,-3337.20,70701
0.90,10.10,-0.07,7.00,75.99,103.00,-3337.20,70710
1.00,9.98,-0.12,7.00,72.06,100.00,-3337.20,70719
0.66,9.88,-0.09,7.00,70.18,99.00,-3337.20,70727
0.37,9.76,-0.12,7.00,66.61,96.00,-3337.20,70736
1.00,9.67,-0.09,7.00,64.88,94.00,-3337.20,70746
0.37,9.60,-0.07,7.00,63.76,93.00,-3337.20,70754
0.37,9.54,-0.07,7.00,62.02,92.00,-3337.20,70763
0.32,9.45,-0.08,7.00,59.71,90.00,-3337.20,70771
0.32,9.41,-0.04,7.00,59.42,90.00,-3337.20,70780
0.32,9.39,-0.02,7.00,59.33,89.00,-3337.20,70789
0.70,9.35,-0.04,7.00,57.87,88.00,-3337.20,70798
0.46,9.36,0.02,7.00,59.44,90.00,-3337.20,70807
0.70,9.42,0.06,7.00,61.81,92.00,-3337.20,70815
0.46,9.50,0.07,7.00,63.91,93.00,-3337.20,70824
0.70,9.57,0.07,7.00,65.52,95.00,-3337.20,70833
0.56,9.68,0.11,7.00,69.31,98.00,-3337.20,70842
0.42,9.71,0.03,7.00,68.26,97.00,-3337.20,70851
0.37,9.74,0.03,7.00,69.20,98.00,-3337.20,70859
0.90,9.82,0.07,7.00,71.85,100.00,-3337.20,70868
1.20,9.88,0.07,7.00,73.48,101.00,-3337.20,70877
0.95,9.95,0.06,7.00,74.93,103.00,-3337.20,70886
0.66,10.08,0.13,7.00,79.56,107.00,-3337.20,70895
1.05,10.26,0.18,7.00,85.01,111.00,-3337.20,70903
0.66,10.36,0.11,7.00,86.20,112.00,-3337.20,70913
0.42,10.52,0.16,7.00,91.33,116.00,-3337.20,70922
0.37,10.63,0.11,7.00,92.87,118.00,-3337.20,70931
0.37,10.72,0.09,7.00,94.85,119.00,-3337.20,70939
0.37,10.80,0.08,7.00,96.71,121.00,-3337.20,70948
0.37,10.84,0.03,7.00,96.63,121.00,-3337.20,70958
0.80,10.91,0.08,7.00,99.39,123.00,-3337.20,70966
0.70,10.96,0.04,7.00,99.76,124.00,-3337.20,70975
0.37,10.92,-0.04,7.00,97.24,121.00,-3337.20,70984
0.66,10.90,-0.02,7.00,97.14,121.00,-3337.20,70992
1.05,10.88,-0.02,7.00,96.49,121.00,-3337.20,71002
0.46,10.85,-0.03,7.00,95.69,120.00,-3337.20,71011
1.10,10.85,0.00,7.00,96.34,121.00,-3337.20,71019
0.90,10.76,-0.09,7.00,92.26,117.00,-3337.20,71028
0.90,10.70,-0.07,7.00,91.05,116.00,-3337.20,71037
0.61,10.62,-0.07,7.00,89.10,115.00,-3337.20,71046
0.32,10.49,-0.13,7.00,84.65,111.00,-3337.20,71055
0.32,10.36,-0.13,7.00,81.32,108.00,-3337.20,71064
0.37,10.28,-0.08,7.00,80.49,107.00,-3337.20,71072
0.32,10.22,-0.06,7.00,79.21,106.00,-3337.20,71081
0.56,10.24,0.02,7.00,81.57,108.00,-3337.20,71091
0.70,10.25,0.01,7.00,81.48,108.00,-3337.20,71100
0.42,10.30,0.05,7.00,83.55,110.00,-3337.20,71108
0.95,10.36,0.06,7.00,85.37,111.00,-3337.20,71117
0.75,10.44,0.07,7.00,87.28,113.00,-3337.20,71127
0.95,10.47,0.04,7.00,87.61,113.00,-3337.20,71135
1.00,10.54,0.07,7.00,89.93,115.00,-3337.20,71144
0.51,10.59,0.05,7.00,90.76,116.00,-3337.20,71153
0.56,10.72,0.13,7.00,95.47,120.00,-3337.20,71161
0.37,10.84,0.12,7.00,98.25,122.00,-3337.20,71171
0.32,10.92,0.09,7.00,99.73,124.00,-3337.20,71180
0.42,10.97,0.05,7.00,100.14,124.00,-3337.20,71188
0.37,10.97,0.01,7.00,99.47,123.00,-3337.20,71197
0.37,10.85,-0.12,7.00,93.81,119.00,-3337.20,71206
0.70,10.66,-0.19,7.00,87.67,113.00,-3337.20,71215
0.37,10.36,-0.30,7.00,78.13,105.00,-3337.20,71224
0.32,10.08,-0.28,7.00,71.48,100.00,-3337.20,71233
0.61,9.82,-0.26,7.00,65.23,94.00,-3337.20,71241
1.10,9.58,-0.24,7.00,59.54,90.00,-3337.20,71250
0.56,9.38,-0.20,7.00,55.60,86.00,-3337.20,71260
0.66,9.28,-0.10,7.00,55.14,86.00,-3337.20,71268
0.46,9.20,-0.09,7.00,53.14,84.00,-3337.20,71277
0.70,9.20,0.01,7.00,55.19,86.00,-3337.20,71285
0.85,9.32,0.11,7.00,60.15,90.00,-3337.20,71294
0.85,9.45,0.13,7.00,63.94,93.00,-3337.20,71304
0.80,9.59,0.14,7.00,67.34,96.00,-3337.20,71312
0.46,9.66,0.08,7.00,68.13,97.00,-3337.20,71321
0.37,9.71,0.05,7.00,68.75,97.00,-3337.20,71329
0.37,9.66,-0.05,7.00,65.43,95.00,-3337.20,71339
0.32,9.61,-0.05,7.00,64.31,94.00,-3337.20,71348
0.37,9.54,-0.07,7.00,62.11,92.00,-3337.20,71356
1.00,9.52,-0.02,7.00,62.58,92.00,-3337.20,71365
0.85,9.54,0.02,7.00,63.87,93.00,-3337.20,71373
0.46,9.61,0.07,7.00,66.53,96.00,-3337.20,71383
0.37,9.61,0.01,7.00,65.45,95.00,-3337.20,71392
0.32,9.55,-0.06,7.00,62.59,92.00,-3337.20,71400
0.75,9.43,-0.12,7.00,58.35,89.00,-3337.20,71409
1.05,9.17,-0.26,7.00,49.18,81.00,-3337.20,71417
0.61,8.85,-0.32,7.00,39.98,73.00,-3337.20,71427
0.70,8.55,-0.31,7.00,32.61,67.00,-3337.20,71436
0.51,8.31,-0.24,7.00,27.85,63.00,-3337.20,71444
0.32,8.16,-0.15,7.00,25.89,61.00,-3337.20,71453
0.46,8.01,-0.14,7.00,22.54,58.00,-3337.20,71461
1.05,7.85,-0.16,7.00,18.16,55.00,-3337.20,71471
0.61,7.72,-0.13,7.00,15.49,52.00,-3337.20,71480
1.05,7.58,-0.15,7.00,11.56,49.00,-3337.20,71488
0.85,7.40,-0.17,7.00,6.60,45.00,-3337.20,71497
0.42,7.21,-0.19,7.00,1.34,41.00,-3337.20,71505
0.32,6.95,-0.26,7.00,-6.48,-45.00,-3337.20,71515
0.32,6.78,-0.17,7.00,-8.95,-47.00,-3337.20,71523
1.05,6.71,-0.07,7.00,-8.60,-47.00,-3337.20,71532
0.85,6.68,-0.03,7.00,-8.71,-47.00,-3337.20,71540
1.10,6.60,-0.08,7.00,-11.71,-49.00,-3337.20,71549
0.32,6.51,-0.09,7.00,-14.13,-51.00,-3337.20,71559
0.32,6.45,-0.06,7.00,-15.00,-52.00,-3337.20,71567
0.75,6.39,-0.06,7.00,-16.46,-53.00,-3337.20,71576
0.90,6.34,-0.05,7.00,-17.41,-54.00,-3337.20,71584
0.90,6.23,-0.11,7.00,-21.28,-57.00,-3337.20,71593
0.90,6.07,-0.16,7.00,-26.57,-62.00,-3337.20,71603
0.66,5.84,-0.23,7.00,-33.56,-68.00,-3337.20,71611
0.66,5.59,-0.25,7.00,-40.35,-73.00,-3337.20,71620
0.32,5.32,-0.27,7.00,-47.46,-79.00,-3337.20,71629
0.51,4.98,-0.34,7.00,-11.46,-49.00,-3337.20,71638
0.32,4.60,-0.37,7.00,-13.47,-51.00,-3337.20,71647
1.00,4.28,-0.32,7.00,-14.88,-52.00,-3337.20,71656
0.56,4.00,-0.28,7.00,-16.15,-53.00,-3337.20,71664
0.42,3.71,-0.29,7.00,-17.62,-54.00,-3337.20,71673
1.05,3.38,-0.33,7.00,-19.45,-56.00,-3337.20,71682
0.32,2.93,-0.44,7.00,-22.09,-58.00,-3337.20,71691
0.32,2.39,-0.55,7.00,-25.26,-61.00,-3337.20,71700
0.28,1.87,-0.52,7.00,-27.73,-63.00,-3337.20,71708
0.32,1.39,-0.47,7.00,-29.92,-65.00,-3337.20,71717
0.66,0.97,-0.43,7.00,-31.85,-66.00,-3337.20,71727
0.28,0.68,-0.29,7.00,-32.79,-67.00,-3337.20,71735
0.37,0.52,-0.16,7.00,-33.07,-67.00,-3337.20,71744
0.51,0.48,-0.04,7.00,-32.78,-67.00,-3337.20,71753
0.37,0.51,0.03,7.00,-32.31,-67.00,-3337.20,71761
0.46,0.48,-0.03,7.00,-32.71,-67.00,-3337.20,71771
0.56,0.41,-0.07,7.00,-33.25,-67.00,-3337.20,71779
1.05,0.30,-0.10,7.00,-33.89,-68.00,-3337.20,71788
0.56,0.20,-0.11,7.00,-34.45,-69.00,-3337.20,71797
0.80,0.13,-0.06,7.00,-34.59,-69.00,-3337.20,71805
1.05,0.14,0.00,7.00,-34.30,-68.00,-3337.20,71815
0.90,0.14,0.01,7.00,-34.24,-68.00,-3337.20,71824
1.10,0.18,0.03,7.00,-33.96,-68.00,-3337.20,71832
0.85,0.31,0.13,7.00,-32.93,-67.00,-3337.20,71841
0.75,0.40,0.09,7.00,-32.63,-67.00,-3337.20,71849
0.32,0.44,0.04,7.00,-32.64,-67.00,-3337.20,71859
0.32,0.42,-0.02,7.00,-32.95,-67.00,-3337.20,71868
0.75,0.33,-0.09,7.00,-33.68,-68.00,-3337.20,71876
0.32,0.22,-0.11,7.00,-34.34,-68.00,-3337.20,71885
0.32,0.13,-0.10,7.00,-34.76,-69.00,-3337.20,71895
0.66,0.04,-0.08,7.00,-35.12,-69.00,-3337.20,71903
0.37,-0.06,-0.10,7.00,-35.72,-70.00,-3337.20,71912
0.32,-0.16,-0.10,7.00,-36.22,-70.00,-3337.20,71921
0.61,-0.31,-0.14,7.00,-37.12,-71.00,-3337.20,71929
1.10,-0.52,-0.22,7.00,-38.47,-72.00,-3337.20,71939
0.85,-0.74,-0.21,7.00,-39.52,-73.00,-3337.20,71947
0.37,-0.95,-0.22,7.00,-40.62,-74.00,-3337.20,71956
0.37,-1.16,-0.21,7.00,-41.66,-75.00,-3337.20,71965
0.32,-1.38,-0.21,7.00,-42.74,-76.00,-3337.20,71973
1.00,-1.59,-0.21,7.00,-43.79,-76.00,-3337.20,71983
0.70,-1.84,-0.25,7.00,-45.19,-78.00,-3337.20,71992
1.05,-2.04,-0.20,7.00,-45.96,-78.00,-3337.20,72000
0.56,-2.13,-0.10,7.00,-46.07,-78.00,-3338.04,72009
1.05,-2.20,-0.06,7.00,-46.24,-78.00,-3338.04,72018
0.80,-2.19,0.01,7.00,-45.90,-78.00,-3338.04,72027
0.32,-2.04,0.15,7.00,-44.61,-77.00,-3338.04,72036
0.32,-1.80,0.24,7.00,-43.03,-76.00,-3338.04,72045
0.61,-1.51,0.29,7.00,-41.38,-74.00,-3338.04,72053
1.05,-1.18,0.33,7.00,-39.62,-73.00,-3338.04,72062
0.37,-0.69,0.49,7.00,-36.51,-70.00,-3338.04,72072
0.32,-0.08,0.62,7.00,-32.92,-67.00,-3338.88,72080
0.32,0.59,0.66,7.00,-29.42,-64.00,-3339.72,72089
1.00,1.50,0.91,7.00,-23.85,-60.00,-3340.56,72098
0.66,2.50,1.00,7.00,-18.46,-55.00,-3340.56,72107
1.05,3.55,1.05,7.00,-13.07,-50.00,-3341.40,72116
0.61,4.68,1.13,7.00,-7.05,-45.00,-3343.08,72124
0.56,5.89,1.21,7.00,-3.62,-43.00,-3343.92,72133
0.37,7.13,1.24,7.00,28.07,63.00,-3343.92,72142
0.32,8.31,1.18,7.00,56.20,87.00,-3344.76,72151
0.37,9.53,1.22,7.00,87.60,113.00,-3344.76,72160
0.75,10.70,1.17,7.00,115.75,137.00,-3344.76,72168
1.05,11.94,1.25,7.00,148.49,165.00,-3344.76,72177
0.37,13.11,1.17,7.00,176.25,188.00,-3344.76,72186
0.37,14.35,1.23,7.00,208.28,215.00,-3344.76,72196
0.37,15.37,1.03,7.00,229.80,233.00,-3344.76,72205
0.37,16.27,0.90,7.00,249.87,250.00,-3344.76,72213
0.85,17.10,0.82,7.00,268.85,266.00,-3344.76,72222
1.15,17.77,0.67,7.00,282.69,278.00,-3344.76,72231
1.00,18.38,0.61,7.00,296.60,289.00,-3344.76,72240
0.37,18.88,0.51,7.00,307.25,299.00,-3344.76,72249
0.37,19.22,0.33,7.00,312.00,302.00,-3344.76,72258
0.37,19.35,0.13,7.00,311.39,302.00,-3344.76,72267
0.37,19.26,-0.09,7.00,304.74,296.00,-3344.76,72275
0.37,18.91,-0.35,7.00,290.84,285.00,-3344.76,72285
0.95,18.38,-0.53,7.00,273.76,270.00,-3344.76,72294
0.70,17.69,-0.69,7.00,253.44,253.00,-3344.76,72303
1.05,16.90,-0.79,7.00,231.81,235.00,-3344.76,72311
0.37,16.08,-0.82,7.00,210.70,217.00,-3344.76,72321
0.42,15.24,-0.84,7.00,189.09,199.00,-3344.76,72330
0.70,14.37,-0.87,7.00,166.94,180.00,-3344.76,72339
1.15,13.44,-0.93,7.00,142.57,160.00,-3344.76,72347
1.00,12.48,-0.97,7.00,117.53,139.00,-3344.76,72356
0.90,11.50,-0.98,7.00,92.95,118.00,-3344.76,72366
1.05,10.66,-0.84,7.00,74.54,102.00,-3344.76,72374
0.32,9.96,-0.70,7.00,59.97,90.00,-3344.76,72383
0.32,9.48,-0.48,7.00,52.46,84.00,-3344.76,72392
0.37,9.24,-0.24,7.00,51.10,83.00,-3344.76,72400
0.32,9.45,0.21,7.00,65.37,95.00,-3344.76,72410
0.46,9.94,0.49,7.00,83.32,110.00,-3344.76,72419
1.10,10.47,0.53,7.00,97.46,122.00,-3344.76,72427
0.37,11.18,0.70,7.00,118.50,139.00,-3344.76,72436
0.32,11.94,0.76,7.00,138.82,157.00,-3344.76,72445
0.37,12.73,0.79,7.00,159.25,174.00,-3344.76,72454
0.66,13.49,0.76,7.00,177.50,189.00,-3344.76,72463
1.05,14.35,0.85,7.00,200.67,209.00,-3344.76,72472
0.61,15.08,0.74,7.00,216.78,222.00,-3344.76,72481
1.10,15.79,0.71,7.00,233.80,237.00,-3344.76,72489
0.37,16.44,0.65,7.00,249.17,250.00,-3344.76,72499
0.37,17.00,0.55,7.00,261.00,260.00,-3344.76,72508
0.70,17.43,0.43,7.00,269.44,267.00,-3344.76,72517
0.37,17.72,0.29,7.00,273.71,270.00,-3344.76,72525
1.10,17.90,0.18,7.00,276.00,272.00,-3344.76,72535
0.56,17.95,0.05,7.00,274.60,271.00,-3344.76,72544
0.37,17.88,-0.06,7.00,270.75,268.00,-3344.76,72552
0.37,17.72,-0.16,7.00,264.99,263.00,-3344.76,72561
0.85,17.42,-0.30,7.00,254.52,254.00,-3344.76,72570
0.85,17.01,-0.41,7.00,242.02,244.00,-3344.76,72580
0.85,16.55,-0.46,7.00,229.36,233.00,-3344.76,72588
0.51,16.03,-0.51,7.00,215.60,221.00,-3344.76,72597
0.46,15.50,-0.53,7.00,202.00,210.00,-3344.76,72606
0.46,15.00,-0.50,7.00,190.07,200.00,-3344.76,72615
0.46,14.55,-0.45,7.00,179.81,191.00,-3344.76,72624
0.42,14.18,-0.37,7.00,171.97,184.00,-3344.76,72633
0.56,13.91,-0.27,7.00,167.43,181.00,-3344.76,72642
0.37,13.74,-0.17,7.00,164.93,179.00,-3344.76,72651
0.75,13.69,-0.04,7.00,166.45,180.00,-3344.76,72659
1.10,13.69,-0.01,7.00,167.09,180.00,-3344.76,72669
1.10,13.74,0.05,7.00,169.63,182.00,-3344.76,72678
0.75,13.87,0.13,7.00,174.21,186.00,-3344.76,72687
1.00,14.04,0.17,7.00,179.52,191.00,-3344.76,72695
0.66,14.30,0.26,7.00,187.73,198.00,-3344.76,72705
1.10,14.57,0.27,7.00,194.57,203.00,-3344.76,72714
0.46,14.90,0.33,7.00,204.11,212.00,-3344.76,72723
1.15,15.21,0.31,7.00,211.37,218.00,-3344.76,72731
0.37,15.55,0.34,7.00,220.40,225.00,-3344.76,72740
0.80,15.89,0.35,7.00,229.22,233.00,-3344.76,72750
0.42,16.29,0.40,7.00,240.41,242.00,-3344.76,72758
0.37,16.71,0.41,7.00,250.95,251.00,-3344.76,72767
0.42,17.15,0.44,7.00,262.48,261.00,-3344.76,72776
0.95,17.60,0.45,7.00,274.14,271.00,-3344.76,72785
0.37,18.05,0.45,7.00,285.21,280.00,-3344.76,72794
0.37,18.47,0.42,7.00,295.05,288.00,-3344.76,72803
0.70,18.84,0.37,7.00,303.25,295.00,-3344.76,72812
1.10,19.15,0.31,7.00,309.96,301.00,-3344.76,72821
0.56,19.39,0.24,7.00,314.41,305.00,-3344.76,72829
0.37,19.54,0.15,7.00,316.44,306.00,-3344.76,72839
0.37,19.64,0.10,7.00,317.96,308.00,-3344.76,72848
0.70,19.70,0.06,7.00,318.65,308.00,-3344.76,72857
1.05,19.73,0.04,7.00,319.04,308.00,-3344.76,72865
0.66,19.75,0.01,7.00,319.00,308.00,-3344.76,72875
1.10,19.73,-0.02,7.00,317.81,307.00,-3344.76,72884
0.90,19.70,-0.03,7.00,316.91,307.00,-3344.76,72893
0.37,19.65,-0.05,7.00,315.04,305.00,-3344.76,72901
0.42,19.52,-0.12,7.00,310.57,301.00,-3344.76,72910
0.37,19.34,-0.18,7.00,304.73,296.00,-3344.76,72920
0.37,19.15,-0.18,7.00,300.12,293.00,-3344.76,72929
0.61,18.99,-0.16,7.00,296.60,289.00,-3344.76,72937
0.42,18.85,-0.15,7.00,293.24,287.00,-3344.76,72946
0.37,18.73,-0.11,7.00,291.02,285.00,-3344.76,72955
0.37,18.65,-0.08,7.00,289.69,284.00,-3344.76,72965
0.37,18.59,-0.06,7.00,288.73,283.00,-3344.76,72973
0.37,18.57,-0.03,7.00,288.58,283.00,-3344.76,72982
1.10,18.55,-0.01,7.00,288.53,283.00,-3344.76,72991
0.70,18.58,0.03,7.00,290.26,284.00,-3344.76,72999
1.15,18.63,0.05,7.00,291.83,286.00,-3344.76,73009
0.37,18.67,0.03,7.00,292.40,286.00,-3344.76,73018
0.37,18.73,0.06,7.00,294.57,288.00,-3344.76,73027
0.37,18.82,0.09,7.00,297.25,290.00,-3344.76,73035
0.37,18.90,0.08,7.00,299.11,292.00,-3344.76,73044
0.56,19.01,0.11,7.00,302.27,294.00,-3344.76,73054
0.42,19.10,0.09,7.00,304.27,296.00,-3344.76,73063
0.37,19.21,0.12,7.00,307.64,299.00,-3344.76,73071
0.37,19.31,0.10,7.00,309.80,301.00,-3344.76,73080
0.37,19.43,0.12,7.00,313.00,303.00,-3344.76,73090
0.37,19.56,0.13,7.00,316.67,306.00,-3344.76,73099
0.61,19.71,0.15,7.00,320.81,310.00,-3344.76,73107
1.10,19.85,0.14,7.00,324.02,313.00,-3344.76,73116
0.37,19.98,0.13,7.00,327.18,315.00,-3344.76,73125
0.46,20.11,0.12,7.00,330.14,318.00,-3344.76,73135
0.80,20.22,0.12,7.00,332.87,320.00,-3344.76,73143
0.42,20.34,0.11,7.00,335.65,322.00,-3344.76,73152
0.51,20.43,0.09,7.00,337.51,324.00,-3344.76,73161
0.70,20.49,0.06,7.00,338.32,325.00,-3344.76,73170
0.95,20.51,0.03,7.00,338.43,325.00,-3344.76,73179
0.42,20.49,-0.02,7.00,336.84,323.00,-3344.76,73188
0.37,20.40,-0.09,7.00,333.35,321.00,-3344.76,73197
0.66,20.29,-0.12,7.00,329.75,317.00,-3344.76,73206
1.10,20.20,-0.09,7.00,328.16,316.00,-3344.76,73214
0.85,20.09,-0.10,7.00,325.24,314.00,-3344.76,73224
1.15,20.02,-0.08,7.00,323.90,313.00,-3344.76,73233
0.37,19.94,-0.07,7.00,322.08,311.00,-3344.76,73242
0.90,19.88,-0.06,7.00,320.69,310.00,-3344.76,73250
0.37,19.82,-0.06,7.00,319.32,309.00,-3344.76,73260
0.37,19.78,-0.04,7.00,318.70,308.00,-3344.76,73269
0.37,19.70,-0.08,7.00,315.89,306.00,-3344.76,73277
0.75,19.62,-0.08,7.00,313.71,304.00,-3344.76,73286
0.85,19.56,-0.06,7.00,312.75,303.00,-3344.76,73295
0.61,19.49,-0.07,7.00,310.87,302.00,-3344.76,73305
0.42,19.43,-0.06,7.00,309.61,301.00,-3344.76,73313
0.51,19.38,-0.05,7.00,308.60,300.00,-3344.76,73322
0.56,19.37,-0.02,7.00,308.88,300.00,-3344.76,73331
1.10,19.40,0.03,7.00,310.62,301.00,-3344.76,73340
0.95,19.47,0.07,7.00,313.26,304.00,-3344.76,73349
0.42,19.57,0.10,7.00,316.22,306.00,-3344.76,73358
0.75,19.68,0.11,7.00,319.20,309.00,-3344.76,73367
0.70,19.76,0.08,7.00,320.80,310.00,-3344.76,73376
1.10,19.84,0.08,7.00,322.52,311.00,-3344.76,73384
0.61,19.88,0.04,7.00,322.95,312.00,-3344.76,73394
1.15,19.90,0.01,7.00,322.70,311.00,-3344.76,73403
0.42,19.92,0.02,7.00,323.31,312.00,-3344.76,73412
0.37,19.92,0.01,7.00,323.17,312.00,-3344.76,73420
0.70,19.91,-0.01,7.00,322.66,311.00,-3344.76,73430
1.10,19.88,-0.04,7.00,321.21,310.00,-3344.76,73439
0.56,19.83,-0.05,7.00,319.63,309.00,-3344.76,73448
1.15,19.75,-0.07,7.00,317.36,307.00,-3344.76,73456
1.00,19.64,-0.11,7.00,313.67,304.00,-3344.76,73465
0.37,19.50,-0.13,7.00,309.90,301.00,-3344.76,73475
0.37,19.38,-0.12,7.00,307.21,299.00,-3344.76,73484
0.42,19.24,-0.14,7.00,303.11,295.00,-3344.76,73492
0.37,19.06,-0.17,7.00,298.12,291.00,-3344.76,73501
0.90,18.86,-0.20,7.00,292.53,286.00,-3344.76,73510
1.20,18.67,-0.19,7.00,287.92,282.00,-3344.76,73520
0.51,18.45,-0.22,7.00,281.71,277.00,-3344.76,73528
0.42,18.18,-0.27,7.00,274.20,271.00,-3344.76,73537
0.51,17.91,-0.28,7.00,267.11,265.00,-3344.76,73546
0.51,17.63,-0.28,7.00,260.18,259.00,-3344.76,73555
0.46,17.37,-0.26,7.00,254.20,254.00,-3344.76,73564
0.85,17.13,-0.25,7.00,248.21,249.00,-3344.76,73573
0.95,16.85,-0.28,7.00,240.59,242.00,-3344.76,73582
1.05,16.53,-0.31,7.00,232.11,235.00,-3344.76,73591
0.37,16.22,-0.31,7.00,224.34,229.00,-3344.76,73600
0.09,15.91,-0.31,7.00,216.65,222.00,-3344.76,73609
0.37,15.62,-0.29,7.00,209.56,216.00,-3344.76,73618
0.37,15.34,-0.28,7.00,203.05,211.00,-3344.76,73627
0.37,15.07,-0.27,7.00,196.45,205.00,-3344.76,73635
0.37,14.78,-0.29,7.00,188.82,199.00,-3344.76,73645
0.14,14.53,-0.25,7.00,183.27,194.00,-3344.76,73654
0.46,14.28,-0.25,7.00,177.15,189.00,-3344.76,73663
0.46,14.05,-0.23,7.00,171.71,184.00,-3344.76,73671
0.80,13.83,-0.22,7.00,166.31,180.00,-3344.76,73680
1.00,13.60,-0.23,7.00,160.54,175.00,-3344.76,73690
1.00,13.34,-0.26,7.00,153.35,169.00,-3344.76,73698
1.05,13.05,-0.29,7.00,145.56,162.00,-3344.76,73707
0.37,12.71,-0.34,7.00,135.82,154.00,-3344.76,73716
0.37,12.29,-0.42,7.00,123.92,144.00,-3344.76,73725
1.10,11.82,-0.47,7.00,111.23,133.00,-3344.76,73734
0.61,11.36,-0.46,7.00,99.88,124.00,-3344.76,73743
0.85,10.93,-0.43,7.00,89.76,115.00,-3344.76,73752
1.00,10.55,-0.38,7.00,81.12,108.00,-3344.76,73761
0.66,10.23,-0.32,7.00,74.26,102.00,-3344.76,73769
0.56,9.98,-0.25,7.00,69.32,98.00,-3344.76,73779
0.56,9.75,-0.22,7.00,64.46,94.00,-3344.76,73787
1.10,9.57,-0.18,7.00,60.62,91.00,-3344.76,73796
0.46,9.40,-0.17,7.00,56.69,87.00,-3344.76,73805
1.05,9.24,-0.16,7.00,52.74,84.00,-3344.76,73814
0.90,9.11,-0.13,7.00,49.98,82.00,-3344.76,73823
0.42,9.01,-0.10,7.00,48.35,80.00,-3344.76,73831
0.70,8.88,-0.13,7.00,44.54,77.00,-3344.76,73840
0.85,8.84,-0.04,7.00,45.20,78.00,-3344.76,73849
0.80,8.82,-0.02,7.00,45.16,78.00,-3344.76,73858
0.80,8.80,-0.02,7.00,44.69,77.00,-3344.76,73867
0.95,8.75,-0.05,7.00,42.80,76.00,-3344.76,73875
0.95,8.64,-0.11,7.00,38.94,72.00,-3344.76,73884
0.95,8.38,-0.26,7.00,29.31,64.00,-3344.76,73893
0.70,8.03,-0.35,7.00,18.65,55.00,-3344.76,73902
0.95,7.63,-0.40,7.00,7.92,46.00,-3344.76,73911
0.85,7.25,-0.39,7.00,-1.59,-41.00,-3344.76,73919
1.00,6.89,-0.35,7.00,-9.76,-48.00,-3344.76,73928
0.90,6.56,-0.33,7.00,-17.65,-54.00,-3344.76,73937
0.37,6.26,-0.30,7.00,-24.41,-60.00,-3344.76,73946
0.61,6.00,-0.26,7.00,-30.23,-65.00,-3344.76,73955
0.37,5.73,-0.27,7.00,-37.30,-71.00,-3344.76,73963
0.46,5.45,-0.27,7.00,-44.07,-77.00,-3344.76,73972
0.37,5.13,-0.33,7.00,-53.46,-85.00,-3344.76,73981
0.56,4.77,-0.35,7.00,-12.53,-50.00,-3344.76,73990
1.05,4.37,-0.41,7.00,-14.80,-52.00,-3345.60,73999
0.66,4.05,-0.31,7.00,-15.98,-53.00,-3345.60,74008
0.37,3.72,-0.33,7.00,-17.74,-54.00,-3345.60,74016
0.32,3.47,-0.25,7.00,-18.61,-55.00,-3346.43,74025
0.28,3.27,-0.20,7.00,-19.43,-56.00,-3346.43,74035
0.37,3.06,-0.21,7.00,-20.57,-57.00,-3346.43,74043
0.32,2.86,-0.20,7.00,-21.52,-58.00,-3347.27,74052
0.80,2.70,-0.16,7.00,-22.15,-58.00,-3348.11,74061
0.37,2.60,-0.10,7.00,-22.37,-58.00,-3348.11,74070
0.32,2.49,-0.11,7.00,-23.01,-59.00,-3348.95,74079
0.70,2.44,-0.04,7.00,-22.96,-59.00,-3348.95,74087
0.56,2.40,-0.05,7.00,-23.21,-59.00,-3349.79,74096
1.05,2.39,-0.00,7.00,-23.04,-59.00,-3349.79,74105
0.61,2.45,0.06,7.00,-22.53,-58.00,-3349.79,74114
0.75,2.52,0.07,7.00,-22.14,-58.00,-3350.63,74123
0.37,2.61,0.09,7.00,-21.62,-58.00,-3350.63,74132
0.95,2.65,0.04,7.00,-21.60,-58.00,-3350.63,74140
0.75,2.58,-0.06,7.00,-22.35,-58.00,-3350.63,74149
1.00,2.44,-0.14,7.00,-23.36,-59.00,-3350.63,74159
0.90,2.29,-0.15,7.00,-24.19,-60.00,-3351.47,74167
0.32,2.11,-0.18,7.00,-25.19,-61.00,-3351.47,74176
0.37,1.96,-0.15,7.00,-25.79,-61.00,-3352.31,74185
0.37,1.85,-0.11,7.00,-26.19,-62.00,-3352.31,74193
0.37,1.84,-0.01,7.00,-25.86,-61.00,-3353.15,74203
0.80,1.79,-0.05,7.00,-26.24,-62.00,-3353.99,74212
1.10,1.72,-0.07,7.00,-26.69,-62.00,-3354.83,74220
0.32,1.60,-0.12,7.00,-27.50,-63.00,-3356.51,74229
0.37,1.47,-0.12,7.00,-28.13,-63.00,-3357.35,74238
0.37,1.34,-0.13,7.00,-28.83,-64.00,-3358.19,74247
0.90,1.22,-0.12,7.00,-29.35,-64.00,-3359.86,74256
0.61,1.10,-0.13,7.00,-30.03,-65.00,-3361.54,74265
1.05,0.97,-0.12,7.00,-30.63,-65.00,-3362.38,74273
0.56,0.80,-0.17,7.00,-31.67,-66.00,-3364.06,74283
0.28,0.60,-0.20,7.00,-32.80,-67.00,-3365.74,74292
0.46,0.41,-0.20,7.00,-33.75,-68.00,-3366.58,74300
0.85,0.13,-0.27,7.00,-35.44,-69.00,-3368.26,74309
1.10,-0.10,-0.23,7.00,-36.38,-70.00,-3369.10,74318
0.90,-0.41,-0.32,7.00,-38.33,-72.00,-3370.78,74327
0.70,-0.63,-0.22,7.00,-39.03,-72.00,-3372.45,74336
0.61,-0.86,-0.23,7.00,-40.25,-73.00,-3373.29,74345
0.37,-1.04,-0.18,7.00,-40.93,-74.00,-3374.97,74353
0.32,-1.39,-0.35,7.00,-43.34,-76.00,-3376.65,74362
0.42,-1.42,-0.03,7.00,-42.22,-75.00,-3378.33,74372
0.32,-1.62,-0.20,7.00,-43.88,-76.00,-3380.01,74380
0.56,-1.69,-0.07,7.00,-43.74,-76.00,-3381.69,74389
1.10,-1.82,-0.13,7.00,-44.65,-77.00,-3383.37,74398
0.37,-1.88,-0.06,7.00,-44.64,-77.00,-3385.04,74406
0.37,-1.85,0.03,7.00,-44.15,-77.00,-3386.72,74416
0.37,-1.97,-0.12,7.00,-45.32,-78.00,-3388.40,74425
0.32,-1.86,0.11,7.00,-43.86,-76.00,-3390.92,74433
0.32,-2.04,-0.18,7.00,-45.91,-78.00,-3392.60,74442
0.37,-2.06,-0.03,7.00,-45.42,-78.00,-3394.28,74451
0.51,-2.31,-0.24,7.00,-47.51,-80.00,-3396.79,74460
0.28,-2.41,-0.10,7.00,-47.47,-79.00,-3398.47,74469
0.42,-2.62,-0.21,7.00,-48.93,-81.00,-3400.99,74478
1.10,-2.85,-0.23,7.00,-50.18,-82.00,-3402.67,74486
0.95,-3.00,-0.15,7.00,-50.56,-82.00,-3405.19,74496
0.75,-3.27,-0.27,7.00,-52.45,-84.00,-3407.71,74505
0.75,-3.46,-0.18,7.00,-53.02,-84.00,-3409.38,74513
0.37,-3.57,-0.11,7.00,-53.29,-84.00,-3411.90,74522
0.61,-3.65,-0.08,7.00,-53.61,-85.00,-3414.42,74531
1.05,-3.97,-0.32,7.00,-56.11,-87.00,-3416.94,74541
0.46,-3.93,0.04,7.00,-54.45,-85.00,-3419.46,74549
1.05,-3.96,-0.03,7.00,-54.93,-86.00,-3422.81,74558
0.90,-4.01,-0.05,7.00,-55.23,-86.00,-3425.33,74567
0.37,-3.77,0.24,7.00,-52.91,-84.00,-3428.69,74575
0.37,-3.69,0.08,7.00,-53.15,-84.00,-3431.21,74585
0.32,-3.79,-0.10,7.00,-54.34,-85.00,-3434.56,74594
0.32,-3.73,0.06,7.00,-53.45,-85.00,-3437.92,74602
0.61,-3.81,-0.07,7.00,-54.32,-85.00,-3441.28,74611
1.05,-3.73,0.08,7.00,-53.30,-84.00,-3444.64,74620
0.51,-3.76,-0.04,7.00,-53.95,-85.00,-3448.83,74629
0.42,-3.70,0.06,7.00,-53.30,-84.00,-3452.19,74638
0.75,-3.73,-0.03,7.00,-53.76,-85.00,-3456.39,74647
0.90,-3.27,0.46,7.00,-49.53,-81.00,-3460.58,74655
0.80,-3.08,0.19,7.00,-49.65,-81.00,-3463.94,74664
1.00,-3.04,0.04,7.00,-50.04,-82.00,-3468.14,74674
0.85,-2.44,0.61,7.00,-44.75,-77.00,-3472.34,74682
1.00,-2.37,0.06,7.00,-46.62,-79.00,-3475.69,74691
0.32,-1.91,0.46,7.00,-42.71,-76.00,-3479.89,74700
0.32,-1.97,-0.06,7.00,-45.08,-77.00,-3484.09,74708
0.70,-1.63,0.34,7.00,-41.80,-75.00,-3487.44,74718
0.85,-1.43,0.20,7.00,-41.37,-74.00,-3491.64,74727
1.05,-1.72,-0.29,7.00,-44.74,-77.00,-3495.84,74735
0.51,-1.64,0.08,7.00,-42.84,-76.00,-3500.03,74744
0.32,-1.57,0.06,7.00,-42.62,-75.00,-3503.39,74754
0.37,-1.56,0.01,7.00,-42.74,-76.00,-3507.59,74763
0.51,-1.47,0.09,7.00,-41.99,-75.00,-3511.78,74771
0.56,-0.87,0.60,7.00,-36.98,-71.00,-3515.14,74780
1.05,-0.54,0.33,7.00,-36.35,-70.00,-3518.50,74789
0.80,0.09,0.63,7.00,-32.04,-66.00,-3522.70,74798
0.46,0.70,0.61,7.00,-29.07,-64.00,-3526.05,74807
0.75,1.38,0.69,7.00,-25.33,-61.00,-3529.41,74816
0.32,2.10,0.71,7.00,-21.66,-58.00,-3532.77,74824
0.32,2.76,0.66,7.00,-18.58,-55.00,-3536.96,74833
0.46,3.48,0.72,7.00,-14.73,-52.00,-3540.32,74842
1.00,4.19,0.71,7.00,-11.19,-49.00,-3543.68,74851
0.66,4.91,0.72,7.00,-7.54,-46.00,-3547.04,74860
1.05,5.53,0.62,7.00,-24.38,-60.00,-3550.39,74868
0.61,6.23,0.69,7.00,-5.46,-44.00,-3552.91,74877
0.32,6.89,0.66,7.00,10.55,48.00,-3556.27,74887
0.32,7.50,0.61,7.00,24.77,60.00,-3558.79,74895
0.56,8.19,0.69,7.00,43.45,76.00,-3561.31,74904
1.05,8.71,0.52,7.00,53.33,84.00,-3563.82,74912
0.51,9.31,0.60,7.00,69.68,98.00,-3564.66,74921
1.10,9.82,0.51,7.00,80.52,107.00,-3564.66,74931
0.80,10.33,0.52,7.00,93.67,118.00,-3564.66,74939
0.42,10.81,0.47,7.00,104.58,128.00,-3564.66,74948
0.95,11.13,0.33,7.00,109.95,132.00,-3564.66,74957
0.37,11.44,0.30,7.00,116.90,138.00,-3564.66,74966
0.51,11.73,0.29,7.00,124.10,144.00,-3563.82,74975
0.66,11.95,0.22,7.00,128.33,148.00,-3562.98,74984
0.46,12.21,0.25,7.00,135.19,153.00,-3561.31,74993
0.42,12.25,0.05,7.00,132.32,151.00,-3559.63,75001
0.32,12.35,0.10,7.00,135.82,154.00,-3557.95,75011
0.37,12.34,-0.02,7.00,133.01,152.00,-3555.43,75020
0.95,12.36,0.03,7.00,134.70,153.00,-3552.91,75029
1.05,12.31,-0.05,7.00,131.75,151.00,-3549.55,75037
0.66,12.29,-0.02,7.00,131.92,151.00,-3546.20,75046
0.32,12.20,-0.10,7.00,127.99,147.00,-3542.84,75056
0.90,12.11,-0.08,7.00,126.15,146.00,-3539.48,75065
0.42,11.93,-0.18,7.00,119.74,140.00,-3535.29,75073
0.51,11.76,-0.17,7.00,115.68,137.00,-3531.09,75082
0.51,11.49,-0.28,7.00,106.62,129.00,-3526.89,75091
0.85,11.24,-0.25,7.00,100.87,124.00,-3522.70,75101
0.42,10.93,-0.31,7.00,91.94,117.00,-3517.66,75110
0.56,10.87,-0.06,7.00,95.52,120.00,-3513.46,75118
0.66,10.59,-0.28,7.00,84.16,110.00,-3509.27,75127
0.90,10.48,-0.11,7.00,84.63,111.00,-3504.23,75137
0.80,10.19,-0.29,7.00,74.05,102.00,-3499.19,75146
1.10,9.92,-0.27,7.00,67.75,97.00,-3495.00,75154
0.51,9.60,-0.33,7.00,58.44,89.00,-3489.96,75163
1.10,9.22,-0.38,7.00,47.83,80.00,-3484.93,75171
0.37,8.96,-0.25,7.00,43.98,77.00,-3480.73,75181
0.32,8.34,-0.63,7.00,20.87,57.00,-3475.69,75190
0.32,7.88,-0.46,7.00,12.68,50.00,-3471.50,75198
0.32,7.20,-0.67,7.00,-8.38,-46.00,-3467.30,75207
0.85,6.85,-0.35,7.00,-10.85,-49.00,-3463.10,75216
0.32,6.07,-0.78,7.00,-39.04,-72.00,-3458.91,75225
0.61,5.48,-0.59,7.00,-49.71,-81.00,-3456.39,75234
0.37,4.98,-0.50,7.00,-12.11,-50.00,-3453.87,75243
0.46,4.46,-0.52,7.00,-14.79,-52.00,-3451.35,75251
0.42,4.08,-0.37,7.00,-16.08,-53.00,-3449.67,75260
0.70,3.47,-0.62,7.00,-20.13,-56.00,-3448.83,75270
0.46,2.98,-0.49,7.00,-22.04,-58.00,-3447.99,75278
0.80,2.43,-0.55,7.00,-25.08,-61.00,-3447.99,75287
0.32,1.90,-0.53,7.00,-27.59,-63.00,-3448.83,75295
0.32,1.36,-0.54,7.00,-30.34,-65.00,-3448.83,75304
0.75,0.85,-0.51,7.00,-32.78,-67.00,-3448.83,75314
0.95,0.40,-0.45,7.00,-34.83,-69.00,-3449.67,75322
0.90,-0.08,-0.47,7.00,-37.28,-71.00,-3450.51,75331
1.05,-0.48,-0.40,7.00,-38.96,-72.00,-3451.35,75340
0.32,-0.93,-0.46,7.00,-41.49,-74.00,-3452.19,75348
0.32,-1.25,-0.32,7.00,-42.51,-75.00,-3453.03,75358
0.56,-1.54,-0.29,7.00,-43.89,-76.00,-3454.71,75367
0.37,-1.80,-0.26,7.00,-45.01,-77.00,-3455.55,75375
1.05,-2.04,-0.25,7.00,-46.20,-78.00,-3457.23,75384
0.37,-2.26,-0.21,7.00,-47.15,-79.00,-3458.91,75394
0.37,-2.48,-0.23,7.00,-48.33,-80.00,-3460.58,75402
0.37,-2.73,-0.24,7.00,-49.62,-81.00,-3462.26,75411
0.70,-2.87,-0.14,7.00,-49.89,-81.00,-3463.94,75420
0.37,-3.04,-0.17,7.00,-50.89,-82.00,-3466.46,75428
0.46,-3.01,0.03,7.00,-49.92,-82.00,-3468.14,75438
0.37,-2.94,0.06,7.00,-49.46,-81.00,-3470.66,75447
1.05,-2.84,0.10,7.00,-48.82,-81.00,-3472.34,75455
0.32,-2.84,0.01,7.00,-49.16,-81.00,-3474.85,75464
0.32,-2.86,-0.03,7.00,-49.43,-81.00,-3477.37,75473
0.32,-2.97,-0.11,7.00,-50.29,-82.00,-3479.89,75482
0.32,-3.01,-0.04,7.00,-50.19,-82.00,-3482.41,75491
0.32,-3.38,-0.37,7.00,-53.36,-84.00,-3484.93,75500
0.32,-3.63,-0.26,7.00,-54.20,-85.00,-3487.44,75508
0.05,-3.99,-0.36,7.00,-56.40,-87.00,-3490.80,75517
0.32,-4.18,-0.19,7.00,-56.69,-87.00,-3493.32,75527
0.51,-4.47,-0.28,7.00,-58.48,-89.00,-3495.84,75536
1.10,-4.73,-0.26,7.00,-59.67,-90.00,-3499.19,75544
0.85,-5.88,-1.15,7.00,-345.10,-330.00,-3502.55,75553
1.30,-6.90,-1.02,7.00,-367.72,-350.00,-3505.07,75563
0.42,-4.90,2.00,7.00,-51.47,-83.00,-3509.27,75571
0.95,-4.61,0.29,7.00,-56.89,-87.00,-3514.30,75580
0.56,-5.95,-1.34,7.00,-350.70,-335.00,-3518.50,75589
0.37,-5.50,0.45,7.00,-303.61,-295.00,-3523.53,75598
0.90,-5.69,-0.18,7.00,-320.85,-310.00,-3529.41,75607
1.30,-5.43,0.26,7.00,-305.41,-297.00,-3535.29,75616
0.70,-4.12,1.30,7.00,-50.42,-82.00,-3542.00,75625
0.32,-3.59,0.53,7.00,-50.84,-82.00,-3547.88,75634
0.37,-2.95,0.64,7.00,-47.22,-79.00,-3554.59,75642
1.05,-2.24,0.72,7.00,-43.30,-76.00,-3560.47,75652
0.61,-1.01,1.22,7.00,-35.16,-69.00,-3566.34,75661
1.10,-0.13,0.88,7.00,-32.10,-67.00,-3573.06,75669
0.95,0.38,0.51,7.00,-31.08,-66.00,-3578.93,75678
0.37,1.04,0.66,7.00,-27.13,-62.00,-3584.81,75687
0.32,1.57,0.53,7.00,-25.00,-60.00,-3590.68,75696
0.90,1.89,0.31,7.00,-24.31,-60.00,-3596.56,75705
1.05,1.99,0.11,7.00,-24.60,-60.00,-3602.43,75714
0.61,1.88,-0.12,7.00,-26.09,-61.00,-3607.47,75722
1.15,1.73,-0.14,7.00,-26.89,-62.00,-3613.34,75731
0.61,1.60,-0.14,7.00,-27.56,-63.00,-3619.22,75741
1.10,1.59,-0.01,7.00,-27.07,-62.00,-3624.26,75750
0.80,1.64,0.05,7.00,-26.64,-62.00,-3629.29,75758
0.42,1.65,0.02,7.00,-26.65,-62.00,-3635.17,75767
0.95,1.74,0.09,7.00,-25.95,-61.00,-3640.20,75777
0.90,1.84,0.10,7.00,-25.42,-61.00,-3645.24,75785
1.05,1.98,0.14,7.00,-24.57,-60.00,-3650.27,75794
0.37,2.01,0.04,7.00,-24.77,-60.00,-3655.31,75803
0.46,2.10,0.09,7.00,-24.13,-60.00,-3660.35,75811
0.42,2.18,0.08,7.00,-23.79,-59.00,-3665.38,75821
0.85,2.21,0.03,7.00,-23.83,-60.00,-3669.58,75830
1.10,2.45,0.24,7.00,-21.82,-58.00,-3674.62,75838
0.95,2.54,0.09,7.00,-21.95,-58.00,-3679.65,75847
0.70,2.65,0.11,7.00,-21.31,-57.00,-3683.85,75856
1.00,2.64,-0.01,7.00,-21.80,-58.00,-3688.88,75865
0.51,2.67,0.03,7.00,-21.56,-58.00,-3693.08,75874
0.42,2.74,0.07,7.00,-21.03,-57.00,-3697.28,75883
0.51,2.95,0.21,7.00,-19.41,-56.00,-3701.47,75891
0.37,3.16,0.21,7.00,-18.40,-55.00,-3706.51,75900
0.51,3.31,0.16,7.00,-17.83,-55.00,-3710.71,75910
0.70,3.60,0.29,7.00,-15.81,-53.00,-3714.90,75918
0.42,3.89,0.29,7.00,-14.38,-52.00,-3719.10,75927
0.90,4.15,0.25,7.00,-13.25,-51.00,-3722.46,75936
0.37,4.33,0.18,7.00,-12.63,-50.00,-3726.65,75944
0.90,4.24,-0.09,7.00,-14.17,-51.00,-3730.85,75954
1.05,3.90,-0.34,7.00,-16.83,-54.00,-3734.21,75963
0.61,3.59,-0.31,7.00,-18.27,-55.00,-3737.57,75971
1.05,3.26,-0.33,7.00,-20.01,-56.00,-3740.92,75980
0.37,3.05,-0.21,7.00,-20.58,-57.00,-3744.28,75990
0.32,2.93,-0.12,7.00,-20.87,-57.00,-3747.64,75998
0.75,2.92,-0.00,7.00,-20.40,-57.00,-3750.99,76007
0.32,3.02,0.10,7.00,-19.50,-56.00,-3754.35,76016
0.46,3.05,0.02,7.00,-19.67,-56.00,-3756.87,76024
0.61,3.01,-0.03,7.00,-20.08,-56.00,-3760.23,76034
0.42,2.93,-0.08,7.00,-20.66,-57.00,-3762.75,76043
1.00,2.78,-0.15,7.00,-21.67,-58.00,-3766.10,76051
0.70,2.67,-0.11,7.00,-22.09,-58.00,-3768.62,76060
1.05,2.59,-0.09,7.00,-22.41,-58.00,-3771.14,76069
0.56,2.61,0.03,7.00,-21.82,-58.00,-3773.66,76078
1.10,2.66,0.05,7.00,-21.47,-58.00,-3775.34,76087
0.66,1.04,-1.63,7.00,-36.33,-70.00,-3776.17,76096
0.70,1.24,0.21,7.00,-27.94,-63.00,-3777.01,76104
0.42,1.06,-0.19,7.00,-30.45,-65.00,-3777.85,76113
0.85,1.67,0.61,7.00,-24.23,-60.00,-3778.69,76123
0.37,1.96,0.29,7.00,-24.06,-60.00,-3780.37,76131
0.56,1.84,-0.12,7.00,-26.28,-62.00,-3781.21,76140
0.90,2.01,0.18,7.00,-24.22,-60.00,-3782.05,76149
0.32,1.80,-0.22,7.00,-26.90,-62.00,-3782.89,76157
0.37,2.17,0.37,7.00,-22.68,-59.00,-3783.73,76167
0.56,2.38,0.21,7.00,-22.29,-58.00,-3783.73,76175
1.05,2.68,0.31,7.00,-20.35,-57.00,-3783.73,76184
0.46,3.13,0.45,7.00,-17.57,-54.00,-3783.73,76193
1.10,3.51,0.38,7.00,-15.89,-53.00,-3783.73,76201
0.42,3.90,0.39,7.00,-13.93,-51.00,-3783.73,76211
0.75,4.27,0.37,7.00,-12.14,-50.00,-3783.73,76220
0.46,4.64,0.37,7.00,-10.31,-48.00,-3783.73,76228
0.51,4.93,0.29,7.00,-9.21,-47.00,-3783.73,76237
0.42,5.17,0.24,7.00,-40.80,-74.00,-3783.73,76247
0.90,5.34,0.16,7.00,-38.29,-72.00,-3784.57,76255
1.00,5.65,0.31,7.00,-27.64,-63.00,-3784.57,76264
0.37,6.00,0.36,7.00,-17.75,-54.00,-3785.41,76273
0.32,5.91,-0.09,7.00,-29.10,-64.00,-3785.41,76281
0.32,6.28,0.37,7.00,-10.56,-48.00,-3786.25,76291
0.61,6.45,0.17,7.00,-10.49,-48.00,-3786.25,76299
1.05,6.64,0.20,7.00,-4.99,-44.00,-3787.09,76308
0.56,6.99,0.35,7.00,6.77,45.00,-3787.09,76316
1.10,7.26,0.27,7.00,12.08,50.00,-3787.93,76325
0.32,7.62,0.36,7.00,22.74,59.00,-3787.93,76335
0.32,7.87,0.24,7.00,26.54,62.00,-3787.93,76343
0.80,8.23,0.36,7.00,37.82,71.00,-3787.09,76352
1.10,8.84,0.61,7.00,58.28,89.00,-3787.09,76361
0.85,9.30,0.46,7.00,66.63,96.00,-3787.09,76369
1.10,9.05,-0.24,7.00,46.48,79.00,-3787.09,76379
0.95,9.00,-0.05,7.00,48.92,81.00,-3787.09,76387
0.42,9.04,0.04,7.00,51.64,83.00,-3786.25,76396
0.80,9.12,0.09,7.00,54.81,86.00,-3786.25,76404
0.85,9.06,-0.06,7.00,50.16,82.00,-3785.41,76413
0.80,8.93,-0.12,7.00,45.86,78.00,-3785.41,76423
0.51,9.21,0.27,7.00,60.55,91.00,-3784.57,76431
1.00,9.48,0.28,7.00,67.53,96.00,-3783.73,76440
0.37,9.72,0.24,7.00,72.64,101.00,-3782.89,76449
0.32,9.98,0.27,7.00,79.92,107.00,-3782.05,76457
0.37,10.20,0.22,7.00,84.52,111.00,-3781.21,76467
0.51,10.27,0.07,7.00,83.25,110.00,-3780.37,76476
0.56,10.00,-0.28,7.00,69.32,98.00,-3779.53,76484
1.10,9.42,-0.58,7.00,48.91,81.00,-3778.69,76493
0.37,9.09,-0.33,7.00,45.72,78.00,-3777.85,76502
0.37,8.76,-0.33,7.00,37.28,71.00,-3777.01,76511
0.32,8.45,-0.31,7.00,30.05,65.00,-3776.17,76520
0.32,8.37,-0.08,7.00,32.55,67.00,-3775.34,76528
0.32,8.36,-0.01,7.00,33.81,68.00,-3773.66,76537
0.37,8.38,0.02,7.00,34.95,69.00,-3772.82,76546
0.85,8.33,-0.05,7.00,32.35,67.00,-3771.14,76555
0.32,8.00,-0.33,7.00,18.32,55.00,-3770.30,76564
0.37,7.99,-0.01,7.00,24.50,60.00,-3769.46,76572
0.32,7.79,-0.20,7.00,15.72,53.00,-3767.78,76581
0.32,7.65,-0.14,7.00,13.39,51.00,-3766.10,76591
0.37,7.59,-0.05,7.00,13.73,51.00,-3765.26,76599
0.66,7.36,-0.24,7.00,4.19,43.00,-3763.59,76608
0.32,7.18,-0.17,7.00,1.13,40.00,-3762.75,76616
0.32,7.02,-0.16,7.00,-2.80,-42.00,-3761.07,76625
0.70,6.89,-0.12,7.00,-5.12,-44.00,-3760.23,76634
1.05,6.80,-0.09,7.00,-6.86,-45.00,-3759.39,76643
0.61,6.79,-0.01,7.00,-5.46,-44.00,-3758.55,76652
1.05,6.55,-0.24,7.00,-15.86,-53.00,-3758.55,76660
0.61,6.48,-0.08,7.00,-14.56,-52.00,-3758.55,76669
0.66,6.67,0.20,7.00,-4.26,-43.00,-3758.55,76678
0.32,6.61,-0.06,7.00,-10.93,-49.00,-3758.55,76687
0.32,6.58,-0.04,7.00,-11.30,-49.00,-3758.55,76696
0.32,6.49,-0.09,7.00,-14.42,-52.00,-3758.55,76704
0.32,6.32,-0.18,7.00,-20.61,-57.00,-3758.55,76713
0.32,6.08,-0.24,7.00,-27.72,-63.00,-3758.55,76722
0.37,5.93,-0.15,7.00,-29.92,-65.00,-3758.55,76731
0.37,5.98,0.05,7.00,-24.50,-60.00,-3758.55,76740
1.20,6.20,0.22,7.00,-15.48,-52.00,-3758.55,76748
0.32,6.29,0.08,7.00,-16.17,-53.00,-3758.55,76758
0.32,6.35,0.06,7.00,-15.12,-52.00,-3758.55,76767
0.37,6.58,0.23,7.00,-6.05,-45.00,-3758.55,76775
0.32,6.76,0.18,7.00,-2.35,-41.00,-3759.39,76784
0.32,6.92,0.16,7.00,1.12,40.00,-3759.39,76792
0.32,7.06,0.14,7.00,4.33,43.00,-3759.39,76802
0.32,7.21,0.15,7.00,8.46,47.00,-3759.39,76810
0.37,7.24,0.03,7.00,6.56,45.00,-3759.39,76819
0.37,7.07,-0.17,7.00,-1.50,-41.00,-3759.39,76828
0.37,6.95,-0.12,7.00,-3.74,-43.00,-3759.39,76836
0.42,6.80,-0.15,7.00,-8.16,-46.00,-3759.39,76846
1.05,6.68,-0.12,7.00,-10.41,-48.00,-3760.23,76854
0.32,6.59,-0.09,7.00,-12.05,-50.00,-3760.23,76863
0.32,6.49,-0.10,7.00,-14.56,-52.00,-3760.23,76872
0.56,6.51,0.02,7.00,-11.75,-49.00,-3761.07,76880
1.10,6.31,-0.21,7.00,-21.49,-58.00,-3761.07,76890
0.46,6.44,0.14,7.00,-11.17,-49.00,-3761.91,76898
0.32,6.64,0.20,7.00,-5.05,-44.00,-3761.91,76907
0.32,6.84,0.19,7.00,-0.22,-40.00,-3761.91,76916
1.05,6.97,0.14,7.00,1.97,41.00,-3761.91,76924
0.80,7.12,0.15,7.00,5.87,44.00,-3761.91,76934
1.10,7.27,0.15,7.00,9.71,48.00,-3761.91,76942
0.80,7.30,0.03,7.00,8.00,46.00,-3761.07,76951
1.05,7.27,-0.03,7.00,6.22,45.00,-3761.07,76959
0.75,7.34,0.07,7.00,9.96,48.00,-3760.23,76968
0.51,7.23,-0.11,7.00,3.66,43.00,-3759.39,76977
0.32,7.29,0.05,7.00,8.18,46.00,-3759.39,76986
0.42,7.36,0.08,7.00,10.55,48.00,-3758.55,76994
1.10,7.32,-0.04,7.00,7.07,45.00,-3757.71,77003
0.75,7.36,0.04,7.00,9.79,48.00,-3756.87,77012
0.51,7.40,0.04,7.00,10.63,48.00,-3756.03,77021
0.32,7.40,0.01,7.00,10.25,48.00,-3756.03,77030
0.37,7.48,0.08,7.00,13.58,51.00,-3755.19,77038
0.85,7.53,0.05,7.00,14.37,52.00,-3754.35,77047
1.10,7.49,-0.04,7.00,11.44,49.00,-3753.51,77056
0.90,7.48,-0.01,7.00,11.93,50.00,-3752.67,77065
1.10,7.53,0.05,7.00,14.35,52.00,-3751.83,77074
0.37,7.56,0.03,7.00,14.57,52.00,-3750.99,77082
0.95,7.62,0.06,7.00,16.89,54.00,-3750.16,77091
0.37,7.72,0.10,7.00,20.04,56.00,-3749.32,77100
0.37,7.80,0.08,7.00,21.70,58.00,-3748.48,77109
0.37,7.87,0.07,7.00,23.29,59.00,-3747.64,77118
0.32,8.05,0.18,7.00,29.84,65.00,-3745.96,77126
0.14,8.14,0.09,7.00,30.17,65.00,-3745.12,77135
1.05,8.23,0.09,7.00,32.58,67.00,-3744.28,77144
0.32,8.39,0.16,7.00,38.02,72.00,-3743.44,77153
0.37,8.45,0.06,7.00,37.55,71.00,-3741.76,77162
0.66,8.53,0.07,7.00,39.66,73.00,-3740.92,77170
1.00,8.62,0.10,7.00,42.49,75.00,-3739.24,77179
0.66,8.60,-0.02,7.00,39.68,73.00,-3738.40,77188
0.37,8.61,0.01,7.00,40.61,74.00,-3737.57,77197
0.32,8.60,-0.01,7.00,39.79,73.00,-3735.89,77206
1.05,8.53,-0.07,7.00,36.71,70.00,-3735.05,77214
0.56,8.53,0.00,7.00,38.26,72.00,-3733.37,77223
1.10,8.48,-0.05,7.00,36.09,70.00,-3732.53,77232
0.56,8.46,-0.02,7.00,36.02,70.00,-3730.85,77241
1.10,8.18,-0.28,7.00,23.94,60.00,-3730.01,77250
0.32,8.07,-0.11,7.00,24.41,60.00,-3729.17,77258
0.46,8.08,0.01,7.00,27.11,62.00,-3727.49,77267
0.75,8.05,-0.02,7.00,25.89,61.00,-3726.65,77276
0.42,7.80,-0.25,7.00,14.97,52.00,-3724.98,77285
0.90,7.70,-0.10,7.00,15.51,53.00,-3724.14,77294
1.15,7.62,-0.08,7.00,13.81,51.00,-3723.30,77302
0.90,7.42,-0.19,7.00,6.70,45.00,-3721.62,77312
0.42,7.19,-0.24,7.00,0.00,40.00,-3720.78,77320
0.32,7.08,-0.11,7.00,-0.22,-40.00,-3719.94,77329
0.32,6.93,-0.15,7.00,-4.85,-44.00,-3719.10,77337
0.95,6.53,-0.40,7.00,-19.87,-56.00,-3719.10,77346
0.70,6.39,-0.13,7.00,-17.79,-54.00,-3718.26,77356
0.70,6.02,-0.37,7.00,-31.88,-66.00,-3718.26,77364
0.37,5.70,-0.32,7.00,-39.03,-72.00,-3718.26,77373
0.28,4.99,-0.71,7.00,-12.87,-50.00,-3719.10,77382
0.32,4.56,-0.43,7.00,-13.94,-51.00,-3719.10,77390
0.32,3.80,-0.75,7.00,-18.99,-55.00,-3719.10,77400
0.32,4.23,0.43,7.00,-12.12,-50.00,-3719.10,77408
0.61,3.94,-0.29,7.00,-16.49,-53.00,-3719.10,77417
1.05,4.16,0.22,7.00,-13.29,-51.00,-3719.94,77426
0.80,4.57,0.41,7.00,-10.52,-48.00,-3719.94,77434
0.32,4.47,-0.10,7.00,-13.09,-50.00,-3720.78,77444
0.32,4.50,0.03,7.00,-12.37,-50.00,-3721.62,77453
0.37,4.43,-0.07,7.00,-13.15,-51.00,-3721.62,77461
0.95,4.04,-0.39,7.00,-16.35,-53.00,-3722.46,77470
0.70,3.65,-0.39,7.00,-18.30,-55.00,-3722.46,77479
1.00,3.41,-0.24,7.00,-18.94,-55.00,-3723.30,77488
0.90,3.25,-0.16,7.00,-19.38,-56.00,-3724.14,77497
0.32,3.47,0.22,7.00,-16.80,-54.00,-3724.14,77505
0.32,3.60,0.14,7.00,-16.44,-53.00,-3724.98,77514
0.37,3.59,-0.01,7.00,-17.06,-54.00,-3725.81,77523
0.37,3.95,0.36,7.00,-13.81,-51.00,-3725.81,77532
1.05,4.08,0.12,7.00,-14.12,-51.00,-3726.65,77541
0.56,4.06,-0.01,7.00,-14.73,-52.00,-3726.65,77550
0.32,4.21,0.14,7.00,-13.41,-51.00,-3727.49,77558
0.32,4.31,0.11,7.00,-12.99,-50.00,-3728.33,77568
0.37,4.44,0.12,7.00,-12.31,-50.00,-3728.33,77577
0.46,4.34,-0.10,7.00,-13.71,-51.00,-3729.17,77585
1.05,4.24,-0.10,7.00,-14.22,-51.00,-3730.01,77594
0.95,4.17,-0.07,7.00,-14.45,-52.00,-3730.01,77603
0.32,4.14,-0.02,7.00,-14.38,-52.00,-3730.85,77612
0.70,4.14,0.00,7.00,-14.28,-51.00,-3730.85,77621
1.05,4.23,0.09,7.00,-13.50,-51.00,-3731.69,77629
0.56,4.28,0.05,7.00,-13.44,-51.00,-3732.53,77638
1.10,4.34,0.06,7.00,-13.05,-50.00,-3732.53,77647
0.46,4.36,0.02,7.00,-13.11,-51.00,-3733.37,77656
1.10,4.48,0.12,7.00,-12.12,-50.00,-3733.37,77665
0.37,4.72,0.24,7.00,-10.44,-48.00,-3734.21,77674
0.32,4.86,0.14,7.00,-10.13,-48.00,-3735.05,77682
0.80,4.96,0.09,7.00,-9.85,-48.00,-3735.89,77691
0.85,4.78,-0.18,7.00,-11.82,-49.00,-3735.89,77701
0.80,4.74,-0.04,7.00,-11.44,-49.00,-3736.73,77709
0.90,4.94,0.20,7.00,-9.48,-47.00,-3737.57,77718
1.05,4.94,0.00,7.00,-10.28,-48.00,-3737.57,77726
0.90,4.90,-0.04,7.00,-10.63,-48.00,-3738.40,77735
0.37,4.96,0.06,7.00,-9.96,-48.00,-3739.24,77745
0.42,5.04,0.08,7.00,-47.56,-80.00,-3739.24,77753
0.32,5.23,0.19,7.00,-40.53,-74.00,-3740.08,77762
0.32,5.11,-0.12,7.00,-49.58,-81.00,-3740.92,77771
0.32,5.12,0.01,7.00,-46.84,-79.00,-3741.76,77779
0.32,5.32,0.20,7.00,-37.94,-71.00,-3742.60,77789
0.32,5.36,0.03,7.00,-40.43,-74.00,-3743.44,77797
0.32,5.33,-0.02,7.00,-42.19,-75.00,-3744.28,77806
0.32,5.43,0.10,7.00,-37.37,-71.00,-3745.12,77815
0.32,5.45,0.02,7.00,-38.19,-72.00,-3745.96,77824
1.15,5.52,0.07,7.00,-35.69,-70.00,-3746.80,77833
0.95,5.53,0.01,7.00,-36.65,-70.00,-3748.48,77842
0.32,5.58,0.05,7.00,-34.40,-69.00,-3749.32,77850
0.37,5.61,0.03,7.00,-34.04,-68.00,-3750.16,77859
0.37,5.69,0.08,7.00,-31.11,-66.00,-3751.83,77868
0.32,5.87,0.18,7.00,-24.67,-60.00,-3752.67,77877
0.32,5.73,-0.15,7.00,-34.77,-69.00,-3754.35,77886
0.32,5.85,0.12,7.00,-26.29,-62.00,-3755.19,77894
0.32,5.96,0.11,7.00,-23.66,-59.00,-3756.87,77903
0.46,6.02,0.06,7.00,-23.31,-59.00,-3757.71,77913
0.37,6.11,0.09,7.00,-20.36,-57.00,-3758.55,77921
0.42,6.13,0.02,7.00,-21.49,-58.00,-3760.23,77930
0.70,6.21,0.08,7.00,-18.07,-55.00,-3761.07,77938
0.42,6.25,0.04,7.00,-17.90,-55.00,-3761.91,77947
1.10,6.34,0.09,7.00,-14.85,-52.00,-3763.59,77957
0.80,6.15,-0.18,7.00,-24.82,-60.00,-3764.42,77965
0.42,6.16,0.01,7.00,-20.92,-57.00,-3766.10,77974
0.75,6.23,0.07,7.00,-17.86,-55.00,-3766.94,77983
0.95,6.28,0.06,7.00,-16.77,-54.00,-3767.78,77991
0.90,6.40,0.11,7.00,-12.81,-50.00,-3769.46,78001
1.00,6.38,-0.01,7.00,-15.72,-53.00,-3770.30,78009
0.32,6.27,-0.12,7.00,-20.72,-57.00,-3771.98,78018
0.66,6.25,-0.02,7.00,-19.10,-56.00,-3772.82,78027
0.37,6.21,-0.04,7.00,-20.48,-57.00,-3773.66,78035
0.32,6.13,-0.08,7.00,-23.26,-59.00,-3775.34,78045
0.37,6.12,-0.01,7.00,-22.14,-58.00,-3776.17,78054
0.32,6.13,0.01,7.00,-21.45,-58.00,-3777.85,78062
0.32,6.02,-0.12,7.00,-26.87,-62.00,-3778.69,78071
0.85,5.85,-0.17,7.00,-32.14,-67.00,-3780.37,78080
0.32,5.73,-0.12,7.00,-34.05,-68.00,-3782.05,78089
0.32,5.86,0.12,7.00,-26.08,-61.00,-3782.89,78098
0.90,5.90,0.04,7.00,-26.78,-62.00,-3784.57,78106
1.25,6.02,0.12,7.00,-21.99,-58.00,-3785.41,78115
0.42,6.23,0.20,7.00,-15.28,-52.00,-3787.09,78125
0.46,6.02,-0.20,7.00,-28.59,-64.00,-3788.77,78133
0.37,5.98,-0.04,7.00,-26.16,-62.00,-3789.60,78142
0.90,6.10,0.11,7.00,-20.33,-57.00,-3791.28,78150
1.05,5.92,-0.17,7.00,-30.42,-65.00,-3792.96,78159
0.61,5.92,-0.00,7.00,-26.99,-62.00,-3794.64,78169
1.05,5.83,-0.09,7.00,-31.12,-66.00,-3795.48,78177
0.61,5.91,0.08,7.00,-25.80,-61.00,-3797.16,78186
0.32,5.85,-0.06,7.00,-30.04,-65.00,-3798.84,78195
0.32,5.95,0.11,7.00,-24.02,-60.00,-3800.52,78203
0.32,6.23,0.27,7.00,-13.87,-51.00,-3802.19,78213
0.32,6.26,0.03,7.00,-17.91,-55.00,-3803.87,78221
0.90,6.36,0.10,7.00,-13.99,-51.00,-3805.55,78230
1.15,6.55,0.19,7.00,-7.24,-46.00,-3807.23,78239
0.85,6.36,-0.20,7.00,-19.92,-56.00,-3808.07,78247
0.37,6.61,0.25,7.00,-4.83,-44.00,-3809.75,78257
0.32,6.90,0.30,7.00,3.47,42.00,-3811.43,78265
0.32,6.81,-0.09,7.00,-6.55,-45.00,-3813.11,78274
0.32,6.95,0.14,7.00,1.68,41.00,-3813.95,78283
0.42,7.04,0.09,7.00,2.85,42.00,-3814.78,78291
0.66,7.04,0.00,7.00,1.09,40.00,-3815.62,78301
0.32,7.07,0.03,7.00,2.38,41.00,-3816.46,78309
0.32,7.74,0.67,7.00,31.84,66.00,-3816.46,78318
0.32,7.23,-0.51,7.00,-4.50,-43.00,-3816.46,78326
0.32,7.51,0.28,7.00,18.50,55.00,-3816.46,78336
0.32,7.72,0.21,7.00,22.16,58.00,-3816.46,78345
0.90,6.62,-1.10,7.00,-31.52,-66.00,-3816.46,78353
0.75,6.39,-0.22,7.00,-19.63,-56.00,-3816.46,78362
0.37,6.09,-0.30,7.00,-28.63,-64.00,-3816.46,78370
0.51,5.73,-0.36,7.00,-39.03,-72.00,-3817.30,78380
0.37,5.61,-0.12,7.00,-37.25,-71.00,-3817.30,78389
0.51,5.42,-0.19,7.00,-43.27,-76.00,-3818.14,78397
0.80,5.39,-0.03,7.00,-40.87,-74.00,-3818.98,78406
0.66,5.20,-0.19,7.00,-48.72,-81.00,-3819.82,78415
0.46,5.30,0.10,7.00,-40.43,-74.00,-3820.66,78424
0.37,5.15,-0.15,7.00,-49.19,-81.00,-3821.50,78433
0.37,5.56,0.41,7.00,-27.86,-63.00,-3821.50,78441
0.32,6.17,0.61,7.00,-8.38,-46.00,-3822.34,78450
0.05,6.31,0.13,7.00,-14.74,-52.00,-3823.18,78459
0.32,6.63,0.32,7.00,-2.86,-42.00,-3823.18,78468
0.37,6.92,0.29,7.00,3.65,43.00,-3824.02,78477
0.32,7.09,0.17,7.00,5.53,44.00,-3824.02,78485
0.32,7.12,0.03,7.00,3.53,42.00,-3824.86,78494
0.37,7.18,0.07,7.00,5.94,44.00,-3824.86,78502
0.32,7.24,0.05,7.00,6.95,45.00,-3824.86,78512
0.37,7.32,0.09,7.00,9.87,48.00,-3824.86,78521
0.37,7.46,0.14,7.00,14.41,52.00,-3824.86,78529
0.28,7.80,0.34,7.00,26.79,62.00,-3824.02,78538
0.23,8.04,0.24,7.00,30.71,65.00,-3824.02,78546
0.32,8.07,0.03,7.00,27.29,62.00,-3824.02,78556
0.85,8.04,-0.03,7.00,25.54,61.00,-3824.02,78565
0.28,8.01,-0.04,7.00,24.46,60.00,-3824.02,78573
0.37,8.06,0.06,7.00,27.74,63.00,-3824.02,78582
0.37,8.23,0.17,7.00,34.18,68.00,-3824.02,78590
0.32,8.40,0.16,7.00,38.20,72.00,-3824.02,78600
0.51,8.58,0.19,7.00,43.36,76.00,-3824.02,78608
0.32,8.72,0.14,7.00,45.69,78.00,-3824.02,78617
0.28,8.91,0.19,7.00,51.76,83.00,-3823.18,78626
1.10,9.08,0.16,7.00,55.16,86.00,-3823.18,78635
0.37,9.12,0.04,7.00,53.78,85.00,-3823.18,78644
0.32,9.18,0.06,7.00,55.73,86.00,-3823.18,78652
0.56,9.24,0.06,7.00,57.24,88.00,-3822.34,78661
0.46,9.30,0.06,7.00,58.72,89.00,-3822.34,78670
0.66,9.35,0.05,7.00,59.85,90.00,-3821.50,78679
1.05,9.25,-0.10,7.00,54.25,85.00,-3821.50,78688
1.10,9.21,-0.04,7.00,54.42,85.00,-3820.66,78696
0.90,9.33,0.12,7.00,60.55,91.00,-3820.66,78705
1.10,9.33,0.01,7.00,58.47,89.00,-3819.82,78714
0.95,9.27,-0.06,7.00,55.43,86.00,-3819.82,78723
0.80,9.33,0.06,7.00,59.59,90.00,-3818.98,78732
0.32,9.25,-0.08,7.00,54.68,86.00,-3818.98,78740
0.37,9.07,-0.18,7.00,48.31,80.00,-3818.14,78749
0.32,9.13,0.06,7.00,54.56,85.00,-3817.30,78758
0.32,9.15,0.01,7.00,53.87,85.00,-3817.30,78767
0.37,8.97,-0.17,7.00,45.85,78.00,-3816.46,78776
0.75,8.93,-0.04,7.00,47.48,79.00,-3816.46,78784
0.32,8.77,-0.16,7.00,40.92,74.00,-3815.62,78793
0.32,8.73,-0.04,7.00,42.52,75.00,-3814.78,78802
0.37,8.70,-0.03,7.00,41.93,75.00,-3814.78,78811
0.32,8.51,-0.19,7.00,34.07,68.00,-3813.95,78820
0.37,8.39,-0.12,7.00,32.39,67.00,-3813.95,78828
0.46,8.26,-0.13,7.00,28.89,64.00,-3813.11,78837
0.32,8.04,-0.23,7.00,21.39,57.00,-3813.11,78846
0.37,8.01,-0.03,7.00,24.54,60.00,-3813.11,78855
0.56,8.01,0.00,7.00,25.16,61.00,-3812.27,78864
0.66,7.83,-0.17,7.00,17.43,54.00,-3812.27,78872
0.66,7.71,-0.12,7.00,15.32,52.00,-3812.27,78881
0.70,7.67,-0.04,7.00,16.08,53.00,-3811.43,78891
0.70,7.71,0.03,7.00,18.28,55.00,-3811.43,78899
0.28,7.74,0.03,7.00,19.04,56.00,-3811.43,78908
0.37,7.66,-0.08,7.00,14.85,52.00,-3811.43,78916
0.46,7.61,-0.05,7.00,14.37,52.00,-3811.43,78925
0.32,7.66,0.05,7.00,17.47,54.00,-3811.43,78935
0.37,7.67,0.01,7.00,16.74,54.00,-3811.43,78943
0.37,7.67,0.01,7.00,16.98,54.00,-3811.43,78952
0.32,7.72,0.05,7.00,19.05,56.00,-3811.43,78960
0.80,7.71,-0.02,7.00,17.36,54.00,-3811.43,78969
0.85,7.71,0.00,7.00,17.77,54.00,-3811.43,78979
0.85,7.68,-0.03,7.00,16.60,53.00,-3811.43,78987
0.95,7.69,0.01,7.00,17.59,54.00,-3811.43,78996
0.37,7.70,0.00,7.00,17.40,54.00,-3811.43,79004
0.37,7.70,-0.00,7.00,17.38,54.00,-3811.43,79013
0.90,7.72,0.02,7.00,18.48,55.00,-3811.43,79022
0.32,7.71,-0.01,7.00,17.67,54.00,-3811.43,79031
0.32,7.69,-0.02,7.00,16.78,54.00,-3811.43,79040
0.61,7.67,-0.02,7.00,16.37,53.00,-3811.43,79048
1.05,7.70,0.03,7.00,18.28,55.00,-3811.43,79057
0.51,7.77,0.06,7.00,20.49,57.00,-3811.43,79066
0.32,7.88,0.11,7.00,24.34,60.00,-3811.43,79075
0.51,8.05,0.16,7.00,29.45,64.00,-3811.43,79084
0.32,8.20,0.15,7.00,32.85,67.00,-3811.43,79092
0.32,8.33,0.14,7.00,36.02,70.00,-3811.43,79101
0.37,8.46,0.13,7.00,39.02,72.00,-3811.43,79110
0.42,8.56,0.10,7.00,40.91,74.00,-3811.43,79119
0.32,8.63,0.07,7.00,42.17,75.00,-3811.43,79128
0.37,8.66,0.04,7.00,42.33,75.00,-3811.43,79136
0.75,8.61,-0.05,7.00,39.28,73.00,-3811.43,79145
0.32,8.49,-0.13,7.00,34.68,69.00,-3811.43,79154
0.37,198
0.95,9.13,0.16,7.00,56.55,87.00,-3810.59,79207
0.75,9.29,0.16,7.00,60.55,91.00,-3810.59,79216
0.37,9.46,0.16,7.00,64.69,94.00,-3810.59,79224
0.51,9.57,0.11,7.00,66.50,95.00,-3810.59,79234
0.37,9.63,0.06,7.00,67.08,96.00,-3810.59,79242
0.37,9.67,0.03,7.00,67.28,96.00,-3810.59,79251
0.37,9.72,0.06,7.00,69.19,98.00,-3810.59,79260
0.56,9.82,0.10,7.00,72.35,100.00,-3810.59,79268
1.10,9.93,0.11,7.00,75.54,103.00,-3809.75,79278
0.32,10.05,0.11,7.00,.32,10.67,0.10,7.00,93.82,119.00,-3808.07,79331
0.37,10.61,-0.07,7.00,88.80,114.00,-3808.07,79340
0.56,10.62,0.01,7.00,90.83,116.00,-3807.23,79349
0.32,10.66,0.04,7.00,92.29,117.00,-3807.23,79357
0.32,10.46,-0.20,7.00,82.46,109.00,-3806.39,79367
0.42,10.39,-0.07,7.00,83.20,110.00,-3806.39,79376
0.32,10.49,0.10,7.00,89.12,115.00,-3805.55,79384
0.70,10.36,-0.13,7.00,81.30,108.00,-3805.55,79393
0.37,10.26,-0.09,7.00,79.69,107.00,-3804.71,79403
0.32,10.32,0.05,7.00,83.98,110.00,-3803.87,79411
0.51,10.31,-0.01,7.00,82.42,109.00,-3803.87,79420
0.37,10.24,-0.07,7.00,79.51,107.00,-3803.03,79429
0.42,10.13,-0.11,7.00,76.11,104.00,-3802.19,79437
0.51,10.04,-0.09,7.00,74.21,102.047
0.32,9.32,0.36,7.00,65.08,94.00,-3848.36,80557
0.37,9.56,0.24,7.00,68.93,98.00,-3848.36,80566
0.32,9.49,-0.07,7.00,60.97,91.00,-3847.52,80574
0.37,9.57,0.08,7.00,65.92,95.00,-3847.52,80583
0.32,9.72,0.15,7.00,71.08,99.00,-3846.68,80591
0.80,9.66,-0.07,7.00,65.11,94.00,-3845.84,80601
0.51,9.72,0.06,7.00,69.16,98.00,-3845.84,80610
0.75,9.54,-0.18,7.00,59.73,90.00,-3845.00,80618
0.90,9.32,-0.21,7.00,53.75,85.00,-3844.16,80627
0.42,9.24,-0.08,7.00,54.47,85.00,-3843.32,80635
0.32,9.06,-0.18,7.00,48.07,80.00,-3842.48,80645
0.32,8.89,-0.17,7.00,43.85,76.00,-3841.64,80654
0.32,8.85,-0.04,7.00,45.35,78.00,-3840.80,80662
0.32,8.75,-0.10,7.00,41.75,75.00,-3839.96,80671
0.32,8.65,-0.10,7.00,39.31,73.00,-3839.13,80679
0.32,8.64,-0.01,7.00,40.77,74.00,-3838.29,80689
0.32,8.66,0.02,7.00,42.10,75.00,-3837.45,80698
1.00,8.66,-0.01,7.00,41.26,74.00,-3836.61,80706
0.32,8.56,-0.10,7.00,37.03,71.00,-3835.77,80715
0.32,8.48,-0.08,7.00,35.51,69.00,-3834.93,80723
0.32,8.40,-0.08,7.00,33.46,68.00,-3834.09,80733
0.32,8.10,-0.30,7.00,21.42,58.00,-3833.25,80742
0.61,8.10,-0.00,7.00,27.46,63.00,-3832.41,80750
0.32,8.17,0.07,7.00,30.78,65.00,-3832.41,80759
0.37,8.17,0.00,7.00,29.41,64.00,-3831.57,80768
0.37,8.32,0.15,7.00,35.93,70.00,-3830.73,80777
0.46,8.39,0.07,7.00,36.34,70.00,-3829.89,80786
0.61,8.45,0.06,7.00,37.52,71.00,-3829.05,80794
0.37,8.44,-0.01,7.00,35.84,70.00,-3828.21,80803
0.37,8.51,0.07,7.00,39.10,72.00,-3827.37,80812
1.10,8.52,0.01,7.00,38.27,72.00,-3826.54,80821
0.32,8.43,-0.09,7.00,34.11,68.00,-3825.70,80830
0.32,8.50,0.06,7.00,38.73,72.00,-3824.86,80838
0.75,8.52,0.02,7.00,38.57,72.00,-3824.02,80847
0.32,8.46,-0.07,7.00,35.07,69.00,-3823.18,80856
0.32,8.49,0.03,7.00,37.88,71.00,-3822.34,80865
0.37,8.47,-0.02,7.00,36.18,70.00,-3821.50,80873
0.32,8.42,-0.04,7.00,34.64,69.00,-3820.66,80882
0.37,8.28,-0.14,7.00,29.36,64.00,-3819.82,80891
0.66,8.22,-0.06,7.00,29.42,64.00,-3818.98,80900
0.32,8.23,0.01,7.00,31.00,66.00,-3818.14,80909
0.37,8.09,-0.14,7.00,24.58,60.00,-3817.30,80917
1.05,8.16,0.06,7.00,30.20,65.00,-3816.46,80926
0.37,8.12,-0.04,7.00,27.27,62.00,-3815.62,80935
0.70,8.10,-0.02,7.00,27.16,62.00,-3814.78,80944
0.51,8.18,0.08,7.00,31.01,66.00,-3813.95,80953
0.32,8.20,0.02,7.00,30.46,65.00,-3813.11,80961
0.37,8.18,-0.02,7.00,29.13,64.00,-3812.27,80970
0.32,8.25,0.07,7.00,32.59,67.00,-3811.43,80979
0.32,8.25,0.00,7.00,31.41,66.00,-3811.43,80988
0.56,8.08,-0.18,7.00,23.41,59.00,-3810.59,80997
0.37,7.92,-0.15,7.00,20.00,56.00,-3809.75,81005
0.37,7.87,-0.05,7.00,20.79,57.00,-3808.91,81014
0.32,7.73,-0.15,7.00,15.18,52.00,-3808.07,81024
0.32,7.49,-0.24,7.00,7.52,46.00,-3807.23,81032
1.10,7.32,-0.17,7.00,4.60,43.00,-3807.23,81041
0.32,7.29,-0.03,7.00,6.58,45.00,-3806.39,81049
0.37,7.19,-0.10,7.00,2.71,42.00,-3806.39,81058
0.32,7.20,0.01,7.00,5.32,44.00,-3805.55,81067
0.66,7.15,-0.05,7.00,2.83,42.00,-3805.55,81076
0.46,7.05,-0.10,7.00,-0.63,-40.00,-3804.71,81084
0.70,7.10,0.05,7.00,3.47,42.00,-3804.71,81093
0.42,6.96,-0.14,7.00,-3.96,-43.00,-3804.71,81102
0.28,6.86,-0.10,7.00,-5.61,-44.00,-3804.71,81111
0.32,6.90,0.05,7.00,-1.43,-41.00,-3804.71,81120
0.75,6.79,-0.12,7.00,-7.65,-46.00,-3804.71,81128
0.32,6.75,-0.04,7.00,-7.21,-46.00,-3805.55,81137
0.32,6.73,-0.02,7.00,-7.13,-45.00,-3805.55,81145
0.42,6.62,-0.11,7.00,-11.84,-49.00,-3805.55,81155
1.10,6.59,-0.03,7.00,-10.81,-49.00,-3806.39,81164
0.90,6.49,-0.10,7.00,-14.60,-52.00,-3806.39,81172
0.70,6.32,-0.17,7.00,-20.33,-57.00,-3807.23,81181
1.00,6.23,-0.09,7.00,-21.07,-57.00,-3807.23,81190
0.95,6.28,0.05,7.00,-17.01,-54.00,-3808.07,81199
1.00,6.06,-0.22,7.00,-27.92,-63.00,-3808.07,81208
0.90,6.14,0.09,7.00,-19.67,-56.00,-3808.91,81216
0.32,6.18,0.04,7.00,-19.72,-56.00,-3809.75,81225
0.66,6.14,-0.04,7.00,-22.34,-58.00,-3809.75,81234
0.32,6.53,0.39,7.00,-3.74,-43.00,-3810.59,81243
0.32,6.62,0.09,7.00,-7.76,-46.00,-3811.43,81252
0.37,6.56,-0.06,7.00,-12.28,-50.00,-3811.43,81260
0.32,6.81,0.25,7.00,0.43,40.00,-3812.27,81269
0.32,6.51,-0.30,7.00,-18.17,-55.00,-3813.11,81278
0.32,6.83,0.32,7.00,2.02,41.00,-3813.11,81287
0.46,6.73,-0.10,7.00,-8.74,-}
SRS-
"i/j3.95,81313
0.32,6.71,-0.12,7.00,-9.78,-48.00,-3813.95,81321
0.46,6.71,0.01,7.00,-7.05,-45.00,-3813.95,81331
0.37,6.85,0.14,7.00,-1.01,-40.00,-3813.95,81340
0.32,6.75,-0.10,7.00,-8.28,-46.00,-3814.78,81348
0.37,6.57,-0.18,7.00,-14.20,-51.00,-3814.78,81357
0.28,6.57,0.00,7.00,-10.60,-48.00,-3815.62,81366
0.32,6.59,0.01,7.00,-10.04,-48.00,-3816.46,81375
0.32,6.53,-0.06,7.00,-12.98,-50.00,-3816.46,81384
0.32,6.56,0.03,7.00,-10.42,-48.00,-3817.30,81392
0.32,6.54,-0.02,7.00,-11.82,-49.00,-3818.14,81401
0.56,6.53,-0.01,7.00,-11.76,-49.00,-3818.14,81410
0.70,6.53,-0.01,7.00,-11.98,-50.00,-3818.98,81419
0.37,6.17,-0.36,7.00,-27.93,-63.00,-3819.82,81428
0.75,6.27,0.10,7.00,-16.28,-53.00,-3820.66,81436
0.32,6.08,-0.18,7.00,-26.55,-62.00,-3820.66,81445
0.32,6.15,0.07,7.00,-19.94,-56.00,-3821.50,81455
0.32,6.43,0.28,7.00,-8.44,-47.00,-3822.34,81463
0.32,6.33,-0.10,7.00,-18.83,-55.00,-3822.34,81472
0.32,6.53,0.20,7.00,-7.75,-46.00,-3823.18,81480
0.32,6.82,0.29,7.00,1.40,41.00,-3824.02,81489
0.32,6.57,-0.26,7.00,-16.00,-53.00,-3824.02,81498
0.37,6.69,0.12,7.00,-5.47,-44.00,-3824.02,81507
0.32,6.74,0.05,7.00,-5.40,-44.00,-3824.86,81516
1.05,6.64,-0.10,7.00,-10.91,-49.00,-3824.86,81524
0.85,6.78,0.14,7.00,-2.65,-42.00,-3825.70,81533
0.80,6.78,0.00,7.00,-5.37,-44.00,-3826.54,81542
0.56,6.77,-0.02,7.00,-6.15,-45.00,-3826.54,81551
0.28,6.88,0.12,7.00,-0.63,-40.00,-3827.37,81559
0.70,6.88,0.00,7.00,-2.86,-42.00,-3828.21,81568
0.85,6.94,0.06,7.00,-0.35,-40.00,-3828.21,81577
1.10,7.05,0.11,7.00,3.56,42.00,-3829.05,81586
0.32,7.08,0.03,7.00,2.61,42.00,-3829.89,81595
1.10,7.16,0.08,7.00,5.54,44.00,-3829.89,81603
0.70,7.21,0.05,7.00,6.33,45.00,-3829.89,81612
0.37,7.21,-0.00,7.00,5.12,44.00,-3829.89,81620
0.75,7.46,0.25,7.00,16.63,53.00,-3829.89,81630
0.32,7.83,0.36,7.00,27.90,63.00,-3829.89,81639
0.90,7.74,-0.08,7.00,16.82,54.00,-3829.89,81647
0.32,7.44,-0.30,7.00,5.06,44.00,-3829.89,81656
0.32,7.29,-0.15,7.00,4.16,43.00,-3829.05,81665
0.32,7.10,-0.19,7.00,-1.14,-40.00,-3829.05,81674
0.32,7.11,0.01,7.00,2.92,42.00,-3829.05,81682
0.32,7.07,-0.04,7.00,1.07,40.00,-3829.05,81691
0.46,7.11,0.03,7.00,3.34,42.00,-3829.05,81699
0.32,7.22,0.12,7.00,7.87,46.00,-3829.05,81709
0.32,7.48,0.26,7.00,17.07,54.00,-3829.05,81718
0.32,7.32,-0.15,7.00,5.02,44.00,-3828.21,81726
0.28,7.30,-0.02,7.00,7.14,45.00,-3828.21,81735
0.42,7.36,0.06,7.00,10.24,48.00,-3828.21,81743
0.46,7.32,-0.04,7.00,7.19,45.00,-3828.21,81753
0.42,7.32,-0.00,7.00,7.93,46.00,-3828.21,81761
0.75,7.32,0.00,7.00,8.18,46.00,-3828.21,81770
0.32,7.38,0.06,7.00,10.70,48.00,-3828.21,81779
0.32,7.44,0.06,7.00,12.33,50.00,-3828.21,81787
0.61,7.46,0.01,7.00,11.73,49.00,-3827.37,81797
0.32,7.49,0.03,7.00,12.68,50.00,-3827.37,81805
0.32,7.50,0.01,7.00,12.61,50.00,-3827.37,81814
0.32,7.52,0.03,7.00,13.63,51.00,-3827.37,81822
0.32,7.57,0.05,7.00,15.26,52.00,-3827.37,81831
0.32,7.59,0.02,7.00,15.31,52.00,-3827.37,81841
0.51,7.67,0.07,7.00,18.09,55.00,-3827.37,81849
0.37,7.73,0.07,7.00,19.61,56.00,-3827.37,81858
1.05,7.78,0.05,7.00,20.66,57.00,-3827.37,81866
0.32,7.82,0.04,7.00,21.27,57.00,-3827.37,81875
0.37,7.84,0.02,7.00,21.57,58.00,-3827.37,81885
0.37,7.88,0.03,7.00,22.62,59.00,-3827.37,81893
0.32,7.91,0.04,7.00,23.57,59.00,-3827.37,81902
0.00,7.98,0.06,7.00,25.72,61.00,-3827.37,81910
0.32,8.04,0.06,7.00,27.15,62.00,-3827.37,81920
0.37,8.09,0.05,7.00,28.31,63.00,-3827.37,81928
0.37,8.13,0.04,7.00,28.85,64.00,-3827.37,81937
0.51,8.17,0.04,7.00,30.02,65.00,-3827.37,81946
0.28,8.19,0.03,7.00,30.32,65.00,-3827.37,81954
0.32,8.22,0.03,7.00,31.04,66.00,-3827.37,81964
0.37,8.26,0.04,7.00,32.38,67.00,-3827.37,81972
[truncated: 840,868 more chars]
