# Supplementary material for: Lightweight and compact smart walking cane
Source: PeerJ Comput Sci. 2023 Nov 29;9:e1563. doi: 10.7717/peerj-cs.1563 (PMC10773566; doi:10.7717/peerj-cs.1563)
Supplement: Supplemental Information 12 — System signals during the test of elder user 1 with second robotic cane [file peerj-cs-09-1563-s012.csv]

=~=~=~=~=~=~=~=~=~=~=~= PuTTY log 2022.06.20 14:41:37 =~=~=~=~=~=~=~=~=~=~=~=
665901.00	-0.00	0.00	0.68	0.00	0.00	-24.89	30.65
666005.00	0.00	-4.07	0.26	0.00	-0.25	-10.02	37.85
666100.00	0.00	-2.85	-0.01	0.00	0.63	0.44	37.86
666194.00	0.01	-1.09	-0.11	0.00	0.88	5.62	48.96
666293.00	0.06	-0.52	-0.17	0.00	1.13	14.64	87.72
666393.00	0.03	-0.41	-0.21	0.00	1.38	25.57	122.06
666486.00	0.03	-0.13	-0.22	0.00	1.63	33.95	153.03
666579.00	0.11	-0.09	-0.23	0.00	1.38	36.27	156.94
666683.00	0.20	-0.19	-0.25	0.00	1.13	40.87	162.23
666787.00	0.30	-0.75	-0.32	0.00	1.07	30.33	90.18
666891.00	0.31	-0.20	-0.35	0.00	1.32	24.07	66.90
666993.00	0.26	0.10	-0.34	0.00	1.38	15.97	45.84
667097.00	0.18	0.54	-0.28	0.00	1.13	11.71	40.85
667200.00	0.03	0.46	-0.23	0.00	1.38	5.99	25.41
667295.00	0.04	0.21	-0.21	0.00	1.52	5.54	25.79
667392.00	0.10	1.32	-0.08	0.00	1.77	2.73	32.49
667498.00	0.01	-0.35	-0.12	0.00	2.02	4.67	38.55
667588.00	0.01	-0.60	-0.17	0.00	2.27	6.96	39.53
667678.00	0.03	-0.02	-0.18	0.00	2.52	23.04	129.21
667769.00	0.07	0.25	-0.15	0.00	2.77	31.46	203.38
667867.00	0.12	-0.08	-0.16	0.00	2.86	21.16	130.28
667970.00	0.09	-0.09	-0.17	0.00	3.11	40.52	235.67
668064.00	0.12	0.16	-0.16	0.00	2.86	35.36	225.56
668169.00	0.13	-0.22	-0.18	0.00	2.61	34.42	191.17
668272.00	0.09	0.06	-0.17	0.00	2.86	38.75	222.62
668366.00	0.12	-0.07	-0.18	0.00	2.68	40.18	222.37
668469.00	0.11	-0.05	-0.18	0.00	2.44	35.91	192.99
668573.00	0.18	0.06	-0.18	0.00	2.19	37.84	210.07
668677.00	0.23	-0.15	-0.19	0.00	2.14	29.69	151.31
668781.00	0.31	0.07	-0.19	0.00	1.89	27.34	145.01
668886.00	0.34	-0.30	-0.22	0.00	1.71	38.73	175.16
668990.00	0.32	0.06	-0.21	0.00	1.46	42.89	200.18
669093.00	0.29	0.05	-0.21	0.00	1.21	31.84	152.61
669198.00	0.26	0.21	-0.18	0.00	0.96	29.05	156.66
669302.00	0.25	0.64	-0.12	0.00	1.21	22.14	187.88
669406.00	0.25	-0.01	-0.12	0.00	1.46	29.55	248.64
669509.00	0.28	0.40	-0.08	0.00	1.71	18.53	239.64
669614.00	0.30	-0.03	-0.08	0.00	1.96	23.54	291.91
669717.00	0.30	0.29	-0.05	0.00	2.21	16.60	329.63
669821.00	0.31	0.08	-0.04	0.00	2.46	14.46	341.36
669926.00	0.33	0.35	-0.01	0.00	2.71	1.28	239.12
670030.00	0.33	0.23	0.02	0.00	2.46	-4.98	275.66
670137.00	0.33	0.37	0.06	0.00	2.21	-15.83	273.86
670244.00	0.37	0.53	0.11	0.00	2.36	-35.67	308.89
670352.00	0.44	0.58	0.18	0.00	2.61	-51.18	285.38
670461.00	0.47	0.29	0.21	0.00	2.86	-34.66	163.67
670568.00	0.46	0.31	0.24	0.00	3.11	-34.15	138.60
670675.00	0.45	0.38	0.28	0.00	3.36	-37.83	130.38
670782.00	0.50	0.03	0.29	0.00	3.42	-41.61	141.58
670900.00	0.53	0.12	0.30	0.00	3.67	-54.84	176.91
671019.00	0.53	0.20	0.32	0.00	3.42	-58.49	173.67
671139.00	0.55	-0.09	0.31	0.00	3.67	-44.80	138.05
671256.00	0.59	-0.06	0.31	0.00	3.92	-46.57	147.00
671374.00	0.61	-0.08	0.30	0.00	4.17	-46.62	152.36
671492.00	0.58	0.09	0.31	0.00	4.42	-55.53	174.64
671608.00	0.64	0.17	0.33	0.00	4.17	-66.52	195.89
671729.00	0.65	-0.20	0.30	0.00	4.42	-58.26	186.38
671848.00	0.69	-0.36	0.26	0.00	4.67	-53.02	198.85
671966.00	0.70	-0.13	0.24	0.00	4.92	-42.13	168.54
672083.00	0.70	-0.50	0.19	0.00	5.17	-34.97	184.90
672200.00	0.62	-0.17	0.17	0.00	5.42	-35.00	207.20
672318.00	0.58	0.23	0.19	0.00	5.37	-40.97	208.35
672436.00	0.51	0.12	0.21	0.00	5.14	-59.04	279.43
672552.00	0.43	-0.13	0.19	0.00	5.39	-59.75	305.15
672658.00	0.38	0.03	0.20	0.00	5.64	-60.39	303.45
672768.00	0.43	0.06	0.20	0.00	5.89	-67.25	326.47
672878.00	0.43	-0.18	0.18	0.00	6.14	-67.32	363.47
672983.00	0.40	0.46	0.23	0.00	6.39	-79.57	337.51
673092.00	0.42	0.01	0.23	0.00	6.64	-85.79	361.43
673199.00	0.49	0.08	0.24	0.00	6.89	-78.08	317.32
673309.00	0.56	-0.34	0.20	0.00	7.11	-63.15	306.05
673426.00	0.55	0.35	0.24	0.00	7.36	-80.27	321.82
673544.00	0.53	0.03	0.25	0.00	7.28	-82.13	324.76
673661.00	0.60	-0.10	0.24	0.00	7.53	-84.16	350.74
673779.00	0.65	0.31	0.27	0.00	7.78	-90.75	325.91
673897.00	0.65	0.06	0.28	0.00	8.03	-90.64	317.35
674015.00	0.68	-0.13	0.26	0.00	8.28	-84.79	315.60
674132.00	0.68	-0.29	0.23	0.00	8.53	-72.37	310.46
674250.00	0.63	-0.32	0.19	0.00	8.78	-54.13	278.96
674368.00	0.58	-0.20	0.17	0.00	9.03	-46.98	275.94
674486.00	0.54	0.09	0.18	0.00	8.78	-59.29	326.34
674603.00	0.52	0.18	0.20	0.00	8.65	-64.65	317.04
674720.00	0.56	-0.03	0.20	0.00	8.90	-64.40	322.04
674838.00	0.63	0.16	0.22	0.00	9.09	-54.95	249.56
674956.00	0.63	-0.38	0.17	0.00	9.27	-38.86	223.79
675074.00	0.65	0.41	0.22	0.00	9.52	-64.18	287.24
675191.00	0.72	-0.12	0.21	0.00	9.77	-56.95	272.62
675310.00	0.78	-0.60	0.13	0.00	9.78	-37.27	276.00
675428.00	0.84	-0.43	0.08	0.00	9.78	-21.54	257.25
675546.00	0.84	-0.12	0.07	0.00	10.00	-19.53	280.64
675663.00	0.84	-0.10	0.06	0.00	10.00	-17.58	302.78
675782.00	0.86	-0.17	0.04	0.00	10.00	-10.72	285.40
675900.00	0.90	-0.50	-0.02	0.00	10.00	5.80	263.38
676018.00	0.90	-0.21	-0.05	0.00	10.00	11.39	242.56
676149.00	0.83	-0.17	-0.07	0.00	10.00	17.86	256.22
676267.00	0.83	0.16	-0.05	0.00	10.00	12.06	235.17
676384.00	0.81	-0.01	-0.05	0.00	10.00	11.31	214.26
676502.00	0.76	-0.04	-0.06	0.00	10.00	9.31	163.45
676619.00	0.72	-0.34	-0.10	0.00	10.00	12.26	126.27
676737.00	0.62	0.11	-0.08	0.00	10.00	13.06	155.35
676854.00	0.64	0.03	-0.08	0.00	10.00	8.61	107.54
676972.00	0.60	0.01	-0.08	0.00	10.00	8.33	105.66
677089.00	0.49	-0.06	-0.09	0.00	10.00	4.32	50.22
677192.00	0.43	-0.08	-0.09	0.00	10.00	6.48	68.93
677296.00	0.44	-0.24	-0.12	0.00	10.00	14.80	123.83
677400.00	0.44	0.42	-0.08	0.00	10.00	10.97	145.53
677504.00	0.43	-0.07	-0.08	0.00	10.00	24.61	296.26
677608.00	0.41	0.11	-0.07	0.00	10.00	21.71	304.03
677712.00	0.41	0.03	-0.07	0.00	10.00	19.38	282.07
677817.00	0.44	-0.02	-0.07	0.00	10.00	20.89	293.58
677920.00	0.49	0.12	-0.06	0.00	10.00	17.75	301.26
678026.00	0.48	-0.11	-0.07	0.00	10.00	19.15	269.52
678129.00	0.42	-0.08	-0.08	0.00	10.00	17.71	221.79
678234.00	0.34	-0.11	-0.09	0.00	10.00	19.83	217.03
678337.00	0.35	-0.08	-0.10	0.00	10.00	23.47	234.30
678441.00	0.39	0.04	-0.10	0.00	10.00	23.92	247.96
678545.00	0.40	-0.10	-0.11	0.00	10.00	25.05	234.14
678649.00	0.38	-0.03	-0.11	0.00	10.00	22.34	203.50
678754.00	0.30	-0.21	-0.13	0.00	10.00	24.07	181.67
678857.00	0.28	0.31	-0.10	0.00	10.00	19.91	199.48
678962.00	0.33	-0.28	-0.13	0.00	10.00	18.21	140.78
679066.00	0.32	-0.19	-0.15	0.00	10.00	16.64	111.17
679170.00	0.26	-0.14	-0.16	0.00	10.00	17.91	108.99
679273.00	0.24	-0.05	-0.17	0.00	10.00	17.79	105.13
679376.00	0.24	-0.18	-0.19	0.00	10.00	19.30	102.32
679480.00	0.20	-0.07	-0.19	0.00	10.00	16.68	85.13
679583.00	0.11	0.05	-0.19	0.00	9.75	16.26	85.21
679687.00	0.04	-0.23	-0.21	0.00	10.00	13.92	64.57
679778.00	0.00	-0.11	-0.22	0.00	10.00	12.12	53.71
679868.00	0.01	-0.11	-0.23	0.00	10.00	13.30	56.35
679958.00	0.02	-0.14	-0.24	0.00	10.00	17.52	70.37
680049.00	0.06	-0.24	-0.27	0.00	10.00	21.10	77.62
680142.00	0.12	-0.03	-0.27	0.00	9.75	29.10	105.88
680247.00	0.22	-0.01	-0.27	0.00	9.50	35.51	128.68
680350.00	0.33	-0.09	-0.28	0.00	9.25	29.45	103.13
680455.00	0.40	-0.29	-0.31	0.00	9.00	30.32	95.14
680559.00	0.44	0.04	-0.30	0.00	8.75	25.67	81.74
680664.00	0.42	-0.04	-0.31	0.00	8.50	12.39	38.88
680768.00	0.31	0.25	-0.28	0.00	8.25	20.74	71.50
680871.00	0.24	-0.01	-0.28	0.00	8.00	13.57	46.60
680975.00	0.21	0.04	-0.28	0.00	7.75	20.92	72.97
681079.00	0.24	-0.05	-0.28	0.00	7.50	18.66	63.83
681186.00	0.30	-0.02	-0.29	0.00	7.25	19.93	67.76
681292.00	0.33	-0.11	-0.30	0.00	7.00	13.81	45.01
681399.00	0.32	0.02	-0.30	0.00	6.75	22.13	72.61
681503.00	0.32	-0.01	-0.30	0.00	6.50	29.17	95.50
681607.00	0.35	0.14	-0.28	0.00	6.25	11.16	38.56
681711.00	0.35	0.11	-0.27	0.00	6.00	7.11	25.68
681815.00	0.36	0.11	-0.26	0.00	5.75	5.06	19.10
681918.00	0.36	-0.07	-0.27	0.00	5.50	4.70	17.25
682022.00	0.36	0.21	-0.24	0.00	5.25	4.54	18.26
682126.00	0.36	-0.26	-0.27	0.00	5.00	4.90	17.68
682230.00	0.31	0.14	-0.26	0.00	4.75	4.89	18.66
682334.00	0.27	0.02	-0.25	0.00	4.50	6.56	25.27
682437.00	0.33	0.19	-0.23	0.00	4.25	6.20	25.91
682542.00	0.40	0.06	-0.23	0.00	4.00	6.15	26.48
682646.00	0.42	-0.19	-0.25	0.00	3.79	4.39	17.33
682749.00	0.33	-0.24	-0.27	0.00	3.54	4.39	15.68
682853.00	0.26	0.14	-0.26	0.00	3.29	4.22	15.96
682956.00	0.25	0.02	-0.26	0.00	3.04	4.19	15.97
683060.00	0.25	0.05	-0.25	0.00	2.79	4.45	17.32
683164.00	0.29	-0.10	-0.26	0.00	2.54	6.63	24.70
683268.00	0.36	-0.09	-0.27	0.00	2.29	7.37	26.45
683371.00	0.33	0.21	-0.25	0.00	2.04	6.14	24.01
683475.00	0.25	0.28	-0.22	0.00	1.79	5.72	25.47
683579.00	0.23	0.15	-0.21	0.00	1.54	5.33	25.56
683682.00	0.11	0.06	-0.20	0.00	1.29	5.48	27.19
683786.00	0.00	0.24	-0.17	0.00	1.54	4.66	26.51
683881.00	0.00	0.09	-0.17	0.00	1.73	4.38	26.28
683977.00	0.00	0.07	-0.16	0.00	1.93	4.46	27.94
684072.00	0.01	0.05	-0.15	0.00	2.16	10.45	67.51
684167.00	0.04	-0.10	-0.16	0.00	2.41	18.72	113.53
684257.00	0.14	0.25	-0.14	0.00	2.21	17.50	123.48
684361.00	0.26	0.08	-0.13	0.00	2.32	14.80	110.77
684465.00	0.36	0.01	-0.13	0.00	2.57	14.57	109.49
684569.00	0.44	-0.01	-0.13	0.00	2.82	18.80	139.91
684674.00	0.47	0.01	-0.13	0.00	3.07	19.34	144.66
684778.00	0.48	-0.31	-0.17	0.00	3.32	18.57	111.53
684882.00	0.48	-0.05	-0.17	0.00	3.57	11.49	66.88
684989.00	0.47	-0.34	-0.21	0.00	3.82	10.71	51.21
685095.00	0.48	0.06	-0.20	0.00	3.77	3.06	15.09
685200.00	0.46	-0.25	-0.23	0.00	3.95	5.56	24.15
685303.00	0.42	-0.14	-0.24	0.00	3.95	13.32	54.25
685410.00	0.35	-0.06	-0.25	0.00	3.70	6.84	27.16
685514.00	0.31	-0.23	-0.27	0.00	3.45	7.64	27.53
685618.00	0.30	-0.19	-0.29	0.00	3.20	7.78	26.05
685721.00	0.29	0.11	-0.28	0.00	2.95	8.19	28.54
685826.00	0.33	0.36	-0.24	0.00	2.70	7.17	29.11
685930.00	0.22	-0.07	-0.25	0.00	2.45	7.59	29.90
686033.00	0.12	0.54	-0.19	0.00	2.20	6.59	33.78
686138.00	0.14	0.25	-0.17	0.00	1.95	4.95	29.57
686241.00	0.13	-0.04	-0.17	0.00	2.00	4.47	25.99
686346.00	0.10	-0.15	-0.19	0.00	1.75	5.22	27.81
686449.00	0.10	-0.01	-0.19	0.00	2.00	5.30	28.07
686539.00	0.08	-0.05	-0.19	0.00	2.25	5.70	29.43
686630.00	0.09	-0.14	-0.20	0.00	2.50	5.69	27.43
686721.00	0.07	-0.12	-0.22	0.00	2.75	5.13	23.44
686812.00	0.09	-0.19	-0.23	0.00	3.00	4.84	20.41
686903.00	0.08	-0.16	-0.25	0.00	3.25	6.98	27.70
686993.00	0.08	0.06	-0.24	0.00	3.18	16.45	66.78
687087.00	0.12	0.04	-0.24	0.00	2.93	16.41	67.74
687191.00	0.18	0.00	-0.24	0.00	2.68	7.32	30.26
687295.00	0.19	-0.38	-0.28	0.00	2.43	12.66	44.59
687400.00	0.15	-0.14	-0.29	0.00	2.18	39.18	130.78
687505.00	0.18	-0.04	-0.30	0.00	1.93	39.73	130.61
687608.00	0.20	-0.06	-0.30	0.00	1.68	37.22	119.78
687711.00	0.18	0.01	-0.30	0.00	1.43	23.65	76.34
687814.00	0.18	-0.02	-0.30	0.00	1.18	31.57	101.18
687918.00	0.16	0.31	-0.27	0.00	0.93	17.76	64.08
688021.00	0.18	0.14	-0.26	0.00	0.68	3.35	12.81
688124.00	0.21	-0.09	-0.27	0.00	0.43	4.04	14.86
688228.00	0.23	-0.10	-0.28	0.00	0.18	4.38	15.45
688331.00	0.31	0.07	-0.27	0.00	-0.07	6.10	22.15
688436.00	0.34	0.46	-0.22	0.00	-0.32	5.72	25.47
688539.00	0.03	0.10	-0.21	0.00	-0.38	21.61	101.22
688632.00	0.00	0.47	-0.17	0.00	0.32	22.34	133.13
688726.00	0.00	0.14	-0.15	0.00	0.57	25.99	168.03
688820.00	0.08	0.64	-0.09	0.00	0.82	23.94	255.73
688914.00	0.19	0.29	-0.07	0.00	1.07	16.28	247.31
689018.00	0.26	-0.40	-0.11	0.00	1.32	13.78	127.57
689121.00	0.22	0.09	-0.10	0.00	1.57	22.63	228.38
689225.00	0.29	0.23	-0.07	0.00	1.82	27.37	366.83
689330.00	0.34	0.24	-0.05	0.00	2.07	17.57	353.23
689434.00	0.39	0.37	-0.01	0.00	2.32	3.25	301.76
689538.00	0.46	-0.65	-0.08	0.00	2.57	23.70	302.36
689642.00	0.50	0.23	-0.05	0.00	2.82	22.19	408.98
689759.00	0.53	0.28	-0.02	0.00	3.07	7.54	357.08
689875.00	0.53	-0.05	-0.03	0.00	3.32	8.81	329.93
689993.00	0.55	0.13	-0.01	0.00	3.57	3.19	295.78
690111.00	0.63	-0.22	-0.04	0.00	3.82	10.11	271.38
690228.00	0.67	0.14	-0.02	0.00	4.07	6.20	292.79
690344.00	0.67	-0.01	-0.02	0.00	4.32	6.80	300.20
690462.00	0.72	0.25	0.01	0.00	4.07	-2.06	312.49
690579.00	0.74	-0.49	-0.05	0.00	4.32	15.99	313.65
690697.00	0.75	-0.09	-0.06	0.00	4.57	18.47	301.21
690814.00	0.80	-0.44	-0.11	0.00	4.82	34.85	307.43
690931.00	0.76	0.32	-0.07	0.00	5.07	23.40	311.62
691050.00	0.75	-0.17	-0.10	0.00	5.32	33.61	350.32
691167.00	0.78	-0.22	-0.12	0.00	5.57	43.58	358.05
691284.00	0.75	-0.18	-0.14	0.00	5.82	51.81	362.36
691401.00	0.74	-0.03	-0.15	0.00	6.07	50.06	341.41
691519.00	0.78	0.10	-0.13	0.00	6.32	36.55	271.88
691637.00	0.80	-0.01	-0.13	0.00	6.57	24.26	178.71
691753.00	0.77	-0.19	-0.16	0.00	6.82	28.25	179.10
691871.00	0.74	-0.27	-0.19	0.00	6.66	35.64	186.82
691988.00	0.71	-0.11	-0.20	0.00	6.41	51.29	251.67
692106.00	0.75	-0.17	-0.22	0.00	6.16	70.78	314.09
692224.00	0.77	-0.13	-0.24	0.00	5.91	58.85	243.37
692341.00	0.82	-0.26	-0.27	0.00	5.66	31.82	116.22
692458.00	0.75	-0.22	-0.29	0.00	5.41	17.95	59.45
692575.00	0.69	0.16	-0.28	0.00	5.16	14.95	52.99
692694.00	0.70	-0.12	-0.29	0.00	4.91	8.70	29.29
692810.00	0.76	-0.10	-0.30	0.00	4.66	7.96	25.71
692927.00	0.65	-0.05	-0.31	0.00	4.41	5.82	18.39
693044.00	0.60	-0.05	-0.31	0.00	4.16	8.28	25.61
693160.00	0.64	0.55	-0.25	0.00	3.91	7.97	31.31
693277.00	0.65	-0.08	-0.26	0.00	3.66	6.48	24.46
693394.00	0.54	-0.32	-0.30	0.00	3.41	4.90	16.00
693512.00	0.36	0.07	-0.29	0.00	3.16	4.89	16.48
693615.00	0.27	0.00	-0.29	0.00	2.91	6.82	23.01
693720.00	0.12	0.32	-0.25	0.00	2.66	24.14	92.63
693823.00	0.06	-0.00	-0.26	0.00	2.91	35.22	135.09
693914.00	0.08	0.11	-0.24	0.00	2.92	35.76	143.17
694007.00	0.14	-0.15	-0.26	0.00	2.67	43.11	162.59
694111.00	0.19	-0.18	-0.28	0.00	2.42	52.13	182.90
694214.00	0.27	-0.11	-0.29	0.00	2.17	52.18	175.67
694319.00	0.30	-0.12	-0.30	0.00	1.92	49.03	158.07
694422.00	0.32	-0.14	-0.32	0.00	2.17	54.75	167.83
694526.00	0.35	-0.07	-0.32	0.00	2.42	37.33	111.68
694630.00	0.33	0.14	-0.31	0.00	2.17	32.66	102.82
694734.00	0.31	-0.05	-0.31	0.00	1.92	32.96	102.06
694838.00	0.31	0.03	-0.31	0.00	1.67	29.66	92.86
694942.00	0.34	-0.08	-0.32	0.00	1.92	22.06	67.10
695046.00	0.30	-0.13	-0.33	0.00	2.17	21.89	63.75
695150.00	0.23	0.07	-0.32	0.00	1.98	42.63	127.29
695254.00	0.23	-0.13	-0.34	0.00	2.23	62.49	178.56
695357.00	0.24	0.22	-0.31	0.00	1.98	83.34	257.02
695463.00	0.25	0.03	-0.31	0.00	1.73	75.42	234.77
695567.00	0.25	-0.08	-0.32	0.00	1.98	79.42	240.16
695670.00	0.28	0.11	-0.31	0.00	1.73	56.18	176.49
695774.00	0.31	-0.23	-0.33	0.00	1.98	68.51	198.66
695877.00	0.38	-0.28	-0.36	0.00	2.23	75.84	200.71
695981.00	0.43	0.18	-0.34	0.00	2.48	66.64	186.85
696085.00	0.42	0.18	-0.32	0.00	2.73	55.63	165.56
696188.00	0.47	-0.09	-0.33	0.00	2.98	46.69	134.90
696292.00	0.47	0.42	-0.29	0.00	2.73	15.74	52.76
696396.00	0.52	-0.15	-0.31	0.00	2.48	8.67	27.51
696513.00	0.45	-0.30	-0.34	0.00	2.73	8.73	24.60
696616.00	0.27	0.08	-0.33	0.00	2.80	16.59	48.00
696719.00	0.24	0.02	-0.33	0.00	2.71	16.26	47.31
696822.00	0.22	0.03	-0.33	0.00	2.61	17.37	51.00
696926.00	0.23	0.31	-0.30	0.00	2.36	31.16	101.97
697029.00	0.32	-0.03	-0.30	0.00	2.11	37.82	122.61
697134.00	0.38	0.10	-0.29	0.00	1.86	34.86	117.53
697237.00	0.41	0.12	-0.28	0.00	1.61	29.89	105.66
697340.00	0.33	0.30	-0.24	0.00	1.36	6.26	25.07
697445.00	0.25	0.18	-0.23	0.00	1.11	10.69	46.60
697548.00	0.23	-0.06	-0.23	0.00	0.86	11.99	50.92
697654.00	0.21	0.08	-0.22	0.00	0.61	21.02	92.79
697757.00	0.22	0.39	-0.18	0.00	0.36	21.42	115.79
697862.00	0.25	0.44	-0.14	0.00	0.61	19.96	144.57
697965.00	0.26	0.21	-0.12	0.00	0.86	14.64	126.02
698068.00	0.29	0.73	-0.04	0.00	1.11	5.97	149.08
698173.00	0.34	0.22	-0.02	0.00	1.36	2.66	154.18
698277.00	0.39	0.34	0.02	0.00	1.11	-2.97	162.81
698384.00	0.45	0.11	0.03	0.00	0.86	-5.06	169.95
698491.00	0.47	0.34	0.07	0.00	0.61	-11.85	179.96
698598.00	0.44	0.38	0.11	0.00	0.66	-21.19	198.29
698704.00	0.44	0.06	0.11	0.00	0.41	-23.29	205.56
698812.00	0.42	0.51	0.17	0.00	0.66	-35.82	211.55
698918.00	0.43	0.15	0.18	0.00	0.91	-39.66	213.14
699025.00	0.40	0.41	0.23	0.00	1.16	-49.62	214.54
699134.00	0.39	0.18	0.25	0.00	1.41	-49.00	194.39
699244.00	0.40	0.21	0.27	0.00	1.66	-65.19	235.21
699354.00	0.43	-0.26	0.24	0.00	1.91	-64.67	262.34
699457.00	0.36	-0.20	0.22	0.00	2.16	-60.06	267.67
699560.00	0.36	-0.42	0.18	0.00	2.41	-47.03	261.94
699665.00	0.38	-0.20	0.16	0.00	2.66	-44.90	283.50
699768.00	0.42	-0.45	0.11	0.00	2.69	-29.50	265.85
699872.00	0.44	0.06	0.12	0.00	2.44	-33.01	282.24
699979.00	0.50	-0.48	0.06	0.00	2.19	-17.33	266.92
700096.00	0.54	-0.28	0.03	0.00	1.94	-8.81	278.36
700213.00	0.59	-0.18	0.01	0.00	1.69	-3.00	271.55
700331.00	0.56	0.17	0.03	0.00	1.44	-8.52	270.06
700447.00	0.57	-0.57	-0.03	0.00	1.69	9.32	270.04
700564.00	0.52	-0.35	-0.08	0.00	1.94	18.57	245.88
700681.00	0.47	-0.12	-0.09	0.00	2.19	24.93	277.38
700785.00	0.50	-0.42	-0.13	0.00	2.44	33.58	249.42
700902.00	0.55	-0.18	-0.15	0.00	2.60	33.09	211.99
701019.00	0.58	-0.34	-0.20	0.00	2.35	38.88	196.67
701135.00	0.56	0.05	-0.19	0.00	2.10	36.06	187.76
701252.00	0.55	-0.03	-0.19	0.00	1.85	31.70	162.44
701369.00	0.54	-0.27	-0.22	0.00	1.60	36.18	158.76
701487.00	0.51	-0.04	-0.23	0.00	1.35	46.12	198.36
701603.00	0.48	-0.08	-0.24	0.00	1.60	56.15	231.18
701708.00	0.50	-0.09	-0.25	0.00	1.35	60.54	239.04
701826.00	0.50	0.21	-0.22	0.00	1.23	46.52	204.92
701930.00	0.52	-0.10	-0.23	0.00	0.98	50.63	213.13
702047.00	0.47	-0.12	-0.25	0.00	1.02	55.86	221.37
702151.00	0.48	0.28	-0.22	0.00	1.01	50.20	226.37
702256.00	0.45	0.51	-0.16	0.00	1.26	37.88	227.55
702360.00	0.46	-0.02	-0.17	0.00	1.51	40.37	239.45
702465.00	0.50	0.32	-0.13	0.00	1.68	31.27	232.17
702581.00	0.51	-0.08	-0.14	0.00	1.93	37.71	262.08
702699.00	0.51	0.06	-0.14	0.00	1.73	41.31	303.53
702817.00	0.51	0.41	-0.09	0.00	1.98	24.56	283.10
702935.00	0.53	0.70	-0.00	0.00	2.23	1.22	297.28
703052.00	0.55	0.07	0.00	0.00	1.98	-1.00	277.10
703170.00	0.56	0.34	0.04	0.00	1.73	-11.96	271.30
703288.00	0.58	-0.09	0.03	0.00	1.48	-9.22	278.35
703405.00	0.57	-0.05	0.03	0.00	1.23	-7.00	262.02
703523.00	0.57	0.43	0.08	0.00	0.98	-20.22	258.68
703641.00	0.55	0.04	0.08	0.00	0.73	-19.64	237.09
703759.00	0.54	0.15	0.10	0.00	0.48	-25.26	251.69
703876.00	0.53	0.27	0.13	0.00	0.23	-31.91	241.98
703993.00	0.51	0.11	0.14	0.00	-0.02	-34.20	236.67
704112.00	0.44	0.22	0.17	0.00	0.39	-40.89	239.36
704218.00	0.06	0.67	0.24	0.00	0.64	-49.93	204.12
704312.00	0.08	0.38	0.28	0.00	0.89	-46.53	164.49
704406.00	0.19	0.35	0.31	0.00	1.14	-49.40	155.16
704515.00	0.27	0.47	0.36	0.00	1.14	-67.24	178.98
704622.00	0.33	0.19	0.38	0.00	0.96	-75.50	189.14
704729.00	0.38	-0.39	0.34	0.00	0.97	-80.51	229.09
704835.00	0.38	0.01	0.34	0.00	0.72	-87.54	248.48
704944.00	0.35	0.46	0.39	0.00	0.79	-107.21	261.63
705050.00	0.40	0.10	0.40	0.00	0.60	-98.89	234.22
705159.00	0.42	-0.21	0.38	0.00	0.82	-89.37	225.79
705265.00	0.45	-0.39	0.34	0.00	0.87	-87.06	250.06
705374.00	0.45	0.15	0.35	0.00	0.71	-86.16	235.10
705480.00	0.47	-0.37	0.31	0.00	0.96	-60.04	185.81
705584.00	0.44	-0.35	0.28	0.00	1.21	-56.98	201.13
705688.00	0.43	-0.46	0.23	0.00	1.46	-46.87	201.49
705792.00	0.48	0.14	0.24	0.00	1.71	-52.36	211.54
705901.00	0.49	-0.44	0.19	0.00	1.96	-35.88	181.70
706004.00	0.51	-0.73	0.12	0.00	1.71	-26.42	218.61
706121.00	0.52	0.18	0.14	0.00	1.46	-37.07	259.48
706239.00	0.51	-0.38	0.10	0.00	1.21	-27.97	285.67
706356.00	0.55	-0.14	0.08	0.00	1.02	-24.94	306.85
706472.00	0.51	-0.37	0.04	0.00	0.77	-11.75	306.11
706590.00	0.43	-0.30	0.00	0.00	0.52	-0.60	199.42
706695.00	0.29	-0.15	-0.01	0.00	0.77	2.28	186.18
706798.00	0.29	-0.09	-0.02	0.00	1.02	3.29	149.99
706902.00	0.24	-0.45	-0.07	0.00	1.27	7.26	105.74
707005.00	0.13	-0.45	-0.12	0.00	1.52	8.62	74.43
707110.00	0.05	0.03	-0.11	0.00	1.77	8.19	72.54
707204.00	0.02	-0.19	-0.13	0.00	2.02	6.93	53.03
707293.00	0.07	0.05	-0.13	0.00	2.27	6.05	47.79
707386.00	0.12	-0.31	-0.15	0.00	2.14	4.39	28.23
707489.00	0.16	-0.39	-0.19	0.00	1.89	3.67	18.69
707593.00	0.18	-0.39	-0.23	0.00	1.64	4.22	17.61
707695.00	0.12	-0.19	-0.25	0.00	1.39	4.62	17.75
707799.00	0.02	0.02	-0.25	0.00	1.14	4.64	17.99
707894.00	0.00	0.23	-0.23	0.00	1.07	4.20	17.86
707989.00	0.00	0.23	-0.21	0.00	1.16	3.70	17.49
708084.00	0.01	0.01	-0.21	0.00	0.99	2.99	14.21
708180.00	0.02	0.27	-0.18	0.00	1.24	0.84	4.60
708276.00	0.03	0.10	-0.17	0.00	1.47	2.93	16.94
708372.00	0.03	0.20	-0.15	0.00	1.72	2.78	18.13
708471.00	0.03	0.10	-0.14	0.00	1.97	3.59	25.05
708567.00	0.01	0.18	-0.13	0.00	2.22	3.51	27.79
708663.00	0.03	-0.07	-0.13	0.00	2.47	3.70	27.77
708754.00	0.06	0.19	-0.11	0.00	2.72	3.08	26.74
708853.00	0.07	0.06	-0.11	0.00	2.97	2.87	26.22
708953.00	0.07	0.01	-0.11	0.00	3.22	2.16	19.89
709051.00	0.10	-0.08	-0.12	0.00	3.47	2.35	20.11
709154.00	0.11	-0.19	-0.14	0.00	3.72	2.60	19.11
709259.00	0.13	-0.09	-0.14	0.00	3.97	3.49	24.00
709362.00	0.15	0.06	-0.14	0.00	3.72	3.45	24.80
709467.00	0.18	-0.44	-0.18	0.00	3.47	3.66	19.66
709570.00	0.20	-0.08	-0.19	0.00	3.40	3.59	18.47
709673.00	0.20	-0.15	-0.21	0.00	3.15	3.00	14.21
709777.00	0.17	-0.13	-0.22	0.00	2.90	3.77	16.77
709881.00	0.16	-0.10	-0.23	0.00	2.65	3.84	16.29
709984.00	0.12	0.04	-0.23	0.00	2.40	3.37	14.58
710088.00	0.11	0.16	-0.21	0.00	2.15	3.12	14.63
710192.00	0.14	-0.10	-0.22	0.00	1.90	3.56	15.89
710295.00	0.23	-0.13	-0.23	0.00	1.65	5.51	23.09
710400.00	0.27	-0.45	-0.28	0.00	1.40	6.30	21.83
710503.00	0.23	-0.27	-0.31	0.00	1.15	5.01	15.73
710606.00	0.10	-0.01	-0.31	0.00	1.40	4.76	14.87
710696.00	0.05	0.15	-0.30	0.00	1.15	6.79	22.21
710793.00	0.10	-0.26	-0.32	0.00	1.40	8.78	26.31
710897.00	0.25	0.00	-0.32	0.00	1.65	9.12	27.37
711001.00	0.32	-0.16	-0.34	0.00	1.90	7.87	22.40
711105.00	0.36	-0.12	-0.35	0.00	2.15	7.36	20.17
711208.00	0.29	-0.03	-0.35	0.00	2.40	4.95	13.42
711312.00	0.23	0.03	-0.35	0.00	2.52	6.21	17.01
711415.00	0.20	0.10	-0.34	0.00	2.71	6.91	19.54
711520.00	0.20	0.06	-0.33	0.00	2.87	7.27	20.99
711623.00	0.17	0.04	-0.33	0.00	2.96	7.26	21.26
711727.00	0.16	-0.01	-0.33	0.00	3.21	7.52	21.98
711830.00	0.19	-0.08	-0.34	0.00	3.46	7.44	21.20
711933.00	0.21	-0.19	-0.36	0.00	3.71	7.86	21.05
712037.00	0.23	0.02	-0.36	0.00	3.79	7.39	19.89
712140.00	0.26	-0.12	-0.37	0.00	4.04	4.92	12.75
712244.00	0.20	-0.13	-0.38	0.00	4.29	5.01	12.49
712347.00	0.12	0.02	-0.38	0.00	4.04	5.06	12.69
712451.00	0.06	-0.03	-0.38	0.00	4.29	5.18	12.88
712541.00	0.04	-0.05	-0.39	0.00	4.54	5.31	13.05
712632.00	0.06	0.01	-0.39	0.00	4.74	5.30	13.06
712723.00	0.11	0.42	-0.35	0.00	4.99	5.01	13.86
712826.00	0.13	-0.08	-0.36	0.00	5.24	4.90	13.22
712931.00	0.06	-0.21	-0.38	0.00	5.49	5.28	13.30
713021.00	0.06	0.13	-0.37	0.00	5.74	5.04	13.16
713112.00	0.06	-0.02	-0.37	0.00	5.99	5.22	13.56
713209.00	0.02	-0.04	-0.37	0.00	6.24	5.20	13.33
713309.00	0.05	0.17	-0.35	0.00	6.49	4.67	12.62
713407.00	0.02	0.13	-0.34	0.00	6.74	4.72	13.28
713506.00	0.01	0.00	-0.34	0.00	6.86	4.72	13.28
713606.00	0.13	-0.32	-0.37	0.00	7.11	4.98	12.73
713709.00	0.21	0.42	-0.33	0.00	7.36	4.71	13.74
713812.00	0.10	-0.66	-0.40	0.00	7.61	5.88	13.99
713904.00	0.32	0.03	-0.39	0.00	7.77	5.10	12.23
714007.00	0.10	-0.13	-0.41	0.00	8.02	6.39	14.74
714100.00	0.32	0.03	-0.41	0.00	8.03	5.82	13.54
714205.00	0.47	-0.67	-0.48	0.00	8.28	6.57	12.71
714308.00	0.27	-0.29	-0.51	0.00	8.48	7.26	13.08
714412.00	0.13	0.62	-0.44	0.00	8.64	6.31	13.32
714515.00	0.09	0.69	-0.37	0.00	8.89	5.51	14.14
714606.00	0.21	0.26	-0.35	0.00	9.03	5.17	14.27
714710.00	0.44	-0.61	-0.41	0.00	9.28	5.80	13.32
714814.00	0.54	0.54	-0.35	0.00	9.53	5.04	13.62
714931.00	0.63	1.02	-0.24	0.00	9.28	5.60	23.34
715052.00	0.44	0.47	-0.18	0.00	9.53	4.04	22.36
715155.00	0.23	-0.22	-0.20	0.00	9.40	4.81	23.51
715258.00	0.38	0.18	-0.18	0.00	9.46	4.19	22.59
715364.00	0.59	-0.01	-0.18	0.00	9.39	8.97	48.08
715480.00	0.35	0.16	-0.17	0.00	9.51	9.31	55.49
715585.00	0.36	-0.33	-0.20	0.00	9.69	5.49	26.91
715689.00	0.46	-0.72	-0.28	0.00	9.44	6.40	22.59
715794.00	0.47	0.53	-0.22	0.00	9.69	11.03	49.19
715898.00	0.64	-0.38	-0.26	0.00	9.44	12.20	45.84
716015.00	0.70	-0.25	-0.29	0.00	9.19	8.54	28.74
716132.00	0.72	0.23	-0.26	0.00	8.94	7.54	28.14
716251.00	0.80	-0.24	-0.29	0.00	8.69	8.19	27.37
716367.00	0.81	0.09	-0.28	0.00	8.44	6.91	24.07
716485.00	0.78	-0.42	-0.33	0.00	8.69	4.76	13.95
716603.00	0.72	-0.21	-0.35	0.00	8.94	5.26	14.24
716720.00	0.60	-0.00	-0.35	0.00	9.19	5.19	14.03
716836.00	0.58	-0.10	-0.37	0.00	9.44	5.51	14.38
716953.00	0.58	-0.11	-0.38	0.00	9.69	5.69	14.31
717070.00	0.40	-0.15	-0.40	0.00	9.94	5.94	14.21
717172.00	0.26	0.16	-0.38	0.00	9.99	8.24	20.63
717277.00	0.31	0.17	-0.36	0.00	10.00	8.22	21.72
717380.00	0.43	0.22	-0.34	0.00	10.00	14.59	41.38
717487.00	0.60	-0.23	-0.36	0.00	10.00	20.88	54.88
717603.00	0.72	0.14	-0.35	0.00	10.00	17.00	47.05
717721.00	0.80	-0.05	-0.35	0.00	10.00	10.34	28.14
717839.00	0.87	0.25	-0.32	0.00	10.00	9.33	27.89
717957.00	0.91	0.17	-0.30	0.00	9.75	9.03	28.89
718088.00	0.97	-0.06	-0.31	0.00	9.50	15.43	47.99
718218.00	1.01	0.11	-0.30	0.00	9.25	16.69	54.58
718349.00	0.97	-0.34	-0.34	0.00	9.50	8.57	24.09
718484.00	0.91	0.22	-0.31	0.00	9.25	8.01	24.85
718615.00	0.91	-0.37	-0.36	0.00	9.50	8.36	22.22
718751.00	0.91	-0.19	-0.39	0.00	9.75	6.31	15.50
718886.00	0.79	-0.16	-0.41	0.00	10.00	6.72	15.57
719003.00	0.73	0.06	-0.40	0.00	10.00	10.07	23.79
719121.00	0.80	0.06	-0.39	0.00	10.00	11.05	26.65
719239.00	0.85	0.30	-0.36	0.00	10.00	8.57	22.97
719357.00	0.80	-0.17	-0.38	0.00	10.00	6.09	15.35
719475.00	0.64	-0.08	-0.39	0.00	10.00	8.96	21.99
719592.00	0.69	0.57	-0.32	0.00	10.00	7.65	23.02
719710.00	0.74	-0.62	-0.39	0.00	10.00	9.80	23.62
719826.00	0.81	-0.33	-0.43	0.00	10.00	7.57	16.45
719944.00	0.82	-0.26	-0.46	0.00	10.00	6.76	13.59
720062.00	0.81	-0.13	-0.48	0.00	10.00	7.48	14.47
720180.00	0.87	0.45	-0.42	0.00	10.00	9.23	20.48
720297.00	0.89	-0.33	-0.46	0.00	10.00	7.36	14.78
720415.00	0.86	-0.04	-0.47	0.00	10.00	6.54	12.97
720532.00	0.79	-0.30	-0.50	0.00	10.00	6.89	12.54
720649.00	0.75	0.30	-0.47	0.00	10.00	6.55	12.97
720766.00	0.82	0.29	-0.43	0.00	10.00	6.10	13.18
720885.00	0.74	0.14	-0.42	0.00	10.00	5.62	12.69
721002.00	0.67	0.36	-0.37	0.00	10.00	4.77	12.13
721120.00	0.63	0.32	-0.34	0.00	10.00	4.44	12.70
721236.00	0.64	0.44	-0.29	0.00	9.75	3.91	13.32
721354.00	0.63	-0.40	-0.33	0.00	10.00	4.47	12.92
721470.00	0.48	0.17	-0.31	0.00	9.75	4.15	12.80
721574.00	0.33	0.10	-0.30	0.00	9.50	4.40	14.07
721678.00	0.32	0.35	-0.27	0.00	9.25	3.60	13.19
721782.00	0.37	0.11	-0.26	0.00	9.00	3.29	12.61
721886.00	0.40	-0.52	-0.31	0.00	8.75	3.91	12.22
721989.00	0.32	-0.18	-0.33	0.00	9.00	4.20	12.34
722092.00	0.15	0.16	-0.31	0.00	8.75	4.00	12.41
722196.00	0.17	0.22	-0.29	0.00	8.50	3.71	12.50
722298.00	0.16	-0.27	-0.32	0.00	8.75	4.06	12.39
722402.00	0.06	-0.17	-0.33	0.00	9.00	4.28	12.31
722492.00	0.00	-0.22	-0.35	0.00	9.25	4.52	12.23
722581.00	0.00	0.18	-0.34	0.00	9.46	4.32	12.30
722672.00	0.00	0.18	-0.32	0.00	9.68	4.12	12.37
722762.00	0.01	0.23	-0.30	0.00	9.45	3.92	12.65
722854.00	0.03	0.15	-0.29	0.00	9.23	3.69	12.50
722949.00	0.02	-0.10	-0.30	0.00	9.48	3.87	12.67
723039.00	0.00	0.12	-0.29	0.00	9.23	3.67	12.51
723132.00	0.01	0.17	-0.27	0.00	9.06	3.25	11.76
723225.00	0.03	-0.13	-0.28	0.00	9.31	3.62	12.52
723315.00	0.02	-0.33	-0.31	0.00	9.34	3.74	11.62
723406.00	0.00	0.06	-0.31	0.00	9.09	3.86	12.23
723506.00	0.02	0.01	-0.30	0.00	8.84	3.91	12.43
723605.00	0.20	0.25	-0.28	0.00	8.59	3.83	13.34
723707.00	0.11	0.34	-0.24	0.00	8.34	3.67	14.73
723811.00	0.07	0.18	-0.23	0.00	8.56	8.27	35.96
723904.00	0.19	-0.10	-0.24	0.00	8.31	15.71	65.55
724007.00	0.46	0.44	-0.19	0.00	8.56	16.00	83.08
724112.00	0.66	0.27	-0.16	0.00	8.53	13.05	79.89
724231.00	0.73	0.17	-0.14	0.00	8.78	3.51	24.53
724347.00	0.79	0.36	-0.10	0.00	9.03	2.52	24.91
724465.00	0.65	-0.17	-0.12	0.00	9.28	2.19	17.98
724583.00	0.26	-0.21	-0.15	0.00	9.53	2.77	18.85
724686.00	0.33	0.18	-0.13	0.00	9.78	2.28	17.73
724791.00	0.42	-0.47	-0.18	0.00	10.00	2.60	14.51
724894.00	0.52	-0.30	-0.21	0.00	9.75	2.65	12.55
725012.00	0.60	0.17	-0.19	0.00	9.50	0.26	1.36
725129.00	0.67	-0.28	-0.22	0.00	9.25	2.90	12.92
725246.00	0.70	0.00	-0.22	0.00	9.00	2.94	13.13
725364.00	0.72	-0.19	-0.24	0.00	8.75	3.28	13.27
725481.00	0.71	-0.19	-0.26	0.00	8.50	3.57	13.19
725599.00	0.65	-0.22	-0.29	0.00	8.25	3.91	13.10
725716.00	0.56	-0.60	-0.36	0.00	8.50	4.67	12.40
725832.00	0.46	0.19	-0.34	0.00	8.75	4.54	12.89
725937.00	0.46	-0.15	-0.35	0.00	9.00	7.35	19.91
726041.00	0.57	-0.23	-0.38	0.00	9.25	9.91	25.02
726158.00	0.74	-0.10	-0.39	0.00	9.50	9.30	22.69
726276.00	0.74	-0.24	-0.42	0.00	9.75	4.78	10.78
726392.00	0.70	-0.11	-0.43	0.00	10.00	4.92	10.72
726509.00	0.56	-0.55	-0.49	0.00	9.75	5.70	10.56
726627.00	0.55	-0.36	-0.54	0.00	9.50	6.25	10.48
726744.00	0.57	0.28	-0.50	0.00	9.25	6.00	10.87
726861.00	0.49	0.09	-0.49	0.00	9.50	5.98	11.11
726965.00	0.40	0.11	-0.48	0.00	9.61	5.95	11.36
727068.00	0.42	0.47	-0.43	0.00	9.86	5.22	11.26
727173.00	0.41	0.62	-0.37	0.00	10.00	4.41	11.38
727276.00	0.46	-0.70	-0.44	0.00	10.00	5.31	11.22
727379.00	0.51	0.04	-0.44	0.00	9.75	5.26	11.24
727497.00	0.60	-0.03	-0.44	0.00	10.00	5.30	11.22
727613.00	0.55	0.20	-0.42	0.00	10.00	5.04	11.34
727731.00	0.75	0.71	-0.33	0.00	10.00	4.07	11.72
727848.00	0.84	0.55	-0.27	0.00	9.75	3.42	12.36
727966.00	0.87	0.42	-0.22	0.00	9.50	2.76	12.31
728084.00	0.68	-0.18	-0.24	0.00	9.25	3.13	12.65
728200.00	0.26	-0.06	-0.25	0.00	9.00	3.06	12.03
728304.00	0.31	0.10	-0.24	0.00	8.75	3.39	13.90
728408.00	0.43	-0.18	-0.26	0.00	8.79	4.27	16.18
728511.00	0.51	-0.02	-0.26	0.00	8.54	9.98	37.52
728629.00	0.60	-0.03	-0.26	0.00	8.29	10.27	38.12
728745.00	0.67	0.10	-0.25	0.00	8.04	10.60	41.16
728863.00	0.75	-0.11	-0.27	0.00	7.79	12.05	44.39
728981.00	0.80	0.36	-0.22	0.00	7.54	4.10	18.12
729099.00	0.80	0.01	-0.22	0.00	7.29	3.23	14.38
729217.00	0.78	-0.05	-0.23	0.00	7.04	4.14	17.87
729333.00	0.80	-0.60	-0.30	0.00	6.79	4.77	15.57
729451.00	0.80	-0.04	-0.30	0.00	6.54	8.40	27.01
729568.00	0.84	-0.12	-0.32	0.00	6.79	3.34	10.26
729687.00	0.83	-0.16	-0.33	0.00	7.04	3.34	9.63
729803.00	0.90	-0.03	-0.34	0.00	7.29	4.04	11.52
729921.00	0.87	-0.15	-0.36	0.00	7.54	3.82	10.30
730038.00	0.83	0.06	-0.35	0.00	7.79	3.61	9.95
730156.00	0.75	-0.06	-0.35	0.00	8.04	3.54	9.56
730272.00	0.82	0.12	-0.34	0.00	8.29	3.73	10.55
730390.00	0.87	0.07	-0.33	0.00	8.54	10.16	29.43
730509.00	0.86	-0.08	-0.34	0.00	8.79	12.25	34.47
730627.00	0.84	-0.03	-0.34	0.00	9.04	12.48	34.73
730743.00	0.91	0.13	-0.33	0.00	9.29	10.97	31.98
730874.00	0.95	-0.05	-0.34	0.00	9.54	9.83	28.02
731011.00	0.93	-0.09	-0.35	0.00	9.79	4.40	12.05
731146.00	0.78	0.24	-0.32	0.00	10.00	4.20	12.78
731264.00	0.74	0.14	-0.30	0.00	9.75	8.46	27.29
731381.00	0.84	0.02	-0.30	0.00	9.50	15.57	50.76
731499.00	-5.00	-0.09	-0.31	0.00	9.25	11.02	34.56
731566.00	0.86	0.06	-0.30	0.00	9.00	9.25	29.43
731683.00	0.80	0.02	-0.30	0.00	8.75	10.53	33.73
731801.00	0.78	0.16	-0.28	0.00	8.50	9.31	31.87
731919.00	0.85	0.10	-0.27	0.00	8.25	9.68	34.63
732038.00	0.87	0.22	-0.25	0.00	8.00	3.12	12.44
732155.00	0.86	-0.36	-0.29	0.00	7.75	3.70	12.50
732272.00	0.78	0.25	-0.26	0.00	7.50	8.94	33.87
732390.00	0.83	-0.04	-0.26	0.00	7.25	20.20	75.23
732508.00	0.87	0.17	-0.24	0.00	7.00	7.63	30.79
732625.00	0.75	-0.02	-0.24	0.00	6.75	3.37	13.47
732743.00	0.67	-0.21	-0.27	0.00	6.50	3.75	13.59
732860.00	0.57	0.11	-0.26	0.00	6.25	6.43	24.48
732978.00	0.53	-0.28	-0.29	0.00	6.00	5.25	17.58
733094.00	0.43	-0.07	-0.30	0.00	5.75	5.95	19.35
733198.00	0.24	0.06	-0.29	0.00	5.50	5.55	18.47
733301.00	0.16	0.17	-0.27	0.00	5.25	4.97	17.66
733405.00	0.10	0.31	-0.24	0.00	5.00	4.39	17.81
733508.00	0.05	0.23	-0.22	0.00	5.17	4.12	18.60
733604.00	0.01	0.14	-0.21	0.00	5.18	4.22	20.30
733703.00	0.02	0.06	-0.20	0.00	5.16	4.59	22.77
733802.00	0.06	-0.03	-0.20	0.00	5.41	4.41	21.52
733900.00	0.10	-0.03	-0.20	0.00	5.16	3.04	14.65
734004.00	0.10	-0.26	-0.23	0.00	5.41	3.49	14.77
734099.00	0.09	-0.02	-0.23	0.00	5.66	3.42	14.34
734197.00	0.07	0.04	-0.23	0.00	5.58	3.40	14.57
734297.00	0.06	0.11	-0.22	0.00	5.62	3.10	13.97
734396.00	0.08	0.12	-0.21	0.00	5.81	3.03	14.43
734494.00	0.09	0.20	-0.19	0.00	6.06	2.35	12.40
734594.00	0.11	0.09	-0.18	0.00	5.81	2.28	12.62
734697.00	0.21	0.28	-0.15	0.00	5.79	1.92	12.68
734802.00	0.42	0.32	-0.12	0.00	6.04	1.52	12.95
734907.00	0.54	0.05	-0.11	0.00	6.29	1.25	11.12
735025.00	0.60	0.31	-0.08	0.00	6.54	1.01	13.42
735142.00	0.55	0.07	-0.07	0.00	6.79	0.98	14.71
735260.00	0.61	0.19	-0.04	0.00	7.04	0.47	10.58
735378.00	0.66	0.23	-0.02	0.00	7.29	0.15	8.84
735496.00	0.66	0.03	-0.01	0.00	7.54	0.12	8.65
735614.00	0.72	0.12	0.00	0.00	7.29	-0.00	8.65
735732.00	0.75	0.04	0.01	0.00	7.04	-0.04	8.84
735851.00	0.78	0.06	0.01	0.00	6.79	-0.11	8.65
735969.00	0.80	0.10	0.02	0.00	6.54	-0.27	10.98
736087.00	0.78	0.09	0.04	0.00	6.29	-0.39	10.98
736205.00	0.80	0.06	0.04	0.00	6.04	-0.45	10.78
736323.00	0.76	-0.05	0.04	0.00	6.08	-0.35	9.80
736441.00	0.78	0.16	0.06	0.00	5.83	-0.51	9.21
736558.00	0.42	0.24	0.08	0.00	5.58	-1.07	12.78
736664.00	0.29	-0.77	0.00	0.00	5.33	-0.03	15.18
736769.00	0.29	-0.71	-0.07	0.00	5.58	1.13	15.58
736872.00	0.24	-0.11	-0.08	0.00	5.83	1.41	16.68
736975.00	0.34	-0.53	-0.14	0.00	6.08	2.19	15.69
737080.00	0.44	-0.55	-0.20	0.00	6.18	2.67	13.40
737183.00	0.50	-0.71	-0.27	0.00	5.93	2.77	10.01
737288.00	0.41	-0.30	-0.30	0.00	5.68	3.09	9.92
737391.00	0.33	-0.40	-0.34	0.00	5.93	2.53	7.09
737495.00	0.30	-0.37	-0.38	0.00	6.18	3.57	8.92
737598.00	0.33	0.11	-0.37	0.00	6.43	3.33	8.60
737702.00	0.39	-0.39	-0.41	0.00	6.68	4.62	10.63
737806.00	0.45	-0.18	-0.43	0.00	6.93	3.28	7.18
737910.00	0.44	0.06	-0.42	0.00	7.18	3.78	8.41
738015.00	0.43	0.08	-0.41	0.00	7.43	3.56	8.09
738119.00	0.46	-0.20	-0.43	0.00	7.68	5.23	11.26
738224.00	0.52	-0.26	-0.46	0.00	7.76	6.00	12.04
738340.00	0.56	0.08	-0.45	0.00	7.51	6.64	13.65
738458.00	0.62	-0.25	-0.48	0.00	7.60	7.24	13.84
738576.00	0.66	0.09	-0.47	0.00	7.36	6.02	11.80
738694.00	0.65	-0.03	-0.48	0.00	7.61	6.85	13.30
738810.00	0.55	0.38	-0.43	0.00	7.86	6.35	13.79
738927.00	0.62	-0.10	-0.44	0.00	8.11	6.70	14.11
739045.00	0.70	-0.04	-0.45	0.00	8.36	6.86	14.28
739162.00	0.78	0.38	-0.40	0.00	8.61	6.05	14.16
739279.00	0.80	-0.04	-0.41	0.00	8.86	7.00	16.20
739396.00	0.72	-0.01	-0.41	0.00	9.11	6.13	14.12
739513.00	0.49	0.37	-0.37	0.00	9.36	5.84	15.20
739616.00	0.40	0.40	-0.33	0.00	9.61	5.42	16.07
739721.00	0.42	0.29	-0.29	0.00	9.36	4.60	15.16
739824.00	0.32	0.41	-0.25	0.00	9.11	3.80	14.70
739928.00	0.23	0.51	-0.20	0.00	8.90	3.19	15.74
740032.00	0.23	0.49	-0.15	0.00	9.15	2.38	15.88
740136.00	0.26	0.48	-0.10	0.00	9.40	2.35	23.62
740240.00	0.30	0.70	-0.03	0.00	9.65	0.62	23.73
740344.00	0.40	0.49	0.02	0.00	9.40	-0.73	29.40
740452.00	0.59	-0.05	0.02	0.00	9.15	-0.94	48.90
740570.00	0.74	0.06	0.03	0.00	8.90	-1.31	50.77
740687.00	0.75	0.24	0.05	0.00	8.65	-3.04	55.78
740805.00	0.74	0.21	0.08	0.00	8.40	-4.56	57.71
740924.00	0.80	0.05	0.08	0.00	8.15	-4.37	51.36
741042.00	0.78	-0.32	0.05	0.00	7.90	-1.41	29.66
741160.00	0.80	0.06	0.06	0.00	7.65	-1.73	31.38
741278.00	0.73	0.36	0.10	0.00	7.54	-3.09	31.57
741396.00	0.75	0.07	0.11	0.00	7.29	-11.89	112.44
741514.00	0.67	-0.16	0.09	0.00	7.35	-14.89	171.22
741632.00	0.64	0.00	0.09	0.00	7.10	-17.80	203.95
741750.00	0.65	0.30	0.12	0.00	6.93	-23.91	193.80
741868.00	0.62	0.25	0.15	0.00	6.78	-27.99	182.09
741986.00	0.67	0.39	0.20	0.00	7.03	-48.61	241.74
742104.00	0.72	-0.26	0.17	0.00	7.28	-20.21	119.50
742221.00	0.70	-0.00	0.17	0.00	7.53	-4.72	27.89
742338.00	0.75	0.19	0.19	0.00	7.78	-4.27	22.31
742456.00	0.76	0.09	0.20	0.00	8.00	-4.47	22.02
742575.00	0.76	-0.04	0.20	0.00	8.25	-4.82	24.31
742691.00	0.79	-0.16	0.18	0.00	8.50	-4.37	24.39
742809.00	0.77	0.30	0.21	0.00	8.75	-5.52	25.52
742927.00	0.83	0.34	0.25	0.00	9.00	-7.15	27.66
743045.00	0.90	-0.31	0.22	0.00	9.25	-6.00	27.36
743162.00	0.92	-0.06	0.21	0.00	9.50	-6.64	31.32
743293.00	0.84	0.01	0.21	0.00	9.75	-7.04	33.06
743411.00	0.76	-0.05	0.20	0.00	10.00	-5.02	24.26
743528.00	0.78	-0.24	0.18	0.00	10.00	-3.17	17.83
743645.00	0.73	-0.43	0.13	0.00	10.00	-2.10	16.60
743762.00	0.73	-0.52	0.07	0.00	9.75	-2.56	39.07
743879.00	0.71	-0.22	0.04	0.00	9.50	-0.67	16.72
743998.00	0.68	-0.27	0.01	0.00	9.25	-0.13	16.74
744116.00	0.68	-0.16	-0.01	0.00	9.50	0.16	15.18
744233.00	0.63	-0.41	-0.06	0.00	9.75	0.88	15.15
744350.00	0.52	-0.13	-0.07	0.00	10.00	1.10	15.14
744467.00	0.54	-0.28	-0.11	0.00	10.00	1.59	15.09
744585.00	0.54	-0.04	-0.11	0.00	10.00	1.69	15.30
744701.00	0.51	-0.35	-0.15	0.00	9.82	2.25	14.79
744819.00	0.41	0.04	-0.15	0.00	10.00	2.32	15.67
744924.00	0.42	0.04	-0.14	0.00	10.00	2.22	15.46
745029.00	0.42	0.14	-0.13	0.00	10.00	2.03	15.71
745133.00	0.38	-0.07	-0.14	0.00	10.00	2.06	15.04
745236.00	0.29	-0.29	-0.17	0.00	10.00	2.62	15.62
745339.00	0.16	-0.11	-0.18	0.00	10.00	2.90	16.25
745443.00	0.10	0.02	-0.17	0.00	10.00	3.35	18.99
745536.00	0.12	0.00	-0.17	0.00	9.75	3.81	21.63
745640.00	0.16	-0.07	-0.18	0.00	9.82	4.60	25.15
745745.00	0.24	-0.21	-0.20	0.00	9.74	5.48	26.63
745849.00	0.35	-0.27	-0.23	0.00	9.67	6.28	26.73
745953.00	0.40	-0.33	-0.27	0.00	9.42	7.19	26.50
746057.00	0.42	0.07	-0.26	0.00	9.17	4.92	18.65
746161.00	0.35	-0.22	-0.28	0.00	8.92	4.20	14.58
746265.00	0.23	-0.14	-0.30	0.00	8.67	4.17	13.69
746369.00	0.15	-0.03	-0.30	0.00	8.42	3.83	12.46
746472.00	0.13	-0.21	-0.32	0.00	8.67	4.16	12.58
746575.00	0.20	0.03	-0.32	0.00	8.58	3.80	11.60
746679.00	0.28	-0.11	-0.33	0.00	8.83	4.07	11.94
746783.00	0.32	-0.31	-0.36	0.00	9.08	3.88	10.28
746887.00	0.36	-0.21	-0.38	0.00	9.33	4.25	10.57
746991.00	0.30	-0.27	-0.41	0.00	9.58	4.30	9.89
747094.00	0.23	-0.34	-0.45	0.00	9.77	4.22	8.85
747197.00	0.20	0.16	-0.43	0.00	9.57	3.84	8.38
747300.00	0.29	0.26	-0.40	0.00	9.77	2.95	6.92
747405.00	0.42	0.16	-0.39	0.00	10.00	5.15	12.66
747508.00	0.51	0.19	-0.37	0.00	10.00	9.35	24.37
747625.00	0.47	-0.22	-0.39	0.00	10.00	19.57	47.27
747728.00	0.47	-0.08	-0.40	0.00	10.00	18.36	43.35
747832.00	0.42	-0.30	-0.43	0.00	10.00	9.09	19.72
747935.00	0.40	0.12	-0.42	0.00	10.00	7.56	16.97
748040.00	0.37	-0.13	-0.43	0.00	10.00	7.21	15.60
748143.00	0.36	-0.11	-0.44	0.00	10.00	6.71	14.10
748246.00	0.31	-0.08	-0.45	0.00	10.00	6.83	14.05
748349.00	0.29	0.17	-0.44	0.00	10.00	9.90	21.30
748452.00	0.31	0.32	-0.40	0.00	10.00	10.33	24.27
748557.00	0.39	0.18	-0.38	0.00	10.00	9.97	24.71
748660.00	0.43	-0.02	-0.38	0.00	10.00	8.15	20.13
748764.00	0.44	0.03	-0.38	0.00	10.00	5.10	12.68
748867.00	0.46	-0.45	-0.43	0.00	10.00	4.98	10.92
748971.00	0.40	-0.00	-0.43	0.00	10.00	5.86	12.82
749074.00	0.43	0.01	-0.43	0.00	10.00	5.93	13.02
749178.00	0.52	-0.18	-0.45	0.00	10.00	6.64	13.89
749296.00	0.63	-0.15	-0.46	0.00	10.00	6.49	13.00
749412.00	0.63	-0.21	-0.49	0.00	10.00	6.11	11.51
749529.00	0.54	0.06	-0.48	0.00	9.75	5.65	10.82
749645.00	0.44	-0.10	-0.49	0.00	10.00	11.73	21.83
749749.00	0.47	0.16	-0.48	0.00	10.00	10.43	20.18
749852.00	0.50	-0.09	-0.49	0.00	10.00	10.86	20.53
749957.00	0.52	0.06	-0.48	0.00	9.75	6.61	12.69
750073.00	0.56	0.26	-0.45	0.00	9.68	6.03	12.50
750190.00	0.56	-0.04	-0.45	0.00	9.93	6.47	13.25
750307.00	0.54	-0.14	-0.47	0.00	10.00	7.59	14.91
750424.00	0.60	-0.03	-0.47	0.00	10.00	7.13	13.90
750542.00	0.65	0.18	-0.45	0.00	10.00	5.71	11.72
750659.00	0.62	0.10	-0.44	0.00	9.93	5.40	11.41
750776.00	0.61	0.01	-0.44	0.00	9.74	4.43	9.40
750893.00	0.61	0.16	-0.42	0.00	9.91	4.58	10.21
751010.00	0.60	0.22	-0.40	0.00	10.00	4.56	10.88
751127.00	0.55	-0.09	-0.41	0.00	10.00	4.75	11.02
751244.00	0.49	0.08	-0.40	0.00	10.00	4.49	10.69
751348.00	0.41	0.24	-0.37	0.00	10.00	4.30	10.98
751452.00	0.36	0.20	-0.35	0.00	10.00	4.07	11.07
751556.00	0.39	0.57	-0.29	0.00	9.75	3.52	11.69
751661.00	0.46	0.25	-0.27	0.00	9.50	5.66	20.71
751765.00	0.60	-0.19	-0.29	0.00	9.25	6.57	22.28
751883.00	0.70	0.07	-0.28	0.00	9.00	4.48	15.66
752001.00	0.74	-0.33	-0.32	0.00	9.25	4.89	14.83
752117.00	0.80	-0.04	-0.32	0.00	9.50	5.02	15.02
752235.00	0.80	0.23	-0.30	0.00	9.25	6.61	21.74
752352.00	0.77	0.35	-0.25	0.00	9.00	5.33	20.54
752470.00	0.79	-0.24	-0.28	0.00	8.75	4.35	15.00
752588.00	0.78	-0.17	-0.30	0.00	8.50	7.05	22.67
752706.00	0.83	-0.28	-0.33	0.00	8.75	7.39	21.22
752824.00	0.80	-0.12	-0.35	0.00	9.00	8.49	23.28
752942.00	0.75	0.22	-0.32	0.00	9.25	8.82	26.30
753059.00	0.75	0.33	-0.28	0.00	9.00	7.94	27.15
753177.00	0.78	-0.19	-0.31	0.00	8.75	8.21	25.92
753295.00	0.81	-0.08	-0.32	0.00	9.00	8.89	27.15
753413.00	0.78	0.06	-0.31	0.00	8.75	8.96	28.01
753530.00	0.77	0.09	-0.30	0.00	8.50	8.26	26.77
753648.00	0.76	0.00	-0.30	0.00	8.25	8.43	27.30
753767.00	0.77	0.09	-0.29	0.00	8.00	8.28	27.93
753885.00	0.82	-0.31	-0.32	0.00	8.25	15.26	45.30
754003.00	0.83	0.17	-0.30	0.00	8.00	18.12	57.61
754122.00	0.82	0.26	-0.27	0.00	7.75	19.89	70.74
754240.00	0.90	-0.32	-0.31	0.00	7.50	24.51	76.07
754370.00	0.95	0.27	-0.28	0.00	7.25	7.80	27.48
754501.00	0.91	-0.03	-0.28	0.00	7.00	6.92	24.07
754632.00	0.83	-0.04	-0.29	0.00	6.75	7.42	25.31
754749.00	0.79	-0.44	-0.34	0.00	7.00	8.71	24.89
754867.00	0.78	-0.30	-0.37	0.00	7.25	9.38	24.07
754983.00	0.85	-0.26	-0.40	0.00	7.50	10.10	23.78
755100.00	0.80	0.15	-0.38	0.00	7.75	8.43	20.82
755218.00	0.77	-0.06	-0.39	0.00	8.00	8.66	21.00
755335.00	0.71	0.16	-0.37	0.00	8.25	9.41	24.06
755452.00	0.70	0.38	-0.33	0.00	8.50	9.48	27.84
755569.00	0.67	-0.21	-0.35	0.00	8.75	9.12	24.75
755686.00	0.56	0.33	-0.31	0.00	9.00	8.33	25.59
755803.00	0.51	-0.02	-0.32	0.00	9.25	7.82	23.79
755919.00	0.55	-0.10	-0.33	0.00	9.50	8.28	24.19
756037.00	0.57	0.07	-0.32	0.00	9.75	8.07	24.26
756154.00	0.62	-0.13	-0.34	0.00	10.00	8.00	22.90
756271.00	0.65	-0.26	-0.37	0.00	10.00	8.78	22.89
756387.00	0.64	-0.02	-0.37	0.00	10.00	7.73	20.03
756504.00	0.54	0.18	-0.35	0.00	10.00	5.63	15.52
756621.00	0.46	-0.14	-0.36	0.00	10.00	5.41	14.18
756724.00	0.37	-0.11	-0.38	0.00	10.00	5.41	13.71
756828.00	0.30	0.29	-0.35	0.00	10.00	4.85	13.46
756931.00	0.29	0.38	-0.31	0.00	9.75	4.72	14.89
757035.00	0.27	0.16	-0.29	0.00	9.50	4.34	14.54
757139.00	0.25	-0.19	-0.31	0.00	9.25	4.37	13.63
757241.00	0.26	0.09	-0.30	0.00	9.00	4.36	14.08
757346.00	0.30	0.00	-0.30	0.00	8.75	4.55	14.71
757449.00	0.39	-0.11	-0.31	0.00	8.50	4.19	13.01
757554.00	0.45	-0.06	-0.32	0.00	8.75	4.08	12.38
757657.00	0.42	-0.09	-0.33	0.00	9.00	4.61	13.55
757761.00	0.32	0.14	-0.31	0.00	8.75	4.01	12.40
757865.00	0.25	0.04	-0.31	0.00	8.50	3.90	12.22
757968.00	0.21	0.19	-0.29	0.00	8.25	3.55	11.89
758072.00	0.23	0.11	-0.28	0.00	8.00	3.47	12.13
758176.00	0.26	-0.10	-0.29	0.00	7.75	3.47	11.70
758280.00	0.32	0.30	-0.26	0.00	7.50	3.16	12.00
758383.00	0.31	-0.28	-0.29	0.00	7.25	3.44	11.71
758487.00	0.18	0.07	-0.28	0.00	7.00	3.36	11.73
758590.00	0.22	0.20	-0.26	0.00	6.75	3.07	11.60
758693.00	0.02	0.13	-0.24	0.00	6.54	3.01	12.04
758789.00	0.00	0.09	-0.24	0.00	6.29	2.81	11.67
758885.00	0.00	0.00	-0.24	0.00	6.04	2.81	11.67
758980.00	0.00	0.24	-0.21	0.00	6.11	2.49	11.53
759075.00	0.00	0.07	-0.21	0.00	6.00	2.42	11.54
759172.00	0.00	0.09	-0.20	0.00	5.96	2.24	11.17
759267.00	0.00	-0.04	-0.20	0.00	6.21	2.24	10.96
759358.00	0.01	-0.00	-0.20	0.00	6.46	2.24	10.96
759448.00	0.00	0.30	-0.17	0.00	6.71	2.60	14.73
759544.00	0.08	0.41	-0.13	0.00	6.96	2.59	19.11
759641.00	0.21	0.44	-0.09	0.00	7.21	4.12	44.74
759746.00	0.29	-0.47	-0.14	0.00	7.46	14.66	103.09
759849.00	0.33	-0.05	-0.15	0.00	7.71	2.65	17.92
759953.00	0.37	0.08	-0.14	0.00	7.96	1.85	13.33
760057.00	0.42	-0.27	-0.17	0.00	8.21	3.63	21.66
760162.00	0.49	-0.24	-0.19	0.00	8.46	3.61	18.70
760265.00	0.53	-0.60	-0.25	0.00	8.21	5.68	22.00
760382.00	0.57	0.31	-0.22	0.00	7.96	8.75	39.86
760499.00	0.69	0.07	-0.21	0.00	7.71	13.60	64.63
760616.00	0.75	0.28	-0.17	0.00	7.65	3.11	17.61
760734.00	0.73	-0.21	-0.20	0.00	7.40	2.66	13.19
760851.00	0.62	-0.13	-0.21	0.00	7.15	2.86	13.15
760968.00	0.57	-0.01	-0.22	0.00	6.90	3.67	16.79
761085.00	0.59	0.12	-0.20	0.00	6.65	3.91	19.13
761202.00	0.62	0.12	-0.19	0.00	6.40	6.02	31.74
761320.00	0.68	0.01	-0.19	0.00	6.15	8.52	45.20
761438.00	0.68	0.28	-0.15	0.00	6.40	15.72	101.68
761555.00	0.76	0.09	-0.14	0.00	6.65	16.65	115.89
761673.00	0.80	0.53	-0.08	0.00	6.90	7.90	97.75
761791.00	0.83	0.21	-0.06	0.00	7.15	5.40	97.33
761909.00	0.86	0.11	-0.04	0.00	7.40	2.98	70.57
762027.00	0.83	-0.34	-0.08	0.00	7.65	8.82	106.89
762144.00	0.87	0.39	-0.04	0.00	7.90	5.39	145.85
762262.00	0.90	0.10	-0.02	0.00	8.15	4.00	162.79
762381.00	0.92	0.21	-0.00	0.00	8.40	0.02	166.40
762512.00	0.95	0.23	0.03	0.00	8.15	-4.84	164.54
762646.00	0.97	0.61	0.11	0.00	8.16	-20.50	183.09
762779.00	0.97	-0.06	0.10	0.00	8.29	-16.28	157.63
762911.00	0.97	-0.35	0.06	0.00	8.04	-8.38	148.97
763041.00	0.94	0.17	0.08	0.00	7.79	-14.98	191.62
763175.00	0.94	0.49	0.14	0.00	7.74	-25.45	175.65
763307.00	0.94	-0.43	0.09	0.00	7.49	-14.71	167.56
763438.00	0.97	-0.09	0.08	0.00	7.56	-14.73	194.72
763569.00	0.98	-0.09	0.06	0.00	7.61	-12.28	191.81
763700.00	0.99	-0.18	0.04	0.00	7.51	-6.93	168.97
763832.00	0.99	0.04	0.05	0.00	7.26	-8.63	186.99
763963.00	0.91	0.28	0.08	0.00	7.01	-17.94	217.19
764094.00	0.93	0.29	0.12	0.00	6.76	-29.27	242.31
764226.00	0.92	-0.09	0.11	0.00	6.82	-25.39	234.10
764357.00	0.91	0.18	0.13	0.00	6.57	-29.64	224.02
764488.00	0.87	-0.02	0.13	0.00	6.82	-42.24	327.33
764606.00	0.87	0.29	0.16	0.00	7.07	-51.28	313.03
764724.00	0.89	-0.25	0.13	0.00	7.32	-39.90	299.13
764844.00	0.87	0.00	0.13	0.00	7.29	-42.18	315.98
764961.00	0.88	-0.24	0.10	0.00	7.54	-29.63	282.62
765080.00	0.82	-0.27	0.07	0.00	7.71	-17.42	242.20
765198.00	0.71	-0.14	0.05	0.00	7.71	-12.87	235.12
765316.00	0.67	0.10	0.07	0.00	7.46	-17.40	261.53
765433.00	0.73	-0.26	0.04	0.00	7.28	-8.15	228.17
765550.00	0.75	-0.31	-0.00	0.00	7.53	0.14	183.25
765670.00	0.73	0.41	0.05	0.00	7.28	-9.72	199.19
765788.00	0.69	-0.14	0.03	0.00	7.13	-3.50	107.83
765904.00	0.59	-0.64	-0.04	0.00	7.38	1.98	47.76
766020.00	0.41	-0.50	-0.10	0.00	7.63	3.79	37.99
766125.00	0.27	-0.26	-0.13	0.00	7.88	5.24	41.15
766230.00	0.20	0.21	-0.11	0.00	8.13	1.83	17.32
766333.00	0.11	-0.11	-0.12	0.00	8.38	2.02	17.30
766436.00	0.05	-0.32	-0.15	0.00	8.63	2.55	17.00
766527.00	0.04	-0.27	-0.17	0.00	8.88	2.96	16.93
766617.00	0.04	-0.55	-0.22	0.00	9.09	3.70	16.32
766707.00	0.00	-0.18	-0.24	0.00	9.34	4.01	16.48
766797.00	0.01	0.19	-0.22	0.00	9.41	3.93	17.44
766891.00	0.07	0.23	-0.20	0.00	9.66	4.66	23.01
766984.00	0.23	-0.36	-0.23	0.00	9.41	4.08	17.17
767088.00	0.40	-0.05	-0.24	0.00	9.66	4.33	17.82
767193.00	0.45	-0.04	-0.24	0.00	9.91	4.36	17.58
767297.00	0.31	-0.13	-0.26	0.00	9.66	4.43	16.85
767400.00	0.42	-0.03	-0.26	0.00	9.86	8.02	30.08
767505.00	0.43	-0.04	-0.26	0.00	10.00	12.80	47.21
767609.00	0.63	0.01	-0.26	0.00	9.75	13.64	50.50
767726.00	0.61	-0.04	-0.27	0.00	9.50	26.53	96.27
767842.00	0.11	0.04	-0.26	0.00	9.25	46.38	171.32
767946.00	0.24	-0.30	-0.30	0.00	9.00	42.75	140.39
768050.00	0.30	-0.16	-0.31	0.00	8.75	46.54	144.37
768153.00	0.45	0.08	-0.30	0.00	8.50	40.13	128.10
768258.00	0.59	-0.07	-0.31	0.00	8.25	29.82	92.81
768374.00	0.68	-0.63	-0.38	0.00	8.50	19.61	48.50
768492.00	0.66	-0.10	-0.40	0.00	8.75	33.01	79.06
768609.00	0.64	-0.16	-0.41	0.00	9.00	43.63	99.37
768727.00	0.66	-0.34	-0.45	0.00	9.25	55.90	114.69
768843.00	0.69	0.15	-0.44	0.00	9.37	34.61	74.31
768960.00	0.66	-0.18	-0.46	0.00	9.62	35.02	71.27
769077.00	0.67	-0.19	-0.48	0.00	9.87	35.24	67.80
769195.00	0.62	-0.22	-0.50	0.00	9.84	9.68	17.51
769311.00	0.64	0.09	-0.49	0.00	9.59	9.27	17.18
769428.00	0.73	-0.30	-0.53	0.00	9.84	64.19	109.43
769547.00	0.82	0.02	-0.53	0.00	9.76	77.67	133.21
769665.00	0.87	0.02	-0.53	0.00	9.70	41.36	71.39
769782.00	0.72	-0.12	-0.54	0.00	9.75	8.59	14.36
769899.00	0.64	0.11	-0.53	0.00	9.50	1.67	2.87
770016.00	0.63	0.37	-0.48	0.00	9.48	37.12	70.77
770134.00	0.63	0.46	-0.43	0.00	9.73	59.95	131.30
770250.00	0.54	0.07	-0.42	0.00	9.48	39.81	88.98
770368.00	0.46	-0.09	-0.43	0.00	9.73	36.52	79.29
770471.00	0.55	0.02	-0.43	0.00	9.48	29.43	64.21
770588.00	0.61	0.67	-0.35	0.00	9.73	6.07	16.57
770706.00	0.71	0.04	-0.35	0.00	9.98	5.61	15.53
770823.00	0.57	0.99	-0.23	0.00	9.73	3.68	15.63
770942.00	0.21	0.11	-0.22	0.00	9.48	3.38	15.25
771046.00	0.17	0.39	-0.18	0.00	9.23	2.71	15.16
771149.00	0.18	0.16	-0.16	0.00	8.98	2.52	15.64
771253.00	0.19	-0.24	-0.18	0.00	8.86	2.91	15.57
771356.00	0.12	-0.25	-0.21	0.00	8.61	3.27	15.27
771460.00	0.14	0.17	-0.19	0.00	8.36	3.01	15.33
771563.00	0.23	0.00	-0.19	0.00	8.11	5.61	28.58
771667.00	0.37	0.21	-0.17	0.00	8.32	25.90	149.46
771771.00	0.49	0.25	-0.15	0.00	8.57	29.17	198.34
771875.00	0.63	0.05	-0.14	0.00	8.54	24.94	175.72
771994.00	0.71	0.21	-0.12	0.00	8.79	21.00	180.09
772111.00	0.72	-0.21	-0.14	0.00	9.04	25.87	183.40
772228.00	0.22	-0.13	-0.16	0.00	9.29	27.47	175.34
772331.00	0.36	-0.40	-0.20	0.00	9.46	25.29	127.29
772434.00	0.49	-0.11	-0.21	0.00	9.71	30.27	143.60
772539.00	0.66	-0.46	-0.26	0.00	9.46	14.27	54.42
772657.00	0.74	0.03	-0.25	0.00	9.21	10.64	41.15
772773.00	0.73	-0.23	-0.28	0.00	8.96	5.06	17.63
772890.00	0.64	-0.12	-0.29	0.00	8.71	4.98	16.45
773008.00	0.55	-0.18	-0.31	0.00	8.96	5.68	17.44
773125.00	0.55	0.13	-0.30	0.00	8.71	5.41	17.53
773241.00	0.59	-0.10	-0.31	0.00	8.46	5.26	16.37
773358.00	0.59	0.06	-0.30	0.00	8.21	4.66	14.91
773476.00	0.55	-0.19	-0.33	0.00	8.46	5.80	17.16
773592.00	0.55	0.41	-0.28	0.00	8.21	11.01	38.60
773709.00	0.60	0.03	-0.27	0.00	7.96	14.62	51.85
773827.00	0.63	0.11	-0.26	0.00	7.71	4.87	18.17
773945.00	0.62	0.04	-0.26	0.00	7.46	4.67	17.74
774063.00	0.68	-0.07	-0.27	0.00	7.21	17.48	64.16
774179.00	0.72	0.07	-0.26	0.00	6.96	26.54	100.68
774297.00	0.74	-0.36	-0.30	0.00	6.71	7.55	24.43
774415.00	0.72	0.09	-0.29	0.00	6.46	5.09	17.14
774533.00	0.65	0.11	-0.28	0.00	6.21	4.86	17.21
774650.00	0.63	0.75	-0.19	0.00	5.96	8.63	45.54
774768.00	0.67	0.34	-0.15	0.00	6.21	15.26	103.00
774886.00	0.69	0.31	-0.11	0.00	6.46	11.64	105.35
775004.00	0.72	-0.76	-0.20	0.00	6.21	13.94	68.76
775120.00	0.72	-0.06	-0.21	0.00	5.96	29.22	138.92
775238.00	0.75	0.31	-0.17	0.00	6.06	24.42	141.45
775356.00	0.79	-0.02	-0.17	0.00	6.31	20.03	114.66
775474.00	0.77	0.31	-0.14	0.00	6.56	7.63	55.74
775591.00	0.75	0.23	-0.11	0.00	6.81	8.22	74.97
775709.00	0.76	-0.22	-0.14	0.00	7.06	11.11	81.75
775827.00	0.75	-0.00	-0.14	0.00	7.31	9.80	71.86
775945.00	0.76	0.10	-0.12	0.00	7.56	2.52	20.33
776062.00	0.73	-0.35	-0.16	0.00	7.81	12.10	72.96
776179.00	0.71	0.20	-0.14	0.00	8.06	15.85	111.95
776298.00	0.78	-0.20	-0.16	0.00	8.31	15.24	92.17
776415.00	0.78	0.10	-0.15	0.00	8.56	8.15	53.25
776532.00	0.76	0.23	-0.12	0.00	8.81	2.25	17.97
776650.00	0.72	-0.04	-0.13	0.00	9.06	5.32	40.80
776767.00	0.67	0.01	-0.13	0.00	9.31	8.33	64.62
776885.00	0.70	-0.20	-0.15	0.00	9.56	2.78	18.13
777003.00	0.64	0.04	-0.15	0.00	9.42	2.42	16.33
777120.00	0.55	0.08	-0.14	0.00	9.18	2.30	16.58
777237.00	0.51	-0.25	-0.17	0.00	8.93	2.67	15.84
777354.00	0.51	-0.28	-0.20	0.00	8.68	3.14	15.53
777470.00	0.35	-0.12	-0.21	0.00	8.93	3.36	15.48
777574.00	0.23	0.07	-0.21	0.00	8.68	3.20	15.29
777677.00	0.10	-0.18	-0.23	0.00	8.93	3.44	15.01
777767.00	0.05	-0.08	-0.23	0.00	9.18	3.55	14.98
777858.00	0.09	0.04	-0.23	0.00	9.27	3.49	15.00
777956.00	0.20	0.11	-0.22	0.00	9.02	3.34	15.03
778060.00	0.31	-0.53	-0.27	0.00	8.77	4.16	14.83
778164.00	0.38	-0.53	-0.33	0.00	9.02	4.96	14.58
778267.00	0.37	-0.17	-0.35	0.00	9.27	5.22	14.49
778371.00	0.32	-0.34	-0.38	0.00	9.52	5.64	14.09
778474.00	0.31	0.03	-0.38	0.00	9.55	5.68	14.31
778577.00	0.31	0.24	-0.35	0.00	9.80	5.25	14.24
778682.00	0.34	-0.17	-0.37	0.00	10.00	5.50	14.14
778785.00	0.39	-0.03	-0.37	0.00	10.00	5.55	14.13
778889.00	0.44	-0.23	-0.40	0.00	10.00	5.63	13.39
778993.00	0.46	0.62	-0.33	0.00	10.00	5.11	14.76
779097.00	0.44	-0.47	-0.38	0.00	10.00	5.57	13.88
779200.00	0.46	0.06	-0.38	0.00	10.00	5.48	13.92
779304.00	0.55	0.42	-0.33	0.00	10.00	4.86	14.15
779421.00	0.60	-0.18	-0.35	0.00	10.00	5.08	13.84
779538.00	0.61	0.30	-0.32	0.00	10.00	4.73	14.42
779655.00	0.60	-0.63	-0.39	0.00	10.00	5.62	13.63
779772.00	0.60	0.35	-0.35	0.00	10.00	5.14	14.05
779890.00	0.63	0.39	-0.30	0.00	9.75	4.42	14.06
780007.00	0.61	0.28	-0.27	0.00	9.50	3.96	14.20
780125.00	0.60	-0.34	-0.31	0.00	9.25	5.34	16.58
780241.00	0.60	0.17	-0.29	0.00	9.00	4.25	14.12
780358.00	0.57	0.41	-0.24	0.00	8.75	3.67	14.73
780476.00	0.60	0.27	-0.21	0.00	8.50	3.06	14.20
780594.00	0.62	0.09	-0.20	0.00	8.25	2.94	14.44
780711.00	0.64	-0.02	-0.20	0.00	8.00	2.94	14.22
780829.00	0.70	0.16	-0.19	0.00	7.75	2.67	14.28
780947.00	0.70	-0.46	-0.24	0.00	7.50	3.39	13.90
781065.00	0.69	-0.16	-0.26	0.00	7.25	3.17	12.00
781182.00	0.58	-0.11	-0.27	0.00	7.00	3.72	13.37
781299.00	0.52	-0.25	-0.30	0.00	6.75	4.04	13.06
781417.00	0.52	0.41	-0.25	0.00	6.50	3.46	13.44
781534.00	0.52	0.18	-0.23	0.00	6.25	3.48	14.77
781650.00	0.54	-0.04	-0.24	0.00	6.00	3.19	13.29
781767.00	0.55	-0.67	-0.31	0.00	5.75	4.15	12.80
781884.00	0.54	0.38	-0.27	0.00	5.50	3.64	13.18
782002.00	0.55	-0.28	-0.30	0.00	5.25	4.20	13.45
782118.00	0.57	0.20	-0.28	0.00	5.00	3.70	12.94
782235.00	0.55	0.11	-0.27	0.00	4.75	3.65	13.39
782353.00	0.53	-0.44	-0.32	0.00	5.00	4.28	12.98
782470.00	0.56	0.32	-0.28	0.00	4.75	3.79	13.13
782586.00	0.54	0.17	-0.26	0.00	4.50	3.47	13.00
782703.00	0.52	0.09	-0.25	0.00	4.25	3.33	13.04
782820.00	0.52	-0.25	-0.28	0.00	4.00	3.77	13.14
782938.00	0.58	0.43	-0.23	0.00	3.75	3.05	13.11
783055.00	0.55	-0.13	-0.24	0.00	3.50	3.72	14.94
783172.00	0.50	-0.66	-0.32	0.00	3.75	4.32	12.97
783288.00	0.51	-0.13	-0.34	0.00	4.00	4.45	12.70
783405.00	0.52	-0.26	-0.37	0.00	4.25	4.91	12.76
783521.00	0.49	-0.43	-0.42	0.00	4.50	5.54	12.49
783625.00	0.46	0.09	-0.41	0.00	4.75	5.51	12.74
783728.00	0.47	-0.27	-0.44	0.00	5.00	5.77	12.39
783833.00	0.48	0.15	-0.42	0.00	5.25	5.66	12.67
783936.00	0.50	0.37	-0.38	0.00	5.50	5.10	12.68
784039.00	0.49	-0.40	-0.42	0.00	5.75	5.62	12.46
784144.00	0.44	0.05	-0.42	0.00	6.00	5.47	12.29
784247.00	0.44	0.19	-0.40	0.00	6.25	5.32	12.59
784351.00	0.40	-0.49	-0.45	0.00	6.50	5.77	11.92
784455.00	0.38	-0.38	-0.49	0.00	6.75	6.33	11.88
784559.00	0.35	-0.25	-0.52	0.00	7.00	6.64	11.70
784663.00	0.34	0.11	-0.50	0.00	6.85	6.61	11.96
784766.00	0.37	0.25	-0.48	0.00	7.05	6.20	11.94
784871.00	0.38	0.05	-0.47	0.00	7.08	5.66	11.05
784974.00	0.37	-0.01	-0.47	0.00	7.33	5.58	10.86
785079.00	0.36	0.09	-0.46	0.00	7.39	6.03	12.03
785182.00	0.35	0.37	-0.43	0.00	7.64	5.04	11.11
785287.00	0.34	0.18	-0.41	0.00	7.89	4.91	11.40
785390.00	0.35	-0.11	-0.42	0.00	8.14	4.95	11.15
785495.00	0.38	0.18	-0.40	0.00	8.39	4.59	10.87
785598.00	0.44	0.07	-0.39	0.00	8.64	4.66	11.28
785702.00	0.46	-0.33	-0.43	0.00	8.89	5.05	11.11
785806.00	0.44	0.37	-0.39	0.00	9.14	4.54	11.11
785910.00	0.41	-0.31	-0.42	0.00	9.39	4.98	11.14
786014.00	0.42	-0.20	-0.44	0.00	9.64	5.12	10.85
786117.00	0.42	0.16	-0.42	0.00	9.89	5.02	11.13
786222.00	0.43	0.21	-0.40	0.00	10.00	4.69	11.04
786326.00	0.46	-0.24	-0.43	0.00	10.00	5.05	11.11
786430.00	0.43	0.01	-0.43	0.00	10.00	5.04	11.12
786535.00	0.44	-0.08	-0.43	0.00	10.00	5.23	11.26
786638.00	0.48	0.39	-0.39	0.00	10.00	4.69	11.27
786743.00	0.46	-0.34	-0.43	0.00	10.00	5.18	11.28
786846.00	0.38	-0.29	-0.46	0.00	10.00	5.42	10.94
786950.00	0.30	-0.04	-0.46	0.00	10.00	5.56	11.09
787053.00	0.29	0.74	-0.39	0.00	10.00	4.54	11.11
787156.00	0.31	-0.19	-0.41	0.00	10.00	4.76	11.02
787260.00	0.34	-0.62	-0.47	0.00	10.00	5.37	10.50
787363.00	0.34	0.03	-0.47	0.00	9.90	5.43	10.70
787467.00	0.28	0.08	-0.46	0.00	9.74	5.34	10.75
787571.00	0.19	-0.26	-0.49	0.00	9.85	5.63	10.60
787674.00	0.19	0.26	-0.46	0.00	9.68	5.34	10.75
787778.00	0.22	0.50	-0.41	0.00	9.93	4.54	10.45
787881.00	0.27	0.35	-0.37	0.00	10.00	4.38	11.17
787986.00	0.36	0.52	-0.32	0.00	10.00	5.31	16.11
788089.00	0.45	-0.01	-0.32	0.00	10.00	3.70	11.20
788193.00	0.40	0.01	-0.32	0.00	10.00	3.75	11.40
788296.00	0.17	0.94	-0.22	0.00	9.75	2.63	11.71
788404.00	0.15	-0.03	-0.22	0.00	9.50	2.67	11.70
788507.00	0.33	0.30	-0.19	0.00	9.43	2.27	11.58
788612.00	0.50	0.29	-0.16	0.00	9.18	1.95	11.84
788729.00	0.72	0.04	-0.16	0.00	9.13	0.44	2.79
788847.00	0.80	0.20	-0.13	0.00	9.38	1.56	11.49
788965.00	0.84	0.25	-0.10	0.00	9.63	1.09	10.33
789082.00	0.54	0.50	-0.05	0.00	9.88	0.10	2.18
789199.00	0.43	-1.23	-0.19	0.00	10.00	0.00	0.00
789300.00	0.36	-1.28	-0.32	0.00	10.00	0.00	0.00
789400.00	0.38	0.14	-0.31	0.00	9.75	0.00	0.00
789507.00	0.51	-0.54	-0.36	0.00	10.00	0.00	0.00
789623.00	0.53	0.13	-0.35	0.00	10.00	0.26	0.72
789740.00	0.29	0.23	-0.32	0.00	10.00	0.24	0.72
789843.00	0.12	0.07	-0.31	0.00	9.78	0.19	0.58
789946.00	0.07	0.29	-0.29	0.00	9.85	0.26	0.88
790039.00	0.01	0.26	-0.26	0.00	9.83	0.24	0.89
790133.00	0.00	-0.02	-0.26	0.00	10.00	0.32	1.19
790233.00	0.00	0.12	-0.25	0.00	9.81	0.34	1.34
790332.00	0.00	0.17	-0.24	0.00	9.76	0.25	1.04
790430.00	0.05	0.25	-0.21	0.00	10.00	0.26	1.20
790530.00	0.08	0.29	-0.18	0.00	10.00	0.19	1.06
790629.00	0.26	0.18	-0.16	0.00	9.85	0.18	1.06
790732.00	0.38	0.05	-0.16	0.00	9.99	0.19	1.21
790837.00	0.50	0.28	-0.13	0.00	10.00	0.16	1.22
790941.00	0.48	0.24	-0.10	0.00	10.00	0.13	1.22
791045.00	0.17	-0.29	-0.14	0.00	10.00	0.17	1.22
791148.00	0.10	-0.20	-0.16	0.00	10.00	0.17	1.06
791238.00	0.17	0.17	-0.14	0.00	9.75	0.15	1.06
791342.00	0.23	-0.15	-0.16	0.00	10.00	0.19	1.21
791446.00	0.33	-0.34	-0.19	0.00	10.00	0.24	1.21
791549.00	0.39	-0.45	-0.24	0.00	9.75	0.25	1.04
791653.00	0.36	-0.22	-0.26	0.00	9.50	0.32	1.19
791756.00	0.29	-0.15	-0.28	0.00	9.25	0.34	1.18
791860.00	0.14	-0.26	-0.30	0.00	9.00	0.56	1.77
791962.00	0.03	-0.27	-0.33	0.00	9.25	0.40	1.16
792052.00	0.00	-0.10	-0.34	0.00	9.50	0.41	1.16
792142.00	0.00	0.11	-0.33	0.00	9.63	0.45	1.31
792233.00	0.00	0.18	-0.32	0.00	9.85	0.38	1.17
792324.00	0.00	0.20	-0.30	0.00	9.60	0.45	1.48
792416.00	0.01	0.45	-0.26	0.00	9.84	2.43	9.29
792510.00	0.00	0.37	-0.22	0.00	10.00	2.28	10.14
792608.00	0.00	0.34	-0.19	0.00	10.00	2.02	10.60
792708.00	0.13	0.22	-0.17	0.00	9.75	2.01	12.04
792812.00	0.36	0.04	-0.16	0.00	9.77	1.77	10.84
792915.00	0.16	-0.09	-0.17	0.00	9.92	1.87	10.83
793018.00	0.16	0.14	-0.16	0.00	9.67	2.17	13.71
793121.00	0.25	-0.04	-0.16	0.00	9.92	2.26	13.91
793226.00	0.30	-0.07	-0.17	0.00	10.00	2.37	13.89
793329.00	0.32	0.17	-0.15	0.00	10.00	2.25	14.79
793433.00	0.33	-0.24	-0.18	0.00	10.00	2.58	14.51
793537.00	0.32	-0.42	-0.22	0.00	9.75	2.98	13.34
793640.00	0.30	-0.62	-0.28	0.00	9.50	3.53	12.11
793744.00	0.27	-0.51	-0.34	0.00	9.75	0.83	2.36
793847.00	0.21	-0.50	-0.39	0.00	9.85	0.58	1.43
793951.00	0.13	-0.49	-0.44	0.00	9.66	0.13	0.27
794053.00	0.03	-0.13	-0.45	0.00	9.91	0.40	0.83
794143.00	0.00	-0.09	-0.46	0.00	10.00	0.48	0.96
794233.00	0.00	0.08	-0.45	0.00	10.00	0.47	0.96
794324.00	0.00	0.26	-0.43	0.00	10.00	0.45	0.98
794415.00	0.00	0.27	-0.40	0.00	10.00	0.42	0.99
794505.00	0.00	0.02	-0.40	0.00	10.00	0.24	0.56
794595.00	0.00	0.17	-0.39	0.00	10.00	0.29	0.71
794688.00	0.00	0.30	-0.36	0.00	10.00	0.27	0.71
794786.00	0.04	0.35	-0.32	0.00	10.00	0.29	0.87
794886.00	0.14	0.31	-0.29	0.00	9.75	0.18	0.58
794989.00	0.21	0.45	-0.25	0.00	9.50	0.22	0.89
795094.00	0.17	0.30	-0.22	0.00	9.25	0.00	0.00
795199.00	0.06	-0.16	-0.23	0.00	9.50	0.00	0.00
795289.00	0.06	-0.18	-0.25	0.00	9.75	0.00	0.00
795380.00	0.11	-0.33	-0.28	0.00	9.50	0.00	0.00
795484.00	0.07	-0.06	-0.28	0.00	9.75	0.66	2.25
795579.00	0.08	0.05	-0.28	0.00	9.59	0.69	2.41
795677.00	0.21	0.50	-0.23	0.00	9.34	0.91	3.89
795782.00	0.46	0.39	-0.19	0.00	9.59	4.57	23.82
795886.00	0.59	0.03	-0.19	0.00	9.34	8.07	42.78
796004.00	0.74	0.08	-0.18	0.00	9.09	3.83	21.37
796124.00	0.80	0.22	-0.15	0.00	9.34	3.13	20.49
796241.00	0.85	0.18	-0.13	0.00	9.59	2.07	15.70
796359.00	0.90	0.07	-0.12	0.00	9.84	2.81	22.80
796478.00	0.87	0.33	-0.08	0.00	10.00	2.03	24.43
796596.00	0.93	0.40	-0.04	0.00	10.00	0.87	24.24
796728.00	0.74	0.16	-0.02	0.00	10.00	0.26	16.51
796845.00	0.65	-0.27	-0.05	0.00	10.00	0.61	13.02
796962.00	0.56	-0.28	-0.08	0.00	10.00	1.06	13.41
797079.00	0.55	-0.23	-0.11	0.00	10.00	1.24	11.73
797197.00	0.73	-0.20	-0.13	0.00	10.00	1.84	14.19
797314.00	0.61	-0.25	-0.16	0.00	10.00	2.22	13.92
797430.00	0.22	-0.22	-0.18	0.00	10.00	2.54	13.65
797535.00	0.04	-0.10	-0.19	0.00	10.00	2.77	14.04
797624.00	0.00	-0.02	-0.20	0.00	10.00	2.79	14.03
797714.00	0.00	0.05	-0.19	0.00	10.00	2.68	13.84
797807.00	0.00	0.01	-0.19	0.00	9.96	2.67	13.84
797900.00	0.00	-0.24	-0.21	0.00	10.00	3.02	13.99
797991.00	0.11	0.21	-0.19	0.00	9.75	0.90	4.59
798095.00	0.40	0.65	-0.13	0.00	10.00	0.35	2.81
798199.00	0.64	0.89	-0.03	0.00	10.00	0.08	2.50
798320.00	0.79	0.16	-0.01	0.00	10.00	0.03	2.66
798438.00	0.80	0.66	0.06	0.00	10.00	-0.17	2.66
798557.00	0.90	0.31	0.10	0.00	10.00	-0.29	2.81
798674.00	0.92	0.25	0.13	0.00	9.75	-3.60	27.22
798806.00	0.95	-0.06	0.12	0.00	9.88	0.00	0.00
798936.00	0.92	-0.40	0.07	0.00	9.63	-0.07	0.92
799067.00	0.93	-0.34	0.03	0.00	9.38	-0.02	0.76
799197.00	0.92	-0.19	0.00	0.00	9.13	-0.00	1.23
799328.00	0.92	-0.42	-0.05	0.00	9.38	0.07	1.23
799459.00	0.92	-0.17	-0.08	0.00	9.63	0.08	1.07
799590.00	0.94	0.14	-0.06	0.00	9.88	0.06	1.07
799721.00	0.92	-0.20	-0.08	0.00	10.00	0.09	1.07
799852.00	0.90	-0.30	-0.12	0.00	10.00	0.13	1.06
799970.00	0.84	-0.16	-0.14	0.00	10.00	0.15	1.06
800087.00	0.73	0.80	-0.05	0.00	10.00	0.05	1.07
800207.00	0.38	-0.35	-0.09	0.00	10.00	0.10	1.07
800311.00	0.34	-0.08	-0.10	0.00	10.00	0.11	1.07
800415.00	0.43	-0.73	-0.18	0.00	10.00	0.19	1.06
800519.00	0.47	0.21	-0.15	0.00	10.00	0.19	1.21
800623.00	0.55	-0.38	-0.19	0.00	9.75	0.00	0.00
800740.00	0.58	0.32	-0.16	0.00	9.59	0.19	1.21
800857.00	0.75	0.26	-0.12	0.00	9.84	0.15	1.22
800974.00	0.52	0.87	-0.02	0.00	10.00	0.03	1.23
801094.00	0.54	0.63	0.05	0.00	9.75	-0.06	1.23
801212.00	0.67	0.38	0.10	0.00	9.50	-0.12	1.22
801330.00	0.75	-0.15	0.08	0.00	9.54	-0.10	1.23
801446.00	0.63	0.11	0.09	0.00	9.29	-0.11	1.22
801564.00	0.67	-0.46	0.04	0.00	9.04	-0.05	1.23
801681.00	0.68	-0.41	-0.01	0.00	9.29	0.01	1.23
801799.00	0.57	0.11	0.00	0.00	9.04	-0.00	1.23
801915.00	0.67	-0.09	-0.01	0.00	9.29	0.01	1.23
802033.00	0.69	-0.24	-0.04	0.00	9.54	0.05	1.23
802150.00	0.71	-0.21	-0.06	0.00	9.79	0.08	1.23
802268.00	0.78	0.25	-0.03	0.00	10.00	0.03	1.07
802385.00	0.77	-0.40	-0.08	0.00	10.00	0.08	1.07
802502.00	0.83	0.15	-0.06	0.00	10.00	0.08	1.23
802620.00	0.91	-0.05	-0.07	0.00	10.00	0.08	1.23
802751.00	0.91	-0.14	-0.09	0.00	10.00	0.09	1.07
802881.00	0.94	0.15	-0.07	0.00	10.00	0.21	3.15
803012.00	0.95	0.18	-0.04	0.00	10.00	5.53	130.39
803143.00	0.95	-0.16	-0.06	0.00	10.00	1.26	19.72
803274.00	0.97	-0.01	-0.06	0.00	10.00	9.15	140.87
803405.00	0.94	-0.04	-0.07	0.00	10.00	1.48	21.17
803535.00	0.97	0.14	-0.05	0.00	10.00	0.75	14.72
803667.00	0.96	-0.20	-0.08	0.00	10.00	1.13	14.48
803799.00	0.97	-0.22	-0.11	0.00	10.00	19.59	181.22
803930.00	0.95	0.23	-0.08	0.00	10.00	1.10	14.05
804061.00	0.98	-0.05	-0.08	0.00	10.00	1.83	21.64
804191.00	0.96	0.05	-0.08	0.00	10.00	5.50	69.95
804322.00	0.97	0.09	-0.07	0.00	10.00	1.25	18.54
804453.00	0.97	0.13	-0.05	0.00	10.00	0.74	14.72
804584.00	0.95	0.07	-0.04	0.00	10.00	0.60	14.51
804714.00	0.96	-0.32	-0.08	0.00	10.00	1.22	14.69
804845.00	0.95	0.30	-0.04	0.00	10.00	0.63	14.51
804976.00	0.98	-0.03	-0.05	0.00	10.00	0.68	14.29
805107.00	0.95	-0.03	-0.05	0.00	10.00	0.07	1.38
805238.00	0.97	-0.02	-0.05	0.00	10.00	1.51	27.97
805368.00	0.96	-0.13	-0.07	0.00	10.00	1.47	20.92
805499.00	0.96	-0.22	-0.10	0.00	10.00	1.31	13.18
805629.00	0.97	0.00	-0.10	0.00	10.00	1.29	12.97
805761.00	0.96	0.14	-0.08	0.00	10.00	1.10	13.62
805892.00	0.97	-0.10	-0.09	0.00	10.00	1.30	13.82
806023.00	0.95	-0.13	-0.11	0.00	10.00	1.49	13.37
806154.00	0.97	0.18	-0.09	0.00	10.00	1.04	11.95
806285.00	0.95	0.29	-0.05	0.00	10.00	0.11	2.34
806417.00	0.97	-0.46	-0.11	0.00	10.00	1.51	13.80
806550.00	0.96	-0.13	-0.13	0.00	10.00	1.76	13.98
806680.00	0.99	0.06	-0.12	0.00	10.00	1.63	13.78
806812.00	0.94	-0.48	-0.18	0.00	9.75	2.58	14.07
806943.00	0.95	0.58	-0.11	0.00	10.00	1.29	12.14
807075.00	0.93	-0.10	-0.12	0.00	10.00	1.79	14.85
807206.00	0.94	-0.02	-0.12	0.00	10.00	2.06	16.84
807337.00	0.95	0.06	-0.11	0.00	10.00	1.94	17.08
807469.00	0.92	0.74	-0.02	0.00	10.00	0.45	29.98
807600.00	0.97	-0.08	-0.03	0.00	10.00	1.62	62.94
807731.00	0.95	0.57	0.05	0.00	9.75	-3.61	72.91
807863.00	0.96	-0.20	0.02	0.00	9.50	-1.53	64.70
807993.00	0.95	0.18	0.05	0.00	9.25	-3.43	72.44
808124.00	0.92	-0.06	0.04	0.00	9.01	-2.87	73.42
808255.00	0.92	0.16	0.06	0.00	8.76	-4.38	73.35
808387.00	0.91	-0.16	0.04	0.00	8.51	-1.60	41.11
808518.00	0.89	-0.11	0.02	0.00	8.57	-1.46	59.54
808636.00	0.86	0.90	0.13	0.00	8.60	-10.87	82.84
808756.00	0.24	-0.14	0.11	0.00	8.44	-7.44	65.18
808860.00	0.31	-0.29	0.08	0.00	8.19	-0.97	11.55
808964.00	0.39	0.88	0.18	0.00	8.44	-0.27	1.52
809071.00	0.48	-1.17	0.05	0.00	8.19	-0.06	1.23
809175.00	0.50	-2.01	-0.16	0.00	7.94	0.24	1.52
809289.00	0.54	-0.25	-0.19	0.00	7.69	0.96	5.10
809407.00	0.61	-0.65	-0.26	0.00	7.44	3.67	13.61
809524.00	0.57	-0.46	-0.32	0.00	7.69	4.07	12.38
809639.00	0.26	-0.42	-0.37	0.00	7.94	17.91	46.71
809743.00	0.43	0.29	-0.34	0.00	8.19	2.54	7.28
809847.00	0.61	1.10	-0.22	0.00	7.94	3.49	15.45
809969.00	0.71	0.25	-0.19	0.00	7.69	60.04	308.27
810087.00	0.73	0.35	-0.15	0.00	7.94	2.56	16.77
810205.00	0.80	0.20	-0.13	0.00	8.19	2.22	17.28
810322.00	0.81	0.18	-0.11	0.00	8.44	1.73	16.19
810441.00	0.80	-0.31	-0.14	0.00	8.69	2.35	16.34
810558.00	0.85	-0.20	-0.17	0.00	8.94	2.15	12.86
810676.00	0.82	0.44	-0.11	0.00	9.19	1.46	12.74
810795.00	0.85	0.33	-0.08	0.00	9.44	0.97	12.79
810911.00	0.63	-0.65	-0.15	0.00	9.32	1.93	12.68
811029.00	0.35	-0.33	-0.19	0.00	9.57	2.51	13.01
811132.00	0.43	-0.03	-0.19	0.00
