# Supplementary material for: Lightweight and compact smart walking cane
Source: PeerJ Comput Sci. 2023 Nov 29;9:e1563. doi: 10.7717/peerj-cs.1563 (PMC10773566; doi:10.7717/peerj-cs.1563)
Supplement: Supplemental Information 13 — System signals during the test of elder user 2 with second robotic cane [file peerj-cs-09-1563-s013.csv]

=~=~=~=~=~=~=~=~=~=~=~= PuTTY log 2022.06.20 14:44:37 =~=~=~=~=~=~=~=~=~=~=~=
26485.00	0.00	0.01	0.14	0.00	-0.23	-17.47	125.14
26590.00	-0.01	-0.64	0.07	0.00	-0.48	-9.01	125.31
26690.00	-0.01	-0.41	0.03	0.00	-0.73	-3.69	121.31
26790.00	0.00	-0.43	-0.01	0.00	1.17	1.57	127.80
26890.00	0.01	-0.23	-0.04	0.00	1.42	4.78	135.97
26989.00	0.08	-0.13	-0.05	0.00	1.67	5.69	119.14
27086.00	0.09	-0.52	-0.10	0.00	1.92	8.01	81.40
27176.00	0.12	-0.56	-0.15	0.00	1.67	25.31	168.75
27280.00	0.17	-0.48	-0.20	0.00	1.42	54.70	271.82
27383.00	0.24	0.21	-0.18	0.00	1.17	54.64	306.44
27487.00	0.28	-0.47	-0.23	0.00	0.92	70.39	306.41
27591.00	0.31	0.39	-0.19	0.00	0.90	56.41	301.40
27695.00	0.36	-0.01	-0.19	0.00	1.15	48.41	257.71
27799.00	0.39	-0.23	-0.21	0.00	1.31	43.47	204.34
27902.00	0.41	-0.02	-0.21	0.00	1.56	44.65	207.47
28006.00	0.40	-0.11	-0.22	0.00	1.75	49.96	220.32
28110.00	0.41	-0.31	-0.26	0.00	1.50	58.21	223.17
28214.00	0.40	-0.32	-0.29	0.00	1.25	50.94	171.72
28318.00	0.36	-0.51	-0.34	0.00	1.50	48.47	136.36
28422.00	0.31	-0.05	-0.35	0.00	1.75	46.54	128.67
28526.00	0.29	-0.22	-0.37	0.00	2.00	44.35	114.48
28630.00	0.21	0.06	-0.36	0.00	1.75	49.76	130.79
28733.00	0.13	0.18	-0.35	0.00	1.50	66.77	185.50
28837.00	0.10	0.25	-0.32	0.00	1.75	76.38	230.52
28931.00	0.10	-0.03	-0.32	0.00	2.00	79.14	236.26
29021.00	0.09	0.17	-0.31	0.00	1.75	64.74	203.27
29114.00	0.05	0.06	-0.30	0.00	1.50	63.61	203.63
29208.00	0.07	0.09	-0.29	0.00	1.25	67.70	222.99
29306.00	0.08	0.34	-0.26	0.00	1.41	58.99	220.51
29406.00	0.08	0.07	-0.25	0.00	1.28	59.25	227.88
29504.00	0.09	0.32	-0.22	0.00	1.53	63.65	280.11
29603.00	0.14	0.27	-0.20	0.00	1.28	60.67	303.72
29708.00	0.20	0.04	-0.19	0.00	1.03	60.89	311.66
29811.00	0.24	0.31	-0.16	0.00	0.97	54.14	332.70
29915.00	0.28	0.18	-0.14	0.00	1.19	52.74	366.47
30019.00	0.31	0.14	-0.13	0.00	0.00	66.67	518.28
30123.00	0.31	0.17	-0.11	0.00	0.00	69.13	622.57
30226.00	0.02	0.89	-0.02	0.00	0.00	12.89	688.48
30322.00	0.00	0.12	-0.01	0.00	0.00	5.07	695.11
30415.00	0.00	0.33	0.02	0.00	0.00	-15.76	681.94
30509.00	0.00	0.32	0.05	0.00	0.00	-34.33	640.50
30602.00	0.00	0.53	0.10	0.00	0.00	-58.99	569.21
30695.00	0.00	0.04	0.11	0.00	-0.25	-41.37	386.66
30791.00	0.00	0.53	0.16	0.00	0.45	-67.00	421.36
30891.00	0.01	0.16	0.17	0.00	0.70	-62.45	355.80
30990.00	0.05	-0.20	0.15	0.00	0.95	-57.90	373.13
31088.00	0.06	-0.28	0.13	0.00	1.20	-43.50	341.07
31187.00	0.14	-0.14	0.11	0.00	0.95	-53.20	469.33
31292.00	0.24	-0.26	0.09	0.00	0.70	-42.80	498.62
31396.00	0.31	-0.14	0.07	0.00	0.00	-45.97	645.90
31500.00	0.31	-0.23	0.05	0.00	0.00	-31.07	659.18
31604.00	0.02	0.29	0.08	0.00	0.00	-57.12	736.86
31698.00	0.00	-0.17	0.06	0.00	0.00	-40.47	655.55
31789.00	0.00	0.04	0.07	0.00	0.00	-42.19	646.15
31882.00	0.00	0.17	0.08	0.00	0.00	-48.69	601.06
31980.00	-0.01	-0.01	0.08	0.00	-0.15	-34.71	433.64
32078.00	-0.01	-0.49	0.03	0.00	-0.40	-11.28	348.79
32178.00	-0.07	0.15	0.05	0.00	-0.65	-23.11	490.37
32277.00	-0.16	-0.32	0.02	0.00	0.00	-8.89	558.69
32375.00	-0.20	-0.34	-0.02	0.00	0.00	10.33	588.76
32475.00	-0.14	-0.48	-0.07	0.00	0.00	37.89	573.74
32574.00	-0.05	-0.33	-0.10	0.00	0.00	56.84	574.94
32672.00	0.00	-0.58	-0.15	0.00	0.25	65.54	419.49
32772.00	0.01	1.05	-0.05	0.00	0.00	24.97	502.24
32871.00	0.08	-0.30	-0.08	0.00	0.00	42.99	541.26
32969.00	0.00	-0.52	-0.13	0.00	0.00	73.81	564.73
33069.00	0.00	-0.63	-0.19	0.00	0.00	124.97	638.49
33168.00	0.00	-0.15	-0.21	0.00	0.00	129.93	615.81
33266.00	0.00	-0.55	-0.26	0.00	0.00	143.82	537.18
33366.00	0.00	-0.47	-0.31	0.00	-0.25	125.17	392.90
33465.00	0.00	-0.04	-0.31	0.00	-0.50	137.15	424.08
33563.00	0.00	-0.12	-0.32	0.00	0.25	112.24	334.09
33662.00	0.01	0.13	-0.31	0.00	0.00	103.12	320.92
33762.00	0.05	0.22	-0.29	0.00	-0.25	61.33	206.66
33860.00	0.09	-0.55	-0.34	0.00	0.21	74.33	208.41
33959.00	0.00	0.36	-0.31	0.00	-0.04	65.39	206.60
34059.00	0.06	0.48	-0.26	0.00	0.03	53.60	203.05
34158.00	0.00	0.04	-0.25	0.00	-0.22	41.04	158.14
34256.00	0.08	-0.06	-0.26	0.00	0.27	37.02	139.07
34356.00	0.00	0.01	-0.26	0.00	0.02	51.29	193.62
34455.00	0.11	-0.03	-0.26	0.00	-0.23	57.38	213.70
34558.00	0.08	0.02	-0.26	0.00	-0.48	38.96	146.19
34653.00	-0.04	0.37	-0.23	0.00	-0.55	30.05	131.13
34752.00	-0.08	0.08	-0.22	0.00	-0.80	13.79	62.42
34850.00	-0.15	0.10	-0.21	0.00	-1.05	12.20	57.89
34950.00	-0.17	0.29	-0.18	0.00	-1.27	9.33	51.81
35049.00	-0.16	0.10	-0.17	0.00	-1.52	7.27	42.74
35147.00	-0.09	0.24	-0.15	0.00	-1.24	6.54	44.65
35247.00	0.00	0.27	-0.12	0.00	-0.39	11.77	99.14
35346.00	0.00	0.06	-0.11	0.00	0.23	20.43	180.87
35444.00	0.01	-0.27	-0.14	0.00	0.48	26.57	190.15
35544.00	0.09	-0.16	-0.15	0.00	0.73	12.26	78.77
35643.00	0.07	0.01	-0.15	0.00	0.98	4.95	31.89
35741.00	0.06	0.50	-0.10	0.00	1.23	2.20	20.87
35841.00	0.08	-0.14	-0.12	0.00	1.48	2.46	20.59
35940.00	0.09	-0.01	-0.12	0.00	1.73	2.39	19.85
36038.00	0.12	-0.06	-0.13	0.00	1.98	2.42	19.11
36143.00	0.14	0.01	-0.12	0.00	1.73	2.04	16.29
36246.00	0.18	0.05	-0.12	0.00	1.70	1.96	16.30
36349.00	0.20	-0.06	-0.13	0.00	1.95	2.00	15.83
36453.00	0.22	-0.19	-0.15	0.00	2.20	2.31	15.79
36556.00	0.23	-0.41	-0.19	0.00	1.95	2.98	15.68
36660.00	0.22	-0.05	-0.19	0.00	2.00	3.01	15.44
36763.00	0.21	-0.16	-0.21	0.00	1.75	3.27	15.39
36867.00	0.19	-0.36	-0.25	0.00	1.50	3.84	15.26
36970.00	0.18	-0.34	-0.28	0.00	1.25	99.74	345.35
37073.00	0.20	-0.36	-0.32	0.00	1.46	152.17	461.78
37177.00	0.22	-0.38	-0.36	0.00	1.65	163.72	438.22
37280.00	0.29	-0.08	-0.37	0.00	1.90	163.16	426.49
37385.00	0.30	-0.19	-0.39	0.00	2.15	143.95	355.13
37487.00	0.20	0.12	-0.37	0.00	1.92	109.53	279.88
37592.00	0.08	0.04	-0.37	0.00	2.06	102.46	265.27
37682.00	0.02	0.15	-0.36	0.00	2.19	106.16	286.04
37772.00	0.05	0.31	-0.33	0.00	2.44	111.58	328.84
37863.00	0.13	0.50	-0.28	0.00	2.19	105.57	364.47
37969.00	0.21	0.17	-0.26	0.00	1.94	111.12	411.93
38076.00	0.27	0.36	-0.23	0.00	1.69	93.90	409.85
38182.00	0.32	-0.00	-0.23	0.00	1.60	112.02	487.75
38286.00	0.35	-0.03	-0.23	0.00	1.54	100.72	431.96
38390.00	0.40	-0.36	-0.27	0.00	1.29	127.59	466.75
38494.00	0.42	0.21	-0.24	0.00	1.04	100.32	402.04
38601.00	0.46	-0.06	-0.25	0.00	1.04	89.67	349.93
38705.00	0.47	-0.08	-0.26	0.00	0.96	70.08	263.95
38809.00	0.43	0.04	-0.25	0.00	0.71	59.67	229.03
38914.00	0.42	-0.12	-0.27	0.00	0.46	22.35	81.43
39018.00	0.44	0.11	-0.26	0.00	0.21	10.31	39.26
39122.00	0.42	-0.11	-0.27	0.00	-0.04	10.51	38.16
39227.00	0.35	0.50	-0.22	0.00	-0.29	4.60	20.99
39330.00	0.02	0.63	-0.15	0.00	0.81	3.11	20.50
39422.00	-0.03	0.46	-0.11	0.00	1.06	2.22	20.37
39519.00	0.07	0.29	-0.08	0.00	1.31	39.74	491.68
39613.00	0.14	0.26	-0.06	0.00	0.00	36.72	649.57
39715.00	0.21	-0.02	-0.06	0.00	0.00	38.49	652.56
39819.00	0.02	0.16	-0.04	0.00	0.00	30.73	721.21
39911.00	0.00	0.21	-0.02	0.00	0.00	15.29	662.87
40005.00	0.00	0.03	-0.02	0.00	0.00	13.80	681.98
40097.00	0.00	0.25	0.00	0.00	0.00	-1.77	564.12
40197.00	0.00	0.59	0.06	0.00	0.00	-34.35	552.38
40296.00	0.00	0.33	0.10	0.00	-0.25	-40.96	428.87
40394.00	-0.01	-0.05	0.09	0.00	-0.31	-34.22	379.78
40494.00	-0.03	-0.28	0.06	0.00	-0.56	-9.64	154.37
40593.00	-0.07	-0.11	0.05	0.00	-0.81	-2.36	45.43
40691.00	-0.08	0.21	0.07	0.00	-1.06	-2.56	35.27
40791.00	-0.09	0.09	0.08	0.00	-1.31	-2.79	34.31
40890.00	-0.11	-0.12	0.07	0.00	-1.56	-2.15	31.00
40989.00	-0.11	0.12	0.08	0.00	-1.81	-2.39	29.52
41088.00	-0.06	0.40	0.12	0.00	-2.00	-4.05	33.56
41187.00	0.00	0.18	0.14	0.00	-2.02	-8.57	61.58
41286.00	0.00	-0.16	0.12	0.00	-1.72	-3.80	30.85
41384.00	0.00	0.04	0.13	0.00	-1.97	-1.51	11.92
41484.00	0.00	0.12	0.14	0.00	-2.07	-1.66	11.90
41583.00	0.00	-0.05	0.13	0.00	-1.47	-1.52	11.29
41681.00	0.00	-0.35	0.10	0.00	-1.72	-1.13	11.33
41781.00	0.00	-0.05	0.10	0.00	-1.68	-0.82	8.53
41880.00	0.00	0.12	0.11	0.00	-1.93	-8.15	75.73
41978.00	-0.01	-0.34	0.07	0.00	-2.18	-10.74	144.32
42078.00	0.00	-0.04	0.07	0.00	-2.43	-19.06	269.66
42177.00	0.00	-0.10	0.06	0.00	-2.68	-19.93	326.58
42275.00	0.00	-0.13	0.05	0.00	-2.93	-18.37	382.75
42375.00	0.00	-0.12	0.04	0.00	-3.18	-10.77	300.36
42474.00	0.00	0.07	0.04	0.00	-3.43	-11.44	264.65
42572.00	0.00	0.39	0.08	0.00	-3.68	-15.80	194.43
42672.00	0.00	-0.13	0.07	0.00	-3.93	-17.10	252.44
42771.00	0.00	-0.80	-0.01	0.00	-1.48	2.01	167.87
42869.00	0.00	-0.42	-0.05	0.00	0.07	9.74	181.76
42969.00	0.02	-0.07	-0.06	0.00	0.32	10.37	172.18
43068.00	0.08	-0.05	-0.07	0.00	0.57	6.99	106.43
43167.00	0.12	-0.30	-0.10	0.00	0.82	9.66	101.20
43271.00	0.13	-0.56	-0.15	0.00	0.57	15.67	101.07
43375.00	0.20	-0.21	-0.18	0.00	0.59	36.44	205.71
43480.00	0.26	-0.25	-0.20	0.00	0.34	66.18	323.76
43583.00	0.29	-0.24	-0.23	0.00	0.09	70.80	307.93
43687.00	0.28	-0.44	-0.27	0.00	-0.16	90.07	323.09
43792.00	0.25	-0.27	-0.30	0.00	-0.41	92.57	298.82
43896.00	0.01	0.11	-0.29	0.00	-0.66	92.94	312.01
43990.00	0.00	-0.14	-0.30	0.00	-0.91	103.97	333.12
44082.00	0.00	-0.11	-0.31	0.00	-1.16	157.03	485.40
44173.00	0.00	-0.06	-0.32	0.00	-0.35	159.09	482.15
44263.00	0.00	0.11	-0.31	0.00	0.00	180.00	563.62
44356.00	0.00	-0.42	-0.35	0.00	0.25	179.15	493.56
44453.00	0.00	-0.06	-0.35	0.00	0.50	178.79	483.06
44553.00	0.00	0.09	-0.35	0.00	0.51	138.44	384.17
44652.00	0.01	0.28	-0.32	0.00	0.75	108.04	328.21
44750.00	0.05	0.28	-0.29	0.00	0.52	86.97	290.85
44850.00	0.17	-0.13	-0.30	0.00	0.27	41.54	132.81
44953.00	0.21	-0.76	-0.38	0.00	0.07	19.72	49.24
45057.00	0.19	-0.38	-0.42	0.00	0.18	19.92	44.55
45159.00	0.21	0.11	-0.41	0.00	-0.02	21.90	50.49
45263.00	0.23	-0.11	-0.42	0.00	0.59	32.99	73.70
45366.00	0.02	0.24	-0.40	0.00	0.82	51.08	122.00
45459.00	0.11	-0.20	-0.41	0.00	0.90	41.23	93.60
45562.00	0.13	-0.25	-0.44	0.00	0.98	27.65	58.63
45665.00	0.16	-0.10	-0.45	0.00	1.23	29.62	61.22
45768.00	0.20	-0.11	-0.46	0.00	1.48	23.28	46.78
45872.00	0.22	-0.39	-0.50	0.00	1.46	25.17	45.79
45975.00	0.29	-0.24	-0.53	0.00	1.71	42.23	72.51
46078.00	0.33	-0.38	-0.57	0.00	0.00	57.28	89.97
46182.00	0.31	-0.26	-0.59	0.00	0.00	69.90	103.53
46284.00	0.02	0.44	-0.55	0.00	0.25	115.99	189.78
46374.00	0.01	0.24	-0.53	0.00	0.50	141.60	243.31
46466.00	0.11	-0.12	-0.54	0.00	0.55	140.67	235.69
46569.00	0.19	-0.11	-0.55	0.00	0.76	112.66	183.79
46672.00	0.24	-0.10	-0.56	0.00	0.00	92.59	147.75
46776.00	0.28	0.23	-0.54	0.00	-0.16	88.04	148.33
46879.00	0.01	0.44	-0.49	0.00	0.35	107.49	201.37
46969.00	0.00	0.42	-0.45	0.00	0.60	162.58	334.67
47060.00	0.05	-0.16	-0.47	0.00	0.85	142.10	282.22
47151.00	0.10	-0.31	-0.49	0.00	0.70	107.82	199.86
47253.00	0.15	-0.09	-0.50	0.00	0.90	98.28	178.18
47356.00	0.16	-0.10	-0.51	0.00	1.12	101.11	179.07
47460.00	0.17	-0.12	-0.53	0.00	1.31	127.15	218.75
47564.00	0.19	0.21	-0.50	0.00	1.06	155.09	280.74
47668.00	0.22	0.12	-0.49	0.00	0.81	145.51	271.66
47771.00	0.27	0.07	-0.48	0.00	0.57	157.92	299.70
47875.00	0.24	0.02	-0.48	0.00	0.32	168.54	321.53
47979.00	0.21	0.02	-0.48	0.00	0.07	204.09	391.39
48082.00	0.20	0.02	-0.48	0.00	-0.18	209.20	403.40
48187.00	0.18	-0.03	-0.48	0.00	0.00	274.18	524.30
48292.00	0.00	0.36	-0.44	0.00	0.00	255.57	536.75
48384.00	0.00	0.43	-0.40	0.00	0.00	289.45	676.25
48474.00	0.00	0.10	-0.40	0.00	0.00	231.21	553.85
48565.00	0.00	0.28	-0.37	0.00	0.00	238.47	615.32
48656.00	0.00	0.07	-0.36	0.00	0.00	206.08	542.69
48746.00	0.00	0.15	-0.35	0.00	0.16	176.41	483.94
48837.00	0.00	-0.14	-0.36	0.00	0.41	133.24	351.33
48927.00	0.00	-0.12	-0.37	0.00	0.66	119.22	304.69
49017.00	0.03	-0.16	-0.39	0.00	0.91	121.83	298.42
49108.00	0.12	0.15	-0.37	0.00	0.66	108.66	277.00
49212.00	0.19	-0.05	-0.38	0.00	0.91	76.00	191.08
49315.00	0.27	-0.21	-0.40	0.00	1.16	48.40	114.38
49420.00	0.30	-0.19	-0.42	0.00	1.41	55.49	124.23
49523.00	0.37	-0.40	-0.46	0.00	1.66	53.98	108.70
49628.00	0.37	-0.19	-0.48	0.00	1.91	78.85	151.33
49731.00	0.36	0.03	-0.48	0.00	1.83	73.48	141.96
49836.00	0.36	-0.21	-0.50	0.00	2.08	72.09	132.06
49939.00	0.40	-0.16	-0.52	0.00	2.33	67.50	119.02
50042.00	0.38	-0.11	-0.53	0.00	2.58	71.17	122.32
50147.00	0.33	-0.08	-0.54	0.00	2.83	67.13	113.08
50250.00	0.29	-0.14	-0.55	0.00	0.00	62.74	102.25
50354.00	0.19	0.15	-0.53	0.00	-0.25	58.72	99.08
50458.00	0.00	0.37	-0.50	0.00	0.15	86.30	159.16
50548.00	0.01	0.28	-0.47	0.00	0.40	104.25	204.40
50639.00	0.10	0.09	-0.46	0.00	0.15	141.15	282.69
50744.00	0.20	-0.19	-0.48	0.00	0.37	146.77	279.81
50847.00	0.27	-0.02	-0.49	0.00	0.62	170.14	322.71
50952.00	0.30	0.04	-0.48	0.00	0.43	174.00	333.03
51055.00	0.32	0.04	-0.48	0.00	0.28	196.78	380.90
51160.00	0.32	0.14	-0.46	0.00	0.27	182.86	367.35
51263.00	0.31	0.17	-0.44	0.00	0.28	166.40	349.37
51367.00	0.31	0.84	-0.36	0.00	0.24	170.07	455.49
51475.00	0.31	0.02	-0.35	0.00	0.17	184.11	497.12
51579.00	0.28	-0.17	-0.37	0.00	0.00	202.16	518.05
51683.00	0.26	0.01	-0.37	0.00	0.00	221.66	570.12
51786.00	0.00	0.61	-0.31	0.00	0.00	192.66	605.46
51879.00	0.00	0.06	-0.30	0.00	0.00	171.32	548.88
51978.00	0.00	0.40	-0.26	0.00	-0.25	134.03	497.34
52077.00	0.00	0.77	-0.19	0.00	0.00	97.45	515.94
52175.00	0.00	0.71	-0.12	0.00	0.25	50.77	429.93
52275.00	0.01	0.52	-0.07	0.00	0.50	27.22	415.50
52374.00	0.11	-0.05	-0.07	0.00	0.75	18.38	261.57
52478.00	0.19	-1.03	-0.18	0.00	0.67	10.14	56.59
52579.00	0.21	-1.00	-0.28	0.00	0.42	6.92	24.17
52680.00	0.23	-0.30	-0.31	0.00	0.17	7.91	24.73
52784.00	0.27	0.01	-0.31	0.00	-0.08	7.64	23.96
52889.00	0.29	-0.08	-0.32	0.00	1.71	8.02	24.40
52992.00	0.02	0.26	-0.29	0.00	1.46	6.98	23.32
53089.00	0.11	-0.21	-0.31	0.00	1.21	25.85	80.39
53192.00	0.10	0.42	-0.27	0.00	1.46	60.39	220.13
53285.00	0.21	0.14	-0.25	0.00	1.21	33.86	130.20
53390.00	0.30	-0.26	-0.28	0.00	0.96	14.54	50.19
53495.00	0.37	-0.87	-0.37	0.00	1.21	8.98	22.91
53596.00	0.37	-0.43	-0.42	0.00	1.46	9.75	22.01
53700.00	0.27	0.02	-0.41	0.00	1.42	9.81	22.28
53804.00	0.18	0.08	-0.41	0.00	1.25	16.72	38.86
53907.00	0.02	0.51	-0.35	0.00	1.50	70.88	191.89
54000.00	0.00	0.15	-0.34	0.00	1.57	55.99	158.27
54093.00	0.00	0.08	-0.33	0.00	1.56	47.51	137.55
54187.00	0.00	-0.02	-0.33	0.00	1.81	53.63	154.33
54277.00	0.00	0.15	-0.32	0.00	1.87	61.59	185.09
54371.00	0.00	-0.06	-0.33	0.00	2.12	69.24	204.15
54461.00	0.05	-0.14	-0.34	0.00	2.37	72.95	206.46
54552.00	0.11	0.11	-0.33	0.00	2.12	64.83	189.52
54656.00	0.17	-0.04	-0.33	0.00	2.37	70.93	204.76
54759.00	0.18	-0.08	-0.34	0.00	2.62	38.12	107.26
54862.00	0.22	-0.34	-0.38	0.00	2.87	31.02	78.54
54967.00	0.26	-0.16	-0.39	0.00	3.12	15.54	37.50
55070.00	0.32	-0.36	-0.43	0.00	3.37	8.44	18.39
55175.00	0.33	0.17	-0.41	0.00	3.62	7.43	16.98
55278.00	0.27	0.21	-0.39	0.00	3.87	7.34	17.81
55382.00	0.17	-0.13	-0.40	0.00	4.12	7.48	17.48
55484.00	0.09	-0.21	-0.43	0.00	4.37	7.85	17.32
55574.00	0.00	-0.06	-0.43	0.00	4.62	7.95	17.27
55664.00	0.01	-0.09	-0.44	0.00	4.87	8.09	17.21
55754.00	0.07	0.12	-0.43	0.00	5.12	8.01	17.51
55844.00	0.12	-0.08	-0.44	0.00	5.37	7.72	16.58
55949.00	0.21	0.07	-0.43	0.00	5.16	6.36	13.90
56052.00	0.28	0.18	-0.41	0.00	5.20	28.65	65.80
56156.00	0.36	0.25	-0.38	0.00	5.45	27.84	68.77
56259.00	0.44	-0.07	-0.39	0.00	5.70	52.54	127.17
56365.00	0.49	0.27	-0.36	0.00	5.95	58.67	154.40
56469.00	0.55	-0.05	-0.37	0.00	6.20	25.49	66.07
56586.00	0.59	-0.13	-0.38	0.00	6.45	23.07	57.26
56704.00	0.65	-0.13	-0.40	0.00	6.70	11.26	26.77
56820.00	0.69	-0.29	-0.43	0.00	6.95	9.43	20.44
56938.00	0.66	-0.33	-0.47	0.00	7.20	0.00	0.00
57055.00	0.60	-0.00	-0.47	0.00	7.45	0.87	1.72
57172.00	0.49	0.05	-0.47	0.00	7.70	0.94	1.87
57277.00	0.42	-0.09	-0.48	0.00	7.95	1.03	2.01
57381.00	0.38	-0.23	-0.50	0.00	8.20	1.16	2.13
57485.00	0.41	-0.19	-0.52	0.00	8.45	2.40	4.21
57589.00	0.47	-0.08	-0.53	0.00	8.70	1.31	2.24
57693.00	0.50	-0.12	-0.54	0.00	8.45	1.25	2.08
57808.00	0.47	-0.07	-0.55	0.00	8.70	1.26	2.07
57912.00	0.39	0.11	-0.54	0.00	8.65	1.24	2.08
58015.00	0.40	0.28	-0.51	0.00	8.89	2.36	4.23
58120.00	0.46	-0.15	-0.52	0.00	9.14	1.30	2.25
58223.00	0.49	0.10	-0.51	0.00	9.38	1.19	2.11
58328.00	0.48	-0.03	-0.52	0.00	9.63	1.20	2.11
58431.00	0.46	0.26	-0.49	0.00	9.88	1.14	2.14
58534.00	0.42	-0.24	-0.52	0.00	10.00	1.20	2.11
58638.00	0.36	0.17	-0.50	0.00	10.00	1.08	1.99
58741.00	0.29	0.27	-0.47	0.00	10.00	1.10	2.16
58845.00	0.23	0.01	-0.47	0.00	9.75	1.02	2.02
58947.00	0.13	0.10	-0.46	0.00	9.50	1.07	2.18
59051.00	0.12	0.07	-0.45	0.00	9.25	1.06	2.18
59154.00	0.15	-0.14	-0.47	0.00	9.44	1.09	2.17
59257.00	0.16	-0.19	-0.48	0.00	9.57	1.05	2.00
59360.00	0.05	-0.10	-0.50	0.00	9.82	1.07	1.99
59450.00	0.04	0.18	-0.48	0.00	10.00	1.12	2.15
59540.00	0.06	0.02	-0.48	0.00	10.00	1.11	2.16
59630.00	0.05	-0.11	-0.49	0.00	10.00	1.14	2.14
59720.00	0.03	0.00	-0.49	0.00	10.00	1.13	2.15
59810.00	0.01	-0.15	-0.50	0.00	10.00	1.08	1.98
59900.00	0.00	0.01	-0.50	0.00	9.98	1.57	2.87
59997.00	0.08	0.66	-0.43	0.00	10.00	101.68	219.16
60096.00	0.34	0.64	-0.37	0.00	10.00	134.26	345.04
60200.00	0.61	0.30	-0.34	0.00	10.00	128.39	363.04
60317.00	0.74	0.46	-0.29	0.00	9.75	124.97	425.58
60435.00	0.78	0.29	-0.25	0.00	9.50	111.45	433.78
60553.00	0.82	0.05	-0.25	0.00	9.25	122.28	487.77
60670.00	0.83	0.27	-0.21	0.00	9.00	103.01	472.78
60788.00	0.86	0.36	-0.17	0.00	9.25	63.72	366.57
60906.00	0.58	0.29	-0.14	0.00	9.43	33.40	240.54
61023.00	0.22	-0.43	-0.19	0.00	9.18	11.77	61.94
61126.00	0.19	-0.16	-0.20	0.00	8.97	5.16	24.89
61230.00	0.23	-0.34	-0.24	0.00	8.72	1.67	6.84
61333.00	0.28	-0.67	-0.31	0.00	8.47	1.86	5.82
61437.00	0.24	-0.73	-0.38	0.00	8.37	2.50	6.18
61540.00	0.11	-0.24	-0.41	0.00	8.48	2.66	6.11
61643.00	0.03	-0.01	-0.41	0.00	8.73	2.74	6.28
61733.00	0.04	0.04	-0.41	0.00	8.85	2.57	5.95
61825.00	0.16	0.36	-0.37	0.00	8.81	18.53	47.19
61930.00	0.25	0.22	-0.35	0.00	8.74	107.45	293.80
62034.00	0.35	0.55	-0.29	0.00	8.49	148.05	490.78
62139.00	0.39	0.19	-0.27	0.00	0.00	158.22	564.30
62242.00	0.42	0.08	-0.26	0.00	0.00	162.46	598.83
62346.00	0.00	-0.04	-0.27	0.00	0.00	158.21	573.05
62436.00	-0.16	-0.12	-0.28	0.00	-0.25	138.37	480.94
62528.00	-0.18	0.32	-0.25	0.00	-0.50	112.24	438.08
62623.00	-0.07	-0.01	-0.25	0.00	-0.45	108.43	421.29
62714.00	0.00	0.05	-0.25	0.00	-0.70	95.10	377.06
62809.00	0.00	0.04	-0.24	0.00	-0.95	87.54	352.31
62903.00	0.00	0.03	-0.24	0.00	-1.20	100.62	410.36
62997.00	0.00	0.00	-0.24	0.00	-1.45	95.36	388.93
63091.00	0.00	0.06	-0.23	0.00	-1.70	89.59	374.51
63185.00	0.00	-0.04	-0.24	0.00	-1.28	73.13	300.96
63279.00	0.00	-0.05	-0.24	0.00	-0.92	64.68	261.08
63373.00	0.00	-0.08	-0.25	0.00	-0.67	50.77	198.17
63466.00	0.00	-0.09	-0.26	0.00	-0.51	44.61	168.56
63561.00	0.00	0.12	-0.25	0.00	-0.76	27.58	109.07
63661.00	0.00	0.07	-0.24	0.00	-1.01	21.16	86.25
63759.00	0.00	0.13	-0.23	0.00	-1.26	17.32	74.69
63858.00	0.00	0.23	-0.21	0.00	-1.24	15.44	74.08
63958.00	-0.01	0.05	-0.20	0.00	-1.44	9.11	44.93
64056.00	-0.06	-0.01	-0.20	0.00	-0.84	6.92	34.03
64155.00	-0.06	0.01	-0.20	0.00	-1.09	14.05	69.41
64254.00	-0.07	-0.06	-0.21	0.00	-0.63	23.71	113.39
64353.00	-0.03	-0.40	-0.25	0.00	-0.84	22.46	89.41
64452.00	0.00	-0.48	-0.29	0.00	-1.09	63.34	209.61
64551.00	0.00	-0.24	-0.32	0.00	-0.48	141.17	429.63
64650.00	0.00	0.14	-0.30	0.00	0.00	167.24	533.15
64749.00	0.00	0.08	-0.30	0.00	0.00	181.89	596.30
64848.00	0.00	0.24	-0.27	0.00	0.00	144.52	518.01
64947.00	0.00	-0.45	-0.32	0.00	0.25	57.36	174.81
65046.00	0.02	-0.61	-0.38	0.00	0.48	16.25	40.95
65145.00	0.08	0.14	-0.36	0.00	0.73	85.09	223.48
65244.00	0.14	0.21	-0.34	0.00	0.49	127.67	357.33
65349.00	0.18	0.06	-0.34	0.00	0.00	206.06	588.39
65453.00	0.20	0.23	-0.31	0.00	0.00	183.61	568.40
65557.00	0.00	0.27	-0.28	0.00	0.00	187.20	639.34
65649.00	0.00	0.18	-0.27	0.00	0.00	163.91	595.38
65743.00	0.00	0.27	-0.24	0.00	0.00	158.94	640.49
65839.00	0.00	-0.01	-0.24	0.00	0.00	128.24	514.38
65937.00	0.00	0.16	-0.23	0.00	-0.25	109.73	471.26
66036.00	0.00	0.06	-0.22	0.00	-0.50	90.43	398.21
66136.00	0.00	0.01	-0.22	0.00	-0.75	83.93	371.97
66234.00	0.00	0.08	-0.21	0.00	-1.00	71.53	329.40
66333.00	0.00	0.07	-0.21	0.00	-1.20	64.77	309.26
66433.00	0.00	0.07	-0.20	0.00	-1.36	43.94	216.86
66531.00	0.00	0.19	-0.18	0.00	-1.19	6.74	36.66
66630.00	0.00	0.03	-0.18	0.00	-1.21	5.22	28.86
66729.00	0.00	-0.18	-0.20	0.00	-0.61	2.39	11.99
66828.00	0.00	-0.58	-0.25	0.00	-0.86	3.02	11.63
66927.00	0.00	-0.51	-0.30	0.00	-1.11	3.74	11.86
67026.00	0.00	-0.24	-0.33	0.00	-0.51	74.06	217.17
67125.00	0.00	-0.12	-0.34	0.00	0.24	153.20	432.51
67224.00	0.01	0.04	-0.34	0.00	0.22	174.08	498.04
67323.00	0.08	-0.29	-0.36	0.00	0.00	205.97	539.78
67422.00	0.07	0.28	-0.34	0.00	0.00	220.20	628.74
67521.00	0.00	0.26	-0.31	0.00	0.00	195.56	607.70
67620.00	0.00	-0.28	-0.34	0.00	0.00	208.17	590.79
67719.00	0.00	-0.21	-0.36	0.00	0.00	203.41	540.75
67818.00	0.00	0.17	-0.34	0.00	0.00	207.63	581.58
67917.00	-0.03	0.35	-0.31	0.00	0.00	160.70	505.18
68017.00	-0.03	0.12	-0.30	0.00	0.00	161.35	529.41
68115.00	-0.03	0.15	-0.28	0.00	-0.25	131.71	455.99
68214.00	-0.06	0.15	-0.27	0.00	-0.50	115.56	423.79
68314.00	-0.12	0.24	-0.24	0.00	-0.75	37.35	150.97
68412.00	-0.09	-0.61	-0.30	0.00	-1.00	10.71	34.36
68511.00	-0.02	-0.84	-0.39	0.00	-0.05	4.52	11.13
68611.00	0.00	-0.34	-0.42	0.00	0.57	4.98	11.17
68709.00	0.01	-0.32	-0.45	0.00	0.82	5.14	10.63
68808.00	0.11	-0.70	-0.52	0.00	0.57	5.97	10.43
68912.00	0.21	-0.17	-0.54	0.00	0.59	6.04	10.14
69016.00	0.19	-0.04	-0.54	0.00	0.69	6.09	10.12
69120.00	0.19	-0.20	-0.56	0.00	0.00	6.18	9.81
69223.00	0.17	0.05	-0.56	0.00	0.00	6.25	10.02
69326.00	0.00	-0.40	-0.60	0.00	0.00	6.54	9.58
69416.00	0.00	0.01	-0.60	0.00	0.00	6.64	9.76
69507.00	0.00	0.58	-0.55	0.00	0.25	6.01	9.92
69600.00	0.00	1.09	-0.44	0.00	0.50	4.19	8.81
69699.00	0.07	0.27	-0.42	0.00	0.75	3.87	8.74
69798.00	0.11	0.27	-0.39	0.00	0.56	26.52	64.64
69902.00	0.16	0.36	-0.35	0.00	0.53	55.65	151.72
70005.00	0.24	0.09	-0.34	0.00	0.38	59.13	166.04
70110.00	0.27	0.08	-0.33	0.00	0.29	52.05	150.21
70213.00	0.29	-0.18	-0.35	0.00	0.54	36.97	100.72
70318.00	0.31	0.05	-0.35	0.00	0.48	36.48	100.90
70421.00	0.32	0.14	-0.33	0.00	0.56	33.95	98.45
70525.00	0.32	-0.04	-0.34	0.00	0.81	34.38	98.30
70629.00	0.32	-0.12	-0.35	0.00	1.06	35.00	96.10
70732.00	0.29	0.40	-0.31	0.00	0.81	24.01	75.48
70836.00	0.25	0.43	-0.26	0.00	0.56	24.33	90.11
70940.00	0.20	0.29	-0.23	0.00	0.31	21.79	91.35
71044.00	0.16	0.20	-0.21	0.00	0.06	16.14	74.44
71147.00	0.16	0.17	-0.20	0.00	-0.19	12.16	61.41
71251.00	0.15	0.32	-0.16	0.00	-0.44	9.23	56.33
71356.00	0.00	0.51	-0.11	0.00	0.83	4.08	37.38
71448.00	0.01	0.54	-0.06	0.00	1.08	8.09	136.59
71542.00	0.10	0.49	-0.01	0.00	1.33	1.28	100.43
71635.00	0.15	0.23	0.01	0.00	1.08	-0.85	99.23
71741.00	0.21	0.09	0.02	0.00	0.83	-2.39	133.75
71847.00	0.25	-0.07	0.01	0.00	0.58	-2.13	213.32
71952.00	0.27	-0.16	-0.01	0.00	0.83	2.01	293.09
72055.00	0.32	-0.00	-0.01	0.00	1.08	2.18	312.82
72160.00	0.34	-0.14	-0.02	0.00	1.33	7.37	338.68
72263.00	0.39	-0.11	-0.03	0.00	1.58	10.93	325.38
72367.00	0.44	-0.31	-0.07	0.00	1.83	22.53	341.39
72471.00	0.44	-0.15	-0.08	0.00	2.08	28.10	344.39
72574.00	0.46	0.06	-0.08	0.00	2.33	24.68	327.89
72679.00	0.50	0.12	-0.06	0.00	2.58	20.56	326.54
72783.00	0.50	-0.05	-0.07	0.00	2.83	18.92	276.63
72901.00	0.53	-0.07	-0.08	0.00	3.08	9.72	125.98
73018.00	0.56	-0.07	-0.09	0.00	3.33	3.42	39.77
73135.00	0.52	-0.08	-0.10	0.00	3.58	6.85	71.44
73251.00	0.46	-0.13	-0.11	0.00	3.83	14.22	128.50
73356.00	0.46	-0.78	-0.19	0.00	3.80	30.16	155.20
73459.00	0.50	0.06	-0.19	0.00	4.04	20.52	109.27
73564.00	0.48	-0.20	-0.21	0.00	4.29	25.49	121.55
73667.00	0.45	-0.19	-0.23	0.00	4.52	19.56	84.93
73772.00	0.42	0.04	-0.22	0.00	4.27	17.88	79.28
73876.00	0.45	0.24	-0.20	0.00	4.43	14.97	75.19
73980.00	0.47	-0.26	-0.22	0.00	4.68	10.89	47.96
74087.00	0.42	-0.05	-0.23	0.00	4.93	10.99	47.16
74193.00	0.39	0.19	-0.21	0.00	4.68	25.52	120.09
74297.00	0.40	0.25	-0.18	0.00	4.83	20.39	109.96
74401.00	0.41	-0.29	-0.21	0.00	4.97	28.37	130.72
74505.00	0.43	-0.18	-0.23	0.00	5.02	65.06	275.35
74609.00	0.46	-0.10	-0.24	0.00	5.13	67.31	271.89
74713.00	0.46	-0.31	-0.27	0.00	4.88	95.52	339.25
74817.00	0.51	-0.24	-0.30	0.00	4.63	114.68	371.57
74935.00	0.57	-0.13	-0.31	0.00	4.88	98.32	301.95
75052.00	0.62	-0.33	-0.35	0.00	5.13	77.67	210.89
75169.00	0.60	0.32	-0.32	0.00	5.38	30.43	93.19
75286.00	0.58	-0.21	-0.34	0.00	5.63	12.66	35.75
75403.00	0.46	0.02	-0.34	0.00	5.88	9.52	27.13
75507.00	0.28	0.23	-0.31	0.00	5.63	8.08	24.96
75611.00	0.11	0.30	-0.28	0.00	5.38	7.37	25.46
75714.00	0.04	0.23	-0.26	0.00	5.28	8.61	32.68
75809.00	0.00	0.32	-0.23	0.00	5.38	12.75	55.21
75902.00	0.00	0.41	-0.19	0.00	5.63	17.75	92.81
75996.00	0.00	0.20	-0.17	0.00	5.88	24.72	144.24
76089.00	0.02	-0.00	-0.17	0.00	6.13	21.00	122.41
76180.00	0.08	0.08	-0.16	0.00	6.38	16.75	102.15
76273.00	0.11	0.23	-0.14	0.00	6.13	12.84	90.14
76378.00	0.18	0.11	-0.13	0.00	6.04	8.08	62.08
76482.00	0.22	-0.13	-0.14	0.00	6.29	15.01	104.32
76587.00	0.30	0.10	-0.13	0.00	6.54	18.86	141.06
76690.00	0.40	0.03	-0.13	0.00	6.79	14.16	108.30
76795.00	0.46	-0.27	-0.16	0.00	7.04	13.69	85.52
76899.00	0.48	0.01	-0.16	0.00	7.29	4.24	26.73
77003.00	0.44	-0.28	-0.19	0.00	7.54	1.38	7.29
77107.00	0.40	-0.23	-0.21	0.00	7.73	1.51	7.07
77211.00	0.31	-0.46	-0.26	0.00	7.48	1.85	6.99
77314.00	0.22	-0.18	-0.28	0.00	7.23	1.92	6.77
77418.00	0.15	-0.13	-0.29	0.00	6.98	2.07	6.93
77521.00	0.15	-0.19	-0.31	0.00	6.73	2.14	6.71
77625.00	0.13	0.02	-0.31	0.00	6.48	2.19	6.89
77728.00	0.07	0.14	-0.29	0.00	6.23	23.07	76.31
77822.00	0.10	0.37	-0.26	0.00	6.48	55.98	211.70
77917.00	0.19	0.15	-0.24	0.00	6.23	49.75	199.54
78021.00	0.30	-0.27	-0.27	0.00	5.98	25.08	89.91
78126.00	0.30	-0.26	-0.30	0.00	5.73	20.63	66.76
78231.00	0.25	0.12	-0.29	0.00	5.48	65.60	222.36
78336.00	0.25	0.08	-0.28	0.00	5.23	75.96	265.21
78440.00	0.31	-0.08	-0.29	0.00	4.98	84.82	286.76
78544.00	0.39	0.06	-0.28	0.00	4.73	83.13	287.26
78651.00	0.42	-0.07	-0.29	0.00	4.48	92.24	310.53
78754.00	0.41	0.07	-0.28	0.00	4.23	88.51	306.62
78861.00	0.41	-0.01	-0.28	0.00	3.98	84.44	291.60
78965.00	0.45	-0.41	-0.32	0.00	4.23	83.19	247.27
79069.00	0.46	-0.10	-0.33	0.00	4.48	100.30	288.15
79172.00	0.51	-0.15	-0.35	0.00	4.73	83.26	228.13
79289.00	0.46	0.05	-0.34	0.00	4.98	63.35	176.96
79393.00	0.46	-0.26	-0.37	0.00	5.23	45.52	117.10
79497.00	0.55	-0.22	-0.39	0.00	5.48	12.83	30.94
79613.00	0.55	-0.15	-0.41	0.00	5.73	9.94	22.81
79730.00	0.47	-0.03	-0.41	0.00	5.98	10.99	25.03
79834.00	0.42	0.19	-0.39	0.00	6.23	11.36	27.35
79938.00	0.41	-0.08	-0.40	0.00	6.48	21.39	50.27
80041.00	0.42	-0.35	-0.44	0.00	6.73	12.09	25.77
80146.00	0.41	-0.10	-0.45	0.00	6.98	10.57	21.93
80249.00	0.35	-0.04	-0.45	0.00	7.23	3.08	6.33
80353.00	0.27	0.36	-0.42	0.00	7.47	20.15	45.69
80456.00	0.31	0.25	-0.39	0.00	7.72	15.02	36.62
80560.00	0.40	-0.11	-0.40	0.00	7.97	24.94	58.87
80664.00	0.51	-0.24	-0.43	0.00	8.18	39.96	88.21
80781.00	0.55	-0.17	-0.45	0.00	8.41	40.94	85.81
80899.00	0.52	0.06	-0.44	0.00	8.16	33.84	72.18
81015.00	0.59	-0.40	-0.48	0.00	8.05	38.37	72.83
81132.00	0.66	-0.19	-0.51	0.00	8.27	29.56	53.21
81250.00	0.68	-0.46	-0.56	0.00	0.00	16.37	26.07
81367.00	0.69	-0.01	-0.56	0.00	0.00	14.14	22.42
81482.00	0.19	0.59	-0.50	0.00	0.15	60.02	111.19
81586.00	0.01	0.72	-0.42	0.00	0.40	95.52	213.89
81679.00	0.05	0.65	-0.36	0.00	0.65	103.66	275.73
81777.00	0.16	0.21	-0.34	0.00	0.48	126.77	359.63
81882.00	0.24	-0.48	-0.39	0.00	0.56	154.96	377.81
81985.00	0.33	-0.05	-0.39	0.00	0.81	158.63	380.62
82088.00	0.33	-0.36	-0.43	0.00	1.06	178.69	387.43
82192.00	0.31	0.06	-0.43	0.00	0.98	158.94	350.74
82296.00	0.33	0.12	-0.41	0.00	1.03	196.80	449.74
82400.00	0.31	0.26	-0.39	0.00	1.21	158.91	391.50
82503.00	0.33	0.12	-0.37	0.00	1.30	180.51	461.62
82608.00	0.36	0.23	-0.35	0.00	1.55	158.80	437.62
82712.00	0.42	-0.03	-0.35	0.00	1.80	163.10	445.72
82817.00	0.43	0.00	-0.35	0.00	2.00	155.20	424.77
82921.00	0.44	0.14	-0.34	0.00	2.25	163.35	467.97
83024.00	0.45	0.56	-0.28	0.00	2.00	141.01	492.84
83132.00	0.47	-0.37	-0.32	0.00	0.00	173.62	525.51
83235.00	0.49	-0.50	-0.37	0.00	0.25	186.46	480.15
83342.00	0.08	0.56	-0.31	0.00	0.00	182.37	568.80
83435.00	0.05	0.23	-0.29	0.00	0.00	159.10	535.63
83529.00	0.00	0.42	-0.25	0.00	0.00	146.00	573.37
83622.00	0.00	0.09	-0.24	0.00	-0.25	111.57	454.30
83717.00	0.00	0.37	-0.21	0.00	0.00	106.62	511.56
83811.00	-0.02	0.18	-0.19	0.00	0.00	102.73	538.47
83904.00	-0.11	-0.01	-0.19	0.00	0.00	106.18	554.04
83996.00	-0.12	0.10	-0.18	0.00	0.00	98.39	539.28
84090.00	-0.10	-0.13	-0.19	0.00	0.25	94.00	481.83
84182.00	-0.04	-0.58	-0.25	0.00	0.00	149.94	596.04
84273.00	0.06	0.22	-0.23	0.00	0.00	117.29	509.22
84366.00	0.00	-0.08	-0.23	0.00	0.00	131.55	551.35
84456.00	0.00	0.10	-0.23	0.00	0.00	119.54	521.70
84549.00	0.00	0.15	-0.21	0.00	-0.14	73.06	341.24
84648.00	0.00	-0.69	-0.28	0.00	-0.39	1.19	4.15
84748.00	0.00	-0.92	-0.37	0.00	0.54	4.07	10.42
84846.00	0.00	-0.68	-0.44	0.00	0.68	6.50	13.83
84945.00	0.11	0.10	-0.43	0.00	0.43	83.42	182.10
85049.00	0.21	0.11	-0.42	0.00	0.18	135.50	305.01
85152.00	0.25	0.16	-0.40	0.00	0.09	124.68	293.78
85256.00	0.25	0.28	-0.37	0.00	0.16	49.77	127.45
85360.00	0.31	0.44	-0.33	0.00	0.41	43.19	127.40
85464.00	0.36	0.31	-0.29	0.00	0.16	31.92	105.14
85567.00	0.38	-0.09	-0.30	0.00	-0.09	9.39	29.94
85671.00	0.31	0.41	-0.26	0.00	-0.34	2.27	8.47
85776.00	-0.01	0.18	-0.24	0.00	-0.59	2.06	8.32
85870.00	-0.03	0.49	-0.20	0.00	-0.25	1.56	7.84
85964.00	-0.02	0.01	-0.20	0.00	-0.50	1.74	8.79
86059.00	-0.02	0.18	-0.18	0.00	-0.36	1.38	7.68
86153.00	-0.01	0.23	-0.16	0.00	0.06	1.25	7.89
86247.00	0.01	0.04	-0.15	0.00	0.29	1.13	7.33
86342.00	0.06	0.14	-0.14	0.00	0.54	1.03	7.35
86437.00	0.05	0.06	-0.13	0.00	0.79	0.99	7.35
86533.00	0.06	-0.03	-0.14	0.00	1.04	1.01	7.35
86629.00	0.05	0.01	-0.14	0.00	1.29	0.95	6.98
86727.00	0.05	-0.01	-0.14	0.00	1.54	1.01	7.35
86827.00	0.09	0.24	-0.11	0.00	1.79	0.86	7.56
86926.00	0.11	0.07	-0.11	0.00	1.73	0.81	7.57
87029.00	0.17	-0.08	-0.11	0.00	1.98	0.87	7.56
87133.00	0.22	-0.21	-0.14	0.00	2.23	1.00	7.35
87236.00	0.25	-0.33	-0.17	0.00	2.32	1.29	7.50
87340.00	0.28	-0.15	-0.19	0.00	2.55	1.37	7.29
87442.00	0.27	-0.23	-0.21	0.00	2.30	1.59	7.44
87545.00	0.24	0.21	-0.19	0.00	2.05	1.39	7.29
87649.00	0.21	-0.25	-0.21	0.00	1.80	1.62	7.43
87752.00	0.17	-0.31	-0.25	0.00	1.55	1.82	7.19
87855.00	0.07	-0.04	-0.25	0.00	1.80	1.89	7.37
87945.00	0.01	-0.04	-0.26	0.00	2.05	1.87	7.18
88036.00	0.00	-0.06	-0.26	0.00	2.30	1.96	7.35
88126.00	0.00	0.24	-0.24	0.00	2.19	1.76	7.21
88221.00	0.00	0.30	-0.21	0.00	2.35	1.55	7.25
88317.00	0.01	0.14	-0.20	0.00	2.40	1.35	6.72
88413.00	0.10	0.01	-0.20	0.00	2.58	1.45	7.28
88509.00	0.21	0.39	-0.16	0.00	2.57	1.27	7.89
88613.00	0.33	0.06	-0.15	0.00	2.66	1.27	8.28
88717.00	0.42	-0.19	-0.17	0.00	2.91	1.41	8.06
88821.00	0.48	0.18	-0.15	0.00	3.16	1.22	7.90
88925.00	0.48	0.01	-0.15	0.00	3.41	1.16	7.52
89029.00	0.45	0.05	-0.15	0.00	3.66	1.09	7.34
89133.00	0.51	0.15	-0.13	0.00	3.64	0.98	7.35
89249.00	0.56	0.39	-0.09	0.00	3.89	0.64	7.39
89367.00	0.58	0.13	-0.07	0.00	4.14	0.52	7.21
89484.00	0.51	0.10	-0.06	0.00	4.39	0.43	7.22
89601.00	0.18	-0.04	-0.06	0.00	4.64	0.47	7.21
89703.00	0.02	0.08	-0.06	0.00	4.89	0.41	7.22
89798.00	0.11	0.04	-0.05	0.00	5.14	0.38	7.22
89903.00	0.18	-0.27	-0.08	0.00	5.39	0.58	7.21
90005.00	0.24	-0.08	-0.09	0.00	5.64	0.64	7.20
90108.00	0.29	-0.39	-0.13	0.00	5.89	0.93	7.17
90213.00	0.32	-0.42	-0.17	0.00	6.06	1.25	7.12
90316.00	0.32	-0.48	-0.22	0.00	5.81	1.60	7.05
90421.00	0.23	-0.32	-0.26	0.00	5.56	1.79	6.81
90524.00	0.14	-0.45	-0.30	0.00	5.31	2.16	6.90
90628.00	0.06	-0.11	-0.32	0.00	5.56	2.30	7.05
90718.00	0.00	-0.06	-0.32	0.00	5.81	2.22	6.68
90808.00	0.00	-0.08	-0.33	0.00	6.06	2.27	6.67
90900.00	0.00	-0.17	-0.34	0.00	6.31	2.82	7.89
90990.00	0.00	0.05	-0.34	0.00	6.47	2.47	7.00
91083.00	0.00	-0.05	-0.34	0.00	6.72	2.50	6.98
91183.00	0.00	-0.17	-0.36	0.00	6.97	2.55	6.76
91282.00	0.00	-0.06	-0.37	0.00	7.22	2.39	6.22
91380.00	0.01	-0.00	-0.37	0.00	7.47	3.14	8.19
91480.00	0.03	-0.22	-0.39	0.00	7.72	3.25	7.93
91579.00	0.04	-0.07	-0.40	0.00	7.97	3.30	7.91
91677.00	0.08	0.03	-0.39	0.00	8.22	3.28	7.92
91777.00	0.09	-0.18	-0.41	0.00	8.47	2.96	6.80
91876.00	0.08	-0.09	-0.42	0.00	8.72	3.18	7.12
91974.00	0.03	-0.16	-0.43	0.00	8.97	3.28	7.07
92073.00	0.00	0.01	-0.43	0.00	8.96	3.36	7.25
92173.00	0.00	0.13	-0.42	0.00	9.10	3.19	7.12
92271.00	0.01	0.06	-0.42	0.00	9.18	3.22	7.31
92370.00	0.01	0.11	-0.40	0.00	9.31	3.15	7.35
92470.00	0.07	0.16	-0.39	0.00	9.56	3.03	7.40
92568.00	0.17	0.36	-0.35	0.00	9.70	2.83	7.68
92673.00	0.33	0.41	-0.31	0.00	9.45	2.44	7.61
92777.00	0.37	0.13	-0.30	0.00	9.20	2.34	7.64
92880.00	0.14	0.30	-0.27	0.00	8.95	2.05	7.52
92984.00	0.00	0.13	-0.25	0.00	8.77	1.96	7.55
93077.00	0.04	0.17	-0.24	0.00	8.82	1.88	7.77
93170.00	0.08	-0.07	-0.24	0.00	9.07	1.93	7.75
93261.00	0.14	0.03	-0.24	0.00	8.82	1.82	7.39
93366.00	0.18	0.02	-0.24	0.00	8.57	1.67	6.84
93470.00	0.23	-0.12	-0.25	0.00	8.32	1.90	7.37
93574.00	0.27	-0.11	-0.26	0.00	8.07	2.03	7.53
93678.00	0.34	-0.29	-0.29	0.00	7.82	2.20	7.28
93782.00	0.32	-0.39	-0.33	0.00	8.07	2.56	7.37
93886.00	0.31	-0.00	-0.33	0.00	8.32	2.50	7.19
93988.00	0.21	0.07	-0.33	0.00	8.26	2.51	7.38
94093.00	0.17	-0.07	-0.33	0.00	8.51	2.44	7.01
94196.00	0.17	0.06	-0.33	0.00	8.36	2.51	7.38
94300.00	0.11	0.17	-0.31	0.00	8.11	2.27	7.06
94403.00	0.00	0.20	-0.29	0.00	7.86	2.23	7.47
94496.00	0.00	0.15	-0.28	0.00	7.61	2.13	7.50
94593.00	0.00	0.06	-0.27	0.00	7.36	2.09	7.52
94689.00	0.01	0.02	-0.27	0.00	7.11	2.02	7.34
94785.00	0.02	0.05	-0.26	0.00	6.86	2.04	7.53
94881.00	0.03	0.10	-0.25	0.00	6.61	1.97	7.55
94978.00	0.03	0.09	-0.25	0.00	6.37	1.90	7.56
95074.00	0.04	0.03	-0.24	0.00	6.12	1.83	7.38
95169.00	0.05	0.02	-0.24	0.00	5.88	1.77	7.20
95265.00	0.05	0.02	-0.24	0.00	5.66	1.85	7.58
95362.00	0.00	-0.01	-0.24	0.00	5.91	1.81	7.39
95452.00	0.00	0.05	-0.24	0.00	5.66	1.78	7.40
95547.00	0.00	0.03	-0.23	0.00	5.41	1.76	7.40
95643.00	0.00	0.10	-0.22	0.00	5.22	1.69	7.42
95739.00	0.00	0.15	-0.21	0.00	5.19	1.58	7.44
95836.00	0.00	0.18	-0.19	0.00	5.31	1.49	7.66
95935.00	0.00	0.10	-0.18	0.00	5.39	1.35	7.30
96033.00	0.00	0.14	-0.17	0.00	5.62	1.31	7.69
96133.00	0.01	0.12	-0.16	0.00	5.87	1.18	7.52
96232.00	0.00	0.14	-0.14	0.00	6.12	1.11	7.72
96330.00	0.00	0.07	-0.14	0.00	6.37	1.03	7.54
96430.00	0.00	-0.02	-0.14	0.00	6.62	1.07	7.73
96529.00	0.01	-0.06	-0.14	0.00	6.87	1.09	7.53
96627.00	0.02	0.03	-0.14	0.00	7.12	1.12	7.91
96727.00	0.04	-0.06	-0.15	0.00	7.37	1.26	8.48
96826.00	0.12	-0.02	-0.15	0.00	7.62	1.33	8.87
96929.00	0.19	-0.34	-0.18	0.00	7.37	1.60	8.62
97034.00	0.22	-0.14	-0.20	0.00	7.22	1.39	6.90
97137.00	0.20	-0.27	-0.23	0.00	6.97	1.54	6.68
97242.00	0.22	0.49	-0.17	0.00	6.93	1.22	6.93
97346.00	0.15	0.28	-0.15	0.00	6.73	0.99	6.78
97449.00	0.01	0.00	-0.15	0.00	6.95	1.02	6.97
97546.00	0.00	-0.14	-0.16	0.00	7.20	1.08	6.77
97637.00	0.00	-0.11	-0.17	0.00	7.45	1.18	6.94
97727.00	0.00	-0.15	-0.18	0.00	7.70	1.25	6.74
97818.00	0.00	-0.00	-0.18	0.00	7.95	1.25	6.74
97914.00	0.00	-0.03	-0.19	0.00	8.20	1.27	6.73
98014.00	0.00	-0.00	-0.19	0.00	8.45	1.27	6.73
98113.00	0.02	-0.03	-0.19	0.00	8.70	1.29	6.73
98211.00	0.06	0.01	-0.19	0.00	8.84	1.28	6.73
98311.00	0.11	-0.08	-0.20	0.00	8.59	1.34	6.72
98414.00	0.12	-0.20	-0.22	0.00	8.34	1.44	6.51
98518.00	0.08	-0.14	-0.23	0.00	8.59	1.75	7.41
98608.00	0.03	0.02	-0.23	0.00	8.46	1.52	6.49
98707.00	0.01	-0.00	-0.23	0.00	8.71	1.52	6.49
98805.00	0.04	-0.05	-0.24	0.00	8.96	1.69	7.03
98905.00	0.09	-0.11	-0.25	0.00	9.21	1.81	7.20
99004.00	0.12	-0.10	-0.26	0.00	8.96	1.88	7.18
99106.00	0.11	0.13	-0.24	0.00	8.71	1.79	7.20
99210.00	0.10	0.06	-0.24	0.00	8.80	1.70	7.03
99303.00	0.06	0.16	-0.22	0.00	8.99	1.63	7.24
99399.00	0.06	0.24	-0.20	0.00	9.24	1.43	7.09
99499.00	0.07	0.10	-0.19	0.00	9.49	1.36	7.10
99598.00	0.07	0.08	-0.18	0.00	9.74	1.34	7.30
99697.00	0.09	0.10	-0.17	0.00	9.99	1.53	8.83
99795.00	0.16	0.04	-0.17	0.00	9.74	1.49	8.84
99900.00	0.22	0.01	-0.17	0.00	9.49	1.49	8.84
100004.00	0.31	0.03	-0.16	0.00	9.30	1.43	8.65
100109.00	0.36	-0.28	-0.19	0.00	9.55	1.72	8.80
100213.00	0.39	-0.30	-0.22	0.00	9.64	1.99	8.74
100318.00	0.41	-0.31	-0.26	0.00	9.45	2.32	8.86
100421.00	0.39	0.10	-0.25	0.00	9.20	2.14	8.50
100526.00	0.39	0.09	-0.24	0.00	8.95	1.74	7.21
100629.00	0.38	0.03	-0.23	0.00	8.70	1.63	6.85
100733.00	0.40	0.04	-0.23	0.00	8.45	1.61	6.85
100837.00	0.37	0.15	-0.22	0.00	8.20	1.50	6.88
100941.00	0.35	0.23	-0.19	0.00	8.13	1.34	6.91
101045.00	0.31	-0.06	-0.20	0.00	8.38	1.41	7.09
101148.00	0.29	0.09	-0.19	0.00	8.13	1.68	8.81
101252.00	0.31	0.17	-0.17	0.00	8.09	1.42	8.26
101356.00	0.36	0.37	-0.13	0.00	8.34	1.08	8.11
101459.00	0.37	0.41	-0.09	0.00	8.59	0.78	8.73
101564.00	0.40	-0.02	-0.09	0.00	8.84	0.82	8.93
101666.00	0.40	-0.12	-0.10	0.00	9.09	0.94	9.11
101771.00	0.39	-0.21	-0.13	0.00	9.34	5.29	41.97
101874.00	0.44	-0.04	-0.13	0.00	9.59	11.89	91.42
101979.00	0.53	-0.37	-0.17	0.00	9.34	20.01	117.58
102095.00	0.62	-0.26	-0.20	0.00	9.09	8.72	43.18
102212.00	0.60	-0.12	-0.21	0.00	8.84	2.15	9.93
102329.00	0.59	0.11	-0.20	0.00	8.59	1.63	8.02
102447.00	0.57	0.02	-0.20	0.00	8.34	1.57	7.84
102564.00	0.53	0.34	-0.16	0.00	8.09	1.51	9.44
102681.00	0.52	-0.07	-0.17	0.00	8.05	1.32	7.88
102798.00	0.52	-0.29	-0.20	0.00	7.80	1.55	7.64
102915.00	0.52	0.06	-0.19	0.00	7.55	1.14	5.82
103031.00	0.46	-0.04	-0.20	0.00	7.80	1.28	6.35
103135.00	0.42	-0.07	-0.21	0.00	8.05	1.44	6.89
103239.00	0.44	-0.31	-0.24	0.00	8.15	1.53	6.30
103343.00	0.42	-0.15	-0.25	0.00	8.24	1.67	6.45
103446.00	0.37	0.07	-0.25	0.00	7.99	1.72	6.83
103550.00	0.36	0.06	-0.24	0.00	7.74	1.54	6.29
103654.00	0.33	-0.09	-0.25	0.00	7.49	1.83	7.19
103757.00	0.33	-0.23	-0.27	0.00	7.24	1.90	6.78
103861.00	0.35	-0.11	-0.29	0.00	6.99	1.98	6.76
103964.00	0.34	0.15	-0.27	0.00	6.74	1.88	6.79
104069.00	0.29	0.23	-0.25	0.00	6.49	1.66	6.65
104172.00	0.27	0.17	-0.23	0.00	6.24	1.59	6.86
104276.00	0.26	-0.02	-0.23	0.00	5.99	1.52	6.49
104380.00	0.23	0.24	-0.20	0.00	5.74	1.43	6.89
104484.00	0.23	-0.24	-0.23	0.00	5.49	1.65	7.04
104589.00	0.29	-0.14	-0.24	0.00	5.24	1.93	7.75
104692.00	0.37	-0.11	-0.26	0.00	4.99	2.02	7.73
104797.00	0.42	-0.41	-0.30	0.00	4.74	2.36	7.64
104900.00	0.43	-0.11	-0.31	0.00	4.49	2.38	7.43
105006.00	0.39	0.09	-0.30	0.00	4.24	2.42	7.82
105110.00	0.40	-0.02	-0.30	0.00	3.99	2.33	7.44
105214.00	0.40	-0.45	-0.35	0.00	4.24	2.48	6.79
105318.00	0.36	-0.24	-0.38	0.00	4.49	2.65	6.73
105423.00	0.35	0.22	-0.35	0.00	4.74	2.50	6.78
105527.00	0.36	-0.09	-0.36	0.00	4.99	2.50	6.58
105631.00	0.31	-0.09	-0.37	0.00	5.24	2.55	6.56
105735.00	0.25	-0.03	-0.37	0.00	5.49	2.57	6.55
105839.00	0.25	0.31	-0.34	0.00	5.74	2.42	6.81
105944.00	0.32	-0.24	-0.37	0.00	5.99	2.59	6.75
106047.00	0.37	-0.21	-0.39	0.00	6.24	2.67	6.52
106150.00	0.37	0.32	-0.36	0.00	6.49	2.45	6.60
106255.00	0.34	-0.04	-0.36	0.00	6.74	2.48	6.59
106358.00	0.32	-0.15	-0.38	0.00	6.99	2.52	6.37
106463.00	0.27	-0.11	-0.39	0.00	7.24	2.81	6.87
106566.00	0.34	-0.02	-0.39	0.00	7.49	2.96	7.21
106670.00	0.43	-0.32	-0.42	0.00	7.74	3.05	6.76
106774.00	0.46	0.11	-0.41	0.00	7.99	2.97	6.80
106878.00	0.46	0.12	-0.40	0.00	8.24	2.89	6.83
106982.00	0.42	0.12	-0.39	0.00	8.49	2.73	6.69
107086.00	0.42	-0.07	-0.40	0.00	8.74	2.86	6.85
107190.00	0.48	-0.05	-0.40	0.00	8.99	2.74	6.48
107294.00	0.48	-0.28	-0.43	0.00	9.24	2.78	6.06
107398.00	0.44	-0.10	-0.44	0.00	9.49	2.91	6.20
107502.00	0.40	0.24	-0.41	0.00	9.74	2.76	6.27
107606.00	0.40	0.16	-0.40	0.00	9.99	2.73	6.49
107710.00	0.46	-0.13	-0.41	0.00	10.00	2.81	6.45
107814.00	0.49	0.09	-0.40	0.00	10.00	2.76	6.48
107919.00	0.50	-0.21	-0.42	0.00	10.00	3.06	6.76
108023.00	0.52	0.12	-0.41	0.00	9.97	2.82	6.45
108140.00	0.48	-0.09	-0.42	0.00	10.00	2.89	6.42
108244.00	0.45	0.08	-0.41	0.00	10.00	2.76	6.27
108349.00	0.42	0.20	-0.39	0.00	10.00	2.70	6.50
108452.00	0.38	-0.09	-0.40	0.00	10.00	2.76	6.48
108556.00	0.36	0.14	-0.39	0.00	10.00	2.66	6.52
108660.00	0.40	0.17	-0.37	0.00	10.00	2.61	6.74
108765.00	0.44	-0.25	-0.40	0.00	10.00	2.71	6.50
108868.00	0.48	-0.04	-0.40	0.00	10.00	2.74	6.49
108973.00	0.47	-0.05	-0.40	0.00	10.00	2.77	6.47
109076.00	0.46	0.08	-0.40	0.00	10.00	2.65	6.32
109180.00	0.47	-0.07	-0.40	0.00	10.00	2.77	6.47
109285.00	0.52	-0.07	-0.41	0.00	10.00	2.89	6.63
109402.00	0.56	-0.03	-0.42	0.00	10.00	2.76	6.27
109519.00	0.48	-0.11	-0.43	0.00	10.00	2.84	6.24
109623.00	0.43	0.22	-0.40	0.00	10.00	2.77	6.47
109727.00	0.45	0.05	-0.40	0.00	10.00	2.73	6.49
109832.00	0.48	-0.11	-0.41	0.00	10.00	2.96	6.80
109935.00	0.51	0.39	-0.37	0.00	10.00	2.83	7.27
110053.00	0.52	0.02	-0.37	0.00	10.00	3.66	9.48
110170.00	0.61	0.03	-0.37	0.00	10.00	3.06	8.01
110287.00	0.65	0.08	-0.36	0.00	10.00	3.05	8.22
110404.00	0.62	-0.03	-0.36	0.00	10.00	2.95	7.84
110523.00	0.59	-0.17	-0.38	0.00	10.00	2.82	7.07
110640.00	0.57	-0.34	-0.42	0.00	10.00	1.97	4.42
110756.00	0.56	0.03	-0.42	0.00	9.91	3.71	8.38
110874.00	0.55	-0.05	-0.42	0.00	10.00	3.28	7.29
110991.00	0.52	0.14	-0.41	0.00	10.00	3.16	7.34
111109.00	0.48	-0.22	-0.43	0.00	10.00	3.43	7.43
111212.00	0.46	0.06	-0.43	0.00	10.00	4.37	9.62
111316.00	0.48	0.33	-0.39	0.00	10.00	13.98	33.86
111421.00	0.58	-0.41	-0.43	0.00	10.00	4.45	9.58
111539.00	0.60	0.16	-0.42	0.00	10.00	2.92	6.61
111655.00	0.55	-0.14	-0.43	0.00	10.00	2.87	6.22
111772.00	0.50	0.03	-0.43	0.00	9.75	2.93	6.40
111890.00	0.51	0.04	-0.42	0.00	9.50	2.98	6.59
112007.00	0.53	0.00	-0.42	0.00	9.25	3.13	6.93
112124.00	0.55	-0.10	-0.44	0.00	9.50	3.46	7.42
112241.00	0.60	-0.07	-0.44	0.00	9.75	2.39	5.02
112359.00	0.52	0.20	-0.42	0.00	9.73	2.13	4.75
112476.00	0.37	-0.13	-0.44	0.00	9.98	2.20	4.71
112580.00	0.21	-0.03	-0.44	0.00	10.00	2.21	4.71
112684.00	0.13	0.09	-0.43	0.00	9.75	2.17	4.73
112787.00	0.10	0.12	-0.42	0.00	10.00	2.18	4.92
112878.00	0.09	0.13	-0.41	0.00	10.00	2.05	4.78
112968.00	0.12	0.03	-0.40	0.00	9.75	2.18	5.12
113072.00	0.11	0.13	-0.39	0.00	9.50	1.84	4.48
113175.00	0.09	0.31	-0.36	0.00	9.75	1.88	5.04
113265.00	0.01	-0.15	-0.37	0.00	10.00	1.88	4.85
113358.00	0.00	-0.03	-0.37	0.00	10.00	1.96	5.01
113458.00	0.00	-0.02	-0.38	0.00	10.00	1.97	5.01
113557.00	0.01	0.01	-0.37	0.00	10.00	1.97	5.01
113656.00	0.02	-0.19	-0.39	0.00	10.00	2.06	4.97
113755.00	0.03	-0.06	-0.40	0.00	10.00	2.09	4.96
113854.00	0.09	0.45	-0.35	0.00	10.00	1.68	4.54
113953.00	0.05	-0.22	-0.38	0.00	10.00	1.98	5.01
114052.00	0.05	0.14	-0.36	0.00	10.00	2.04	5.37
114151.00	0.36	0.64	-0.30	0.00	9.75	11.94	38.79
114255.00	0.61	0.73	-0.22	0.00	9.50	44.18	195.37
114373.00	0.68	0.37	-0.18	0.00	9.25	57.17	315.60
114491.00	0.75	0.13	-0.16	0.00	9.34	57.81	349.43
114610.00	0.83	-0.31	-0.20	0.00	9.37	71.39	350.50
114727.00	0.80	-0.11	-0.21	0.00	9.26	63.82	293.70
114845.00	0.87	0.02	-0.21	0.00	9.01	48.97	227.84
114963.00	0.83	0.20	-0.19	0.00	9.00	38.37	202.03
115082.00	0.88	0.49	-0.13	0.00	9.25	28.90	221.70
115200.00	0.86	0.25	-0.10	0.00	9.50	21.58	214.49
115317.00	0.85	0.39	-0.06	0.00	9.75	10.86	196.85
115436.00	0.72	0.11	-0.04	0.00	10.00	8.89	210.92
115554.00	0.67	0.29	-0.01	0.00	10.00	1.48	201.35
115672.00	0.75	0.08	0.00	0.00	9.75	-0.24	139.94
115789.00	0.72	-0.79	-0.09	0.00	10.00	12.71	139.36
115906.00	0.34	-0.03	-0.09	0.00	10.00	7.34	77.84
116009.00	0.42	-0.64	-0.16	0.00	10.00	6.91	42.80
116114.00	0.46	-0.32	-0.19	0.00	10.00	1.54	7.84
116217.00	0.43	-0.69	-0.26	0.00	9.75	1.99	7.34
116321.00	0.41	-0.21	-0.29	0.00	9.50	2.09	7.12
116424.00	0.25	0.35	-0.25	0.00	9.25	1.84	7.19
116528.00	0.15	0.06	-0.24	0.00	9.00	1.80	7.20
116632.00	0.09	0.10	-0.23	0.00	9.13	1.68	7.03
116725.00	0.00	-0.08	-0.24	0.00	9.38	1.73	7.02
116824.00	0.00	-0.02	-0.24	0.00	9.63	1.74	7.02
116923.00	0.01	-0.18	-0.26	0.00	9.88	2.11	7.91
117022.00	0.08	-0.02	-0.26	0.00	10.00	2.48	9.23
117121.00	0.18	0.25	-0.24	0.00	9.75	2.11	8.71
117225.00	0.27	-0.16	-0.25	0.00	9.50	2.06	7.92
117328.00	0.29	-0.36	-0.29	0.00	9.25	2.13	7.11
117432.00	0.22	-0.13	-0.31	0.00	9.00	2.23	7.08
117535.00	0.11	-0.12	-0.32	0.00	9.25	2.26	6.87
117638.00	0.00	-0.05	-0.32	0.00	9.50	2.35	7.04
117729.00	0.00	-0.16	-0.34	0.00	9.75	2.39	6.82
117819.00	0.00	-0.25	-0.36	0.00	10.00	2.48	6.59
117913.00	0.01	-0.02	-0.36	0.00	10.00	2.62	6.94
118011.00	0.04	0.07	-0.35	0.00	10.00	2.51	6.78
118111.00	0.10	0.02	-0.35	0.00	9.75	2.50	6.78
118214.00	0.10	0.01	-0.35	0.00	9.98	2.42	6.61
118309.00	0.05	0.03	-0.35	0.00	10.00	2.47	6.79
118408.00	0.00	-0.00	-0.35	0.00	10.00	2.41	6.62
118507.00	0.00	0.00	-0.35	0.00	10.00	2.47	6.79
118606.00	0.00	0.08	-0.34	0.00	10.00	2.36	6.63
118705.00	0.00	0.19	-0.32	0.00	10.00	2.29	6.86
118804.00	0.00	0.10	-0.31	0.00	9.75	2.16	6.70
118903.00	0.00	0.16	-0.30	0.00	9.50	2.11	6.92
119002.00	0.00	0.02	-0.29	0.00	9.25	2.09	6.92
119101.00	0.00	-0.07	-0.30	0.00	9.50	2.14	6.91
119200.00	0.00	0.03	-0.30	0.00	9.25	2.06	6.73
119299.00	0.00	0.13	-0.28	0.00	9.00	2.08	7.12
119398.00	0.01	0.25	-0.26	0.00	8.97	1.95	7.35
119497.00	0.03	0.22	-0.24	0.00	9.06	1.83	7.58
119596.00	0.06	-0.03	-0.24	0.00	9.31	1.90	7.76
119695.00	0.10	0.05	-0.24	0.00	9.06	1.87	7.77
119798.00	0.12	0.01	-0.23	0.00	8.81	2.08	8.72
119902.00	0.17	0.10	-0.22	0.00	8.56	3.45	15.12
120006.00	0.26	-0.21	-0.25	0.00	8.31	13.58	54.17
120110.00	0.32	-0.23	-0.27	0.00	8.06	4.93	17.87
120214.00	0.36	-0.22	-0.29	0.00	7.81	6.34	21.07
120317.00	0.35	0.00	-0.29	0.00	7.56	3.76	12.53
120422.00	0.24	-0.01	-0.29	0.00	7.31	2.81	9.34
120525.00	0.15	0.05	-0.29	0.00	7.06	3.58	12.13
120629.00	0.15	0.01	-0.29	0.00	6.81	2.75	9.36
120733.00	0.19	0.03	-0.28	0.00	6.56	2.78	9.56
120837.00	0.23	0.07	-0.28	0.00	6.31	2.18	7.69
120941.00	0.30	-0.00	-0.28	0.00	6.06	2.18	7.69
121046.00	0.38	-0.06	-0.28	0.00	5.81	2.01	6.94
121150.00	0.44	-0.17	-0.30	0.00	5.56	2.14	6.91
121254.00	0.42	0.27	-0.27	0.00	5.31	1.94	6.96
121359.00	0.33	-0.15	-0.29	0.00	5.06	2.10	7.11
121462.00	0.24	-0.03	-0.29	0.00	4.81	2.34	7.84
121567.00	0.22	0.03	-0.29	0.00	4.56	2.70	9.17
121670.00	0.28	0.17	-0.27	0.00	4.31	3.13	11.38
121775.00	0.30	0.06	-0.26	0.00	4.06	10.61	39.53
121879.00	0.35	0.09	-0.25	0.00	3.81	21.39	82.80
121984.00	0.39	0.01	-0.25	0.00	3.56	23.14	89.83
122087.00	0.42	-0.00	-0.25	0.00	3.56	21.90	84.93
122191.00	0.39	0.19	-0.23	0.00	3.31	21.01	88.60
122295.00	0.35	0.05	-0.23	0.00	3.06	12.78	55.20
122400.00	0.29	-0.00	-0.23	0.00	2.91	3.15	13.59
122503.00	0.22	-0.14	-0.24	0.00	2.66	3.51	14.18
122607.00	0.18	0.14	-0.23	0.00	2.41	3.31	14.23
122711.00	0.15	0.22	-0.20	0.00	2.16	15.81	76.05
122814.00	0.18	0.08	-0.20	0.00	1.91	17.27	86.55
122917.00	0.19	-0.17	-0.21	0.00	1.66	16.31	74.91
123023.00	0.18	-0.05	-0.22	0.00	1.41	19.82	88.87
123126.00	0.16	0.11	-0.21	0.00	1.16	24.95	118.06
123230.00	0.19	-0.23	-0.23	0.00	0.91	33.61	142.43
123333.00	0.26	-0.16	-0.25	0.00	0.66	35.81	141.05
123437.00	0.34	0.01	-0.25	0.00	0.41	32.63	128.95
123541.00	0.36	0.13	-0.23	0.00	0.16	28.56	119.41
123644.00	0.37	0.00	-0.23	0.00	-0.09	31.29	130.84
123749.00	0.30	0.13	-0.22	0.00	-0.34	25.21	112.38
123853.00	0.02	0.30	-0.19	0.00	0.01	24.22	126.24
123947.00	0.01	0.33	-0.16	0.00	0.26	21.69	135.88
124040.00	0.09	0.46	-0.12	0.00	0.51	16.81	145.37
124134.00	0.13	0.20	-0.10	0.00	0.76	16.26	168.93
124238.00	0.16	0.04	-0.09	0.00	1.01	19.24	208.02
124342.00	0.15	0.18	-0.07	0.00	1.26	16.24	220.67
124447.00	0.21	-0.27	-0.10	0.00	1.51	22.44	218.97
124551.00	0.27	-0.25	-0.13	0.00	1.76	29.68	229.93
124654.00	0.32	-0.35	-0.16	0.00	2.01	35.04	211.57
124758.00	0.34	-0.07	-0.17	0.00	2.26	34.33	198.41
124861.00	0.39	0.18	-0.15	0.00	2.51	31.91	207.57
124964.00	0.42	0.08	-0.14	0.00	2.76	29.03	199.26
125069.00	0.44	-0.21	-0.17	0.00	3.01	33.13	196.47
125173.00	0.49	0.14	-0.15	0.00	3.26	27.60	179.92
125278.00	0.58	-0.11	-0.16	0.00	3.38	30.64	185.44
125395.00	0.58	0.62	-0.09	0.00	3.63	15.54	170.86
125513.00	0.57	-0.09	-0.10	0.00	3.88	17.83	176.31
125630.00	0.55	-0.35	-0.14	0.00	4.13	21.33	148.94
125747.00	0.49	-0.31	-0.18	0.00	4.38	17.60	97.66
125851.00	0.35	-0.11	-0.19	0.00	4.63	19.32	100.44
125955.00	0.25	0.13	-0.18	0.00	4.38	17.05	95.33
126059.00	0.11	0.09	-0.17	0.00	4.13	17.24	102.07
126162.00	0.06	-0.11	-0.18	0.00	4.38	18.89	104.33
126254.00	0.05	0.15	-0.16	0.00	4.63	26.54	159.41
126347.00	0.12	0.21	-0.15	0.00	4.38	27.75	188.95
126451.00	0.28	-0.28	-0.17	0.00	4.60	40.96	231.87
126556.00	0.47	-0.61	-0.24	0.00	4.35	39.65	163.14
126659.00	0.46	-0.07	-0.25	0.00	4.47	44.83	178.44
126763.00	0.41	-0.34	-0.28	0.00	4.22	45.95	158.65
126867.00	0.36	-0.22	-0.30	0.00	3.97	51.18	162.78
126970.00	0.30	0.23	-0.28	0.00	3.72	36.44	126.36
127075.00	0.30	0.02	-0.28	0.00	3.47	32.75	114.69
127179.00	0.32	0.01	-0.28	0.00	3.22	29.76	104.42
127284.00	0.33	0.25	-0.25	0.00	2.97	26.11	101.46
127388.00	0.35	0.09	-0.24	0.00	2.72	24.55	99.29
127494.00	0.31	0.01	-0.24	0.00	2.47	28.85	117.17
127597.00	0.28	0.06	-0.23	0.00	2.22	30.25	126.45
127703.00	0.25	-0.12	-0.25	0.00	1.97	38.99	154.12
127806.00	0.31	-0.15	-0.26	0.00	1.72	44.81	166.57
127912.00	0.41	0.25	-0.24	0.00	1.47	41.27	171.35
128017.00	0.46	-0.09	-0.25	0.00	1.58	35.66	141.93
128121.00	0.43	-0.16	-0.26	0.00	1.33	43.38	161.24
128226.00	0.38	0.20	-0.24	0.00	1.08	34.48	139.72
128331.00	0.34	-0.05	-0.25	0.00	0.83	33.33	131.91
128435.00	0.34	-0.20	-0.27	0.00	0.58	37.78	137.21
128540.00	0.37	-0.17	-0.29	0.00	0.33	40.63	138.06
128644.00	0.40	0.08	-0.28	0.00	0.08	39.63	139.19
128748.00	0.41	-0.02	-0.28	0.00	-0.17	41.73	145.42
128852.00	0.35	-0.03	-0.28	0.00	-0.42	41.06	141.31
128956.00	0.03	0.62	-0.22	0.00	0.14	36.55	164.79
129049.00	0.00	0.38	-0.18	0.00	0.39	35.63	192.85
129143.00	0.08	0.32	-0.15	0.00	0.64	32.08	208.66
129236.00	0.17	0.19	-0.14	0.00	0.54	27.15	199.52
129341.00	0.26	0.23	-0.11	0.00	0.79	22.64	202.23
129444.00	0.33	-0.05	-0.12	0.00	1.04	21.84	185.67
129549.00	0.38	-0.07	-0.12	0.00	1.29	24.13	193.58
129653.00	0.42	0.08	-0.12	0.00	1.54	20.92	179.84
129759.00	0.48	-0.24	-0.14	0.00	1.79	25.18	177.34
129863.00	0.49	-0.10	-0.15	0.00	2.04	25.86	169.60
129968.00	0.51	-0.24	-0.18	0.00	1.79	35.83	201.40
130084.00	0.55	-0.13	-0.19	0.00	1.54	38.62	199.79
130202.00	0.53	-0.23	-0.22	0.00	1.29	41.24	186.47
130319.00	0.56	-0.12	-0.23	0.00	1.04	36.42	154.75
130436.00	0.53	-0.21	-0.26	0.00	0.79	37.46	143.16
130552.00	0.52	-0.19	-0.28	0.00	0.54	46.37	162.30
130670.00	0.50	-0.25	-0.31	0.00	0.29	49.23	154.85
130775.00	0.47	-0.25	-0.33	0.00	0.54	62.87	181.41
130879.00	0.45	0.10	-0.32	0.00	0.79	57.22	170.75
130983.00	0.41	0.14	-0.31	0.00	0.54	55.92	175.28
131088.00	0.42	-0.05	-0.31	0.00	0.79	51.06	157.08
131192.00	0.45	-0.07	-0.32	0.00	1.04	47.74	143.56
131296.00	0.44	-0.18	-0.34	0.00	1.29	38.87	109.85
131400.00	0.48	-0.15	-0.36	0.00	1.54	43.50	117.10
131504.00	0.44	-0.02	-0.36	0.00	1.79	49.89	133.28
131608.00	0.48	-0.02	-0.36	0.00	2.04	57.64	152.87
131712.00	0.51	-0.08	-0.37	0.00	2.29	55.80	144.25
131829.00	0.57	-0.37	-0.41	0.00	2.54	47.57	108.62
131946.00	0.56	0.22	-0.39	0.00	2.71	56.11	137.81
132064.00	0.58	0.03	-0.38	0.00	2.73	56.19	139.57
132180.00	0.62	-0.00	-0.38	0.00	2.98	49.70	123.38
132297.00	0.61	-0.17	-0.40	0.00	3.23	29.64	69.63
132415.00	0.54	0.04	-0.40	0.00	3.30	19.49	46.39
132532.00	0.40	-0.16	-0.42	0.00	3.55	8.79	19.89
132635.00	0.29	0.04	-0.41	0.00	3.40	37.15	85.00
132739.00	0.34	-0.10	-0.42	0.00	3.65	32.68	72.71
132843.00	0.36	0.01	-0.42	0.00	3.68	34.52	77.07
132946.00	0.37	-0.00	-0.42	0.00	3.93	53.77	120.01
133051.00	0.38	-0.01	-0.42	0.00	4.18	60.64	134.98
133154.00	0.42	-0.06	-0.43	0.00	4.43	52.74	115.62
133258.00	0.43	-0.05	-0.43	0.00	4.68	46.91	101.52
133362.00	0.43	0.07	-0.43	0.00	4.86	54.60	120.46
133467.00	0.50	-0.11	-0.44	0.00	5.11	51.07	109.32
133570.00	0.52	0.38	-0.40	0.00	5.31	55.41	131.95
133688.00	0.54	0.21	-0.37	0.00	5.49	53.07	135.50
133805.00	0.60	-0.06	-0.38	0.00	5.74	49.98	124.90
133921.00	0.62	-0.07	-0.39	0.00	5.99	50.10	122.40
134039.00	0.53	0.36	-0.35	0.00	6.24	51.56	143.12
134156.00	0.52	0.17	-0.33	0.00	6.49	38.46	113.63
134274.00	0.53	0.03	-0.32	0.00	6.64	36.27	108.60
134390.00	0.42	0.23	-0.30	0.00	6.39	37.03	121.57
134495.00	0.40	0.05	-0.29	0.00	6.14	32.41	108.42
134598.00	0.33	0.06	-0.28	0.00	5.89	27.45	94.11
134703.00	0.27	0.03	-0.28	0.00	5.64	23.65	82.19
134806.00	0.29	0.53	-0.23	0.00	5.39	23.76	103.33
134910.00	0.26	0.04	-0.22	0.00	5.14	19.13	85.03
135014.00	0.29	-0.03	-0.22	0.00	5.01	9.74	42.60
135120.00	0.28	0.26	-0.20	0.00	4.76	9.00	44.96
135224.00	0.23	0.13	-0.18	0.00	4.51	2.19	11.81
135327.00	0.18	0.31	-0.15	0.00	4.40	1.44	9.45
135431.00	0.14	0.31	-0.12	0.00	4.60	1.09	9.10
135535.00	0.10	0.11	-0.11	0.00	4.85	0.82	7.56
135630.00	0.08	-0.11	-0.12	0.00	5.10	0.90	7.56
135721.00	0.06	0.12	-0.11	0.00	5.35	1.01	9.31
135817.00	0.08	0.04	-0.10	0.00	5.60	0.93	8.92
135913.00	0.13	-0.04	-0.11	0.00	5.85	0.96	8.91
136016.00	0.21	-0.06	-0.11	0.00	6.10	1.01	8.91
136120.00	0.27	-0.35	-0.15	0.00	6.35	1.17	7.71
136223.00	0.32	-0.37	-0.19	0.00	6.39	1.35	7.10
136328.00	0.30	-0.28	-0.22	0.00	6.14	1.51	6.88
136431.00	0.25	-0.22	-0.24	0.00	5.89	1.67	6.84
136535.00	0.10	-0.15	-0.26	0.00	5.64	1.00	3.83
136638.00	0.00	-0.13	-0.27	0.00	5.88	0.60	2.18
136728.00	0.01	-0.11	-0.28	0.00	6.12	1.48	5.17
136822.00	0.00	0.12	-0.27	0.00	5.87	1.96	7.15
136922.00	0.00	0.01	-0.27	0.00	5.62	1.96	7.16
137020.00	0.00	0.26	-0.24	0.00	5.52	1.68	6.84
137119.00	0.08	0.46	-0.20	0.00	5.77	1.05	5.28
137219.00	0.19	0.31	-0.17	0.00	5.52	0.89	5.31
137323.00	0.23	0.03	-0.16	0.00	5.27	0.99	6.03
137426.00	0.33	0.12	-0.15	0.00	5.49	0.88	5.86
137531.00	0.47	0.28	-0.12	0.00	5.74	0.73	6.07
137635.00	0.60	0.18	-0.10	0.00	5.99	0.60	5.90
137753.00	0.57	0.26	-0.07	0.00	6.24	0.43	6.10
137870.00	0.52	0.09	-0.06	0.00	6.49	0.34	5.74
137987.00	0.62	0.09	-0.05	0.00	6.74	0.27	5.56
138103.00	0.25	0.17	-0.03	0.00	6.99	0.17	5.74
138207.00	0.05	-0.33	-0.06	0.00	7.24	0.33	5.19
138297.00	0.06	-0.48	-0.11	0.00	7.49	0.58	5.35
138388.00	0.11	-0.59	-0.16	0.00	7.24	0.89	5.49
138490.00	0.16	-0.34	-0.20	0.00	6.99	1.12	5.64
138594.00	0.15	-0.45	-0.24	0.00	6.74	1.38	5.58
138697.00	0.11	-0.21	-0.26	0.00	6.49	1.50	5.55
138801.00	0.05	-0.15	-0.28	0.00	6.74	1.58	5.52
138890.00	0.00	-0.18	-0.29	0.00	6.76	1.67	5.50
138980.00	0.00	-0.12	-0.31	0.00	6.78	1.73	5.48
139071.00	0.00	-0.10	-0.31	0.00	7.03	1.78	5.46
139161.00	0.00	-0.12	-0.33	0.00	7.28	1.90	5.62
139251.00	0.00	-0.04	-0.33	0.00	7.53	1.86	5.44
139341.00	0.00	-0.08	-0.34	0.00	7.78	1.90	5.42
139431.00	0.00	-0.08	-0.34	0.00	8.03	1.94	5.41
139521.00	0.00	-0.06	-0.35	0.00	8.28	2.03	5.57
139611.00	0.00	-0.02	-0.35	0.00	8.53	2.04	5.57
139701.00	0.01	-0.09	-0.36	0.00	8.78	2.08	5.55
139792.00	0.00	-0.03	-0.36	0.00	9.03	2.10	5.54
139891.00	0.01	-0.05	-0.37	0.00	9.28	2.13	5.53
139991.00	0.03	0.03	-0.36	0.00	9.39	2.05	5.37
140089.00	0.05	-0.08	-0.37	0.00	9.64	2.16	5.52
140188.00	0.09	-0.04	-0.38	0.00	9.89	2.18	5.51
140288.00	0.11	-0.08	-0.38	0.00	10.00	2.22	5.50
140391.00	0.16	-0.29	-0.41	0.00	10.00	2.38	5.43
140494.00	0.23	-0.25	-0.44	0.00	10.00	2.52	5.36
140598.00	0.25	0.13	-0.43	0.00	9.90	2.53	5.56
140701.00	0.24	-0.04	-0.43	0.00	10.00	2.55	5.55
140806.00	0.21	-0.10	-0.44	0.00	10.00	2.61	5.53
140908.00	0.14	0.16	-0.43	0.00	9.75	2.52	5.57
141012.00	0.12	0.31	-0.39	0.00	9.63	2.41	5.82
141115.00	0.07	0.03	-0.39	0.00	9.83	2.32	5.65
141206.00	0.01	0.15	-0.38	0.00	10.00	2.25	5.68
141296.00	0.00	0.18	-0.36	0.00	10.00	2.15	5.72
141386.00	0.00	0.13	-0.35	0.00	10.00	2.09	5.74
141476.00	0.00	-0.05	-0.35	0.00	10.00	1.67	4.55
141575.00	0.01	-0.03	-0.36	0.00	10.00	1.26	3.39
141673.00	0.01	-0.01	-0.36	0.00	10.00	1.75	4.71
141772.00	0.03	0.19	-0.34	0.00	10.00	1.90	5.42
141872.00	0.08	-0.10	-0.35	0.00	10.00	1.96	5.40
141970.00	0.12	-0.08	-0.36	0.00	10.00	2.58	6.96
142073.00	0.20	0.15	-0.34	0.00	9.99	2.73	7.72
142177.00	0.24	-0.28	-0.37	0.00	10.00	3.02	7.82
142280.00	0.28	-0.25	-0.39	0.00	10.00	2.92	7.03
142383.00	0.26	-0.00	-0.39	0.00	10.00	2.92	7.03
142486.00	0.23	-0.11	-0.41	0.00	10.00	2.78	6.47
142589.00	0.24	-0.02	-0.41	0.00	10.00	2.64	6.12
142693.00	0.22	0.07	-0.40	0.00	9.81	1.08	2.54
142796.00	0.16	0.14	-0.39	0.00	9.60	1.76	4.32
142900.00	0.17	0.17	-0.37	0.00	9.49	2.20	5.70
143003.00	0.19	0.02	-0.37	0.00	9.24	2.59	6.75
143107.00	0.18	0.06	-0.36	0.00	9.02	6.72	17.79
143210.00	0.18	0.03	-0.36	0.00	8.77	15.93	42.61
143316.00	0.22	0.07	-0.35	0.00	8.52	29.74	81.34
143420.00	0.30	0.31	-0.32	0.00	8.77	24.31	73.77
143526.00	0.38	0.14	-0.30	0.00	8.52	27.57	87.97
143631.00	0.43	0.19	-0.28	0.00	8.27	28.76	98.79
143735.00	0.47	0.16	-0.27	0.00	8.02	19.67	72.05
143840.00	0.46	-0.02	-0.27	0.00	8.27	22.57	81.93
143944.00	0.44	0.12	-0.26	0.00	8.02	12.01	45.76
144049.00	0.48	-0.11	-0.27	0.00	8.27	27.08	98.63
144153.00	0.54	-0.09	-0.28	0.00	8.02	31.49	110.78
144271.00	0.58	-0.20	-0.30	0.00	7.77	36.62	117.93
144389.00	0.61	0.13	-0.29	0.00	7.52	37.87	129.09
144506.00	0.69	-0.37	-0.33	0.00	7.77	44.95	131.70
144623.00	-5.00	0.34	-0.29	0.00	7.52	38.08	128.23
144694.00	0.69	0.05	-0.29	0.00	7.27	33.55	114.46
144811.00	0.71	-0.04	-0.29	0.00	7.02	26.70	89.44
144928.00	0.71	-0.02	-0.29	0.00	6.77	28.81	95.59
145045.00	0.64	0.06	-0.29	0.00	6.52	26.68	90.65
145162.00	0.60	0.22	-0.26	0.00	6.27	11.06	41.55
145281.00	0.56	-0.18	-0.28	0.00	6.02	2.27	7.86
145396.00	0.43	-0.11	-0.29	0.00	5.77	1.93	6.38
145501.00	0.29	0.24	-0.27	0.00	5.52	2.28	8.26
145604.00	0.22	-0.19	-0.29	0.00	5.27	2.01	6.75
145709.00	0.18	0.04	-0.29	0.00	5.02	3.99	13.60
145811.00	0.19	-0.03	-0.29	0.00	4.77	5.34	18.00
145915.00	0.18	-0.15	-0.30	0.00	4.52	6.21	19.78
146018.00	0.20	0.18	-0.29	0.00	4.27	5.77	19.66
146123.00	0.18	0.12	-0.27	0.00	4.02	5.66	20.21
146227.00	0.12	0.24	-0.25	0.00	3.77	4.97	19.62
146331.00	0.11	0.23	-0.22	0.00	3.52	4.89	21.45
146435.00	0.08	0.13	-0.21	0.00	3.71	6.70	31.26
146531.00	0.06	0.12	-0.20	0.00	3.92	14.41	71.29
146625.00	0.04	0.34	-0.17	0.00	4.17	20.33	120.36
146722.00	0.08	0.23	-0.15	0.00	4.42	24.27	166.12
146822.00	0.09	0.14	-0.13	0.00	4.67	30.80	233.43
146920.00	0.06	0.41	-0.09	0.00	4.92	24.64	270.59
147019.00	0.06	0.47	-0.04	0.00	5.17	11.38	256.67
147119.00	0.04	0.12	-0.03	0.00	5.42	10.31	318.97
147217.00	0.07	0.10	-0.02	0.00	5.67	7.53	337.00
147316.00	0.14	0.17	-0.01	0.00	5.92	2.20	366.61
147421.00	0.27	-0.16	-0.02	0.00	6.17	7.41	328.73
147524.00	0.42	0.03	-0.02	0.00	6.42	6.23	322.27
147629.00	0.51	0.05	-0.01	0.00	6.67	3.18	224.72
147746.00	0.56	-0.20	-0.04	0.00	6.92	6.60	173.30
147864.00	0.55	-0.37	-0.08	0.00	7.17	8.93	108.21
147981.00	0.60	0.22	-0.06	0.00	7.42	4.15	72.61
148098.00	0.64	-0.14	-0.07	0.00	7.67	3.10	42.19
148215.00	0.63	-0.41	-0.12	0.00	7.92	1.09	8.90
148332.00	0.67	-0.15	-0.14	0.00	8.17	1.11	7.91
148450.00	0.65	-0.30	-0.17	0.00	8.14	1.39	7.87
148567.00	0.50	-0.11	-0.19	0.00	7.89	1.49	7.85
148683.00	0.38	-0.04	-0.19	0.00	8.14	1.50	7.66
148786.00	0.29	0.11	-0.18	0.00	7.89	1.44	7.86
148890.00	0.33	0.03	-0.18	0.00	7.64	1.35	7.49
148994.00	0.36	-0.13	-0.19	0.00	7.89	1.49	7.66
149097.00	0.35	0.11	-0.18	0.00	7.68	1.48	8.05
149200.00	0.38	0.11	-0.17	0.00	7.77	6.54	38.03
149305.00	0.42	-0.38	-0.21	0.00	7.87	1.79	8.38
149408.00	0.48	0.17	-0.19	0.00	8.09	3.31	17.03
149513.00	0.54	0.08	-0.18	0.00	7.84	3.88	20.88
149629.00	0.59	-0.42	-0.23	0.00	7.59	9.88	41.85
149747.00	0.59	0.20	-0.21	0.00	7.34	8.20	38.72
149864.00	0.65	-0.16	-0.23	0.00	7.09	1.33	5.78
149982.00	0.57	0.15	-0.21	0.00	6.84	0.86	4.05
150097.00	0.39	0.29	-0.18	0.00	7.09	0.88	4.95
150202.00	0.25	0.09	-0.17	0.00	6.84	0.83	4.95
150305.00	0.25	0.06	-0.16	0.00	6.59	0.82	5.14
150410.00	0.30	-0.04	-0.16	0.00	6.84	0.91	5.49
150513.00	0.37	-0.28	-0.19	0.00	7.09	1.17	6.00
150618.00	0.40	-0.23	-0.22	0.00	7.22	1.63	7.43
150721.00	0.44	-0.09	-0.23	0.00	7.47	9.14	39.89
150827.00	0.51	-0.06	-0.23	0.00	7.22	10.93	46.41
150944.00	0.60	-0.14	-0.25	0.00	6.97	1.91	7.56
151061.00	0.63	0.06	-0.24	0.00	6.72	10.47	42.79
151179.00	0.59	0.01	-0.24	0.00	6.47	9.26	38.14
151296.00	0.61	-0.24	-0.27	0.00	6.22	2.26	8.27
151413.00	0.61	0.09	-0.26	0.00	5.97	2.13	8.10
151530.00	0.57	0.08	-0.25	0.00	5.72	9.36	37.09
151647.00	0.60	0.35	-0.21	0.00	5.47	5.87	28.15
151764.00	0.60	0.15	-0.19	0.00	5.22	1.54	8.04
151881.00	0.56	0.10	-0.18	0.00	4.97	2.97	16.62
151998.00	0.52	-0.28	-0.21	0.00	4.72	1.91	8.96
152116.00	0.51	-0.21	-0.23	0.00	4.47	1.82	7.59
152232.00	0.48	-0.34	-0.27	0.00	4.22	12.04	42.75
152339.00	0.49	0.17	-0.26	0.00	3.97	17.74	67.58
152443.00	0.49	-0.21	-0.28	0.00	3.72	23.63	82.76
152547.00	0.51	-0.13	-0.29	0.00	3.47	19.67	65.58
152665.00	0.49	-0.05	-0.30	0.00	3.22	23.94	78.21
152770.00	0.46	0.06	-0.29	0.00	2.97	21.58	72.01
152875.00	0.42	0.15	-0.28	0.00	2.72	34.55	122.30
152978.00	0.43	0.03	-0.27	0.00	2.47	39.39	140.94
153082.00	0.50	-0.08	-0.28	0.00	2.22	43.82	151.91
153199.00	0.55	-0.09	-0.29	0.00	1.97	39.70	132.56
153316.00	0.52	0.00	-0.29	0.00	1.72	35.39	118.30
153433.00	0.49	0.06	-0.28	0.00	1.47	32.07	109.92
153537.00	0.48	-0.17	-0.30	0.00	1.22	23.26	74.64
153644.00	0.41	0.16	-0.28	0.00	0.97	34.31	117.15
153747.00	0.39	0.18	-0.27	0.00	0.72	38.56	141.17
153851.00	0.40	0.09	-0.26	0.00	0.47	41.59	158.00
153955.00	0.41	0.03	-0.25	0.00	0.22	39.96	153.87
154059.00	0.44	0.08	-0.25	0.00	-0.03	38.43	153.36
154164.00	0.42	-0.26	-0.27	0.00	-0.28	40.32	144.09
154267.00	0.07	0.46	-0.23	0.00	0.11	36.49	159.25
154360.00	0.00	0.65	-0.17	0.00	0.36	27.91	167.40
154452.00	0.08	0.54	-0.12	0.00	0.61	18.85	162.29
154547.00	0.15	-0.10	-0.12	0.00	0.86	20.65	164.78
154649.00	0.21	0.29	-0.10	0.00	1.11	16.96	177.35
154754.00	0.24	-0.40	-0.14	0.00	1.36	23.93	172.71
154857.00	0.23	-0.32	-0.17	0.00	1.38	29.02	168.15
154960.00	0.25	-0.04	-0.18	0.00	1.63	28.64	161.76
155064.00	0.31	0.14	-0.16	0.00	1.65	27.29	168.44
155167.00	0.40	0.04	-0.16	0.00	1.90	26.08	164.93
155272.00	0.44	-0.17	-0.17	0.00	2.15	29.50	167.13
155375.00	0.46	-0.03	-0.18	0.00	2.40	28.49	158.18
155480.00	0.43	-0.15	-0.19	0.00	2.65	30.25	154.30
155583.00	0.45	-0.21	-0.22	0.00	2.90	24.93	113.83
155687.00	0.43	0.10	-0.21	0.00	2.65	12.60	60.44
155792.00	0.34	0.11	-0.19	0.00	2.40	7.44	37.86
155895.00	0.27	0.07	-0.19	0.00	2.15	8.05	42.60
156000.00	0.21	-0.25	-0.21	0.00	1.90	1.93	8.95
156103.00	0.15	0.02	-0.21	0.00	1.65	1.88	8.77
156207.00	0.08	0.11	-0.20	0.00	1.88	1.78	8.79
156302.00	0.05	-0.02	-0.20	0.00	2.13	1.84	8.98
156393.00	0.05	-0.05	-0.21	0.00	2.38	1.72	8.20
156483.00	0.03	0.05	-0.20	0.00	2.35	1.57	7.64
156578.00	0.01	-0.27	-0.23	0.00	2.60	1.72	7.41
156668.00	0.00	-0.33	-0.26	0.00	2.66	1.99	7.54
156760.00	0.00	-0.21	-0.28	0.00	2.75	2.08	7.32
156850.00	0.00	-0.14	-0.29	0.00	2.85	2.07	6.93
156940.00	0.00	-0.26	-0.31	0.00	2.64	2.23	6.88
157030.00	0.00	-0.28	-0.34	0.00	2.89	2.34	6.64
157120.00	0.00	-0.25	-0.36	0.00	3.14	2.56	6.76
157216.00	0.00	-0.09	-0.37	0.00	3.39	2.54	6.57
157316.00	0.00	-0.21	-0.39	0.00	3.64	2.61	6.34
157415.00	0.00	-0.21	-0.41	0.00	3.89	2.74	6.28
157513.00	0.00	-0.05	-0.42	0.00	4.14	2.77	6.27
157613.00	0.00	-0.05	-0.42	0.00	4.39	2.57	5.75
157712.00	0.01	0.12	-0.41	0.00	4.59	1.03	2.38
157810.00	0.09	0.58	-0.35	0.00	4.84	14.72	40.03
157910.00	0.13	0.50	-0.30	0.00	4.59	24.03	77.09
158013.00	0.25	0.23	-0.28	0.00	4.34	28.83	100.72
158117.00	0.40	0.15	-0.26	0.00	4.09	35.39	131.37
158222.00	0.53	0.13	-0.25	0.00	3.84	32.67	128.16
158340.00	0.53	0.14	-0.23	0.00	3.59	22.89	96.55
158456.00	0.46	0.02	-0.23	0.00	3.34	19.90	84.85
158561.00	0.47	0.23	-0.21	0.00	3.41	14.82	70.71
158665.00	0.56	0.18	-0.19	0.00	3.16	9.13	47.94
158784.00	0.56	0.17	-0.17	0.00	2.91	5.34	31.52
158901.00	0.37	0.47	-0.11	0.00	3.16	4.55	40.33
159005.00	0.02	-0.04	-0.12	0.00	3.41	4.08	34.80
159097.00	0.00	-0.22	-0.14	0.00	3.66	1.33	9.67
159197.00	0.03	-0.01	-0.14	0.00	3.91	1.02	7.35
159296.00	0.07	-0.19	-0.16	0.00	4.16	0.90	5.67
159394.00	0.12	-0.19	-0.18	0.00	3.91	1.03	5.84
159498.00	0.16	-0.27	-0.20	0.00	3.66	1.20	5.81
159602.00	0.09	-0.59	-0.26	0.00	3.62	1.60	5.90
159692.00	0.07	0.21	-0.25	0.00	3.66	1.31	5.22
159791.00	0.00	-0.04	-0.25	0.00	3.91	1.33	5.21
159890.00	0.00	-0.05	-0.26	0.00	4.16	1.36	5.21
159988.00	0.00	-0.09	-0.26	0.00	4.41	1.50	5.55
160088.00	0.00	-0.00	-0.26	0.00	4.66	1.50	5.55
160187.00	0.01	0.03	-0.26	0.00	4.41	1.49	5.55
160285.00	0.05	0.01	-0.26	0.00	4.16	1.53	5.73
160385.00	0.12	-0.11	-0.27	0.00	3.91	1.59	5.71
160488.00	0.20	-0.21	-0.29	0.00	3.66	1.71	5.68
160591.00	0.26	-0.30	-0.32	0.00	3.91	1.88	5.62
160695.00	0.27	0.13	-0.31	0.00	3.66	1.69	5.30
160798.00	0.17	0.08	-0.30	0.00	3.41	1.71	5.49
160902.00	0.05	0.23	-0.28	0.00	3.19	1.58	5.52
160997.00	0.00	-0.17	-0.29	0.00	3.21	1.67	5.50
161087.00	0.00	0.06	-0.29	0.00	2.96	1.64	5.51
161183.00	0.00	-0.08	-0.30	0.00	3.09	1.63	5.32
161275.00	0.00	0.04	-0.29	0.00	2.84	1.61	5.33
161375.00	0.00	-0.07	-0.30	0.00	2.97	1.64	5.32
161474.00	0.00	0.05	-0.29	0.00	2.72	1.62	5.32
161572.00	0.00	0.22	-0.27	0.00	2.47	1.50	5.36
161672.00	0.00	0.17	-0.26	0.00	2.22	1.45	5.56
161771.00	0.00	0.01	-0.26	0.00	1.97	1.40	5.38
161869.00	0.00	0.16	-0.24	0.00	1.76	1.36	5.58
161969.00	0.00	0.34	-0.21	0.00	2.01	1.13	5.45
162068.00	0.00	-0.07	-0.21	0.00	2.26	1.21	5.62
162166.00	0.01	-0.09	-0.22	0.00	2.51	1.22	5.43
162266.00	0.00	-0.07	-0.23	0.00	2.76	1.30	5.60
162365.00	0.00	-0.19	-0.25	0.00	3.01	1.36	5.39
162463.00	0.00	-0.13	-0.26	0.00	3.26	1.43	5.38
162563.00	0.00	0.18	-0.24	0.00	3.06	1.29	5.23
162662.00	0.01	0.39	-0.20	0.00	3.31	1.12	5.45
162760.00	0.01	0.28	-0.17	0.00	3.56	0.97	5.48
162860.00	0.01	0.47	-0.13	0.00	3.81	0.71	5.52
162959.00	0.01	0.04	-0.12	0.00	4.06	0.66	5.34
163057.00	0.01	0.35	-0.09	0.00	4.31	0.48	5.36
163156.00	0.03	0.11	-0.08	0.00	4.56	0.42	5.37
163256.00	0.04	-0.06	-0.08	0.00	4.81	0.45	5.36
163354.00	0.05	-0.27	-0.11	0.00	5.06	0.58	5.17
163453.00	0.06	-0.12	-0.12	0.00	5.31	0.64	5.16
163553.00	0.08	-0.09	-0.13	0.00	5.56	0.68	5.16
163652.00	0.09	-0.10	-0.14	0.00	5.81	0.73	5.15
163750.00	0.08	-0.06	-0.15	0.00	6.06	0.77	5.15
163850.00	0.12	-0.14	-0.16	0.00	6.04	0.81	4.96
163953.00	0.15	-0.20	-0.18	0.00	5.79	0.91	4.94
164057.00	0.20	0.22	-0.16	0.00	5.54	0.80	4.96
164160.00	0.28	-0.43	-0.20	0.00	5.29	0.98	4.74
164263.00	0.33	-0.24	-0.23	0.00	5.04	1.14	4.89
164367.00	0.27	-0.46	-0.28	0.00	4.79	1.37	4.83
164470.00	0.17	-0.30	-0.31	0.00	4.54	1.52	4.79
164573.00	0.02	-0.07	-0.31	0.00	4.79	1.50	4.61
164663.00	0.00	0.11	-0.30	0.00	4.54	1.45	4.62
164759.00	0.00	-0.05	-0.31	0.00	4.64	1.53	4.79
164849.00	0.00	-0.02	-0.31	0.00	4.76	1.48	4.61
164940.00	0.00	-0.20	-0.33	0.00	5.01	1.56	4.59
165038.00	0.00	-0.06	-0.33	0.00	5.26	1.65	4.74
165137.00	0.00	0.21	-0.31	0.00	5.01	1.55	4.78
165235.00	0.00	0.09	-0.30	0.00	4.76	1.45	4.62
165335.00	0.00	0.02	-0.30	0.00	4.51	1.44	4.62
165434.00	0.00	0.12	-0.29	0.00	4.26	1.39	4.64
165532.00	0.00	0.14	-0.28	0.00	4.01	1.32	4.66
165632.00	0.00	-0.09	-0.29	0.00	4.21	1.31	4.48
165731.00	0.00	0.08	-0.28	0.00	3.96	1.28	4.49
165830.00	0.00	0.05	-0.27	0.00	3.71	1.21	4.32
165928.00	0.03	0.11	-0.26	0.00	3.46	1.21	4.51
166028.00	0.05	0.10	-0.25	0.00	3.24	1.12	4.35
166127.00	0.08	0.14	-0.24	0.00	3.25	1.06	4.36
166225.00	0.13	-0.05	-0.24	0.00	3.00	0.39	1.55
166329.00	0.16	-0.13	-0.26	0.00	2.75	0.41	1.55
166432.00	0.17	-0.01	-0.26	0.00	2.50	0.58	2.18
166536.00	0.16	0.06	-0.25	0.00	2.25	1.16	4.52
166640.00	0.17	-0.09	-0.26	0.00	2.00	1.07	4.00
166744.00	0.18	0.15	-0.25	0.00	1.75	0.39	1.55
166848.00	0.21	0.07	-0.24	0.00	1.50	0.42	1.71
166951.00	0.24	0.07	-0.23	0.00	1.25	0.44	1.88
167056.00	0.28	-0.18	-0.25	0.00	1.00	1.38	5.39
167159.00	0.33	-0.09	-0.26	0.00	0.75	1.47	5.55
167263.00	0.34	0.07	-0.25	0.00	0.50	1.43	5.56
167368.00	0.35	0.04	-0.25	0.00	0.25	1.41	5.57
167473.00	0.31	0.34	-0.21	0.00	0.00	1.25	5.80
167577.00	0.33	0.01	-0.21	0.00	-0.25	1.28	5.98
167682.00	0.33	-0.19	-0.23	0.00	-0.50	1.36	5.77
167786.00	0.03	0.16	-0.21	0.00	-0.55	1.30	5.97
167880.00	-0.01	0.43	-0.17	0.00	-0.01	6.16	35.14
167974.00	0.00	0.43	-0.13	0.00	0.92	7.06	52.57
168068.00	0.00	0.06	-0.13	0.00	1.17	5.88	45.84
168161.00	0.07	-0.25	-0.15	0.00	1.42	6.14	40.47
168252.00	0.11	0.20	-0.13	0.00	1.17	5.97	44.73
168355.00	0.20	0.36	-0.10	0.00	1.42	4.15	43.15
168459.00	0.28	-0.10	-0.11	0.00	1.67	4.56	42.76
168565.00	0.31	-0.29	-0.14	0.00	1.92	5.47	39.54
168669.00	0.32	0.12	-0.13	0.00	2.17	4.95	39.27
168773.00	0.38	-0.59	-0.19	0.00	2.13	7.48	39.55
168877.00	0.45	-0.00	-0.19	0.00	2.38	5.56	29.38
168980.00	0.51	-0.53	-0.24	0.00	2.13	1.77	7.20
169097.00	0.48	-0.45	-0.29	0.00	1.88	2.09	6.92
169201.00	0.39	-0.22	-0.32	0.00	2.13	2.19	6.69
169305.00	0.29	-0.19	-0.34	0.00	2.38	2.26	6.47
169408.00	0.25	-0.28	-0.37	0.00	2.63	2.52	6.58
169512.00	0.23	-0.01	-0.37	0.00	2.88	2.46	6.40
169617.00	0.26	-0.11	-0.38	0.00	3.13	2.46	6.19
169720.00	0.26	-0.07	-0.39	0.00	3.38	2.86	7.05
169825.00	0.23	0.31	-0.35	0.00	3.63	2.24	6.08
169928.00	0.18	0.23	-0.33	0.00	3.88	2.04	5.96
170033.00	0.17	0.06	-0.32	0.00	4.00	2.12	6.32
170136.00	0.19	0.08	-0.32	0.00	4.22	2.13	6.51
170241.00	0.22	0.09	-0.31	0.00	3.97	7.17	22.71
170345.00	0.31	-0.06	-0.31	0.00	3.72	10.68	33.05
170449.00	0.41	-0.03	-0.32	0.00	3.97	2.24	6.87
170553.00	0.48	-0.11	-0.33	0.00	4.22	2.14	6.31
170657.00	0.45	0.01	-0.33	0.00	4.47	1.95	5.79
170761.00	0.32	0.13	-0.31	0.00	4.22	1.82	5.64
170865.00	0.23	0.19	-0.29	0.00	3.97	1.76	5.85
170969.00	0.20	-0.02	-0.29	0.00	3.72	1.67	5.50
171073.00	0.21	-0.04	-0.30	0.00	3.47	1.69	5.49
171176.00	0.23	-0.11	-0.31	0.00	3.22	1.87	5.82
171280.00	0.27	0.07	-0.30	0.00	2.97	1.88	6.01
171383.00	0.32	0.08	-0.29	0.00	2.72	1.83	6.02
171488.00	0.34	-0.02	-0.30	0.00	2.47	1.84	6.02
171591.00	0.32	-0.17	-0.31	0.00	2.72	1.95	5.99
171695.00	0.27	0.04	-0.31	0.00	2.47	1.98	6.17
171799.00	0.28	0.17	-0.29	0.00	2.22	1.93	6.38
171904.00	0.36	-0.08	-0.30	0.00	1.97	1.88	6.01
172007.00	0.43	-0.32	-0.34	0.00	2.22	2.13	6.12
172110.00	0.46	0.04	-0.33	0.00	2.47	2.17	6.30
172215.00	0.44	-0.12	-0.34	0.00	2.72	2.18	6.10
172318.00	0.40	0.31	-0.31	0.00	2.47	2.10	6.52
172423.00	0.42	0.19	-0.29	0.00	2.22	1.97	6.56
172527.00	0.45	-0.05	-0.30	0.00	1.97	2.12	6.91
172631.00	0.43	0.15	-0.28	0.00	1.72	1.85	6.40
172735.00	0.41	-0.16	-0.30	0.00	1.47	1.90	6.19
172839.00	0.36	0.24	-0.27	0.00	1.22	2.00	7.14
172943.00	0.34	0.03	-0.27	0.00	0.97	1.78	6.43
173047.00	0.33	0.05	-0.26	0.00	0.72	1.74	6.43
173152.00	0.32	0.30	-0.23	0.00	0.47	1.54	6.49
173255.00	0.33	-0.05	-0.24	0.00	0.25	1.57	6.48
173360.00	0.31	-0.15	-0.25	0.00	0.00	1.72	6.63
173463.00	0.33	-0.06	-0.26	0.00	-0.25	1.81	6.80
173568.00	0.31	0.00	-0.26	0.00	-0.50	1.81	6.80
173672.00	0.02	0.55	-0.20	0.00	0.04	1.50	7.27
173765.00	0.02	0.30	-0.18	0.00	0.29	1.60	9.02
173860.00	0.11	0.37	-0.14	0.00	0.18	1.04	7.35
173965.00	0.18	0.32	-0.11	0.00	0.43	0.77	7.19
174068.00	0.29	-0.12	-0.12	0.00	0.68	4.32	36.05
174173.00	0.33	-0.19	-0.14	0.00	0.93	2.35	16.72
174276.00	0.38	-0.13	-0.15	0.00	1.18	1.13	7.33
174381.00	0.42	-0.19	-0.17	0.00	1.43	1.28	7.31
174484.00	0.41	-0.26	-0.20	0.00	1.68	1.40	6.90
174587.00	0.36	-0.06	-0.21	0.00	1.93	1.40	6.71
174691.00	0.34	-0.08	-0.21	0.00	2.06	1.42	6.51
174794.00	0.33	-0.13	-0.23	0.00	1.91	1.46	6.31
174898.00	0.35	-0.03	-0.23	0.00	1.89	1.57	6.67
175001.00	0.38	-0.27	-0.26	0.00	1.64	1.71	6.44
175106.00	0.35	-0.11	-0.27	0.00	1.39	1.78	6.42
175209.00	0.34	-0.25	-0.30	0.00	1.14	1.94	6.38
175312.00	0.37	-0.04	-0.30	0.00	0.89	1.92	6.19
175416.00	0.34	-0.09	-0.31	0.00	0.64	1.98	6.17
175519.00	0.29	0.21	-0.29	0.00	0.39	1.84	6.21
175623.00	0.28	0.15	-0.27	0.00	0.14	1.74	6.24
175727.00	0.23	-0.04	-0.28	0.00	-0.11	1.72	6.06
175831.00	0.16	-0.01	-0.28	0.00	-0.36	1.78	6.23
175934.00	0.00	0.41	-0.24	0.00	-0.38	1.56	6.48
176027.00	0.00	0.26	-0.21	0.00	-0.40	1.44	6.70
176125.00	0.00	0.48	-0.17	0.00	0.31	5.76	34.57
176225.00	0.00	0.37	-0.13	0.00	0.56	4.81	37.29
176324.00	0.10	0.22	-0.11	0.00	0.66	4.32	40.36
176428.00	0.19	0.02	-0.10	0.00	0.84	4.84	46.32
176531.00	0.25	-0.07	-0.11	0.00	1.09	5.19	46.29
176637.00	0.33	-0.27	-0.14	0.00	1.34	6.27	44.33
176744.00	0.41	0.10	-0.13	0.00	1.59	5.34	40.92
176848.00	0.47	-0.43	-0.17	0.00	1.84	6.99	39.64
176952.00	0.49	-0.13	-0.19	0.00	2.09	1.57	8.23
177056.00	0.51	-0.12	-0.20	0.00	1.84	1.71	8.40
177173.00	0.55	-0.22	-0.23	0.00	1.59	1.80	7.79
177290.00	0.55	-0.07	-0.23	0.00	1.34	1.64	6.85
177408.00	0.53	0.26	-0.20	0.00	1.09	1.35	6.53
177524.00	0.47	-0.06	-0.21	0.00	1.34	1.40	6.52
177629.00	0.42	-0.23	-0.24	0.00	1.27	1.55	6.48
177732.00	0.40	-0.55	-0.29	0.00	1.02	1.86	6.21
177836.00	0.36	-0.17	-0.31	0.00	0.77	2.03	6.35
177939.00	0.33	0.08	-0.30	0.00	0.52	1.87	6.01
178043.00	0.25	-0.22	-0.32	0.00	0.77	2.06	6.14
178147.00	0.20	0.10	-0.31	0.00	0.52	2.00	6.17
178250.00	0.19	0.17	-0.30	0.00	0.27	1.89	6.20
178355.00	0.22	0.23	-0.27	0.00	0.02	1.99	7.15
178458.00	0.25	-0.02	-0.27	0.00	-0.23	1.70	6.06
178562.00	0.23	0.24	-0.25	0.00	-0.48	13.23	52.18
178666.00	0.01	0.58	-0.19	0.00	0.20	33.73	176.90
178759.00	0.01	0.27	-0.16	0.00	0.45	33.91	206.14
178852.00	0.09	0.19	-0.15	0.00	0.70	32.73	223.53
178946.00	0.19	-0.26	-0.17	0.00	0.66	35.56	206.97
179049.00	0.26	0.20	-0.15	0.00	0.73	33.55	223.41
179153.00	0.34	0.31	-0.12	0.00	0.98	25.09	214.11
179257.00	0.40	0.13	-0.10	0.00	1.23	24.39	235.42
179361.00	0.40	0.35	-0.07	0.00	1.48	15.66	233.72
179466.00	0.42	0.17	-0.05	0.00	1.73	11.89	241.31
179570.00	0.43	-0.06	-0.06	0.00	1.98	9.91	177.88
179674.00	0.47	-0.17	-0.07	0.00	2.23	13.37	182.51
179778.00	0.51	0.09	-0.06	0.00	2.48	10.81	169.37
179896.00	0.57	-0.38	-0.11	0.00	2.73	14.64	133.73
180013.00	0.60	-0.46	-0.16	0.00	2.48	22.43	136.55
180129.00	0.63	-0.25	-0.19	0.00	2.23	20.23	104.08
180247.00	0.57	0.08	-0.18	0.00	1.98	2.00	10.79
180364.00	0.52	-0.20	-0.21	0.00	1.73	1.36	6.53
180481.00	0.44	-0.12	-0.22	0.00	1.98	1.54	6.87
180585.00	0.31	0.01	-0.22	0.00	1.73	1.45	6.51
180688.00	0.24	0.45	-0.17	0.00	1.74	1.18	6.75
180792.00	0.20	0.20	-0.15	0.00	1.53	8.78	57.24
180896.00	0.22	-0.07	-0.16	0.00	1.78	28.26	175.90
181000.00	0.30	-0.26	-0.19	0.00	1.93	36.54	193.73
181103.00	0.39	-0.00	-0.19	0.00	2.18	39.20	207.44
181208.00	0.41	-0.39	-0.23	0.00	1.93	52.22	225.88
181311.00	0.50	-0.17	-0.24	0.00	2.07	56.35	226.12
181414.00	0.49	0.25	-0.22	0.00	2.03	58.66	263.90
181519.00	0.53	-0.10	-0.23	0.00	1.78	70.29	301.64
181636.00	0.56	0.05	-0.22	0.00	1.53	73.50	323.86
181753.00	0.57	0.53	-0.16	0.00	1.46	53.12	326.16
181870.00	0.57	0.24	-0.13	0.00	1.71	41.82	311.60
181987.00	0.57	-0.45	-0.19	0.00	1.46	51.92	276.68
182106.00	0.56	-0.17	-0.21	0.00	1.21	52.26	250.22
182222.00	0.55	-0.39	-0.25	0.00	0.96	56.77	221.09
182339.00	0.54	-0.22	-0.28	0.00	0.71	49.47	174.16
182456.00	0.55	-0.27	-0.31	0.00	0.46	27.31	85.68
182573.00	0.47	0.11	-0.30	0.00	0.21	35.73	117.46
182676.00	0.43	-0.15	-0.31	0.00	-0.04	40.40	125.94
182780.00	0.37	-0.31	-0.34	0.00	0.74	56.04	157.29
182883.00	0.05	0.29	-0.31	0.00	0.49	86.43	267.91
182976.00	0.08	0.13	-0.30	0.00	0.24	76.40	246.68
183069.00	0.17	0.12	-0.29	0.00	-0.01	45.11	151.53
183175.00	0.18	-0.02	-0.29	0.00	-0.26	60.33	201.15
183278.00	0.01	0.23	-0.27	0.00	-0.51	64.64	235.38
183372.00	0.00	0.08	-0.26	0.00	-0.76	80.25	300.75
183465.00	0.00	0.15	-0.25	0.00	-1.01	78.63	312.60
183560.00	0.00	0.05	-0.24	0.00	-1.26	86.08	349.00
183653.00	0.00	0.03	-0.24	0.00	-1.51	76.20	313.20
183749.00	0.00	0.19	-0.22	0.00	-1.69	74.43	332.20
183848.00	0.00	0.15	-0.21	0.00	-1.78	65.44	313.99
183947.00	0.00	0.07	-0.20	0.00	-1.90	75.82	377.54
184046.00	0.00	0.01	-0.20	0.00	-2.12	72.35	361.25
184145.00	0.00	0.13	-0.18	0.00	-2.05	71.81	384.12
184244.00	0.00	0.20	-0.16	0.00	-1.69	58.11	349.38
184343.00	0.00	-0.15	-0.18	0.00	-0.89	65.01	357.16
184442.00	0.00	0.17	-0.16	0.00	-0.56	57.29	347.75
184541.00	0.00	0.31	-0.13	0.00	0.22	51.06	381.68
184640.00	0.02	-0.02	-0.13	0.00	0.47	43.54	321.00
184739.00	0.14	0.02	-0.13	0.00	0.22	41.77	311.61
184843.00	0.23	-0.06	-0.14	0.00	0.47	36.41	258.33
184946.00	0.28	0.02	-0.14	0.00	0.49	27.93	200.49
185050.00	0.27	-0.28	-0.17	0.00	0.74	26.41	155.88
185153.00	0.25	-0.00	-0.17	0.00	0.99	5.71	33.63
185257.00	0.21	-0.02	-0.17	0.00	1.24	0.88	5.13
185362.00	0.20	0.00	-0.17	0.00	0.99	0.94	5.48
185465.00	0.27	0.12	-0.16	0.00	0.85	0.96	6.04
185570.00	0.33	0.12	-0.14	0.00	1.10	0.96	6.60
185674.00	0.38	0.24	-0.12	0.00	1.35	0.79	6.62
185780.00	0.40	0.16	-0.10	0.00	1.60	0.78	7.57
185883.00	0.38	-0.09	-0.11	0.00	1.85	0.70	6.26
185989.00	0.32	0.11	-0.10	0.00	2.10	0.52	5.18
186092.00	0.31	-0.06	-0.11	0.00	2.35	4.83	45.59
186200.00	0.39	0.11	-0.09	0.00	2.60	13.73	146.51
186304.00	0.48	0.23	-0.07	0.00	2.85	5.61	80.56
186409.00	0.49	-0.29	-0.10	0.00	3.10	7.59	75.29
186516.00	0.44	0.07	-0.09	0.00	3.35	6.68	71.46
186620.00	0.40	-0.10	-0.10	0.00	3.60	7.94	76.26
186726.00	0.27	-0.03	-0.11	0.00	3.85	4.43	41.38
186832.00	0.26	-0.49	-0.16	0.00	3.92	3.81	23.77
186936.00	0.13	-0.43	-0.20	0.00	3.67	1.05	5.09
187040.00	0.15	0.18	-0.18	0.00	3.42	0.99	5.29
187144.00	0.20	-0.30	-0.22	0.00	3.17	1.11	5.08
187247.00	0.20	-0.65	-0.28	0.00	2.92	1.55	5.34
187351.00	0.14	0.08	-0.27	0.00	2.67	1.51	5.36
187455.00	0.11	0.72	-0.20	0.00	2.42	0.86	4.23
187558.00	0.16	0.71	-0.13	0.00	2.67	0.68	5.34
187663.00	0.18	0.15	-0.11	0.00	2.90	0.62	5.53
187766.00	0.18	-0.03	-0.11	0.00	3.15	0.63	5.53
187870.00	0.23	0.01	-0.11	0.00	3.39	0.62	5.53
187974.00	0.36	-0.10	-0.12	0.00	3.64	0.68	5.52
188079.00	0.46	0.03	-0.12	0.00	3.89	0.64	5.34
188183.00	0.52	0.24	-0.09	0.00	4.14	0.51	5.36
188301.00	0.49	0.01	-0.09	0.00	4.39	0.50	5.36
188404.00	0.50	-0.19	-0.11	0.00	4.64	0.43	3.77
188509.00	0.56	0.20	-0.09	0.00	4.89	1.82	19.66
188626.00	0.60	0.17	-0.07	0.00	5.14	2.05	28.11
188743.00	0.27	-0.28	-0.11	0.00	5.39	3.01	28.31
188848.00	0.11	-0.08	-0.11	0.00	5.64	3.12	27.16
188951.00	0.24	0.22	-0.09	0.00	5.89	2.47	26.95
189057.00	0.40	-0.06	-0.10	0.00	6.14	2.62	26.66
189161.00	0.55	0.03	-0.09	0.00	6.39	2.43	25.57
189279.00	0.49	-0.23	-0.12	0.00	6.64	2.71	22.09
189382.00	0.11	0.11	-0.11	0.00	6.54	0.74	6.63
189486.00	0.16	0.02	-0.11	0.00	6.56	0.77	7.00
189589.00	0.21	-0.55	-0.17	0.00	6.31	1.16	6.94
189693.00	0.19	-0.34	-0.20	0.00	6.06	1.41	6.90
189797.00	0.21	0.11	-0.19	0.00	5.81	1.33	6.92
189900.00	0.24	0.15	-0.17	0.00	5.56	1.32	7.49
190004.00	0.27	-0.27	-0.20	0.00	5.35	1.53	7.45
190108.00	0.28	-0.28	-0.23	0.00	5.10	1.66	7.04
190212.00	0.27	-0.13	-0.25	0.00	4.85	4.16	16.60
190316.00	0.25	-0.17	-0.26	0.00	4.60	5.01	18.59
190419.00	0.24	0.10	-0.25	0.00	4.35	5.44	21.05
190524.00	0.24	-0.06	-0.26	0.00	4.10	5.97	22.51
190627.00	0.24	-0.06	-0.27	0.00	3.85	13.01	47.82
190733.00	0.29	0.06	-0.26	0.00	3.60	13.41	50.50
190837.00	0.40	0.11	-0.25	0.00	3.35	6.37	25.17
190941.00	0.44	-0.17	-0.27	0.00	3.10	6.74	24.79
191044.00	0.48	0.51	-0.21	0.00	3.35	5.65	26.18
191150.00	0.45	-0.26	-0.24	0.00	3.27	6.31	25.75
191253.00	0.42	-0.37	-0.28	0.00	3.02	7.07	24.69
191357.00	0.43	0.03	-0.28	0.00	2.77	6.86	24.19
191461.00	0.41	0.10	-0.27	0.00	2.52	6.40	23.49
191565.00	0.37	0.04	-0.26	0.00	2.27	6.79	25.34
191669.00	0.28	0.16	-0.24	0.00	2.02	5.84	23.36
191773.00	0.20	0.05	-0.24	0.00	1.77	6.09	24.95
191877.00	0.13	0.27	-0.21	0.00	1.52	7.40	34.57
191981.00	0.10	0.43	-0.17	0.00	1.77	11.12	66.16
192074.00	0.09	0.34	-0.14	0.00	2.02	11.90	87.45
192168.00	0.10	0.23	-0.11	0.00	2.27	10.10	88.80
192263.00	0.11	0.17	-0.10	0.00	2.46	6.87	70.48
192367.00	0.12	0.46	-0.05	0.00	2.71	4.82	97.91
192471.00	0.17	0.11	-0.04	0.00	2.96	3.77	100.98
192575.00	0.21	0.05	-0.03	0.00	3.21	3.71	117.15
192678.00	0.28	0.02	-0.03	0.00	3.46	4.20	140.66
192783.00	0.35	0.04	-0.03	0.00	3.71	3.60	139.11
192887.00	0.39	0.18	-0.01	0.00	3.96	1.12	149.62
192992.00	0.39	0.09	0.00	0.00	3.71	-0.27	130.02
193099.00	0.46	-0.11	-0.01	0.00	3.96	0.68	72.73
193206.00	0.52	-0.10	-0.02	0.00	4.21	1.24	62.59
193323.00	0.56	-0.10	-0.03	0.00	4.46	1.96	62.14
193440.00	0.56	0.16	-0.01	0.00	4.71	0.82	61.73
193558.00	0.56	-0.00	-0.01	0.00	4.96	0.78	57.07
193675.00	0.58	0.19	0.01	0.00	4.71	-0.49	54.63
193793.00	0.56	-0.15	-0.01	0.00	4.96	0.34	40.59
193909.00	0.52	-0.02	-0.01	0.00	5.21	0.27	25.96
194026.00	0.52	-0.10	-0.02	0.00	5.46	0.61	27.89
194144.00	0.52	-0.10	-0.03	0.00	5.71	2.03	59.98
194260.00	0.52	-0.13	-0.05	0.00	5.96	2.87	58.25
194378.00	0.54	-0.06	-0.06	0.00	6.21	3.11	55.35
194495.00	0.63	-0.17	-0.08	0.00	6.46	2.18	28.67
194613.00	0.65	-0.07	-0.08	0.00	6.71	2.35	27.80
194728.00	0.57	-0.01	-0.08	0.00	6.96	2.27	26.69
194846.00	0.55	-0.16	-0.10	0.00	7.21	2.77	26.64
194963.00	0.47	0.04	-0.10	0.00	7.46	2.82	28.33
195066.00	0.46	0.10	-0.09	0.00	7.71	4.37	49.36
195171.00	0.46	-0.01	-0.09	0.00	7.96	10.60	118.80
195274.00	0.55	-0.17	-0.11	0.00	8.21	5.50	51.57
195391.00	0.57	-0.21	-0.13	0.00	8.46	7.05	53.77
195509.00	0.55	-0.32	-0.17	0.00	8.21	8.10	47.74
195625.00	0.51	-0.29	-0.20	0.00	7.96	6.39	31.33
195741.00	0.54	0.25	-0.17	0.00	7.71	5.39	30.91
195859.00	0.58	0.05	-0.17	0.00	7.46	4.35	25.87
195976.00	0.52	0.10	-0.15	0.00	7.21	3.96	25.38
196092.00	0.43	-0.02	-0.16	0.00	7.46	4.07	25.64
196196.00	0.38	-0.12	-0.17	0.00	7.71	4.91	28.62
196299.00	0.39	-0.25	-0.20	0.00	7.96	5.76	29.05
196403.00	0.39	0.05	-0.19	0.00	7.71	17.66	91.65
196507.00	0.37	-0.12	-0.20	0.00	7.96	22.92	111.50
196612.00	0.39	0.40	-0.16	0.00	8.21	16.59	102.18
196715.00	0.38	0.21	-0.14	0.00	8.46	17.51	124.41
196820.00	0.35	0.07	-0.13	0.00	8.71	10.01	75.01
196924.00	0.42	-0.09	-0.14	0.00	8.96	5.15	35.94
197028.00	0.44	-0.07	-0.15	0.00	9.21	16.72	111.25
197132.00	0.46	0.11	-0.14	0.00	9.46	8.58	62.02
197237.00	0.46	0.14	-0.12	0.00	9.71	6.64	53.82
197342.00	0.50	-0.09	-0.13	0.00	9.96	3.75	28.22
197446.00	0.52	-0.11	-0.14	0.00	10.00	4.17	28.74
197562.00	0.52	-0.03	-0.15	0.00	10.00	14.21	95.20
197679.00	0.50	-0.01	-0.15	0.00	10.00	35.18	234.05
197795.00	0.59	-0.10	-0.16	0.00	10.00	41.80	257.51
197913.00	0.64	-0.21	-0.19	0.00	9.76	50.15	267.04
198030.00	0.63	-0.28	-0.22	0.00	9.51	29.14	131.33
198148.00	0.64	0.03	-0.22	0.00	9.26	26.84	122.73
198265.00	0.69	-0.17	-0.24	0.00	9.01	16.32	67.94
198382.00	0.65	-0.13	-0.25	0.00	8.76	18.26	71.40
198500.00	0.66	-0.11	-0.26	0.00	8.51	14.96	55.51
198617.00	0.68	0.00	-0.26	0.00	8.26	13.59	50.46
198734.00	0.56	-0.21	-0.29	0.00	8.01	8.32	28.12
198850.00	0.50	0.20	-0.26	0.00	7.76	8.14	30.00
198955.00	0.49	-0.21	-0.29	0.00	7.51	8.29	28.13
199059.00	0.44	0.24	-0.26	0.00	7.26	28.98	108.02
199162.00	0.43	-0.01	-0.26	0.00	7.09	40.25	149.34
199268.00	0.44	0.32	-0.23	0.00	6.84	33.75	144.92
199372.00	0.49	-0.15	-0.24	0.00	7.03	13.51	54.19
199480.00	0.49	0.01	-0.24	0.00	6.78	12.87	51.86
199584.00	0.48	0.15	-0.23	0.00	6.53	11.54	49.77
199690.00	0.43	-0.01	-0.23	0.00	6.78	23.48	100.82
199793.00	0.44	0.29	-0.20	0.00	6.93	32.11	159.29
199899.00	0.50	0.18	-0.18	0.00	7.18	45.16	248.95
200003.00	0.60	-0.12	-0.19	0.00	6.93	40.45	208.33
200121.00	0.63	-0.04	-0.20	0.00	6.68	22.99	115.63
200238.00	0.64	0.06	-0.19	0.00	6.43	12.33	64.55
200355.00	0.67	0.36	-0.15	0.00	6.68	8.21	55.65
200473.00	0.63	0.23	-0.12	0.00	6.93	6.62	55.04
200591.00	0.62	0.06	-0.11	0.00	7.18	10.08	88.80
200710.00	0.66	-0.32	-0.15	0.00	7.43	13.76	90.58
200826.00	0.67	-0.34	-0.19	0.00	7.18	5.17	26.85
200944.00	0.61	-0.43	-0.24	0.00	6.93	6.34	25.74
201061.00	0.58	0.15	-0.22	0.00	6.68	5.77	25.31
201179.00	0.53	-0.06	-0.23	0.00	6.43	6.01	25.54
201295.00	0.46	-0.07	-0.24	0.00	6.67	6.22	25.48
201400.00	0.45	-0.41	-0.28	0.00	6.42	12.28	42.31
201506.00	0.52	-0.08	-0.29	0.00	6.17	29.37	97.97
201624.00	0.55	0.09	-0.28	0.00	5.92	7.97	27.63
201743.00	0.54	-0.07	-0.29	0.00	5.67	8.03	27.01
201860.00	0.50	-0.16	-0.31	0.00	5.42	7.55	23.70
201975.00	0.49	0.22	-0.28	0.00	5.17	7.17	24.66
202080.00	0.43	-0.09	-0.29	0.00	4.92	7.47	24.86
202183.00	0.40	0.05	-0.29	0.00	4.67	7.18	24.38
202288.00	0.38	-0.01	-0.29	0.00	4.42	6.92	23.34
202391.00	0.37	0.07	-0.28	0.00	4.17	5.75	19.92
202496.00	0.30	-0.15	-0.30	0.00	3.92	6.00	19.59
202598.00	0.17	-0.00	-0.30	0.00	3.67	6.07	19.83
202701.00	0.10	0.12	-0.28	0.00	3.42	6.04	20.62
202798.00	0.06	-0.08	-0.29	0.00	3.67	6.04	20.10
202888.00	0.03	-0.30	-0.32	0.00	3.92	5.89	17.83
202978.00	0.03	-0.27	-0.34	0.00	4.17	6.48	18.13
203068.00	0.03	0.13	-0.33	0.00	4.42	6.11	17.75
203159.00	0.06	-0.04	-0.34	0.00	4.67	5.94	17.05
203252.00	0.08	-0.11	-0.35	0.00	4.92	5.88	16.32
203352.00	0.06	-0.01	-0.35	0.00	5.17	5.89	16.32
203450.00	0.09	-0.18	-0.36	0.00	5.42	1.98	5.20
203549.00	0.14	-0.19	-0.38	0.00	5.67	0.78	1.94
203653.00	0.17	0.34	-0.35	0.00	5.92	2.01	5.57
203756.00	0.21	0.39	-0.31	0.00	5.67	1.90	6.00
203859.00	0.20	-0.44	-0.35	0.00	5.92	2.23	6.09
203963.00	0.19	-0.33	-0.39	0.00	6.17	2.51	6.18
204065.00	0.12	-0.16	-0.40	0.00	6.42	2.61	6.13
204169.00	0.05	0.45	-0.36	0.00	6.67	2.71	7.31
204259.00	0.10	0.84	-0.28	0.00	6.42	1.90	6.59
204365.00	0.31	0.27	-0.25	0.00	6.17	0.48	1.87
204470.00	0.53	0.25	-0.23	0.00	5.92	0.43	1.88
204589.00	0.61	0.28	-0.19	0.00	5.67	0.49	2.55
204706.00	0.68	-0.10	-0.20	0.00	5.42	0.39	1.89
204823.00	0.72	0.31	-0.17	0.00	5.50	0.87	5.13
204941.00	0.65	0.01	-0.17	0.00	5.25	0.92	5.49
205058.00	0.57	-0.19	-0.19	0.00	5.00	1.11	5.82
205174.00	0.53	-0.18	-0.21	0.00	4.75	1.27	5.98
205291.00	0.41	-0.00	-0.21	0.00	5.00	1.27	5.98
205394.00	0.29	-0.04	-0.21	0.00	5.00	1.29	5.97
205498.00	0.19	-0.03	-0.22	0.00	4.75	1.31	5.97
205601.00	0.16	-0.15	-0.23	0.00	4.50	1.40	5.95
205705.00	0.22	0.44	-0.19	0.00	4.25	1.13	6.01
205809.00	0.27	-0.25	-0.21	0.00	4.00	1.32	6.15
205913.00	0.34	-0.16	-0.23	0.00	3.83	1.38	5.95
206017.00	0.40	-0.11	-0.24	0.00	3.80	1.45	5.94
206121.00	0.40	-0.25	-0.26	0.00	3.55	1.60	5.90
206226.00	0.37	-0.15	-0.28	0.00	3.30	1.75	6.05
206329.00	0.30	-0.77	-0.36	0.00	3.55	2.15	5.72
206434.00	0.29	-0.21	-0.38	0.00	3.80	2.34	5.84
206537.00	0.17	-0.42	-0.42	0.00	3.90	2.59	5.74
206642.00	0.12	-1.02	-0.53	0.00	3.67	3.10	5.27
206741.00	0.06	-0.49	-0.58	0.00	0.00	3.35	5.11
206831.00	0.00	-0.53	-0.63	0.00	0.00	3.59	4.94
206921.00	-0.07	0.48	-0.59	0.00	0.00	3.38	5.09
207014.00	-0.15	0.47	-0.54	0.00	0.06	3.16	5.23
207114.00	-0.21	0.47	-0.50	0.00	0.09	2.91	5.38
207212.00	0.06	0.26	-0.47	0.00	0.34	2.85	5.61
207311.00	0.18	0.21	-0.45	0.00	0.15	2.73	5.67
207415.00	0.27	0.28	-0.42	0.00	0.38	2.57	5.75
207519.00	0.32	0.24	-0.40	0.00	0.63	2.43	5.81
207623.00	0.31	0.40	-0.35	0.00	0.88	2.18	5.90
207727.00	0.28	0.17	-0.34	0.00	1.13	1.84	5.25
207831.00	0.24	0.12	-0.32	0.00	1.38	2.01	5.97
207934.00	0.20	0.32	-0.29	0.00	1.13	1.81	6.03
208038.00	0.24	0.21	-0.27	0.00	0.88	1.67	6.07
208142.00	0.32	0.19	-0.25	0.00	0.63	1.55	6.10
208246.00	0.38	0.79	-0.17	0.00	0.88	1.05	6.21
208351.00	0.38	0.80	-0.08	0.00	1.13	0.52	6.27
208454.00	0.35	-0.06	-0.09	0.00	1.38	0.56	6.27
208559.00	0.30	-0.17	-0.11	0.00	1.63	0.69	6.44
208661.00	0.25	0.08	-0.10	0.00	1.88	0.64	6.45
208765.00	0.27	-0.36	-0.14	0.00	2.13	0.88	6.42
208869.00	0.36	-0.47	-0.19	0.00	2.19	1.23	6.55
208973.00	0.44	-0.02	-0.19	0.00	2.44	0.97	5.11
209077.00	0.46	0.22	-0.17	0.00	2.69	1.10	6.58
209181.00	0.43	0.38	-0.13	0.00	2.94	0.82	6.43
209286.00	0.37	0.21	-0.10	0.00	3.19	0.87	8.33
209389.00	0.42	0.10	-0.09	0.00	3.44	0.62	6.64
209495.00	0.50	-0.01	-0.09	0.00	3.69	0.63	6.64
209599.00	0.52	0.31	-0.06	0.00	3.94	0.40	6.47
209717.00	0.48	0.26	-0.03	0.00	4.19	0.21	6.66
209820.00	0.46	0.03	-0.03	0.00	4.44	0.19	6.66
209926.00	0.54	0.22	-0.01	0.00	4.69	0.04	6.67
210042.00	0.59	0.15	0.01	0.00	4.44	-0.08	6.67
210160.00	0.53	-0.14	-0.00	0.00	4.69	0.03	7.61
210276.00	0.55	-0.13	-0.02	0.00	4.94	0.13	6.67
210394.00	0.60	-0.23	-0.05	0.00	5.19	0.32	6.66
210510.00	0.61	-0.41	-0.10	0.00	5.44	0.64	6.64
210627.00	0.59	-0.06	-0.10	0.00	5.69	0.69	6.63
210745.00	0.68	0.25	-0.07	0.00	5.94	0.49	6.65
210862.00	0.68	-0.03	-0.08	0.00	6.19	0.51	6.65
210980.00	0.64	1.02	0.04	0.00	5.94	-0.30	6.66
211101.00	0.71	0.05	0.05	0.00	5.69	-0.34	6.66
211219.00	0.68	-0.11	0.04	0.00	5.53	-0.25	6.66
211338.00	0.63	-0.49	-0.02	0.00	5.78	0.15	7.61
211454.00	0.72	0.42	0.03	0.00	5.53	-0.20	6.66
211572.00	0.66	0.06	0.04	0.00	5.28	-0.24	6.66
211690.00	0.64	-0.21	0.01	0.00	5.03	-0.07	6.67
211808.00	0.69	0.20	0.03	0.00	4.78	-0.23	6.66
211926.00	0.65	-0.55	-0.03	0.00	5.03	0.20	6.66
212042.00	0.64	-0.25	-0.06	0.00	5.28	0.39	6.65
212161.00	0.68	0.14	-0.04	0.00	5.53	0.28	6.66
212279.00	0.60	-0.10	-0.05	0.00	5.78	0.36	6.66
212396.00	0.57	0.08	-0.04	0.00	6.03	0.30	6.85
212513.00	0.65	-0.55	-0.11	0.00	6.28	0.72	6.63
212631.00	0.65	-0.76	-0.20	0.00	6.03	0.78	3.88
212748.00	0.60	-0.21	-0.22	0.00	5.78	1.07	4.72
212865.00	0.70	0.09	-0.21	0.00	5.53	4.48	20.76
212982.00	0.67	-0.05	-0.22	0.00	5.28	4.72	21.23
213100.00	0.61	0.29	-0.18	0.00	5.03	3.67	19.65
213218.00	0.68	-0.07	-0.19	0.00	4.78	2.31	11.79
213335.00	0.65	0.54	-0.13	0.00	5.03	3.05	23.35
213452.00	0.56	-0.05	-0.14	0.00	5.28	0.77	5.69
213570.00	0.65	0.03	-0.13	0.00	5.53	2.93	22.06
213688.00	0.64	-0.26	-0.16	0.00	5.77	3.03	18.53
213806.00	0.59	0.07	-0.15	0.00	5.52	1.91	12.29
213923.00	0.65	0.13	-0.14	0.00	5.77	1.75	12.53
214041.00	0.66	0.15	-0.12	0.00	6.02	1.74	14.28
214158.00	0.60	0.01	-0.12	0.00	6.27	1.59	13.20
214276.00	0.68	0.13	-0.10	0.00	6.52	1.85	17.72
214392.00	0.71	0.34	-0.06	0.00	6.77	6.98	107.71
214510.00	0.64	0.06	-0.06	0.00	7.02	0.21	3.61
214628.00	0.70	0.19	-0.04	0.00	7.27	0.19	5.38
214746.00	0.73	-0.16	-0.05	0.00	7.52	0.29	5.37
214862.00	0.72	0.02	-0.05	0.00	7.77	0.31	5.92
214980.00	0.78	0.78	0.04	0.00	7.89	-0.26	6.66
215098.00	0.73	-0.02	0.04	0.00	7.91	-0.72	19.24
215216.00	0.76	0.33	0.08	0.00	7.71	-1.14	14.79
215333.00	0.79	-0.64	0.00	0.00	7.46	-0.03	13.30
215451.00	0.72	0.14	0.02	0.00	7.21	-0.26	13.73
