# Supplementary material for: Lightweight and compact smart walking cane
Source: PeerJ Comput Sci. 2023 Nov 29;9:e1563. doi: 10.7717/peerj-cs.1563 (PMC10773566; doi:10.7717/peerj-cs.1563)
Supplement: Supplemental Information 14 — System signals during the test of elder user 3 with second robotic cane [file peerj-cs-09-1563-s014.csv]

=~=~=~=~=~=~=~=~=~=~=~= PuTTY log 2022.06.20 14:48:41 =~=~=~=~=~=~=~=~=~=~=~=
36606.00	-0.00	0.00	0.11	0.00	-0.25	-2.30	21.31
36712.00	0.00	-0.71	0.03	0.00	-0.50	-0.57	17.41
36811.00	-0.04	-0.21	0.01	0.00	-0.75	-0.16	13.68
36913.00	-0.01	-0.51	-0.04	0.00	0.81	0.55	13.45
37013.00	0.00	-0.21	-0.06	0.00	1.06	0.82	13.21
37113.00	0.07	-0.18	-0.08	0.00	1.31	1.79	22.41
37212.00	0.10	-0.12	-0.09	0.00	1.56	2.09	22.65
37316.00	0.13	-0.06	-0.10	0.00	1.81	1.20	12.07
37420.00	0.16	-0.40	-0.14	0.00	1.90	1.58	11.15
37524.00	0.15	-0.71	-0.21	0.00	1.65	2.49	11.43
37627.00	0.08	-0.46	-0.26	0.00	1.76	2.92	10.88
37722.00	0.04	-0.21	-0.28	0.00	1.94	3.56	12.28
37821.00	0.01	-0.04	-0.29	0.00	2.19	3.23	11.02
37919.00	0.04	0.12	-0.27	0.00	1.94	2.70	9.63
38019.00	0.08	-0.34	-0.31	0.00	1.92	2.29	7.21
38118.00	0.07	-0.09	-0.32	0.00	2.17	2.29	7.00
38216.00	0.09	0.12	-0.30	0.00	1.92	2.15	6.84
38316.00	0.13	-0.19	-0.32	0.00	2.17	0.32	0.94
38419.00	0.14	-0.13	-0.34	0.00	2.42	0.27	0.78
38521.00	0.13	0.02	-0.34	0.00	2.36	0.33	0.94
38625.00	0.09	-0.12	-0.35	0.00	2.61	0.34	0.94
38715.00	0.12	0.06	-0.34	0.00	2.53	0.45	1.26
38817.00	0.16	0.16	-0.33	0.00	2.75	0.37	1.10
38921.00	0.24	-0.24	-0.35	0.00	3.00	2.54	6.91
39024.00	0.34	-0.11	-0.36	0.00	3.25	2.54	6.70
39128.00	0.38	-0.06	-0.37	0.00	3.50	3.31	8.55
39231.00	0.33	-0.02	-0.37	0.00	3.75	0.42	1.08
39334.00	0.20	0.11	-0.36	0.00	3.88	0.77	2.05
39437.00	0.11	0.14	-0.34	0.00	3.86	3.17	8.82
39540.00	0.10	0.19	-0.33	0.00	4.11	6.03	17.90
39631.00	0.16	0.03	-0.32	0.00	4.17	13.34	39.93
39734.00	0.25	0.09	-0.31	0.00	3.92	34.10	105.53
39838.00	0.41	-0.54	-0.37	0.00	4.17	47.31	122.60
39942.00	0.49	-0.69	-0.44	0.00	4.42	27.71	58.83
40046.00	0.45	0.03	-0.44	0.00	4.60	43.69	93.46
40150.00	0.43	-0.07	-0.44	0.00	4.85	22.63	47.52
40253.00	0.31	0.11	-0.43	0.00	4.84	19.67	42.50
40356.00	0.26	0.21	-0.41	0.00	4.88	23.72	54.32
40460.00	0.27	0.18	-0.39	0.00	4.93	17.80	42.91
40563.00	0.27	0.08	-0.39	0.00	5.07	15.69	38.69
40668.00	0.25	0.23	-0.36	0.00	5.32	13.53	35.85
40771.00	0.28	-0.04	-0.37	0.00	5.57	15.80	41.33
40875.00	0.36	-0.01	-0.37	0.00	5.82	15.85	41.31
40978.00	0.42	-0.14	-0.38	0.00	6.07	16.31	40.74
41081.00	0.45	-0.26	-0.41	0.00	6.32	17.25	39.96
41186.00	0.51	-0.17	-0.42	0.00	6.57	6.20	13.71
41303.00	0.49	-0.19	-0.45	0.00	6.82	8.92	18.63
41407.00	0.41	0.16	-0.43	0.00	7.07	18.12	39.57
41511.00	0.36	0.36	-0.39	0.00	7.32	18.31	44.32
41616.00	0.37	-0.21	-0.41	0.00	7.57	19.92	45.30
41720.00	0.40	0.20	-0.39	0.00	7.82	17.23	41.54
41826.00	0.43	0.12	-0.38	0.00	8.07	14.85	37.15
41929.00	0.40	-0.05	-0.39	0.00	8.32	13.53	33.36
42034.00	0.30	0.08	-0.38	0.00	8.39	15.51	39.14
42137.00	0.29	0.01	-0.38	0.00	8.23	15.98	40.49
42244.00	0.31	-0.04	-0.38	0.00	8.48	17.12	42.78
42347.00	0.39	-0.24	-0.41	0.00	8.73	17.60	40.99
42451.00	0.42	-0.22	-0.43	0.00	8.98	19.45	42.60
42555.00	0.37	-0.03	-0.43	0.00	9.23	27.97	60.74
42658.00	0.37	0.22	-0.41	0.00	9.41	37.39	86.31
42762.00	0.41	0.15	-0.39	0.00	9.60	38.79	93.57
42866.00	0.46	-0.23	-0.42	0.00	9.85	46.24	104.47
42970.00	0.53	-0.00	-0.42	0.00	10.00	38.11	86.00
43089.00	0.57	-0.32	-0.45	0.00	10.00	14.69	30.05
43205.00	0.38	0.43	-0.40	0.00	10.00	6.01	14.05
43309.00	0.27	0.23	-0.38	0.00	10.00	15.00	37.47
43412.00	0.28	0.24	-0.36	0.00	10.00	14.92	40.13
43517.00	0.34	-0.03	-0.36	0.00	10.00	34.13	90.83
43621.00	0.46	-0.02	-0.36	0.00	10.00	18.77	49.60
43725.00	0.46	-0.11	-0.37	0.00	10.00	17.22	43.95
43829.00	0.40	0.09	-0.36	0.00	10.00	18.90	49.55
43934.00	0.40	0.23	-0.34	0.00	10.00	27.45	77.60
44041.00	0.45	-0.32	-0.37	0.00	10.00	24.96	63.54
44145.00	0.48	-0.03	-0.38	0.00	10.00	18.96	47.82
44249.00	0.47	0.09	-0.37	0.00	10.00	29.58	76.81
44355.00	0.48	0.02	-0.37	0.00	10.00	17.00	44.44
44461.00	0.40	0.26	-0.34	0.00	10.00	15.54	44.17
44567.00	0.32	-0.02	-0.34	0.00	10.00	12.91	36.43
44669.00	0.32	0.00	-0.34	0.00	9.94	17.83	50.37
44776.00	0.33	0.04	-0.34	0.00	9.94	22.17	63.58
44883.00	0.34	0.08	-0.33	0.00	9.89	31.96	94.17
44988.00	0.38	0.03	-0.32	0.00	9.86	27.79	82.67
45092.00	0.39	-0.04	-0.33	0.00	10.00	17.90	52.51
45196.00	0.31	-0.04	-0.33	0.00	10.00	27.40	79.32
45299.00	0.33	0.15	-0.32	0.00	10.00	28.22	86.08
45403.00	0.40	-0.13	-0.33	0.00	10.00	27.96	81.44
45508.00	0.44	-0.09	-0.34	0.00	10.00	31.36	88.68
45611.00	0.45	0.08	-0.33	0.00	10.00	32.00	92.88
45715.00	0.45	0.32	-0.30	0.00	9.75	17.03	55.43
45819.00	0.42	-0.02	-0.30	0.00	9.58	14.85	48.02
45924.00	0.40	0.19	-0.28	0.00	9.33	16.73	58.21
46027.00	0.46	-0.48	-0.33	0.00	9.58	21.92	64.16
46132.00	0.38	-0.04	-0.33	0.00	9.83	37.39	107.96
46235.00	0.35	-0.22	-0.36	0.00	10.00	39.61	106.44
46340.00	0.34	-0.14	-0.37	0.00	10.00	39.95	102.74
46443.00	0.37	-0.07	-0.38	0.00	10.00	33.68	84.72
46546.00	0.35	0.11	-0.37	0.00	10.00	38.61	100.46
46651.00	0.41	0.04	-0.36	0.00	10.00	36.81	97.05
46755.00	0.48	0.09	-0.35	0.00	10.00	23.91	64.96
46862.00	0.44	-0.08	-0.36	0.00	10.00	36.00	95.34
46965.00	0.46	0.02	-0.36	0.00	10.00	25.99	69.36
47072.00	0.50	0.00	-0.36	0.00	9.84	26.33	70.30
47190.00	0.48	-0.03	-0.36	0.00	10.00	19.19	50.74
47293.00	0.37	0.07	-0.35	0.00	10.00	19.13	51.63
47399.00	0.28	0.23	-0.33	0.00	10.00	18.70	54.44
47506.00	0.30	-0.00	-0.33	0.00	10.00	28.71	83.53
47609.00	0.36	-0.31	-0.36	0.00	10.00	37.28	98.22
47714.00	0.44	-0.12	-0.38	0.00	10.00	23.50	59.66
47817.00	0.45	-0.15	-0.39	0.00	10.00	24.26	58.87
47921.00	0.39	-0.24	-0.42	0.00	10.00	24.44	55.42
48025.00	0.31	0.02	-0.41	0.00	9.80	35.72	81.40
48129.00	0.36	0.02	-0.41	0.00	9.79	24.76	56.72
48235.00	0.40	-0.06	-0.42	0.00	10.00	22.71	51.07
48338.00	0.42	0.02	-0.42	0.00	10.00	22.60	51.12
48445.00	0.45	0.15	-0.40	0.00	10.00	20.69	48.83
48550.00	0.44	0.05	-0.40	0.00	10.00	16.90	40.50
48657.00	0.37	0.06	-0.39	0.00	10.00	8.83	21.54
48760.00	0.37	0.13	-0.38	0.00	10.00	15.45	39.16
48864.00	0.40	-0.25	-0.40	0.00	10.00	17.02	40.06
48969.00	0.42	0.12	-0.39	0.00	10.00	34.39	83.81
49073.00	0.45	0.11	-0.38	0.00	10.00	30.76	77.50
49180.00	0.46	0.23	-0.35	0.00	10.00	20.65	56.02
49287.00	0.42	-0.25	-0.38	0.00	10.00	20.26	50.76
49391.00	0.41	0.19	-0.36	0.00	10.00	31.70	84.26
49495.00	0.46	-0.10	-0.37	0.00	10.00	21.46	55.25
49599.00	0.44	-0.19	-0.39	0.00	10.00	32.53	79.13
49702.00	0.41	-0.04	-0.39	0.00	10.00	49.01	117.90
49807.00	0.43	0.32	-0.36	0.00	10.00	42.28	112.05
49910.00	0.55	0.26	-0.33	0.00	10.00	26.15	75.26
50027.00	0.54	0.02	-0.33	0.00	10.00	5.37	15.56
50144.00	0.39	-0.06	-0.34	0.00	10.00	27.94	79.14
50247.00	0.46	-0.14	-0.35	0.00	10.00	7.69	20.84
50351.00	0.48	-0.20	-0.37	0.00	10.00	7.74	19.70
50454.00	0.46	0.21	-0.35	0.00	10.00	7.68	20.84
50557.00	0.44	-0.25	-0.38	0.00	10.00	5.56	13.99
50661.00	0.31	0.16	-0.36	0.00	10.00	16.85	44.50
50767.00	0.32	0.03	-0.36	0.00	9.96	27.05	72.19
50874.00	0.32	-0.23	-0.38	0.00	10.00	29.76	73.91
50977.00	0.36	0.07	-0.38	0.00	9.98	32.59	82.70
51081.00	0.40	-0.03	-0.38	0.00	10.00	25.07	63.00
51184.00	0.37	-0.05	-0.38	0.00	10.00	18.68	46.24
51289.00	0.32	0.01	-0.38	0.00	9.90	18.22	45.18
51395.00	0.34	0.20	-0.36	0.00	10.00	20.11	53.04
51502.00	0.41	-0.06	-0.37	0.00	10.00	21.04	54.50
51605.00	0.46	-0.05	-0.37	0.00	10.00	17.76	45.37
51709.00	0.47	-0.06	-0.38	0.00	10.00	35.97	90.12
51814.00	0.46	0.16	-0.36	0.00	10.00	21.36	56.21
51919.00	0.34	-0.06	-0.37	0.00	10.00	38.92	100.34
52024.00	0.33	0.14	-0.36	0.00	10.00	52.08	140.34
52128.00	0.44	-0.23	-0.38	0.00	10.00	24.05	60.42
52232.00	0.45	0.03	-0.38	0.00	10.00	36.28	91.94
52336.00	0.48	-0.15	-0.39	0.00	10.00	20.98	50.91
52441.00	0.38	0.01	-0.39	0.00	10.00	14.17	34.52
52544.00	0.25	0.11	-0.38	0.00	9.87	19.13	48.17
52652.00	0.27	-0.06	-0.39	0.00	10.00	14.27	35.20
52755.00	0.24	-0.03	-0.39	0.00	10.00	16.48	40.29
52859.00	0.26	-0.12	-0.40	0.00	10.00	32.12	75.79
52963.00	0.36	-0.10	-0.41	0.00	10.00	18.57	42.58
53067.00	0.30	-0.13	-0.43	0.00	10.00	14.05	31.04
53171.00	0.22	0.20	-0.40	0.00	9.88	17.25	40.35
53278.00	0.19	-0.21	-0.43	0.00	10.00	17.70	38.98
53382.00	0.10	0.09	-0.42	0.00	9.75	17.31	39.15
53486.00	0.06	-0.10	-0.43	0.00	10.00	18.18	39.94
53576.00	0.02	-0.05	-0.43	0.00	10.00	18.20	39.54
53666.00	0.00	-0.04	-0.43	0.00	10.00	19.41	41.80
53760.00	0.00	-0.04	-0.44	0.00	10.00	18.64	39.73
53859.00	0.00	0.19	-0.42	0.00	10.00	20.03	44.83
53958.00	0.08	0.53	-0.37	0.00	10.00	37.76	98.04
54056.00	0.39	0.80	-0.29	0.00	9.75	41.93	141.10
54166.00	0.65	0.22	-0.26	0.00	9.50	57.05	210.94
54284.00	0.78	0.09	-0.25	0.00	9.25	61.24	235.94
54403.00	0.78	0.27	-0.22	0.00	9.00	52.63	232.89
54520.00	0.82	0.11	-0.21	0.00	8.75	49.23	231.11
54638.00	0.80	0.10	-0.20	0.00	8.50	32.12	160.39
54757.00	0.83	0.20	-0.17	0.00	8.75	30.07	171.08
54875.00	0.84	0.19	-0.15	0.00	9.00	25.19	164.37
54993.00	0.81	0.25	-0.12	0.00	9.25	21.23	172.41
55112.00	0.87	0.32	-0.09	0.00	9.50	15.82	185.68
55230.00	0.85	0.38	-0.04	0.00	9.75	9.32	228.85
55349.00	0.89	0.12	-0.03	0.00	10.00	6.57	253.93
55467.00	0.85	0.01	-0.02	0.00	10.00	5.75	235.01
55585.00	0.90	0.19	-0.00	0.00	10.00	0.40	232.65
55715.00	0.55	-0.23	-0.03	0.00	10.00	7.88	253.89
55832.00	0.20	-0.28	-0.06	0.00	10.00	7.48	118.13
55937.00	0.22	-0.56	-0.12	0.00	10.00	2.70	22.05
56040.00	0.32	-0.61	-0.18	0.00	9.84	3.61	19.30
56144.00	0.36	-0.37	-0.22	0.00	9.73	4.69	20.64
56248.00	0.33	0.01	-0.22	0.00	9.48	4.56	20.14
56352.00	0.33	-0.19	-0.24	0.00	9.33	8.80	35.58
56458.00	0.48	0.20	-0.22	0.00	9.39	9.77	43.53
56561.00	0.35	0.11	-0.21	0.00	9.14	10.06	47.28
56666.00	0.55	-0.03	-0.21	0.00	8.89	24.47	112.99
56782.00	0.25	-0.23	-0.24	0.00	8.64	32.96	134.36
56887.00	0.32	-0.32	-0.27	0.00	8.39	36.38	129.44
56991.00	0.46	-0.26	-0.30	0.00	8.14	17.07	54.98
57095.00	0.46	-0.07	-0.31	0.00	7.96	13.41	42.17
57199.00	0.39	-0.34	-0.34	0.00	8.21	5.06	14.17
57304.00	0.44	0.29	-0.31	0.00	7.96	10.10	31.23
57408.00	0.40	0.07	-0.31	0.00	7.71	10.14	32.20
57511.00	0.16	-0.03	-0.31	0.00	7.46	9.95	31.27
57615.00	0.01	0.10	-0.30	0.00	7.21	9.64	31.37
57710.00	0.00	0.01	-0.30	0.00	6.96	4.55	14.83
57806.00	0.02	-0.32	-0.33	0.00	7.21	4.71	13.81
57896.00	0.11	-0.02	-0.33	0.00	7.46	4.58	13.37
58000.00	0.18	-0.13	-0.34	0.00	7.71	5.38	15.05
58103.00	0.24	-0.11	-0.35	0.00	7.96	12.96	34.99
58207.00	0.29	-0.15	-0.37	0.00	8.21	13.04	33.56
58310.00	0.33	-0.19	-0.39	0.00	8.46	12.47	30.36
58414.00	0.36	0.01	-0.39	0.00	8.55	12.91	31.54
58518.00	0.38	-0.04	-0.39	0.00	8.80	13.78	33.26
58621.00	0.38	-0.02	-0.39	0.00	9.05	14.21	34.14
58725.00	0.36	-0.08	-0.40	0.00	9.30	14.10	33.12
58829.00	0.33	0.19	-0.38	0.00	9.43	19.53	48.44
58936.00	0.40	-0.12	-0.40	0.00	9.68	17.94	42.85
59039.00	0.44	-0.15	-0.41	0.00	9.93	13.14	30.07
59144.00	0.40	-0.01	-0.41	0.00	10.00	13.06	29.77
59247.00	0.42	-0.02	-0.42	0.00	10.00	17.87	40.48
59352.00	0.46	0.05	-0.41	0.00	10.00	16.51	37.96
59456.00	0.52	-0.11	-0.42	0.00	10.00	17.24	38.41
59572.00	0.59	-0.18	-0.44	0.00	10.00	3.33	7.01
59688.00	0.46	0.08	-0.43	0.00	10.00	13.91	30.07
59792.00	0.43	-0.20	-0.45	0.00	10.00	14.27	29.21
59896.00	0.42	-0.07	-0.46	0.00	10.00	21.35	42.94
60000.00	0.43	0.00	-0.46	0.00	10.00	16.17	32.53
60103.00	0.46	-0.16	-0.48	0.00	10.00	16.12	31.10
60207.00	0.48	0.16	-0.46	0.00	10.00	9.08	18.27
60311.00	0.40	0.17	-0.44	0.00	10.00	4.65	9.79
60414.00	0.37	0.06	-0.44	0.00	10.00	5.99	12.80
60519.00	0.49	-0.25	-0.46	0.00	10.00	0.00	0.00
60623.00	0.57	0.20	-0.44	0.00	9.93	4.83	10.18
60741.00	0.61	-0.08	-0.45	0.00	10.00	0.00	0.00
60858.00	0.47	-0.15	-0.47	0.00	10.00	0.00	0.00
60961.00	0.44	0.26	-0.44	0.00	10.00	0.64	1.36
61066.00	0.52	-0.33	-0.48	0.00	9.81	3.12	6.02
61182.00	0.60	0.01	-0.48	0.00	9.56	5.17	10.01
61299.00	0.47	0.23	-0.45	0.00	9.81	0.00	0.00
61403.00	0.30	0.26	-0.42	0.00	9.98	0.55	1.21
61506.00	0.29	0.11	-0.41	0.00	10.00	5.12	11.72
61609.00	0.36	-0.08	-0.42	0.00	10.00	10.38	23.25
61714.00	0.38	0.06	-0.41	0.00	10.00	42.49	96.78
61817.00	0.46	0.15	-0.40	0.00	10.00	36.07	85.61
61922.00	0.44	-0.01	-0.40	0.00	10.00	18.24	43.13
62025.00	0.37	-0.03	-0.40	0.00	10.00	45.88	107.61
62129.00	0.44	0.02	-0.40	0.00	10.00	34.02	80.30
62233.00	0.47	0.06	-0.39	0.00	10.00	44.22	106.08
62337.00	0.56	0.16	-0.38	0.00	9.89	40.25	101.22
62454.00	0.60	0.03	-0.37	0.00	9.94	19.70	50.11
62571.00	0.55	0.23	-0.35	0.00	10.00	16.85	46.53
62689.00	0.58	0.03	-0.34	0.00	10.00	18.14	50.69
62807.00	0.55	0.06	-0.34	0.00	9.81	30.45	87.15
62923.00	0.59	-0.31	-0.37	0.00	10.00	19.26	49.41
63040.00	0.63	-0.21	-0.40	0.00	10.00	19.40	46.37
63157.00	0.53	-0.00	-0.40	0.00	10.00	43.90	104.74
63273.00	0.53	0.39	-0.35	0.00	10.00	35.10	95.68
63390.00	0.57	-0.16	-0.37	0.00	10.00	35.08	90.46
63511.00	0.61	0.07	-0.36	0.00	9.90	33.91	89.63
63628.00	0.64	0.14	-0.35	0.00	10.00	13.90	38.63
63745.00	0.52	0.03	-0.34	0.00	10.00	15.21	42.72
63862.00	0.49	0.07	-0.33	0.00	10.00	17.75	51.26
63969.00	0.52	0.20	-0.31	0.00	9.75	24.58	76.34
64086.00	0.49	-0.13	-0.33	0.00	10.00	31.13	91.90
64190.00	0.52	-0.19	-0.35	0.00	10.00	19.98	55.35
64306.00	0.43	0.06	-0.34	0.00	10.00	42.25	119.71
64410.00	0.44	0.01	-0.34	0.00	10.00	34.88	99.10
64515.00	0.45	-0.25	-0.36	0.00	10.00	40.49	106.11
64618.00	0.44	-0.09	-0.37	0.00	10.00	38.16	97.20
64722.00	0.53	-0.06	-0.38	0.00	10.00	43.42	108.62
64839.00	0.53	0.09	-0.37	0.00	10.00	15.21	39.26
64955.00	0.38	0.21	-0.35	0.00	10.00	19.63	54.57
65061.00	0.31	0.36	-0.31	0.00	9.75	29.18	91.91
65166.00	0.40	0.05	-0.30	0.00	9.50	40.30	129.08
65270.00	0.56	-0.23	-0.33	0.00	9.75	43.40	128.07
65388.00	0.67	-0.19	-0.35	0.00	10.00	36.55	100.54
65508.00	0.58	-0.11	-0.36	0.00	10.00	25.18	66.53
65625.00	0.42	0.07	-0.35	0.00	10.00	30.04	81.28
65728.00	0.35	0.19	-0.33	0.00	10.00	45.98	132.15
65832.00	0.44	-0.25	-0.36	0.00	10.00	46.68	123.65
65937.00	0.50	0.05	-0.36	0.00	10.00	44.72	120.38
66041.00	0.56	-0.09	-0.37	0.00	10.00	46.42	121.33
66159.00	0.63	-0.22	-0.39	0.00	10.00	41.82	101.29
66276.00	0.58	-0.12	-0.41	0.00	10.00	21.09	49.10
66393.00	0.39	0.35	-0.36	0.00	10.00	37.70	98.75
66496.00	0.42	-0.03	-0.37	0.00	10.00	31.98	82.94
66600.00	0.45	-0.17	-0.39	0.00	10.00	38.76	95.60
66705.00	0.48	0.11	-0.37	0.00	10.00	35.64	90.89
66809.00	0.53	0.16	-0.36	0.00	10.00	20.26	54.33
66926.00	0.43	0.04	-0.35	0.00	10.00	24.71	67.22
67033.00	0.42	0.05	-0.35	0.00	10.00	29.24	80.99
67137.00	0.47	-0.19	-0.37	0.00	10.00	32.63	85.12
67241.00	0.52	0.02	-0.36	0.00	9.75	34.15	89.54
67359.00	0.58	0.00	-0.36	0.00	9.50	34.12	89.56
67476.00	0.60	-0.03	-0.37	0.00	9.75	18.34	47.64
67594.00	0.52	-0.03	-0.37	0.00	10.00	18.07	46.48
67710.00	0.46	0.18	-0.35	0.00	10.00	32.44	88.92
67815.00	0.50	-0.11	-0.36	0.00	10.00	21.09	55.85
67932.00	0.52	-0.10	-0.37	0.00	10.00	30.80	78.65
68048.00	0.59	0.02	-0.37	0.00	9.78	34.73	89.32
68166.00	0.66	-0.31	-0.41	0.00	10.00	19.02	44.02
68283.00	0.50	0.24	-0.38	0.00	10.00	29.56	73.99
68401.00	0.49	-0.09	-0.39	0.00	10.00	20.82	50.53
68505.00	0.49	-0.21	-0.41	0.00	10.00	34.28	78.39
68610.00	0.53	-0.15	-0.43	0.00	10.00	32.64	71.54
68726.00	0.54	-0.09	-0.44	0.00	10.00	36.34	77.46
68844.00	0.56	-0.04	-0.44	0.00	10.00	15.17	31.94
68961.00	0.43	0.17	-0.42	0.00	10.00	17.01	37.74
69064.00	0.42	0.02	-0.42	0.00	10.00	18.68	41.72
69171.00	0.46	-0.08	-0.43	0.00	10.00	30.03	65.55
69275.00	0.55	-0.28	-0.46	0.00	10.00	19.61	39.67
69392.00	0.60	-0.00	-0.46	0.00	10.00	5.57	11.27
69509.00	0.47	0.20	-0.44	0.00	10.00	6.16	13.23
69613.00	0.36	0.06	-0.43	0.00	10.00	31.85	69.65
69720.00	0.28	-0.06	-0.44	0.00	10.00	37.77	81.09
69823.00	0.26	0.18	-0.42	0.00	9.93	34.48	77.70
69928.00	0.30	-0.28	-0.45	0.00	10.00	14.58	30.45
70033.00	0.19	0.30	-0.41	0.00	9.92	32.76	74.35
70139.00	0.17	0.32	-0.38	0.00	9.77	49.17	122.68
70244.00	0.38	0.51	-0.33	0.00	10.00	71.51	210.14
70348.00	0.40	0.46	-0.28	0.00	9.75	69.51	241.61
70454.00	0.47	0.03	-0.28	0.00	9.50	71.88	253.30
70558.00	0.59	-0.17	-0.29	0.00	9.25	67.74	223.83
70676.00	0.65	0.05	-0.29	0.00	9.00	58.27	196.68
70794.00	0.73	0.04	-0.28	0.00	8.75	44.47	152.79
70912.00	0.80	0.20	-0.26	0.00	8.50	40.88	153.79
71029.00	0.87	0.03	-0.26	0.00	8.25	11.28	43.16
71146.00	0.48	0.07	-0.25	0.00	8.00	9.73	38.46
71250.00	0.20	-0.03	-0.25	0.00	7.75	4.33	16.87
71354.00	0.22	0.26	-0.22	0.00	7.50	3.56	15.58
71457.00	0.22	0.27	-0.20	0.00	7.25	2.85	14.31
71561.00	0.27	-0.08	-0.21	0.00	7.27	2.83	13.62
71664.00	0.26	-0.11	-0.22	0.00	7.05	3.08	14.03
71768.00	0.22	-0.16	-0.23	0.00	6.80	3.11	13.09
71872.00	0.19	0.19	-0.21	0.00	6.55	3.09	14.26
71975.00	0.19	0.10	-0.20	0.00	6.30	2.81	13.62
72080.00	0.14	-0.09	-0.21	0.00	6.05	3.33	15.39
72182.00	0.07	-0.23	-0.24	0.00	6.30	3.20	13.30
72273.00	0.01	-0.25	-0.26	0.00	6.49	3.61	13.66
72372.00	0.00	-0.04	-0.26	0.00	6.74	3.43	12.78
72471.00	0.00	-0.06	-0.27	0.00	6.99	3.63	13.19
72570.00	0.00	-0.08	-0.28	0.00	7.24	3.62	12.73
72670.00	0.03	-0.06	-0.28	0.00	7.49	3.69	12.71
72768.00	0.05	-0.15	-0.30	0.00	7.68	4.21	13.73
72867.00	0.13	0.07	-0.29	0.00	7.43	16.38	54.75
72971.00	0.20	-0.17	-0.31	0.00	7.18	29.96	94.19
73074.00	0.33	-0.16	-0.32	0.00	7.43	29.78	88.61
73178.00	0.37	-0.10	-0.33	0.00	7.68	28.07	80.82
73281.00	0.33	0.06	-0.33	0.00	7.69	31.05	91.30
73384.00	0.31	-0.02	-0.33	0.00	7.94	31.79	92.95
73488.00	0.28	-0.10	-0.34	0.00	8.19	41.41	116.92
73591.00	0.32	-0.02	-0.34	0.00	8.44	43.07	120.98
73695.00	0.33	-0.20	-0.36	0.00	8.69	37.75	99.41
73798.00	0.33	0.04	-0.36	0.00	8.56	39.42	105.08
73902.00	0.36	-0.19	-0.38	0.00	8.81	41.25	103.66
74005.00	0.34	-0.18	-0.40	0.00	9.06	40.60	96.90
74108.00	0.32	-0.19	-0.42	0.00	9.31	38.75	87.65
74212.00	0.31	0.26	-0.39	0.00	9.41	39.38	96.03
74315.00	0.38	0.12	-0.38	0.00	9.50	34.19	86.37
74419.00	0.37	0.08	-0.37	0.00	9.61	20.59	53.31
74525.00	0.37	0.07	-0.36	0.00	9.72	20.04	53.07
74632.00	0.37	-0.15	-0.38	0.00	9.97	19.69	49.68
74736.00	0.36	0.13	-0.36	0.00	10.00	20.05	52.62
74842.00	0.38	-0.03	-0.37	0.00	10.00	19.32	50.26
74946.00	0.41	-0.15	-0.38	0.00	10.00	20.43	50.69
75049.00	0.44	-0.33	-0.42	0.00	10.00	20.34	45.96
75154.00	0.39	-0.00	-0.42	0.00	10.00	26.15	59.04
75257.00	0.42	0.24	-0.39	0.00	10.00	34.20	82.66
75362.00	0.46	0.08	-0.38	0.00	10.00	35.71	88.29
75465.00	0.46	-0.17	-0.40	0.00	10.00	20.26	47.71
75570.00	0.45	-0.18	-0.42	0.00	10.00	23.15	51.79
75673.00	0.50	0.26	-0.39	0.00	10.00	19.89	47.87
75781.00	0.54	-0.06	-0.40	0.00	10.00	8.96	21.19
75896.00	0.45	-0.24	-0.43	0.00	10.00	18.19	39.94
76001.00	0.46	-0.03	-0.43	0.00	10.00	10.63	23.14
76103.00	0.47	-0.30	-0.46	0.00	10.00	19.85	39.95
76208.00	0.44	0.09	-0.45	0.00	10.00	21.76	44.88
76313.00	0.49	-0.22	-0.47	0.00	10.00	22.10	42.99
76417.00	0.43	0.12	-0.46	0.00	10.00	21.39	42.92
76523.00	0.40	0.20	-0.44	0.00	10.00	36.96	78.38
76630.00	0.50	0.20	-0.42	0.00	9.78	20.12	45.21
76746.00	0.53	0.01	-0.42	0.00	9.53	20.09	45.22
76864.00	0.51	-0.01	-0.42	0.00	9.78	28.79	64.52
76981.00	0.52	-0.12	-0.43	0.00	10.00	22.14	47.75
77097.00	0.52	0.13	-0.42	0.00	9.75	20.32	45.55
77214.00	0.42	0.25	-0.39	0.00	10.00	19.28	46.84
77321.00	0.45	-0.25	-0.42	0.00	10.00	19.30	43.49
77424.00	0.44	0.21	-0.40	0.00	10.00	20.01	47.82
77530.00	0.48	-0.09	-0.41	0.00	10.00	27.52	64.03
77634.00	0.57	-0.23	-0.43	0.00	10.00	34.78	75.78
77751.00	0.62	-0.13	-0.45	0.00	10.00	20.67	43.27
77868.00	0.59	0.02	-0.44	0.00	9.75	21.21	44.71
77984.00	0.64	-0.16	-0.46	0.00	10.00	21.00	42.27
78100.00	0.53	0.24	-0.43	0.00	9.82	20.12	43.53
78218.00	0.49	0.11	-0.42	0.00	10.00	21.46	48.06
78324.00	0.54	-0.10	-0.43	0.00	10.00	20.64	44.98
78441.00	0.52	-0.03	-0.43	0.00	10.00	19.06	41.14
78557.00	0.42	0.11	-0.42	0.00	10.00	9.29	20.76
78661.00	0.36	0.14	-0.41	0.00	10.00	10.85	25.20
78765.00	0.34	-0.11	-0.42	0.00	10.00	12.44	28.04
78868.00	0.31	0.32	-0.38	0.00	10.00	26.14	64.60
78974.00	0.33	0.01	-0.38	0.00	9.93	17.66	43.77
79081.00	0.35	0.13	-0.37	0.00	10.00	23.17	59.79
79187.00	0.36	-0.21	-0.39	0.00	10.00	27.75	67.08
79291.00	0.35	0.17	-0.37	0.00	10.00	39.41	100.15
79395.00	0.44	-0.11	-0.39	0.00	10.00	32.05	78.74
79499.00	0.49	0.08	-0.38	0.00	10.00	35.82	90.18
79603.00	0.61	-0.38	-0.42	0.00	10.00	20.08	45.23
79720.00	0.62	-0.10	-0.43	0.00	10.00	20.78	45.34
79837.00	0.54	0.24	-0.40	0.00	10.00	19.18	45.20
79953.00	0.51	-0.02	-0.40	0.00	10.00	6.28	14.70
80071.00	0.44	-0.06	-0.41	0.00	10.00	9.40	21.59
80175.00	0.45	-0.09	-0.42	0.00	10.00	10.39	23.25
80279.00	0.40	-0.05	-0.43	0.00	10.00	39.04	86.22
80382.00	0.46	-0.10	-0.44	0.00	10.00	30.42	65.37
80486.00	0.51	-0.30	-0.47	0.00	9.92	38.25	75.92
80603.00	0.49	-0.16	-0.49	0.00	10.00	23.08	43.77
80706.00	0.40	0.33	-0.45	0.00	10.00	37.07	76.50
80813.00	0.46	0.07	-0.44	0.00	10.00	30.33	63.81
80919.00	0.47	-0.04	-0.45	0.00	10.00	34.52	71.81
81022.00	0.51	-0.13	-0.46	0.00	10.00	40.10	80.60
81139.00	0.54	-0.05	-0.47	0.00	10.00	28.07	55.65
81256.00	0.49	-0.08	-0.48	0.00	10.00	21.84	42.27
81359.00	0.47	-0.02	-0.48	0.00	10.00	21.76	41.88
81464.00	0.54	0.12	-0.47	0.00	9.75	19.90	39.52
81581.00	0.60	-0.01	-0.47	0.00	10.00	8.97	17.75
81698.00	0.57	0.25	-0.44	0.00	10.00	9.90	21.07
81815.00	0.60	-0.23	-0.47	0.00	10.00	7.30	14.49
81932.00	0.52	0.07	-0.46	0.00	9.75	11.13	22.59
82049.00	0.35	0.13	-0.44	0.00	9.78	39.26	82.91
82152.00	0.42	-0.30	-0.47	0.00	10.00	41.82	81.65
82256.00	0.52	-0.23	-0.50	0.00	9.87	34.60	63.82
82374.00	0.63	0.09	-0.49	0.00	9.62	22.94	43.42
82492.00	0.63	0.19	-0.46	0.00	9.50	10.90	21.78
82609.00	0.49	0.42	-0.42	0.00	9.75	19.04	43.19
82716.00	0.56	-0.14	-0.43	0.00	10.00	10.39	22.64
82833.00	0.56	-0.11	-0.44	0.00	10.00	18.81	39.65
82950.00	0.57	-0.07	-0.45	0.00	10.00	11.10	22.92
83066.00	0.56	-0.32	-0.49	0.00	9.83	8.05	15.17
83182.00	0.46	-0.00	-0.49	0.00	10.00	30.53	57.42
83287.00	0.53	-0.16	-0.50	0.00	9.92	42.46	76.82
83403.00	0.56	-0.03	-0.51	0.00	10.00	46.37	83.19
83521.00	0.58	0.15	-0.49	0.00	9.75	24.27	45.35
83638.00	0.55	0.20	-0.47	0.00	9.50	10.26	20.30
83756.00	0.38	0.17	-0.45	0.00	9.72	11.88	24.73
83859.00	0.37	-0.03	-0.45	0.00	9.97	34.24	70.79
83962.00	0.42	-0.17	-0.47	0.00	10.00	41.89	82.92
84067.00	0.47	-0.14	-0.48	0.00	10.00	21.54	41.16
84170.00	0.43	0.09	-0.47	0.00	10.00	11.34	22.18
84275.00	0.37	0.19	-0.45	0.00	10.00	19.18	39.47
84378.00	0.36	-0.19	-0.47	0.00	10.00	21.10	41.38
84482.00	0.40	0.07	-0.46	0.00	10.00	19.99	39.88
84586.00	0.44	-0.10	-0.47	0.00	10.00	11.01	21.43
84690.00	0.37	-0.00	-0.47	0.00	10.00	6.88	13.39
84794.00	0.27	0.37	-0.44	0.00	10.00	9.96	21.34
84897.00	0.30	-0.05	-0.44	0.00	10.00	6.94	14.66
85002.00	0.34	-0.09	-0.45	0.00	10.00	6.77	13.96
85105.00	0.32	0.25	-0.43	0.00	10.00	8.96	19.75
85209.00	0.38	-0.12	-0.44	0.00	10.00	10.00	21.32
85313.00	0.49	-0.19	-0.46	0.00	10.00	6.16	12.47
85416.00	0.39	-0.08	-0.47	0.00	10.00	6.46	12.83
85520.00	0.29	0.24	-0.44	0.00	10.00	6.14	12.98
85624.00	0.18	-0.13	-0.46	0.00	10.00	6.31	12.90
85727.00	0.07	0.08	-0.45	0.00	10.00	6.30	13.16
85818.00	0.08	0.03	-0.44	0.00	10.00	6.57	13.80
85908.00	0.09	-0.07	-0.45	0.00	10.00	6.46	13.34
85999.00	0.12	0.21	-0.43	0.00	9.75	6.40	13.88
86104.00	0.21	0.18	-0.41	0.00	9.63	5.86	13.36
86208.00	0.23	0.04	-0.41	0.00	9.40	5.10	11.73
86311.00	0.47	0.90	-0.32	0.00	9.65	25.63	78.22
86420.00	0.69	0.56	-0.26	0.00	9.40	30.13	115.19
86538.00	0.77	0.29	-0.22	0.00	9.15	45.90	203.29
86656.00	0.80	0.26	-0.19	0.00	8.97	42.78	221.39
86774.00	0.89	0.16	-0.17	0.00	9.22	34.44	198.93
86892.00	0.85	0.13	-0.16	0.00	9.47	24.79	158.07
87012.00	0.91	0.19	-0.13	0.00	9.72	16.85	126.56
87143.00	0.88	0.26	-0.10	0.00	9.97	8.31	84.05
87262.00	0.93	0.41	-0.05	0.00	10.00	4.10	82.21
87393.00	0.90	-0.11	-0.06	0.00	10.00	5.71	88.71
87524.00	0.95	0.17	-0.04	0.00	10.00	5.34	126.83
87654.00	0.94	0.05	-0.04	0.00	10.00	3.98	112.16
87785.00	0.95	0.42	0.02	0.00	9.75	-3.05	152.19
87919.00	0.95	-0.35	-0.03	0.00	10.00	3.83	142.26
88050.00	0.97	0.07	-0.02	0.00	10.00	3.86	210.58
88181.00	0.83	-0.40	-0.07	0.00	10.00	14.50	204.61
88297.00	0.17	-0.57	-0.14	0.00	9.87	15.53	113.19
88400.00	0.37	0.01	-0.13	0.00	10.00	16.12	118.68
88505.00	0.26	-0.28	-0.16	0.00	10.00	8.03	48.44
88608.00	0.25	-0.25	-0.19	0.00	10.00	11.92	62.09
88712.00	0.38	-0.18	-0.21	0.00	10.00	20.06	94.93
88816.00	0.63	0.20	-0.19	0.00	9.75	17.73	93.58
88934.00	0.79	0.26	-0.16	0.00	10.00	14.93	94.66
89052.00	0.79	-0.01	-0.16	0.00	10.00	8.15	51.19
89168.00	0.66	0.26	-0.13	0.00	10.00	4.72	36.68
89285.00	0.25	-0.24	-0.16	0.00	10.00	2.42	15.33
89388.00	0.11	-0.10	-0.17	0.00	9.98	3.14	18.62
89491.00	0.16	-0.07	-0.17	0.00	10.00	3.41	19.34
89594.00	0.19	-0.46	-0.22	0.00	9.75	3.72	16.52
89698.00	0.16	-0.13	-0.24	0.00	9.50	3.51	14.64
89800.00	0.12	0.23	-0.21	0.00	9.25	3.07	14.26
89904.00	0.10	-0.07	-0.22	0.00	9.50	2.69	12.05
89995.00	0.30	0.16	-0.20	0.00	9.25	2.38	11.45
90100.00	0.57	0.60	-0.14	0.00	9.50	1.90	13.32
90218.00	0.54	0.54	-0.08	0.00	9.75	0.93	11.88
90334.00	0.07	-0.20	-0.10	0.00	10.00	1.29	12.72
90425.00	0.10	-0.06	-0.11	0.00	10.00	1.31	12.28
90528.00	0.15	-0.19	-0.13	0.00	10.00	1.55	12.25
90631.00	0.17	-0.18	-0.14	0.00	10.00	1.80	12.44
90734.00	0.19	-0.22	-0.17	0.00	10.00	2.11	12.61
90838.00	0.19	-0.23	-0.19	0.00	9.86	2.38	12.34
90940.00	0.21	-0.31	-0.22	0.00	9.61	2.81	12.48
91043.00	0.28	0.08	-0.21	0.00	9.36	2.43	11.22
91148.00	0.32	0.20	-0.19	0.00	9.15	1.83	9.41
91251.00	0.33	0.11	-0.18	0.00	8.99	2.02	11.08
91356.00	0.14	0.11	-0.17	0.00	8.74	1.89	11.11
91458.00	0.02	0.06	-0.16	0.00	8.93	1.49	9.05
91552.00	0.00	0.14	-0.15	0.00	9.18	1.81	11.99
91645.00	0.13	0.27	-0.13	0.00	9.05	17.09	135.70
91750.00	0.34	0.09	-0.12	0.00	9.30	18.65	159.81
91853.00	0.45	0.02	-0.11	0.00	9.55	18.37	160.73
91958.00	0.62	0.14	-0.10	0.00	9.80	13.82	138.44
92077.00	0.78	-0.08	-0.11	0.00	10.00	11.94	109.59
92193.00	0.79	0.11	-0.10	0.00	10.00	3.85	40.17
92311.00	0.63	0.07	-0.09	0.00	10.00	3.11	35.54
92428.00	0.34	-0.22	-0.11	0.00	10.00	1.45	12.71
92532.00	0.31	-0.10	-0.12	0.00	10.00	1.52	12.26
92636.00	0.36	-0.10	-0.13	0.00	10.00	1.56	11.59
92740.00	0.52	-0.01	-0.13	0.00	10.00	1.66	12.24
92857.00	0.60	0.48	-0.08	0.00	10.00	0.96	12.09
92974.00	0.24	-0.12	-0.09	0.00	10.00	1.21	12.95
93076.00	0.01	-0.11	-0.10	0.00	10.00	1.31	12.50
93166.00	0.05	0.03	-0.10	0.00	10.00	1.41	13.84
93261.00	0.10	0.05	-0.10	0.00	10.00	1.22	12.51
93361.00	0.14	-0.15	-0.11	0.00	10.00	1.46	12.93
93464.00	0.16	-0.13	-0.13	0.00	10.00	1.58	12.47
93568.00	0.16	-0.03	-0.13	0.00	10.00	1.76	13.57
93671.00	0.11	-0.09	-0.14	0.00	10.00	1.75	12.67
93774.00	0.07	-0.06	-0.14	0.00	10.00	1.89	13.10
93864.00	0.03	0.04	-0.14	0.00	10.00	1.72	12.23
93958.00	0.00	-0.05	-0.14	0.00	10.00	1.85	12.66
94054.00	0.00	-0.03	-0.15	0.00	10.00	1.89	12.65
94152.00	0.00	-0.07	-0.15	0.00	10.00	2.04	13.08
94252.00	0.00	0.03	-0.15	0.00	10.00	1.94	12.64
94351.00	0.00	-0.05	-0.16	0.00	10.00	2.10	13.29
94449.00	0.00	-0.03	-0.16	0.00	10.00	2.06	12.85
94548.00	0.00	-0.08	-0.17	0.00	10.00	2.16	12.83
94648.00	0.00	-0.01	-0.17	0.00	10.00	2.17	12.83
94746.00	0.00	0.07	-0.16	0.00	10.00	2.02	12.41
94845.00	0.00	-0.07	-0.17	0.00	10.00	1.92	11.32
94945.00	0.00	0.01	-0.17	0.00	10.00	4.14	24.56
95043.00	0.01	0.09	-0.16	0.00	10.00	2.01	12.63
95142.00	0.00	0.03	-0.15	0.00	10.00	2.01	12.86
95242.00	0.02	-0.04	-0.16	0.00	10.00	2.06	12.85
95341.00	0.07	-0.09	-0.17	0.00	10.00	2.18	12.83
95439.00	0.12	-0.06	-0.17	0.00	10.00	2.13	12.16
95543.00	0.17	-0.10	-0.18	0.00	10.00	0.06	0.32
95646.00	0.20	-0.22	-0.21	0.00	9.75	0.07	0.32
95750.00	0.32	0.23	-0.18	0.00	9.68	0.00	0.00
95856.00	0.46	0.03	-0.18	0.00	9.84	0.03	0.16
95960.00	0.18	0.15	-0.16	0.00	9.59	1.23	7.46
96063.00	0.01	-0.15	-0.18	0.00	9.84	1.71	9.43
96153.00	0.00	-0.05	-0.18	0.00	10.00	1.75	9.42
96243.00	0.02	0.02	-0.18	0.00	10.00	2.07	11.29
96336.00	0.07	0.03	-0.18	0.00	10.00	1.97	10.88
96431.00	0.14	-0.30	-0.21	0.00	9.75	2.41	11.45
96534.00	0.15	-0.03	-0.21	0.00	9.53	2.36	11.02
96638.00	0.10	-0.05	-0.22	0.00	9.28	2.56	11.64
96742.00	0.05	0.02	-0.21	0.00	9.28	2.49	11.43
96835.00	0.00	-0.06	-0.22	0.00	9.53	2.65	11.84
96926.00	0.00	0.05	-0.22	0.00	9.43	2.50	11.43
97024.00	0.00	0.06	-0.21	0.00	9.36	2.52	11.87
97123.00	0.00	0.11	-0.20	0.00	9.41	2.30	11.47
97221.00	0.00	0.08	-0.19	0.00	9.44	2.34	12.13
97320.00	0.00	0.02	-0.19	0.00	9.42	2.32	12.13
97420.00	0.00	0.06	-0.18	0.00	9.47	2.36	12.80
97518.00	0.00	-0.03	-0.19	0.00	9.72	2.35	12.57
97617.00	0.00	-0.02	-0.19	0.00	9.97	2.46	13.00
97717.00	0.01	0.09	-0.18	0.00	10.00	2.71	15.04
97816.00	0.02	-0.09	-0.19	0.00	10.00	2.63	13.89
97914.00	0.08	0.04	-0.18	0.00	10.00	2.65	14.35
98014.00	0.16	-0.13	-0.20	0.00	9.83	2.40	12.11
98117.00	0.23	-0.54	-0.25	0.00	9.58	2.43	9.48
98221.00	0.24	-0.24	-0.28	0.00	9.33	3.13	11.05
98324.00	0.24	0.05	-0.27	0.00	9.08	2.08	7.48
98427.00	0.38	0.21	-0.25	0.00	8.83	0.98	3.84
98532.00	0.40	0.10	-0.24	0.00	8.58	1.84	7.54
98635.00	0.07	-0.06	-0.25	0.00	8.83	2.48	9.90
98725.00	0.00	-0.16	-0.26	0.00	9.08	0.13	0.48
98816.00	0.04	0.13	-0.25	0.00	9.03	0.08	0.32
98909.00	0.10	0.08	-0.24	0.00	9.14	0.65	2.63
99004.00	0.15	-0.13	-0.25	0.00	8.89	2.77	10.70
99107.00	0.23	0.08	-0.25	0.00	8.64	6.80	27.18
99211.00	0.33	0.21	-0.22	0.00	8.39	3.38	14.90
99315.00	0.48	-0.41	-0.27	0.00	8.24	3.24	11.92
99419.00	0.56	-0.40	-0.31	0.00	7.99	0.00	0.00
99535.00	0.46	0.03	-0.30	0.00	7.74	0.00	0.00
99640.00	0.25	0.01	-0.30	0.00	7.49	0.00	0.00
99743.00	0.09	-0.11	-0.31	0.00	7.74	0.00	0.00
99833.00	0.02	-0.02	-0.32	0.00	7.99	0.00	0.00
99923.00	0.07	-0.23	-0.34	0.00	8.24	0.00	0.00
100014.00	0.16	-0.35	-0.37	0.00	8.42	3.75	9.72
100117.00	0.31	-0.06	-0.37	0.00	8.67	0.06	0.15
100220.00	0.38	-0.28	-0.40	0.00	8.92	0.00	0.00
100325.00	0.38	0.01	-0.40	0.00	9.15	0.00	0.00
100428.00	0.33	0.03	-0.40	0.00	9.18	3.56	8.45
100533.00	0.23	0.06	-0.39	0.00	9.02	4.65	11.21
100636.00	0.20	0.08	-0.38	0.00	8.85	4.39	10.84
100741.00	0.19	-0.07	-0.39	0.00	9.10	4.56	11.01
100844.00	0.17	-0.04	-0.40	0.00	9.35	3.87	9.22
100947.00	0.30	-0.24	-0.42	0.00	9.60	4.10	9.12
101051.00	0.38	-0.11	-0.43	0.00	9.85	2.61	5.63
101155.00	0.41	-0.28	-0.46	0.00	10.00	5.03	10.08
101259.00	0.44	0.06	-0.46	0.00	10.00	5.06	10.30
101363.00	0.36	0.13	-0.44	0.00	10.00	5.30	11.16
101467.00	0.31	0.25	-0.42	0.00	10.00	4.83	10.89
101571.00	0.29	0.12	-0.41	0.00	10.00	4.96	11.55
101675.00	0.38	-0.28	-0.43	0.00	10.00	0.00	0.00
101778.00	0.37	-0.09	-0.44	0.00	10.00	0.07	0.15
101882.00	0.38	0.22	-0.42	0.00	10.00	1.92	4.29
101987.00	0.37	0.06	-0.41	0.00	10.00	1.16	2.65
102090.00	0.35	-0.03	-0.42	0.00	10.00	4.56	10.30
102195.00	0.37	0.06	-0.41	0.00	10.00	4.41	10.13
102298.00	0.45	-0.16	-0.43	0.00	10.00	0.00	0.00
102403.00	0.53	0.02	-0.42	0.00	9.75	4.29	9.49
102520.00	0.52	-0.03	-0.43	0.00	10.00	5.13	11.23
102637.00	0.45	0.05	-0.42	0.00	10.00	5.61	12.48
102742.00	0.44	-0.06	-0.43	0.00	10.00	5.05	11.03
102845.00	0.35	0.35	-0.39	0.00	10.00	6.67	16.09
102949.00	0.40	0.17	-0.37	0.00	10.00	16.60	42.19
103056.00	0.45	-0.06	-0.38	0.00	10.00	16.45	41.08
103160.00	0.47	0.15	-0.37	0.00	10.00	17.42	45.50
103268.00	0.55	0.07	-0.36	0.00	10.00	16.92	45.28
103386.00	0.60	-0.15	-0.38	0.00	10.00	17.17	43.56
103502.00	0.55	0.22	-0.35	0.00	10.00	17.89	49.07
103620.00	0.58	-0.22	-0.38	0.00	10.00	18.02	45.67
103737.00	0.57	-0.06	-0.38	0.00	10.00	18.19	45.19
103855.00	0.58	-0.03	-0.39	0.00	10.00	18.22	44.77
103971.00	0.51	-0.08	-0.40	0.00	10.00	13.62	32.63
104087.00	0.37	-0.06	-0.40	0.00	10.00	16.64	39.06
104192.00	0.42	0.09	-0.39	0.00	10.00	16.16	38.88
104296.00	0.44	-0.17	-0.41	0.00	10.00	18.45	42.23
104400.00	0.47	0.06	-0.41	0.00	10.00	20.00	46.54
104508.00	0.54	0.15	-0.39	0.00	9.98	18.20	44.37
104625.00	0.57	-0.14	-0.41	0.00	10.00	13.82	32.19
104741.00	0.43	0.20	-0.38	0.00	10.00	16.25	40.38
104848.00	0.44	0.00	-0.38	0.00	10.00	20.23	50.33
104954.00	0.51	-0.02	-0.38	0.00	10.00	29.09	71.95
105071.00	0.54	-0.08	-0.39	0.00	10.00	20.97	50.47
105188.00	0.57	-0.07	-0.40	0.00	10.00	20.60	48.43
105305.00	0.55	-0.15	-0.42	0.00	10.00	18.47	41.41
105422.00	0.39	0.28	-0.39	0.00	10.00	20.95	51.37
105529.00	0.43	0.07	-0.38	0.00	10.00	34.24	85.73
105634.00	0.48	-0.28	-0.41	0.00	10.00	50.22	115.79
105739.00	0.56	-0.19	-0.43	0.00	10.00	38.63	84.48
105858.00	0.59	-0.01	-0.43	0.00	10.00	21.95	47.83
105975.00	0.60	0.21	-0.41	0.00	10.00	11.98	27.91
106092.00	0.55	-0.16	-0.42	0.00	10.00	5.91	13.09
106209.00	0.47	0.27	-0.39	0.00	10.00	7.40	17.92
106313.00	0.49	-0.08	-0.40	0.00	10.00	17.93	42.45
106417.00	0.49	-0.08	-0.41	0.00	10.00	19.35	44.71
106521.00	0.49	-0.00	-0.41	0.00	10.00	19.51	45.06
106626.00	0.53	0.05	-0.40	0.00	9.97	15.19	35.54
106742.00	0.41	-0.00	-0.40	0.00	10.00	25.02	58.55
106848.00	0.35	0.22	-0.38	0.00	10.00	39.01	97.55
106951.00	0.43	-0.05	-0.39	0.00	10.00	33.88	83.40
107057.00	0.48	-0.05	-0.39	0.00	10.00	33.67	81.66
107160.00	0.52	0.04	-0.39	0.00	9.79	28.14	69.06
107279.00	0.61	0.21	-0.36	0.00	10.00	28.76	75.99
107396.00	-5.00	-0.21	-0.39	0.00	9.75	14.43	35.50
107462.00	0.56	-0.28	-0.40	0.00	10.00	17.99	42.02
107579.00	0.56	0.00	-0.40	0.00	10.00	16.97	39.69
107697.00	0.54	0.07	-0.40	0.00	9.83	18.05	43.21
107813.00	0.53	-0.19	-0.42	0.00	10.00	19.92	44.88
107930.00	0.57	-0.11	-0.43	0.00	10.00	20.64	44.98
108047.00	0.53	-0.11	-0.44	0.00	10.00	15.17	31.94
108164.00	0.39	0.22	-0.42	0.00	10.00	27.33	61.54
108269.00	0.48	-0.07	-0.43	0.00	10.00	21.39	47.21
108374.00	0.52	-0.17	-0.44	0.00	10.00	20.88	44.02
108490.00	0.58	0.15	-0.43	0.00	9.87	20.61	45.42
108607.00	0.57	-0.02	-0.43	0.00	10.00	21.01	46.09
108725.00	0.58	-0.04	-0.43	0.00	10.00	7.30	15.81
108841.00	0.48	0.30	-0.40	0.00	10.00	6.57	15.61
108945.00	0.45	-0.09	-0.41	0.00	10.00	8.70	20.15
109048.00	0.50	0.07	-0.40	0.00	10.00	6.70	15.81
109153.00	0.50	0.00	-0.40	0.00	9.87	6.14	14.50
109270.00	0.58	-0.04	-0.41	0.00	10.00	6.78	15.78
109387.00	0.56	0.00	-0.41	0.00	9.98	6.59	15.34
109505.00	0.47	-0.01	-0.41	0.00	10.00	36.28	84.26
109608.00	0.59	0.05	-0.40	0.00	9.89	28.58	67.26
109727.00	0.58	-0.03	-0.41	0.00	10.00	36.18	84.30
109846.00	0.63	0.01	-0.40	0.00	9.95	18.13	42.37
109964.00	0.63	0.22	-0.38	0.00	10.00	5.81	14.64
110081.00	0.54	-0.15	-0.40	0.00	10.00	5.09	12.21
110197.00	0.43	0.31	-0.36	0.00	10.00	6.12	16.31
110302.00	0.44	-0.11	-0.37	0.00	10.00	5.96	15.34
110406.00	0.47	0.02	-0.37	0.00	10.00	5.68	14.69
110510.00	0.48	-0.40	-0.41	0.00	10.00	6.56	15.09
110614.00	0.50	0.08	-0.40	0.00	9.96	5.71	13.43
110732.00	0.38	-0.09	-0.41	0.00	10.00	6.13	14.00
110835.00	0.30	0.01	-0.41	0.00	9.92	8.89	20.36
110940.00	0.38	0.02	-0.41	0.00	10.00	6.74	15.54
111044.00	0.40	0.08	-0.40	0.00	10.00	3.66	8.63
111150.00	0.43	-0.26	-0.43	0.00	10.00	7.24	15.84
111253.00	0.47	-0.11	-0.44	0.00	10.00	6.51	13.83
111357.00	0.37	-0.15	-0.46	0.00	10.00	6.52	13.31
111461.00	0.29	0.13	-0.44	0.00	9.95	7.35	15.52
111566.00	0.36	-0.10	-0.45	0.00	10.00	7.20	14.80
111670.00	0.40	0.06	-0.45	0.00	10.00	7.42	15.49
111775.00	0.48	-0.38	-0.49	0.00	10.00	6.08	11.50
111879.00	0.35	0.11	-0.47	0.00	10.00	5.64	10.99
111983.00	0.23	0.17	-0.46	0.00	9.82	6.85	13.92
112087.00	0.19	-0.16	-0.47	0.00	10.00	6.97	13.60
112190.00	0.13	-0.03	-0.48	0.00	10.00	7.44	14.41
112293.00	0.15	0.00	-0.48	0.00	9.75	6.37	12.36
112398.00	0.14	-0.10	-0.49	0.00	9.92	6.50	12.29
112501.00	0.12	0.27	-0.46	0.00	9.67	5.96	12.07
112605.00	0.19	0.19	-0.44	0.00	9.45	5.82	12.38
112708.00	0.23	-0.09	-0.45	0.00	9.70	5.84	12.12
112813.00	0.24	0.06	-0.44	0.00	9.45	48.34	102.03
112916.00	0.44	0.72	-0.37	0.00	9.70	61.26	158.54
113020.00	0.49	0.16	-0.35	0.00	9.95	69.27	188.50
113125.00	0.61	-0.17	-0.37	0.00	10.00	85.89	221.46
113242.00	0.74	-0.12	-0.38	0.00	10.00	88.63	219.05
113359.00	0.64	0.15	-0.37	0.00	10.00	87.93	228.70
113477.00	0.73	0.29	-0.33	0.00	10.00	40.71	117.93
113597.00	0.87	0.21	-0.31	0.00	9.75	41.88	131.85
113716.00	0.90	0.19	-0.28	0.00	9.50	43.68	149.38
113833.00	0.95	0.18	-0.26	0.00	9.25	33.20	123.29
113965.00	0.66	-0.01	-0.26	0.00	9.00	27.65	102.01
114081.00	0.38	0.34	-0.23	0.00	8.84	4.57	19.88
114186.00	0.30	-0.20	-0.25	0.00	8.59	5.56	22.05
114289.00	0.28	-0.10	-0.26	0.00	8.34	4.75	18.02
114393.00	0.24	0.05	-0.25	0.00	8.09	4.35	16.86
114497.00	0.08	-0.06	-0.26	0.00	8.34	4.22	15.91
114587.00	0.00	-0.26	-0.28	0.00	8.54	4.20	14.45
114678.00	0.00	-0.06	-0.29	0.00	8.79	4.28	14.43
114768.00	0.02	-0.04	-0.29	0.00	9.04	4.26	14.19
114859.00	0.08	0.10	-0.28	0.00	8.93	4.33	14.90
114952.00	0.17	-0.17	-0.30	0.00	8.68	4.36	14.16
115055.00	0.19	-0.14	-0.31	0.00	8.43	4.71	14.54
115159.00	0.15	-0.12	-0.33	0.00	8.68	4.60	13.61
115262.00	0.07	0.09	-0.32	0.00	8.93	4.68	14.30
115352.00	0.01	0.15	-0.30	0.00	8.68	4.36	13.92
115445.00	0.00	0.13	-0.29	0.00	8.43	4.53	15.08
115538.00	0.05	-0.01	-0.29	0.00	8.68	4.53	15.08
115636.00	0.10	-0.39	-0.33	0.00	8.79	5.88	17.17
115739.00	0.17	-0.33	-0.36	0.00	9.04	12.92	33.95
115844.00	0.30	-0.24	-0.39	0.00	9.29	17.62	42.98
115946.00	0.40	-0.28	-0.42	0.00	9.54	14.74	33.20
116050.00	0.40	0.02	-0.42	0.00	9.69	5.90	13.35
116154.00	0.34	0.05	-0.41	0.00	9.73	5.56	12.75
116258.00	0.34	-0.03	-0.41	0.00	9.98	5.87	13.36
116362.00	0.31	-0.01	-0.42	0.00	10.00	5.61	12.72
116466.00	0.22	-0.04	-0.42	0.00	10.00	5.94	13.33
116570.00	0.15	0.02	-0.42	0.00	9.75	6.01	13.55
116674.00	0.15	0.06	-0.41	0.00	9.50	6.68	15.30
116777.00	0.24	-0.12	-0.42	0.00	9.75	8.71	19.30
116882.00	0.35	0.05	-0.42	0.00	9.81	7.38	16.58
116986.00	0.35	-0.07	-0.43	0.00	10.00	6.31	13.92
117091.00	0.30	0.15	-0.41	0.00	10.00	6.37	14.66
117194.00	0.28	0.06	-0.40	0.00	9.94	6.09	14.27
117298.00	0.25	0.14	-0.39	0.00	9.93	6.15	15.01
117402.00	0.25	0.18	-0.37	0.00	10.00	5.95	15.34
117506.00	0.35	-0.25	-0.40	0.00	10.00	6.35	15.18
117610.00	0.42	-0.12	-0.41	0.00	10.00	6.45	14.88
117713.00	0.48	-0.29	-0.44	0.00	10.00	8.67	18.46
117818.00	0.49	0.06	-0.43	0.00	10.00	10.10	21.87
117922.00	0.50	-0.16	-0.45	0.00	10.00	34.36	71.31
118039.00	0.50	0.03	-0.44	0.00	9.75	16.93	35.50
118156.00	0.47	0.03	-0.44	0.00	9.96	19.39	40.99
118262.00	0.48	0.02	-0.44	0.00	10.00	16.74	35.59
118367.00	0.40	-0.10	-0.45	0.00	10.00	15.39	31.83
118471.00	0.37	0.24	-0.43	0.00	10.00	15.12	33.39
118575.00	0.43	-0.02	-0.43	0.00	10.00	7.53	16.51
118678.00	0.41	0.06	-0.42	0.00	10.00	6.73	15.02
118782.00	0.36	0.12	-0.41	0.00	10.00	6.64	15.32
118886.00	0.33	0.13	-0.40	0.00	10.00	6.81	16.29
118990.00	0.31	0.07	-0.39	0.00	10.00	15.95	38.96
119095.00	0.40	-0.13	-0.40	0.00	10.00	6.81	16.03
119198.00	0.46	-0.12	-0.41	0.00	10.00	6.91	15.72
119302.00	0.52	0.04	-0.41	0.00	9.88	7.13	16.42
119419.00	0.55	-0.07	-0.42	0.00	10.00	6.30	14.18
119537.00	0.51	-0.02	-0.42	0.00	10.00	6.34	14.16
119654.00	0.42	0.18	-0.40	0.00	10.00	5.85	13.87
119757.00	0.44	-0.08	-0.41	0.00	10.00	11.56	26.80
119862.00	0.46	-0.06	-0.41	0.00	10.00	17.79	40.51
119966.00	0.44	-0.12	-0.43	0.00	10.00	15.72	34.57
120070.00	0.40	0.07	-0.42	0.00	10.00	6.42	14.38
120173.00	0.40	0.06	-0.41	0.00	10.00	13.32	30.34
120279.00	0.40	0.03	-0.41	0.00	10.00	6.67	15.31
120382.00	0.43	-0.03	-0.41	0.00	10.00	6.43	14.64
120486.00	0.39	-0.01	-0.41	0.00	10.00	5.61	12.73
120590.00	0.40	0.04	-0.41	0.00	10.00	6.11	14.01
120694.00	0.51	-0.23	-0.43	0.00	10.00	6.24	13.44
120811.00	0.60	-0.16	-0.45	0.00	10.00	6.59	13.53
120929.00	0.63	-0.14	-0.47	0.00	10.00	6.20	12.20
121046.00	0.51	-0.02	-0.47	0.00	10.00	6.43	12.59
121162.00	0.41	0.43	-0.42	0.00	10.00	10.90	24.25
121267.00	0.46	-0.02	-0.42	0.00	10.00	7.38	16.31
121371.00	0.42	-0.18	-0.44	0.00	10.00	8.75	18.43
121476.00	0.42	-0.04	-0.45	0.00	10.00	8.38	17.48
121580.00	0.44	0.13	-0.43	0.00	10.00	8.35	18.05
121683.00	0.42	-0.03	-0.44	0.00	10.00	6.36	13.64
121789.00	0.36	0.19	-0.42	0.00	10.00	10.63	24.06
121892.00	0.39	-0.05	-0.42	0.00	10.00	6.64	14.80
121997.00	0.36	-0.01	-0.42	0.00	10.00	10.44	23.22
122101.00	0.36	0.00	-0.42	0.00	9.96	20.59	45.85
122208.00	0.39	0.21	-0.40	0.00	10.00	32.05	75.82
122314.00	0.44	-0.06	-0.41	0.00	10.00	28.89	67.13
122419.00	0.44	-0.26	-0.43	0.00	10.00	18.91	40.81
122523.00	0.43	0.20	-0.41	0.00	10.00	21.76	49.69
122630.00	0.45	-0.10	-0.42	0.00	10.00	35.14	78.01
122733.00	0.46	-0.32	-0.46	0.00	10.00	37.21	75.83
122838.00	0.49	-0.03	-0.46	0.00	10.00	44.35	89.69
122941.00	0.53	0.11	-0.45	0.00	9.75	36.59	76.13
123059.00	0.46	0.11	-0.44	0.00	10.00	6.94	14.92
123162.00	0.37	0.30	-0.40	0.00	10.00	6.30	14.69
123267.00	0.36	0.12	-0.39	0.00	10.00	7.12	17.23
123371.00	0.44	-0.11	-0.40	0.00	10.00	10.99	25.77
123474.00	0.48	-0.06	-0.41	0.00	10.00	6.73	15.54
123579.00	0.44	-0.04	-0.41	0.00	10.00	12.42	28.38
123682.00	0.46	-0.04	-0.42	0.00	10.00	29.20	65.93
123787.00	0.54	-0.10	-0.43	0.00	10.00	17.73	38.97
123904.00	0.54	-0.10	-0.44	0.00	10.00	8.12	17.33
124021.00	0.50	0.33	-0.40	0.00	10.00	28.61	67.79
124138.00	0.55	-0.14	-0.42	0.00	10.00	14.94	33.83
124256.00	0.50	-0.08	-0.43	0.00	10.00	15.27	33.69
124360.00	0.51	0.17	-0.41	0.00	10.00	7.30	16.88
124476.00	0.51	0.16	-0.39	0.00	10.00	6.98	17.02
124593.00	0.42	0.01	-0.39	0.00	10.00	5.61	13.72
124697.00	0.31	-0.18	-0.41	0.00	10.00	5.78	13.40
124800.00	0.34	0.09	-0.40	0.00	10.00	6.20	14.73
124904.00	0.42	-0.28	-0.43	0.00	10.00	6.52	14.34
125007.00	0.43	0.05	-0.42	0.00	10.00	8.99	20.02
125111.00	0.54	-0.28	-0.45	0.00	10.00	8.23	17.00
125228.00	0.59	0.11	-0.44	0.00	9.89	6.19	13.21
125344.00	0.51	0.06	-0.43	0.00	9.64	6.50	14.09
125462.00	0.48	0.28	-0.40	0.00	9.89	19.06	45.25
125569.00	0.53	-0.03	-0.40	0.00	10.00	7.98	18.77
125685.00	0.51	-0.03	-0.41	0.00	10.00	7.94	18.51
125802.00	0.50	-0.21	-0.43	0.00	10.00	7.26	15.83
125919.00	0.44	0.11	-0.42	0.00	10.00	6.10	13.76
126022.00	0.36	0.32	-0.38	0.00	10.00	5.73	14.17
126127.00	0.30	0.13	-0.37	0.00	10.00	7.20	18.54
126230.00	0.39	-0.31	-0.40	0.00	10.00	6.82	16.03
126334.00	0.40	-0.18	-0.42	0.00	10.00	7.52	16.78
126438.00	0.44	0.15	-0.41	0.00	10.00	18.77	43.72
126545.00	0.51	-0.12	-0.42	0.00	10.00	10.35	23.26
126662.00	0.44	-0.14	-0.43	0.00	10.00	9.03	19.43
126766.00	0.34	0.01	-0.43	0.00	9.89	30.32	65.42
126872.00	0.38	0.08	-0.43	0.00	9.97	33.13	73.03
126979.00	0.42	-0.06	-0.43	0.00	10.00	33.81	73.30
127083.00	0.46	-0.19	-0.45	0.00	10.00	37.38	76.96
127187.00	0.44	-0.24	-0.48	0.00	10.00	37.07	71.71
127292.00	0.45	0.09	-0.47	0.00	10.00	36.90	72.98
127398.00	0.45	0.12	-0.46	0.00	10.00	18.52	37.81
127504.00	0.38	0.06	-0.45	0.00	10.00	7.35	15.25
127608.00	0.31	0.08	-0.44	0.00	9.94	7.85	16.63
127713.00	0.33	0.07	-0.43	0.00	9.88	26.19	56.56
127819.00	0.36	-0.30	-0.47	0.00	10.00	9.04	18.00
127923.00	0.34	0.17	-0.45	0.00	10.00	13.29	27.65
128027.00	0.36	-0.02	-0.45	0.00	10.00	8.54	17.68
128131.00	0.38	0.13	-0.44	0.00	10.00	12.98	27.79
128235.00	0.38	-0.06	-0.44	0.00	10.00	7.26	15.30
128338.00	0.29	0.07	-0.44	0.00	9.85	22.71	48.82
128444.00	0.29	0.20	-0.41	0.00	9.88	24.56	55.84
128550.00	0.29	-0.06	-0.42	0.00	10.00	18.83	42.06
128654.00	0.25	0.13	-0.41	0.00	9.86	30.59	70.77
128760.00	0.34	-0.13	-0.42	0.00	10.00	7.13	15.89
128864.00	0.31	-0.10	-0.43	0.00	10.00	6.70	14.51
128967.00	0.28	0.18	-0.41	0.00	10.00	6.71	15.29
129071.00	0.31	0.13	-0.40	0.00	10.00	6.05	14.29
129174.00	0.32	-0.26	-0.43	0.00	10.00	6.24	13.69
129276.00	0.20	0.08	-0.42	0.00	9.75	5.76	12.91
129381.00	0.18	0.39	-0.38	0.00	9.76	21.77	54.67
129486.00	0.42	0.60	-0.32	0.00	10.00	35.67	109.25
129591.00	0.66	0.39	-0.27	0.00	9.75	35.66	126.48
129709.00	0.80	0.28	-0.24	0.00	9.50	41.76	169.59
129826.00	0.85	0.09	-0.23	0.00	9.25	34.09	144.90
129944.00	0.90	0.40	-0.18	0.00	9.00	35.83	193.30
130075.00	0.89	0.21	-0.16	0.00	9.25	33.46	212.48
130194.00	0.94	0.12	-0.14	0.00	9.15	29.12	203.05
130325.00	0.90	0.16	-0.12	0.00	9.40	19.19	157.96
130443.00	0.95	0.05	-0.11	0.00	9.65	13.63	118.28
130575.00	0.91	0.15	-0.10	0.00	9.90	17.02	177.67
130706.00	0.95	0.07	-0.09	0.00	10.00	18.70	217.71
130838.00	0.92	-0.11	-0.10	0.00	10.00	22.39	222.02
130968.00	0.97	0.14	-0.08	0.00	10.00	22.04	269.21
131099.00	0.95	-0.02	-0.08	0.00	10.00	20.35	240.39
131230.00	0.97	-0.39	-0.14	0.00	10.00	36.01	263.56
131359.00	0.46	-0.15	-0.15	0.00	10.00	36.83	235.90
131464.00	0.66	0.13	-0.14	0.00	10.00	31.82	223.23
131581.00	0.80	-0.06	-0.15	0.00	10.00	37.77	252.51
131699.00	0.85	0.12	-0.13	0.00	10.00	30.18	223.46
131818.00	0.90	-0.46	-0.19	0.00	10.00	38.90	203.63
131934.00	0.52	-0.17	-0.21	0.00	9.75	29.24	138.46
132051.00	0.67	-0.20	-0.23	0.00	9.50	26.07	110.54
132169.00	0.82	0.04	-0.23	0.00	9.25	24.05	104.24
132287.00	0.83	0.23	-0.20	0.00	9.00	20.98	103.59
132407.00	0.87	-0.48	-0.26	0.00	8.75	25.83	97.95
132523.00	0.31	-0.23	-0.28	0.00	8.50	11.14	38.08
132627.00	0.17	0.07	-0.28	0.00	8.25	5.80	20.36
132731.00	0.19	-0.05	-0.28	0.00	8.00	5.12	17.66
132836.00	0.23	-0.38	-0.32	0.00	8.25	6.88	20.57
132939.00	0.25	-0.11	-0.33	0.00	8.50	6.36	18.31
133045.00	0.36	0.22	-0.31	0.00	8.25	5.70	17.75
133149.00	0.44	0.16	-0.29	0.00	8.00	5.12	16.90
133253.00	0.30	0.37	-0.26	0.00	7.75	3.87	14.78
133357.00	0.05	0.11	-0.24	0.00	7.60	3.64	14.60
133453.00	0.00	0.07	-0.24	0.00	7.35	4.10	16.93
133549.00	0.02	-0.11	-0.25	0.00	7.60	15.79	62.15
133640.00	0.05	-0.00	-0.25	0.00	7.85	21.89	86.15
133731.00	0.11	0.25	-0.23	0.00	7.60	23.67	103.01
133834.00	0.22	0.13	-0.21	0.00	7.35	30.04	139.11
133939.00	0.37	-0.66	-0.28	0.00	7.10	37.86	130.62
134043.00	0.52	-0.46	-0.33	0.00	7.35	31.80	92.95
134160.00	0.52	-0.29	-0.36	0.00	7.60	13.53	35.49
134277.00	0.44	0.10	-0.35	0.00	7.85	5.77	15.67
134381.00	0.25	0.28	-0.32	0.00	8.10	5.31	15.83
134484.00	0.15	-0.06	-0.33	0.00	8.35	27.16	79.41
134587.00	0.23	-0.15	-0.35	0.00	8.60	33.65	93.58
134691.00	0.36	-0.29	-0.38	0.00	8.85	39.45	100.13
134795.00	0.45	-0.14	-0.39	0.00	9.10	33.14	80.67
134898.00	0.47	0.08	-0.38	0.00	9.34	33.12	82.49
135002.00	0.48	0.44	-0.34	0.00	9.59	21.32	60.95
135109.00	0.47	-0.16	-0.35	0.00	9.84	18.23	49.37
135213.00	0.47	-0.18	-0.37	0.00	10.00	18.01	46.09
135317.00	0.45	-0.17	-0.39	0.00	10.00	35.30	85.93
135420.00	0.52	0.12	-0.38	0.00	9.75	35.11	88.54
135537.00	0.52	-0.01	-0.38	0.00	10.00	16.21	40.78
135654.00	0.48	0.05	-0.37	0.00	10.00	5.39	13.81
135757.00	0.41	0.06	-0.37	0.00	10.00	5.46	14.27
135861.00	0.41	-0.12	-0.38	0.00	10.00	5.48	13.77
135964.00	0.40	-0.00	-0.38	0.00	10.00	5.39	13.56
136068.00	0.41	0.21	-0.36	0.00	10.00	5.10	13.67
136172.00	0.44	-0.28	-0.39	0.00	10.00	5.33	13.09
136275.00	0.38	-0.23	-0.41	0.00	10.00	5.18	11.93
136378.00	0.29	0.28	-0.38	0.00	10.00	5.25	13.12
136481.00	0.32	0.30	-0.35	0.00	10.00	5.08	13.92
136586.00	0.37	-0.07	-0.36	0.00	10.00	5.51	14.75
136688.00	0.40	0.07	-0.35	0.00	10.00	5.32	14.57
136793.00	0.47	-0.19	-0.37	0.00	10.00	5.70	14.68
136896.00	0.60	0.06	-0.36	0.00	10.00	5.45	14.28
137014.00	0.59	-0.32	-0.40	0.00	10.00	5.71	13.43
137131.00	0.47	0.38	-0.36	0.00	10.00	5.35	14.32
137235.00	0.40	0.12	-0.35	0.00	10.00	5.02	13.95
137339.00	0.37	0.09	-0.34	0.00	10.00	5.43	15.54
137443.00	0.34	0.11	-0.33	0.00	10.00	7.18	21.30
137546.00	0.38	0.01	-0.32	0.00	10.00	22.08	65.60
137653.00	0.42	-0.29	-0.36	0.00	10.00	25.77	69.44
137756.00	0.36	-0.02	-0.36	0.00	10.00	36.53	97.83
137860.00	0.43	0.09	-0.35	0.00	10.00	34.14	94.06
137963.00	0.57	-0.06	-0.35	0.00	10.00	34.48	93.28
138083.00	0.64	-0.34	-0.39	0.00	10.00	21.01	50.45
138200.00	0.65	-0.11	-0.41	0.00	10.00	21.65	50.18
138316.00	0.72	-0.09	-0.42	0.00	10.00	15.98	35.94
138433.00	0.65	-0.32	-0.46	0.00	10.00	6.52	13.31
138551.00	0.48	0.31	-0.42	0.00	10.00	6.50	14.60
138654.00	0.51	-0.10	-0.43	0.00	10.00	6.26	13.69
138772.00	0.44	-0.06	-0.44	0.00	10.00	6.85	14.70
138874.00	0.44	0.01	-0.44	0.00	10.00	8.92	19.20
138979.00	0.45	-0.05	-0.44	0.00	10.00	7.12	15.10
139082.00	0.42	-0.00	-0.44	0.00	10.00	9.25	19.62
139186.00	0.39	0.04	-0.44	0.00	10.00	10.08	21.58
139289.00	0.40	0.15	-0.42	0.00	10.00	18.86	42.05
139396.00	0.47	0.10	-0.41	0.00	10.00	10.05	23.09
139499.00	0.46	-0.15	-0.43	0.00	10.00	9.30	20.46
139602.00	0.42	-0.14	-0.44	0.00	10.00	12.58	26.66
139706.00	0.48	-0.31	-0.47	0.00	10.00	11.23	21.92
139810.00	0.53	0.14	-0.46	0.00	9.75	7.19	14.54
139926.00	0.42	0.17	-0.44	0.00	10.00	6.60	14.04
140030.00	0.31	0.09	-0.43	0.00	9.98	15.15	33.02
140134.00	0.44	-0.17	-0.45	0.00	10.00	31.45	65.42
140238.00	0.61	-0.18	-0.47	0.00	10.00	20.24	40.17
140355.00	0.67	-0.20	-0.49	0.00	10.00	22.38	41.99
140473.00	0.70	0.39	-0.44	0.00	10.00	19.31	40.62
140591.00	0.67	0.04	-0.44	0.00	10.00	7.60	16.21
140707.00	0.51	0.13	-0.42	0.00	9.85	10.25	22.70
140825.00	0.49	-0.27	-0.46	0.00	10.00	8.63	17.64
140929.00	0.43	0.10	-0.45	0.00	10.00	19.36	40.60
141035.00	0.49	0.02	-0.44	0.00	10.00	20.08	42.30
141142.00	0.48	0.03	-0.44	0.00	10.00	9.69	20.57
141246.00	0.43	-0.00	-0.44	0.00	10.00	7.22	15.32
141349.00	0.34	0.28	-0.41	0.00	10.00	13.53	30.93
141454.00	0.41	-0.11	-0.42	0.00	10.00	18.48	41.00
141557.00	0.45	-0.09	-0.43	0.00	10.00	21.57	46.70
141661.00	0.52	-0.00	-0.43	0.00	10.00	31.50	68.14
141777.00	0.64	-0.24	-0.46	0.00	10.00	34.48	69.52
141894.00	0.67	-0.20	-0.48	0.00	10.00	19.42	36.96
142011.00	0.53	0.09	-0.47	0.00	9.75	22.23	43.35
142128.00	0.50	-0.08	-0.48	0.00	9.79	20.55	39.19
142245.00	0.42	-0.15	-0.50	0.00	10.00	22.13	40.42
142349.00	0.42	0.07	-0.49	0.00	10.00	40.03	74.38
142453.00	0.48	-0.01	-0.49	0.00	10.00	39.58	73.39
142558.00	0.46	-0.12	-0.51	0.00	10.00	23.12	41.59
142662.00	0.43	0.15	-0.49	0.00	10.00	22.46	41.94
142768.00	0.38	0.36	-0.45	0.00	10.00	32.64	67.05
142874.00	0.49	-0.21	-0.47	0.00	10.00	24.07	46.81
142979.00	0.55	-0.34	-0.51	0.00	9.75	24.01	42.83
143095.00	0.64	-0.13	-0.53	0.00	9.90	25.06	43.12
143212.00	0.68	-0.11	-0.54	0.00	10.00	24.05	40.18
143330.00	0.62	-0.16	-0.56	0.00	0.00	8.47	13.56
143446.00	0.47	0.06	-0.55	0.00	0.00	13.34	21.69
143549.00	0.08	0.86	-0.46	0.00	0.24	58.66	117.59
143643.00	0.01	0.88	-0.38	0.00	0.29	89.42	224.06
143736.00	0.10	-0.03	-0.38	0.00	0.54	83.71	208.11
143827.00	0.18	0.20	-0.36	0.00	0.35	78.17	205.28
143931.00	0.25	-0.24	-0.39	0.00	0.60	82.06	200.06
144034.00	0.29	-0.10	-0.40	0.00	0.85	65.37	154.88
144138.00	0.32	-0.35	-0.44	0.00	1.10	50.27	107.93
144241.00	0.36	0.62	-0.37	0.00	1.35	76.08	195.21
144345.00	0.33	0.29	-0.34	0.00	1.60	73.19	205.89
144448.00	0.36	0.44	-0.30	0.00	1.35	69.44	227.15
144552.00	0.28	-0.19	-0.32	0.00	1.60	73.05	223.44
144656.00	0.31	0.09	-0.31	0.00	1.35	56.84	179.58
144759.00	0.29	0.18	-0.29	0.00	1.10	27.59	93.02
144864.00	0.26	0.60	-0.22	0.00	0.85	31.20	136.39
144967.00	0.22	0.28	-0.20	0.00	0.60	39.68	200.15
145071.00	0.27	-0.37	-0.23	0.00	0.35	47.43	198.46
145175.00	0.33	0.16	-0.22	0.00	0.10	30.20	136.62
145278.00	0.33	0.02	-0.22	0.00	-0.15	36.95	168.77
145384.00	0.35	-0.51	-0.27	0.00	-0.40	46.79	169.26
145487.00	0.04	0.22	-0.25	0.00	-0.60	31.75	125.97
145581.00	0.00	1.16	-0.14	0.00	0.20	28.56	205.33
145677.00	0.00	-0.03	-0.14	0.00	0.45	32.25	226.76
145767.00	0.01	-0.90	-0.22	0.00	0.70	11.98	52.91
145857.00	0.08	-0.31	-0.25	0.00	0.95	19.25	75.18
145947.00	0.12	0.13	-0.24	0.00	0.70	24.13	99.02
146051.00	0.19	0.25	-0.21	0.00	0.45	16.51	76.35
146154.00	0.20	0.89	-0.12	0.00	0.53	4.63	38.04
146262.00	0.23	0.46	-0.07	0.00	0.78	1.12	15.71
146365.00	0.27	-0.06	-0.08	0.00	1.03	1.13	14.55
146468.00	0.28	0.11	-0.07	0.00	1.28	0.97	14.56
146572.00	0.27	-0.23	-0.09	0.00	1.53	1.37	14.99
146675.00	0.25	-0.02	-0.09	0.00	1.78	1.34	14.30
146780.00	0.22	-0.06	-0.10	0.00	2.03	1.48	14.75
146883.00	0.15	-0.33	-0.13	0.00	2.26	1.98	14.69
146987.00	0.10	-0.20	-0.16	0.00	2.51	2.33	14.87
147077.00	0.07	-0.13	-0.17	0.00	2.76	2.50	14.84
147168.00	0.06	-0.30	-0.19	0.00	3.01	2.78	14.09
147258.00	0.07	-0.21	-0.21	0.00	3.26	3.20	14.71
147349.00	0.11	0.01	-0.21	0.00	3.01	3.33	15.39
147453.00	0.11	-0.02	-0.21	0.00	2.76	3.21	14.71
147557.00	0.13	0.04	-0.21	0.00	2.51	3.24	15.17
147660.00	0.12	-0.11	-0.22	0.00	2.26	3.20	14.24
147765.00	0.11	-0.32	-0.25	0.00	2.01	3.79	14.57
147868.00	0.09	-0.08	-0.26	0.00	2.26	3.74	13.87
147959.00	0.23	0.87	-0.18	0.00	2.01	7.14	38.33
148067.00	0.36	-0.03	-0.19	0.00	2.26	2.85	15.01
148171.00	0.42	0.40	-0.15	0.00	2.51	15.96	108.41
148275.00	0.41	0.07	-0.14	0.00	2.76	17.71	126.45
148379.00	0.37	0.04	-0.14	0.00	3.01	4.42	32.52
148484.00	0.37	0.03	-0.13	0.00	3.26	9.85	73.92
148588.00	0.47	0.05	-0.13	0.00	3.51	11.05	86.51
148692.00	0.55	-0.05	-0.13	0.00	3.76	12.58	94.41
148809.00	0.53	-0.19	-0.15	0.00	3.84	15.03	96.47
148925.00	0.50	0.03	-0.15	0.00	4.09	14.51	95.33
149030.00	0.55	0.11	-0.14	0.00	3.98	13.17	93.73
149147.00	0.62	-0.16	-0.16	0.00	4.23	13.71	86.13
149264.00	0.58	0.04	-0.15	0.00	3.98	20.82	135.18
149382.00	0.58	0.11	-0.14	0.00	3.97	22.32	158.44
149498.00	0.43	0.10	-0.13	0.00	4.22	4.69	36.35
149603.00	0.22	-0.05	-0.13	0.00	4.47	2.09	15.61
149706.00	0.19	-0.61	-0.20	0.00	4.22	2.97	14.99
149811.00	0.18	-0.49	-0.25	0.00	3.97	3.79	15.05
149913.00	0.13	-0.16	-0.26	0.00	3.72	3.80	14.09
150018.00	0.03	-0.06	-0.27	0.00	3.97	4.08	14.73
150108.00	0.01	0.19	-0.25	0.00	3.75	3.64	14.13
150204.00	0.09	0.29	-0.22	0.00	4.00	3.10	13.56
150299.00	0.14	0.25	-0.20	0.00	3.75	7.77	38.21
150403.00	0.17	-0.54	-0.26	0.00	3.50	4.37	16.61
150506.00	0.00	0.16	-0.24	0.00	3.28	4.38	17.86
150601.00	0.03	0.07	-0.23	0.00	3.06	3.55	14.87
150696.00	0.08	-0.14	-0.25	0.00	3.31	3.51	13.93
150788.00	0.09	0.04	-0.24	0.00	3.20	3.47	13.94
150883.00	0.13	-0.02	-0.25	0.00	2.95	3.44	13.71
150986.00	0.18	-0.08	-0.25	0.00	2.70	3.55	13.68
151090.00	0.25	0.03	-0.25	0.00	2.45	3.50	13.69
151193.00	0.24	-0.31	-0.28	0.00	2.20	3.94	13.57
151297.00	0.15	-0.20	-0.30	0.00	1.95	4.22	13.49
151400.00	0.07	0.19	-0.28	0.00	1.73	3.95	13.57
151495.00	0.02	0.19	-0.27	0.00	1.48	3.70	13.64
151591.00	0.00	0.09	-0.26	0.00	1.23	3.64	13.89
151688.00	0.00	0.13	-0.24	0.00	0.98	3.58	14.38
151783.00	0.00	0.20	-0.22	0.00	0.91	3.25	14.22
151878.00	0.00	0.14	-0.21	0.00	0.86	3.21	14.94
151973.00	0.00	0.21	-0.19	0.00	1.01	2.78	14.32
152070.00	0.00	0.08	-0.18	0.00	1.05	2.80	15.02
152168.00	0.00	0.01	-0.18	0.00	1.00	2.67	14.34
152266.00	0.00	0.29	-0.16	0.00	1.25	3.40	21.69
152366.00	0.01	0.24	-0.13	0.00	1.50	5.59	42.44
152465.00	0.01	0.02	-0.13	0.00	1.75	4.58	35.38
152563.00	0.01	0.09	-0.12	0.00	2.00	2.63	21.79
152663.00	0.01	0.08	-0.11	0.00	2.25	2.61	23.13
152762.00	0.00	0.24	-0.09	0.00	2.50	5.42	61.21
152860.00	0.00	0.11	-0.08	0.00	2.75	1.94	25.11
152960.00	0.00	0.03	-0.07	0.00	3.00	1.68	22.42
153059.00	0.01	0.04	-0.07	0.00	3.25	1.69	23.76
153157.00	0.04	-0.25	-0.10	0.00	3.50	2.21	23.17
153256.00	0.09	-0.20	-0.11	0.00	3.75	2.57	22.33
153356.00	0.14	-0.19	-0.13	0.00	4.00	2.89	21.50
153458.00	0.16	-0.21	-0.15	0.00	4.16	3.31	21.17
153562.00	0.14	-0.07	-0.16	0.00	4.32	2.50	15.31
153665.00	0.09	-0.05	-0.17	0.00	4.57	2.47	14.61
153755.00	0.05	-0.13	-0.18	0.00	4.82	2.59	14.36
153850.00	0.01	-0.09	-0.19	0.00	5.07	2.71	14.34
153950.00	0.00	-0.06	-0.19	0.00	5.32	2.71	13.87
154048.00	0.01	-0.26	-0.22	0.00	5.57	3.06	13.80
154147.00	0.03	-0.20	-0.24	0.00	5.82	3.29	13.51
154247.00	0.03	-0.12	-0.25	0.00	6.07	3.68	14.36
154346.00	0.04	0.19	-0.23	0.00	6.12	20.47	86.50
154444.00	0.12	-0.04	-0.24	0.00	5.87	28.06	116.43
154549.00	0.29	-0.23	-0.26	0.00	5.62	35.19	132.17
154653.00	0.48	-0.56	-0.32	0.00	5.87	23.21	70.34
154758.00	0.59	-0.67	-0.39	0.00	6.12	5.28	12.87
154874.00	0.55	-0.10	-0.40	0.00	6.37	5.34	12.60
154991.00	0.37	-0.22	-0.43	0.00	6.62	5.67	12.45
155095.00	0.24	-0.20	-0.45	0.00	6.87	6.02	12.54
155198.00	0.15	0.18	-0.43	0.00	6.65	5.70	12.44
155301.00	0.16	0.29	-0.40	0.00	6.72	5.76	13.65
155405.00	0.27	0.25	-0.37	0.00	6.90	21.92	56.00
155509.00	0.40	0.15	-0.36	0.00	7.15	36.97	99.02
155614.00	0.47	-0.43	-0.40	0.00	7.40	32.03	75.24
155717.00	0.51	-0.23	-0.43	0.00	7.65	24.69	54.36
155835.00	0.56	-0.12	-0.44	0.00	7.90	22.08	46.90
155953.00	0.63	-0.08	-0.45	0.00	8.15	25.78	53.37
156069.00	0.55	-0.20	-0.47	0.00	8.25	6.44	12.58
156186.00	0.42	-0.03	-0.48	0.00	8.50	21.48	41.61
156290.00	0.46	0.21	-0.45	0.00	8.75	14.41	29.49
156394.00	0.50	-0.31	-0.49	0.00	8.50	10.01	18.94
156511.00	0.42	0.16	-0.47	0.00	8.75	0.00	0.00
156614.00	0.34	0.26	-0.44	0.00	9.00	0.00	0.00
156718.00	0.27	0.16	-0.43	0.00	9.07	0.00	0.00
156821.00	0.32	-0.00	-0.43	0.00	9.32	8.73	19.28
156925.00	0.44	-0.33	-0.46	0.00	9.57	17.91	36.17
157029.00	0.55	-0.12	-0.47	0.00	9.78	12.09	23.67
157146.00	0.57	0.36	-0.43	0.00	10.00	0.00	0.00
157262.00	0.51	-0.13	-0.44	0.00	10.00	0.00	0.00
157380.00	0.43	-0.25	-0.47	0.00	10.00	0.00	0.00
157484.00	0.39	0.40	-0.43	0.00	10.00	3.41	7.41
157588.00	0.31	-0.17	-0.45	0.00	10.00	4.80	9.96
157691.00	0.29	0.11	-0.44	0.00	9.96	5.60	11.99
157796.00	0.30	0.34	-0.40	0.00	10.00	5.27	12.38
157900.00	0.35	-0.15	-0.42	0.00	10.00	5.37	12.09
158004.00	0.38	-0.01	-0.42	0.00	10.00	6.60	14.82
158107.00	0.38	-0.10	-0.43	0.00	10.00	14.06	30.69
158211.00	0.40	0.08	-0.42	0.00	10.00	5.40	12.08
158315.00	0.35	-0.11	-0.43	0.00	10.00	5.63	12.22
158418.00	0.34	-0.12	-0.44	0.00	10.00	7.59	15.95
158522.00	0.37	0.09	-0.43	0.00	10.00	6.43	13.86
158626.00	0.37	-0.00	-0.43	0.00	10.00	6.73	14.50
158730.00	0.33	0.02	-0.43	0.00	9.94	6.12	13.24
158833.00	0.29	0.36	-0.40	0.00	10.00	5.89	14.10
158937.00	0.24	0.12	-0.38	0.00	9.97	5.54	13.75
159040.00	0.24	0.26	-0.36	0.00	10.00	5.74	15.42
159144.00	0.24	0.24	-0.33	0.00	10.00	5.12	14.89
159247.00	0.24	0.25	-0.31	0.00	9.75	4.74	15.02
159351.00	0.26	0.14	-0.29	0.00	9.50	3.54	11.83
159455.00	0.28	0.23	-0.27	0.00	9.25	4.09	14.97
159559.00	0.31	0.05	-0.26	0.00	9.00	3.83	14.32
159663.00	0.29	0.18	-0.24	0.00	8.75	3.79	15.29
159766.00	0.30	0.01	-0.24	0.00	8.50	3.82	15.52
159869.00	0.29	0.13	-0.23	0.00	8.25	8.52	36.67
159974.00	0.30	-0.03	-0.23	0.00	8.30	5.78	24.51
160077.00	0.27	0.34	-0.20	0.00	8.06	9.22	46.29
160182.00	0.30	0.05	-0.19	0.00	7.81	8.76	45.24
160286.00	0.36	-0.20	-0.21	0.00	7.93	10.31	48.01
160393.00	0.42	0.08	-0.20	0.00	7.68	13.00	63.25
160497.00	0.47	0.01	-0.20	0.00	7.51	9.59	46.99
160602.00	0.47	-0.05	-0.21	0.00	7.76	9.51	45.47
160708.00	0.45	0.04	-0.20	0.00	7.55	4.93	24.13
160813.00	0.48	-0.22	-0.22	0.00	7.80	4.05	17.69
160917.00	0.47	-0.21	-0.25	0.00	7.77	3.90	15.50
161021.00	0.44	0.12	-0.23	0.00	7.52	9.57	40.28
161126.00	0.42	0.02	-0.23	0.00	7.27	18.51	78.57
161229.00	0.42	-0.13	-0.24	0.00	7.20	15.74	63.10
161337.00	0.47	-0.02	-0.25	0.00	7.44	15.66	62.18
161443.00	0.52	-0.17	-0.26	0.00	7.19	16.87	62.33
161560.00	0.52	-0.20	-0.29	0.00	6.94	15.52	52.41
161679.00	0.51	0.34	-0.25	0.00	6.69	6.17	24.42
161797.00	0.57	-0.17	-0.27	0.00	6.44	4.23	15.42
161913.00	0.56	-0.34	-0.31	0.00	6.19	3.73	11.77
162030.00	0.38	0.20	-0.28	0.00	5.94	4.39	15.12
162135.00	0.34	0.22	-0.26	0.00	5.69	18.53	69.68
162239.00	0.36	-0.00	-0.26	0.00	5.44	25.43	95.51
162343.00	0.40	0.07	-0.25	0.00	5.19	19.70	76.13
162448.00	0.44	-0.23	-0.28	0.00	4.94	13.42	47.23
162554.00	0.44	-0.31	-0.31	0.00	4.69	15.06	47.14
162661.00	0.38	0.13	-0.30	0.00	4.44	28.29	92.81
162765.00	0.37	0.21	-0.27	0.00	4.19	23.29	82.90
162870.00	0.38	-0.18	-0.29	0.00	3.94	28.02	92.89
162973.00	0.42	0.09	-0.28	0.00	3.69	25.80	88.64
163078.00	0.48	0.12	-0.27	0.00	3.44	37.16	134.07
163183.00	0.53	-0.45	-0.32	0.00	3.69	42.78	129.91
163301.00	0.56	-0.17	-0.34	0.00	3.94	47.73	135.78
163418.00	0.62	-0.23	-0.37	0.00	4.19	28.29	73.93
163535.00	0.59	-0.08	-0.38	0.00	4.44	18.13	46.05
163652.00	0.55	-0.23	-0.40	0.00	4.69	27.82	65.46
163769.00	0.59	-0.00	-0.40	0.00	4.94	31.79	74.77
163886.00	0.57	-0.17	-0.42	0.00	5.19	21.69	48.39
164002.00	0.46	-0.06	-0.43	0.00	5.44	35.95	78.85
164106.00	0.43	0.06	-0.42	0.00	5.68	22.34	49.88
164210.00	0.44	-0.03	-0.42	0.00	5.93	21.52	47.59
164314.00	0.43	-0.05	-0.43	0.00	6.18	26.37	57.46
164418.00	0.43	0.10	-0.42	0.00	6.43	20.67	46.24
164523.00	0.35	0.13	-0.41	0.00	6.60	19.13	44.39
164627.00	0.32	0.39	-0.37	0.00	6.85	25.65	66.86
164731.00	0.41	-0.17	-0.38	0.00	7.10	21.23	52.60
164835.00	0.43	-0.01	-0.38	0.00	7.35	43.61	107.81
164939.00	0.52	-0.05	-0.39	0.00	7.60	49.95	121.55
165056.00	0.62	-0.09	-0.40	0.00	7.85	41.94	99.12
165173.00	0.60	-0.06	-0.41	0.00	8.10	41.62	96.46
165289.00	0.59	0.26	-0.38	0.00	8.17	45.62	115.34
165407.00	0.65	-0.40	-0.42	0.00	8.40	36.53	81.04
165526.00	0.62	0.17	-0.40	0.00	8.35	37.59	88.16
165644.00	0.65	0.06	-0.40	0.00	8.60	6.16	14.75
165762.00	0.53	-0.18	-0.42	0.00	8.85	8.25	18.66
165877.00	0.46	0.10	-0.40	0.00	9.10	17.86	41.68
165984.00	0.50	0.03	-0.40	0.00	8.85	17.72	41.74
166100.00	0.55	-0.01	-0.40	0.00	9.10	25.83	60.67
166218.00	0.60	0.13	-0.39	0.00	9.18	17.14	41.98
166335.00	0.57	-0.22	-0.41	0.00	9.43	8.92	20.35
166452.00	0.50	-0.06	-0.42	0.00	9.68	17.92	40.06
166568.00	0.56	-0.34	-0.46	0.00	9.70	20.64	41.62
166685.00	0.52	0.20	-0.44	0.00	9.45	19.65	42.09
166802.00	0.55	-0.13	-0.45	0.00	9.70	20.61	42.47
166919.00	0.59	0.21	-0.43	0.00	9.83	6.24	13.70
167035.00	0.47	0.14	-0.41	0.00	10.00	7.64	17.55
167139.00	0.45	0.31	-0.38	0.00	10.00	8.12	20.39
167243.00	0.45	0.05	-0.37	0.00	10.00	5.49	14.02
167347.00	0.44	0.02	-0.37	0.00	10.00	5.45	14.03
167450.00	0.43	-0.02	-0.37	0.00	10.00	5.49	14.02
167554.00	0.44	-0.18	-0.39	0.00	10.00	5.48	13.27
167657.00	0.40	-0.30	-0.42	0.00	10.00	5.52	12.27
167760.00	0.30	-0.09	-0.43	0.00	10.00	44.26	95.98
167864.00	0.26	0.06	-0.43	0.00	9.75	63.27	139.38
167967.00	0.33	0.33	-0.39	0.00	9.98	54.98	133.01
168071.00	0.47	0.45	-0.34	0.00	10.00	31.60	87.98
168175.00	0.61	0.62	-0.28	0.00	9.75	23.67	82.22
168293.00	0.73	0.34	-0.24	0.00	9.50	48.99	200.31
168412.00	0.82	0.25	-0.21	0.00	9.25	56.64	265.52
168529.00	0.88	0.17	-0.19	0.00	9.31	41.82	216.82
168648.00	0.87	0.02	-0.19	0.00	9.17	24.12	126.89
168766.00	0.92	0.23	-0.16	0.00	8.92	16.41	101.22
168898.00	0.92	-0.14	-0.18	0.00	8.67	15.69	86.35
169029.00	0.92	-0.02	-0.18	0.00	8.42	16.25	87.97
169160.00	0.88	0.25	-0.15	0.00	8.67	19.60	129.94
169278.00	0.90	0.39	-0.10	0.00	8.92	15.42	148.06
169396.00	0.87	0.33	-0.06	0.00	9.17	8.67	133.41
169512.00	0.41	0.11	-0.05	0.00	9.42	6.03	114.77
169616.00	0.10	-0.07	-0.06	0.00	9.67	1.60	26.82
169719.00	0.18	-0.41	-0.10	0.00	9.92	2.35	22.89
169822.00	0.21	0.11	-0.09	0.00	10.00	1.30	14.30
169926.00	0.24	-0.43	-0.14	0.00	10.00	1.58	11.59
170030.00	0.28	-0.23	-0.16	0.00	10.00	2.16	13.51
170134.00	0.46	-0.16	-0.17	0.00	10.00	2.50	14.14
170238.00	0.69	0.20	-0.15	0.00	10.00	2.27	14.64
170356.00	0.56	0.05	-0.15	0.00	9.75	2.15	14.43
170474.00	0.32	0.02	-0.15	0.00	9.76	2.26	15.35
170577.00	0.14	0.18	-0.13	0.00	9.56	2.49	19.48
170682.00	0.18	-0.31	-0.16	0.00	9.61	2.39	14.86
170785.00	0.28	-0.42	-0.20	0.00	9.37	2.80	13.62
170890.00	0.31	-0.35	-0.24	0.00	9.12	3.46	14.17
170993.00	0.33	-0.12	-0.25	0.00	8.94	3.53	13.69
171098.00	0.25	0.04	-0.25	0.00	8.69	3.64	14.37
171202.00	0.19	0.16	-0.23	0.00	8.44	3.24	13.76
171305.00	0.20	0.14	-0.22	0.00	8.19	3.15	14.25
171409.00	0.00	-0.02	-0.22	0.00	8.44	3.07	13.80
171500.00	0.00	-0.14	-0.23	0.00	8.69	3.41	14.42
171590.00	0.00	0.02	-0.23	0.00	8.47	3.45	14.65
171684.00	0.02	0.15	-0.22	0.00	8.53	3.59	16.30
171777.00	0.10	0.13	-0.20	0.00	8.78	3.30	15.88
171871.00	0.15	0.30	-0.18	0.00	8.53	2.77	15.50
171974.00	0.25	-0.28	-0.21	0.00	8.38	3.16	15.19
172078.00	0.37	-0.36	-0.24	0.00	8.14	3.23	13.06
172181.00	0.41	-0.37	-0.28	0.00	7.89	3.72	12.93
172284.00	0.31	-0.18	-0.30	0.00	7.64	4.03	13.08
172388.00	0.21	-0.13	-0.31	0.00	7.39	4.20	13.02
172490.00	0.18	-0.21	-0.33	0.00	7.64	4.85	14.00
172594.00	0.19	0.01	-0.33	0.00	7.74	5.06	14.67
172698.00	0.26	-0.20	-0.35	0.00	7.99	6.35	17.26
172802.00	0.36	-0.10	-0.36	0.00	8.24	5.02	13.21
172906.00	0.44	-0.23	-0.39	0.00	8.49	4.49	11.03
173010.00	0.42	-0.26	-0.41	0.00	8.74	4.44	10.12
173115.00	0.39	-0.19	-0.43	0.00	8.99	5.19	11.21
173218.00	0.35	-0.17	-0.45	0.00	9.24	6.77	13.96
173323.00	0.38	-0.32	-0.49	0.00	9.49	8.58	16.27
173425.00	0.42	-0.02	-0.49	0.00	9.74	6.09	11.50
173532.00	0.42	0.40	-0.44	0.00	9.99	5.30	11.15
173635.00	0.39	-0.02	-0.45	0.00	10.00	0.28	0.60
173740.00	0.26	0.09	-0.44	0.00	9.90	0.00	0.00
173842.00	0.19	0.20	-0.42	0.00	9.77	1.17	2.64
173946.00	0.22	-0.03	-0.42	0.00	10.00	0.00	0.00
174050.00	0.20	-0.15	-0.43	0.00	10.00	0.56	1.21
174153.00	0.15	-0.19	-0.45	0.00	10.00	3.40	6.97
174256.00	0.15	-0.02	-0.46	0.00	10.00	3.42	6.97
174360.00	0.21	-0.01	-0.46	0.00	10.00	3.96	8.04
174462.00	0.26	-0.20	-0.48	0.00	10.00	2.33	4.50
174567.00	0.30	-0.04	-0.48	0.00	10.00	4.16	7.94
174670.00	0.33	-0.04	-0.49	0.00	10.00	4.48	8.47
174774.00	0.37	0.18	-0.47	0.00	10.00	5.27	10.44
174877.00	0.37	-0.26	-0.49	0.00	10.00	5.35	9.91
174981.00	0.36	0.07	-0.49	0.00	9.96	5.48	10.33
175085.00	0.40	-0.30	-0.52	0.00	10.00	5.80	10.16
175188.00	0.46	-0.15	-0.53	0.00	10.00	5.73	9.70
175292.00	0.39	-0.07	-0.54	0.00	10.00	4.00	6.65
175395.00	0.40	0.33	-0.51	0.00	10.00	5.58	10.03
175500.00	0.41	-0.05	-0.51	0.00	10.00	5.43	9.63
175603.00	0.45	0.14	-0.50	0.00	10.00	5.80	10.65
175707.00	0.51	0.10	-0.49	0.00	9.75	4.89	9.20
175823.00	0.49	0.20	-0.47	0.00	10.00	3.66	7.29
175927.00	0.36	-0.20	-0.49	0.00	10.00	4.77	9.03
176030.00	0.31	0.53	-0.43	0.00	10.00	5.08	11.02
176134.00	0.40	0.00	-0.43	0.00	10.00	5.44	11.82
176237.00	0.54	-0.04	-0.44	0.00	10.00	5.12	11.00
176354.00	0.61	-0.27	-0.47	0.00	10.00	5.67	11.22
176471.00	0.63	-0.24	-0.50	0.00	10.00	5.67	10.48
176587.00	0.60	-0.03	-0.50	0.00	10.00	5.60	10.27
176704.00	0.48	0.12	-0.49	0.00	10.00	5.36	10.15
176809.00	0.46	-0.03	-0.49	0.00	10.00	5.59	10.52
176913.00	0.44	0.23	-0.46	0.00	10.00	5.43	10.85
177017.00	0.48	-0.22	-0.49	0.00	10.00	5.78	10.91
177122.00	0.51	0.01	-0.49	0.00	9.75	6.08	11.50
177239.00	0.53	0.11	-0.47	0.00	9.50	0.00	0.00
177355.00	0.41	0.27	-0.44	0.00	9.75	0.00	0.00
177460.00	0.32	0.48	-0.39	0.00	10.00	4.89	11.82
177563.00	0.33	0.11	-0.38	0.00	10.00	4.35	10.86
177668.00	0.30	0.09	-0.37	0.00	10.00	4.40	11.30
177771.00	0.33	0.16	-0.35	0.00	10.00	5.14	13.90
177875.00	0.40	-0.03	-0.36	0.00	10.00	7.68	20.56
177979.00	0.44	-0.33	-0.39	0.00	10.00	8.48	20.53
178082.00	0.42	0.11	-0.38	0.00	10.00	8.43	21.12
178187.00	0.47	0.14	-0.37	0.00	10.00	16.46	43.04
178294.00	0.60	-0.30	-0.40	0.00	10.00	7.59	18.11
178411.00	0.60	-0.04	-0.40	0.00	10.00	6.06	14.28
178527.00	0.62	0.09	-0.39	0.00	10.00	8.27	20.05
178646.00	0.66	0.19	-0.37	0.00	10.00	4.13	10.71
178761.00	0.55	-0.09	-0.38	0.00	10.00	4.16	10.47
178878.00	0.43	0.34	-0.34	0.00	10.00	4.48	12.69
178982.00	0.52	-0.14	-0.35	0.00	10.00	4.74	12.84
179098.00	0.51	0.05	-0.35	0.00	10.00	8.02	22.14
179216.00	0.60	-0.08	-0.36	0.00	10.00	8.12	21.82
179333.00	0.57	-0.11	-0.37	0.00	10.00	7.54	19.50
179448.00	0.51	0.22	-0.34	0.00	10.00	7.93	22.17
179566.00	0.58	-0.22	-0.37	0.00	10.00	7.93	20.47
179683.00	0.63	-0.01	-0.37	0.00	10.00	8.61	22.20
179800.00	0.66	0.09	-0.36	0.00	10.00	8.01	21.29
179917.00	0.69	-0.19	-0.38	0.00	10.00	4.36	10.85
180033.00	0.56	0.27	-0.35	0.00	10.00	4.09	11.19
180150.00	0.49	0.23	-0.32	0.00	10.00	4.35	12.97
180254.00	0.53	-0.35	-0.36	0.00	10.00	5.31	14.08
180371.00	0.49	0.11	-0.35	0.00	10.00	8.21	22.65
180475.00	0.52	-0.02	-0.35	0.00	10.00	16.03	44.00
180593.00	0.56	-0.10	-0.36	0.00	10.00	8.22	21.78
180710.00	0.54	-0.00	-0.36	0.00	10.00	8.60	22.79
180827.00	0.52	-0.07	-0.37	0.00	10.00	8.70	22.46
180943.00	0.59	-0.06	-0.38	0.00	10.00	8.67	21.89
181061.00	0.60	0.27	-0.35	0.00	10.00	8.15	22.67
181179.00	0.65	-0.35	-0.39	0.00	10.00	8.97	22.06
181297.00	0.64	-0.12	-0.40	0.00	10.00	5.34	12.60
181413.00	0.53	0.09	-0.39	0.00	10.00	4.95	12.03
181529.00	0.46	0.04	-0.39	0.00	10.00	5.40	13.31
181634.00	0.40	0.10	-0.38	0.00	10.00	8.04	20.42
181737.00	0.43	0.00	-0.37	0.00	10.00	8.91	22.67
181841.00	0.45	-0.00	-0.37	0.00	10.00	10.90	27.71
181945.00	0.56	-0.21	-0.40	0.00	10.00	9.30	22.22
182062.00	0.54	-0.28	-0.43	0.00	10.00	9.68	21.17
182178.00	0.53	0.38	-0.38	0.00	10.00	11.63	28.71
182295.00	0.59	-0.15	-0.40	0.00	10.00	9.65	22.66
182412.00	0.57	-0.13	-0.42	0.00	10.00	9.66	21.77
182529.00	0.55	0.20	-0.39	0.00	10.00	9.56	23.00
182645.00	0.51	-0.10	-0.41	0.00	10.00	9.40	21.88
182762.00	0.48	0.28	-0.37	0.00	10.00	8.48	21.68
182865.00	0.46	0.37	-0.33	0.00	10.00	8.00	23.01
182969.00	0.41	-0.09	-0.34	0.00	10.00	12.16	33.89
183072.00	0.46	-0.20	-0.37	0.00	10.00	15.03	39.33
183177.00	0.49	0.31	-0.33	0.00	10.00	8.33	24.06
183280.00	0.56	-0.28	-0.36	0.00	10.00	8.52	22.53
183398.00	0.64	-0.09	-0.37	0.00	10.00	5.73	14.67
183514.00	0.63	-0.04	-0.38	0.00	10.00	5.55	13.99
183630.00	0.43	0.11	-0.36	0.00	10.00	7.09	18.58
183734.00	0.44	-0.47	-0.41	0.00	10.00	5.32	12.12
183837.00	0.42	0.22	-0.39	0.00	10.00	5.48	13.27
183941.00	0.44	0.07	-0.38	0.00	10.00	5.82	14.38
184045.00	0.47	-0.08	-0.39	0.00	10.00	4.65	11.21
184148.00	0.39	0.11	-0.38	0.00	10.00	4.76	11.87
184252.00	0.37	0.26	-0.35	0.00	10.00	4.36	11.79
184355.00	0.38	-0.10	-0.36	0.00	10.00	4.64	12.15
184460.00	0.34	0.08	-0.36	0.00	10.00	4.31	11.57
184562.00	0.33	-0.15	-0.37	0.00	10.00	5.55	14.24
184666.00	0.36	-0.21	-0.39	0.00	10.00	4.82	11.61
184769.00	0.29	-0.01	-0.40	0.00	10.00	5.09	12.21
184872.00	0.21	-0.27	-0.42	0.00	10.00	5.16	11.46
184976.00	0.15	-0.11	-0.43	0.00	10.00	5.57	12.01
185078.00	0.01	0.10	-0.42	0.00	10.00	5.08	11.26
185168.00	0.16	0.34	-0.39	0.00	10.00	10.62	25.61
185273.00	0.49	0.56	-0.33	0.00	10.00	15.47	44.59
185379.00	0.61	0.34	-0.30	0.00	9.75	4.16	13.51
185497.00	0.64	0.18	-0.28	0.00	9.50	3.61	12.73
185615.00	0.76	0.14	-0.26	0.00	9.25	3.46	13.01
185734.00	0.84	0.06	-0.25	0.00	9.00	3.25	12.60
185851.00	0.86	-0.03	-0.26	0.00	8.75	3.30	12.59
185969.00	0.92	0.41	-0.21	0.00	8.50	2.68	12.73
186100.00	0.88	0.13	-0.19	0.00	8.54	2.46	12.78
186219.00	0.92	0.43	-0.14	0.00	8.79	1.87	13.33
186350.00	0.88	0.16	-0.12	0.00	9.04	1.53	12.92
186468.00	0.92	0.12	-0.10	0.00	9.29	1.33	12.72
186598.00	0.69	0.26	-0.07	0.00	9.54	0.93	13.20
186715.00	0.13	0.02	-0.07	0.00	9.71	0.86	12.76
186819.00	0.31	-0.02	-0.07	0.00	9.96	0.93	13.42
186923.00	0.60	0.27	-0.04	0.00	10.00	0.52	12.78
187041.00	0.51	0.94	0.07	0.00	9.75	-0.91	12.98
187161.00	0.20	-0.33	0.03	0.00	9.50	-0.34	11.26
187265.00	0.25	-0.63	-0.04	0.00	9.75	0.44	12.56
187368.00	0.26	-0.10	-0.05	0.00	10.00	0.57	12.34
187472.00	0.29	-0.65	-0.11	0.00	10.00	1.48	12.93
187576.00	0.31	-0.50	-0.17	0.00	10.00	2.08	12.40
187679.00	0.45	-0.38	-0.21	0.00	10.00	2.26	10.82
187783.00	0.49	-0.19	-0.23	0.00	10.00	2.57	11.19
187886.00	0.21	0.22	-0.20	0.00	9.75	2.45	11.88
187990.00	0.02	0.10	-0.19	0.00	9.86	2.36	12.12
188084.00	0.01	-0.05	-0.20	0.00	10.00	2.50	12.54
188174.00	0.06	-0.13	-0.21	0.00	10.00	2.55	12.08
188265.00	0.06	-0.11	-0.22	0.00	10.00	2.68	12.05
188355.00	0.10	-0.34	-0.25	0.00	9.75	3.04	11.97
188460.00	0.11	-0.18	-0.27	0.00	9.50	6.67	24.28
188563.00	0.11	-0.11	-0.28	0.00	9.25	3.40	11.87
188666.00	0.04	-0.05	-0.28	0.00	9.50	3.59	12.28
188758.00	0.04	-0.03	-0.29	0.00	9.75	3.44	11.63
188848.00	0.06	-0.03	-0.29	0.00	10.00	3.47	11.62
188939.00	0.05	-0.06	-0.30	0.00	10.00	3.53	11.61
189029.00	0.04	-0.10	-0.30	0.00	10.00	3.70	11.78
189120.00	0.06	-0.08	-0.31	0.00	10.00	3.78	11.76
189210.00	0.12	-0.17	-0.33	0.00	10.00	3.96	11.70
189315.00	0.15	-0.10	-0.34	0.00	10.00	4.23	12.07
189418.00	0.15	-0.10	-0.35	0.00	10.00	4.21	11.61
189520.00	0.19	-0.12	-0.36	0.00	10.00	4.43	11.76
189624.00	0.10	-0.12	-0.37	0.00	10.00	4.49	11.50
189714.00	0.01	-0.09	-0.38	0.00	10.00	4.75	11.88
189804.00	0.02	-0.11	-0.39	0.00	10.00	4.70	11.42
189895.00	0.00	-0.06	-0.40	0.00	10.00	4.85	11.59
189986.00	0.02	-0.03	-0.40	0.00	10.00	4.71	11.18
190085.00	0.04	-0.06	-0.40	0.00	10.00	5.04	11.76
190184.00	0.04	0.05	-0.40	0.00	10.00	4.80	11.38
190283.00	0.00	0.03	-0.40	0.00	10.00	4.94	11.80
190382.00	0.00	0.00	-0.40	0.00	10.00	4.68	11.19
190481.00	0.00	-0.00	-0.40	0.00	10.00	4.68	11.19
190580.00	0.01	0.03	-0.39	0.00	10.00	4.74	11.40
190680.00	0.01	0.02	-0.39	0.00	10.00	4.72	11.41
190778.00	0.02	-0.06	-0.40	0.00	10.00	4.78	11.39
190877.00	0.03	0.06	-0.39	0.00	10.00	4.72	11.41
190977.00	0.03	-0.01	-0.39	0.00	10.00	4.73	11.41
191075.00	0.03	-0.18	-0.41	0.00	10.00	4.84	11.12
191174.00	0.03	0.18	-0.39	0.00	10.00	4.65	11.21
191273.00	0.04	-0.06	-0.40	0.00	10.00	4.80	11.38
191372.00	0.10	0.00	-0.40	0.00	9.75	4.79	11.38
191475.00	0.18	0.01	-0.40	0.00	9.50	4.79	11.38
191580.00	0.22	-0.05	-0.40	0.00	9.75	4.85	11.36
191683.00	0.23	-0.14	-0.42	0.00	10.00	5.02	11.28
191787.00	0.16	0.07	-0.41	0.00	9.75	4.93	11.32
191890.00	0.12	0.07	-0.40	0.00	9.50	4.85	11.36
191993.00	0.08	0.07	-0.40	0.00	9.75	4.69	11.19
192084.00	0.06	0.05	-0.39	0.00	9.94	4.64	11.21
192175.00	0.06	0.03	-0.39	0.00	10.00	4.78	11.63
192266.00	0.06	0.10	-0.38	0.00	10.00	4.50	11.26
192362.00	0.09	0.10	-0.37	0.00	10.00	4.39	11.31
192461.00	0.14	-0.13	-0.38	0.00	10.00	4.14	10.25
192566.00	0.18	-0.16	-0.40	0.00	10.00	4.73	11.17
192669.00	0.20	-0.01	-0.40	0.00	10.00	4.66	10.96
192773.00	0.19	-0.18	-0.42	0.00	10.00	5.04	11.27
192876.00	0.12	-0.03	-0.42	0.00	10.00	4.90	10.86
192979.00	0.10	-0.27	-0.45	0.00	10.00	5.39	11.11
193071.00	0.12	0.14	-0.44	0.00	9.75	5.05	10.79
193175.00	0.15	0.21	-0.42	0.00	9.52	5.00	11.29
193277.00	0.19	-0.24	-0.44	0.00	9.74	5.09	10.77
193382.00	0.13	0.18	-0.42	0.00	9.49	5.07	11.26
193485.00	0.10	0.10	-0.41	0.00	9.74	4.78	10.91
193577.00	0.12	0.52	-0.37	0.00	9.92	4.41	11.53
193681.00	0.16	-0.18	-0.38	0.00	10.00	4.46	11.05
193785.00	0.25	-0.12	-0.40	0.00	10.00	4.77	11.39
193889.00	0.31	0.20	-0.38	0.00	10.00	4.29	10.88
193993.00	0.33	-0.01	-0.38	0.00	10.00	4.55	11.48
194097.00	0.40	-0.03	-0.38	0.00	10.00	4.42	11.06
194201.00	0.48	0.14	-0.37	0.00	10.00	4.42	11.53
194306.00	0.46	0.24	-0.34	0.00	10.00	4.05	11.43
194410.00	0.67	0.52	-0.29	0.00	9.75	3.49	11.84
194528.00	0.80	-0.06	-0.29	0.00	9.50	3.46	11.40
194646.00	0.81	0.05	-0.29	0.00	9.25	3.39	11.42
194763.00	0.90	0.88	-0.19	0.00	9.37	2.25	11.92
194885.00	0.86	-0.69	-0.27	0.00	9.12	3.24	11.69
195004.00	0.92	-0.55	-0.34	0.00	9.37	4.07	11.66
195139.00	0.90	-0.55	-0.41	0.00	9.62	4.84	11.12
195258.00	0.92	-0.68	-0.49	0.00	9.37	5.73	10.69
195394.00	0.89	-0.29	-0.53	0.00	9.62	6.26	10.65
195512.00	0.94	0.08	-0.52	0.00	9.37	6.04	10.52
195643.00	0.89	-0.32	-0.56	0.00	0.00	6.72	10.62
195760.00	0.79	-0.17	-0.58	0.00	0.00	6.68	10.12
195876.00	0.08	0.45	-0.53	0.00	0.25	6.15	10.46
195966.00	-0.05	-0.21	-0.55	0.00	0.50	6.34	10.34
196058.00	0.07	0.07	-0.54	0.00	0.67	6.50	10.76
196149.00	0.00	-0.04	-0.55	0.00	0.92	6.31	10.36
196240.00	0.00	-0.04	-0.55	0.00	0.00	6.57	10.71
196330.00	-0.01	-0.18	-0.57	0.00	0.00	6.51	10.24
196421.00	-0.12	0.22	-0.55	0.00	-0.16	6.65	10.93
196520.00	-0.24	-0.36	-0.58	0.00	0.00	6.67	10.13
196619.00	-0.31	0.79	-0.50	0.00	0.25	5.86	10.62
196718.00	-0.20	0.10	-0.49	0.00	0.00	5.76	10.68
196817.00	0.02	0.01	-0.49	0.00	0.01	5.74	10.68
196916.00	-0.04	-0.33	-0.53	0.00	0.26	6.09	10.49
197015.00	0.08	-0.07	-0.53	0.00	0.51	6.16	10.45
197114.00	0.19	0.38	-0.50	0.00	0.36	5.77	10.67
197218.00	0.27	0.87	-0.41	0.00	0.42	4.79	11.15
197325.00	0.27	0.50	-0.35	0.00	0.67	4.18	11.39
197429.00	0.23	0.49	-0.30	0.00	0.42	3.59	11.59
197532.00	0.21	0.35	-0.26	0.00	0.17	3.17	11.71
197637.00	0.16	0.26	-0.24	0.00	-0.08	2.86	11.79
197741.00	0.10	0.21	-0.22	0.00	0.12	2.65	12.06
197834.00	-0.05	-0.05	-0.22	0.00	0.37	2.66	11.84
197925.00	0.07	-0.23	-0.24	0.00	0.62	2.90	11.78
198017.00	0.07	0.23	-0.22	0.00	0.86	4.40	19.66
198112.00	0.09	0.09	-0.21	0.00	1.02	2.64	12.29
198208.00	0.14	0.04	-0.21	0.00	0.77	2.51	11.87
198311.00	0.24	0.08	-0.20	0.00	0.52	2.50	12.32
198416.00	0.31	0.08	-0.19	0.00	0.27	2.30	11.91
198520.00	0.36	0.02	-0.19	0.00	0.02	2.36	12.35
198624.00	0.36	0.27	-0.16	0.00	0.27	1.95	11.97
198728.00	0.32	0.04	-0.16	0.00	0.22	2.07	13.07
198832.00	0.26	-0.14	-0.17	0.00	0.47	2.04	11.74
198935.00	0.20	-0.11	-0.18	0.00	0.46	2.18	11.71
199038.00	0.21	0.15	-0.17	0.00	0.21	2.00	11.74
199143.00	0.27	0.16	-0.15	0.00	0.24	1.83	11.99
199246.00	0.34	-0.01	-0.15	0.00	0.49	1.84	11.99
199351.00	0.22	-0.64	-0.22	0.00	0.24	2.64	11.84
199454.00	0.14	-0.16	-0.24	0.00	-0.01	2.79	11.58
199559.00	0.09	-0.12	-0.25	0.00	0.48	2.93	11.55
199649.00	-0.03	0.06	-0.24	0.00	0.23	2.92	11.77
199745.00	0.00	-0.05	-0.25	0.00	0.48	2.93	11.55
199836.00	0.00	0.75	-0.18	0.00	0.73	2.14	11.72
199932.00	0.00	0.09	-0.17	0.00	0.86	2.12	12.17
200029.00	0.00	0.14	-0.16	0.00	1.11	2.06	12.85
200127.00	0.00	0.07	-0.15	0.00	1.35	1.87	12.21
200222.00	0.00	-0.02	-0.15	0.00	1.60	1.83	11.77
200312.00	0.01	-0.01	-0.16	0.00	1.85	1.94	12.42
200402.00	0.00	-0.00	-0.16	0.00	2.10	1.85	11.77
200493.00	0.00	0.09	-0.15	0.00	2.35	1.75	11.78
200588.00	0.01	0.07	-0.14	0.00	2.60	1.67	11.80
200683.00	0.00	0.02	-0.14	0.00	2.85	1.65	11.80
200779.00	0.01	-0.02	-0.14	0.00	3.10	1.68	11.79
