# Supplementary material for: Lightweight and compact smart walking cane
Source: PeerJ Comput Sci. 2023 Nov 29;9:e1563. doi: 10.7717/peerj-cs.1563 (PMC10773566; doi:10.7717/peerj-cs.1563)
Supplement: Supplemental Information 15 — System signals during the test of elder user 4 with second robotic cane [file peerj-cs-09-1563-s015.csv]

=~=~=~=~=~=~=~=~=~=~=~= PuTTY log 2022.06.20 14:53:05 =~=~=~=~=~=~=~=~=~=~=~=
88473.00	-0.00	0.01	0.50	0.00	0.00	-324.17	595.05
88578.00	0.00	-3.67	0.11	0.00	0.00	-97.99	862.60
88672.00	0.00	-1.36	-0.01	0.00	0.00	11.93	827.88
88771.00	0.00	-1.83	-0.20	0.00	0.00	158.45	800.74
88871.00	0.00	-0.12	-0.21	0.00	0.00	164.23	780.00
88971.00	0.00	-1.94	-0.40	0.00	0.00	303.92	716.58
89064.00	0.00	1.81	-0.23	0.00	0.00	180.75	760.91
89162.00	0.00	-0.12	-0.24	0.00	0.25	76.94	308.39
89255.00	0.00	-0.22	-0.26	0.00	0.45	70.37	259.75
89347.00	0.00	-0.61	-0.32	0.00	0.56	65.84	198.50
89437.00	0.01	-0.66	-0.38	0.00	0.67	171.95	430.59
89527.00	0.06	1.02	-0.29	0.00	0.00	250.32	844.23
89621.00	0.07	0.72	-0.22	0.00	0.00	151.81	677.26
89714.00	-0.02	-0.39	-0.26	0.00	-0.25	93.58	356.39
89806.00	-0.06	-0.67	-0.32	0.00	-0.26	74.95	227.43
89897.00	-0.06	-0.21	-0.34	0.00	0.24	47.25	134.80
89995.00	0.00	0.76	-0.26	0.00	0.49	25.71	95.50
90093.00	0.09	0.95	-0.17	0.00	0.74	8.37	48.75
90192.00	0.08	-0.60	-0.23	0.00	0.92	12.88	55.08
90292.00	0.01	-0.32	-0.26	0.00	1.06	25.41	94.91
90390.00	0.00	0.42	-0.22	0.00	1.31	23.21	103.67
90489.00	0.03	0.83	-0.14	0.00	1.56	23.89	172.34
90589.00	0.11	0.01	-0.14	0.00	1.31	26.61	192.84
90692.00	0.02	-0.77	-0.22	0.00	1.18	44.60	203.16
90786.00	0.00	0.15	-0.20	0.00	1.21	53.19	259.50
90886.00	0.03	0.76	-0.13	0.00	1.46	34.79	274.08
90985.00	0.13	-0.29	-0.15	0.00	1.38	33.66	215.87
91087.00	0.08	-0.33	-0.19	0.00	1.63	26.81	140.30
91183.00	0.02	-0.17	-0.21	0.00	1.88	12.58	60.46
91282.00	0.03	-0.28	-0.23	0.00	2.13	9.35	39.40
91380.00	0.07	0.03	-0.23	0.00	2.02	8.21	35.02
91480.00	0.12	-0.04	-0.23	0.00	1.77	8.01	33.57
91583.00	0.20	-0.19	-0.25	0.00	1.52	9.22	35.53
91686.00	0.29	-0.28	-0.28	0.00	1.27	4.96	17.07
91790.00	0.36	-0.40	-0.32	0.00	1.52	6.32	18.77
91894.00	0.38	-0.74	-0.40	0.00	1.77	6.95	16.36
91998.00	0.32	-0.37	-0.44	0.00	2.02	7.33	15.57
92101.00	0.34	0.04	-0.44	0.00	2.09	6.67	14.33
92205.00	0.36	0.06	-0.43	0.00	2.24	6.01	13.13
92309.00	0.33	-0.14	-0.44	0.00	2.49	6.78	14.28
92412.00	0.33	-0.19	-0.46	0.00	2.74	6.09	12.20
92516.00	0.32	-0.05	-0.47	0.00	2.99	6.15	12.16
92620.00	0.27	0.02	-0.47	0.00	2.74	5.42	10.76
92723.00	0.15	-0.09	-0.48	0.00	2.98	5.89	11.41
92826.00	0.23	0.14	-0.46	0.00	2.75	36.21	72.69
92931.00	0.33	-0.10	-0.47	0.00	3.00	57.70	112.71
93034.00	0.42	0.25	-0.45	0.00	3.25	60.34	125.75
93137.00	0.51	-0.24	-0.47	0.00	3.22	57.56	112.78
93255.00	0.51	-0.17	-0.49	0.00	3.14	53.48	99.79
93372.00	0.46	-0.03	-0.50	0.00	3.39	63.20	116.95
93475.00	0.41	0.06	-0.49	0.00	3.46	63.99	120.21
93580.00	0.39	0.59	-0.43	0.00	3.71	61.68	135.49
93683.00	0.46	0.29	-0.40	0.00	3.96	49.89	118.92
93788.00	0.46	-0.02	-0.40	0.00	4.21	56.83	134.77
93891.00	0.45	0.31	-0.37	0.00	4.46	68.35	177.69
93996.00	0.42	0.14	-0.35	0.00	4.71	65.34	177.69
94099.00	0.51	0.28	-0.32	0.00	4.96	12.51	37.30
94218.00	0.59	-0.34	-0.36	0.00	5.21	4.76	12.49
94334.00	0.63	-0.19	-0.39	0.00	5.46	16.45	40.44
94451.00	0.57	-0.06	-0.39	0.00	5.71	26.99	64.91
94569.00	0.63	0.37	-0.35	0.00	5.96	52.94	144.82
94686.00	0.69	0.05	-0.34	0.00	6.21	64.70	180.18
94803.00	0.61	0.15	-0.33	0.00	6.46	51.70	152.04
94920.00	0.52	0.35	-0.29	0.00	6.21	28.91	98.01
95039.00	0.49	0.12	-0.27	0.00	5.96	24.60	87.92
95142.00	0.44	-0.03	-0.28	0.00	5.71	24.34	86.09
95248.00	0.38	-0.11	-0.29	0.00	5.46	28.77	97.36
95352.00	0.40	-0.05	-0.29	0.00	5.21	30.86	102.37
95456.00	0.45	-0.14	-0.31	0.00	4.96	32.17	101.24
95560.00	0.49	-0.12	-0.32	0.00	5.21	38.11	115.14
95665.00	0.50	-0.01	-0.32	0.00	5.46	59.01	177.68
95768.00	0.50	0.36	-0.28	0.00	5.21	58.29	199.66
95873.00	0.62	-0.15	-0.30	0.00	4.96	60.09	194.40
95990.00	0.65	-0.03	-0.30	0.00	4.71	54.15	172.73
96108.00	0.65	-0.03	-0.31	0.00	4.46	63.28	199.34
96226.00	0.69	-0.08	-0.32	0.00	4.71	65.16	198.73
96343.00	0.72	-0.05	-0.32	0.00	4.96	60.65	181.59
96461.00	0.75	-0.00	-0.32	0.00	5.21	46.07	137.91
96578.00	0.60	0.04	-0.32	0.00	5.46	49.26	149.94
96695.00	0.59	0.16	-0.30	0.00	5.21	39.14	127.04
96813.00	0.54	-0.09	-0.31	0.00	4.96	37.91	118.39
96929.00	0.53	-0.23	-0.34	0.00	5.21	31.58	90.32
97046.00	0.54	-0.07	-0.34	0.00	5.46	2.23	6.22
97163.00	0.57	0.08	-0.34	0.00	5.71	1.95	5.58
97281.00	0.55	-0.14	-0.35	0.00	5.96	3.54	9.63
97397.00	0.55	-0.04	-0.36	0.00	6.21	3.24	8.68
97514.00	0.60	-0.07	-0.37	0.00	6.46	3.94	10.29
97631.00	0.60	0.29	-0.33	0.00	6.71	3.26	9.46
97748.00	0.63	-0.20	-0.36	0.00	6.96	3.57	9.62
97865.00	0.69	0.20	-0.33	0.00	7.21	3.26	9.46
97982.00	0.71	0.00	-0.33	0.00	7.46	3.25	9.47
98100.00	0.65	0.12	-0.32	0.00	7.71	3.28	9.99
98217.00	0.64	0.10	-0.31	0.00	7.46	3.01	9.55
98334.00	0.57	-0.19	-0.33	0.00	7.71	3.38	9.95
98451.00	0.57	-0.05	-0.33	0.00	7.96	2.32	6.69
98568.00	0.66	0.10	-0.32	0.00	8.21	3.08	9.26
98685.00	0.65	-0.01	-0.32	0.00	8.46	3.09	9.26
98801.00	0.54	-0.12	-0.34	0.00	8.71	3.30	9.45
98919.00	0.50	-0.11	-0.35	0.00	8.96	3.68	10.12
99023.00	0.51	-0.11	-0.36	0.00	9.21	3.53	9.37
99140.00	0.49	0.21	-0.34	0.00	9.46	3.56	10.16
99245.00	0.52	-0.01	-0.34	0.00	9.71	3.15	8.97
99361.00	0.62	-0.15	-0.35	0.00	9.96	3.74	10.10
99478.00	0.61	-0.25	-0.38	0.00	10.00	3.66	9.05
99596.00	0.64	-0.30	-0.42	0.00	10.00	3.88	8.68
99713.00	0.70	-0.33	-0.46	0.00	10.00	4.54	9.20
99830.00	0.65	0.02	-0.46	0.00	9.79	4.19	8.54
99948.00	0.62	0.26	-0.43	0.00	10.00	3.94	8.66
100065.00	0.63	0.11	-0.41	0.00	10.00	3.53	8.03
100183.00	0.63	-0.04	-0.42	0.00	10.00	3.77	8.46
100298.00	0.62	-0.05	-0.42	0.00	10.00	3.51	7.77
100416.00	0.60	-0.04	-0.43	0.00	10.00	3.44	7.53
100533.00	0.62	0.13	-0.41	0.00	10.00	3.42	7.81
100649.00	0.64	0.32	-0.38	0.00	10.00	2.00	5.06
100767.00	0.68	0.42	-0.33	0.00	10.00	1.75	5.16
100885.00	0.72	0.20	-0.30	0.00	9.75	1.35	4.32
101002.00	0.72	-0.01	-0.30	0.00	9.50	1.56	4.97
101120.00	0.73	0.08	-0.30	0.00	9.25	1.52	4.99
101237.00	0.77	-0.10	-0.31	0.00	9.00	1.71	5.41
101355.00	0.76	0.02	-0.30	0.00	8.75	1.91	6.08
101473.00	0.77	-0.47	-0.36	0.00	9.00	1.99	5.31
101592.00	0.66	0.08	-0.35	0.00	9.25	2.18	5.99
101708.00	0.61	0.14	-0.33	0.00	9.50	1.93	5.58
101826.00	0.59	0.21	-0.31	0.00	9.25	1.94	6.07
101944.00	0.53	0.09	-0.30	0.00	9.00	1.87	6.09
102061.00	0.45	0.34	-0.26	0.00	8.76	1.63	6.16
102165.00	0.48	0.09	-0.25	0.00	8.51	1.80	7.09
102269.00	0.50	0.03	-0.24	0.00	8.26	1.54	6.18
102387.00	0.49	0.03	-0.24	0.00	8.01	1.69	6.88
102492.00	0.44	0.22	-0.22	0.00	7.95	1.08	4.87
102596.00	0.42	0.14	-0.20	0.00	7.74	1.39	6.70
102700.00	0.44	-0.21	-0.23	0.00	7.88	1.43	6.21
102804.00	0.44	0.02	-0.22	0.00	7.63	1.68	7.37
102908.00	0.44	0.04	-0.22	0.00	7.38	1.70	7.61
103013.00	0.38	-0.19	-0.24	0.00	7.14	2.08	8.52
103115.00	0.31	0.27	-0.21	0.00	6.89	1.95	9.06
103220.00	0.34	0.03	-0.21	0.00	6.64	1.97	9.31
103324.00	0.36	-0.15	-0.22	0.00	6.61	1.21	5.31
103428.00	0.40	0.08	-0.22	0.00	6.36	1.02	4.65
103532.00	0.42	0.20	-0.20	0.00	6.35	0.75	3.78
103636.00	0.41	0.03	-0.19	0.00	6.12	0.91	4.67
103740.00	0.40	0.15	-0.18	0.00	6.26	0.71	4.02
103843.00	0.43	0.12	-0.16	0.00	6.51	0.67	4.03
103948.00	0.48	-0.09	-0.17	0.00	6.76	0.44	2.50
104051.00	0.54	-0.15	-0.19	0.00	6.51	0.68	3.57
104168.00	0.49	0.01	-0.19	0.00	6.65	7.74	40.94
104271.00	0.53	-0.22	-0.21	0.00	6.40	15.89	74.50
104389.00	0.55	0.06	-0.20	0.00	6.15	32.07	155.47
104506.00	0.54	-0.23	-0.23	0.00	0.00	62.62	267.60
104623.00	0.47	-0.05	-0.24	0.00	0.00	69.61	290.52
104726.00	0.07	0.44	-0.19	0.00	0.00	72.72	378.66
104819.00	-0.02	0.76	-0.12	0.00	0.25	51.08	427.39
104913.00	0.00	-0.00	-0.12	0.00	0.00	61.18	510.44
105004.00	0.00	-0.05	-0.12	0.00	0.00	69.63	559.70
105097.00	0.00	0.11	-0.11	0.00	0.00	69.30	608.52
105190.00	0.00	0.09	-0.11	0.00	0.00	71.04	673.89
105283.00	0.00	0.26	-0.08	0.00	0.00	62.59	768.44
105376.00	0.00	0.34	-0.05	0.00	0.00	34.48	699.90
105470.00	0.00	-0.06	-0.05	0.00	0.00	41.75	762.53
105564.00	0.00	0.23	-0.03	0.00	0.00	23.04	697.02
105657.00	-0.01	0.18	-0.02	0.00	0.00	12.20	756.33
105751.00	0.00	0.03	-0.01	0.00	0.00	9.38	680.82
105844.00	0.00	0.07	-0.01	0.00	0.00	4.86	674.36
105937.00	0.00	-0.03	-0.01	0.00	0.00	6.95	687.41
106033.00	0.00	0.02	-0.01	0.00	0.00	5.50	694.05
106132.00	0.00	0.11	0.00	0.00	0.00	-1.54	580.69
106230.00	0.00	-0.21	-0.02	0.00	0.25	4.60	257.95
106330.00	0.01	-0.62	-0.08	0.00	0.50	6.09	76.49
106429.00	0.04	-0.61	-0.14	0.00	0.75	5.97	42.44
106527.00	0.01	-0.30	-0.17	0.00	1.00	6.74	39.54
106627.00	0.01	-0.28	-0.20	0.00	1.25	6.96	34.91
106726.00	0.08	-0.01	-0.20	0.00	1.50	50.13	250.30
106825.00	0.21	-0.18	-0.22	0.00	1.25	60.95	278.49
106929.00	0.30	-0.07	-0.22	0.00	1.10	45.45	200.64
107033.00	0.38	-0.14	-0.24	0.00	0.99	27.63	114.28
107138.00	0.45	0.03	-0.23	0.00	0.74	20.62	86.43
107242.00	0.45	-0.44	-0.28	0.00	0.49	11.42	39.67
107345.00	0.42	-0.08	-0.29	0.00	0.24	10.56	35.54
107450.00	0.41	-0.30	-0.32	0.00	0.49	11.44	34.49
107554.00	0.44	0.10	-0.31	0.00	0.24	10.85	33.91
107659.00	0.44	-0.14	-0.32	0.00	0.49	10.43	31.02
107762.00	0.47	0.26	-0.30	0.00	0.24	3.31	10.78
107867.00	0.49	-0.21	-0.32	0.00	0.49	3.54	10.71
107971.00	0.50	-0.04	-0.32	0.00	0.74	7.45	22.23
108088.00	0.47	0.03	-0.32	0.00	0.99	3.23	9.74
108192.00	0.39	0.20	-0.30	0.00	0.74	2.96	9.56
108296.00	0.36	0.08	-0.29	0.00	0.49	10.87	36.23
108400.00	0.36	0.01	-0.29	0.00	0.24	10.93	36.60
108505.00	0.40	-0.00	-0.29	0.00	-0.01	17.69	59.17
108612.00	0.39	0.15	-0.27	0.00	-0.26	24.71	87.89
108717.00	0.03	0.59	-0.21	0.00	0.31	29.74	137.99
108810.00	-0.01	0.74	-0.14	0.00	0.56	36.00	248.65
108904.00	0.11	0.43	-0.10	0.00	0.81	35.62	343.11
109008.00	0.19	0.23	-0.08	0.00	1.06	33.06	416.44
109112.00	0.25	-0.41	-0.12	0.00	1.31	47.61	388.53
109216.00	0.35	-0.33	-0.16	0.00	1.56	56.95	360.30
109321.00	0.39	0.13	-0.14	0.00	1.81	20.77	143.91
109425.00	0.44	-0.05	-0.15	0.00	2.06	16.40	109.87
109529.00	0.48	0.13	-0.13	0.00	2.31	12.42	91.70
109633.00	0.52	-0.25	-0.16	0.00	2.06	2.22	13.72
109751.00	0.58	-0.62	-0.23	0.00	1.81	3.16	13.26
109868.00	0.61	-0.47	-0.29	0.00	1.56	3.44	11.55
109984.00	0.62	-0.11	-0.30	0.00	1.31	3.58	11.51
110102.00	0.60	-0.22	-0.33	0.00	1.56	3.64	10.67
110219.00	0.58	-0.22	-0.35	0.00	1.81	3.82	10.34
110336.00	0.55	0.33	-0.32	0.00	2.06	3.26	9.99
110453.00	0.58	-0.19	-0.34	0.00	2.31	3.83	10.88
110570.00	0.53	-0.11	-0.35	0.00	2.56	3.80	10.35
110687.00	0.53	-0.18	-0.37	0.00	2.81	3.64	9.32
110803.00	0.58	-0.11	-0.38	0.00	3.06	4.04	9.98
110920.00	0.57	-0.32	-0.42	0.00	3.31	3.90	8.68
111037.00	0.53	0.30	-0.39	0.00	3.56	3.59	8.81
111153.00	0.48	0.01	-0.39	0.00	3.81	3.49	8.58
111257.00	0.45	-0.03	-0.39	0.00	4.06	3.52	8.57
111361.00	0.44	-0.30	-0.42	0.00	4.31	3.69	8.23
111464.00	0.48	0.31	-0.39	0.00	4.56	3.05	7.44
111568.00	0.57	-0.25	-0.42	0.00	4.81	3.05	6.92
111685.00	0.65	0.17	-0.40	0.00	5.06	2.92	6.97
111803.00	0.66	-0.02	-0.40	0.00	5.31	3.11	7.41
111920.00	0.72	-0.17	-0.42	0.00	5.56	2.97	6.69
112037.00	0.74	-0.34	-0.46	0.00	5.81	3.23	6.57
112154.00	0.62	-0.19	-0.48	0.00	6.02	2.20	4.22
112271.00	0.53	0.05	-0.47	0.00	5.77	2.17	4.23
112388.00	0.51	0.31	-0.44	0.00	5.88	2.01	4.31
112504.00	0.51	0.25	-0.41	0.00	6.13	1.89	4.37
112622.00	0.56	-0.32	-0.45	0.00	6.38	2.25	4.70
112740.00	0.58	-0.09	-0.46	0.00	6.63	2.10	4.27
112857.00	0.57	-0.23	-0.48	0.00	6.59	2.43	4.62
112973.00	0.50	0.00	-0.48	0.00	6.80	2.11	4.01
113077.00	0.48	0.19	-0.46	0.00	7.05	2.03	4.05
113181.00	0.53	-0.18	-0.48	0.00	6.96	2.11	4.01
113298.00	0.49	0.19	-0.46	0.00	7.21	2.01	4.06
113402.00	0.52	0.05	-0.46	0.00	6.96	1.99	4.07
113520.00	0.54	-0.16	-0.47	0.00	7.05	2.07	4.03
113637.00	0.55	-0.33	-0.51	0.00	6.80	2.56	4.54
113755.00	0.46	-0.07	-0.52	0.00	7.05	2.25	3.93
113859.00	0.42	-0.14	-0.54	0.00	7.30	2.54	4.29
113963.00	0.41	0.07	-0.53	0.00	7.20	2.28	3.91
114067.00	0.45	-0.12	-0.54	0.00	7.45	2.56	4.27
114170.00	0.51	0.06	-0.53	0.00	7.20	2.31	3.90
114287.00	0.54	0.07	-0.53	0.00	6.95	2.50	4.31
114405.00	0.49	0.02	-0.52	0.00	6.99	2.15	3.73
114509.00	0.44	-0.09	-0.53	0.00	7.24	2.30	3.90
114613.00	0.44	0.21	-0.51	0.00	7.43	2.11	3.75
114718.00	0.54	-0.08	-0.52	0.00	7.18	2.14	3.74
114835.00	0.48	0.07	-0.51	0.00	7.31	2.11	3.76
114939.00	0.46	0.12	-0.50	0.00	7.50	2.06	3.78
115044.00	0.42	-0.21	-0.52	0.00	7.75	2.03	3.54
115148.00	0.37	0.03	-0.52	0.00	7.55	1.91	3.35
115252.00	0.38	0.05	-0.51	0.00	7.40	1.89	3.36
115356.00	0.38	0.06	-0.51	0.00	7.29	1.87	3.37
115461.00	0.38	0.27	-0.48	0.00	7.54	1.98	3.82
115565.00	0.37	0.32	-0.44	0.00	7.79	1.56	3.28
115668.00	0.43	0.23	-0.42	0.00	8.04	1.76	3.93
115773.00	0.46	0.29	-0.39	0.00	8.29	1.38	3.36
115877.00	0.50	0.18	-0.37	0.00	8.54	1.48	3.80
115994.00	0.49	0.36	-0.33	0.00	8.79	1.10	3.23
116100.00	0.49	0.02	-0.33	0.00	9.04	1.17	3.44
116204.00	0.53	0.01	-0.33	0.00	9.29	1.02	3.02
116321.00	0.52	0.02	-0.32	0.00	9.54	1.08	3.24
116438.00	0.48	-0.02	-0.33	0.00	9.79	0.95	2.82
116542.00	0.40	0.18	-0.31	0.00	9.54	1.37	4.32
116645.00	0.33	-0.00	-0.31	0.00	9.29	0.90	2.83
116749.00	0.24	0.00	-0.31	0.00	9.04	0.90	2.83
116852.00	0.12	0.05	-0.30	0.00	8.79	0.88	2.84
116956.00	0.02	-0.16	-0.32	0.00	9.04	0.86	2.62
117045.00	0.00	-0.04	-0.32	0.00	9.29	0.87	2.61
117136.00	0.00	-0.18	-0.34	0.00	9.54	0.99	2.80
117226.00	0.00	-0.23	-0.36	0.00	9.79	0.89	2.38
117319.00	0.00	-0.18	-0.37	0.00	10.00	1.01	2.56
117417.00	0.03	0.09	-0.37	0.00	10.00	0.83	2.17
117517.00	0.11	0.08	-0.36	0.00	9.75	1.04	2.78
117620.00	0.20	-0.15	-0.37	0.00	10.00	0.93	2.36
117725.00	0.23	0.05	-0.37	0.00	9.89	1.07	2.77
117827.00	0.22	0.02	-0.37	0.00	9.73	0.91	2.37
117932.00	0.19	-0.10	-0.38	0.00	9.98	1.18	2.97
118034.00	0.14	-0.05	-0.38	0.00	10.00	0.95	2.35
118138.00	0.08	-0.02	-0.38	0.00	10.00	1.11	2.76
118228.00	0.08	-0.04	-0.39	0.00	10.00	1.21	2.96
118319.00	0.06	-0.18	-0.40	0.00	10.00	1.00	2.33
118409.00	0.10	-0.27	-0.43	0.00	10.00	1.05	2.31
118512.00	0.14	-0.18	-0.45	0.00	10.00	1.00	2.09
118616.00	0.23	-0.20	-0.47	0.00	10.00	1.04	2.07
118719.00	0.34	-0.01	-0.47	0.00	10.00	1.14	2.26
118823.00	0.45	0.00	-0.47	0.00	10.00	1.14	2.26
118928.00	0.50	-0.01	-0.47	0.00	10.00	1.15	2.26
119031.00	0.49	0.23	-0.44	0.00	10.00	1.09	2.29
119136.00	0.52	0.05	-0.44	0.00	9.75	1.17	2.49
119252.00	0.57	0.13	-0.42	0.00	9.76	1.05	2.31
119371.00	0.60	0.37	-0.38	0.00	10.00	1.10	2.76
119489.00	0.58	-0.15	-0.40	0.00	10.00	0.90	2.14
119606.00	0.55	0.05	-0.39	0.00	10.00	1.14	2.75
119723.00	0.55	0.15	-0.38	0.00	10.00	0.93	2.36
119840.00	0.55	-0.27	-0.41	0.00	10.00	1.17	2.73
119957.00	0.55	0.13	-0.39	0.00	10.00	1.05	2.55
120075.00	0.55	-0.03	-0.39	0.00	10.00	1.06	2.54
120193.00	0.48	0.11	-0.38	0.00	10.00	1.19	2.96
120297.00	0.37	-0.20	-0.40	0.00	10.00	1.34	3.14
120401.00	0.38	0.06	-0.40	0.00	10.00	1.32	3.15
120505.00	0.42	-0.33	-0.43	0.00	10.00	0.88	1.91
120610.00	0.44	0.08	-0.42	0.00	10.00	1.22	2.71
120714.00	0.48	-0.04	-0.43	0.00	10.00	1.05	2.31
120818.00	0.50	-0.05	-0.43	0.00	10.00	0.26	0.56
120935.00	0.56	0.17	-0.41	0.00	10.00	0.76	1.73
121052.00	0.59	-0.18	-0.43	0.00	10.00	0.00	0.00
121168.00	0.54	0.03	-0.43	0.00	9.75	1.06	2.31
121286.00	0.59	0.27	-0.40	0.00	10.00	0.98	2.34
121403.00	0.60	-0.20	-0.42	0.00	10.00	1.31	2.91
121520.00	0.62	0.08	-0.41	0.00	10.00	1.19	2.72
121636.00	0.69	-0.38	-0.46	0.00	10.00	1.51	3.06
121754.00	0.73	0.18	-0.44	0.00	10.00	1.16	2.50
121871.00	0.65	-0.03	-0.44	0.00	10.00	1.26	2.69
121988.00	0.47	0.28	-0.41	0.00	10.00	1.18	2.73
122092.00	0.44	0.03	-0.40	0.00	10.00	1.17	2.73
122195.00	0.45	-0.18	-0.42	0.00	10.00	1.22	2.71
122299.00	0.48	0.05	-0.42	0.00	10.00	1.12	2.52
122403.00	0.44	-0.12	-0.43	0.00	10.00	1.24	2.70
122507.00	0.40	0.32	-0.40	0.00	10.00	1.15	2.74
122610.00	0.41	0.19	-0.38	0.00	10.00	1.10	2.76
122714.00	0.33	0.02	-0.38	0.00	10.00	1.09	2.77
122817.00	0.31	0.20	-0.36	0.00	10.00	1.03	2.79
122921.00	0.44	-0.22	-0.38	0.00	10.00	1.10	2.76
123026.00	0.46	-0.19	-0.40	0.00	10.00	1.24	2.94
123129.00	0.43	-0.08	-0.41	0.00	10.00	1.17	2.73
123234.00	0.49	-0.22	-0.43	0.00	10.00	1.61	3.51
123338.00	0.48	0.29	-0.40	0.00	10.00	1.24	2.94
123442.00	0.40	0.34	-0.36	0.00	10.00	1.30	3.40
123546.00	0.30	0.56	-0.31	0.00	9.75	0.96	3.04
123650.00	0.27	0.17	-0.29	0.00	9.50	10.94	37.00
123754.00	0.33	0.32	-0.25	0.00	9.25	13.10	50.40
123859.00	0.48	0.11	-0.24	0.00	9.00	12.82	51.84
123965.00	0.58	-0.03	-0.25	0.00	8.75	0.78	3.10
124083.00	0.58	-0.13	-0.26	0.00	8.50	6.36	23.86
124199.00	0.52	-0.05	-0.27	0.00	8.25	0.96	3.51
124316.00	0.54	0.10	-0.25	0.00	8.00	0.92	3.52
124434.00	0.63	-0.29	-0.29	0.00	7.75	0.54	1.81
124551.00	0.65	0.00	-0.29	0.00	7.50	0.97	3.27
124668.00	0.63	-0.04	-0.29	0.00	7.25	0.86	2.85
124785.00	0.65	-0.10	-0.31	0.00	7.00	0.96	3.05
124904.00	0.64	-0.03	-0.31	0.00	6.75	1.04	3.25
125022.00	0.64	-0.05	-0.31	0.00	6.50	0.85	2.62
125138.00	0.51	-0.11	-0.33	0.00	6.75	0.75	2.20
125255.00	0.43	0.39	-0.28	0.00	6.50	0.47	1.61
125359.00	0.41	0.16	-0.27	0.00	6.25	0.50	1.82
125463.00	0.45	-0.21	-0.29	0.00	6.00	0.54	1.81
125568.00	0.54	-0.26	-0.31	0.00	6.25	0.52	1.59
125684.00	0.52	-0.16	-0.33	0.00	6.50	0.55	1.58
125801.00	0.44	0.10	-0.32	0.00	6.75	0.80	2.41
125905.00	0.47	0.22	-0.30	0.00	6.50	0.94	3.05
126010.00	0.54	-0.33	-0.33	0.00	6.75	0.90	2.60
126128.00	0.60	0.13	-0.32	0.00	7.00	1.07	3.24
126245.00	0.53	-0.04	-0.32	0.00	7.25	0.95	2.82
126362.00	0.55	-0.00	-0.32	0.00	7.50	0.95	2.82
126480.00	0.58	-0.18	-0.35	0.00	7.75	1.01	2.80
126597.00	0.62	0.07	-0.34	0.00	8.00	0.99	2.80
126713.00	0.60	-0.04	-0.34	0.00	8.25	1.22	3.42
126831.00	0.51	0.12	-0.33	0.00	8.50	0.89	2.61
126949.00	0.51	0.32	-0.29	0.00	8.25	0.24	0.80
127066.00	0.51	-0.16	-0.31	0.00	8.00	0.06	0.20
127182.00	0.42	-0.02	-0.31	0.00	7.75	0.06	0.20
127287.00	0.48	-0.18	-0.33	0.00	8.00	0.00	0.00
127390.00	0.51	-0.06	-0.34	0.00	8.25	0.00	0.00
127507.00	0.52	0.10	-0.32	0.00	8.50	0.07	0.20
127624.00	0.52	0.02	-0.32	0.00	8.75	0.20	0.59
127740.00	0.63	-0.19	-0.34	0.00	9.00	0.93	2.59
127858.00	0.77	0.07	-0.33	0.00	0.00	1.19	3.43
127976.00	0.71	-0.33	-0.37	0.00	0.00	1.49	3.80
128092.00	0.22	0.71	-0.29	0.00	0.00	18.65	61.95
128195.00	0.00	0.07	-0.29	0.00	0.00	8.92	30.39
128289.00	0.00	-0.03	-0.29	0.00	0.00	15.07	50.76
128380.00	0.00	0.18	-0.27	0.00	0.00	34.63	124.23
128474.00	0.00	0.18	-0.25	0.00	0.00	45.10	173.21
128567.00	0.00	0.07	-0.25	0.00	-0.25	60.33	238.43
128661.00	0.00	-0.08	-0.26	0.00	-0.04	58.85	225.57
128755.00	0.00	-0.22	-0.28	0.00	-0.20	54.16	191.52
128849.00	0.00	-0.18	-0.29	0.00	-0.42	30.65	101.72
128941.00	0.00	0.24	-0.27	0.00	-0.67	30.05	108.42
129035.00	0.00	0.52	-0.22	0.00	-0.38	35.51	157.56
129128.00	0.00	0.33	-0.19	0.00	-0.08	35.89	185.89
129222.00	0.00	0.14	-0.18	0.00	0.07	32.57	181.19
129315.00	0.01	0.17	-0.16	0.00	0.32	33.11	201.90
129409.00	0.10	-0.08	-0.17	0.00	0.57	37.95	221.25
129500.00	0.20	-0.11	-0.18	0.00	0.65	33.56	184.19
129604.00	0.27	0.13	-0.17	0.00	0.41	27.43	162.99
129709.00	0.34	0.19	-0.15	0.00	0.66	14.36	97.19
129814.00	0.35	-0.02	-0.15	0.00	0.91	11.29	75.34
129920.00	0.26	-0.05	-0.15	0.00	1.16	10.88	69.98
130026.00	0.28	0.04	-0.15	0.00	1.04	11.23	74.24
130130.00	0.36	0.00	-0.15	0.00	1.17	11.81	78.06
130235.00	0.42	-0.02	-0.15	0.00	1.42	13.12	85.46
130339.00	0.44	-0.02	-0.15	0.00	1.67	13.73	88.40
130444.00	0.48	-0.01	-0.16	0.00	1.92	15.60	99.65
130548.00	0.52	0.10	-0.14	0.00	1.67	14.91	102.44
130665.00	0.50	-0.20	-0.17	0.00	1.42	15.28	90.01
130783.00	0.47	-0.25	-0.20	0.00	1.67	18.03	90.13
130887.00	0.40	-0.22	-0.22	0.00	1.75	18.87	84.37
130991.00	0.32	-0.03	-0.22	0.00	1.78	23.40	102.92
131095.00	0.31	0.01	-0.22	0.00	1.53	26.99	119.01
131198.00	0.37	-0.07	-0.23	0.00	1.58	34.53	147.53
131303.00	0.43	-0.05	-0.24	0.00	1.82	38.06	158.89
131407.00	0.48	0.00	-0.23	0.00	1.57	36.96	154.38
131512.00	0.53	-0.01	-0.24	0.00	1.32	35.25	146.45
131630.00	0.52	0.04	-0.23	0.00	1.07	30.74	130.16
131747.00	0.55	0.11	-0.22	0.00	0.82	26.97	121.35
131864.00	0.56	-0.11	-0.23	0.00	0.57	33.42	141.51
131982.00	0.57	-0.27	-0.26	0.00	0.32	36.39	134.65
132099.00	0.56	-0.43	-0.31	0.00	0.07	21.86	67.36
132215.00	0.49	-0.02	-0.32	0.00	0.32	25.06	76.65
132320.00	0.38	0.20	-0.29	0.00	0.07	20.43	67.26
132423.00	0.32	0.36	-0.26	0.00	-0.18	20.73	78.52
132529.00	0.29	-0.24	-0.28	0.00	-0.43	32.72	112.16
132632.00	0.02	0.19	-0.26	0.00	-0.68	39.74	147.13
132726.00	0.00	0.64	-0.20	0.00	-0.09	43.65	211.65
132820.00	0.00	0.29	-0.18	0.00	0.29	30.11	169.37
132914.00	0.00	-0.25	-0.20	0.00	0.54	44.90	222.44
133004.00	0.00	-0.42	-0.24	0.00	0.62	89.30	369.15
133095.00	0.00	-0.39	-0.27	0.00	0.00	148.92	532.72
133185.00	0.00	-0.65	-0.33	0.00	0.00	174.52	508.07
133276.00	0.00	-0.08	-0.34	0.00	0.00	229.96	654.87
133367.00	0.00	0.11	-0.33	0.00	0.00	230.17	676.20
133457.00	0.00	-0.12	-0.34	0.00	0.00	235.36	667.20
133555.00	0.00	0.33	-0.31	0.00	0.00	222.86	704.17
133654.00	-0.03	-0.16	-0.32	0.00	0.00	231.46	694.00
133753.00	-0.12	-0.52	-0.37	0.00	0.00	248.19	634.04
133853.00	-0.04	0.16	-0.36	0.00	0.00	240.36	644.06
133951.00	0.00	0.43	-0.32	0.00	0.00	212.25	650.40
134050.00	0.00	-0.32	-0.35	0.00	0.00	243.18	671.63
134150.00	0.00	0.67	-0.28	0.00	0.00	197.62	686.42
134248.00	-0.04	0.65	-0.22	0.00	0.25	75.03	340.31
134347.00	-0.01	0.09	-0.21	0.00	0.13	8.95	42.32
134447.00	0.11	-1.19	-0.33	0.00	0.38	12.16	35.82
134546.00	0.12	-0.25	-0.35	0.00	0.63	5.94	16.15
134649.00	0.15	0.58	-0.29	0.00	0.38	4.57	15.13
134753.00	0.21	-1.31	-0.43	0.00	0.45	6.13	13.37
134853.00	0.29	-0.58	-0.49	0.00	0.37	6.14	11.57
134957.00	0.32	0.55	-0.43	0.00	0.62	5.35	11.67
135061.00	0.36	0.16	-0.41	0.00	0.87	5.05	11.52
135164.00	0.34	-0.11	-0.42	0.00	1.12	4.97	10.98
135269.00	0.35	0.06	-0.42	0.00	1.30	4.28	9.60
135372.00	0.36	0.02	-0.42	0.00	1.46	3.75	8.47
135477.00	0.36	0.12	-0.40	0.00	1.71	3.35	7.84
135580.00	0.33	0.01	-0.40	0.00	1.86	3.15	7.40
135685.00	0.36	0.03	-0.40	0.00	2.10	2.85	6.74
135789.00	0.40	0.05	-0.39	0.00	2.35	2.09	5.02
135892.00	0.45	-0.02	-0.40	0.00	2.60	2.02	4.81
135997.00	0.50	0.26	-0.37	0.00	2.85	1.97	5.08
136115.00	0.55	-0.04	-0.37	0.00	3.10	1.99	5.07
136231.00	0.54	-0.48	-0.43	0.00	3.35	1.98	4.32
136349.00	0.45	-0.32	-0.47	0.00	3.60	2.46	4.86
136453.00	0.40	0.11	-0.46	0.00	3.79	2.20	4.47
136557.00	0.44	0.44	-0.41	0.00	4.04	2.18	4.99
136662.00	0.45	-0.30	-0.44	0.00	4.29	1.94	4.09
136766.00	0.44	0.31	-0.41	0.00	4.54	2.08	4.78
136870.00	0.43	0.01	-0.41	0.00	4.79	1.90	4.36
136975.00	0.44	0.04	-0.41	0.00	5.04	1.97	4.58
137079.00	0.48	0.30	-0.37	0.00	5.29	1.66	4.22
137183.00	0.48	-0.03	-0.38	0.00	5.54	1.84	4.63
137287.00	0.45	0.09	-0.37	0.00	5.79	1.55	4.02
137392.00	0.40	-0.16	-0.38	0.00	6.04	1.87	4.62
137495.00	0.38	-0.09	-0.39	0.00	6.29	1.65	3.98
137600.00	0.49	-0.05	-0.40	0.00	6.54	2.12	5.01
137703.00	0.59	0.26	-0.37	0.00	6.79	1.82	4.64
137821.00	0.54	-0.22	-0.40	0.00	7.04	1.85	4.38
137936.00	0.43	0.12	-0.38	0.00	7.29	1.87	4.62
138041.00	0.43	-0.16	-0.40	0.00	7.54	1.86	4.38
138144.00	0.43	-0.38	-0.44	0.00	7.79	2.03	4.30
138249.00	0.43	-0.05	-0.45	0.00	8.04	2.05	4.29
138352.00	0.45	-0.24	-0.47	0.00	8.29	2.26	4.44
138457.00	0.50	0.15	-0.46	0.00	8.54	3.22	6.57
138561.00	0.61	-0.25	-0.48	0.00	8.66	2.31	4.42
138679.00	0.70	-0.18	-0.50	0.00	8.91	2.29	4.17
138798.00	0.71	-0.25	-0.53	0.00	8.84	2.88	4.89
138914.00	0.71	0.18	-0.51	0.00	8.59	2.66	4.75
139032.00	0.58	-0.04	-0.51	0.00	8.59	2.91	5.14
139149.00	0.52	0.07	-0.51	0.00	8.34	2.64	4.76
139267.00	0.59	-0.06	-0.51	0.00	8.35	2.67	4.74
139384.00	0.60	0.25	-0.48	0.00	8.10	2.54	4.82
139501.00	0.47	0.12	-0.47	0.00	8.35	2.47	4.85
139604.00	0.32	0.94	-0.37	0.00	8.54	2.16	5.50
139713.00	0.40	0.14	-0.36	0.00	8.79	1.83	4.88
139817.00	0.50	-0.41	-0.40	0.00	9.04	2.31	5.44
139934.00	0.46	-0.06	-0.41	0.00	9.29	2.07	4.78
140040.00	0.44	-0.02	-0.41	0.00	9.54	2.27	5.20
140143.00	0.51	-0.14	-0.43	0.00	9.79	2.15	4.75
140261.00	0.59	-0.01	-0.43	0.00	10.00	2.35	5.16
140378.00	0.62	-0.27	-0.46	0.00	10.00	1.91	3.86
140494.00	0.62	0.03	-0.46	0.00	9.75	1.79	3.66
140612.00	0.62	-0.11	-0.47	0.00	10.00	1.84	3.64
140729.00	0.57	-0.14	-0.48	0.00	10.00	1.90	3.61
140847.00	0.60	0.03	-0.48	0.00	9.75	2.10	4.02
140964.00	0.60	0.11	-0.47	0.00	9.50	1.84	3.64
141082.00	0.51	0.02	-0.47	0.00	9.25	2.04	4.05
141199.00	0.44	0.53	-0.40	0.00	9.50	1.61	3.75
141303.00	0.46	0.03	-0.40	0.00	9.75	1.60	3.76
141408.00	0.50	0.43	-0.36	0.00	10.00	1.42	3.82
141512.00	0.59	-0.29	-0.39	0.00	10.00	1.54	3.78
141629.00	0.60	0.00	-0.39	0.00	10.00	1.54	3.78
141747.00	0.57	0.08	-0.38	0.00	10.00	1.50	3.79
141864.00	0.54	-0.21	-0.40	0.00	0.00	1.86	4.38
141981.00	0.50	0.09	-0.39	0.00	0.00	1.56	3.77
142097.00	0.09	0.63	-0.32	0.00	0.25	1.42	4.30
142187.00	0.00	0.51	-0.27	0.00	0.28	0.98	3.50
142283.00	0.00	0.37	-0.24	0.00	0.36	1.01	4.18
142380.00	0.00	-0.04	-0.24	0.00	0.61	1.08	4.40
142471.00	0.02	-0.84	-0.32	0.00	0.86	1.49	4.52
142564.00	0.02	-0.51	-0.37	0.00	1.11	34.44	89.95
142663.00	0.04	0.47	-0.32	0.00	1.36	138.44	418.97
142763.00	0.15	0.24	-0.30	0.00	0.00	185.17	609.03
142869.00	0.19	-0.49	-0.35	0.00	0.16	161.03	444.63
142974.00	-0.02	0.81	-0.26	0.00	-0.09	130.14	484.47
143070.00	0.04	0.36	-0.23	0.00	0.00	120.83	520.76
143163.00	0.00	-0.04	-0.23	0.00	0.00	149.29	631.53
143257.00	-0.02	-0.00	-0.23	0.00	0.00	155.25	656.27
143356.00	0.00	0.14	-0.22	0.00	0.00	152.73	687.35
143456.00	-0.02	-0.06	-0.22	0.00	0.00	141.30	617.53
143554.00	-0.08	-0.20	-0.24	0.00	0.00	137.85	552.59
143653.00	-0.05	0.45	-0.20	0.00	0.00	133.19	657.80
143753.00	0.00	0.32	-0.17	0.00	0.00	113.04	668.13
143851.00	-0.03	-0.37	-0.20	0.00	0.00	122.87	593.98
143950.00	-0.01	-0.32	-0.24	0.00	0.00	128.89	537.92
144050.00	-0.03	-0.22	-0.26	0.00	0.00	138.23	524.57
144148.00	0.00	0.13	-0.25	0.00	0.00	161.29	644.86
144247.00	0.00	-0.27	-0.27	0.00	0.00	191.46	688.16
144347.00	-0.02	0.02	-0.27	0.00	0.00	220.49	798.07
144445.00	-0.09	-0.28	-0.30	0.00	0.00	217.00	709.70
144544.00	-0.16	-0.13	-0.31	0.00	0.00	217.41	680.41
144644.00	-0.14	-0.27	-0.34	0.00	0.00	178.83	512.15
144742.00	0.00	0.31	-0.31	0.00	-0.25	123.92	392.44
144841.00	0.00	0.13	-0.29	0.00	-0.50	94.07	312.24
144941.00	0.00	-0.01	-0.29	0.00	0.00	159.18	526.94
145039.00	0.00	-0.04	-0.30	0.00	0.00	211.31	689.51
145138.00	0.00	-0.11	-0.31	0.00	0.00	272.54	854.98
145238.00	0.00	0.24	-0.28	0.00	0.00	236.71	809.94
145337.00	0.00	0.14	-0.27	0.00	0.00	246.61	889.61
145435.00	0.00	-0.02	-0.27	0.00	0.00	213.79	763.97
145534.00	0.00	0.03	-0.27	0.00	0.00	213.71	771.86
145634.00	0.00	0.04	-0.27	0.00	-0.25	110.47	405.05
145732.00	0.00	-0.21	-0.29	0.00	-0.50	11.78	39.97
145831.00	0.00	-0.11	-0.30	0.00	-0.73	52.81	172.08
145931.00	0.00	-0.02	-0.30	0.00	-0.91	110.97	359.24
146029.00	0.00	0.01	-0.30	0.00	-1.16	126.07	409.32
146128.00	-0.03	-0.09	-0.31	0.00	-1.41	131.04	412.25
146228.00	-0.16	-0.17	-0.32	0.00	-1.06	131.95	391.99
146326.00	-0.27	-0.15	-0.34	0.00	-0.91	123.30	349.21
146425.00	-0.08	0.35	-0.30	0.00	-1.16	118.67	377.16
146525.00	0.00	0.09	-0.30	0.00	-1.41	113.63	372.53
146623.00	0.00	0.33	-0.26	0.00	-1.66	79.84	296.00
146722.00	0.00	0.41	-0.22	0.00	-1.56	79.42	350.38
146822.00	0.00	0.34	-0.19	0.00	-1.25	87.58	457.64
146920.00	0.00	-0.10	-0.20	0.00	-0.54	56.79	282.41
147019.00	0.00	-0.56	-0.25	0.00	-0.79	9.30	35.89
147119.00	0.00	-0.75	-0.33	0.00	-0.48	5.82	17.10
147217.00	0.00	-0.49	-0.38	0.00	0.03	5.71	14.44
147316.00	0.00	-0.19	-0.40	0.00	0.28	5.46	13.07
147416.00	0.00	-0.90	-0.49	0.00	0.53	5.75	10.89
147515.00	0.00	-0.27	-0.51	0.00	0.78	6.43	11.42
147613.00	0.00	0.70	-0.44	0.00	1.03	5.74	12.07
147713.00	0.01	0.60	-0.38	0.00	1.28	44.02	109.02
147812.00	0.12	0.12	-0.37	0.00	1.03	67.64	173.45
147915.00	0.26	-0.16	-0.39	0.00	1.28	47.67	116.47
148019.00	0.27	0.21	-0.37	0.00	1.32	147.63	384.15
148123.00	0.28	0.43	-0.32	0.00	1.57	161.11	482.91
148227.00	0.31	-0.10	-0.33	0.00	0.00	185.00	535.72
148330.00	0.30	-0.19	-0.35	0.00	0.25	167.03	454.99
148435.00	0.02	0.28	-0.32	0.00	0.00	184.72	553.50
148527.00	0.01	0.04	-0.32	0.00	0.00	198.50	601.59
148618.00	0.00	-0.03	-0.32	0.00	0.00	226.96	680.89
148708.00	-0.05	-0.10	-0.33	0.00	0.00	208.51	607.96
148801.00	-0.05	-0.40	-0.37	0.00	0.00	232.10	602.67
148900.00	0.00	0.11	-0.36	0.00	0.00	200.98	538.82
149000.00	0.00	0.01	-0.36	0.00	0.00	224.92	605.39
149098.00	0.00	-0.21	-0.38	0.00	0.00	235.11	594.85
149197.00	0.00	0.26	-0.35	0.00	0.00	224.06	612.36
149297.00	0.00	-0.17	-0.37	0.00	0.00	233.26	605.57
149395.00	0.00	-0.08	-0.38	0.00	0.00	236.61	600.91
149494.00	0.00	0.08	-0.37	0.00	0.00	229.73	596.95
149594.00	0.00	-0.23	-0.39	0.00	0.00	229.60	558.26
149693.00	0.00	0.39	-0.35	0.00	0.00	212.04	577.73
149791.00	0.00	0.06	-0.35	0.00	0.00	213.83	593.08
149891.00	0.00	0.03	-0.34	0.00	0.00	215.31	602.30
149990.00	0.00	0.19	-0.32	0.00	0.00	203.07	603.29
150088.00	0.00	0.43	-0.28	0.00	0.00	158.65	546.98
150188.00	0.00	0.51	-0.23	0.00	0.16	70.21	298.43
150287.00	0.00	-0.10	-0.24	0.00	0.41	30.76	125.24
150385.00	0.09	-0.23	-0.26	0.00	0.66	29.33	108.62
150484.00	0.16	-0.61	-0.32	0.00	0.45	39.37	117.11
150588.00	0.24	-0.37	-0.36	0.00	0.70	115.04	303.36
150691.00	0.32	-0.04	-0.37	0.00	0.00	233.57	608.80
150796.00	0.31	0.31	-0.33	0.00	0.00	206.37	595.71
150899.00	0.02	0.51	-0.28	0.00	0.00	197.10	683.02
150992.00	0.00	0.08	-0.27	0.00	0.00	181.57	646.12
151086.00	0.00	-0.33	-0.31	0.00	0.00	218.73	694.46
151178.00	0.00	0.27	-0.28	0.00	0.00	180.48	626.59
151276.00	0.00	-0.17	-0.30	0.00	-0.25	83.35	272.62
151375.00	0.00	-0.60	-0.36	0.00	-0.06	35.64	95.77
151475.00	0.00	-0.75	-0.43	0.00	-0.03	40.83	88.65
151573.00	0.00	-0.85	-0.51	0.00	0.74	43.15	76.30
151672.00	0.00	-0.34	-0.55	0.00	0.99	39.72	65.00
151772.00	0.02	-0.07	-0.56	0.00	0.00	30.82	49.63
151870.00	0.07	-0.08	-0.56	0.00	0.00	31.45	49.79
151969.00	-0.02	0.78	-0.49	0.00	0.25	25.57	48.40
152069.00	0.02	0.65	-0.42	0.00	0.50	34.17	76.21
152168.00	0.12	0.20	-0.40	0.00	0.25	17.56	41.29
152271.00	0.23	-0.15	-0.42	0.00	0.50	18.17	41.03
152375.00	0.25	0.21	-0.39	0.00	0.56	17.41	41.80
152479.00	0.25	0.10	-0.38	0.00	0.50	27.15	67.12
152583.00	0.23	0.31	-0.35	0.00	0.56	36.14	98.45
152686.00	0.28	0.25	-0.33	0.00	0.68	34.89	103.25
152791.00	0.33	0.16	-0.31	0.00	0.43	34.63	108.55
152895.00	0.36	0.47	-0.26	0.00	0.18	26.94	101.35
152999.00	0.39	0.13	-0.25	0.00	-0.07	27.89	111.21
153104.00	0.38	0.10	-0.24	0.00	-0.32	23.04	96.18
153208.00	0.04	0.22	-0.21	0.00	-0.21	25.18	117.11
153303.00	-0.02	0.77	-0.14	0.00	0.00	80.84	577.88
153397.00	0.00	0.17	-0.12	0.00	0.00	70.71	573.54
153490.00	0.00	0.04	-0.12	0.00	0.25	54.90	458.09
153583.00	0.01	-0.10	-0.13	0.00	0.50	46.17	356.29
153673.00	0.08	-0.02	-0.13	0.00	0.75	62.15	473.52
153764.00	0.17	-0.00	-0.13	0.00	0.00	71.42	543.11
153869.00	0.22	-0.02	-0.13	0.00	0.00	67.18	504.63
153972.00	0.00	0.18	-0.11	0.00	0.00	68.68	602.66
154065.00	0.00	0.19	-0.10	0.00	0.00	55.44	575.21
154159.00	-0.06	-0.60	-0.15	0.00	0.00	96.48	626.10
154250.00	-0.01	-0.07	-0.16	0.00	0.00	93.93	584.56
154345.00	0.00	0.06	-0.15	0.00	0.00	101.68	656.91
154444.00	0.00	0.11	-0.14	0.00	0.00	89.54	624.06
154544.00	0.00	0.71	-0.07	0.00	0.00	52.76	736.71
154643.00	0.00	-0.13	-0.08	0.00	0.00	57.39	675.19
154741.00	0.00	-0.24	-0.11	0.00	0.00	83.30	762.79
154841.00	0.00	-0.49	-0.16	0.00	0.00	107.78	675.61
154940.00	0.00	-0.16	-0.17	0.00	0.00	125.33	713.70
155038.00	0.00	-0.18	-0.19	0.00	0.00	111.86	578.48
155138.00	0.00	0.04	-0.19	0.00	0.00	103.80	548.83
155237.00	0.00	0.20	-0.17	0.00	0.00	97.73	581.03
155335.00	0.00	0.02	-0.16	0.00	0.11	63.22	380.36
155435.00	0.01	0.05	-0.16	0.00	0.31	33.05	205.35
155534.00	0.08	-0.48	-0.21	0.00	0.56	19.72	93.63
155632.00	0.07	-0.10	-0.22	0.00	0.81	18.75	85.01
155731.00	0.03	0.08	-0.21	0.00	0.81	15.38	72.39
155831.00	0.04	0.02	-0.21	0.00	0.78	11.72	55.81
155929.00	0.05	0.13	-0.19	0.00	1.02	17.84	90.80
156028.00	0.08	0.32	-0.16	0.00	1.27	8.91	54.47
156128.00	0.13	-0.09	-0.17	0.00	1.23	9.00	52.18
156233.00	0.14	0.04	-0.17	0.00	0.98	20.16	119.59
156337.00	0.19	0.11	-0.16	0.00	0.73	44.59	284.60
156440.00	0.25	-0.06	-0.16	0.00	0.98	41.52	254.63
156544.00	0.30	0.02	-0.16	0.00	0.78	39.77	246.72
156648.00	0.31	0.18	-0.14	0.00	1.03	23.62	166.48
156751.00	0.29	0.32	-0.11	0.00	1.28	18.51	170.04
156855.00	0.26	0.18	-0.09	0.00	1.53	20.47	228.47
156959.00	0.24	0.03	-0.09	0.00	1.78	27.10	315.04
157063.00	0.30	-0.13	-0.10	0.00	2.03	45.37	454.57
157166.00	0.37	-0.25	-0.13	0.00	2.28	53.91	427.04
157270.00	0.45	-0.33	-0.16	0.00	2.53	56.13	347.54
157374.00	0.51	-0.07	-0.17	0.00	2.28	43.77	258.44
157491.00	0.50	0.01	-0.17	0.00	2.03	27.80	165.83
157607.00	0.51	0.05	-0.16	0.00	1.78	12.65	78.50
157724.00	0.53	-0.02	-0.16	0.00	1.91	8.10	49.67
157841.00	0.51	-0.34	-0.20	0.00	1.66	11.03	54.08
157958.00	0.48	-0.10	-0.21	0.00	1.91	23.67	109.26
158062.00	0.48	0.38	-0.17	0.00	2.16	30.93	176.30
158167.00	0.50	0.42	-0.13	0.00	2.41	33.13	254.48
158284.00	0.52	-0.28	-0.16	0.00	2.16	35.69	217.96
158401.00	0.57	-0.26	-0.19	0.00	1.91	37.51	192.12
158519.00	0.58	-0.25	-0.22	0.00	1.66	46.76	207.39
158637.00	0.58	0.02	-0.22	0.00	1.41	62.31	279.72
158754.00	0.59	0.22	-0.19	0.00	1.16	54.75	279.77
158871.00	0.59	-0.45	-0.25	0.00	0.91	64.72	258.31
158989.00	0.54	-0.01	-0.25	0.00	0.66	49.44	196.22
159106.00	0.49	-0.04	-0.25	0.00	0.85	50.14	194.90
159210.00	0.45	-0.09	-0.26	0.00	0.68	60.19	225.22
159313.00	0.46	0.00	-0.26	0.00	0.43	55.75	208.79
159418.00	0.46	-0.15	-0.28	0.00	0.18	70.37	248.21
159522.00	0.45	0.04	-0.27	0.00	-0.07	74.69	267.50
159627.00	0.42	-0.07	-0.28	0.00	-0.32	81.22	282.69
159731.00	0.06	0.46	-0.23	0.00	-0.04	99.37	421.00
159824.00	0.00	0.76	-0.16	0.00	0.00	110.19	678.56
159918.00	0.00	0.44	-0.12	0.00	0.00	83.27	692.41
160011.00	0.00	-0.09	-0.13	0.00	0.00	75.84	587.18
160104.00	0.00	-0.25	-0.15	0.00	0.25	67.58	442.74
160196.00	0.00	0.14	-0.14	0.00	0.50	42.72	306.80
160290.00	0.04	0.55	-0.09	0.00	0.75	25.94	297.61
160385.00	0.03	0.33	-0.06	0.00	1.00	17.56	315.72
160484.00	0.07	0.09	-0.05	0.00	1.25	16.31	351.67
160582.00	0.16	-0.07	-0.05	0.00	1.50	18.60	351.56
160688.00	0.25	-0.00	-0.05	0.00	1.75	19.07	356.94
160791.00	0.36	0.09	-0.04	0.00	2.00	14.33	325.79
160898.00	0.41	-0.27	-0.07	0.00	2.25	27.72	378.79
161001.00	0.49	-0.42	-0.12	0.00	2.50	41.41	353.22
161106.00	0.54	-0.36	-0.15	0.00	2.38	57.88	371.51
161223.00	0.58	0.10	-0.14	0.00	2.32	44.92	313.00
161340.00	0.59	-0.09	-0.15	0.00	2.57	40.98	265.98
161458.00	0.62	0.18	-0.13	0.00	2.82	23.49	177.44
161574.00	0.61	-0.20	-0.15	0.00	3.07	17.41	111.88
161692.00	0.59	-0.05	-0.16	0.00	3.32	11.70	72.53
161809.00	0.62	-0.36	-0.20	0.00	3.07	10.74	52.31
161927.00	0.60	-0.00	-0.20	0.00	2.82	9.87	48.03
162044.00	0.57	-0.66	-0.28	0.00	2.57	10.14	35.28
162161.00	0.60	0.04	-0.28	0.00	2.32	11.01	38.97
162279.00	0.55	-0.40	-0.32	0.00	2.57	12.71	38.04
162396.00	0.47	-0.08	-0.33	0.00	2.82	12.93	37.56
162499.00	0.42	0.11	-0.32	0.00	3.07	12.75	38.44
162604.00	0.43	0.04	-0.32	0.00	3.32	12.60	38.49
162707.00	0.49	-0.55	-0.37	0.00	3.57	14.34	36.64
162811.00	0.50	-0.43	-0.42	0.00	3.82	14.90	33.54
162928.00	0.50	-0.30	-0.45	0.00	3.93	16.56	34.01
163046.00	0.53	-0.39	-0.50	0.00	3.68	16.70	30.61
163163.00	0.52	0.21	-0.48	0.00	3.43	15.63	30.36
163279.00	0.48	0.40	-0.43	0.00	3.68	13.89	30.41
163384.00	0.40	0.36	-0.39	0.00	3.93	12.48	30.26
163487.00	0.41	0.29	-0.36	0.00	4.18	11.20	29.63
163593.00	0.45	-0.29	-0.39	0.00	4.43	12.10	29.27
163696.00	0.50	0.28	-0.36	0.00	4.68	11.00	28.96
163801.00	0.49	0.16	-0.35	0.00	4.93	10.98	30.45
163905.00	0.49	-0.71	-0.42	0.00	5.18	12.34	27.67
164009.00	0.57	-0.68	-0.49	0.00	4.93	13.96	26.12
164126.00	0.67	-0.48	-0.55	0.00	4.68	15.24	25.00
164244.00	0.65	-0.40	-0.59	0.00	0.00	16.39	24.26
164362.00	0.51	0.22	-0.57	0.00	0.00	16.67	26.11
164477.00	0.07	0.43	-0.52	0.00	0.25	16.23	28.42
164570.00	0.00	0.63	-0.46	0.00	0.50	49.62	100.18
164663.00	0.10	0.54	-0.41	0.00	0.75	127.84	294.58
164754.00	0.18	0.20	-0.39	0.00	0.54	115.11	279.04
164857.00	0.24	0.00	-0.39	0.00	0.29	118.65	287.87
164962.00	0.30	0.46	-0.34	0.00	0.54	99.20	278.52
165065.00	0.34	-0.25	-0.37	0.00	0.79	80.64	209.50
165170.00	0.38	0.34	-0.33	0.00	1.04	44.34	128.76
165274.00	0.41	0.33	-0.30	0.00	0.79	29.38	95.80
165379.00	0.43	-0.18	-0.32	0.00	1.04	30.98	94.61
165483.00	0.45	0.24	-0.29	0.00	0.79	27.65	92.27
165587.00	0.48	0.17	-0.27	0.00	0.54	28.18	100.31
165692.00	0.49	0.49	-0.22	0.00	0.79	19.11	84.32
165798.00	0.48	-0.81	-0.31	0.00	0.54	31.48	98.62
165899.00	0.45	0.11	-0.30	0.00	0.29	24.53	79.84
166004.00	0.46	-0.12	-0.31	0.00	0.04	31.67	98.56
166109.00	0.44	-0.19	-0.33	0.00	0.29	34.05	99.19
166213.00	0.45	0.14	-0.32	0.00	0.54	29.14	89.15
166318.00	0.45	-0.19	-0.34	0.00	0.79	10.66	30.57
166422.00	0.47	0.10	-0.33	0.00	1.04	10.34	30.68
166526.00	0.48	-0.40	-0.37	0.00	1.29	11.11	28.92
166631.00	0.43	0.00	-0.37	0.00	1.54	12.49	32.56
166734.00	0.39	0.09	-0.36	0.00	1.79	10.59	28.38
166839.00	0.38	-0.15	-0.37	0.00	2.04	10.79	27.58
166942.00	0.41	0.09	-0.36	0.00	2.29	10.55	27.67
167047.00	0.39	-0.08	-0.37	0.00	2.54	11.41	29.18
167150.00	0.38	-0.11	-0.38	0.00	2.79	11.10	27.46
167255.00	0.32	0.27	-0.36	0.00	3.04	9.50	25.57
167358.00	0.29	0.08	-0.35	0.00	3.29	9.52	26.26
167461.00	0.30	0.32	-0.32	0.00	3.54	10.04	30.78
167566.00	0.37	0.60	-0.25	0.00	3.29	21.15	82.00
167670.00	0.40	0.26	-0.23	0.00	3.04	17.30	75.32
167774.00	0.44	0.36	-0.19	0.00	3.29	7.09	37.15
167879.00	0.44	0.32	-0.16	0.00	3.54	7.32	46.78
167983.00	0.45	0.14	-0.14	0.00	3.79	7.18	50.69
168087.00	0.48	0.04	-0.14	0.00	4.04	6.53	47.74
168192.00	0.54	0.66	-0.07	0.00	4.29	3.13	47.25
168308.00	0.52	0.10	-0.05	0.00	4.54	2.66	48.54
168425.00	0.52	0.24	-0.03	0.00	4.79	1.06	40.10
168543.00	0.53	0.13	-0.01	0.00	5.04	0.39	36.33
168660.00	0.56	0.04	-0.01	0.00	5.29	0.21	36.70
168777.00	-5.00	-0.03	-0.01	0.00	5.04	0.30	32.72
168844.00	0.53	-0.30	-0.03	0.00	5.29	1.00	34.14
168961.00	0.57	-0.50	-0.09	0.00	5.54	0.99	11.23
169078.00	0.57	-0.44	-0.14	0.00	5.79	1.64	11.68
169195.00	0.50	-0.61	-0.21	0.00	5.54	2.35	11.03
169312.00	0.47	-0.37	-0.25	0.00	5.29	3.03	11.67
169415.00	0.46	0.06	-0.25	0.00	5.04	2.76	10.93
169520.00	0.43	-0.27	-0.28	0.00	4.79	3.07	10.85
169623.00	0.42	-0.34	-0.31	0.00	4.54	3.36	10.50
169726.00	0.33	-0.03	-0.31	0.00	4.29	3.56	10.97
169830.00	0.27	0.20	-0.29	0.00	4.04	3.25	10.80
169934.00	0.30	-0.03	-0.30	0.00	3.79	3.29	10.79
170038.00	0.35	-0.15	-0.31	0.00	3.54	3.45	10.74
170141.00	0.38	-0.14	-0.33	0.00	3.79	3.61	10.69
170245.00	0.39	-0.09	-0.33	0.00	4.04	3.62	10.41
170349.00	0.37	-0.02	-0.34	0.00	4.29	3.65	10.40
170452.00	0.34	-0.12	-0.35	0.00	4.54	3.78	10.35
170557.00	0.34	-0.13	-0.36	0.00	4.79	3.93	10.30
170660.00	0.36	-0.06	-0.37	0.00	5.04	4.08	10.51
170765.00	0.37	-0.09	-0.38	0.00	5.29	4.08	10.24
170868.00	0.39	0.02	-0.38	0.00	5.54	4.16	10.48
170973.00	0.38	0.14	-0.36	0.00	5.79	3.92	10.30
171076.00	0.33	0.07	-0.36	0.00	6.04	3.84	10.33
171181.00	0.26	-0.19	-0.38	0.00	6.29	4.04	10.25
171284.00	0.28	-0.16	-0.39	0.00	6.54	4.22	10.18
171388.00	0.31	-0.20	-0.41	0.00	6.79	4.42	10.10
171492.00	0.33	-0.05	-0.42	0.00	7.04	4.48	10.07
171596.00	0.34	0.09	-0.41	0.00	7.27	4.39	10.11
171700.00	0.31	0.05	-0.40	0.00	7.40	4.33	10.13
171803.00	0.29	0.09	-0.39	0.00	7.58	4.24	10.17
171908.00	0.30	0.60	-0.33	0.00	7.83	3.60	10.42
172011.00	0.36	-0.00	-0.33	0.00	8.08	3.52	10.18
172114.00	0.45	0.07	-0.33	0.00	8.33	3.44	10.20
172219.00	0.49	0.09	-0.32	0.00	8.58	3.42	10.48
172323.00	0.51	-0.29	-0.35	0.00	8.83	4.00	11.09
172440.00	0.49	-0.31	-0.38	0.00	9.08	4.01	9.99
172546.00	0.55	-0.25	-0.41	0.00	9.33	4.58	10.59
172662.00	0.60	0.15	-0.39	0.00	9.58	4.10	9.96
172779.00	0.55	-0.36	-0.43	0.00	9.83	4.83	10.47
172896.00	0.46	-0.13	-0.45	0.00	10.00	4.77	9.93
173000.00	0.47	0.18	-0.43	0.00	10.00	4.49	9.79
173105.00	0.47	-0.07	-0.44	0.00	10.00	4.56	9.76
173208.00	0.46	0.48	-0.39	0.00	10.00	4.07	9.97
173313.00	0.42	0.12	-0.37	0.00	10.00	3.94	10.02
173417.00	0.38	0.02	-0.37	0.00	10.00	3.83	9.79
173520.00	0.38	-0.04	-0.38	0.00	10.00	3.78	9.54
173624.00	0.31	-0.02	-0.38	0.00	10.00	3.89	9.77
173727.00	0.33	0.20	-0.36	0.00	10.00	3.60	9.61
173832.00	0.34	-0.13	-0.37	0.00	10.00	3.73	9.56
173935.00	0.31	-0.10	-0.38	0.00	10.00	3.09	7.68
174039.00	0.29	0.31	-0.35	0.00	10.00	2.84	7.78
174143.00	0.36	0.10	-0.34	0.00	10.00	2.68	7.58
174246.00	0.42	-0.15	-0.36	0.00	10.00	2.80	7.54
174351.00	0.45	-0.25	-0.38	0.00	10.00	3.00	7.46
174455.00	0.48	0.24	-0.36	0.00	10.00	3.06	8.22
174559.00	0.48	0.02	-0.35	0.00	10.00	3.04	8.23
174663.00	0.49	0.10	-0.34	0.00	10.00	2.95	8.26
174768.00	0.49	0.13	-0.33	0.00	10.00	2.76	8.07
174872.00	0.52	0.05	-0.32	0.00	10.00	2.95	8.78
174989.00	0.47	-0.45	-0.38	0.00	10.00	3.41	8.61
175092.00	0.43	0.06	-0.37	0.00	10.00	3.18	8.17
175197.00	0.44	0.02	-0.37	0.00	10.00	3.34	8.64
175301.00	0.46	-0.42	-0.41	0.00	10.00	3.42	7.81
175406.00	0.47	0.32	-0.38	0.00	10.00	3.42	8.61
175510.00	0.48	0.08	-0.37	0.00	10.00	3.09	7.95
175616.00	0.50	-0.06	-0.38	0.00	10.00	3.22	8.16
175719.00	0.58	0.05	-0.37	0.00	10.00	2.92	7.49
175838.00	0.58	0.19	-0.35	0.00	10.00	2.92	8.01
175955.00	0.51	0.05	-0.34	0.00	10.00	2.63	7.34
176072.00	0.51	-0.14	-0.36	0.00	10.00	2.67	7.07
176189.00	0.58	0.18	-0.34	0.00	10.00	2.52	7.13
176306.00	0.57	-0.33	-0.38	0.00	10.00	2.79	7.02
176422.00	0.48	0.24	-0.35	0.00	10.00	2.68	7.32
176527.00	0.45	0.07	-0.34	0.00	10.00	2.39	6.67
176630.00	0.46	0.10	-0.33	0.00	10.00	2.56	7.37
176735.00	0.46	-0.12	-0.35	0.00	10.00	2.40	6.66
176839.00	0.49	-0.15	-0.36	0.00	10.00	2.68	7.07
176943.00	0.50	0.10	-0.35	0.00	10.00	2.44	6.65
177059.00	0.55	-0.14	-0.37	0.00	10.00	2.71	7.05
177176.00	0.56	-0.51	-0.43	0.00	10.00	2.83	6.23
177293.00	0.52	-0.15	-0.44	0.00	10.00	3.04	6.39
177410.00	0.54	0.40	-0.40	0.00	10.00	2.74	6.53
177526.00	0.57	-0.19	-0.42	0.00	10.00	2.89	6.47
177643.00	0.57	-0.17	-0.44	0.00	10.00	3.22	6.84
177760.00	0.59	-0.31	-0.48	0.00	10.00	3.13	6.09
177878.00	0.65	0.16	-0.46	0.00	9.96	3.33	6.78
177994.00	0.67	0.01	-0.45	0.00	9.79	3.11	6.36
178112.00	0.55	0.11	-0.44	0.00	9.56	3.03	6.40
178229.00	0.56	0.19	-0.42	0.00	9.66	2.79	6.25
178347.00	0.57	-0.39	-0.47	0.00	9.63	3.08	6.11
178463.00	0.56	0.22	-0.44	0.00	9.57	3.12	6.62
178581.00	0.54	-0.13	-0.46	0.00	9.82	3.02	6.14
178699.00	0.58	-0.44	-0.51	0.00	9.57	3.56	6.40
178816.00	0.61	-0.29	-0.54	0.00	9.32	3.53	5.86
178933.00	0.60	0.24	-0.51	0.00	9.07	3.25	5.75
179050.00	0.70	0.44	-0.46	0.00	9.32	2.95	5.91
179169.00	0.85	-0.77	-0.55	0.00	0.00	3.48	5.62
179287.00	0.90	0.33	-0.52	0.00	-0.05	3.49	6.16
179404.00	0.34	0.96	-0.40	0.00	0.56	12.02	28.18
179512.00	0.02	1.22	-0.27	0.00	0.61	37.16	133.58
179605.00	0.10	0.68	-0.21	0.00	0.86	12.19	57.62
179699.00	0.13	0.06	-0.20	0.00	0.61	64.48	312.90
179803.00	0.19	0.44	-0.16	0.00	0.00	93.28	587.57
179909.00	0.21	-0.25	-0.18	0.00	0.00	123.62	666.25
180013.00	0.00	0.07	-0.18	0.00	0.00	104.53	588.61
180106.00	0.00	0.19	-0.16	0.00	0.00	103.08	647.05
180199.00	0.00	-0.08	-0.17	0.00	0.00	93.30	559.03
180289.00	0.00	0.06	-0.16	0.00	0.00	90.49	559.49
180383.00	0.00	0.25	-0.14	0.00	0.00	81.04	586.48
180482.00	0.00	-0.09	-0.15	0.00	0.00	83.37	566.19
180581.00	0.00	-0.22	-0.17	0.00	0.00	91.87	542.74
180680.00	0.00	-0.02	-0.17	0.00	0.00	91.73	534.66
180779.00	0.00	0.02	-0.17	0.00	0.07	82.84	487.32
180878.00	0.02	0.07	-0.16	0.00	0.31	73.84	453.11
180977.00	0.09	0.09	-0.15	0.00	0.56	66.61	431.79
181075.00	0.21	0.08	-0.15	0.00	0.31	58.49	399.13
181180.00	0.29	0.02	-0.14	0.00	0.33	53.35	370.28
181284.00	0.35	0.11	-0.13	0.00	0.58	37.96	285.56
181388.00	0.41	-0.02	-0.13	0.00	0.83	8.60	63.62
181494.00	0.38	-0.03	-0.14	0.00	1.08	10.02	72.24
181601.00	0.35	0.30	-0.11	0.00	1.33	34.73	325.94
181704.00	0.37	0.25	-0.08	0.00	1.58	29.90	372.90
181810.00	0.44	0.05	-0.07	0.00	1.83	30.04	402.27
181913.00	0.47	0.38	-0.04	0.00	2.08	15.14	428.02
182018.00	0.47	-0.03	-0.04	0.00	2.33	16.40	423.73
182122.00	0.52	-0.10	-0.05	0.00	2.58	18.97	387.06
182240.00	0.58	-0.06	-0.06	0.00	2.83	19.24	340.92
182358.00	0.59	-0.15	-0.07	0.00	3.08	12.97	175.50
182474.00	0.62	-0.29	-0.11	0.00	3.33	18.89	175.97
182591.00	0.57	-0.24	-0.13	0.00	3.58	20.55	151.91
182708.00	0.54	-0.27	-0.17	0.00	3.33	12.75	76.22
182824.00	0.52	-0.53	-0.23	0.00	3.08	10.58	45.72
182941.00	0.47	-0.43	-0.28	0.00	2.83	15.99	56.20
183048.00	0.46	0.30	-0.25	0.00	2.58	18.78	74.96
183151.00	0.46	-0.09	-0.25	0.00	2.56	20.04	76.95
183258.00	0.49	-0.19	-0.28	0.00	2.31	12.21	43.18
183364.00	0.51	0.38	-0.24	0.00	2.06	15.91	66.35
183481.00	0.52	0.15	-0.22	0.00	1.81	9.68	43.81
183599.00	0.54	-0.43	-0.27	0.00	1.56	11.99	43.66
183715.00	0.58	-0.20	-0.29	0.00	1.31	8.20	27.40
183832.00	0.59	-0.10	-0.30	0.00	1.06	8.71	27.95
183949.00	0.53	-0.60	-0.37	0.00	1.31	8.98	23.01
184066.00	0.47	-0.41	-0.42	0.00	1.56	10.73	24.01
184169.00	0.42	0.33	-0.39	0.00	1.81	8.95	22.01
184272.00	0.35	0.07	-0.38	0.00	2.06	8.22	20.63
184376.00	0.31	-0.37	-0.42	0.00	2.31	8.26	18.65
184479.00	0.33	-0.05	-0.42	0.00	2.56	8.13	18.06
184583.00	0.32	0.20	-0.40	0.00	2.81	7.76	18.23
184686.00	0.38	0.17	-0.38	0.00	3.06	7.21	17.82
184790.00	0.41	-0.01	-0.39	0.00	3.31	7.01	17.27
184894.00	0.48	-0.28	-0.41	0.00	3.56	7.74	17.59
184997.00	0.49	0.02	-0.41	0.00	3.81	7.35	16.81
185102.00	0.49	0.54	-0.36	0.00	4.06	6.20	16.66
185206.00	0.56	0.39	-0.32	0.00	4.31	0.32	0.99
185323.00	0.62	-0.47	-0.37	0.00	4.56	0.23	0.58
185441.00	0.59	-0.02	-0.37	0.00	4.81	0.30	0.77
185556.00	0.53	-0.18	-0.39	0.00	5.06	0.16	0.38
185673.00	0.47	0.04	-0.39	0.00	5.31	0.16	0.38
185778.00	0.50	0.42	-0.35	0.00	5.56	0.07	0.19
185894.00	0.49	0.15	-0.33	0.00	5.81	0.20	0.59
185998.00	0.43	-0.01	-0.33	0.00	6.06	0.13	0.39
186101.00	0.38	-0.40	-0.37	0.00	6.31	0.22	0.58
186205.00	0.32	0.06	-0.36	0.00	6.56	0.15	0.39
186309.00	0.34	0.14	-0.35	0.00	6.81	0.07	0.19
186413.00	0.35	0.28	-0.32	0.00	7.06	0.13	0.39
186517.00	0.40	0.22	-0.30	0.00	6.81	0.06	0.20
186621.00	0.45	-0.37	-0.34	0.00	7.06	0.00	0.00
186726.00	0.54	0.06	-0.33	0.00	7.31	0.00	0.00
186843.00	0.59	-0.40	-0.38	0.00	7.56	0.15	0.38
186960.00	0.60	-0.15	-0.40	0.00	7.81	0.00	0.00
187078.00	0.57	0.74	-0.31	0.00	7.56	0.90	2.83
187195.00	0.57	-0.20	-0.33	0.00	7.81	0.00	0.00
187313.00	0.58	-0.18	-0.35	0.00	8.06	0.00	0.00
187429.00	0.62	-0.17	-0.37	0.00	8.31	0.00	0.00
187546.00	0.62	-0.18	-0.39	0.00	8.56	0.00	0.00
187664.00	0.57	0.06	-0.39	0.00	8.81	0.00	0.00
187781.00	0.50	0.37	-0.34	0.00	9.06	0.00	0.00
187899.00	0.49	0.18	-0.32	0.00	9.31	0.00	0.00
188003.00	0.54	0.20	-0.30	0.00	9.06	0.00	0.00
188121.00	0.55	0.12	-0.29	0.00	8.81	0.00	0.00
188237.00	0.56	-0.44	-0.34	0.00	9.06	0.00	0.00
188354.00	0.56	0.20	-0.31	0.00	9.31	0.00	0.00
188471.00	0.60	-0.24	-0.34	0.00	9.56	0.00	0.00
188588.00	0.62	0.08	-0.33	0.00	9.81	0.00	0.00
188705.00	0.62	0.10	-0.32	0.00	10.00	0.00	0.00
188822.00	0.68	0.23	-0.29	0.00	9.75	0.00	0.00
188939.00	0.70	0.03	-0.29	0.00	9.50	0.00	0.00
189057.00	0.63	-0.09	-0.30	0.00	9.25	0.00	0.00
189173.00	0.59	0.01	-0.30	0.00	9.00	0.00	0.00
189290.00	0.56	0.08	-0.29	0.00	8.75	0.00	0.00
189408.00	0.56	-0.32	-0.33	0.00	9.00	0.00	0.00
189524.00	0.63	-0.25	-0.36	0.00	9.25	0.00	0.00
189641.00	0.63	0.21	-0.33	0.00	9.50	0.00	0.00
189758.00	0.61	0.03	-0.33	0.00	9.75	0.00	0.00
189875.00	0.55	-0.11	-0.34	0.00	10.00	0.00	0.00
189991.00	0.55	-0.57	-0.41	0.00	10.00	0.00	0.00
190107.00	0.59	0.18	-0.39	0.00	10.00	0.00	0.00
190225.00	0.58	-0.37	-0.43	0.00	10.00	0.00	0.00
190343.00	0.65	-0.64	-0.51	0.00	9.75	0.00	0.00
190459.00	0.71	-0.18	-0.53	0.00	9.60	0.00	0.00
190577.00	0.62	-0.26	-0.56	0.00	0.00	0.00	0.00
190694.00	0.51	0.57	-0.49	0.00	-0.25	0.00	0.00
190811.00	0.08	0.35	-0.45	0.00	0.43	0.00	0.00
190901.00	0.01	1.20	-0.34	0.00	0.68	59.84	168.69
190995.00	0.11	0.63	-0.28	0.00	0.43	88.00	303.72
191101.00	0.17	0.08	-0.27	0.00	0.18	80.57	287.67
191208.00	0.22	-0.14	-0.29	0.00	-0.07	96.57	325.71
191312.00	0.24	-0.82	-0.37	0.00	0.69	132.58	337.84
191413.00	0.01	0.51	-0.32	0.00	0.94	116.71	349.50
191504.00	0.00	0.61	-0.27	0.00	1.13	128.54	469.81
191597.00	0.04	-0.29	-0.29	0.00	0.00	156.27	516.72
191688.00	0.10	-0.15	-0.31	0.00	-0.25	144.44	455.21
191792.00	-0.07	-0.38	-0.35	0.00	0.06	152.77	423.37
191883.00	-0.07	-0.43	-0.39	0.00	0.25	119.54	294.50
191975.00	0.08	0.03	-0.38	0.00	0.38	68.77	170.77
192068.00	0.15	0.03	-0.38	0.00	0.13	65.70	164.33
192174.00	0.22	0.40	-0.34	0.00	0.32	94.52	268.96
192277.00	0.26	0.07	-0.33	0.00	0.23	86.80	253.24
192381.00	0.34	-0.06	-0.34	0.00	0.48	92.65	264.91
192486.00	0.38	0.03	-0.33	0.00	0.62	83.44	241.25
192590.00	0.40	0.04	-0.33	0.00	0.80	85.49	250.72
192695.00	0.40	0.20	-0.31	0.00	0.55	77.32	243.28
192800.00	0.40	0.10	-0.30	0.00	0.30	76.48	249.27
192904.00	0.40	0.20	-0.28	0.00	0.05	67.25	236.57
193009.00	0.36	0.54	-0.22	0.00	-0.09	63.88	285.54
193114.00	0.31	0.49	-0.17	0.00	0.25	47.92	281.02
193218.00	0.02	0.67	-0.10	0.00	0.50	34.06	343.27
193312.00	0.05	0.43	-0.06	0.00	0.75	18.56	315.66
193406.00	0.14	0.37	-0.02	0.00	1.00	8.12	337.90
193510.00	0.20	0.33	0.01	0.00	0.75	-2.93	286.56
193617.00	0.31	-0.19	-0.01	0.00	1.00	2.46	253.91
193722.00	0.34	-0.07	-0.02	0.00	1.25	3.11	186.15
193826.00	0.41	-0.20	-0.04	0.00	1.50	5.82	156.80
193931.00	0.43	0.27	-0.01	0.00	1.75	1.30	153.29
194035.00	0.47	-0.03	-0.01	0.00	2.00	1.56	134.54
194140.00	0.50	-0.10	-0.02	0.00	2.25	2.36	106.21
194257.00	0.55	0.01	-0.02	0.00	2.50	1.77	81.77
194375.00	0.58	0.21	0.00	0.00	2.25	-0.04	12.31
194493.00	0.60	-0.32	-0.03	0.00	2.50	0.52	15.25
194610.00	0.55	0.04	-0.03	0.00	2.75	0.41	13.89
194727.00	0.57	-0.04	-0.03	0.00	3.00	0.58	16.92
194845.00	0.60	-0.70	-0.12	0.00	3.25	1.93	16.53
194962.00	0.50	-0.45	-0.17	0.00	3.00	2.34	13.70
195079.00	0.27	0.02	-0.17	0.00	2.75	2.49	14.78
195182.00	0.21	0.08	-0.16	0.00	2.50	2.80	17.55
195287.00	0.06	-0.06	-0.16	0.00	2.75	2.95	17.82
195377.00	0.00	-0.26	-0.19	0.00	3.00	3.48	18.31
195468.00	0.00	-0.29	-0.21	0.00	3.25	4.21	19.35
195559.00	0.00	-0.18	-0.23	0.00	3.50	4.07	17.30
195650.00	0.00	-0.24	-0.25	0.00	3.72	4.88	18.89
195740.00	0.00	-0.00	-0.25	0.00	3.97	4.45	17.21
195831.00	0.00	0.15	-0.24	0.00	3.74	4.56	18.67
195927.00	0.00	0.07	-0.23	0.00	3.49	2.96	12.49
196025.00	0.00	-0.23	-0.26	0.00	3.70	3.11	11.91
196124.00	0.01	-0.38	-0.29	0.00	3.49	4.17	13.82
196224.00	0.07	-0.53	-0.35	0.00	3.74	85.35	236.30
196322.00	0.23	-0.36	-0.38	0.00	3.95	105.69	263.17
196426.00	0.37	-0.33	-0.42	0.00	4.20	102.72	232.22
196530.00	0.49	-0.06	-0.42	0.00	4.45	40.31	89.60
196634.00	0.52	0.33	-0.39	0.00	4.70	11.09	27.09
196751.00	0.47	-0.00	-0.39	0.00	4.95	4.77	11.64
196854.00	0.38	-0.14	-0.40	0.00	5.20	4.73	11.09
196958.00	0.27	0.04	-0.40	0.00	5.23	11.23	26.67
197061.00	0.28	0.15	-0.38	0.00	5.48	3.84	9.52
197165.00	0.33	0.01	-0.38	0.00	5.71	3.36	8.37
197269.00	0.36	-0.24	-0.41	0.00	5.96	0.00	0.00
197372.00	0.30	-0.06	-0.41	0.00	6.21	19.34	44.14
197476.00	0.31	0.24	-0.39	0.00	6.45	31.62	77.30
197579.00	0.34	-0.04	-0.39	0.00	6.70	19.89	48.12
197683.00	0.36	-0.20	-0.41	0.00	6.95	9.02	20.63
197787.00	0.38	-0.20	-0.43	0.00	7.20	6.40	13.85
197890.00	0.37	-0.26	-0.46	0.00	7.45	6.05	12.22
197993.00	0.37	-0.17	-0.48	0.00	7.70	5.89	11.40
198097.00	0.38	-0.37	-0.52	0.00	7.95	6.46	11.40
198201.00	0.39	0.48	-0.47	0.00	8.20	5.41	10.77
198304.00	0.39	0.47	-0.42	0.00	8.45	5.20	11.74
198409.00	0.41	0.25	-0.39	0.00	8.70	4.59	11.14
198513.00	0.40	-0.08	-0.40	0.00	8.95	4.68	11.11
198617.00	0.36	-0.10	-0.41	0.00	9.20	5.00	11.54
198721.00	0.36	-0.08	-0.42	0.00	9.45	4.88	11.02
198823.00	0.36	-0.12	-0.43	0.00	9.70	4.80	10.49
198928.00	0.34	0.04	-0.42	0.00	9.72	4.97	10.98
199031.00	0.34	0.07	-0.42	0.00	9.79	4.89	11.02
199136.00	0.33	-0.01	-0.42	0.00	10.00	5.97	13.44
199239.00	0.33	0.16	-0.40	0.00	10.00	24.17	56.83
199346.00	0.40	-0.02	-0.40	0.00	10.00	33.80	78.93
199450.00	0.49	-0.02	-0.41	0.00	10.00	18.06	41.97
199555.00	0.45	-0.06	-0.41	0.00	10.00	4.83	11.04
199658.00	0.40	-0.12	-0.43	0.00	10.00	15.91	35.15
199761.00	0.37	-0.15	-0.44	0.00	10.00	22.77	48.30
199866.00	0.33	0.13	-0.43	0.00	10.00	31.80	69.83
199972.00	0.33	0.07	-0.42	0.00	10.00	16.68	37.33
200076.00	0.40	-0.08	-0.43	0.00	10.00	2.74	6.01
200180.00	0.42	-0.11	-0.44	0.00	10.00	10.25	21.78
200284.00	0.38	0.04	-0.44	0.00	10.00	2.89	6.20
200387.00	0.29	0.01	-0.44	0.00	9.79	24.44	52.55
200494.00	0.24	0.35	-0.40	0.00	9.88	33.49	79.71
200600.00	0.32	0.03	-0.39	0.00	9.79	33.00	79.27
200707.00	0.42	-0.21	-0.42	0.00	10.00	42.77	96.49
200810.00	0.34	-0.08	-0.43	0.00	10.00	61.47	135.59
200914.00	0.27	0.26	-0.40	0.00	10.00	113.68	269.61
201018.00	0.31	0.17	-0.38	0.00	10.00	125.23	312.09
201122.00	0.35	-0.01	-0.38	0.00	10.00	121.19	300.95
201226.00	0.31	0.30	-0.35	0.00	10.00	110.02	299.94
201329.00	0.40	-0.07	-0.36	0.00	10.00	105.51	281.15
201434.00	0.49	-0.44	-0.40	0.00	10.00	102.13	238.41
201537.00	0.57	-0.12	-0.42	0.00	10.00	95.92	216.62
201655.00	0.51	0.11	-0.40	0.00	9.75	84.40	197.67
201772.00	0.37	0.12	-0.39	0.00	9.82	37.03	90.31
201876.00	0.31	0.20	-0.37	0.00	9.94	26.27	68.04
201982.00	0.32	0.10	-0.36	0.00	10.00	12.85	34.38
202086.00	0.31	-0.13	-0.37	0.00	10.00	12.64	32.50
202190.00	0.33	-0.10	-0.38	0.00	10.00	12.69	31.70
202294.00	0.34	0.17	-0.36	0.00	10.00	8.78	23.09
202397.00	0.32	0.16	-0.35	0.00	10.00	13.36	37.00
202502.00	0.34	0.16	-0.33	0.00	10.00	12.02	35.07
202606.00	0.42	0.17	-0.31	0.00	9.75	6.37	19.69
202710.00	0.45	0.02	-0.31	0.00	9.50	14.75	45.88
202815.00	0.54	0.05	-0.31	0.00	9.25	10.27	32.57
202932.00	0.54	-0.05	-0.31	0.00	9.00	10.03	31.15
203048.00	0.56	-0.26	-0.34	0.00	9.25	25.73	72.29
203165.00	0.62	-0.07	-0.35	0.00	9.50	41.08	112.52
203283.00	0.75	-0.19	-0.37	0.00	9.75	66.66	170.50
203401.00	0.84	0.10	-0.36	0.00	0.00	33.15	87.73
203517.00	0.53	0.15	-0.34	0.00	0.00	38.67	107.94
203633.00	0.05	0.35	-0.30	0.00	-0.25	58.22	185.76
203726.00	0.00	0.40	-0.27	0.00	-0.50	77.82	285.23
203821.00	0.00	0.26	-0.24	0.00	-0.75	99.98	405.61
203914.00	0.00	0.10	-0.23	0.00	-1.00	101.10	427.27
204008.00	0.00	0.18	-0.22	0.00	-1.18	99.80	455.13
204101.00	0.00	0.12	-0.21	0.00	0.00	111.03	533.70
204195.00	0.00	0.19	-0.19	0.00	0.00	113.21	598.89
204289.00	0.00	0.09	-0.18	0.00	0.00	115.92	641.68
204382.00	0.00	0.18	-0.16	0.00	0.00	110.09	671.92
204475.00	0.00	0.19	-0.14	0.00	0.00	111.18	762.93
204567.00	0.00	0.20	-0.13	0.00	0.00	91.10	715.39
204661.00	0.00	0.17	-0.11	0.00	0.00	89.11	803.62
204754.00	0.00	0.38	-0.07	0.00	0.00	46.78	622.64
204847.00	0.00	0.07	-0.07	0.00	0.25	18.48	268.48
204940.00	0.01	-0.37	-0.10	0.00	0.50	7.06	68.38
205034.00	0.07	-0.59	-0.16	0.00	0.75	1.61	10.13
205133.00	0.04	-0.44	-0.20	0.00	1.00	34.00	166.64
205233.00	0.12	-0.24	-0.23	0.00	0.75	66.32	289.70
205336.00	0.24	-0.17	-0.24	0.00	0.50	86.86	350.49
205440.00	0.28	0.17	-0.23	0.00	0.25	94.33	411.26
205546.00	0.29	-0.03	-0.23	0.00	0.00	93.23	400.85
205648.00	0.26	0.18	-0.21	0.00	-0.25	87.55	410.61
205753.00	0.00	0.33	-0.17	0.00	0.00	97.22	550.03
205846.00	-0.02	-0.20	-0.19	0.00	0.00	116.19	592.34
205937.00	-0.05	-0.39	-0.23	0.00	0.00	140.06	599.27
206028.00	-0.04	-0.69	-0.29	0.00	0.00	163.48	542.67
206124.00	-0.01	0.22	-0.27	0.00	0.00	166.40	598.69
206222.00	0.00	0.41	-0.23	0.00	0.00	143.53	610.78
206321.00	-0.03	-0.31	-0.26	0.00	0.00	178.27	667.35
206420.00	-0.15	0.04	-0.26	0.00	0.00	154.48	586.56
206520.00	-0.24	-0.07	-0.26	0.00	0.00	135.81	501.07
206618.00	-0.14	0.37	-0.23	0.00	-0.25	59.09	253.95
206717.00	0.00	0.37	-0.19	0.00	0.08	23.20	119.04
206817.00	0.00	0.38	-0.15	0.00	0.33	4.34	27.94
206915.00	0.05	0.09	-0.14	0.00	0.58	2.24	15.37
207014.00	0.07	0.29	-0.12	0.00	0.83	1.25	10.69
207114.00	0.08	0.09	-0.11	0.00	1.08	1.17	10.96
207212.00	0.10	0.33	-0.07	0.00	1.33	0.75	9.98
207316.00	0.13	-0.02	-0.08	0.00	1.58	0.71	9.24
207420.00	0.17	0.11	-0.06	0.00	1.83	0.60	9.24
207524.00	0.22	-0.29	-0.10	0.00	2.08	0.88	9.22
207627.00	0.24	-0.05	-0.10	0.00	2.33	0.86	8.48
207731.00	0.23	-0.23	-0.12	0.00	2.58	1.00	7.98
207835.00	0.22	-0.01	-0.12	0.00	2.83	0.91	7.26
207938.00	0.19	-0.06	-0.13	0.00	3.08	0.99	7.49
208041.00	0.14	0.09	-0.12	0.00	2.93	0.83	6.79
208145.00	0.11	0.45	-0.07	0.00	3.18	0.55	7.30
208248.00	0.11	0.30	-0.04	0.00	3.43	0.29	6.60
208353.00	0.17	0.49	0.01	0.00	3.18	-0.05	7.08
208459.00	0.22	0.28	0.04	0.00	2.93	-0.24	6.60
208566.00	0.31	0.04	0.04	0.00	2.68	-0.41	10.00
208672.00	0.35	-0.25	0.01	0.00	2.43	-0.09	6.37
208776.00	0.36	-0.04	0.01	0.00	2.18	-0.07	6.84
208879.00	0.35	-0.20	-0.01	0.00	2.43	0.07	6.14
208983.00	0.32	0.06	-0.00	0.00	2.68	0.03	6.61
209087.00	0.36	0.39	0.04	0.00	2.43	-0.21	5.90
209193.00	0.40	0.02	0.04	0.00	2.18	-0.21	5.67
209300.00	0.45	-0.08	0.03	0.00	1.93	-0.17	5.90
209403.00	0.46	-0.05	0.02	0.00	1.68	-0.14	5.67
209508.00	0.42	-0.46	-0.02	0.00	1.93	0.14	5.67
209611.00	0.39	-0.37	-0.06	0.00	2.18	0.35	5.66
209715.00	0.38	-0.03	-0.07	0.00	2.43	0.37	5.66
209819.00	0.40	-0.06	-0.07	0.00	2.68	0.40	5.66
209923.00	0.43	-0.10	-0.08	0.00	2.93	0.46	5.66
210027.00	0.44	-0.42	-0.13	0.00	3.18	0.82	6.56
210130.00	0.45	-0.01	-0.13	0.00	3.43	0.63	4.95
210234.00	0.47	-0.74	-0.20	0.00	3.27	1.01	4.88
210338.00	0.52	0.10	-0.19	0.00	3.02	0.96	4.89
210455.00	0.57	-0.31	-0.23	0.00	2.77	1.13	4.85
210572.00	0.60	0.16	-0.21	0.00	2.52	1.14	5.32
210690.00	0.60	-0.19	-0.23	0.00	2.27	1.10	4.63
210807.00	0.63	-0.39	-0.28	0.00	2.02	1.49	5.24
210924.00	0.64	-0.11	-0.29	0.00	1.77	1.36	4.56
211041.00	0.59	0.10	-0.28	0.00	1.52	1.31	4.57
211159.00	0.58	-0.32	-0.32	0.00	1.77	1.48	4.52
211275.00	0.52	-0.20	-0.34	0.00	2.02	1.74	4.92
211391.00	0.39	0.17	-0.32	0.00	2.27	1.35	4.09
211494.00	0.32	0.01	-0.32	0.00	2.52	1.49	4.52
211599.00	0.18	-0.16	-0.34	0.00	2.77	1.72	4.92
211701.00	0.03	-0.12	-0.35	0.00	3.02	1.54	4.26
211791.00	0.00	-0.18	-0.36	0.00	3.27	1.69	4.45
211881.00	0.00	-0.22	-0.38	0.00	3.52	1.69	4.20
211971.00	0.00	-0.14	-0.40	0.00	3.77	1.75	4.18
212064.00	0.00	-0.12	-0.41	0.00	4.02	1.79	4.16
212162.00	0.00	-0.14	-0.42	0.00	4.27	1.85	4.14
212261.00	0.01	0.12	-0.41	0.00	4.47	1.80	4.16
212361.00	0.06	0.09	-0.40	0.00	4.72	2.12	5.01
212459.00	0.15	0.19	-0.38	0.00	4.70	1.85	4.63
212562.00	0.21	0.25	-0.36	0.00	4.95	1.50	4.04
212667.00	0.24	0.20	-0.33	0.00	5.20	1.56	4.49
212770.00	0.28	0.29	-0.30	0.00	4.95	1.22	3.89
212875.00	0.32	0.35	-0.27	0.00	4.70	1.08	3.94
212979.00	0.35	0.27	-0.24	0.00	4.45	0.40	1.63
213083.00	0.40	0.06	-0.23	0.00	4.20	0.94	3.97
213187.00	0.46	-0.01	-0.23	0.00	4.45	0.95	3.97
213292.00	0.49	-0.00	-0.23	0.00	4.70	1.00	4.19
213396.00	0.50	0.25	-0.21	0.00	4.45	0.84	3.99
213513.00	0.51	0.18	-0.19	0.00	4.20	0.76	4.01
213630.00	0.54	-0.03	-0.19	0.00	3.95	0.82	4.23
213747.00	0.59	0.33	-0.15	0.00	3.93	0.62	4.03
213865.00	0.63	0.43	-0.10	0.00	4.18	0.46	4.51
213983.00	0.67	0.58	-0.03	0.00	4.43	0.14	4.08
214100.00	0.71	0.17	-0.01	0.00	4.68	0.05	4.08
214218.00	0.74	0.02	-0.01	0.00	4.93	0.05	4.31
214335.00	0.73	-0.03	-0.01	0.00	5.18	0.06	4.30
214453.00	0.75	-0.07	-0.02	0.00	5.43	0.11	4.53
214569.00	0.74	-0.04	-0.03	0.00	5.68	0.11	4.08
214688.00	0.75	0.09	-0.02	0.00	5.93	0.04	2.54
214806.00	0.78	-0.05	-0.02	0.00	6.18	0.09	4.08
214924.00	0.76	0.23	0.00	0.00	5.93	-0.02	4.08
215042.00	0.78	0.09	0.02	0.00	5.68	-0.06	4.08
215160.00	0.77	0.08	0.02	0.00	5.43	-0.09	3.63
215278.00	0.75	-0.08	0.02	0.00	5.32	-0.07	4.53
215396.00	0.74	-0.60	-0.06	0.00	5.57	0.23	4.07
215513.00	0.68	-0.16	-0.07	0.00	5.82	0.33	4.52
215629.00	0.64	-0.40	-0.12	0.00	6.07	0.49	4.05
215746.00	0.57	-0.19	-0.14	0.00	6.32	0.61	4.26
215863.00	0.52	0.12	-0.13	0.00	6.40	0.55	4.27
215981.00	0.50	-0.02	-0.13	0.00	6.65	0.56	4.27
216084.00	0.52	-0.49	-0.18	0.00	6.40	0.78	4.23
216201.00	0.55	-0.30	-0.22	0.00	6.15	0.93	4.20
216320.00	0.53	-0.25	-0.25	0.00	5.90	1.16	4.61
216436.00	0.49	-0.13	-0.26	0.00	5.84	1.11	4.16
216540.00	0.43	-0.53	-0.32	0.00	6.09	1.48	4.52
216643.00	0.37	-0.53	-0.37	0.00	6.34	1.56	4.01
216748.00	0.29	-0.29	-0.40	0.00	6.59	1.86	4.38
