# Supplementary material for: Lightweight and compact smart walking cane
Source: PeerJ Comput Sci. 2023 Nov 29;9:e1563. doi: 10.7717/peerj-cs.1563 (PMC10773566; doi:10.7717/peerj-cs.1563)
Supplement: Supplemental Information 16 — System signals during the test of elder user 5 with second robotic cane [file peerj-cs-09-1563-s016.csv]

=~=~=~=~=~=~=~=~=~=~=~= PuTTY log 2022.06.20 14:57:27 =~=~=~=~=~=~=~=~=~=~=~=
36036.00	0.00	-0.00	-0.01	0.00	0.25	2.53	233.74
36136.00	0.00	-0.62	-0.07	0.00	0.50	17.07	235.67
36236.00	0.09	-0.28	-0.10	0.00	0.75	32.75	323.83
36336.00	0.18	-0.82	-0.18	0.00	0.82	57.79	311.91
36447.00	0.22	-0.60	-0.25	0.00	0.57	77.35	302.62
36560.00	0.27	0.04	-0.25	0.00	0.32	50.15	200.05
36670.00	0.32	-0.04	-0.25	0.00	0.07	44.93	175.77
36774.00	0.36	-0.93	-0.35	0.00	0.32	45.88	126.69
36876.00	0.30	0.13	-0.33	0.00	0.35	30.18	86.82
36979.00	0.19	-0.07	-0.34	0.00	0.60	29.55	83.14
37084.00	0.04	0.10	-0.33	0.00	0.68	31.54	91.71
37174.00	0.00	-0.10	-0.34	0.00	0.93	20.55	58.09
37264.00	0.00	-0.11	-0.35	0.00	1.18	24.04	65.95
37354.00	0.00	0.32	-0.32	0.00	1.43	23.29	70.16
37444.00	0.00	0.61	-0.27	0.00	1.68	31.63	116.44
37538.00	0.00	0.43	-0.23	0.00	1.93	16.62	72.59
37632.00	0.00	0.18	-0.21	0.00	1.96	14.08	66.65
37725.00	0.00	0.22	-0.19	0.00	2.19	13.67	72.10
37821.00	0.00	0.25	-0.16	0.00	2.44	11.18	67.72
37919.00	0.00	0.24	-0.14	0.00	2.69	11.38	80.95
38019.00	0.00	0.26	-0.11	0.00	2.94	11.26	98.29
38118.00	0.00	0.37	-0.08	0.00	3.19	5.56	71.56
38216.00	0.00	0.14	-0.06	0.00	3.44	2.71	42.15
38316.00	0.00	0.06	-0.06	0.00	3.69	0.93	16.00
38415.00	0.00	0.13	-0.04	0.00	3.94	0.44	9.88
38514.00	0.00	0.27	-0.02	0.00	4.19	0.09	5.28
38612.00	0.01	0.21	0.00	0.00	3.94	-0.01	4.14
38712.00	0.00	0.01	0.00	0.00	3.69	-0.02	5.75
38811.00	0.00	-0.62	-0.06	0.00	3.94	0.13	2.35
38909.00	0.01	-0.14	-0.07	0.00	4.19	0.21	3.01
39009.00	0.06	0.09	-0.06	0.00	4.44	0.12	1.91
39108.00	0.08	0.14	-0.05	0.00	4.69	0.12	2.57
39206.00	0.09	-0.57	-0.10	0.00	4.94	0.18	1.69
39306.00	0.07	0.12	-0.09	0.00	5.19	0.23	2.56
39405.00	0.04	0.02	-0.09	0.00	5.44	0.13	1.48
39503.00	0.00	-0.01	-0.09	0.00	5.69	0.19	2.12
39603.00	0.00	0.30	-0.06	0.00	5.94	0.09	1.48
39702.00	0.00	-0.18	-0.08	0.00	6.19	0.00	0.00
39800.00	0.00	-0.04	-0.08	0.00	6.44	0.12	1.48
39900.00	0.00	-0.40	-0.12	0.00	6.69	0.18	1.47
39999.00	0.01	-0.35	-0.16	0.00	6.94	0.23	1.46
40097.00	0.09	0.23	-0.14	0.00	7.19	0.17	1.26
40197.00	0.09	-0.29	-0.16	0.00	7.44	0.21	1.25
40296.00	0.01	0.23	-0.14	0.00	7.69	0.15	1.04
40394.00	0.07	-0.19	-0.16	0.00	7.94	0.17	1.04
40494.00	0.16	0.07	-0.15	0.00	7.69	0.16	1.04
40597.00	0.28	-0.27	-0.18	0.00	7.82	0.19	1.04
40701.00	0.30	-0.58	-0.24	0.00	7.57	0.25	1.02
40805.00	0.27	-0.81	-0.33	0.00	7.82	0.34	1.00
40904.00	0.14	1.05	-0.22	0.00	7.57	0.14	0.61
41011.00	0.02	0.12	-0.21	0.00	7.57	0.13	0.62
41106.00	0.00	0.00	-0.21	0.00	7.36	0.13	0.62
41202.00	0.00	-0.31	-0.24	0.00	7.58	0.10	0.41
41292.00	0.00	-0.04	-0.24	0.00	7.83	0.15	0.61
41384.00	0.00	-0.33	-0.27	0.00	7.81	0.34	1.22
41484.00	0.00	-0.34	-0.31	0.00	7.56	0.13	0.40
41583.00	0.01	-0.10	-0.31	0.00	7.81	0.39	1.21
41681.00	0.16	0.74	-0.24	0.00	7.56	0.15	0.61
41786.00	0.34	1.29	-0.11	0.00	7.81	0.13	1.26
41892.00	0.00	-0.15	-0.12	0.00	8.06	0.08	0.63
41985.00	0.10	-0.75	-0.19	0.00	8.31	0.24	1.24
42078.00	0.09	0.23	-0.17	0.00	8.56	0.07	0.41
42177.00	0.10	-0.02	-0.17	0.00	8.57	0.22	1.25
42279.00	0.06	0.13	-0.16	0.00	8.82	0.10	0.62
42375.00	0.04	-0.07	-0.17	0.00	9.07	0.21	1.25
42474.00	0.08	0.02	-0.16	0.00	9.32	0.07	0.41
42572.00	0.13	0.01	-0.16	0.00	9.07	0.17	1.04
42677.00	0.21	-0.91	-0.26	0.00	8.82	0.11	0.41
42777.00	0.39	0.15	-0.24	0.00	8.57	0.30	1.23
42882.00	0.56	-0.53	-0.30	0.00	8.32	0.19	0.60
42999.00	0.56	-1.01	-0.42	0.00	8.57	0.51	1.16
43112.00	0.18	-0.20	-0.44	0.00	8.82	0.18	0.38
43215.00	0.00	0.34	-0.40	0.00	9.07	0.41	0.97
43305.00	0.01	0.61	-0.35	0.00	9.32	0.14	0.39
43397.00	0.00	1.01	-0.26	0.00	9.24	0.37	1.43
43491.00	0.02	-0.03	-0.26	0.00	9.49	0.11	0.41
43581.00	0.09	-0.18	-0.27	0.00	9.74	0.11	0.40
43672.00	0.07	-0.02	-0.28	0.00	9.99	0.11	0.40
43762.00	0.01	0.21	-0.26	0.00	9.93	0.11	0.41
43859.00	0.00	0.02	-0.25	0.00	9.68	0.05	0.20
43959.00	0.00	0.68	-0.19	0.00	9.93	0.04	0.21
44058.00	0.00	0.12	-0.18	0.00	10.00	0.18	1.04
44156.00	0.00	-0.07	-0.18	0.00	10.00	0.08	0.41
44256.00	0.00	-0.15	-0.20	0.00	10.00	0.21	1.03
44355.00	0.00	0.29	-0.17	0.00	10.00	0.04	0.21
44453.00	0.00	-0.11	-0.18	0.00	10.00	0.00	0.00
44553.00	0.02	0.36	-0.14	0.00	10.00	1.16	8.07
44652.00	0.00	0.06	-0.14	0.00	10.00	1.35	9.80
44750.00	0.00	0.27	-0.11	0.00	10.00	0.87	7.86
44850.00	0.00	-0.10	-0.12	0.00	10.00	1.04	8.58
44949.00	0.06	-0.12	-0.13	0.00	10.00	0.66	5.01
45047.00	0.09	-0.02	-0.13	0.00	10.00	0.43	3.21
45147.00	0.13	0.11	-0.12	0.00	9.75	0.21	1.69
45251.00	0.25	-0.61	-0.19	0.00	9.50	0.44	2.31
45355.00	0.27	-0.44	-0.23	0.00	9.25	0.24	1.03
45459.00	0.10	-0.15	-0.25	0.00	9.50	0.42	1.65
45549.00	0.00	0.01	-0.25	0.00	9.25	0.21	0.82
45642.00	0.00	0.30	-0.22	0.00	9.45	0.32	1.45
45741.00	0.00	0.02	-0.22	0.00	9.30	0.13	0.62
45840.00	0.00	-0.20	-0.24	0.00	9.55	0.10	0.41
45939.00	0.00	0.09	-0.23	0.00	9.45	0.14	0.61
46038.00	0.00	-0.04	-0.23	0.00	9.70	0.14	0.61
46137.00	0.02	0.03	-0.23	0.00	9.56	0.09	0.41
46236.00	0.23	0.44	-0.18	0.00	9.44	0.08	0.41
46340.00	0.30	-0.09	-0.19	0.00	9.69	0.08	0.41
46443.00	0.01	0.06	-0.19	0.00	9.75	0.08	0.41
46536.00	0.00	0.00	-0.19	0.00	9.71	0.08	0.41
46631.00	0.00	0.10	-0.18	0.00	9.83	0.00	0.00
46731.00	0.00	0.10	-0.17	0.00	9.99	0.00	0.00
46830.00	0.00	0.50	-0.12	0.00	10.00	0.00	0.00
46928.00	0.00	-0.10	-0.13	0.00	10.00	0.00	0.00
47028.00	0.00	-0.10	-0.14	0.00	10.00	0.00	0.00
47127.00	0.00	-0.14	-0.15	0.00	10.00	0.03	0.21
47225.00	0.00	0.04	-0.15	0.00	10.00	0.00	0.00
47325.00	0.00	0.23	-0.13	0.00	10.00	0.05	0.42
47424.00	0.00	0.23	-0.10	0.00	10.00	0.00	0.00
47522.00	0.00	0.00	-0.10	0.00	10.00	0.02	0.21
47622.00	0.00	-0.14	-0.12	0.00	10.00	0.00	0.00
47721.00	0.00	0.10	-0.11	0.00	10.00	0.04	0.42
47820.00	0.00	0.22	-0.08	0.00	10.00	0.00	0.00
47919.00	0.00	0.28	-0.06	0.00	10.00	0.01	0.21
48018.00	0.00	0.10	-0.05	0.00	10.00	0.00	0.00
48117.00	0.00	-0.12	-0.06	0.00	10.00	0.01	0.21
48216.00	0.00	-0.06	-0.07	0.00	10.00	0.00	0.00
48315.00	0.00	-0.01	-0.07	0.00	10.00	0.01	0.21
48414.00	0.00	0.05	-0.06	0.00	10.00	0.00	0.00
48513.00	0.00	1.26	0.06	0.00	9.75	-0.01	0.21
48612.00	0.00	0.03	0.07	0.00	9.50	0.00	0.00
48711.00	0.00	-0.11	0.06	0.00	9.25	-0.01	0.21
48809.00	0.00	-0.16	0.04	0.00	9.00	0.00	0.00
48909.00	0.00	-0.13	0.03	0.00	8.75	0.00	0.00
49008.00	0.00	-0.02	0.02	0.00	8.50	0.00	0.00
49106.00	0.00	-0.01	0.02	0.00	8.25	0.00	0.00
49206.00	0.00	0.04	0.03	0.00	8.00	0.00	0.00
49305.00	0.00	-0.06	0.02	0.00	7.75	0.00	0.00
49403.00	0.00	-0.12	0.01	0.00	7.50	0.00	0.00
49503.00	0.00	0.08	0.02	0.00	7.25	0.00	0.00
49602.00	0.00	0.08	0.02	0.00	7.00	0.00	0.00
49700.00	0.00	0.02	0.03	0.00	6.75	0.00	0.00
49800.00	0.00	-0.01	0.02	0.00	6.50	0.00	0.00
49899.00	0.00	0.03	0.03	0.00	6.25	-0.01	0.21
49998.00	0.00	-0.08	0.02	0.00	6.00	0.00	0.00
50097.00	0.00	0.06	0.03	0.00	5.75	0.00	0.00
50196.00	0.00	0.11	0.04	0.00	5.50	0.00	0.00
50295.00	0.00	-0.00	0.04	0.00	5.25	0.00	0.00
50394.00	0.00	-0.15	0.02	0.00	5.00	0.00	0.00
50493.00	0.00	0.07	0.03	0.00	4.75	0.00	0.00
50592.00	0.00	-0.30	-0.00	0.00	5.00	0.00	0.00
50691.00	0.00	-0.17	-0.02	0.00	5.25	0.00	0.00
50790.00	0.00	-0.02	-0.02	0.00	5.50	0.00	0.00
50889.00	0.00	-0.40	-0.06	0.00	5.75	0.00	0.00
50988.00	0.00	-0.34	-0.09	0.00	6.00	0.00	0.00
51087.00	0.00	0.37	-0.06	0.00	6.25	0.00	0.00
51186.00	0.00	0.40	-0.02	0.00	6.50	0.00	0.00
51284.00	0.00	0.28	0.01	0.00	6.25	0.00	0.00
51384.00	0.00	0.12	0.02	0.00	6.00	0.00	0.00
51483.00	0.00	0.12	0.03	0.00	5.75	0.00	0.00
51581.00	0.00	-0.23	0.01	0.00	5.50	0.00	0.00
51681.00	0.00	-0.07	0.01	0.00	5.25	0.00	0.00
51780.00	0.00	-0.13	-0.01	0.00	5.50	0.00	0.00
51878.00	0.00	0.01	-0.01	0.00	5.75	0.00	0.00
51978.00	0.00	-0.02	-0.01	0.00	6.00	0.00	0.00
52077.00	0.00	-0.20	-0.03	0.00	6.25	0.00	0.00
52176.00	0.00	-0.28	-0.06	0.00	6.50	0.00	0.00
52275.00	0.00	0.20	-0.04	0.00	6.75	0.00	0.00
52374.00	0.00	0.18	-0.02	0.00	7.00	0.00	0.00
52473.00	0.00	-0.17	-0.04	0.00	7.25	0.00	0.00
52572.00	0.00	0.12	-0.02	0.00	7.50	0.00	0.00
52671.00	0.00	0.10	-0.01	0.00	7.75	0.00	0.00
52770.00	0.00	0.10	-0.00	0.00	8.00	0.00	0.00
52869.00	0.00	0.23	0.02	0.00	7.75	0.00	0.00
52968.00	0.00	-0.21	-0.00	0.00	8.00	0.00	0.00
53067.00	0.00	-0.10	-0.01	0.00	8.25	0.00	0.00
53166.00	0.00	-0.14	-0.03	0.00	8.50	0.00	0.00
53265.00	0.00	-0.09	-0.03	0.00	8.75	0.00	0.00
53364.00	0.00	0.29	-0.01	0.00	9.00	0.00	0.00
53463.00	0.00	-0.19	-0.02	0.00	9.25	0.00	0.00
53562.00	0.00	0.23	-0.00	0.00	9.50	0.00	0.00
53661.00	0.00	-0.15	-0.02	0.00	9.75	0.00	0.00
53760.00	0.00	0.07	-0.01	0.00	10.00	0.00	0.00
53859.00	0.00	-0.21	-0.03	0.00	10.00	0.00	0.00
53958.00	0.00	0.21	-0.01	0.00	10.00	0.00	0.00
54056.00	0.00	0.01	-0.01	0.00	10.00	0.00	0.00
54156.00	0.00	-0.57	-0.07	0.00	10.00	0.00	0.00
54255.00	0.00	-0.06	-0.07	0.00	10.00	0.00	0.00
54353.00	0.00	0.25	-0.05	0.00	10.00	0.00	0.00
54453.00	0.01	-0.06	-0.06	0.00	10.00	0.00	0.00
54552.00	0.00	-0.28	-0.08	0.00	10.00	0.00	0.00
54651.00	0.02	-0.07	-0.09	0.00	10.00	0.00	0.00
54750.00	0.00	0.04	-0.09	0.00	10.00	0.00	0.00
54849.00	0.00	0.02	-0.08	0.00	10.00	0.00	0.00
54948.00	0.00	0.25	-0.06	0.00	10.00	0.00	0.00
55047.00	0.00	-0.19	-0.08	0.00	10.00	0.00	0.00
55146.00	0.00	-0.08	-0.08	0.00	10.00	0.00	0.00
55245.00	0.00	0.26	-0.06	0.00	10.00	0.00	0.00
55344.00	0.00	0.07	-0.05	0.00	10.00	0.00	0.00
55443.00	0.00	-0.14	-0.07	0.00	10.00	0.00	0.00
55542.00	0.00	0.01	-0.06	0.00	10.00	0.00	0.00
55641.00	0.00	0.22	-0.04	0.00	10.00	0.00	0.00
55740.00	0.00	-0.06	-0.05	0.00	10.00	0.00	0.00
55839.00	0.00	0.17	-0.03	0.00	10.00	0.00	0.00
55938.00	0.00	-0.10	-0.04	0.00	10.00	0.00	0.00
56037.00	0.00	-0.14	-0.06	0.00	10.00	0.00	0.00
56136.00	0.01	0.06	-0.05	0.00	10.00	0.00	0.00
56235.00	0.14	-0.71	-0.12	0.00	9.75	0.00	0.00
56338.00	0.26	-0.27	-0.15	0.00	10.00	0.00	0.00
56441.00	0.27	-0.28	-0.18	0.00	10.00	0.00	0.00
56545.00	0.34	-0.24	-0.20	0.00	10.00	0.00	0.00
56649.00	0.49	0.26	-0.18	0.00	10.00	0.00	0.00
56756.00	0.67	1.02	-0.07	0.00	10.00	0.00	0.00
56877.00	0.70	0.25	-0.04	0.00	10.00	0.00	0.00
56994.00	0.79	0.32	0.00	0.00	9.75	0.00	0.00
57112.00	0.83	0.52	0.06	0.00	9.69	0.00	0.00
57229.00	0.40	-0.16	0.04	0.00	9.44	0.00	0.00
57333.00	0.54	-1.34	-0.10	0.00	9.69	0.00	0.00
57446.00	0.59	0.29	-0.06	0.00	9.94	0.00	0.00
57563.00	0.51	-0.58	-0.13	0.00	9.86	0.00	0.00
57679.00	0.07	0.23	-0.10	0.00	10.00	0.00	0.00
57773.00	0.03	-0.14	-0.12	0.00	10.00	0.00	0.00
57863.00	0.21	-0.14	-0.13	0.00	10.00	0.00	0.00
57967.00	0.27	-0.02	-0.13	0.00	10.00	0.00	0.00
58070.00	0.04	-0.05	-0.14	0.00	10.00	0.00	0.00
58162.00	0.18	-0.06	-0.14	0.00	10.00	0.00	0.00
58265.00	0.28	-0.68	-0.21	0.00	9.75	0.00	0.00
58369.00	0.27	-1.06	-0.32	0.00	10.00	0.00	0.00
58469.00	0.15	0.30	-0.29	0.00	9.75	0.00	0.00
58574.00	0.02	-0.36	-0.33	0.00	10.00	0.00	0.00
58665.00	0.00	-0.03	-0.33	0.00	10.00	0.00	0.00
58756.00	0.00	-0.21	-0.35	0.00	10.00	0.00	0.00
58847.00	0.00	-0.29	-0.38	0.00	10.00	0.00	0.00
58936.00	0.00	-0.01	-0.38	0.00	10.00	0.00	0.00
59027.00	0.00	0.22	-0.36	0.00	10.00	0.00	0.00
59117.00	0.00	0.16	-0.35	0.00	10.00	0.00	0.00
59208.00	0.03	0.34	-0.31	0.00	10.00	0.00	0.00
59304.00	0.10	-0.35	-0.35	0.00	10.00	0.00	0.00
59403.00	0.15	0.27	-0.32	0.00	10.00	0.00	0.00
59506.00	0.20	-0.02	-0.32	0.00	10.00	0.00	0.00
59611.00	0.19	0.01	-0.32	0.00	10.00	0.00	0.00
59714.00	0.18	0.08	-0.32	0.00	10.00	0.00	0.00
59816.00	0.09	0.20	-0.30	0.00	9.98	0.00	0.00
59910.00	0.01	0.48	-0.25	0.00	10.00	0.00	0.00
60003.00	0.02	0.07	-0.24	0.00	9.84	0.00	0.00
60096.00	0.06	-0.07	-0.25	0.00	10.00	0.00	0.00
60195.00	0.06	-0.01	-0.25	0.00	10.00	0.00	0.00
60294.00	0.08	-0.12	-0.26	0.00	10.00	0.00	0.00
60393.00	0.05	0.07	-0.26	0.00	9.88	0.00	0.00
60492.00	0.00	0.09	-0.25	0.00	9.67	0.00	0.00
60591.00	0.00	0.06	-0.24	0.00	9.44	0.00	0.00
60690.00	0.00	0.02	-0.24	0.00	9.19	0.00	0.00
60789.00	0.00	-0.06	-0.25	0.00	9.44	0.00	0.00
60888.00	0.00	-0.05	-0.25	0.00	9.69	0.00	0.00
60987.00	0.00	0.02	-0.25	0.00	9.44	0.00	0.00
61086.00	0.00	0.02	-0.25	0.00	9.19	0.00	0.00
61185.00	0.00	-0.07	-0.25	0.00	9.44	0.00	0.00
61284.00	0.01	0.02	-0.25	0.00	9.19	0.00	0.00
61383.00	0.03	0.25	-0.23	0.00	9.39	0.00	0.00
61483.00	0.13	-0.45	-0.27	0.00	9.14	0.00	0.00
61586.00	0.16	-0.46	-0.32	0.00	9.39	0.00	0.00
61688.00	0.20	-0.35	-0.35	0.00	9.64	0.00	0.00
61792.00	0.15	0.02	-0.35	0.00	9.53	0.00	0.00
61895.00	0.11	-0.11	-0.36	0.00	9.78	0.00	0.00
61999.00	0.05	-0.13	-0.38	0.00	10.00	0.00	0.00
62089.00	0.04	-0.05	-0.38	0.00	10.00	0.00	0.00
62179.00	0.00	0.08	-0.37	0.00	10.00	0.00	0.00
62274.00	0.01	0.17	-0.36	0.00	10.00	0.00	0.00
62373.00	0.07	-0.10	-0.37	0.00	10.00	0.00	0.00
62472.00	0.12	-0.34	-0.40	0.00	10.00	0.00	0.00
62575.00	0.15	0.08	-0.39	0.00	9.79	0.00	0.00
62679.00	0.18	-0.10	-0.40	0.00	10.00	0.00	0.00
62782.00	0.20	-0.02	-0.41	0.00	10.00	3.91	9.09
62885.00	0.20	-0.06	-0.41	0.00	10.00	5.65	12.91
62989.00	0.21	-0.07	-0.42	0.00	10.00	6.76	15.15
63092.00	0.23	0.21	-0.40	0.00	10.00	13.40	31.92
63196.00	0.29	-0.08	-0.41	0.00	10.00	17.15	39.91
63300.00	0.36	-0.17	-0.42	0.00	10.00	7.77	17.22
63403.00	0.38	-0.00	-0.42	0.00	10.00	7.18	15.89
63507.00	0.36	-0.06	-0.43	0.00	10.00	7.28	15.85
63610.00	0.31	-0.00	-0.43	0.00	10.00	7.16	15.59
63714.00	0.23	0.15	-0.42	0.00	9.91	6.93	15.69
63817.00	0.22	0.14	-0.40	0.00	9.80	6.70	15.79
63921.00	0.27	0.07	-0.39	0.00	9.76	6.48	15.58
64025.00	0.36	-0.12	-0.41	0.00	10.00	6.12	14.20
64129.00	0.40	-0.01	-0.41	0.00	10.00	5.58	12.94
64232.00	0.37	0.03	-0.40	0.00	10.00	4.81	11.23
64335.00	0.35	-0.06	-0.41	0.00	10.00	4.36	10.01
64440.00	0.30	0.19	-0.39	0.00	10.00	4.35	10.57
64543.00	0.33	-0.06	-0.40	0.00	10.00	2.40	5.74
64648.00	0.32	-0.11	-0.41	0.00	10.00	2.94	6.81
64751.00	0.40	-0.18	-0.43	0.00	10.00	2.00	4.39
64855.00	0.40	-0.14	-0.44	0.00	10.00	2.16	4.57
64959.00	0.37	-0.05	-0.45	0.00	10.00	2.79	5.82
65062.00	0.33	-0.10	-0.46	0.00	10.00	2.13	4.33
65166.00	0.31	-0.00	-0.46	0.00	10.00	2.03	4.12
65269.00	0.36	-0.29	-0.49	0.00	10.00	2.15	4.06
65374.00	0.39	-0.15	-0.50	0.00	10.00	2.21	4.02
65477.00	0.45	-0.15	-0.52	0.00	10.00	1.49	2.62
65581.00	0.45	-0.09	-0.53	0.00	10.00	2.20	3.77
65685.00	0.44	0.03	-0.52	0.00	10.00	2.30	3.98
65788.00	0.44	-0.17	-0.54	0.00	10.00	2.37	3.93
65892.00	0.38	0.07	-0.54	0.00	9.89	2.34	3.95
65995.00	0.44	0.10	-0.52	0.00	9.98	2.30	3.98
66100.00	0.45	-0.01	-0.53	0.00	10.00	2.54	4.37
66203.00	0.40	0.07	-0.52	0.00	9.98	2.28	3.99
66307.00	0.32	0.17	-0.50	0.00	9.93	3.10	5.67
66410.00	0.33	0.12	-0.49	0.00	9.87	2.92	5.50
66513.00	0.26	-0.09	-0.50	0.00	10.00	2.19	4.04
66617.00	0.15	0.01	-0.50	0.00	9.75	1.86	3.44
66719.00	0.02	0.22	-0.47	0.00	10.00	2.73	5.33
66810.00	0.01	-0.02	-0.48	0.00	10.00	2.10	4.08
66900.00	0.00	-0.17	-0.49	0.00	10.00	1.74	3.25
66990.00	0.00	0.00	-0.49	0.00	10.00	1.95	3.65
67080.00	0.00	0.01	-0.49	0.00	9.98	2.06	3.85
67170.00	0.00	0.23	-0.47	0.00	10.00	2.50	4.92
67260.00	0.00	0.07	-0.46	0.00	10.00	2.26	4.52
67352.00	0.00	0.45	-0.42	0.00	10.00	2.45	5.46
67442.00	0.06	0.25	-0.40	0.00	10.00	5.48	12.98
67533.00	0.39	0.37	-0.37	0.00	10.00	7.07	18.47
67638.00	0.58	0.47	-0.32	0.00	10.00	6.61	20.23
67756.00	0.68	0.48	-0.26	0.00	9.75	6.91	26.09
67873.00	0.75	0.29	-0.22	0.00	9.50	5.87	25.67
67990.00	0.13	0.10	-0.21	0.00	9.25	5.58	25.73
68093.00	0.36	0.15	-0.20	0.00	9.03	6.33	31.48
68197.00	0.50	0.67	-0.13	0.00	9.28	8.06	62.07
68315.00	0.64	0.77	-0.04	0.00	9.53	0.69	18.00
68432.00	0.79	0.47	0.02	0.00	9.28	-0.47	28.31
68550.00	0.79	0.30	0.05	0.00	9.03	-1.43	27.61
68668.00	0.47	-0.02	0.05	0.00	8.78	-2.11	42.98
68771.00	0.09	-0.01	0.05	0.00	8.53	-2.28	47.09
68861.00	0.10	-0.03	0.05	0.00	8.28	-2.19	47.94
68965.00	0.05	-0.25	0.02	0.00	8.03	-1.19	59.68
69055.00	0.00	-0.07	0.01	0.00	7.78	-0.82	60.17
69146.00	0.00	-0.02	0.01	0.00	7.53	-2.09	173.36
69236.00	0.01	-0.10	0.00	0.00	7.28	-0.64	238.84
69326.00	0.07	-0.05	-0.00	0.00	7.53	0.42	268.49
69417.00	0.10	0.04	0.00	0.00	7.28	-0.61	322.15
69523.00	0.10	-0.05	-0.00	0.00	7.53	1.22	325.48
69614.00	0.13	-0.02	-0.01	0.00	7.78	2.42	423.42
69718.00	0.15	-0.12	-0.02	0.00	8.03	7.28	394.70
69821.00	0.17	-0.29	-0.05	0.00	8.28	21.07	435.76
69924.00	0.18	-0.16	-0.06	0.00	8.53	24.03	372.71
70028.00	0.18	-0.05	-0.07	0.00	8.78	27.81	401.81
70130.00	0.25	-0.24	-0.09	0.00	9.03	35.69	379.42
70235.00	0.37	-0.13	-0.11	0.00	9.28	42.57	394.46
70338.00	0.51	-0.42	-0.15	0.00	9.03	34.78	228.62
70456.00	0.59	-0.37	-0.19	0.00	8.78	37.96	192.51
70573.00	0.59	-0.39	-0.24	0.00	8.53	46.01	187.40
70690.00	0.57	-0.32	-0.28	0.00	8.28	34.43	120.40
70807.00	0.51	-0.13	-0.29	0.00	8.03	22.38	73.90
70923.00	0.33	-0.20	-0.32	0.00	8.28	28.87	87.92
71027.00	0.16	-0.12	-0.33	0.00	8.53	62.75	183.62
71131.00	0.10	-0.12	-0.34	0.00	8.68	110.66	311.46
71234.00	0.15	-0.19	-0.36	0.00	8.84	165.01	437.55
71337.00	0.24	-0.00	-0.36	0.00	9.09	171.00	452.85
71442.00	0.44	-0.30	-0.39	0.00	9.34	172.83	417.33
71545.00	0.58	0.31	-0.36	0.00	9.53	147.08	390.34
71663.00	0.63	-0.00	-0.36	0.00	9.78	135.78	360.22
71780.00	0.57	-0.25	-0.39	0.00	10.00	156.04	380.14
71897.00	0.62	0.21	-0.36	0.00	10.00	105.75	277.08
72013.00	0.54	0.05	-0.36	0.00	9.76	67.33	179.69
72130.00	0.39	0.06	-0.35	0.00	9.92	16.83	45.85
72237.00	0.13	0.16	-0.33	0.00	9.76	9.98	28.67
72339.00	0.00	0.11	-0.32	0.00	9.71	35.34	105.41
72429.00	0.02	0.65	-0.27	0.00	9.96	85.37	314.09
72523.00	0.00	0.16	-0.25	0.00	9.84	81.51	318.58
72615.00	0.00	0.10	-0.24	0.00	9.71	71.25	289.48
72709.00	0.00	0.42	-0.20	0.00	9.96	56.49	275.77
72802.00	0.00	0.08	-0.19	0.00	9.99	45.24	229.34
72895.00	0.00	0.19	-0.18	0.00	10.00	47.40	264.28
72988.00	0.00	0.38	-0.14	0.00	10.00	39.13	272.86
73082.00	0.00	0.25	-0.12	0.00	10.00	39.80	333.28
73176.00	0.00	-0.23	-0.14	0.00	10.00	49.35	347.94
73266.00	0.02	0.12	-0.13	0.00	10.00	54.52	417.78
73362.00	0.10	0.16	-0.11	0.00	9.79	42.54	371.05
73466.00	0.17	-0.18	-0.13	0.00	10.00	35.06	263.35
73570.00	0.20	-0.14	-0.15	0.00	10.00	35.05	237.55
73673.00	0.06	-0.08	-0.15	0.00	10.00	44.52	285.50
73764.00	0.02	0.14	-0.14	0.00	10.00	36.25	253.43
73858.00	0.11	-0.21	-0.16	0.00	9.89	36.48	223.34
73962.00	0.23	0.02	-0.16	0.00	9.64	33.38	206.99
74065.00	0.36	0.02	-0.16	0.00	9.67	14.86	93.25
74170.00	0.40	-0.43	-0.20	0.00	9.84	13.15	63.73
74273.00	0.19	-0.18	-0.22	0.00	9.59	23.98	106.40
74377.00	0.00	0.14	-0.21	0.00	9.66	35.05	166.78
74470.00	0.00	0.32	-0.18	0.00	9.91	31.11	173.59
74563.00	0.00	0.06	-0.17	0.00	10.00	31.37	180.78
74656.00	0.00	-0.16	-0.19	0.00	10.00	34.09	180.28
74748.00	0.00	0.10	-0.18	0.00	10.00	44.06	245.36
74847.00	0.00	0.30	-0.15	0.00	10.00	27.95	187.69
74946.00	0.01	-0.00	-0.15	0.00	10.00	26.33	176.41
75045.00	0.00	0.10	-0.14	0.00	10.00	14.41	103.93
75145.00	0.00	0.02	-0.14	0.00	10.00	15.14	110.86
75243.00	0.00	-0.07	-0.14	0.00	10.00	12.09	84.38
75342.00	0.00	0.00	-0.14	0.00	10.00	2.47	17.27
75442.00	0.00	-0.20	-0.16	0.00	10.00	2.59	15.81
75540.00	0.00	0.22	-0.14	0.00	10.00	2.09	14.76
75639.00	0.00	-0.10	-0.15	0.00	10.00	1.33	8.79
75739.00	0.00	-0.03	-0.15	0.00	10.00	0.84	5.45
75837.00	0.00	0.27	-0.13	0.00	10.00	0.61	4.78
75936.00	0.00	-0.27	-0.15	0.00	10.00	0.84	5.45
76036.00	0.00	-0.30	-0.18	0.00	10.00	1.80	9.73
76134.00	0.03	0.38	-0.15	0.00	10.00	2.05	13.94
76233.00	0.02	-0.10	-0.16	0.00	10.00	2.18	13.92
76333.00	0.00	0.10	-0.15	0.00	10.00	2.28	15.58
76431.00	0.00	0.20	-0.13	0.00	10.00	1.63	12.91
76530.00	0.00	0.12	-0.11	0.00	10.00	1.36	11.87
76630.00	0.00	0.25	-0.09	0.00	10.00	1.09	12.17
76728.00	0.00	-0.09	-0.10	0.00	10.00	1.38	14.02
76827.00	0.00	-0.26	-0.12	0.00	10.00	2.18	17.59
76926.00	0.00	0.04	-0.12	0.00	10.00	6.05	50.21
77025.00	0.00	-0.45	-0.16	0.00	10.00	4.92	29.61
77124.00	0.03	0.52	-0.11	0.00	10.00	8.26	72.92
77223.00	0.01	0.01	-0.11	0.00	10.00	6.68	59.32
77323.00	0.00	-0.07	-0.12	0.00	10.00	11.56	96.29
77421.00	0.00	0.14	-0.11	0.00	10.00	12.68	119.24
77520.00	0.01	-0.07	-0.11	0.00	10.00	9.23	81.80
77620.00	0.05	0.28	-0.08	0.00	10.00	6.77	79.74
77718.00	0.01	-0.14	-0.10	0.00	10.00	7.98	80.77
77817.00	0.00	-0.05	-0.10	0.00	10.00	9.44	90.81
77917.00	0.00	-0.07	-0.11	0.00	10.00	8.99	80.67
78015.00	0.01	-0.01	-0.11	0.00	10.00	9.66	85.89
78114.00	0.03	-0.07	-0.12	0.00	10.00	9.59	80.60
78214.00	0.03	0.05	-0.11	0.00	10.00	9.91	87.07
78312.00	0.03	-0.12	-0.12	0.00	10.00	10.26	81.68
78411.00	0.02	-0.10	-0.13	0.00	10.00	11.74	86.84
78511.00	0.02	-0.05	-0.14	0.00	10.00	11.17	79.82
78609.00	0.06	-0.14	-0.15	0.00	10.00	10.99	71.47
78708.00	0.08	-0.19	-0.17	0.00	10.00	8.77	50.70
78808.00	0.01	-0.01	-0.17	0.00	10.00	8.80	50.69
78906.00	0.00	-0.05	-0.18	0.00	10.00	6.60	37.00
79005.00	0.00	-0.07	-0.18	0.00	10.00	9.53	51.46
79105.00	0.00	0.09	-0.17	0.00	10.00	8.93	50.67
79203.00	0.00	-0.03	-0.18	0.00	10.00	7.61	42.36
79302.00	0.00	0.06	-0.17	0.00	10.00	6.63	38.15
79401.00	0.00	-0.04	-0.18	0.00	10.00	7.20	40.41
79501.00	0.00	0.02	-0.17	0.00	10.00	7.53	42.78
79599.00	0.00	0.02	-0.17	0.00	10.00	8.43	48.55
79698.00	0.00	0.27	-0.14	0.00	10.00	3.89	26.70
79798.00	0.00	0.11	-0.13	0.00	10.00	3.42	25.45
79896.00	0.00	-0.10	-0.14	0.00	10.00	3.71	25.74
79995.00	0.00	0.10	-0.13	0.00	10.00	7.31	54.54
80095.00	0.00	-0.02	-0.14	0.00	10.00	8.52	62.51
80193.00	0.00	-0.13	-0.15	0.00	10.00	9.07	60.95
80292.00	0.00	-0.05	-0.15	0.00	10.00	9.65	62.84
80392.00	0.01	-0.03	-0.16	0.00	10.00	12.21	77.94
80490.00	0.02	-0.01	-0.16	0.00	10.00	15.51	98.37
80589.00	0.01	0.12	-0.14	0.00	10.00	14.77	101.16
80689.00	0.01	-0.05	-0.15	0.00	10.00	15.62	103.07
80787.00	0.02	-0.17	-0.17	0.00	10.00	17.19	102.14
80886.00	0.10	0.06	-0.16	0.00	9.75	15.08	93.21
80990.00	0.15	-0.19	-0.18	0.00	9.63	4.49	24.63
81093.00	0.07	-0.05	-0.19	0.00	9.88	5.04	26.85
81184.00	0.00	-0.04	-0.19	0.00	10.00	5.25	27.49
81283.00	0.00	-0.16	-0.20	0.00	10.00	7.34	35.33
81381.00	0.00	0.12	-0.19	0.00	10.00	10.90	55.82
81480.00	0.00	0.17	-0.18	0.00	10.00	10.52	59.24
81580.00	0.00	-0.12	-0.19	0.00	10.00	5.60	29.49
81679.00	0.00	0.13	-0.17	0.00	10.00	5.71	32.31
81777.00	0.00	-0.16	-0.19	0.00	10.00	5.30	27.48
81876.00	0.00	0.02	-0.19	0.00	9.98	5.87	30.85
81976.00	0.00	-0.16	-0.20	0.00	10.00	6.35	30.75
82074.00	0.00	-0.20	-0.22	0.00	10.00	7.11	31.31
82173.00	0.00	0.39	-0.18	0.00	10.00	13.36	71.61
82273.00	0.00	0.10	-0.17	0.00	10.00	15.35	86.89
82371.00	0.01	-0.34	-0.21	0.00	10.00	31.71	150.26
82470.00	0.29	1.25	-0.08	0.00	10.00	33.17	393.37
82579.00	0.60	0.61	-0.02	0.00	10.00	5.72	328.79
82698.00	0.73	-0.19	-0.04	0.00	10.00	12.77	316.96
82816.00	0.80	0.10	-0.03	0.00	10.00	7.06	246.54
82933.00	0.91	0.08	-0.02	0.00	10.00	3.38	175.32
83063.00	0.41	0.02	-0.02	0.00	10.00	2.69	162.75
83167.00	0.07	-0.22	-0.04	0.00	10.00	6.41	164.53
83262.00	0.14	0.12	-0.03	0.00	10.00	2.26	80.56
83366.00	0.17	0.01	-0.03	0.00	10.00	0.46	17.15
83470.00	0.27	-0.34	-0.06	0.00	10.00	0.89	14.33
83573.00	0.32	-0.34	-0.10	0.00	10.00	1.16	11.90
83676.00	0.13	-0.07	-0.10	0.00	10.00	2.37	22.70
83779.00	0.01	0.19	-0.08	0.00	10.00	5.43	64.34
83871.00	0.00	-0.03	-0.09	0.00	10.00	7.87	89.72
83961.00	0.00	-0.10	-0.10	0.00	10.00	12.77	132.51
84055.00	0.03	0.21	-0.08	0.00	10.00	16.87	222.01
84154.00	0.01	0.39	-0.04	0.00	10.00	15.71	416.84
84252.00	0.00	0.41	0.00	0.00	9.75	-0.86	347.87
84352.00	0.00	0.16	0.02	0.00	9.50	-4.37	231.21
84451.00	0.00	-0.16	0.00	0.00	9.25	-0.51	150.01
84549.00	0.01	-0.07	-0.00	0.00	9.50	0.58	164.66
84648.00	0.08	0.07	0.00	0.00	9.25	-0.54	178.37
84748.00	0.17	-0.17	-0.01	0.00	9.50	2.72	198.39
84851.00	0.25	-0.56	-0.07	0.00	9.75	12.37	173.92
84955.00	0.27	-0.34	-0.11	0.00	10.00	20.86	195.11
85058.00	0.28	-0.06	-0.11	0.00	10.00	22.95	202.68
85164.00	0.32	-0.28	-0.14	0.00	10.00	29.93	208.69
85267.00	0.41	-0.36	-0.18	0.00	10.00	31.96	176.51
85371.00	0.48	-0.01	-0.18	0.00	10.00	32.54	178.48
85475.00	0.51	-0.05	-0.19	0.00	9.75	31.20	166.56
85592.00	0.42	0.24	-0.16	0.00	10.00	35.52	224.74
85696.00	0.35	-0.43	-0.20	0.00	10.00	44.23	216.98
85799.00	0.36	-0.05	-0.21	0.00	10.00	46.66	222.69
85903.00	0.36	-0.24	-0.23	0.00	10.00	46.04	195.27
86006.00	0.29	-0.23	-0.25	0.00	9.75	52.00	199.57
86110.00	0.19	-0.04	-0.26	0.00	9.50	61.49	232.12
86213.00	0.23	-0.26	-0.29	0.00	9.25	69.54	236.63
86317.00	0.27	-0.24	-0.31	0.00	9.00	69.25	215.44
86420.00	0.28	-0.11	-0.32	0.00	9.25	72.18	215.78
86523.00	0.30	-0.12	-0.33	0.00	9.50	66.28	190.53
86627.00	0.31	-0.16	-0.35	0.00	9.75	59.60	162.80
86730.00	0.25	0.09	-0.34	0.00	9.53	54.49	153.37
86834.00	0.24	-0.02	-0.34	0.00	9.78	60.04	167.96
86937.00	0.33	0.02	-0.34	0.00	9.65	65.24	183.90
87042.00	0.46	-0.24	-0.37	0.00	9.90	50.31	131.22
87145.00	0.43	0.17	-0.35	0.00	10.00	46.64	128.15
87248.00	0.45	-0.24	-0.37	0.00	10.00	31.13	79.35
87353.00	0.50	-0.11	-0.39	0.00	10.00	39.16	96.62
87456.00	0.58	-0.16	-0.40	0.00	10.00	17.15	40.35
87573.00	0.44	0.19	-0.38	0.00	10.00	20.59	51.53
87678.00	0.32	-0.17	-0.40	0.00	10.00	21.32	50.74
87782.00	0.32	-0.23	-0.42	0.00	10.00	27.25	60.76
87885.00	0.36	0.12	-0.41	0.00	10.00	37.06	85.48
87989.00	0.40	-0.17	-0.43	0.00	10.00	41.54	91.23
88092.00	0.43	-0.30	-0.46	0.00	10.00	39.00	79.15
88196.00	0.44	-0.25	-0.48	0.00	10.00	49.49	94.07
88299.00	0.51	-0.11	-0.50	0.00	10.00	22.21	41.11
88417.00	0.44	-0.07	-0.50	0.00	10.00	20.37	37.00
88520.00	0.39	0.32	-0.47	0.00	10.00	22.55	44.30
88628.00	0.44	0.14	-0.46	0.00	10.00	23.22	47.39
88734.00	0.48	0.00	-0.46	0.00	10.00	22.44	45.81
88842.00	0.44	0.09	-0.45	0.00	10.00	51.35	107.54
88945.00	0.50	-0.10	-0.46	0.00	10.00	43.51	88.85
89051.00	0.51	0.01	-0.45	0.00	9.75	60.90	124.79
89167.00	0.51	0.15	-0.44	0.00	9.50	51.04	109.34
89284.00	0.30	0.13	-0.42	0.00	9.43	69.67	155.54
89388.00	0.30	-0.16	-0.44	0.00	9.68	73.48	157.03
89491.00	0.30	-0.21	-0.46	0.00	9.93	82.73	167.26
89594.00	0.33	-0.22	-0.48	0.00	10.00	79.44	151.88
89699.00	0.38	-0.05	-0.49	0.00	10.00	78.84	148.90
89802.00	0.37	0.12	-0.47	0.00	10.00	76.58	149.00
89906.00	0.40	-0.12	-0.49	0.00	10.00	63.47	119.78
90010.00	0.41	-0.09	-0.50	0.00	10.00	72.76	134.23
90113.00	0.37	0.13	-0.48	0.00	10.00	76.58	145.77
90217.00	0.44	-0.06	-0.49	0.00	10.00	61.94	116.01
90320.00	0.44	0.32	-0.46	0.00	10.00	48.79	99.11
90425.00	0.38	0.02	-0.46	0.00	9.96	53.73	109.72
90528.00	0.35	0.01	-0.45	0.00	9.85	52.61	107.76
90633.00	0.34	-0.19	-0.47	0.00	10.00	63.03	122.80
90736.00	0.46	-0.14	-0.49	0.00	10.00	66.76	125.58
90840.00	0.39	0.04	-0.48	0.00	10.00	63.48	120.70
90943.00	0.23	-0.15	-0.50	0.00	10.00	79.85	146.17
91045.00	0.25	-0.11	-0.51	0.00	10.00	63.98	113.98
91149.00	0.21	-0.07	-0.52	0.00	10.00	69.30	121.29
91252.00	0.21	-0.23	-0.54	0.00	10.00	72.55	120.36
91355.00	0.23	0.02	-0.54	0.00	9.75	71.50	119.03
91458.00	0.22	-0.08	-0.55	0.00	10.00	81.55	133.32
91563.00	0.24	-0.11	-0.56	0.00	0.00	88.00	140.29
91666.00	0.29	0.06	-0.55	0.00	0.00	86.62	140.03
91769.00	0.02	0.43	-0.51	0.00	0.25	154.73	276.92
91859.00	0.00	0.05	-0.50	0.00	0.30	185.26	335.24
91951.00	0.09	0.12	-0.49	0.00	0.55	148.06	275.02
92042.00	0.10	0.05	-0.49	0.00	0.30	120.93	227.19
92145.00	0.14	0.21	-0.47	0.00	0.05	104.28	206.40
92249.00	0.18	-0.08	-0.48	0.00	0.30	60.33	116.86
92353.00	0.15	0.19	-0.46	0.00	0.05	50.32	102.33
92456.00	0.11	-0.11	-0.47	0.00	0.20	56.85	112.45
92560.00	0.12	0.01	-0.47	0.00	-0.05	78.03	154.82
92664.00	0.15	0.04	-0.46	0.00	-0.30	80.52	161.43
92768.00	0.00	0.17	-0.44	0.00	-0.13	125.63	263.57
92865.00	0.00	-0.00	-0.45	0.00	0.74	122.50	256.73
92964.00	0.01	-0.05	-0.45	0.00	0.99	110.14	228.10
93064.00	0.06	0.01	-0.45	0.00	1.09	90.00	186.83
93163.00	0.05	-0.01	-0.45	0.00	1.34	87.76	181.64
93261.00	0.05	-0.16	-0.47	0.00	1.59	89.10	177.28
93361.00	0.03	-0.04	-0.47	0.00	1.84	98.69	194.22
93460.00	0.02	-0.13	-0.48	0.00	2.09	109.21	208.11
93558.00	0.00	0.23	-0.46	0.00	2.33	129.03	260.23
93658.00	0.00	-0.28	-0.49	0.00	2.58	122.09	229.68
93757.00	0.00	0.13	-0.48	0.00	2.70	163.56	317.14
93855.00	0.00	0.35	-0.44	0.00	2.95	155.81	329.13
93955.00	0.00	0.20	-0.42	0.00	3.12	143.29	318.93
94054.00	0.00	0.27	-0.40	0.00	3.37	128.68	308.15
94152.00	0.00	0.58	-0.34	0.00	3.62	121.46	345.26
94252.00	0.00	0.02	-0.34	0.00	3.55	93.93	268.50
94351.00	0.03	0.27	-0.31	0.00	3.30	95.11	297.51
94449.00	0.03	0.13	-0.30	0.00	3.05	39.38	128.86
94548.00	0.09	0.17	-0.28	0.00	2.96	30.86	107.55
94648.00	0.19	0.49	-0.23	0.00	2.71	28.25	120.42
94752.00	0.33	0.25	-0.20	0.00	2.46	18.02	87.00
94856.00	0.43	0.54	-0.15	0.00	2.71	18.65	125.40
94961.00	0.45	0.80	-0.06	0.00	2.96	10.13	158.72
95065.00	0.41	0.34	-0.03	0.00	3.21	4.43	153.51
95169.00	0.40	-0.01	-0.03	0.00	3.46	4.48	151.72
95272.00	0.50	0.18	-0.01	0.00	3.71	1.31	121.41
95378.00	0.56	0.13	0.00	0.00	3.46	-0.28	106.98
95496.00	0.39	0.18	0.02	0.00	3.21	-2.49	106.27
95602.00	0.05	0.07	0.03	0.00	2.96	-2.84	92.50
95695.00	0.01	0.10	0.04	0.00	2.71	-0.90	22.18
95790.00	0.00	-0.15	0.03	0.00	2.46	-0.49	18.59
95880.00	0.00	-0.11	0.02	0.00	2.21	-0.28	16.87
95970.00	0.02	0.01	0.02	0.00	1.96	-0.35	19.78
96064.00	0.03	-0.07	0.01	0.00	1.71	-0.24	20.98
96154.00	0.00	0.03	0.01	0.00	1.46	-0.32	22.82
96247.00	0.00	-0.13	0.00	0.00	1.21	-0.08	49.70
96340.00	0.00	-0.23	-0.02	0.00	1.46	0.48	23.76
96431.00	0.00	-0.18	-0.04	0.00	1.71	0.81	22.19
96529.00	0.00	-0.08	-0.04	0.00	1.96	0.78	17.71
96627.00	0.00	-0.06	-0.05	0.00	2.21	0.80	16.00
96727.00	0.00	0.11	-0.04	0.00	2.46	0.50	13.00
96826.00	0.01	0.08	-0.03	0.00	2.71	0.39	12.47
96924.00	0.00	-0.32	-0.06	0.00	2.96	0.74	11.93
97024.00	0.00	0.03	-0.06	0.00	3.21	0.85	14.34
97123.00	0.00	-0.12	-0.07	0.00	3.46	0.95	13.25
97221.00	0.00	-0.09	-0.08	0.00	3.71	1.21	15.14
97320.00	0.03	0.08	-0.07	0.00	3.96	1.06	14.87
97420.00	0.04	0.25	-0.05	0.00	4.21	0.87	18.87
97518.00	0.00	-0.30	-0.08	0.00	4.46	1.18	15.70
97617.00	0.08	-0.09	-0.08	0.00	4.71	1.56	18.53
97717.00	0.13	-0.50	-0.13	0.00	4.66	3.14	23.24
97820.00	0.04	0.22	-0.11	0.00	4.91	2.13	19.07
97916.00	0.04	0.11	-0.10	0.00	5.16	1.76	17.35
98014.00	0.07	-0.06	-0.11	0.00	5.41	1.85	17.34
98113.00	0.06	0.08	-0.10	0.00	5.66	1.49	15.11
98211.00	0.15	0.05	-0.09	0.00	5.90	1.36	14.57
98316.00	0.35	0.11	-0.08	0.00	6.15	1.24	15.14
98420.00	0.52	0.11	-0.07	0.00	6.40	1.06	15.15
98537.00	0.29	-0.11	-0.08	0.00	6.65	1.30	15.69
98641.00	0.01	0.02	-0.08	0.00	6.90	1.34	16.53
98737.00	0.00	0.01	-0.08	0.00	7.15	1.20	15.14
98832.00	0.00	0.01	-0.08	0.00	7.40	1.27	16.25
98928.00	0.00	-0.14	-0.09	0.00	7.65	1.94	21.19
99018.00	0.03	-0.06	-0.10	0.00	7.90	2.67	27.52
99109.00	0.08	-0.16	-0.11	0.00	8.15	4.75	42.37
99202.00	0.19	-0.30	-0.14	0.00	8.40	9.00	63.94
99305.00	0.25	-0.16	-0.16	0.00	8.65	4.51	28.64
99408.00	0.22	-0.28	-0.19	0.00	8.58	4.09	21.82
99512.00	0.11	-0.01	-0.19	0.00	8.49	3.57	18.85
99615.00	0.02	0.04	-0.18	0.00	8.57	3.27	17.72
99708.00	0.00	0.12	-0.17	0.00	8.75	4.38	25.30
99801.00	0.00	0.11	-0.16	0.00	8.95	2.76	16.93
99895.00	0.00	0.24	-0.14	0.00	9.20	1.95	13.95
99994.00	0.00	-0.09	-0.15	0.00	9.45	1.88	12.61
100092.00	0.00	0.13	-0.14	0.00	9.70	1.76	12.89
100192.00	0.00	0.27	-0.11	0.00	9.95	1.13	10.34
100291.00	0.00	-0.09	-0.12	0.00	10.00	1.37	11.61
100389.00	0.00	0.03	-0.11	0.00	10.00	1.24	10.84
100489.00	0.00	-0.04	-0.12	0.00	10.00	1.41	11.87
100588.00	0.00	0.01	-0.12	0.00	10.00	1.13	9.57
100686.00	0.00	-0.16	-0.13	0.00	10.00	1.38	10.31
100786.00	0.01	0.11	-0.12	0.00	10.00	1.14	9.32
100885.00	0.01	0.19	-0.10	0.00	10.00	1.04	10.09
100983.00	0.03	-0.08	-0.11	0.00	10.00	1.44	12.93
101083.00	0.05	0.05	-0.11	0.00	10.00	2.22	20.86
101182.00	0.04	0.00	-0.11	0.00	10.00	2.15	20.26
101280.00	0.02	0.06	-0.10	0.00	10.00	2.25	22.40
101380.00	0.00	-0.07	-0.11	0.00	10.00	2.51	23.31
101479.00	0.01	-0.11	-0.12	0.00	10.00	2.76	23.28
101577.00	0.00	-0.03	-0.12	0.00	10.00	2.79	22.96
101677.00	0.00	0.09	-0.11	0.00	10.00	2.54	22.68
101776.00	0.01	0.11	-0.10	0.00	10.00	2.29	22.71
101874.00	0.00	0.02	-0.10	0.00	10.00	2.13	21.48
101974.00	0.01	-0.11	-0.11	0.00	10.00	2.26	20.55
102073.00	0.04	0.07	-0.10	0.00	10.00	2.03	19.67
102172.00	0.08	0.04	-0.10	0.00	10.00	2.16	21.79
102270.00	0.15	-0.10	-0.11	0.00	10.00	2.41	22.07
102375.00	0.22	-0.01	-0.11	0.00	10.00	2.39	21.76
102478.00	0.29	-0.12	-0.12	0.00	10.00	2.48	20.22
102582.00	0.27	-0.23	-0.15	0.00	10.00	2.29	15.58
102685.00	0.19	0.02	-0.14	0.00	9.75	2.18	15.03
102790.00	0.13	0.03	-0.14	0.00	9.50	2.02	14.22
102894.00	0.31	0.10	-0.13	0.00	9.73	1.95	14.78
102999.00	0.48	0.02	-0.13	0.00	9.98	3.33	25.79
103103.00	0.67	-0.00	-0.13	0.00	10.00	8.36	64.53
103221.00	0.79	0.17	-0.11	0.00	10.00	20.09	184.46
103339.00	0.51	0.22	-0.08	0.00	10.00	7.23	87.94
103454.00	0.14	-0.02	-0.08	0.00	10.00	6.79	79.74
103559.00	0.17	-0.15	-0.10	0.00	10.00	7.14	70.89
103662.00	0.22	-0.08	-0.11	0.00	10.00	5.99	55.16
103767.00	0.30	-0.29	-0.14	0.00	10.00	6.43	46.28
103869.00	0.30	-0.27	-0.17	0.00	10.00	5.71	34.14
103973.00	0.22	-0.04	-0.17	0.00	10.00	6.42	37.41
104077.00	0.19	-0.13	-0.18	0.00	10.00	5.03	27.19
104180.00	0.22	-0.30	-0.21	0.00	9.75	5.32	24.46
104284.00	0.15	-0.02	-0.22	0.00	9.50	5.51	25.08
104387.00	0.10	-0.07	-0.22	0.00	9.75	9.37	41.18
104477.00	0.10	-0.27	-0.25	0.00	9.50	10.07	39.79
104582.00	0.20	0.04	-0.24	0.00	9.25	9.71	39.08
104685.00	0.32	-0.45	-0.29	0.00	9.00	5.06	16.99
104790.00	0.34	-0.42	-0.33	0.00	9.25	3.41	9.83
104893.00	0.33	-0.23	-0.36	0.00	9.50	2.18	5.83
104996.00	0.30	-0.01	-0.36	0.00	9.75	3.21	8.56
105100.00	0.27	-0.13	-0.37	0.00	10.00	2.70	6.91
105203.00	0.24	-0.08	-0.38	0.00	10.00	4.53	11.34
105307.00	0.22	0.05	-0.38	0.00	9.84	2.81	7.13
105410.00	0.29	-0.36	-0.41	0.00	10.00	2.21	5.06
105513.00	0.33	-0.21	-0.43	0.00	10.00	1.93	4.17
105618.00	0.32	-0.36	-0.47	0.00	10.00	2.40	4.71
105720.00	0.23	-0.06	-0.48	0.00	10.00	2.64	5.11
105825.00	0.20	-0.09	-0.49	0.00	10.00	3.02	5.71
105927.00	0.21	-0.16	-0.50	0.00	10.00	3.00	5.45
106032.00	0.15	0.08	-0.49	0.00	9.75	3.18	5.90
106135.00	0.12	-0.14	-0.51	0.00	9.79	2.91	5.23
106237.00	0.13	0.07	-0.50	0.00	9.54	3.22	5.87
106341.00	0.17	-0.01	-0.50	0.00	9.79	2.66	4.84
106445.00	0.25	-0.12	-0.51	0.00	10.00	3.06	5.42
106549.00	0.31	0.03	-0.51	0.00	9.75	2.93	5.22
106653.00	0.32	-0.21	-0.53	0.00	10.00	3.29	5.56
106757.00	0.36	-0.04	-0.54	0.00	10.00	2.95	4.94
106861.00	0.37	0.18	-0.52	0.00	10.00	3.32	5.82
106964.00	0.34	-0.19	-0.54	0.00	10.00	3.07	5.14
107068.00	0.31	-0.09	-0.55	0.00	10.00	3.37	5.51
107171.00	0.25	-0.15	-0.56	0.00	0.00	3.08	4.86
107274.00	0.22	0.07	-0.56	0.00	0.00	3.16	5.08
107377.00	0.00	0.36	-0.52	0.00	0.25	1.17	2.04
107467.00	0.01	0.10	-0.51	0.00	0.34	4.10	7.32
107557.00	0.02	0.40	-0.47	0.00	0.59	33.26	64.81
107649.00	0.01	0.13	-0.46	0.00	0.76	19.72	39.61
107739.00	0.05	-0.23	-0.48	0.00	1.01	3.56	6.78
107829.00	0.11	0.20	-0.47	0.00	0.76	1.75	3.49
107932.00	0.20	-0.30	-0.50	0.00	0.78	2.41	4.44
108036.00	0.29	-0.44	-0.54	0.00	0.66	3.21	5.33
108139.00	0.31	0.06	-0.54	0.00	0.41	3.42	5.76
108242.00	0.26	0.08	-0.53	0.00	0.16	3.74	6.41
108346.00	0.16	0.01	-0.53	0.00	-0.09	3.61	6.20
108450.00	0.08	0.07	-0.52	0.00	0.08	3.56	6.23
108540.00	0.00	0.05	-0.52	0.00	0.09	3.07	5.41
108632.00	0.09	-0.00	-0.52	0.00	0.34	2.95	5.21
108722.00	0.19	-0.11	-0.53	0.00	0.43	2.88	4.98
108826.00	0.29	0.28	-0.50	0.00	0.39	2.63	4.85
108930.00	0.27	-0.06	-0.50	0.00	0.64	2.55	4.63
109033.00	0.10	0.04	-0.50	0.00	0.87	2.20	4.03
109124.00	0.01	-0.07	-0.51	0.00	1.12	0.82	1.49
109214.00	0.00	0.31	-0.48	0.00	1.37	4.90	9.46
109305.00	0.00	0.25	-0.46	0.00	1.62	9.76	19.94
109399.00	0.00	0.39	-0.42	0.00	1.87	24.45	54.98
109498.00	0.00	0.23	-0.40	0.00	2.10	25.10	60.03
109597.00	0.00	0.46	-0.35	0.00	2.35	14.77	40.42
109696.00	0.03	0.69	-0.28	0.00	2.60	29.76	102.76
109795.00	0.00	0.06	-0.28	0.00	2.35	43.51	153.93
109894.00	0.09	0.63	-0.21	0.00	2.60	27.76	128.55
109992.00	0.26	0.47	-0.17	0.00	2.78	16.96	100.82
110098.00	0.11	0.10	-0.16	0.00	2.53	14.22	90.18
110201.00	0.11	0.63	-0.09	0.00	2.78	4.02	43.66
110306.00	0.08	-0.18	-0.11	0.00	3.03	12.03	108.40
110397.00	0.11	0.11	-0.10	0.00	3.09	14.63	144.91
110500.00	0.02	0.16	-0.08	0.00	3.34	11.98	142.57
110594.00	0.00	0.06	-0.08	0.00	3.59	8.52	108.73
110687.00	0.00	0.16	-0.06	0.00	3.84	7.04	110.25
110785.00	0.00	0.19	-0.05	0.00	4.09	5.50	122.05
110883.00	0.00	0.13	-0.03	0.00	4.34	3.98	124.39
110983.00	0.00	0.02	-0.03	0.00	4.59	4.62	154.40
111082.00	0.00	-0.01	-0.03	0.00	4.84	5.87	189.67
111180.00	0.03	-0.02	-0.03	0.00	5.09	10.00	301.07
111280.00	0.14	-0.14	-0.05	0.00	5.34	20.06	425.07
111383.00	0.32	-0.16	-0.06	0.00	0.00	32.17	502.46
111488.00	0.45	-0.64	-0.13	0.00	0.25	51.99	395.35
111591.00	0.10	-0.17	-0.15	0.00	0.50	57.18	382.65
111682.00	0.06	0.10	-0.14	0.00	0.75	54.26	387.03
111775.00	0.12	-0.06	-0.14	0.00	1.00	66.32	455.94
111879.00	0.21	-0.19	-0.16	0.00	1.22	65.22	393.38
111983.00	0.31	-0.14	-0.18	0.00	1.47	62.09	344.09
112087.00	0.33	-0.30	-0.21	0.00	1.33	54.63	257.14
112191.00	0.30	-0.21	-0.23	0.00	1.08	46.97	199.65
112294.00	0.23	-0.11	-0.24	0.00	0.83	46.75	189.45
112398.00	0.16	-0.16	-0.26	0.00	0.58	48.22	182.44
112501.00	0.04	-0.04	-0.26	0.00	0.83	53.19	198.09
112592.00	0.00	0.18	-0.25	0.00	0.62	56.96	226.71
112686.00	0.00	0.17	-0.23	0.00	0.51	69.00	294.83
112779.00	0.00	0.18	-0.21	0.00	0.49	94.66	437.11
112873.00	0.03	0.23	-0.19	0.00	0.74	82.78	426.14
112968.00	0.09	0.15	-0.18	0.00	0.99	88.70	493.11
113062.00	0.11	0.09	-0.17	0.00	0.74	75.62	440.81
113167.00	0.14	0.04	-0.17	0.00	0.49	80.11	479.81
113273.00	0.21	-0.14	-0.18	0.00	0.55	80.87	444.41
113378.00	0.30	0.03	-0.18	0.00	0.30	84.93	476.55
113485.00	0.33	-0.23	-0.20	0.00	0.37	78.00	382.95
113589.00	0.36	-0.21	-0.22	0.00	0.24	75.29	332.42
113693.00	0.40	-0.10	-0.23	0.00	0.28	52.31	220.17
113798.00	0.41	-0.16	-0.25	0.00	0.03	49.94	195.45
113901.00	0.39	0.07	-0.24	0.00	-0.22	35.26	142.20
114007.00	0.37	-0.08	-0.25	0.00	-0.47	36.92	143.58
114111.00	0.05	0.03	-0.25	0.00	-0.72	65.94	260.27
114205.00	0.00	-0.14	-0.26	0.00	-0.69	118.35	442.93
114295.00	0.00	0.25	-0.24	0.00	-0.94	117.22	482.08
114390.00	0.00	0.31	-0.21	0.00	0.00	118.02	556.52
114483.00	0.00	0.30	-0.18	0.00	0.25	85.01	464.56
114576.00	0.00	-0.09	-0.19	0.00	0.50	85.29	445.87
114667.00	0.00	-0.43	-0.23	0.00	0.62	112.39	483.22
114757.00	0.00	0.04	-0.22	0.00	0.00	128.56	562.76
114849.00	0.00	0.06	-0.22	0.00	0.00	132.82	597.24
114942.00	0.00	0.42	-0.18	0.00	0.00	98.55	543.67
115042.00	0.00	0.43	-0.14	0.00	0.00	74.87	544.72
115141.00	0.00	-0.24	-0.16	0.00	0.25	64.80	399.58
115239.00	0.00	-0.35	-0.20	0.00	0.50	69.89	353.63
115339.00	0.00	-0.00	-0.20	0.00	0.75	43.96	221.99
115438.00	0.08	-0.16	-0.21	0.00	1.00	21.06	98.00
115536.00	0.05	-0.41	-0.25	0.00	1.19	16.21	63.02
115636.00	0.00	-0.27	-0.28	0.00	1.23	15.91	55.57
115735.00	0.00	-0.21	-0.30	0.00	1.20	12.96	41.88
115834.00	0.00	-0.19	-0.32	0.00	1.45	6.67	20.21
115933.00	0.00	-0.26	-0.34	0.00	1.70	5.21	14.56
116032.00	0.00	-0.14	-0.36	0.00	1.95	5.12	13.71
116131.00	0.00	-0.14	-0.37	0.00	2.20	0.54	1.38
116230.00	0.00	0.02	-0.37	0.00	2.30	0.61	1.58
116329.00	0.01	0.15	-0.35	0.00	2.55	0.00	0.00
116428.00	0.03	-0.02	-0.36	0.00	2.80	0.00	0.00
116527.00	0.14	-0.54	-0.41	0.00	2.91	0.00	0.00
116630.00	0.18	-0.43	-0.45	0.00	2.93	0.00	0.00
116733.00	0.21	0.13	-0.44	0.00	2.84	0.00	0.00
116838.00	0.32	-0.37	-0.48	0.00	3.09	5.64	10.84
116941.00	0.39	-0.48	-0.53	0.00	3.22	5.38	9.20
117046.00	0.43	-0.10	-0.54	0.00	3.47	6.83	11.39
117149.00	0.51	-0.17	-0.56	0.00	0.00	5.91	9.48
117267.00	0.49	-0.17	-0.58	0.00	0.00	6.53	10.01
117370.00	0.09	0.88	-0.49	0.00	0.25	17.42	32.87
117466.00	0.00	0.41	-0.45	0.00	0.50	31.30	65.19
117556.00	0.00	0.26	-0.42	0.00	0.74	67.81	150.05
117649.00	0.02	0.05	-0.42	0.00	0.78	73.94	165.67
117742.00	0.09	-0.00	-0.42	0.00	1.03	71.11	159.20
117833.00	0.17	-0.18	-0.44	0.00	1.24	60.81	130.44
117937.00	0.24	-0.00	-0.44	0.00	1.49	80.65	172.94
118040.00	0.24	0.11	-0.42	0.00	1.30	98.48	217.59
118144.00	0.23	0.10	-0.41	0.00	1.09	96.72	219.78
118247.00	0.24	0.23	-0.39	0.00	1.06	89.04	216.13
118351.00	0.21	-0.10	-0.40	0.00	1.31	86.42	203.88
118455.00	0.18	0.00	-0.40	0.00	1.06	94.18	222.29
118558.00	0.11	0.18	-0.38	0.00	0.81	107.75	268.11
118662.00	0.06	-0.19	-0.40	0.00	1.06	129.43	304.14
118752.00	0.00	0.23	-0.38	0.00	1.25	139.22	346.56
118843.00	0.00	0.00	-0.38	0.00	1.19	137.77	343.10
118934.00	0.00	-0.03	-0.38	0.00	1.44	131.72	325.81
119024.00	0.00	0.36	-0.35	0.00	1.69	74.60	203.42
119118.00	0.03	-0.74	-0.42	0.00	1.75	60.29	134.48
119208.00	0.00	-0.13	-0.43	0.00	2.00	64.82	140.21
119300.00	0.00	0.13	-0.42	0.00	2.09	73.39	163.68
119398.00	0.00	0.06	-0.42	0.00	2.10	66.17	149.74
119497.00	0.00	-0.03	-0.42	0.00	2.35	71.84	161.06
119596.00	0.00	0.15	-0.40	0.00	2.46	72.19	168.68
119695.00	0.00	-0.15	-0.42	0.00	2.71	65.47	146.97
119794.00	0.00	0.13	-0.41	0.00	2.80	77.89	181.29
119892.00	0.04	0.03	-0.40	0.00	2.86	102.55	240.55
119992.00	0.18	-0.16	-0.42	0.00	3.11	147.30	331.01
120095.00	0.33	-0.00	-0.42	0.00	3.36	154.99	348.16
120200.00	0.43	0.07	-0.41	0.00	3.57	145.03	332.01
120304.00	0.52	-0.22	-0.43	0.00	3.82	137.10	295.20
120422.00	0.59	-0.18	-0.46	0.00	4.07	138.19	281.92
120540.00	0.61	0.02	-0.45	0.00	3.82	164.30	337.51
120656.00	0.54	0.10	-0.44	0.00	3.57	153.37	324.20
120774.00	0.39	-0.03	-0.45	0.00	3.82	143.14	299.82
120878.00	0.30	-0.10	-0.46	0.00	4.07	122.50	250.18
120981.00	0.33	0.11	-0.44	0.00	4.07	133.38	280.65
121084.00	0.37	-0.11	-0.45	0.00	4.32	113.70	232.42
121189.00	0.41	-0.09	-0.46	0.00	4.57	124.22	247.70
121292.00	0.47	-0.04	-0.47	0.00	4.82	121.28	239.54
121397.00	0.33	0.13	-0.45	0.00	4.83	118.50	242.51
121500.00	0.29	0.09	-0.44	0.00	4.69	122.39	256.78
121604.00	0.29	-0.09	-0.45	0.00	4.94	126.16	258.28
121707.00	0.26	-0.02	-0.46	0.00	5.19	131.36	267.62
121811.00	0.20	-0.08	-0.46	0.00	5.44	150.25	300.15
121915.00	0.21	0.01	-0.46	0.00	5.19	133.80	268.14
122018.00	0.23	-0.10	-0.47	0.00	5.44	123.56	241.57
122122.00	0.20	-0.14	-0.49	0.00	5.69	127.74	241.01
122225.00	0.22	-0.01	-0.49	0.00	5.94	121.95	229.75
122329.00	0.18	0.00	-0.49	0.00	5.69	121.89	229.79
122432.00	0.20	0.15	-0.47	0.00	5.44	119.49	234.16
122536.00	0.22	0.09	-0.46	0.00	5.19	98.78	198.19
122639.00	0.16	0.12	-0.45	0.00	4.94	111.91	231.77
122742.00	0.20	-0.01	-0.45	0.00	5.19	112.67	232.92
122847.00	0.23	-0.12	-0.46	0.00	5.44	116.12	232.76
122950.00	0.29	-0.01	-0.46	0.00	5.69	120.21	240.08
123054.00	0.35	-0.14	-0.48	0.00	5.94	124.24	239.62
123158.00	0.32	-0.01	-0.48	0.00	6.19	123.87	238.22
123261.00	0.25	0.24	-0.45	0.00	6.15	115.47	236.16
123365.00	0.25	-0.10	-0.47	0.00	6.40	117.40	233.66
123469.00	0.27	-0.12	-0.48	0.00	6.65	118.34	228.55
123573.00	0.26	0.01	-0.48	0.00	6.40	118.64	229.94
123677.00	0.24	-0.03	-0.48	0.00	6.65	123.12	237.01
123781.00	0.27	-0.13	-0.49	0.00	6.90	127.04	236.54
123885.00	0.28	-0.05	-0.50	0.00	7.15	128.30	235.86
123988.00	0.27	-0.02	-0.50	0.00	7.40	130.82	239.35
124093.00	0.29	0.01	-0.50	0.00	7.15	129.30	236.93
124196.00	0.27	0.06	-0.49	0.00	6.90	129.84	241.52
124300.00	0.24	0.19	-0.47	0.00	6.75	119.20	232.75
124404.00	0.23	0.24	-0.45	0.00	6.67	125.82	261.80
124508.00	0.26	-0.04	-0.45	0.00	6.92	88.60	182.48
124611.00	0.22	0.11	-0.44	0.00	6.67	116.31	246.73
124715.00	0.26	0.08	-0.43	0.00	6.47	112.51	243.79
124819.00	0.32	-0.05	-0.44	0.00	6.72	123.65	264.50
124922.00	0.40	0.27	-0.41	0.00	6.97	101.45	233.57
125027.00	0.41	-0.28	-0.44	0.00	7.22	77.96	166.09
125130.00	0.32	0.08	-0.43	0.00	7.16	96.51	210.15
125236.00	0.36	0.08	-0.42	0.00	7.21	103.67	231.12
125339.00	0.33	-0.04	-0.43	0.00	7.46	85.69	188.84
125444.00	0.26	-0.04	-0.43	0.00	7.71	102.92	224.14
125548.00	0.26	-0.07	-0.44	0.00	7.96	99.14	211.69
125652.00	0.29	-0.10	-0.45	0.00	8.21	96.56	200.62
125756.00	0.29	-0.11	-0.46	0.00	8.46	92.64	186.81
125861.00	0.31	-0.08	-0.47	0.00	8.71	88.15	174.08
125965.00	0.29	-0.05	-0.47	0.00	8.96	75.14	146.51
126069.00	0.21	0.11	-0.46	0.00	8.71	96.08	192.88
126174.00	0.21	0.11	-0.45	0.00	8.46	92.82	191.87
126278.00	0.22	0.18	-0.43	0.00	8.25	92.73	201.09
126382.00	0.22	0.15	-0.42	0.00	8.02	87.60	198.17
126486.00	0.23	-0.07	-0.42	0.00	8.27	90.94	201.91
126589.00	0.26	-0.10	-0.43	0.00	8.52	101.85	220.31
126693.00	0.36	-0.24	-0.46	0.00	8.77	88.15	178.98
126797.00	0.42	-0.12	-0.47	0.00	9.02	86.89	171.09
126901.00	0.44	-0.08	-0.48	0.00	9.27	82.57	159.25
127004.00	0.33	0.13	-0.47	0.00	9.26	84.70	168.63
127108.00	0.32	0.04	-0.46	0.00	9.11	110.47	221.99
127212.00	0.31	0.02	-0.46	0.00	8.94	96.03	194.23
127315.00	0.30	-0.17	-0.48	0.00	9.19	86.12	166.72
127420.00	0.30	0.12	-0.46	0.00	9.09	86.37	172.56
127523.00	0.32	-0.12	-0.48	0.00	9.34	104.28	202.22
127628.00	0.31	-0.05	-0.48	0.00	9.59	97.55	186.90
127731.00	0.31	-0.03	-0.48	0.00	9.84	101.93	193.88
127836.00	0.28	-0.03	-0.49	0.00	10.00	80.68	152.34
127939.00	0.24	0.05	-0.48	0.00	9.75	80.78	154.52
128043.00	0.23	0.05	-0.48	0.00	9.50	82.29	159.39
128147.00	0.27	0.13	-0.46	0.00	9.36	73.97	148.17
128250.00	0.26	0.04	-0.46	0.00	9.11	76.87	155.40
128355.00	0.24	0.10	-0.45	0.00	8.86	95.04	197.35
128458.00	0.27	0.03	-0.45	0.00	8.61	100.87	210.87
128563.00	0.33	-0.12	-0.46	0.00	8.86	107.39	217.67
128666.00	0.38	-0.05	-0.46	0.00	9.11	102.86	205.72
128771.00	0.35	-0.00	-0.46	0.00	9.36	78.05	155.91
128874.00	0.27	0.21	-0.44	0.00	9.30	85.99	181.26
128978.00	0.31	-0.00	-0.44	0.00	9.55	75.17	158.43
129082.00	0.29	0.02	-0.44	0.00	9.32	71.07	150.64
129185.00	0.24	0.10	-0.43	0.00	9.08	69.97	152.21
129290.00	0.22	-0.01	-0.43	0.00	9.33	70.57	153.00
129393.00	0.20	-0.06	-0.44	0.00	9.58	69.51	148.22
129497.00	0.13	0.08	-0.43	0.00	9.33	67.81	147.97
129600.00	0.08	-0.09	-0.44	0.00	9.58	62.68	133.39
129694.00	0.04	0.21	-0.42	0.00	9.82	66.37	148.62
129794.00	0.05	0.09	-0.41	0.00	9.93	65.01	149.22
129892.00	0.09	-0.02	-0.41	0.00	10.00	65.63	149.98
129991.00	0.08	-0.04	-0.42	0.00	10.00	61.42	138.80
130091.00	0.08	0.02	-0.41	0.00	10.00	59.67	135.71
130189.00	0.15	-0.01	-0.41	0.00	10.00	17.50	39.75
130292.00	0.15	0.02	-0.41	0.00	9.75	8.91	20.34
130397.00	0.09	-0.07	-0.42	0.00	10.00	4.35	9.73
130487.00	0.03	-0.00	-0.42	0.00	10.00	4.14	9.26
130585.00	0.01	0.03	-0.42	0.00	10.00	4.43	9.97
130684.00	0.01	-0.06	-0.42	0.00	10.00	4.07	9.01
130783.00	0.00	-0.06	-0.43	0.00	10.00	4.13	8.99
130882.00	0.00	-0.10	-0.44	0.00	10.00	3.47	7.37
130981.00	0.00	-0.06	-0.45	0.00	10.00	3.84	8.02
131080.00	0.00	-0.10	-0.46	0.00	10.00	4.92	10.03
131179.00	0.00	-0.09	-0.46	0.00	10.00	5.71	11.39
131278.00	0.00	-0.14	-0.48	0.00	10.00	5.99	11.55
131377.00	0.00	-0.06	-0.48	0.00	10.00	8.67	16.46
131476.00	0.00	0.04	-0.48	0.00	10.00	8.61	16.49
131575.00	0.00	-0.11	-0.49	0.00	10.00	9.35	17.43
131675.00	0.00	-0.02	-0.49	0.00	10.00	8.82	16.38
131773.00	0.01	0.09	-0.49	0.00	10.00	9.78	18.56
131872.00	0.00	-0.07	-0.49	0.00	10.00	10.64	19.84
131972.00	0.03	-0.04	-0.50	0.00	10.00	15.62	28.86
132070.00	0.01	0.18	-0.48	0.00	10.00	54.85	105.79
132169.00	0.09	0.54	-0.42	0.00	10.00	108.34	239.52
132269.00	0.22	0.36	-0.39	0.00	10.00	146.60	358.05
132372.00	0.27	0.19	-0.37	0.00	9.94	170.42	440.45
132476.00	0.29	0.13	-0.36	0.00	9.85	156.57	421.32
132580.00	0.32	0.13	-0.34	0.00	9.85	121.46	341.34
132684.00	0.31	0.12	-0.33	0.00	9.81	111.28	325.86
132789.00	0.35	0.17	-0.31	0.00	9.56	111.11	344.85
132893.00	0.44	0.15	-0.30	0.00	9.31	89.89	294.11
132998.00	0.54	0.31	-0.26	0.00	9.06	76.22	281.86
133115.00	0.71	-0.05	-0.27	0.00	8.81	68.89	249.40
133233.00	0.46	0.33	-0.23	0.00	8.86	68.31	291.78
133338.00	0.28	0.27	-0.20	0.00	8.61	56.07	274.36
133441.00	0.29	0.05	-0.20	0.00	8.36	62.10	312.75
133545.00	0.15	0.07	-0.19	0.00	8.11	57.83	302.05
133649.00	0.06	0.00	-0.19	0.00	8.28	63.35	331.37
133742.00	0.12	0.16	-0.17	0.00	8.03	52.52	298.21
133847.00	0.28	0.07	-0.17	0.00	7.78	55.19	327.62
133951.00	0.27	0.16	-0.15	0.00	7.82	46.29	305.65
134055.00	0.23	0.15	-0.13	0.00	7.95	47.14	348.25
134159.00	0.24	0.05	-0.13	0.00	8.03	42.42	326.10
134262.00	0.03	-0.00	-0.13	0.00	8.28	50.09	383.65
134353.00	0.00	-0.08	-0.14	0.00	8.53	49.16	355.26
134447.00	0.01	-0.06	-0.14	0.00	8.78	55.93	388.78
134545.00	0.00	-0.11	-0.15	0.00	9.03	55.89	361.70
134644.00	0.01	-0.08	-0.16	0.00	9.28	64.78	397.53
134744.00	0.06	0.07	-0.15	0.00	9.53	56.08	359.80
134842.00	0.16	-0.04	-0.16	0.00	9.78	57.81	361.40
134946.00	0.26	-0.20	-0.18	0.00	10.00	63.97	352.90
135051.00	0.32	-0.38	-0.22	0.00	9.76	110.18	493.83
135155.00	0.39	-0.32	-0.25	0.00	9.51	116.39	450.53
135260.00	0.37	-0.03	-0.26	0.00	9.52	127.98	489.51
135364.00	0.38	-0.22	-0.28	0.00	9.27	130.57	456.30
135470.00	0.35	-0.14	-0.29	0.00	0.00	158.13	523.82
135573.00	0.25	0.03	-0.29	0.00	-0.25	141.44	473.00
135678.00	0.01	0.21	-0.27	0.00	0.00	147.51	535.27
135772.00	0.00	0.01	-0.27	0.00	-0.25	134.51	490.34
135866.00	0.00	0.12	-0.26	0.00	0.00	150.78	574.87
135959.00	0.00	0.10	-0.25	0.00	0.00	128.20	507.69
136052.00	0.00	-0.40	-0.28	0.00	-0.25	121.45	414.53
136143.00	0.00	-0.02	-0.29	0.00	-0.25	54.58	185.09
136238.00	-0.05	-0.42	-0.33	0.00	0.32	3.66	10.83
136329.00	-0.13	-0.42	-0.36	0.00	0.55	3.70	9.72
136426.00	0.00	-0.36	-0.40	0.00	0.80	4.14	9.82
136525.00	0.01	-0.03	-0.40	0.00	1.05	8.09	19.03
136625.00	0.09	0.11	-0.39	0.00	1.30	49.51	120.12
136723.00	0.22	-0.25	-0.42	0.00	1.55	60.54	137.25
136826.00	0.31	-0.18	-0.43	0.00	1.80	45.88	98.95
136930.00	0.37	-0.20	-0.45	0.00	2.05	12.59	25.74
137033.00	0.45	-0.40	-0.50	0.00	2.30	8.85	16.36
137138.00	0.43	-0.07	-0.50	0.00	2.55	16.69	30.32
137241.00	0.33	0.12	-0.49	0.00	2.49	82.69	154.64
137345.00	0.27	0.02	-0.49	0.00	2.24	87.67	164.72
137449.00	0.26	0.03	-0.49	0.00	1.99	85.73	162.21
137552.00	0.27	0.11	-0.47	0.00	1.81	91.69	178.44
137656.00	0.23	0.17	-0.46	0.00	1.62	103.71	210.90
137759.00	0.12	0.14	-0.44	0.00	1.37	131.78	277.88
137863.00	0.06	0.11	-0.43	0.00	1.58	121.57	263.80
137954.00	0.02	0.14	-0.42	0.00	1.74	125.03	280.98
138044.00	0.00	0.15	-0.41	0.00	1.85	111.63	260.02
138135.00	0.05	0.20	-0.39	0.00	2.10	134.10	328.72
138226.00	0.19	-0.13	-0.40	0.00	2.35	144.55	342.33
138331.00	0.23	0.07	-0.39	0.00	2.11	144.38	348.55
138434.00	0.14	0.29	-0.36	0.00	1.96	115.98	305.91
138537.00	0.07	0.06	-0.36	0.00	2.09	112.77	303.55
138628.00	0.01	0.24	-0.33	0.00	2.30	106.03	305.96
138719.00	0.02	0.05	-0.33	0.00	2.30	130.95	383.03
138809.00	0.07	0.31	-0.30	0.00	2.11	142.37	457.68
138903.00	0.21	0.21	-0.28	0.00	1.86	139.16	481.31
139011.00	0.34	-0.12	-0.29	0.00	1.61	146.93	484.16
139114.00	0.42	-0.20	-0.31	0.00	1.86	155.90	478.75
139218.00	0.46	-0.21	-0.34	0.00	2.11	167.78	479.98
139322.00	0.50	-0.07	-0.34	0.00	2.36	174.81	488.17
139439.00	0.50	-0.03	-0.35	0.00	2.61	173.99	480.42
139556.00	0.33	0.20	-0.32	0.00	0.00	169.02	503.77
139660.00	0.17	0.12	-0.31	0.00	-0.25	151.15	469.98
139765.00	-0.01	0.43	-0.27	0.00	0.00	149.65	548.87
139858.00	0.00	0.06	-0.26	0.00	0.00	140.31	526.11
139952.00	0.00	0.30	-0.23	0.00	0.00	152.71	646.31
140045.00	0.00	0.43	-0.19	0.00	0.00	112.67	580.60
140138.00	0.00	0.12	-0.18	0.00	0.00	100.92	554.28
140231.00	0.00	0.06	-0.17	0.00	0.00	88.73	503.19
140324.00	0.00	0.17	-0.16	0.00	0.25	76.32	475.60
140418.00	0.00	0.14	-0.15	0.00	0.50	66.15	449.10
140511.00	0.06	-0.18	-0.16	0.00	0.75	62.15	377.95
140602.00	0.01	-0.10	-0.17	0.00	1.00	68.14	392.89
140692.00	0.00	-0.04	-0.18	0.00	1.25	59.86	337.31
140783.00	0.00	-0.06	-0.18	0.00	1.50	68.36	372.97
140881.00	0.00	-0.10	-0.19	0.00	1.75	64.01	331.25
140981.00	0.00	-0.07	-0.20	0.00	2.00	76.49	381.26
141079.00	0.00	-0.09	-0.21	0.00	2.25	64.56	307.25
141178.00	0.03	-0.16	-0.22	0.00	2.50	59.06	260.47
141278.00	0.09	-0.27	-0.25	0.00	2.75	11.15	43.67
141376.00	0.12	-0.25	-0.27	0.00	2.50	8.42	29.89
141480.00	0.16	-0.16	-0.29	0.00	2.25	8.63	28.75
141584.00	0.21	-0.14	-0.31	0.00	2.00	7.64	24.18
141687.00	0.29	-0.12	-0.32	0.00	2.25	1.08	3.29
141791.00	0.35	-0.24	-0.34	0.00	2.50	0.14	0.39
141894.00	0.38	-0.27	-0.37	0.00	2.75	5.11	13.13
141998.00	0.35	-0.13	-0.38	0.00	3.00	6.12	15.11
142101.00	0.32	0.04	-0.38	0.00	3.23	5.24	13.08
142204.00	0.32	0.11	-0.37	0.00	3.48	4.69	12.14
142309.00	0.30	-0.07	-0.38	0.00	3.73	2.29	5.79
142411.00	0.29	0.02	-0.37	0.00	3.89	2.36	6.01
142516.00	0.22	0.10	-0.36	0.00	4.04	1.96	5.16
142620.00	0.18	0.16	-0.35	0.00	4.21	1.96	5.41
142724.00	0.16	0.13	-0.33	0.00	4.36	3.91	11.29
142827.00	0.21	-0.02	-0.34	0.00	4.61	4.73	13.56
142930.00	0.31	-0.05	-0.34	0.00	4.86	4.80	13.54
143035.00	0.41	-0.08	-0.35	0.00	5.11	7.08	19.43
143138.00	0.51	-0.16	-0.37	0.00	5.36	12.25	31.98
143256.00	0.52	-0.18	-0.39	0.00	5.61	22.33	54.85
143373.00	0.48	-0.03	-0.39	0.00	5.86	31.78	77.19
143476.00	0.38	0.01	-0.39	0.00	5.89	36.07	87.95
143580.00	0.32	0.14	-0.38	0.00	6.06	31.01	78.77
143684.00	0.27	-0.08	-0.38	0.00	6.31	28.50	70.57
143787.00	0.20	0.06	-0.38	0.00	6.12	22.70	57.29
143891.00	0.19	0.07	-0.37	0.00	5.90	22.30	57.44
143994.00	0.21	-0.02	-0.37	0.00	6.15	19.51	50.00
144098.00	0.27	0.02	-0.37	0.00	6.09	18.11	46.75
144202.00	0.36	-0.17	-0.39	0.00	6.34	18.78	46.02
144306.00	0.39	-0.03	-0.39	0.00	6.59	21.30	51.73
144409.00	0.37	0.04	-0.39	0.00	6.73	25.47	62.62
144513.00	0.28	0.24	-0.36	0.00	6.95	25.96	68.64
144617.00	0.25	0.33	-0.33	0.00	7.20	19.97	58.81
144720.00	0.24	0.10	-0.32	0.00	7.27	19.23	58.54
144824.00	0.27	-0.08	-0.33	0.00	7.52	22.95	68.01
144928.00	0.33	-0.01	-0.33	0.00	7.77	23.56	69.50
145032.00	0.44	-0.18	-0.35	0.00	8.02	27.92	77.44
145136.00	0.57	-0.29	-0.38	0.00	8.27	27.74	70.28
145254.00	0.59	-0.10	-0.39	0.00	8.52	26.75	65.47
145371.00	0.46	0.29	-0.35	0.00	8.77	30.20	81.62
145474.00	0.24	0.12	-0.34	0.00	8.55	31.04	87.18
145577.00	0.15	0.21	-0.32	0.00	8.36	26.44	79.80
145684.00	0.15	0.09	-0.31	0.00	8.11	30.23	94.20
145787.00	0.22	-0.22	-0.33	0.00	8.36	35.20	101.76
145892.00	0.34	-0.02	-0.33	0.00	8.61	39.91	114.67
145996.00	0.50	-0.23	-0.36	0.00	8.86	41.83	111.58
146114.00	0.58	-0.11	-0.37	0.00	9.11	43.00	110.34
146231.00	0.55	0.06	-0.36	0.00	8.87	42.17	110.66
146348.00	0.44	0.26	-0.33	0.00	9.12	33.70	97.23
146451.00	0.29	0.36	-0.30	0.00	8.87	29.29	95.87
146554.00	0.23	0.20	-0.28	0.00	8.62	30.04	106.31
146658.00	0.15	-0.01	-0.28	0.00	8.37	30.95	109.01
146761.00	0.15	0.18	-0.26	0.00	8.12	30.24	114.50
146865.00	0.23	0.01	-0.26	0.00	7.87	35.53	135.10
146968.00	0.36	-0.41	-0.30	0.00	7.62	42.97	139.16
147073.00	0.48	-0.04	-0.30	0.00	7.37	44.04	140.64
147176.00	0.59	0.09	-0.29	0.00	7.12	40.23	132.91
147294.00	0.55	0.03	-0.29	0.00	6.87	34.32	114.90
147410.00	0.45	0.03	-0.29	0.00	6.62	34.28	116.47
147514.00	0.41	0.01	-0.29	0.00	6.37	35.21	120.18
147618.00	0.39	0.02	-0.28	0.00	6.12	34.31	118.05
147722.00	0.36	0.04	-0.28	0.00	5.87	38.63	135.12
147826.00	0.35	-0.13	-0.29	0.00	5.62	39.28	130.60
147930.00	0.32	-0.19	-0.31	0.00	5.37	48.01	148.73
148033.00	0.35	-0.06	-0.32	0.00	5.62	46.62	141.65
148136.00	0.44	-0.31	-0.35	0.00	5.87	48.79	133.59
148240.00	0.52	-0.22	-0.37	0.00	6.12	39.46	100.93
148358.00	0.51	0.14	-0.36	0.00	6.23	57.39	154.33
148474.00	0.47	0.16	-0.34	0.00	6.48	69.39	197.85
148579.00	0.47	-0.10	-0.35	0.00	6.73	89.70	247.11
148682.00	0.51	-0.03	-0.35	0.00	6.98	82.58	225.48
148799.00	0.52	0.02	-0.35	0.00	7.09	87.85	241.91
148916.00	0.51	-0.06	-0.36	0.00	7.34	86.40	232.42
149031.00	0.40	-0.06	-0.36	0.00	7.59	67.81	178.37
149135.00	0.23	0.18	-0.34	0.00	7.51	71.14	198.45
149238.00	0.18	0.12	-0.33	0.00	7.27	78.13	227.06
149342.00	0.16	-0.01	-0.33	0.00	7.52	73.10	211.59
149445.00	0.20	0.03	-0.33	0.00	7.27	61.03	178.56
149548.00	0.24	0.02	-0.33	0.00	7.05	51.09	150.61
149652.00	0.28	-0.05	-0.33	0.00	7.30	35.36	102.44
149755.00	0.33	0.02	-0.33	0.00	7.46	23.25	67.91
149859.00	0.31	-0.05	-0.33	0.00	7.71	26.85	77.21
149962.00	0.24	0.33	-0.30	0.00	7.46	32.52	104.84
150066.00	0.27	0.26	-0.27	0.00	7.21	53.67	191.01
150169.00	0.33	0.08	-0.27	0.00	6.96	63.13	231.68
150274.00	0.38	-0.07	-0.27	0.00	6.71	64.40	229.99
150377.00	0.41	0.08	-0.26	0.00	6.46	63.85	235.51
150481.00	0.39	0.08	-0.26	0.00	6.21	66.79	254.26
150585.00	0.43	-0.09	-0.27	0.00	5.96	66.92	245.70
150688.00	0.47	-0.10	-0.28	0.00	5.71	59.06	208.46
150793.00	0.50	0.06	-0.27	0.00	5.46	45.42	164.26
150897.00	0.48	0.37	-0.23	0.00	5.44	30.67	130.37
151001.00	0.44	0.09	-0.22	0.00	5.19	32.38	143.78
151105.00	0.40	0.05	-0.22	0.00	4.94	31.26	142.25
151209.00	0.40	-0.03	-0.22	0.00	5.19	32.88	147.27
151313.00	0.44	0.01	-0.22	0.00	4.94	29.60	133.13
151417.00	0.45	0.03	-0.22	0.00	4.69	28.49	130.04
151522.00	0.46	0.03	-0.21	0.00	4.44	26.46	122.40
151627.00	0.46	-0.01	-0.21	0.00	4.69	30.16	138.99
151732.00	0.44	-0.05	-0.22	0.00	4.94	26.34	118.52
151836.00	0.43	0.25	-0.19	0.00	5.07	38.70	197.99
151941.00	0.40	0.12	-0.18	0.00	5.09	39.84	217.83
152046.00	0.34	0.12	-0.17	0.00	5.08	41.71	245.77
152150.00	0.28	0.12	-0.16	0.00	5.03	35.96	229.70
152255.00	0.26	-0.25	-0.18	0.00	5.13	44.40	242.61
152358.00	0.30	-0.25	-0.21	0.00	4.97	40.11	190.96
152464.00	0.27	0.02	-0.20	0.00	4.72	36.23	174.65
152567.00	0.22	-0.09	-0.21	0.00	4.47	30.24	138.97
152672.00	0.13	0.14	-0.20	0.00	4.22	28.83	142.76
152775.00	0.10	0.07	-0.19	0.00	4.47	20.14	103.67
152869.00	0.06	-0.03	-0.19	0.00	4.72	18.78	95.15
152960.00	0.06	-0.02	-0.20	0.00	4.97	15.63	78.48
153059.00	0.05	-0.01	-0.20	0.00	5.22	15.52	77.35
153157.00	0.03	-0.15	-0.21	0.00	5.47	14.15	65.59
153256.00	0.04	-0.18	-0.23	0.00	5.72	16.63	70.92
153356.00	0.07	-0.09	-0.24	0.00	5.97	15.10	61.76
153454.00	0.09	-0.05	-0.24	0.00	6.22	6.61	26.50
153553.00	0.08	-0.35	-0.28	0.00	6.34	4.89	17.04
153653.00	0.03	-0.15	-0.29	0.00	6.51	3.85	12.71
153751.00	0.00	-0.07	-0.30	0.00	6.62	2.34	7.55
153850.00	0.00	0.09	-0.29	0.00	6.37	1.52	5.06
153950.00	0.00	0.08	-0.28	0.00	6.12	3.28	11.22
154048.00	0.00	-0.01	-0.29	0.00	6.37	4.36	14.84
154147.00	0.00	0.02	-0.28	0.00	6.12	4.88	16.74
154247.00	0.00	-0.03	-0.29	0.00	6.37	4.61	15.64
154346.00	0.00	-0.03	-0.29	0.00	6.62	4.73	15.90
154444.00	0.00	0.07	-0.28	0.00	6.37	4.86	16.75
154544.00	0.08	0.04	-0.28	0.00	6.12	4.87	17.05
154643.00	0.13	0.11	-0.27	0.00	5.87	4.46	16.27
154746.00	0.11	0.14	-0.25	0.00	5.62	3.60	13.90
154850.00	0.01	-0.01	-0.25	0.00	5.87	2.43	9.33
154940.00	0.00	-0.02	-0.26	0.00	6.12	3.09	11.82
155038.00	0.00	0.04	-0.25	0.00	5.87	2.72	10.57
155138.00	0.00	-0.03	-0.25	0.00	6.12	2.30	8.84
155237.00	0.00	0.14	-0.24	0.00	5.88	2.00	8.15
155335.00	0.00	0.12	-0.23	0.00	5.69	1.96	8.42
155435.00	0.00	-0.00	-0.23	0.00	5.94	0.63	2.72
155534.00	0.00	0.12	-0.22	0.00	5.82	0.70	3.16
155632.00	0.00	0.05	-0.21	0.00	5.65	0.45	2.09
155731.00	0.00	-0.14	-0.23	0.00	5.90	1.24	5.38
155831.00	0.00	0.08	-0.22	0.00	5.73	1.29	5.85
155929.00	0.01	0.00	-0.22	0.00	5.48	1.86	8.44
156028.00	0.04	-0.00	-0.22	0.00	5.73	2.08	9.41
156128.00	0.09	-0.15	-0.23	0.00	5.98	2.39	10.12
156226.00	0.20	-0.04	-0.24	0.00	5.73	2.79	11.62
156331.00	0.27	-0.34	-0.27	0.00	5.48	3.63	13.05
156434.00	0.36	-0.18	-0.29	0.00	5.23	4.49	15.09
156538.00	0.34	-0.25	-0.32	0.00	5.48	5.77	17.68
156642.00	0.33	-0.27	-0.34	0.00	5.73	6.17	17.24
156746.00	0.26	0.07	-0.34	0.00	5.98	7.44	21.25
156850.00	0.24	-0.10	-0.35	0.00	6.23	6.23	17.22
156954.00	0.20	-0.22	-0.37	0.00	6.48	7.03	18.17
157057.00	0.20	-0.13	-0.38	0.00	6.73	6.94	17.26
157163.00	0.25	-0.19	-0.40	0.00	6.98	8.09	19.03
157265.00	0.32	-0.27	-0.43	0.00	7.23	10.70	23.34
157370.00	0.36	-0.16	-0.45	0.00	7.48	14.95	31.22
157473.00	0.38	-0.13	-0.46	0.00	7.73	15.69	31.67
157579.00	0.36	0.08	-0.45	0.00	7.84	17.56	36.23
157682.00	0.31	0.34	-0.42	0.00	8.09	15.96	36.12
157786.00	0.27	-0.04	-0.42	0.00	8.34	17.88	40.03
157889.00	0.24	0.04	-0.42	0.00	8.13	16.89	38.28
157992.00	0.28	-0.26	-0.44	0.00	8.38	20.34	43.00
158096.00	0.31	-0.06	-0.45	0.00	8.63	16.79	34.89
158200.00	0.36	-0.18	-0.47	0.00	8.88	16.41	32.55
158304.00	0.36	-0.13	-0.48	0.00	9.13	16.34	31.34
158408.00	0.38	-0.09	-0.49	0.00	9.38	16.10	30.23
158512.00	0.38	-0.10	-0.50	0.00	9.63	10.35	18.95
158616.00	0.38	-0.09	-0.51	0.00	9.88	10.68	19.11
158721.00	0.43	-0.06	-0.52	0.00	10.00	10.21	17.98
158824.00	0.50	-0.25	-0.54	0.00	10.00	17.12	28.41
158928.00	0.50	0.13	-0.53	0.00	9.75	35.96	61.51
159045.00	0.50	-0.16	-0.55	0.00	9.50	19.39	31.75
159162.00	0.52	0.15	-0.53	0.00	9.25	11.70	19.96
159279.00	0.49	0.14	-0.51	0.00	9.50	8.85	15.69
159383.00	0.30	0.15	-0.50	0.00	9.38	16.89	31.05
159486.00	0.23	0.52	-0.44	0.00	9.60	20.46	42.94
159592.00	0.20	0.13	-0.43	0.00	9.35	21.88	47.54
159697.00	0.12	0.26	-0.40	0.00	9.10	18.72	43.73
159805.00	0.10	0.12	-0.39	0.00	8.85	11.58	28.06
159908.00	0.14	0.02	-0.39	0.00	8.60	15.72	38.35
160012.00	0.28	-0.21	-0.41	0.00	8.85	9.11	20.92
160115.00	0.33	0.65	-0.34	0.00	9.10	4.57	12.76
160220.00	0.10	0.07	-0.34	0.00	8.85	5.75	16.46
160322.00	0.00	0.04	-0.33	0.00	8.90	5.41	15.68
160413.00	0.01	0.31	-0.30	0.00	8.75	6.65	21.18
160506.00	0.05	-0.02	-0.31	0.00	9.00	6.98	22.05
160596.00	0.17	-0.03	-0.31	0.00	8.75	16.20	50.70
160700.00	0.34	-0.12	-0.32	0.00	9.00	11.64	34.94
160803.00	0.41	-0.05	-0.33	0.00	9.25	6.06	17.89
160907.00	0.30	0.13	-0.31	0.00	9.00	4.51	13.92
161010.00	0.16	0.33	-0.28	0.00	8.75	3.37	11.74
161114.00	0.12	0.28	-0.25	0.00	8.50	2.97	11.58
161217.00	0.15	0.32	-0.22	0.00	8.25	2.70	12.18
161320.00	0.20	0.05	-0.21	0.00	8.00	3.45	15.93
161424.00	0.30	-0.02	-0.22	0.00	8.25	3.66	16.76
161528.00	0.41	-0.05	-0.22	0.00	8.50	3.75	16.74
161632.00	0.48	-0.01	-0.22	0.00	8.75	2.51	11.15
161736.00	0.46	0.16	-0.20	0.00	8.85	1.26	6.09
161840.00	0.42	0.07	-0.20	0.00	8.75	0.12	0.62
161944.00	0.39	0.19	-0.18	0.00	8.91	0.00	0.00
162050.00	0.32	0.08	-0.17	0.00	8.76	0.00	0.00
162156.00	0.25	0.12	-0.16	0.00	8.57	0.00	0.00
162264.00	0.24	-0.07	-0.16	0.00	8.82	1.02	6.14
162366.00	0.26	0.20	-0.14	0.00	8.89	1.41	9.79
162470.00	0.31	-0.10	-0.15	0.00	9.14	2.20	14.19
162575.00	0.38	-0.14	-0.17	0.00	9.39	1.71	10.00
162679.00	0.44	0.05	-0.16	0.00	9.64	2.26	13.63
162783.00	0.48	0.10	-0.15	0.00	9.89	1.87	12.07
162887.00	0.40	0.07	-0.15	0.00	10.00	1.38	9.29
162992.00	0.30	0.31	-0.11	0.00	10.00	1.02	8.83
163096.00	0.30	-0.08	-0.12	0.00	10.00	1.66	13.45
163200.00	0.40	-0.23	-0.15	0.00	10.00	2.30	15.57
163304.00	0.57	-0.26	-0.17	0.00	9.75	3.36	19.19
163422.00	0.68	-0.28	-0.21	0.00	9.50	2.78	13.26
163538.00	0.62	-0.03	-0.21	0.00	9.25	2.01	9.43
163656.00	0.55	-0.07	-0.22	0.00	9.00	2.08	9.41
163773.00	0.40	0.09	-0.21	0.00	8.76	2.03	9.68
163877.00	0.29	-0.09	-0.22	0.00	8.88	2.07	9.41
163981.00	0.23	-0.01	-0.22	0.00	8.88	2.13	9.66
164084.00	0.24	-0.16	-0.23	0.00	8.63	2.23	9.38
164189.00	0.28	-0.10	-0.24	0.00	8.39	2.90	11.60
164292.00	0.32	0.21	-0.22	0.00	8.14	2.94	12.95
164397.00	0.32	0.18	-0.20	0.00	7.89	2.48	11.96
164501.00	0.34	0.07	-0.20	0.00	7.64	2.45	12.24
164605.00	0.37	0.29	-0.17	0.00	7.89	2.53	14.97
164709.00	0.38	-0.08	-0.18	0.00	8.14	3.30	18.60
164813.00	0.43	-0.15	-0.19	0.00	8.39	4.89	25.21
164919.00	0.51	-0.24	-0.22	0.00	8.14	2.13	9.66
165036.00	0.61	0.06	-0.21	0.00	7.89	3.86	18.19
165153.00	0.65	0.03	-0.21	0.00	7.64	3.87	18.49
165271.00	0.55	0.15	-0.19	0.00	7.39	2.74	14.38
165388.00	0.45	-0.04	-0.19	0.00	7.64	2.87	14.63
165492.00	0.34	0.04	-0.19	0.00	7.39	2.92	15.19
165596.00	0.27	-0.06	-0.20	0.00	7.58	3.39	17.11
165699.00	0.28	-0.07	-0.20	0.00	7.66	3.64	17.65
165804.00	0.36	-0.11	-0.21	0.00	7.82	3.97	18.17
165908.00	0.48	-0.41	-0.26	0.00	7.57	4.52	17.14
166012.00	0.55	-0.16	-0.27	0.00	7.32	3.97	14.09
166129.00	0.53	0.21	-0.25	0.00	7.07	3.82	14.98
166247.00	0.46	0.20	-0.23	0.00	6.82	4.44	19.27
166351.00	0.44	-0.10	-0.24	0.00	6.97	5.14	21.28
166456.00	0.43	0.12	-0.22	0.00	6.72	4.53	19.87
166560.00	0.46	0.11	-0.21	0.00	6.48	6.42	29.67
166665.00	0.47	-0.24	-0.24	0.00	6.53	6.77	27.84
166770.00	0.47	-0.05	-0.24	0.00	6.77	7.16	28.80
166875.00	0.45	-0.03	-0.25	0.00	6.90	4.62	18.32
166979.00	0.42	0.10	-0.24	0.00	6.65	4.42	18.37
167084.00	0.43	-0.01	-0.24	0.00	6.88	4.17	17.23
167188.00	0.42	-0.02	-0.24	0.00	7.03	4.49	18.35
167292.00	0.38	0.21	-0.22	0.00	6.78	3.84	17.31
167397.00	0.38	0.07	-0.21	0.00	6.53	4.09	19.05
167501.00	0.44	-0.05	-0.22	0.00	6.78	3.94	17.88
167606.00	0.46	0.18	-0.20	0.00	6.86	3.89	19.39
167710.00	0.48	0.05	-0.19	0.00	6.93	3.39	17.40
167815.00	0.42	0.18	-0.17	0.00	7.18	7.42	42.39
167918.00	0.37	0.25	-0.15	0.00	7.43	4.02	27.02
168023.00	0.38	0.01	-0.15	0.00	7.68	4.29	29.02
168126.00	0.38	-0.03	-0.15	0.00	7.93	4.09	27.01
168229.00	0.38	0.03	-0.15	0.00	8.18	4.35	29.35
168334.00	0.41	-0.01	-0.15	0.00	8.43	4.27	28.68
168437.00	0.43	-0.04	-0.15	0.00	8.68	4.64	30.35
168542.00	0.49	-0.16	-0.17	0.00	8.93	5.19	30.62
168645.00	0.50	0.01	-0.17	0.00	9.18	3.19	18.92
168750.00	0.46	0.01	-0.17	0.00	9.43	3.31	19.80
168854.00	0.42	-0.10	-0.18	0.00	9.68	4.55	25.60
168957.00	0.37	-0.18	-0.19	0.00	9.93	4.83	24.56
169062.00	0.35	-0.09	-0.20	0.00	10.00	4.94	23.89
169165.00	0.37	-0.12	-0.22	0.00	10.00	4.00	18.17
169270.00	0.38	-0.03	-0.22	0.00	10.00	3.99	17.87
169373.00	0.37	-0.08	-0.23	0.00	10.00	4.08	17.55
169477.00	0.31	0.04	-0.22	0.00	9.75	4.14	18.13
169581.00	0.21	0.09	-0.22	0.00	9.50	6.06	27.66
169684.00	0.19	0.10	-0.21	0.00	9.25	5.99	28.71
169789.00	0.19	0.05	-0.20	0.00	9.00	3.92	19.39
169892.00	0.20	-0.12	-0.21	0.00	8.80	3.97	18.47
169995.00	0.20	-0.09	-0.22	0.00	8.55	4.08	18.15
170098.00	0.23	-0.04	-0.23	0.00	8.41	3.97	17.28
170202.00	0.19	0.01	-0.23	0.00	8.16	3.96	17.28
170305.00	0.13	0.06	-0.22	0.00	7.91	3.67	16.47
170408.00	0.08	-0.04	-0.22	0.00	8.16	3.61	15.90
170499.00	0.07	-0.23	-0.24	0.00	8.41	3.88	15.55
170589.00	0.05	0.09	-0.24	0.00	8.41	3.62	15.03
170682.00	0.03	-0.11	-0.25	0.00	8.66	3.71	14.73
170780.00	0.00	-0.18	-0.26	0.00	8.91	3.97	14.66
170878.00	0.00	-0.13	-0.28	0.00	9.16	3.78	13.29
170978.00	0.00	-0.08	-0.29	0.00	9.41	2.64	9.01
171077.00	0.00	-0.03	-0.29	0.00	9.66	2.32	7.81
171175.00	0.00	-0.12	-0.30	0.00	9.91	2.34	7.55
171275.00	0.00	-0.00	-0.30	0.00	10.00	2.85	9.21
171374.00	0.00	0.05	-0.30	0.00	9.75	2.45	8.03
171472.00	0.01	-0.05	-0.30	0.00	10.00	2.56	8.25
171572.00	0.00	0.00	-0.30	0.00	9.75	2.12	6.86
171671.00	0.02	0.08	-0.29	0.00	9.50	4.45	14.81
171769.00	0.23	0.13	-0.28	0.00	9.25	8.07	28.20
171874.00	0.23	0.29	-0.25	0.00	9.00	11.10	43.68
171978.00	0.06	0.01	-0.25	0.00	8.90	10.44	41.34
172071.00	0.00	-0.06	-0.25	0.00	9.15	9.51	36.75
172166.00	0.00	-0.10	-0.26	0.00	9.40	9.10	33.77
172265.00	0.00	-0.12	-0.28	0.00	9.65	8.07	28.56
172363.00	0.00	-0.07	-0.28	0.00	9.90	8.16	28.18
172463.00	0.00	-0.14	-0.30	0.00	10.00	9.04	29.71
172562.00	0.00	0.00	-0.30	0.00	9.75	10.28	33.82
172661.00	0.00	-0.05	-0.30	0.00	10.00	12.73	41.11
172760.00	0.00	-0.14	-0.31	0.00	10.00	14.70	45.24
172859.00	0.00	-0.01	-0.32	0.00	10.00	15.81	48.50
172958.00	0.01	0.04	-0.31	0.00	9.75	18.89	58.65
173057.00	0.14	-0.05	-0.32	0.00	10.00	17.00	51.86
173160.00	0.09	0.16	-0.30	0.00	9.96	13.57	43.84
173255.00	0.16	0.24	-0.28	0.00	9.71	12.44	43.74
173359.00	0.22	-0.03	-0.28	0.00	9.46	12.72	44.10
173463.00	0.31	-0.01	-0.28	0.00	9.21	11.11	38.30
173568.00	0.57	0.18	-0.26	0.00	8.96	9.41	34.84
173685.00	0.68	0.39	-0.22	0.00	8.71	9.75	44.00
173802.00	0.14	0.01	-0.22	0.00	8.46	8.57	38.94
173904.00	0.02	-0.03	-0.22	0.00	8.71	7.71	34.50
173996.00	0.05	0.16	-0.20	0.00	8.96	6.75	32.48
174089.00	0.11	-0.04	-0.21	0.00	8.71	5.72	27.05
174192.00	0.13	-0.09	-0.22	0.00	8.46	3.57	16.20
174296.00	0.17	-0.05	-0.22	0.00	8.21	2.98	13.22
174399.00	0.19	-0.13	-0.24	0.00	7.96	2.43	10.11
174502.00	0.18	-0.08	-0.24	0.00	7.71	1.56	6.27
174605.00	0.13	-0.04	-0.25	0.00	7.46	1.59	6.26
174708.00	0.07	-0.02	-0.25	0.00	7.71	1.48	5.80
174798.00	0.02	0.05	-0.25	0.00	7.46	1.51	6.04
174894.00	0.00	-0.06	-0.25	0.00	7.71	1.61	6.26
174984.00	0.00	-0.07	-0.26	0.00	7.96	2.07	7.88
175074.00	0.00	-0.05	-0.26	0.00	8.21	1.86	6.93
175166.00	0.01	-0.10	-0.27	0.00	8.46	1.48	5.32
175257.00	0.02	-0.02	-0.27	0.00	8.71	0.93	3.33
175347.00	0.01	0.04	-0.27	0.00	8.46	0.98	3.55
175440.00	0.03	-0.01	-0.27	0.00	8.71	0.98	3.55
175532.00	0.05	-0.06	-0.28	0.00	8.96	0.70	2.47
175631.00	0.03	-0.02	-0.28	0.00	9.21	0.58	2.05
175730.00	0.00	-0.07	-0.28	0.00	9.46	0.72	2.47
175828.00	0.00	-0.04	-0.29	0.00	9.71	0.73	2.46
175928.00	0.01	-0.05	-0.29	0.00	9.96	0.74	2.46
176027.00	0.00	-0.05	-0.30	0.00	10.00	0.76	2.46
176125.00	0.01	-0.04	-0.30	0.00	10.00	0.70	2.24
176225.00	0.02	-0.07	-0.31	0.00	10.00	0.58	1.82
176324.00	0.02	-0.01	-0.31	0.00	10.00	0.39	1.21
176422.00	0.00	-0.02	-0.31	0.00	10.00	0.39	1.21
176522.00	0.00	-0.04	-0.32	0.00	10.00	0.39	1.21
176621.00	0.01	-0.02	-0.32	0.00	10.00	0.60	1.82
176719.00	0.00	-0.01	-0.32	0.00	10.00	0.40	1.20
176819.00	0.00	-0.02	-0.32	0.00	10.00	0.54	1.61
176918.00	0.00	-0.03	-0.32	0.00	10.00	0.34	1.00
177017.00	0.02	-0.02	-0.33	0.00	10.00	0.47	1.40
177116.00	0.05	-0.06	-0.33	0.00	10.00	0.00	0.00
177215.00	0.06	-0.01	-0.33	0.00	10.00	0.00	0.00
177314.00	0.04	0.03	-0.33	0.00	10.00	0.00	0.00
177413.00	0.06	-0.00	-0.33	0.00	10.00	0.00	0.00
177512.00	0.03	0.08	-0.32	0.00	10.00	0.00	0.00
177611.00	0.00	0.04	-0.32	0.00	10.00	0.00	0.00
177710.00	0.00	-0.01	-0.32	0.00	10.00	0.00	0.00
177809.00	0.00	0.00	-0.32	0.00	10.00	0.00	0.00
177908.00	0.00	0.03	-0.32	0.00	10.00	0.00	0.00
178007.00	0.00	-0.00	-0.32	0.00	10.00	0.00	0.00
178106.00	0.00	-0.01	-0.32	0.00	10.00	0.00	0.00
178205.00	0.00	-0.01	-0.32	0.00	10.00	0.00	0.00
178304.00	0.00	-0.00	-0.32	0.00	10.00	0.00	0.00
178403.00	0.00	0.01	-0.32	0.00	10.00	0.00	0.00
178502.00	0.00	0.02	-0.32	0.00	10.00	0.00	0.00
178600.00	0.00	0.01	-0.31	0.00	10.00	0.00	0.00
178700.00	0.00	-0.02	-0.32	0.00	10.00	0.00	0.00
178799.00	0.00	-0.02	-0.32	0.00	10.00	0.00	0.00
178897.00	0.00	-0.01	-0.32	0.00	10.00	0.00	0.00
178997.00	0.00	-0.02	-0.32	0.00	10.00	0.00	0.00
179096.00	0.00	-0.02	-0.32	0.00	10.00	0.00	0.00
179195.00	0.00	0.00	-0.32	0.00	10.00	0.00	0.00
179294.00	0.00	-0.02	-0.32	0.00	10.00	0.00	0.00
179393.00	0.00	0.00	-0.32	0.00	10.00	0.00	0.00
179492.00	0.00	0.00	-0.32	0.00	10.00	0.00	0.00
179591.00	0.00	0.00	-0.32	0.00	10.00	0.00	0.00
179690.00	0.00	-0.01	-0.33	0.00	10.00	0.00	0.00
179789.00	0.00	-0.02	-0.33	0.00	10.00	0.00	0.00
179888.00	0.00	-0.05	-0.33	0.00	10.00	0.00	0.00
179987.00	0.00	0.02	-0.33	0.00	10.00	0.00	0.00
180086.00	0.00	0.07	-0.32	0.00	10.00	0.00	0.00
180185.00	0.00	0.11	-0.31	0.00	9.75	0.00	0.00
180284.00	0.01	0.10	-0.30	0.00	9.50	0.00	0.00
180383.00	0.00	0.02	-0.30	0.00	9.25	0.00	0.00
180482.00	0.00	0.03	-0.30	0.00	9.00	0.00	0.00
180581.00	0.00	0.03	-0.29	0.00	8.75	0.00	0.00
180680.00	0.00	0.06	-0.29	0.00	8.50	0.00	0.00
180779.00	0.00	0.11	-0.28	0.00	8.25	0.00	0.00
180878.00	0.04	0.29	-0.25	0.00	8.41	0.00	0.00
180977.00	0.10	0.14	-0.23	0.00	8.16	0.00	0.00
181084.00	0.15	0.09	-0.23	0.00	7.91	0.00	0.00
181189.00	0.20	-0.17	-0.24	0.00	7.66	0.00	0.00
181294.00	0.20	0.13	-0.23	0.00	7.41	0.00	0.00
181397.00	0.17	0.08	-0.22	0.00	7.16	0.00	0.00
181501.00	0.14	0.00	-0.22	0.00	6.91	0.00	0.00
181605.00	0.15	0.00	-0.22	0.00	6.66	0.00	0.00
181709.00	0.15	-0.27	-0.25	0.00	6.41	0.00	0.00
181812.00	0.15	-0.06	-0.25	0.00	6.16	0.00	0.00
181916.00	0.17	-0.00	-0.26	0.00	5.91	0.00	0.00
182020.00	0.23	0.39	-0.22	0.00	5.66	0.00	0.00
182124.00	0.26	-0.17	-0.23	0.00	5.41	0.00	0.00
182227.00	0.29	0.34	-0.20	0.00	5.16	0.00	0.00
182332.00	0.36	0.05	-0.19	0.00	4.91	0.00	0.00
182435.00	0.25	-0.29	-0.22	0.00	4.66	0.00	0.00
182539.00	0.00	-0.12	-0.23	0.00	4.91	0.00	0.00
182629.00	0.00	0.46	-0.19	0.00	5.16	0.00	0.00
182722.00	0.00	0.28	-0.17	0.00	5.41	0.00	0.00
182815.00	0.01	0.03	-0.16	0.00	5.54	0.00	0.00
182908.00	0.00	0.04	-0.16	0.00	5.68	0.00	0.00
183002.00	0.00	0.27	-0.13	0.00	5.93	0.00	0.00
183094.00	0.00	0.29	-0.11	0.00	6.18	0.00	0.00
183187.00	0.00	0.17	-0.09	0.00	6.43	0.00	0.00
183280.00	0.00	0.26	-0.07	0.00	6.68	0.00	0.00
183373.00	0.00	0.55	-0.02	0.00	6.93	0.00	0.00
183465.00	0.00	0.37	0.02	0.00	6.68	0.00	0.00
183559.00	0.00	-0.30	-0.01	0.00	6.93	0.00	0.00
183650.00	0.00	-0.42	-0.05	0.00	7.18	0.00	0.00
183749.00	0.00	-0.36	-0.08	0.00	7.43	0.00	0.00
183847.00	0.00	-0.48	-0.13	0.00	7.68	0.00	0.00
183947.00	0.00	0.36	-0.10	0.00	7.93	0.00	0.00
184046.00	0.00	-0.06	-0.10	0.00	8.18	0.00	0.00
184145.00	0.09	-0.19	-0.12	0.00	8.43	0.00	0.00
184244.00	0.31	0.47	-0.07	0.00	8.68	0.00	0.00
184351.00	0.54	0.57	-0.01	0.00	8.93	0.00	0.00
184469.00	0.70	1.64	0.18	0.00	8.92	0.00	0.00
184593.00	0.73	0.62	0.26	0.00	9.17	0.00	0.00
184710.00	0.80	-0.06	0.25	0.00	9.42	0.00	0.00
184827.00	0.90	-0.42	0.20	0.00	9.67	0.00	0.00
184944.00	0.90	0.66	0.28	0.00	9.92	0.00	0.00
185075.00	0.95	-0.25	0.25	0.00	10.00	0.00	0.00
185205.00	0.93	0.72	0.34	0.00	10.00	0.00	0.00
185335.00	-5.00	0.87	0.45	0.00	9.75	0.00	0.00
185432.00	0.96	0.14	0.47	0.00	9.50	0.00	0.00
185563.00	0.99	-0.64	0.38	0.00	9.25	0.00	0.00
185694.00	0.95	0.22	0.41	0.00	9.00	0.00	0.00
185824.00	0.98	0.44	0.47	0.00	9.02	0.00	0.00
185955.00	0.95	0.75	0.57	0.00	0.00	0.00	0.00
186085.00	0.94	1.09	0.71	0.00	0.00	0.00	0.00
186218.00	0.34	0.98	0.84	0.00	0.00	0.00	0.00
186324.00	-0.06	0.89	0.93	0.00	0.00	0.00	0.00
186422.00	-0.17	0.72	1.00	0.00	0.00	0.00	0.00
186521.00	-0.26	0.17	1.02	0.00	0.00	0.00	0.00
186620.00	-0.30	-0.31	0.99	0.00	0.00	0.00	0.00
186719.00	-0.22	-0.01	0.99	0.00	0.00	0.00	0.00
186818.00	-0.13	0.40	1.03	0.00	0.00	0.00	0.00
186917.00	-0.07	-0.00	1.03	0.00	0.00	0.00	0.00
187016.00	-0.08	-0.12	1.01	0.00	0.00	0.00	0.00
187115.00	-0.12	-0.07	1.01	0.00	0.00	0.00	0.00
187214.00	-0.18	0.78	1.09	0.00	0.00	0.00	0.00
187313.00	-0.23	0.49	1.13	0.00	0.00	0.00	0.00
187412.00	-0.29	-0.06	1.13	0.00	0.00	0.00	0.00
187511.00	-0.34	-0.19	1.11	0.00	0.00	0.00	0.00
187610.00	-0.38	0.24	1.13	0.00	0.00	0.00	0.00
187709.00	-0.38	0.44	1.18	0.00	0.00	0.00	0.00
187808.00	-0.27	-1.69	1.01	0.00	0.00	0.00	0.00
187907.00	-0.18	0.61	1.07	0.00	0.00	0.00	0.00
188006.00	-0.17	0.62	1.13	0.00	0.00	0.00	0.00
188105.00	-0.21	-0.60	1.07	0.00	0.00	0.00	0.00
188205.00	-0.26	-1.01	0.97	0.00	0.00	0.00	0.00
188303.00	-0.32	-1.13	0.86	0.00	0.00	0.00	0.00
188402.00	-0.37	-1.25	0.73	0.00	0.00	0.00	0.00
188502.00	-0.39	-1.16	0.62	0.00	0.00	0.00	0.00
188600.00	-0.38	-0.94	0.53	0.00	0.25	0.00	0.00
188699.00	-0.18	-1.24	0.40	0.00	0.00	0.00	0.00
188798.00	0.03	-0.81	0.32	0.00	-0.25	0.00	0.00
188897.00	-0.10	-0.96	0.23	0.00	1.41	0.00	0.00
188996.00	-0.10	-0.92	0.14	0.00	1.66	0.00	0.00
189095.00	0.11	-0.92	0.05	0.00	1.41	0.00	0.00
189197.00	0.18	-0.53	-0.01	0.00	1.66	0.00	0.00
189300.00	0.20	0.27	0.02	0.00	1.41	0.00	0.00
189406.00	0.20	0.11	0.03	0.00	1.16	0.00	0.00
189512.00	0.28	0.33	0.07	0.00	0.91	0.00	0.00
189618.00	0.37	0.25	0.09	0.00	0.66	0.00	0.00
189723.00	0.42	0.25	0.12	0.00	0.61	0.00	0.00
189830.00	0.43	0.52	0.17	0.00	0.86	0.00	0.00
189936.00	0.39	0.45	0.22	0.00	1.11	0.00	0.00
190042.00	0.34	0.59	0.29	0.00	1.36	0.00	0.00
190148.00	0.37	0.63	0.35	0.00	1.26	0.00	0.00
190255.00	0.42	0.97	0.46	0.00	1.16	0.00	0.00
190361.00	0.48	0.90	0.55	0.00	0.00	0.00	0.00
190469.00	0.45	0.67	0.62	0.00	0.00	0.00	0.00
190574.00	0.03	0.80	0.71	0.00	0.00	0.00	0.00
190670.00	-0.10	0.99	0.80	0.00	0.00	0.00	0.00
190768.00	-0.11	0.98	0.90	0.00	0.00	0.00	0.00
190864.00	-0.17	1.08	1.00	0.00	0.00	0.00	0.00
190961.00	-0.22	1.07	1.11	0.00	0.00	0.00	0.00
191058.00	-0.27	0.98	1.20	0.00	0.00	0.00	0.00
191156.00	-0.33	0.72	1.27	0.00	0.00	0.00	0.00
191238.00	-0.37	0.81	1.34	0.00	0.00	0.00	0.00
191320.00	-0.39	0.53	1.38	0.00	0.00	0.00	0.00
191400.00	-0.39	0.41	1.41	0.00	0.00	0.00	0.00
191482.00	-0.32	0.51	1.46	0.00	0.00	0.00	0.00
191570.00	-0.29	0.36	1.49	0.00	0.00	0.00	0.00
191669.00	-0.30	0.29	1.52	0.00	0.00	0.00	0.00
191768.00	-0.34	0.27	1.54	0.00	0.00	0.00	0.00
191867.00	-0.37	0.28	1.57	0.00	0.00	0.00	0.00
191966.00	-0.40	0.24	1.60	0.00	0.00	0.00	0.00
192065.00	-0.41	-0.15	1.58	0.00	0.00	0.00	0.00
192164.00	-0.39	-0.09	1.57	0.00	0.00	0.00	0.00
192263.00	-0.35	-0.26	1.55	0.00	0.00	0.00	0.00
192362.00	-0.37	-0.19	1.53	0.00	0.00	0.00	0.00
192461.00	-0.39	-0.07	1.52	0.00	0.00	0.00
