# Supplementary material for: Lightweight and compact smart walking cane
Source: PeerJ Comput Sci. 2023 Nov 29;9:e1563. doi: 10.7717/peerj-cs.1563 (PMC10773566; doi:10.7717/peerj-cs.1563)
Supplement: Supplemental Information 17 — System signals during the test of elder user 6 with second robotic cane [file peerj-cs-09-1563-s017.csv]

=~=~=~=~=~=~=~=~=~=~=~= PuTTY log 2022.06.20 16:08:51 =~=~=~=~=~=~=~=~=~=~=~=
150493.00	0.00	0.01	0.93	0.00	0.00	-436.62	322.95
150596.00	0.00	-4.57	0.46	0.00	-0.25	-223.68	448.02
150692.00	-0.01	-2.51	0.22	0.00	0.69	-103.03	456.78
150789.00	-0.03	-1.66	0.06	0.00	0.44	-25.08	414.30
150884.00	0.04	-1.38	-0.07	0.00	0.69	32.51	458.18
150983.00	0.00	-0.46	-0.12	0.00	0.94	52.64	449.68
151083.00	0.00	-0.16	-0.13	0.00	1.19	62.01	466.40
151178.00	0.00	-0.06	-0.14	0.00	1.44	58.21	419.15
151276.00	0.00	-0.04	-0.14	0.00	1.69	61.21	429.18
151375.00	0.00	0.08	-0.13	0.00	1.94	57.05	425.55
151475.00	0.00	0.05	-0.13	0.00	2.19	54.72	423.77
151573.00	0.00	0.10	-0.12	0.00	2.44	48.28	406.21
151672.00	0.00	-0.11	-0.13	0.00	2.69	47.10	362.68
151772.00	0.00	-0.11	-0.14	0.00	2.94	44.23	314.00
151870.00	0.00	0.24	-0.12	0.00	3.19	30.24	259.18
151969.00	0.01	0.39	-0.08	0.00	3.44	17.78	227.92
152069.00	0.00	-0.28	-0.11	0.00	3.69	22.43	211.53
152168.00	0.01	-0.04	-0.11	0.00	3.94	21.58	195.56
152266.00	0.00	-0.19	-0.13	0.00	4.19	12.97	100.50
152366.00	0.00	0.61	-0.07	0.00	4.44	2.09	31.10
152465.00	0.01	-0.01	-0.07	0.00	4.69	1.85	27.25
152563.00	0.01	0.32	-0.04	0.00	4.94	0.99	27.30
152663.00	0.07	-0.05	-0.04	0.00	5.19	1.00	23.92
152762.00	0.13	-0.16	-0.06	0.00	5.44	1.56	27.27
152865.00	0.20	-0.19	-0.08	0.00	5.69	2.02	26.18
152969.00	0.31	-0.21	-0.10	0.00	5.94	2.78	27.98
153073.00	0.44	0.07	-0.09	0.00	6.19	5.76	62.45
153177.00	0.31	-0.37	-0.13	0.00	6.44	8.88	67.85
153283.00	0.21	-0.17	-0.15	0.00	6.69	5.08	34.00
153388.00	0.23	-0.21	-0.17	0.00	6.88	4.45	25.87
153491.00	0.24	-0.08	-0.18	0.00	7.13	4.72	26.09
153594.00	0.21	-0.34	-0.21	0.00	6.88	5.74	26.43
153698.00	0.16	-0.14	-0.23	0.00	6.63	5.71	24.56
153802.00	0.13	-0.29	-0.26	0.00	6.38	7.82	29.59
153905.00	0.15	-0.17	-0.28	0.00	6.13	7.80	27.58
154009.00	0.21	-0.30	-0.31	0.00	5.88	9.16	28.91
154113.00	0.27	-0.17	-0.32	0.00	6.13	8.21	24.39
154216.00	0.24	-0.11	-0.34	0.00	6.38	8.32	23.80
154318.00	0.18	-0.14	-0.35	0.00	6.63	9.01	24.66
154422.00	0.11	-0.02	-0.35	0.00	6.88	9.23	25.14
154524.00	0.07	-0.05	-0.36	0.00	7.13	17.22	46.18
154614.00	0.11	-0.08	-0.36	0.00	7.38	29.00	76.05
154718.00	0.19	-0.25	-0.39	0.00	7.63	32.33	78.64
154821.00	0.24	-0.21	-0.41	0.00	7.88	17.46	39.99
154926.00	0.18	-0.04	-0.42	0.00	8.13	9.97	22.60
155028.00	0.07	-0.02	-0.42	0.00	8.38	16.62	37.43
155118.00	0.00	0.02	-0.42	0.00	8.36	28.57	64.68
155208.00	0.03	0.00	-0.42	0.00	8.33	41.41	93.80
155299.00	0.08	-0.00	-0.42	0.00	8.58	38.11	86.28
155389.00	0.13	0.10	-0.41	0.00	8.33	16.75	38.82
155493.00	0.02	0.16	-0.39	0.00	8.57	14.84	36.08
155583.00	0.00	0.33	-0.36	0.00	8.82	23.84	63.18
155674.00	0.00	0.22	-0.34	0.00	8.90	37.20	104.88
155764.00	0.00	0.25	-0.32	0.00	8.99	39.73	120.52
155854.00	0.00	0.23	-0.30	0.00	8.82	38.77	126.16
155948.00	0.00	0.19	-0.28	0.00	8.67	37.08	128.99
156041.00	0.00	0.44	-0.24	0.00	8.92	31.04	127.53
156135.00	0.13	0.50	-0.19	0.00	8.67	25.13	129.57
156238.00	0.20	0.46	-0.14	0.00	8.85	19.78	135.80
156343.00	0.28	0.46	-0.10	0.00	9.10	13.21	136.59
156446.00	0.37	0.76	-0.02	0.00	9.35	2.95	159.92
156550.00	0.14	-0.06	-0.02	0.00	9.60	3.47	140.26
156653.00	0.23	-0.10	-0.04	0.00	9.85	4.94	139.44
156756.00	0.26	0.04	-0.03	0.00	10.00	3.44	111.23
156860.00	0.29	-0.39	-0.07	0.00	10.00	3.81	53.66
156963.00	0.26	-0.11	-0.08	0.00	10.00	2.71	32.79
157067.00	0.23	-0.15	-0.10	0.00	10.00	2.87	29.07
157169.00	0.25	0.05	-0.09	0.00	10.00	2.29	24.34
157274.00	0.26	-0.15	-0.11	0.00	10.00	1.01	9.13
157376.00	0.30	-0.29	-0.14	0.00	10.00	1.20	8.55
157479.00	0.29	-0.13	-0.15	0.00	10.00	1.34	8.71
157583.00	0.31	-0.18	-0.17	0.00	10.00	1.57	9.05
157687.00	0.31	-0.41	-0.21	0.00	9.79	1.96	8.97
157791.00	0.27	-0.06	-0.22	0.00	9.85	2.05	9.14
157893.00	0.21	-0.03	-0.22	0.00	9.68	2.16	9.50
157997.00	0.15	-0.07	-0.23	0.00	9.43	2.23	9.49
158100.00	0.08	-0.03	-0.23	0.00	9.68	2.26	9.48
158190.00	0.08	-0.05	-0.24	0.00	9.93	5.13	21.10
158281.00	0.15	-0.10	-0.25	0.00	9.68	5.44	21.53
158385.00	0.18	-0.14	-0.26	0.00	9.43	2.33	8.69
158488.00	0.20	-0.10	-0.27	0.00	9.18	1.24	4.46
158592.00	0.19	0.05	-0.27	0.00	8.93	2.32	8.50
158696.00	0.31	0.46	-0.22	0.00	8.79	11.90	53.65
158799.00	0.20	0.42	-0.18	0.00	8.65	20.20	114.09
158903.00	0.00	0.13	-0.16	0.00	8.89	20.57	125.95
158999.00	0.00	0.38	-0.13	0.00	9.14	18.33	145.47
159097.00	0.00	0.08	-0.12	0.00	9.39	20.15	171.24
159197.00	0.00	-0.00	-0.12	0.00	9.64	19.27	163.18
159296.00	0.03	0.01	-0.12	0.00	9.89	19.41	165.85
159394.00	0.05	-0.09	-0.13	0.00	10.00	17.30	137.68
159494.00	0.07	-0.11	-0.14	0.00	10.00	19.16	139.77
159593.00	0.08	-0.13	-0.15	0.00	10.00	20.32	134.95
159691.00	0.13	-0.33	-0.18	0.00	9.75	28.13	153.11
159795.00	0.19	-0.19	-0.20	0.00	9.56	24.89	121.55
159898.00	0.21	-0.08	-0.21	0.00	9.50	19.59	91.69
160002.00	0.27	-0.56	-0.27	0.00	9.25	8.20	29.78
160106.00	0.33	-0.19	-0.29	0.00	9.00	2.88	9.70
160209.00	0.30	-0.17	-0.31	0.00	8.75	2.71	8.58
160313.00	0.19	0.09	-0.30	0.00	8.50	2.69	8.78
160416.00	0.07	-0.07	-0.30	0.00	8.75	2.80	8.94
160506.00	0.00	-0.29	-0.33	0.00	9.00	3.04	8.86
160596.00	0.00	0.04	-0.33	0.00	9.05	3.13	9.23
160687.00	0.00	0.11	-0.32	0.00	9.19	3.10	9.44
160781.00	0.04	0.01	-0.32	0.00	9.30	3.08	9.44
160880.00	0.11	0.23	-0.29	0.00	9.05	2.98	9.87
160984.00	0.16	-0.14	-0.31	0.00	8.80	3.06	9.65
161086.00	0.19	-0.32	-0.34	0.00	9.05	3.24	9.19
161189.00	0.16	-0.15	-0.36	0.00	9.30	3.45	9.31
161293.00	0.06	-0.06	-0.36	0.00	9.55	3.85	10.18
161384.00	0.03	-0.05	-0.37	0.00	9.80	3.83	9.99
161474.00	0.00	0.12	-0.36	0.00	9.94	14.59	39.33
161572.00	0.01	0.10	-0.35	0.00	9.98	19.29	53.57
161672.00	0.02	0.16	-0.33	0.00	10.00	27.71	80.94
161771.00	0.04	0.09	-0.32	0.00	10.00	36.73	110.59
161869.00	0.10	0.19	-0.30	0.00	9.75	39.44	126.73
161974.00	0.16	-0.01	-0.30	0.00	9.50	48.45	155.16
162077.00	0.26	-0.01	-0.30	0.00	9.25	63.56	202.99
162182.00	0.42	-0.41	-0.35	0.00	9.50	41.86	116.05
162285.00	0.43	-0.40	-0.39	0.00	9.75	29.78	73.03
162388.00	0.26	0.04	-0.38	0.00	9.50	39.24	97.37
162492.00	0.15	-0.12	-0.40	0.00	9.73	53.12	127.36
162595.00	0.11	-0.14	-0.41	0.00	9.86	84.20	194.14
162699.00	0.10	0.36	-0.37	0.00	9.62	85.70	219.61
162803.00	0.27	0.48	-0.32	0.00	9.87	121.75	364.21
162908.00	0.44	0.69	-0.25	0.00	10.00	101.21	396.35
163012.00	0.35	0.07	-0.24	0.00	9.75	99.25	400.95
163116.00	0.37	0.41	-0.20	0.00	9.90	87.08	428.98
163221.00	0.59	-0.06	-0.21	0.00	9.65	87.48	418.23
163338.00	0.43	0.04	-0.20	0.00	9.51	61.21	300.10
163441.00	0.15	-0.22	-0.22	0.00	9.26	32.55	142.96
163546.00	0.26	0.01	-0.22	0.00	9.01	19.27	84.99
163651.00	0.42	-0.95	-0.32	0.00	9.26	4.14	12.39
163751.00	0.36	-0.03	-0.33	0.00	9.51	3.48	10.32
163855.00	0.23	-0.13	-0.34	0.00	9.76	3.50	9.90
163958.00	0.02	-0.15	-0.35	0.00	10.00	3.92	10.57
164048.00	0.08	0.30	-0.33	0.00	10.00	25.20	74.21
164147.00	0.11	0.46	-0.28	0.00	9.75	31.10	107.52
164250.00	0.11	0.12	-0.27	0.00	9.50	48.88	177.14
164355.00	0.22	0.29	-0.24	0.00	9.25	50.74	208.85
164458.00	0.24	-0.45	-0.28	0.00	9.00	39.39	134.66
164561.00	0.11	-0.16	-0.30	0.00	8.75	49.47	159.48
164665.00	0.00	0.09	-0.29	0.00	8.50	65.27	217.88
164758.00	0.00	0.41	-0.25	0.00	8.72	71.42	276.57
164851.00	0.00	0.39	-0.22	0.00	8.97	82.55	375.05
164944.00	0.00	-0.08	-0.22	0.00	9.22	93.58	410.60
165038.00	0.01	0.85	-0.14	0.00	9.47	58.99	406.80
165137.00	0.14	0.66	-0.08	0.00	9.72	35.29	449.19
165240.00	0.21	0.75	-0.00	0.00	0.00	0.82	550.89
165346.00	0.46	0.27	0.03	0.00	0.00	-15.57	574.75
165452.00	0.11	0.01	0.03	0.00	0.00	-17.24	611.25
165559.00	-0.11	0.10	0.04	0.00	-0.25	-14.95	380.00
165654.00	-0.08	0.24	0.06	0.00	-0.50	-19.00	305.69
165748.00	-0.07	0.49	0.11	0.00	-0.75	-35.02	321.54
165843.00	-0.19	0.17	0.12	0.00	-1.00	-45.25	361.12
165939.00	-0.27	-0.09	0.12	0.00	-1.25	-48.00	412.27
166032.00	-0.35	0.74	0.18	0.00	0.00	-97.71	523.79
166127.00	-0.32	0.14	0.20	0.00	0.00	-111.76	558.45
166225.00	-0.16	0.14	0.21	0.00	0.00	-133.92	623.86
166325.00	0.00	-0.13	0.20	0.00	0.00	-122.98	610.92
166424.00	0.00	-0.18	0.18	0.00	0.00	-111.45	610.14
166522.00	0.00	0.20	0.20	0.00	0.00	-111.53	550.28
166622.00	0.00	-0.15	0.18	0.00	0.00	-115.55	618.39
166721.00	0.00	-0.41	0.14	0.00	0.00	-80.72	555.63
166819.00	-0.01	-0.41	0.10	0.00	0.00	-61.22	588.38
166919.00	0.00	-0.27	0.08	0.00	0.00	-39.53	513.81
167018.00	-0.02	-0.12	0.07	0.00	0.00	-38.88	595.92
167116.00	-0.05	-0.19	0.05	0.00	0.00	-28.17	602.22
167216.00	0.00	-0.18	0.03	0.00	0.00	-17.85	617.05
167315.00	0.00	-0.08	0.02	0.00	0.00	-13.22	620.10
167413.00	0.00	-0.03	0.02	0.00	0.00	-11.54	614.29
167513.00	0.00	-0.13	0.01	0.00	0.00	-3.73	675.21
167612.00	0.00	-0.14	-0.01	0.00	0.00	5.15	611.48
167710.00	0.00	-0.11	-0.02	0.00	0.00	11.56	594.26
167810.00	0.00	-0.18	-0.04	0.00	0.00	21.75	582.80
167909.00	0.00	-0.13	-0.05	0.00	0.00	29.29	579.70
168008.00	0.00	-0.21	-0.07	0.00	0.00	41.63	581.72
168107.00	0.00	-0.00	-0.07	0.00	0.00	44.72	624.53
168206.00	0.00	-0.07	-0.08	0.00	0.00	44.55	565.07
168305.00	0.00	-0.03	-0.08	0.00	0.00	44.09	541.28
168403.00	0.00	0.06	-0.08	0.00	0.00	40.73	541.55
168503.00	0.00	0.02	-0.07	0.00	0.00	40.30	549.41
168602.00	0.00	0.03	-0.07	0.00	0.00	38.29	544.32
168700.00	0.00	-0.04	-0.07	0.00	0.00	41.55	559.93
168800.00	0.00	0.03	-0.07	0.00	0.25	34.92	490.02
168899.00	0.00	0.17	-0.05	0.00	0.00	31.52	579.59
168997.00	0.08	-0.65	-0.12	0.00	0.25	54.16	456.13
169097.00	-0.01	0.54	-0.06	0.00	0.00	41.20	642.81
169196.00	0.00	-0.48	-0.11	0.00	0.00	69.13	619.33
169294.00	0.00	-0.15	-0.13	0.00	0.00	84.44	666.72
169394.00	0.00	0.03	-0.12	0.00	0.00	73.78	595.47
169493.00	0.00	0.19	-0.10	0.00	0.00	70.49	671.53
169591.00	0.00	-0.10	-0.11	0.00	0.00	64.90	563.10
169691.00	0.00	-0.35	-0.15	0.00	0.25	62.41	412.38
169790.00	0.00	-0.41	-0.19	0.00	0.50	69.55	360.88
169888.00	0.00	-0.57	-0.25	0.00	0.32	86.26	342.72
169988.00	0.00	-0.44	-0.29	0.00	0.07	51.19	171.48
170087.00	0.00	-0.72	-0.36	0.00	0.14	25.67	67.88
170186.00	0.00	-0.04	-0.37	0.00	0.39	82.63	215.68
170285.00	0.00	-0.34	-0.40	0.00	0.64	175.95	417.16
170384.00	0.00	0.28	-0.37	0.00	0.88	186.14	477.90
170483.00	0.00	0.20	-0.35	0.00	1.03	179.32	488.39
170582.00	0.00	0.30	-0.32	0.00	1.27	157.69	472.76
170681.00	0.08	0.29	-0.29	0.00	1.12	133.88	444.03
170780.00	0.13	0.30	-0.26	0.00	0.00	168.12	624.95
170886.00	0.19	0.04	-0.26	0.00	0.00	180.11	681.01
170989.00	0.00	0.42	-0.22	0.00	0.00	155.41	711.20
171081.00	0.00	-0.25	-0.24	0.00	0.00	169.47	697.50
171175.00	0.00	0.61	-0.18	0.00	0.00	131.88	719.42
171275.00	0.00	-0.32	-0.21	0.00	0.00	146.48	675.61
171374.00	0.00	0.05	-0.21	0.00	0.00	140.35	663.73
171472.00	0.00	0.39	-0.17	0.00	0.00	97.51	566.63
171572.00	0.00	0.18	-0.15	0.00	0.00	83.71	544.49
171671.00	0.00	0.05	-0.15	0.00	0.25	72.88	490.60
171769.00	0.00	0.05	-0.14	0.00	0.00	77.03	537.59
171869.00	0.03	0.17	-0.13	0.00	0.25	62.30	494.46
171968.00	0.02	0.12	-0.11	0.00	0.50	55.33	485.77
172066.00	0.09	-0.05	-0.12	0.00	0.75	57.90	487.83
172166.00	0.13	0.09	-0.11	0.00	0.00	65.19	593.62
172269.00	0.20	-0.31	-0.14	0.00	0.00	92.06	646.79
172374.00	0.01	0.49	-0.09	0.00	0.00	69.53	770.60
172467.00	0.00	0.01	-0.09	0.00	0.00	64.10	714.93
172562.00	0.00	0.22	-0.07	0.00	0.00	57.22	835.77
172661.00	0.00	0.06	-0.06	0.00	0.00	47.69	765.03
172760.00	-0.01	0.15	-0.05	0.00	0.00	41.73	876.74
172859.00	-0.01	0.16	-0.03	0.00	0.00	26.57	829.52
172958.00	-0.01	0.50	0.02	0.00	0.00	-13.31	777.24
173057.00	0.00	0.04	0.02	0.00	0.00	-14.27	668.74
173156.00	0.00	0.04	0.03	0.00	0.00	-18.65	745.02
173255.00	0.00	0.14	0.04	0.00	0.00	-29.18	748.19
173353.00	0.00	-0.05	0.03	0.00	0.00	-25.55	755.38
173453.00	0.00	0.06	0.04	0.00	0.00	-26.65	668.36
173552.00	0.00	-0.10	0.03	0.00	0.00	-22.89	751.93
173650.00	0.00	0.34	0.06	0.00	0.00	-49.20	775.80
173750.00	0.00	0.17	0.08	0.00	0.00	-55.98	698.89
173849.00	0.00	-0.20	0.06	0.00	0.00	-41.66	690.05
173947.00	0.00	-0.18	0.04	0.00	0.00	-28.17	665.15
174047.00	-0.03	-0.09	0.03	0.00	0.00	-24.38	720.76
174146.00	0.00	0.35	0.07	0.00	0.00	-45.82	664.17
174244.00	0.00	-0.14	0.05	0.00	0.00	-39.01	710.01
174344.00	0.00	0.11	0.07	0.00	0.00	-47.83	729.84
174443.00	0.00	-0.15	0.05	0.00	0.00	-37.86	747.80
174541.00	0.00	-0.06	0.04	0.00	0.00	-33.86	758.61
174641.00	0.00	-0.09	0.04	0.00	0.00	-29.09	817.88
174740.00	0.00	0.14	0.05	0.00	0.00	-35.31	716.93
174839.00	0.00	0.12	0.06	0.00	0.00	-47.19	768.66
174938.00	0.00	-0.07	0.05	0.00	0.00	-37.57	690.28
175037.00	0.00	0.03	0.06	0.00	0.00	-44.37	772.45
175136.00	0.00	-0.32	0.03	0.00	0.00	-17.61	684.60
175235.00	0.00	-0.09	0.02	0.00	0.00	-13.08	766.40
175334.00	0.00	-0.15	0.00	0.00	0.00	-1.26	668.89
175433.00	0.00	-0.08	-0.01	0.00	0.00	4.27	727.97
175532.00	0.00	-0.15	-0.02	0.00	0.00	13.04	620.10
175631.00	0.00	0.39	0.02	0.00	0.00	-12.17	681.50
175730.00	0.00	0.06	0.02	0.00	0.00	-14.89	614.22
175828.00	0.00	-0.02	0.02	0.00	0.00	-16.60	738.11
175928.00	0.00	0.26	0.05	0.00	0.00	-34.93	713.58
176027.00	0.00	0.00	0.05	0.00	0.00	-40.14	813.59
176125.00	0.00	-0.05	0.04	0.00	0.00	-33.07	751.55
176225.00	0.00	-0.12	0.03	0.00	0.00	-27.13	853.08
176324.00	0.00	-0.04	0.03	0.00	0.00	-22.37	818.09
176422.00	0.00	0.29	0.06	0.00	0.00	-42.99	765.31
176522.00	0.00	-0.10	0.05	0.00	0.00	-35.86	769.28
176621.00	0.00	-0.07	0.04	0.00	0.00	-30.94	773.11
176719.00	0.00	-0.23	0.02	0.00	0.00	-11.83	671.95
176819.00	0.00	-0.34	-0.02	0.00	0.00	11.08	675.13
176918.00	0.00	0.21	0.00	0.00	0.00	-2.88	665.74
177017.00	0.00	0.19	0.02	0.00	0.00	-15.40	665.57
177116.00	0.00	0.17	0.04	0.00	0.00	-25.62	646.67
177215.00	0.00	-0.14	0.03	0.00	0.00	-16.43	650.03
177314.00	0.00	0.24	0.05	0.00	0.00	-33.58	687.24
177413.00	0.00	0.10	0.06	0.00	0.00	-42.24	723.34
177512.00	-0.02	-0.10	0.05	0.00	0.00	-39.59	817.44
177611.00	0.00	0.12	0.06	0.00	0.00	-45.07	743.89
177710.00	-0.01	-0.10	0.05	0.00	0.00	-41.43	817.35
177809.00	0.00	0.20	0.07	0.00	0.00	-50.92	726.20
177908.00	0.00	0.14	0.08	0.00	0.00	-59.60	705.24
178007.00	0.00	-0.08	0.08	0.00	0.00	-53.78	699.06
178106.00	0.00	-0.08	0.07	0.00	0.00	-48.80	706.06
178205.00	0.00	-0.03	0.07	0.00	0.00	-45.68	689.79
178304.00	0.00	-0.45	0.02	0.00	0.00	-15.69	727.81
178403.00	0.00	0.28	0.05	0.00	0.00	-32.25	655.61
178502.00	0.00	0.13	0.06	0.00	0.00	-43.94	706.38
178600.00	0.00	-0.14	0.05	0.00	0.00	-33.41	687.25
178700.00	0.00	0.40	0.09	0.00	0.00	-61.15	685.34
178799.00	0.00	-0.02	0.09	0.00	0.00	-55.68	638.67
178897.00	-0.02	0.14	0.10	0.00	0.00	-73.07	720.87
178997.00	0.00	-0.03	0.10	0.00	0.00	-63.37	647.14
179096.00	-0.02	0.02	0.10	0.00	0.00	-71.36	717.64
179195.00	0.00	0.00	0.10	0.00	0.00	-64.81	650.09
179294.00	0.00	-0.01	0.10	0.00	0.00	-68.51	694.47
179393.00	0.00	-0.13	0.09	0.00	0.00	-51.25	594.99
179492.00	0.00	-0.08	0.08	0.00	0.00	-46.49	598.22
179591.00	0.00	-0.08	0.07	0.00	0.00	-37.85	541.76
179690.00	0.00	-0.07	0.06	0.00	-0.25	-30.32	483.30
179789.00	0.00	-0.10	0.05	0.00	-0.50	-23.26	439.23
179888.00	0.00	-0.08	0.04	0.00	-0.75	-17.82	396.93
179987.00	0.00	-0.06	0.04	0.00	-1.00	-16.18	410.74
180086.00	0.00	0.02	0.04	0.00	-1.25	-14.37	351.38
180185.00	0.00	-0.04	0.04	0.00	-1.50	-10.82	292.66
180284.00	0.00	-0.15	0.02	0.00	-1.75	-6.07	268.88
180383.00	0.00	-0.17	0.01	0.00	-2.00	-1.30	240.60
180482.00	0.00	0.04	0.01	0.00	-2.25	-1.78	184.72
180581.00	0.00	0.01	0.01	0.00	-2.50	-1.26	115.86
180680.00	-0.01	-0.02	0.01	0.00	-2.75	-0.61	66.63
180779.00	0.00	0.03	0.01	0.00	-3.00	-0.39	31.17
180878.00	0.00	-0.01	0.01	0.00	-3.25	-0.36	32.90
180977.00	-0.04	-0.30	-0.02	0.00	-1.33	0.65	34.67
181075.00	-0.05	0.14	-0.01	0.00	0.21	0.18	33.19
181175.00	0.00	0.03	-0.00	0.00	0.46	0.08	34.38
181274.00	0.05	-0.15	-0.02	0.00	0.71	0.56	32.90
181372.00	0.05	0.05	-0.01	0.00	0.96	0.40	34.38
181472.00	0.13	-0.24	-0.04	0.00	1.21	1.17	32.88
181575.00	0.13	0.01	-0.03	0.00	1.46	1.19	34.36
181679.00	0.15	-0.26	-0.06	0.00	1.71	2.01	32.84
181783.00	0.19	-0.17	-0.08	0.00	1.96	2.67	33.68
181886.00	0.17	-0.17	-0.10	0.00	2.21	3.18	32.75
181990.00	0.16	-0.44	-0.14	0.00	2.21	4.69	32.56
182093.00	0.11	-0.15	-0.16	0.00	2.22	5.20	32.49
182197.00	0.19	0.22	-0.14	0.00	2.23	4.41	32.31
182301.00	0.27	0.82	-0.05	0.00	2.48	1.63	32.28
182409.00	0.03	-0.10	-0.06	0.00	2.73	2.07	33.72
182500.00	0.05	-0.26	-0.09	0.00	2.98	2.88	33.66
182591.00	0.07	0.05	-0.08	0.00	3.23	2.76	33.97
182686.00	0.13	-0.28	-0.11	0.00	3.48	3.45	31.84
182790.00	0.02	0.13	-0.09	0.00	3.73	3.12	33.05
182885.00	0.02	-0.20	-0.11	0.00	3.98	3.58	31.54
182977.00	0.03	0.04	-0.11	0.00	4.23	3.61	33.00
183072.00	0.02	0.01	-0.11	0.00	4.48	3.43	31.56
183169.00	0.00	-0.13	-0.12	0.00	4.73	4.01	32.95
183259.00	0.00	0.01	-0.12	0.00	4.98	3.80	31.51
183355.00	0.00	0.06	-0.11	0.00	5.23	3.59	31.25
183452.00	0.02	-0.04	-0.12	0.00	5.48	3.74	31.52
183550.00	0.00	0.12	-0.11	0.00	5.73	3.28	30.71
183650.00	0.00	0.00	-0.11	0.00	5.98	3.27	30.71
183749.00	0.00	0.12	-0.09	0.00	6.23	2.93	31.03
183848.00	0.00	-0.10	-0.10	0.00	6.48	3.31	31.86
183947.00	0.00	0.02	-0.10	0.00	6.73	6.34	61.97
184046.00	0.01	0.01	-0.10	0.00	6.98	11.41	112.00
184145.00	0.01	0.11	-0.09	0.00	7.23	12.31	135.91
184244.00	0.03	0.08	-0.08	0.00	7.48	9.57	116.14
184343.00	0.10	-0.04	-0.09	0.00	7.73	7.08	82.12
184448.00	0.17	0.23	-0.06	0.00	7.98	3.28	53.30
184551.00	0.29	-0.13	-0.07	0.00	8.23	7.79	104.07
184655.00	0.41	-0.47	-0.12	0.00	8.48	15.77	126.64
184759.00	0.52	-1.16	-0.24	0.00	8.23	3.98	15.95
184872.00	0.48	-0.41	-0.29	0.00	7.98	4.59	15.33
184976.00	0.35	-0.56	-0.35	0.00	8.23	8.72	23.93
185081.00	0.34	0.56	-0.29	0.00	7.98	7.76	25.91
185186.00	0.36	0.40	-0.25	0.00	7.73	6.22	24.44
185289.00	0.28	0.16	-0.23	0.00	7.48	4.52	19.06
185393.00	0.07	0.02	-0.23	0.00	7.36	2.23	9.49
185489.00	0.02	0.12	-0.22	0.00	7.28	1.96	8.78
185584.00	0.01	-0.02	-0.22	0.00	7.53	2.23	9.87
185675.00	0.06	-0.04	-0.22	0.00	7.78	2.26	9.87
185765.00	0.14	0.12	-0.21	0.00	7.53	2.78	12.77
185869.00	0.24	-0.08	-0.22	0.00	7.28	3.82	16.89
185972.00	0.31	-0.38	-0.26	0.00	7.03	4.55	16.94
186076.00	0.32	-0.42	-0.31	0.00	6.78	5.28	16.72
186180.00	0.31	-0.11	-0.32	0.00	7.03	5.47	16.66
186285.00	0.30	-0.19	-0.34	0.00	7.28	6.18	17.61
186388.00	0.22	0.11	-0.33	0.00	7.53	5.83	17.25
186492.00	0.12	0.19	-0.31	0.00	7.28	5.69	18.02
186596.00	0.06	0.14	-0.29	0.00	7.03	5.24	17.44
186693.00	0.03	-0.06	-0.30	0.00	7.27	5.67	18.51
186783.00	0.00	-0.00	-0.30	0.00	7.49	5.47	17.85
186873.00	0.00	0.06	-0.29	0.00	7.24	6.25	20.80
186969.00	0.00	0.18	-0.28	0.00	6.99	5.71	20.21
187065.00	0.00	0.08	-0.27	0.00	6.74	5.73	20.95
187161.00	0.00	0.24	-0.24	0.00	6.60	5.08	20.37
187257.00	0.00	0.02	-0.24	0.00	6.35	5.22	21.08
187353.00	0.00	0.06	-0.24	0.00	6.10	4.88	20.18
187448.00	0.01	0.04	-0.23	0.00	5.85	5.02	21.13
187543.00	0.08	0.07	-0.23	0.00	5.86	3.89	16.87
187638.00	0.16	-0.07	-0.23	0.00	5.61	4.00	16.85
187743.00	0.22	0.13	-0.22	0.00	5.36	4.27	19.12
187846.00	0.23	-0.17	-0.24	0.00	5.11	4.71	19.49
187950.00	0.21	-0.03	-0.24	0.00	4.86	5.11	20.86
188053.00	0.10	-0.02	-0.24	0.00	5.11	4.91	19.93
188143.00	0.07	0.04	-0.24	0.00	4.98	4.96	20.41
188239.00	0.10	0.28	-0.21	0.00	5.23	4.25	19.84
188336.00	0.10	-0.14	-0.22	0.00	5.48	4.00	17.54
188426.00	0.14	-0.27	-0.25	0.00	5.23	4.48	17.65
188529.00	0.14	-0.15	-0.26	0.00	4.98	4.58	16.93
188632.00	0.12	-0.31	-0.30	0.00	4.73	5.25	17.20
188735.00	0.16	-0.15	-0.31	0.00	4.48	5.65	17.55
188838.00	0.23	-0.02	-0.31	0.00	4.23	5.33	16.47
188942.00	0.25	-0.01	-0.31	0.00	3.98	2.95	9.09
189045.00	0.24	-0.01	-0.32	0.00	4.23	4.89	15.01
189149.00	0.22	0.57	-0.26	0.00	3.98	6.65	25.40
189252.00	0.20	0.28	-0.23	0.00	3.73	1.16	5.00
189356.00	0.16	-0.11	-0.24	0.00	3.48	2.67	10.96
189458.00	0.11	0.07	-0.23	0.00	3.23	12.77	54.26
189561.00	0.11	0.24	-0.21	0.00	2.98	18.98	90.67
189665.00	0.10	-0.07	-0.21	0.00	3.23	3.91	18.02
189755.00	0.00	-0.17	-0.23	0.00	3.48	5.15	22.10
189845.00	0.01	-0.03	-0.23	0.00	3.73	5.05	21.37
189935.00	0.06	-0.28	-0.26	0.00	3.98	5.03	19.17
190026.00	0.18	-0.05	-0.26	0.00	3.73	4.65	17.37
190131.00	0.27	-0.05	-0.27	0.00	3.48	46.49	169.88
190234.00	0.29	-0.40	-0.31	0.00	3.23	40.94	128.60
190339.00	0.23	0.00	-0.31	0.00	2.98	48.76	153.24
190443.00	0.31	0.04	-0.30	0.00	2.73	39.96	127.34
190547.00	0.31	-0.07	-0.31	0.00	2.48	29.82	92.51
190651.00	0.27	0.14	-0.30	0.00	2.23	38.69	126.19
190754.00	0.23	0.11	-0.29	0.00	1.98	30.56	103.69
190859.00	0.11	0.24	-0.26	0.00	1.73	41.56	155.35
190962.00	0.13	0.51	-0.21	0.00	1.48	62.66	295.17
191067.00	0.20	0.24	-0.18	0.00	1.23	66.93	359.55
191171.00	0.28	0.46	-0.14	0.00	1.48	65.25	475.16
191275.00	0.34	0.25	-0.11	0.00	1.73	48.98	443.56
191379.00	0.40	-0.04	-0.11	0.00	1.98	55.36	483.41
191483.00	0.39	-0.03	-0.12	0.00	2.23	45.67	388.90
191588.00	0.33	-0.07	-0.12	0.00	2.48	41.34	332.24
191691.00	0.03	-0.13	-0.14	0.00	2.73	48.19	350.10
191782.00	0.08	-0.44	-0.18	0.00	2.98	62.63	349.58
191873.00	0.14	-0.01	-0.18	0.00	2.98	62.27	346.12
191977.00	0.27	-0.55	-0.23	0.00	2.73	105.80	442.46
192080.00	0.35	-0.51	-0.29	0.00	2.48	90.86	307.09
192184.00	0.40	-0.07	-0.30	0.00	2.23	92.31	303.37
192288.00	0.41	-0.19	-0.32	0.00	2.48	66.67	204.32
192392.00	0.41	-0.03	-0.32	0.00	2.73	59.68	181.07
192496.00	0.31	0.31	-0.29	0.00	2.48	52.96	180.05
192600.00	0.25	-0.01	-0.29	0.00	2.23	30.64	103.66
192704.00	0.27	-0.02	-0.29	0.00	1.98	39.85	133.72
192807.00	0.29	-0.20	-0.31	0.00	1.73	45.96	143.50
192911.00	0.35	-0.04	-0.31	0.00	1.48	54.11	166.63
193015.00	0.40	-0.20	-0.33	0.00	1.73	31.76	91.25
193119.00	0.40	-0.40	-0.38	0.00	1.98	21.66	54.84
193222.00	0.29	-0.15	-0.39	0.00	2.23	56.00	135.50
193326.00	0.35	0.07	-0.38	0.00	2.26	40.57	100.19
193430.00	0.40	-0.17	-0.40	0.00	2.51	30.09	70.77
193534.00	0.37	0.12	-0.39	0.00	2.75	17.91	43.58
193638.00	0.32	0.46	-0.34	0.00	3.00	8.80	24.73
193741.00	0.23	0.14	-0.33	0.00	3.25	4.46	13.15
193846.00	0.10	0.29	-0.30	0.00	3.00	16.18	52.93
193949.00	0.15	-0.08	-0.31	0.00	2.75	49.13	155.87
194053.00	0.19	0.30	-0.27	0.00	2.50	57.98	205.80
194157.00	0.21	0.41	-0.23	0.00	2.25	76.18	322.65
194260.00	0.33	0.01	-0.23	0.00	2.00	89.56	381.19
194367.00	0.40	-0.06	-0.24	0.00	1.97	90.22	373.27
194470.00	0.27	0.22	-0.21	0.00	1.72	73.60	338.63
194574.00	0.09	-0.38	-0.25	0.00	1.97	86.06	332.18
194665.00	0.18	0.19	-0.24	0.00	1.72	88.48	367.96
194771.00	0.22	0.02	-0.23	0.00	1.47	92.59	388.38
194878.00	0.30	0.11	-0.22	0.00	1.22	78.03	344.68
194982.00	0.31	-0.34	-0.26	0.00	0.97	83.61	317.44
195086.00	0.33	-0.06	-0.26	0.00	0.72	94.48	349.63
195189.00	0.34	-0.31	-0.30	0.00	0.47	103.50	339.73
195293.00	0.34	-0.28	-0.33	0.00	0.72	84.20	249.78
195396.00	0.36	-0.41	-0.37	0.00	0.97	83.05	215.52
195501.00	0.34	-0.29	-0.40	0.00	1.22	91.93	218.39
195604.00	0.37	-0.28	-0.43	0.00	1.47	62.75	137.90
195707.00	0.39	-0.15	-0.44	0.00	1.72	36.84	77.80
195811.00	0.31	-0.11	-0.45	0.00	1.97	23.55	48.36
195914.00	0.29	0.09	-0.44	0.00	1.86	24.46	51.41
196018.00	0.28	0.08	-0.44	0.00	1.83	10.52	22.63
196122.00	0.23	0.05	-0.43	0.00	1.66	14.84	32.34
196226.00	0.26	0.16	-0.41	0.00	1.63	21.78	49.61
196329.00	0.33	-0.32	-0.45	0.00	1.88	14.23	29.67
196432.00	0.26	-0.09	-0.46	0.00	2.13	13.73	27.99
196536.00	0.10	0.01	-0.46	0.00	2.35	14.22	29.02
196626.00	0.00	-0.21	-0.47	0.00	2.60	12.48	24.30
196718.00	0.03	-0.02	-0.48	0.00	2.85	22.10	42.82
196817.00	0.14	0.03	-0.47	0.00	2.60	27.43	53.58
196921.00	0.29	-0.32	-0.51	0.00	2.76	1.62	2.92
197024.00	0.27	-0.01	-0.51	0.00	3.01	0.79	1.42
197128.00	0.11	0.06	-0.50	0.00	2.76	12.24	22.34
197231.00	0.12	0.25	-0.48	0.00	2.51	20.61	40.01
197335.00	0.10	0.23	-0.45	0.00	2.26	15.14	31.20
197438.00	0.10	0.26	-0.43	0.00	2.51	1.38	3.04
197528.00	0.04	0.19	-0.41	0.00	2.76	5.68	13.12
197618.00	0.01	0.03	-0.41	0.00	2.86	12.99	30.23
197708.00	0.00	0.24	-0.38	0.00	3.11	25.50	63.01
197808.00	0.08	0.53	-0.33	0.00	3.36	65.32	189.98
197906.00	0.22	0.28	-0.30	0.00	3.11	96.72	308.64
198012.00	0.29	0.11	-0.29	0.00	2.86	106.96	355.38
198119.00	0.31	0.51	-0.24	0.00	2.61	103.60	427.47
198224.00	0.10	0.35	-0.20	0.00	2.36	75.09	369.04
198328.00	0.05	0.15	-0.18	0.00	2.61	53.04	283.59
198421.00	0.05	0.13	-0.17	0.00	2.86	44.76	255.74
198514.00	0.12	0.06	-0.17	0.00	2.61	40.54	239.66
198619.00	0.21	0.27	-0.14	0.00	2.71	25.80	183.90
198722.00	0.27	-0.16	-0.16	0.00	2.96	21.79	138.60
198825.00	0.32	0.15	-0.14	0.00	3.21	16.12	114.07
198929.00	0.34	-0.46	-0.19	0.00	3.20	19.06	100.14
199033.00	0.31	-0.17	-0.21	0.00	3.26	10.35	49.69
199139.00	0.23	-0.12	-0.22	0.00	3.01	11.75	52.89
199244.00	0.17	-0.26	-0.25	0.00	2.76	2.98	11.89
199348.00	0.10	-0.07	-0.25	0.00	3.01	6.64	25.67
199438.00	0.08	-0.07	-0.26	0.00	3.26	9.03	34.11
199529.00	0.10	-0.10	-0.27	0.00	3.01	9.42	34.32
199632.00	0.16	-0.11	-0.28	0.00	2.76	3.32	11.60
199736.00	0.17	-0.20	-0.30	0.00	2.51	3.63	11.71
199839.00	0.16	-0.14	-0.31	0.00	2.76	2.96	9.09
199944.00	0.11	-0.14	-0.33	0.00	3.01	2.61	7.65
200046.00	0.03	-0.02	-0.33	0.00	3.26	2.57	7.48
200138.00	0.01	0.14	-0.32	0.00	3.51	2.93	8.90
200228.00	0.03	0.10	-0.31	0.00	3.26	2.73	8.57
200325.00	0.01	0.13	-0.30	0.00	3.01	2.36	7.74
200421.00	0.02	0.19	-0.28	0.00	2.76	2.57	9.01
200517.00	0.03	-0.03	-0.28	0.00	3.01	2.65	9.18
200607.00	0.02	-0.01	-0.28	0.00	3.26	9.31	32.17
200697.00	0.07	0.21	-0.26	0.00	3.27	27.90	103.78
200792.00	0.25	0.24	-0.24	0.00	3.02	48.94	200.30
200896.00	0.34	0.28	-0.21	0.00	2.77	66.01	308.55
201000.00	0.40	0.03	-0.21	0.00	2.52	75.03	356.13
201105.00	0.38	0.00	-0.21	0.00	2.27	78.61	373.98
201209.00	0.47	-0.06	-0.21	0.00	2.52	78.06	360.98
201314.00	0.50	0.07	-0.21	0.00	2.46	70.27	337.60
201418.00	0.48	0.24	-0.18	0.00	2.71	51.53	282.41
201523.00	0.42	0.20	-0.16	0.00	2.96	39.68	247.43
201627.00	0.37	0.41	-0.12	0.00	3.21	25.10	214.57
201731.00	0.15	0.30	-0.08	0.00	3.46	14.56	170.88
201835.00	0.23	-0.04	-0.09	0.00	3.71	5.88	65.49
201942.00	0.23	-0.12	-0.10	0.00	3.96	5.85	56.63
202048.00	0.25	-0.18	-0.12	0.00	4.21	5.07	41.31
202155.00	0.27	0.03	-0.12	0.00	4.46	1.29	10.81
202259.00	0.29	-0.48	-0.17	0.00	4.52	2.05	12.09
202362.00	0.17	-0.47	-0.22	0.00	4.27	2.59	11.78
202466.00	0.06	-0.33	-0.25	0.00	4.52	3.24	12.66
202559.00	0.00	0.13	-0.24	0.00	4.30	10.24	42.07
202658.00	0.08	0.36	-0.20	0.00	4.55	27.77	135.17
202758.00	0.16	0.54	-0.15	0.00	4.72	29.43	196.62
202861.00	0.26	0.27	-0.12	0.00	4.97	27.07	223.49
202966.00	0.40	0.06	-0.11	0.00	5.22	25.83	224.80
203070.00	0.50	-0.13	-0.13	0.00	5.47	26.08	203.46
203188.00	0.59	-0.03	-0.13	0.00	5.72	28.42	215.29
203304.00	0.57	-0.12	-0.15	0.00	5.97	28.86	196.71
203421.00	0.62	-0.22	-0.17	0.00	5.86	37.85	218.42
203539.00	0.65	0.23	-0.14	0.00	6.11	34.20	235.69
203657.00	0.62	-0.03	-0.15	0.00	6.36	35.67	240.43
203773.00	0.65	0.01	-0.15	0.00	6.34	36.48	247.92
203892.00	0.68	0.02	-0.14	0.00	6.59	37.24	258.27
204010.00	0.66	0.08	-0.13	0.00	6.84	34.90	258.60
204128.00	0.68	0.05	-0.13	0.00	7.09	30.60	237.42
204246.00	0.55	-0.28	-0.16	0.00	6.92	38.92	239.93
204362.00	0.28	-0.57	-0.23	0.00	6.67	18.31	79.31
204469.00	0.25	-0.36	-0.27	0.00	6.42	4.77	17.57
204572.00	0.29	-0.29	-0.30	0.00	6.17	3.11	10.23
204676.00	0.33	-0.74	-0.37	0.00	6.42	3.61	9.25
204779.00	0.36	-0.20	-0.39	0.00	6.67	1.84	4.43
204883.00	0.33	-0.11	-0.40	0.00	6.92	13.51	31.61
204986.00	0.26	0.19	-0.38	0.00	6.99	17.54	43.35
205090.00	0.20	0.32	-0.35	0.00	7.15	16.31	44.58
205194.00	0.05	-0.04	-0.35	0.00	7.40	11.43	30.85
205285.00	0.00	-0.21	-0.37	0.00	7.65	13.91	35.43
205375.00	0.02	-0.01	-0.38	0.00	7.90	32.34	82.09
205465.00	0.09	-0.08	-0.38	0.00	8.15	16.79	41.76
205556.00	0.10	-0.06	-0.39	0.00	8.40	12.56	30.73
205660.00	0.06	0.17	-0.37	0.00	8.65	12.66	32.61
205750.00	0.01	-0.12	-0.38	0.00	8.90	12.24	30.54
205841.00	0.03	0.32	-0.35	0.00	9.15	21.92	59.68
205931.00	0.11	0.22	-0.33	0.00	9.04	13.57	39.35
206034.00	0.14	-0.16	-0.35	0.00	9.29	12.24	33.74
206138.00	0.16	0.27	-0.32	0.00	9.07	33.00	99.66
206241.00	0.34	0.58	-0.26	0.00	8.82	57.01	214.22
206346.00	0.35	-0.12	-0.27	0.00	8.57	64.40	230.55
206449.00	0.45	0.03	-0.27	0.00	8.32	80.81	292.29
206554.00	0.51	0.31	-0.24	0.00	8.07	67.55	279.01
206671.00	0.38	-0.29	-0.27	0.00	7.82	67.85	243.88
206775.00	0.19	-0.23	-0.29	0.00	7.57	43.53	143.40
206879.00	0.19	-0.40	-0.34	0.00	7.82	16.15	46.17
206983.00	0.31	-0.16	-0.35	0.00	8.07	5.31	14.41
207088.00	0.38	-0.07	-0.36	0.00	8.32	15.02	39.89
207192.00	0.38	-0.05	-0.37	0.00	8.57	2.63	6.88
207296.00	0.25	-0.08	-0.37	0.00	8.82	8.19	20.90
207399.00	0.15	0.16	-0.36	0.00	8.68	12.13	32.49
207504.00	0.13	0.16	-0.34	0.00	8.43	14.24	40.17
207609.00	0.19	0.21	-0.32	0.00	8.53	10.68	32.36
207714.00	0.26	-0.06	-0.32	0.00	8.78	9.32	27.68
207817.00	0.35	-0.31	-0.36	0.00	9.03	13.31	35.66
207922.00	0.46	-0.15	-0.37	0.00	9.28	14.22	36.33
208025.00	0.46	-0.19	-0.39	0.00	9.53	0.00	0.00
208129.00	0.29	-0.28	-0.42	0.00	9.78	3.99	8.89
208232.00	0.27	0.14	-0.41	0.00	9.78	13.49	31.30
208335.00	0.36	-0.10	-0.42	0.00	10.00	0.00	0.00
208439.00	0.31	0.16	-0.40	0.00	10.00	0.00	0.00
208542.00	0.24	-0.01	-0.40	0.00	10.00	0.00	0.00
208645.00	0.20	0.24	-0.38	0.00	10.00	0.00	0.00
208748.00	0.17	0.22	-0.35	0.00	10.00	0.00	0.00
208851.00	0.25	0.04	-0.35	0.00	9.96	4.01	10.96
208955.00	0.40	-0.15	-0.37	0.00	10.00	0.00	0.00
209058.00	0.32	-0.03	-0.37	0.00	10.00	0.00	0.00
209162.00	0.32	0.08	-0.36	0.00	10.00	0.00	0.00
209265.00	0.15	-0.03	-0.37	0.00	10.00	0.69	1.80
209369.00	0.01	0.01	-0.36	0.00	10.00	3.21	8.41
209459.00	0.00	0.16	-0.35	0.00	10.00	8.48	23.20
209549.00	0.00	0.03	-0.35	0.00	10.00	7.14	19.75
209639.00	0.00	-0.17	-0.36	0.00	10.00	0.26	0.68
209730.00	0.00	-0.00	-0.36	0.00	10.00	0.05	0.14
209820.00	0.00	0.12	-0.35	0.00	10.00	0.15	0.41
209910.00	0.00	0.11	-0.34	0.00	10.00	0.70	1.96
210000.00	0.00	0.05	-0.34	0.00	10.00	0.95	2.70
210091.00	0.00	0.15	-0.32	0.00	10.00	0.96	2.86
210183.00	0.01	-0.03	-0.33	0.00	10.00	1.12	3.31
210281.00	0.04	0.06	-0.32	0.00	10.00	1.10	3.32
210380.00	0.10	-0.11	-0.33	0.00	10.00	1.35	3.92
210484.00	0.16	-0.15	-0.35	0.00	10.00	1.19	3.29
210586.00	0.19	-0.06	-0.35	0.00	10.00	1.21	3.28
210690.00	0.22	-0.10	-0.36	0.00	10.00	1.13	2.97
210792.00	0.20	0.05	-0.36	0.00	9.84	1.11	2.98
210895.00	0.05	-0.11	-0.37	0.00	10.00	1.09	2.82
210985.00	0.00	0.18	-0.35	0.00	10.00	1.26	3.43
211076.00	0.00	0.11	-0.34	0.00	10.00	1.23	3.44
211173.00	0.00	0.01	-0.34	0.00	10.00	1.55	4.37
211271.00	0.00	0.26	-0.32	0.00	10.00	1.44	4.40
211371.00	0.00	0.18	-0.30	0.00	9.75	1.36	4.43
211470.00	0.00	0.38	-0.26	0.00	9.85	0.94	3.53
211568.00	0.00	0.18	-0.24	0.00	9.78	0.88	3.55
211667.00	0.02	-0.10	-0.25	0.00	10.00	0.87	3.38
211767.00	0.00	0.20	-0.23	0.00	10.00	0.81	3.40
211865.00	0.01	-0.05	-0.24	0.00	10.00	0.75	3.09
211964.00	0.01	-0.08	-0.25	0.00	10.00	0.77	3.08
212064.00	0.00	0.04	-0.24	0.00	9.76	0.76	3.08
212162.00	0.00	0.05	-0.24	0.00	9.54	0.79	3.24
212261.00	0.00	0.05	-0.23	0.00	9.35	0.77	3.25
212361.00	0.01	0.09	-0.22	0.00	9.27	0.71	3.10
212459.00	0.00	0.09	-0.22	0.00	9.21	0.71	3.26
212558.00	0.00	0.04	-0.21	0.00	9.11	0.63	2.95
212658.00	0.03	0.17	-0.19	0.00	9.35	0.61	3.12
212756.00	0.13	-0.35	-0.23	0.00	9.10	0.72	3.09
212859.00	0.07	0.10	-0.22	0.00	9.27	0.69	3.10
212955.00	0.11	0.20	-0.20	0.00	9.02	0.66	3.27
213057.00	0.01	-0.15	-0.21	0.00	9.27	0.71	3.26
213152.00	0.00	-0.16	-0.23	0.00	9.52	0.72	3.09
213252.00	0.00	0.05	-0.22	0.00	9.36	0.85	3.72
213351.00	0.00	0.10	-0.21	0.00	9.33	0.78	3.57
213449.00	0.00	0.08	-0.21	0.00	9.29	1.70	8.09
213549.00	0.00	0.01	-0.21	0.00	9.18	3.49	16.73
213648.00	0.00	-0.14	-0.22	0.00	9.43	4.06	18.22
213746.00	0.00	-0.04	-0.22	0.00	9.68	1.99	8.78
213846.00	0.01	-0.19	-0.24	0.00	9.93	0.95	3.86
213945.00	0.02	0.02	-0.24	0.00	9.72	0.95	3.86
214043.00	0.05	-0.11	-0.25	0.00	9.97	0.95	3.70
214142.00	0.08	0.02	-0.25	0.00	9.90	0.94	3.70
214242.00	0.09	-0.05	-0.25	0.00	10.00	1.04	4.01
214340.00	0.12	-0.22	-0.28	0.00	9.75	4.96	17.52
214445.00	0.21	-0.11	-0.29	0.00	9.50	0.68	2.29
214548.00	0.25	-0.28	-0.32	0.00	9.75	0.99	3.02
214651.00	0.26	-0.45	-0.36	0.00	10.00	1.01	2.67
214755.00	0.31	-0.30	-0.39	0.00	10.00	1.34	3.23
214858.00	0.22	0.09	-0.39	0.00	9.87	1.25	3.09
214962.00	0.06	0.16	-0.37	0.00	10.00	1.14	2.96
215052.00	0.01	-0.16	-0.38	0.00	10.00	1.25	3.09
215143.00	0.01	-0.44	-0.42	0.00	10.00	1.37	3.04
215232.00	0.00	0.22	-0.40	0.00	10.00	6.71	15.72
215330.00	0.00	0.47	-0.36	0.00	10.00	9.09	24.35
215430.00	0.03	-0.00	-0.36	0.00	10.00	1.39	3.73
215529.00	0.10	-0.14	-0.37	0.00	10.00	1.39	3.56
215631.00	0.21	-0.31	-0.40	0.00	10.00	1.43	3.36
215735.00	0.19	-0.27	-0.43	0.00	10.00	1.39	3.03
215837.00	0.08	-0.01	-0.43	0.00	10.00	5.73	12.42
215928.00	0.00	-0.06	-0.44	0.00	10.00	1.55	3.31
216024.00	0.00	-0.09	-0.45	0.00	10.00	1.17	2.44
216123.00	0.00	-0.07	-0.45	0.00	10.00	30.54	62.75
216221.00	0.02	-0.11	-0.46	0.00	10.00	83.49	166.98
216321.00	0.04	0.01	-0.46	0.00	10.00	119.50	239.44
216420.00	0.07	-0.08	-0.47	0.00	10.00	134.31	263.55
216518.00	0.11	-0.10	-0.48	0.00	10.00	124.47	238.42
216622.00	0.15	-0.27	-0.51	0.00	10.00	153.02	274.16
216726.00	0.29	-0.31	-0.54	0.00	10.00	139.22	231.70
216830.00	0.25	-0.13	-0.55	0.00	0.00	116.15	187.47
216935.00	0.14	0.35	-0.52	0.00	-0.25	106.95	187.71
217038.00	0.00	0.24	-0.49	0.00	0.01	153.01	284.95
217129.00	0.00	0.74	-0.43	0.00	0.26	158.57	349.76
217221.00	0.06	0.36	-0.39	0.00	0.51	159.38	385.42
217311.00	0.15	-0.16	-0.41	0.00	0.74	151.04	351.04
217415.00	0.19	-0.24	-0.43	0.00	0.93	139.98	304.14
217519.00	0.19	0.21	-0.41	0.00	0.00	218.16	503.00
217622.00	0.16	-0.09	-0.42	0.00	0.00	226.07	508.13
217728.00	0.00	0.17	-0.40	0.00	0.00	238.46	563.09
217818.00	0.00	-0.11	-0.41	0.00	0.00	229.35	527.23
217909.00	0.00	0.09	-0.40	0.00	0.00	248.54	584.41
218004.00	0.00	-0.36	-0.44	0.00	0.25	192.34	412.27
218102.00	0.00	0.23	-0.41	0.00	0.46	151.42	344.82
218202.00	0.00	0.24	-0.39	0.00	0.67	105.77	257.72
218301.00	0.00	-0.72	-0.46	0.00	0.74	29.60	59.70
218399.00	0.00	-0.07	-0.47	0.00	0.99	84.48	167.58
218499.00	0.00	0.39	-0.43	0.00	1.24	143.93	315.23
218598.00	0.00	-0.26	-0.45	0.00	1.49	127.17	260.58
218696.00	0.00	0.18	-0.44	0.00	1.65	132.03	283.15
218796.00	0.00	0.67	-0.37	0.00	0.00	266.63	688.47
218895.00	0.00	-0.49	-0.42	0.00	0.00	232.21	523.00
218993.00	0.00	-0.09	-0.43	0.00	0.25	211.03	464.76
219092.00	0.00	0.51	-0.38	0.00	0.00	237.22	602.13
219192.00	0.00	-0.74	-0.45	0.00	0.04	181.30	375.61
219290.00	0.00	0.02	-0.45	0.00	0.03	160.75	334.51
219389.00	0.00	0.15	-0.43	0.00	0.16	158.68	343.57
219489.00	0.04	0.36	-0.40	0.00	0.41	152.19	362.86
219587.00	0.03	-0.58	-0.45	0.00	0.66	174.92	358.91
219686.00	0.03	-0.61	-0.51	0.00	0.00	319.36	566.40
219786.00	0.07	0.28	-0.48	0.00	0.00	364.05	690.97
219884.00	0.00	0.49	-0.44	0.00	0.00	339.85	727.80
219983.00	0.00	-0.77	-0.51	0.00	0.01	233.02	413.97
220083.00	0.00	0.09	-0.50	0.00	0.11	235.83	428.27
220182.00	0.00	0.93	-0.41	0.00	0.20	152.92	350.23
220280.00	0.08	0.71	-0.34	0.00	0.45	146.05	410.41
220380.00	0.15	0.20	-0.32	0.00	0.00	232.49	697.10
220483.00	0.15	-0.05	-0.33	0.00	0.00	251.18	739.51
220589.00	0.00	-0.27	-0.36	0.00	0.00	310.61	834.13
220680.00	0.00	-0.42	-0.39	0.00	0.00	308.74	741.53
220776.00	0.00	-0.29	-0.42	0.00	0.00	334.04	742.94
220874.00	0.00	0.38	-0.39	0.00	0.00	246.55	608.33
220974.00	0.00	0.21	-0.36	0.00	0.00	242.81	636.90
221073.00	0.00	0.13	-0.35	0.00	0.00	210.57	574.10
221171.00	0.00	-0.11	-0.36	0.00	0.00	244.87	646.48
221271.00	0.00	0.19	-0.34	0.00	0.00	210.79	589.58
221370.00	0.00	0.22	-0.32	0.00	0.00	253.51	762.18
221468.00	0.00	0.48	-0.27	0.00	0.00	205.59	731.00
221568.00	0.00	0.07	-0.27	0.00	0.00	229.71	838.70
221667.00	0.00	-0.01	-0.27	0.00	0.00	204.84	746.12
221765.00	0.00	0.17	-0.25	0.00	0.00	220.23	858.14
221864.00	0.00	0.30	-0.22	0.00	0.00	187.74	832.61
221964.00	0.00	0.13	-0.21	0.00	0.00	161.55	764.11
222062.00	0.00	0.25	-0.18	0.00	0.00	134.57	722.42
222161.00	0.00	0.22	-0.16	0.00	0.00	113.11	688.61
222261.00	0.00	0.08	-0.15	0.00	0.00	106.33	683.08
222360.00	0.00	0.14	-0.14	0.00	0.00	95.26	671.69
222458.00	0.00	0.44	-0.10	0.00	0.00	77.99	791.93
222558.00	0.00	0.25	-0.07	0.00	0.00	55.97	764.47
222657.00	0.00	0.71	-0.00	0.00	0.00	2.67	818.39
222755.00	0.00	0.04	0.00	0.00	0.00	-0.53	829.94
222855.00	0.00	0.15	0.02	0.00	0.00	-13.13	829.84
222954.00	0.00	0.61	0.08	0.00	0.00	-60.28	793.47
223052.00	0.00	0.00	0.08	0.00	0.00	-62.42	819.85
223152.00	0.00	-0.51	0.03	0.00	0.00	-17.98	707.52
223251.00	0.00	0.02	0.03	0.00	0.00	-21.83	802.94
223349.00	0.00	0.09	0.04	0.00	0.00	-26.32	730.93
223449.00	0.00	0.05	0.04	0.00	0.00	-33.85	821.53
223548.00	0.00	-0.05	0.04	0.00	0.00	-26.26	730.93
223646.00	0.00	-0.15	0.02	0.00	0.00	-17.13	810.60
223746.00	0.00	-0.16	0.01	0.00	0.00	-4.08	727.97
223845.00	0.00	-0.27	-0.02	0.00	0.00	16.71	788.17
223943.00	0.00	-0.23	-0.04	0.00	0.00	30.60	697.17
224043.00	0.00	-0.29	-0.07	0.00	0.00	53.51	729.44
224142.00	0.00	-0.00	-0.07	0.00	0.00	50.36	682.97
224240.00	0.00	-0.17	-0.09	0.00	0.00	68.38	752.71
224339.00	0.00	-0.37	-0.13	0.00	0.00	77.68	609.47
224439.00	0.00	-0.43	-0.17	0.00	0.00	113.69	662.36
224537.00	0.00	-0.41	-0.21	0.00	0.00	117.74	551.72
224636.00	0.00	-0.29	-0.24	0.00	0.00	151.65	622.90
224736.00	0.00	-0.11	-0.25	0.00	0.00	154.49	606.77
224835.00	0.00	-0.10	-0.26	0.00	0.00	161.07	608.13
224933.00	0.00	0.02	-0.26	0.00	0.00	157.09	596.99
225033.00	0.00	-0.06	-0.26	0.00	0.00	147.52	547.29
225132.00	0.00	-0.05	-0.27	0.00	0.00	167.51	609.47
225230.00	0.00	-0.05	-0.27	0.00	0.00	151.30	540.70
225330.00	0.00	0.01	-0.27	0.00	0.00	151.26	543.48
225429.00	0.00	-0.08	-0.28	0.00	0.00	151.88	529.54
225527.00	0.00	-0.09	-0.29	0.00	-0.16	106.44	359.34
225627.00	0.00	-0.02	-0.29	0.00	-0.13	37.90	127.20
225726.00	-0.01	0.13	-0.28	0.00	-0.38	23.33	82.31
225824.00	0.00	0.11	-0.27	0.00	-0.63	20.21	74.19
225924.00	0.00	-0.01	-0.27	0.00	-0.39	30.92	113.05
226023.00	0.00	-0.19	-0.29	0.00	-0.60	20.36	69.17
226121.00	0.00	0.02	-0.28	0.00	-0.85	43.19	147.81
226221.00	0.00	0.05	-0.28	0.00	-1.10	41.99	146.43
226320.00	0.00	0.07	-0.27	0.00	-1.35	58.95	211.34
226418.00	0.00	-0.05	-0.28	0.00	-1.30	50.78	178.63
226518.00	-0.01	0.11	-0.27	0.00	-1.55	62.50	229.82
226617.00	0.00	0.07	-0.26	0.00	-1.80	64.62	244.76
226715.00	0.00	-0.09	-0.27	0.00	-1.71	76.75	281.12
226814.00	0.00	0.10	-0.26	0.00	-1.96	81.82	311.27
226914.00	0.00	0.09	-0.25	0.00	-2.21	89.05	351.05
227013.00	0.00	0.03	-0.25	0.00	-2.46	82.25	327.96
227111.00	0.00	0.10	-0.24	0.00	-2.71	90.14	375.22
227211.00	0.00	0.04	-0.23	0.00	-2.96	78.59	332.29
227310.00	0.00	0.10	-0.22	0.00	-3.21	81.20	358.44
227408.00	0.00	0.31	-0.19	0.00	-2.96	67.21	345.19
227508.00	0.00	0.04	-0.19	0.00	-3.03	70.02	368.17
227607.00	0.00	0.10	-0.18	0.00	-2.93	60.11	334.43
227705.00	0.00	-0.03	-0.18	0.00	-1.96	67.25	368.69
227805.00	0.00	-0.09	-0.19	0.00	-1.17	68.34	355.66
227904.00	0.00	-0.11	-0.20	0.00	-0.50	72.88	358.39
228002.00	0.00	-0.07	-0.21	0.00	0.15	71.19	337.41
228102.00	0.00	0.21	-0.19	0.00	0.37	66.51	352.42
228201.00	0.09	-0.19	-0.20	0.00	0.62	54.17	260.69
228299.00	0.14	-0.27	-0.23	0.00	0.37	24.75	105.23
228403.00	0.15	0.07	-0.22	0.00	0.12	10.76	47.34
228506.00	0.20	-0.29	-0.25	0.00	-0.13	7.25	28.01
228611.00	0.23	-0.02	-0.26	0.00	-0.38	7.46	28.53
228714.00	0.00	-0.07	-0.26	0.00	-0.24	7.96	29.55
228804.00	0.00	0.00	-0.26	0.00	-0.49	7.45	27.68
228898.00	-0.02	-0.10	-0.27	0.00	-0.53	7.55	27.09
228993.00	-0.07	-0.06	-0.28	0.00	-0.75	6.49	22.78
229092.00	-0.10	0.08	-0.27	0.00	-1.00	6.12	22.11
229191.00	-0.10	-0.07	-0.28	0.00	-1.25	6.48	22.79
229289.00	-0.04	0.03	-0.27	0.00	-1.50	6.21	22.09
229389.00	0.00	0.09	-0.27	0.00	-1.75	6.21	22.86
229488.00	0.00	-0.17	-0.28	0.00	-1.92	6.25	21.56
229586.00	-0.03	-0.04	-0.29	0.00	-2.03	6.61	22.49
229686.00	-0.08	0.02	-0.28	0.00	-2.28	6.22	21.32
229785.00	-0.09	0.51	-0.23	0.00	-2.48	5.31	22.32
229883.00	-0.14	0.28	-0.21	0.00	-2.73	4.50	21.50
229983.00	-0.13	0.07	-0.20	0.00	-2.98	4.51	22.24
230082.00	-0.03	0.05	-0.19	0.00	-3.22	4.20	21.31
230180.00	-0.02	0.23	-0.17	0.00	-2.96	3.88	22.36
230280.00	0.00	-0.27	-0.20	0.00	-2.51	4.15	20.58
230379.00	0.00	-0.06	-0.20	0.00	-1.82	4.76	22.95
230477.00	0.00	0.23	-0.18	0.00	-1.59	4.06	22.08
230577.00	0.00	-0.02	-0.18	0.00	-0.68	4.21	22.55
230676.00	0.00	-0.04	-0.19	0.00	0.18	4.07	21.33
230774.00	0.01	-0.22	-0.21	0.00	0.43	4.73	22.20
230874.00	0.12	-0.19	-0.23	0.00	0.18	6.70	28.72
230978.00	0.17	-0.11	-0.24	0.00	-0.07	14.23	58.06
231085.00	0.20	-0.19	-0.26	0.00	-0.32	31.58	118.54
231189.00	0.01	0.41	-0.22	0.00	-0.12	25.73	116.42
231283.00	0.00	0.19	-0.20	0.00	-0.09	28.63	141.35
231377.00	0.00	-0.29	-0.23	0.00	0.13	37.37	161.83
231469.00	0.01	0.13	-0.22	0.00	0.10	20.26	92.71
231567.00	0.09	0.31	-0.18	0.00	0.35	15.44	82.54
231666.00	0.17	0.21	-0.16	0.00	0.10	12.30	74.43
231770.00	0.24	-0.08	-0.17	0.00	0.35	20.51	118.15
231873.00	0.24	-0.31	-0.20	0.00	0.10	34.97	168.84
231977.00	0.25	0.22	-0.18	0.00	-0.15	26.87	146.60
232082.00	0.26	-0.65	-0.25	0.00	-0.40	52.97	208.29
232186.00	0.01	-0.10	-0.26	0.00	-0.22	42.52	160.55
232281.00	0.00	0.37	-0.22	0.00	-0.18	60.51	266.25
232374.00	0.00	-0.15	-0.24	0.00	0.10	47.01	194.25
232468.00	0.00	-0.16	-0.25	0.00	0.35	25.14	97.55
232559.00	0.01	0.19	-0.23	0.00	0.29	21.81	91.19
232655.00	0.10	0.04	-0.23	0.00	0.04	25.32	107.71
232760.00	0.19	0.13	-0.22	0.00	-0.21	34.32	155.34
232864.00	0.23	-0.55	-0.27	0.00	-0.46	60.72	215.58
232968.00	0.00	-0.01	-0.28	0.00	-0.35	58.48	206.81
233062.00	0.00	0.49	-0.23	0.00	-0.20	57.31	245.26
233155.00	0.00	0.00	-0.23	0.00	-0.45	60.20	257.99
233249.00	0.00	-0.30	-0.26	0.00	-0.57	47.83	181.47
233349.00	0.00	-0.56	-0.31	0.00	-0.82	49.57	152.98
233448.00	0.00	0.16	-0.30	0.00	-1.07	54.16	176.61
233547.00	0.00	-0.00	-0.30	0.00	-1.15	48.74	158.77
233646.00	0.00	0.15	-0.28	0.00	-1.40	51.09	175.50
233745.00	0.00	-0.06	-0.29	0.00	-1.47	42.95	144.43
233844.00	0.00	-0.45	-0.33	0.00	-1.11	53.28	153.57
233943.00	0.00	0.50	-0.28	0.00	-1.36	53.42	183.02
234042.00	0.00	0.40	-0.24	0.00	-1.47	51.70	207.47
234141.00	0.00	-0.11	-0.25	0.00	-1.29	45.12	173.18
234240.00	0.00	-0.27	-0.28	0.00	-1.54	48.17	166.51
234339.00	0.00	0.22	-0.26	0.00	-1.79	33.13	124.74
234438.00	0.00	0.26	-0.23	0.00	-1.96	21.33	89.57
234536.00	0.00	0.29	-0.20	0.00	-1.87	7.68	36.96
234636.00	0.00	0.36	-0.17	0.00	-1.36	5.75	33.59
234735.00	0.00	0.16	-0.15	0.00	-0.96	4.88	31.66
234833.00	-0.02	0.13	-0.14	0.00	-0.54	4.35	30.87
234933.00	0.00	0.02	-0.14	0.00	-0.20	3.98	28.66
235032.00	0.00	0.14	-0.12	0.00	0.43	3.56	28.44
235130.00	0.01	0.21	-0.10	0.00	0.68	3.18	30.44
235230.00	0.11	0.08	-0.10	0.00	0.77	3.02	31.31
235334.00	0.19	0.01	-0.10	0.00	1.02	4.16	43.44
235438.00	0.25	-0.32	-0.13	0.00	1.27	12.31	95.25
235542.00	0.30	-0.13	-0.14	0.00	1.52	14.64	102.10
235645.00	0.35	-0.84	-0.23	0.00	1.56	22.16	95.24
235746.00	0.36	-0.57	-0.29	0.00	1.31	24.64	83.59
235850.00	0.41	-0.24	-0.31	0.00	1.06	9.47	29.40
235954.00	0.37	-0.07	-0.32	0.00	1.31	6.22	18.82
236057.00	0.29	-0.27	-0.35	0.00	1.56	6.97	19.30
236161.00	0.27	-0.13	-0.36	0.00	1.81	7.56	20.10
236265.00	0.29	-0.23	-0.38	0.00	2.06	7.42	18.38
236368.00	0.36	0.01	-0.38	0.00	2.31	7.67	19.04
236472.00	0.24	-0.15	-0.40	0.00	2.56	7.69	18.27
236575.00	0.11	-0.23	-0.42	0.00	2.76	8.50	18.94
236679.00	0.09	-0.12	-0.43	0.00	3.01	8.54	18.40
236769.00	0.18	0.01	-0.43	0.00	2.76	8.52	18.41
236873.00	0.32	-0.08	-0.44	0.00	3.01	8.07	17.08
236978.00	0.35	-0.15	-0.46	0.00	3.26	8.74	17.79
237081.00	0.23	0.16	-0.44	0.00	3.17	8.54	18.14
237185.00	0.11	0.44	-0.39	0.00	3.32	7.62	18.30
237288.00	0.08	0.28	-0.37	0.00	3.57	7.09	18.51
237379.00	0.17	0.01	-0.36	0.00	3.46	7.06	18.52
237483.00	0.34	-0.34	-0.40	0.00	3.71	7.72	18.26
237587.00	0.41	-0.04	-0.40	0.00	3.96	7.79	18.22
237690.00	0.24	-0.05	-0.41	0.00	4.21	7.71	17.75
237794.00	0.16	-0.23	-0.43	0.00	4.46	8.52	18.41
237897.00	0.22	0.11	-0.42	0.00	4.36	8.03	17.87
238002.00	0.29	-0.13	-0.44	0.00	4.61	8.27	17.75
238105.00	0.35	0.11	-0.42	0.00	4.83	8.16	18.06
238210.00	0.27	0.29	-0.39	0.00	5.08	7.43	17.87
238313.00	0.10	0.21	-0.37	0.00	5.33	6.46	16.54
238404.00	0.05	0.36	-0.34	0.00	5.58	6.38	18.03
238497.00	0.14	0.11	-0.33	0.00	5.68	5.97	17.45
238601.00	0.32	-0.46	-0.38	0.00	5.93	6.79	17.14
238704.00	0.44	0.22	-0.36	0.00	6.18	6.49	17.50
238809.00	0.38	-0.25	-0.38	0.00	6.43	6.45	16.07
238912.00	0.24	-0.21	-0.40	0.00	6.68	6.89	16.13
239015.00	0.18	-0.19	-0.42	0.00	6.93	7.39	16.40
239119.00	0.29	-0.01	-0.42	0.00	7.18	7.50	16.60
239223.00	0.37	-0.25	-0.45	0.00	7.43	7.93	16.40
239327.00	0.37	0.07	-0.44	0.00	7.56	7.72	16.25
239431.00	0.25	0.59	-0.38	0.00	7.81	6.30	15.65
239535.00	0.12	0.10	-0.37	0.00	7.67	2.87	7.37
239638.00	0.14	0.52	-0.32	0.00	7.92	5.28	16.03
239742.00	0.34	-0.44	-0.36	0.00	8.17	5.54	14.55
239851.00	0.48	-0.42	-0.41	0.00	8.42	6.63	15.27
239954.00	0.45	-0.07	-0.42	0.00	8.67	1.03	2.33
240059.00	0.22	-0.09	-0.43	0.00	8.92	4.11	9.04
240161.00	0.19	-0.22	-0.45	0.00	9.16	7.32	15.20
240266.00	0.24	-0.02	-0.45	0.00	9.41	6.24	12.87
240368.00	0.22	-0.02	-0.45	0.00	9.66	6.27	12.86
240473.00	0.18	-0.01	-0.45	0.00	9.91	3.00	6.15
240575.00	0.08	0.28	-0.43	0.00	10.00	2.40	5.29
240666.00	0.11	0.34	-0.40	0.00	9.89	0.28	0.67
240769.00	0.17	0.32	-0.36	0.00	9.97	3.93	10.36
240873.00	0.36	-0.45	-0.41	0.00	10.00	0.83	1.91
240976.00	0.44	-0.13	-0.42	0.00	10.00	0.06	0.13
241080.00	0.29	0.12	-0.41	0.00	10.00	0.00	0.00
241182.00	0.16	-0.29	-0.44	0.00	10.00	0.00	0.00
241286.00	0.21	-0.24	-0.47	0.00	10.00	0.46	0.92
241389.00	0.20	0.05	-0.46	0.00	9.75	0.66	1.32
241492.00	0.24	0.00	-0.46	0.00	9.50	0.00	0.00
241596.00	0.23	0.16	-0.44	0.00	9.34	0.89	1.88
241700.00	0.23	0.16	-0.43	0.00	9.32	0.00	0.00
241804.00	0.17	0.42	-0.38	0.00	9.57	0.00	0.00
241907.00	0.20	0.55	-0.33	0.00	9.82	0.91	2.71
242011.00	0.31	-0.45	-0.37	0.00	10.00	0.16	0.41
242114.00	0.25	-0.03	-0.38	0.00	10.00	0.00	0.00
242219.00	0.16	0.40	-0.33	0.00	10.00	0.00	0.00
242321.00	0.07	-0.05	-0.34	0.00	10.00	0.00	0.00
242411.00	0.00	0.08	-0.33	0.00	10.00	0.00	0.00
242501.00	0.00	-0.06	-0.34	0.00	10.00	0.00	0.00
242590.00	0.00	-0.54	-0.38	0.00	10.00	0.27	0.68
242680.00	0.00	-0.55	-0.43	0.00	10.00	0.18	0.40
242770.00	0.01	0.01	-0.43	0.00	10.00	0.49	1.07
242861.00	0.07	-0.02	-0.44	0.00	10.00	0.18	0.39
242952.00	0.11	0.28	-0.41	0.00	9.79	0.83	1.91
243056.00	0.13	0.20	-0.39	0.00	9.57	0.11	0.27
243159.00	0.03	0.24	-0.36	0.00	9.82	0.00	0.00
243251.00	0.00	0.20	-0.35	0.00	10.00	0.00	0.00
243348.00	0.00	-0.05	-0.35	0.00	10.00	0.00	0.00
243447.00	0.00	-0.05	-0.36	0.00	10.00	0.00	0.00
243546.00	0.00	-0.17	-0.37	0.00	10.00	0.00	0.00
243645.00	0.00	-0.25	-0.40	0.00	10.00	0.00	0.00
243744.00	0.00	-0.15	-0.41	0.00	10.00	0.00	0.00
243843.00	0.00	-0.31	-0.44	0.00	10.00	0.00	0.00
243942.00	0.01	-0.38	-0.48	0.00	10.00	0.00	0.00
244041.00	0.08	-0.19	-0.50	0.00	10.00	0.14	0.25
244140.00	0.14	-0.02	-0.50	0.00	10.00	0.64	1.16
244243.00	0.13	0.10	-0.49	0.00	9.75	0.00	0.00
244346.00	0.08	0.30	-0.46	0.00	10.00	0.00	0.00
244436.00	0.02	0.17	-0.45	0.00	10.00	0.00	0.00
244536.00	0.00	0.02	-0.44	0.00	10.00	0.06	0.13
244635.00	0.00	-0.09	-0.45	0.00	10.00	1.25	2.57
244733.00	0.00	0.04	-0.45	0.00	10.00	0.84	1.74
244833.00	0.00	0.02	-0.45	0.00	10.00	1.58	3.30
244932.00	0.00	-0.12	-0.46	0.00	10.00	0.79	1.60
245031.00	0.16	0.51	-0.41	0.00	10.00	0.89	2.06
245135.00	0.40	0.64	-0.34	0.00	10.00	0.85	2.40
245238.00	0.49	0.46	-0.29	0.00	9.75	1.63	5.40
245344.00	0.50	0.69	-0.22	0.00	10.00	7.92	35.32
245447.00	0.46	0.46	-0.17	0.00	10.00	0.86	4.89
245553.00	0.37	0.34	-0.14	0.00	10.00	0.68	4.92
245656.00	0.40	-0.37	-0.18	0.00	10.00	0.67	3.76
245760.00	0.39	0.24	-0.15	0.00	10.00	0.50	3.30
245864.00	0.59	0.43	-0.11	0.00	10.00	0.34	3.16
245982.00	0.68	-0.34	-0.15	0.00	10.00	0.53	3.62
246099.00	0.80	0.66	-0.07	0.00	10.00	0.27	3.97
246216.00	0.26	-0.49	-0.13	0.00	10.00	0.77	6.10
246320.00	0.24	0.11	-0.11	0.00	10.00	0.48	4.11
246423.00	0.31	0.17	-0.10	0.00	10.00	0.40	4.12
246529.00	0.37	0.30	-0.07	0.00	10.00	0.28	4.29
246632.00	0.51	0.15	-0.05	0.00	10.00	0.21	4.14
246750.00	0.64	-0.15	-0.07	0.00	10.00	0.29	4.29
246866.00	0.71	0.01	-0.07	0.00	10.00	0.28	4.13
246984.00	0.68	0.35	-0.03	0.00	10.00	0.11	4.30
247101.00	0.44	-0.22	-0.05	0.00	10.00	0.22	4.30
247205.00	0.31	-0.58	-0.11	0.00	10.00	1.33	11.79
247309.00	0.37	-0.69	-0.18	0.00	9.92	1.19	6.38
247412.00	0.39	-0.69	-0.25	0.00	9.67	1.08	4.16
247516.00	0.40	-0.11	-0.27	0.00	9.65	1.17	4.31
247620.00	0.48	0.05	-0.26	0.00	9.40	0.90	3.38
247725.00	0.59	0.09	-0.25	0.00	9.15	1.03	4.01
247842.00	0.50	-0.08	-0.26	0.00	9.40	1.11	4.16
247948.00	0.50	0.09	-0.25	0.00	9.15	1.11	4.33
248052.00	0.61	0.36	-0.21	0.00	8.90	0.91	4.21
248170.00	0.68	0.69	-0.13	0.00	9.15	0.59	4.43
248288.00	0.70	-0.73	-0.22	0.00	8.90	0.89	4.04
248407.00	0.80	0.00	-0.22	0.00	8.65	0.93	4.20
248524.00	0.77	0.38	-0.17	0.00	8.90	0.71	4.08
248642.00	0.79	0.25	-0.14	0.00	9.15	0.64	4.42
248761.00	0.80	0.37	-0.10	0.00	9.40	0.18	1.77
248878.00	0.80	-0.08	-0.11	0.00	9.65	0.47	4.28
248995.00	0.85	0.16	-0.09	0.00	9.90	0.39	4.29
249113.00	0.80	0.06	-0.08	0.00	10.00	0.36	4.29
249231.00	0.84	0.06	-0.08	0.00	10.00	0.33	4.29
249349.00	0.85	-0.03	-0.08	0.00	10.00	0.34	4.29
249466.00	0.88	0.51	-0.02	0.00	10.00	0.03	1.63
249585.00	0.90	-0.04	-0.02	0.00	10.00	0.11	4.47
249715.00	0.92	0.07	-0.02	0.00	10.00	0.07	4.47
249846.00	0.90	0.06	-0.01	0.00	10.00	0.03	4.30
249964.00	0.90	0.10	0.00	0.00	9.75	-0.02	4.30
250095.00	0.89	-0.00	0.00	0.00	9.74	-0.01	4.63
250213.00	0.92	-0.08	-0.01	0.00	9.99	0.03	4.63
250343.00	0.86	-0.01	-0.01	0.00	10.00	0.04	4.63
250461.00	0.75	-0.06	-0.01	0.00	10.00	0.07	4.47
250576.00	0.21	-0.06	-0.02	0.00	10.00	0.10	4.80
250680.00	0.05	0.22	0.00	0.00	9.75	-0.01	4.80
250773.00	0.00	0.16	0.02	0.00	9.50	-0.08	4.80
250872.00	0.00	-0.02	0.01	0.00	9.25	-0.07	4.80
250971.00	0.00	-0.24	-0.01	0.00	9.50	0.04	4.80
251070.00	0.15	0.07	-0.00	0.00	9.75	0.01	4.80
251173.00	0.37	-0.01	-0.00	0.00	10.00	0.02	4.80
251278.00	0.50	0.01	-0.00	0.00	10.00	0.01	4.63
251382.00	0.70	0.51	0.05	0.00	9.75	-0.23	4.63
251502.00	0.80	0.28	0.08	0.00	9.51	-0.39	4.62
251621.00	0.80	-0.14	0.07	0.00	9.59	-0.30	4.46
251739.00	0.84	-0.05	0.06	0.00	9.82	-0.27	4.46
251856.00	0.84	-0.17	0.04	0.00	9.78	-0.18	4.46
251974.00	0.83	-0.01	0.04	0.00	9.89	-0.17	4.30
252092.00	0.83	-0.09	0.03	0.00	9.83	-0.12	4.30
252209.00	0.85	-0.20	0.00	0.00	9.58	-0.02	4.30
252326.00	0.84	-0.12	-0.01	0.00	9.83	0.05	4.63
252445.00	0.84	-0.20	-0.03	0.00	10.00	0.16	4.63
252562.00	0.86	-0.02	-0.04	0.00	10.00	0.16	4.30
252680.00	0.84	0.13	-0.02	0.00	10.00	0.12	5.63
252797.00	0.90	-0.13	-0.04	0.00	10.00	0.18	4.79
252915.00	0.87	0.03	-0.03	0.00	10.00	0.16	4.80
253033.00	0.91	-0.08	-0.04	0.00	10.00	0.20	4.79
253163.00	0.88	0.08	-0.03	0.00	10.00	0.15	4.80
253282.00	0.93	0.25	-0.00	0.00	10.00	0.01	5.98
253412.00	0.91	-0.04	-0.01	0.00	10.00	0.03	4.63
253543.00	0.92	-0.52	-0.08	0.00	10.00	0.35	4.62
253675.00	0.90	0.50	-0.01	0.00	10.00	0.05	4.80
253793.00	0.94	0.17	0.01	0.00	9.75	-0.05	4.63
253924.00	0.92	0.07	0.02	0.00	9.50	-0.09	4.30
254055.00	0.79	-0.06	0.01	0.00	9.27	-0.06	4.80
254173.00	0.55	-0.63	-0.06	0.00	9.52	0.29	4.62
254291.00	0.60	-0.71	-0.15	0.00	9.35	0.67	4.58
254408.00	0.55	0.10	-0.13	0.00	9.21	0.59	4.43
254525.00	0.42	-0.07	-0.14	0.00	9.46	0.63	4.42
254629.00	0.48	-0.25	-0.17	0.00	9.71	0.77	4.57
254733.00	0.50	-0.55	-0.22	0.00	9.46	0.99	4.36
254850.00	0.60	-0.15	-0.24	0.00	9.21	1.35	5.47
254967.00	0.66	0.18	-0.22	0.00	8.96	1.01	4.52
255084.00	0.73	-0.09	-0.23	0.00	8.71	1.06	4.51
255203.00	0.80	0.08	-0.22	0.00	8.46	1.02	4.52
255320.00	0.77	0.02	-0.22	0.00	8.21	1.01	4.52
255437.00	0.84	0.10	-0.21	0.00	7.96	0.92	4.37
255556.00	0.80	0.15	-0.19	0.00	7.71	0.84	4.39
255673.00	0.82	0.43	-0.14	0.00	7.96	0.62	4.42
255791.00	0.82	0.42	-0.09	0.00	8.21	0.40	4.45
255909.00	0.80	0.28	-0.06	0.00	8.46	0.26	4.63
256027.00	0.80	-0.06	-0.06	0.00	8.71	0.28	4.46
256144.00	0.69	-0.07	-0.07	0.00	8.96	0.33	4.62
256261.00	0.49	-0.36	-0.11	0.00	9.21	0.50	4.44
256365.00	0.45	0.07	-0.11	0.00	9.46	0.49	4.61
256470.00	0.49	-0.51	-0.16	0.00	9.71	0.73	4.57
256575.00	0.46	-0.41	-0.20	0.00	9.96	0.93	4.54
256678.00	0.45	-0.30	-0.23	0.00	10.00	1.03	4.35
256783.00	0.53	0.18	-0.21	0.00	9.75	0.95	4.37
256901.00	0.70	-0.17	-0.23	0.00	9.50	1.04	4.35
257019.00	0.73	0.38	-0.19	0.00	9.31	0.84	4.39
257138.00	0.82	0.58	-0.12	0.00	9.56	0.57	4.76
257256.00	0.65	0.07	-0.11	0.00	9.81	0.50	4.44
257373.00	0.42	0.31	-0.08	0.00	10.00	0.35	4.62
257476.00	0.08	-0.43	-0.12	0.00	10.00	0.53	4.44
257567.00	0.18	0.07	-0.11	0.00	9.93	0.52	4.60
257671.00	0.31	-0.42	-0.16	0.00	10.00	0.69	4.41
257774.00	0.36	0.03	-0.15	0.00	10.00	0.71	4.58
257879.00	0.38	-0.20	-0.17	0.00	10.00	0.77	4.40
257983.00	0.34	-0.34	-0.21	0.00	10.00	0.96	4.53
258086.00	0.32	-0.09	-0.22	0.00	10.00	0.97	4.36
258190.00	0.32	-0.24	-0.24	0.00	9.75	1.12	4.49
258294.00	0.37	0.16	-0.23	0.00	9.50	1.01	4.35
258399.00	0.37	0.15	-0.21	0.00	9.25	0.97	4.53
258503.00	0.43	0.26	-0.18	0.00	9.50	0.82	4.39
258608.00	0.42	0.29	-0.15	0.00	9.75	0.68	4.42
258712.00	0.61	0.37	-0.11	0.00	10.00	0.51	4.44
258830.00	0.73	0.47	-0.06	0.00	10.00	0.29	4.96
258948.00	0.81	0.42	-0.01	0.00	10.00	0.13	13.68
259065.00	0.85	0.37	0.03	0.00	9.75	-0.58	16.86
259184.00	0.86	0.16	0.05	0.00	9.50	-0.97	17.96
259302.00	0.55	0.00	0.05	0.00	9.25	-0.88	16.41
259420.00	0.36	-0.01	0.05	0.00	9.00	-0.92	17.29
259524.00	0.40	-0.58	-0.01	0.00	9.25	0.09	12.26
259629.00	0.37	-0.22	-0.03	0.00	9.50	0.10	3.17
259732.00	0.35	-0.55	-0.09	0.00	9.75	0.26	3.01
259835.00	0.34	0.19	-0.07	0.00	10.00	0.20	3.01
259940.00	0.52	-0.31	-0.10	0.00	10.00	0.30	3.00
260058.00	0.73	0.15	-0.08	0.00	10.00	0.25	3.01
260176.00	0.76	-0.45	-0.14	0.00	10.00	0.41	2.99
260293.00	0.72	0.41	-0.09	0.00	10.00	0.27	3.01
260412.00	0.78	0.31	-0.05	0.00	10.00	0.17	3.17
260530.00	0.79	0.23	-0.02	0.00	10.00	0.07	3.02
260646.00	0.38	-0.22	-0.05	0.00	10.00	0.16	3.17
260750.00	0.27	-0.17	-0.07	0.00	10.00	0.20	3.01
260853.00	0.31	-0.37	-0.11	0.00	10.00	0.34	3.16
260957.00	0.33	-0.51	-0.16	0.00	10.00	0.50	3.14
261061.00	0.36	-0.07	-0.17	0.00	10.00	0.53	3.13
261166.00	0.36	-0.47	-0.22	0.00	9.83	0.65	2.95
261269.00	0.39	-0.43	-0.26	0.00	9.58	0.78	2.92
261372.00	0.36	-0.22	-0.28	0.00	9.33	0.89	3.05
261477.00	0.21	-0.12	-0.30	0.00	9.08	0.88	2.89
261579.00	0.18	0.17	-0.28	0.00	8.83	0.88	3.05
261684.00	0.33	0.13	-0.27	0.00	8.58	3.02	11.07
261787.00	0.33	0.59	-0.21	0.00	8.78	2.83	13.59
261892.00	0.34	0.16	-0.19	0.00	8.61	2.07	10.89
261995.00	0.42	0.41	-0.15	0.00	8.86	0.46	3.14
262100.00	0.34	0.20	-0.12	0.00	9.11	0.39	3.15
262204.00	0.09	-0.03	-0.13	0.00	9.36	0.43	3.31
262294.00	0.16	0.04	-0.12	0.00	9.11	0.39	3.15
262397.00	0.21	-0.32	-0.16	0.00	9.26	0.50	3.14
262502.00	0.23	-0.27	-0.19	0.00	9.25	0.56	2.97
262604.00	0.23	0.04	-0.18	0.00	9.00	0.57	3.12
262709.00	0.24	0.01	-0.18	0.00	8.75	0.57	3.13
262812.00	0.29	-0.47	-0.23	0.00	8.50	0.72	3.09
262916.00	0.28	-0.11	-0.24	0.00	8.33	0.75	3.09
263019.00	0.23	-0.32	-0.27	0.00	8.08	0.85	3.06
263122.00	0.15	-0.23	-0.30	0.00	7.83	0.93	3.04
263226.00	0.02	0.03	-0.29	0.00	7.58	0.92	3.04
263322.00	0.00	0.22	-0.27	0.00	7.33	0.85	3.06
263417.00	0.02	0.32	-0.24	0.00	7.38	0.24	1.00
263514.00	0.12	0.04	-0.24	0.00	7.13	0.71	2.93
263616.00	0.01	-0.14	-0.25	0.00	7.38	0.75	2.92
263707.00	0.00	0.07	-0.25	0.00	7.13	0.77	3.08
263802.00	0.02	0.01	-0.24	0.00	6.88	0.73	2.93
263899.00	0.06	-0.06	-0.25	0.00	7.13	0.63	2.47
263989.00	0.10	-0.12	-0.26	0.00	6.88	0.77	2.92
264092.00	0.15	-0.09	-0.27	0.00	6.63	0.84	3.06
264196.00	0.16	-0.21	-0.29	0.00	6.38	0.86	2.89
264300.00	0.15	-0.08	-0.30	0.00	6.13	0.93	3.04
264402.00	0.10	0.07	-0.29	0.00	5.88	0.87	2.89
264500.00	0.05	-0.07	-0.30	0.00	6.13	0.93	3.04
264590.00	0.14	0.23	-0.28	0.00	5.88	4.44	15.60
264694.00	0.35	0.30	-0.25	0.00	5.63	6.78	27.01
264799.00	0.30	-0.02	-0.25	0.00	5.38	6.18	24.44
264903.00	0.02	0.12	-0.24	0.00	5.19	1.12	4.67
264998.00	0.05	0.00	-0.24	0.00	4.97	0.96	4.03
265095.00	0.11	-0.05	-0.24	0.00	4.72	0.91	3.71
265198.00	0.17	-0.10	-0.25	0.00	4.47	0.91	3.54
265302.00	0.21	-0.12	-0.26	0.00	4.22	0.91	3.37
265404.00	0.19	-0.24	-0.29	0.00	3.97	0.95	3.20
265508.00	0.10	0.03	-0.28	0.00	3.72	1.16	3.97
265611.00	0.02	-0.04	-0.29	0.00	3.97	0.95	3.20
265702.00	0.00	-0.00	-0.29	0.00	4.22	0.95	3.20
265792.00	0.00	0.02	-0.29	0.00	3.97	0.94	3.20
265887.00	0.00	0.02	-0.29	0.00	3.72	0.94	3.20
265982.00	0.00	-0.12	-0.30	0.00	3.81	0.97	3.19
266073.00	0.00	-0.00	-0.30	0.00	4.05	0.93	3.04
266164.00	0.00	0.04	-0.29	0.00	3.80	0.92	3.04
266259.00	0.00	0.05	-0.29	0.00	3.55	0.90	3.05
266354.00	0.01	-0.00	-0.29	0.00	3.80	0.95	3.20
266444.00	0.00	0.01	-0.29	0.00	3.55	0.95	3.20
266541.00	0.00	0.03	-0.28	0.00	3.30	0.94	3.20
266636.00	0.00	0.04	-0.28	0.00	3.05	0.92	3.21
266731.00	0.03	-0.00	-0.28	0.00	3.30	0.92	3.21
266821.00	0.03	-0.07	-0.29	0.00	3.55	0.94	3.20
266911.00	0.02	-0.26	-0.31	0.00	3.42	1.02	3.18
267010.00	0.02	-0.06	-0.32	0.00	3.67	1.04	3.17
267108.00	0.03	-0.01	-0.32	0.00	3.92	1.04	3.17
267207.00	0.01	0.08	-0.31	0.00	3.67	1.02	3.18
267307.00	0.02	0.05	-0.30	0.00	3.42	1.00	3.18
267405.00	0.04	0.01	-0.30	0.00	3.17	1.00	3.18
267504.00	0.03	0.04	-0.30	0.00	2.92	0.99	3.19
267603.00	0.02	-0.12	-0.31	0.00	2.96	1.02	3.17
267703.00	0.00	0.11	-0.30	0.00	2.71	1.23	3.95
267801.00	0.00	0.12	-0.29	0.00	2.46	1.14	3.81
267900.00	0.03	0.05	-0.28	0.00	2.21	5.83	19.92
268000.00	0.01	0.19	-0.27	0.00	1.96	16.56	60.94
268098.00	0.00	0.25	-0.24	0.00	1.90	21.58	87.80
268197.00	0.01	0.16	-0.22	0.00	1.85	26.74	116.89
268297.00	0.00	0.32	-0.19	0.00	2.10	33.30	170.11
268395.00	0.00	0.07	-0.19	0.00	2.14	37.42	198.45
268494.00	0.00	-0.01	-0.19	0.00	2.39	34.61	182.45
268594.00	0.00	-0.04	-0.19	0.00	2.64	36.36	187.16
268692.00	0.00	0.02	-0.19	0.00	2.59	30.53	158.77
268791.00	0.00	-0.05	-0.19	0.00	2.84	32.44	164.71
268891.00	0.01	-0.11	-0.21	0.00	3.09	33.10	159.15
268989.00	0.06	-0.11	-0.22	0.00	3.34	33.76	153.71
269088.00	0.07	0.27	-0.19	0.00	3.59	31.05	162.25
269188.00	0.03	-0.08	-0.20	0.00	3.84	30.30	151.84
269286.00	0.06	0.03	-0.19	0.00	3.96	30.54	155.25
269385.00	0.15	-0.25	-0.22	0.00	3.71	27.59	123.87
269489.00	0.27	-0.53	-0.27	0.00	3.46	21.22	75.45
269595.00	0.31	-0.46	-0.32	0.00	3.71	8.59	25.65
269700.00	0.23	-0.38	-0.36	0.00	3.96	4.78	12.60
269803.00	0.18	-0.01	-0.36	0.00	4.21	5.47	14.35
269906.00	0.13	-0.04	-0.37	0.00	4.46	5.83	15.13
270011.00	0.10	-0.20	-0.39	0.00	4.71	5.42	13.24
270114.00	0.08	-0.03	-0.39	0.00	4.96	5.06	12.27
270204.00	0.05	0.11	-0.38	0.00	5.21	5.09	12.70
270296.00	0.02	0.13	-0.37	0.00	5.46	5.70	14.72
270387.00	0.03	0.08	-0.36	0.00	5.70	5.06	13.38
270477.00	0.09	-0.15	-0.37	0.00	5.95	5.78	14.69
270573.00	0.17	-0.23	-0.40	0.00	6.20	7.93	18.93
270676.00	0.30	-0.17	-0.41	0.00	6.45	6.52	14.85
270780.00	0.31	-0.21	-0.44	0.00	6.70	0.94	2.03
270883.00	0.22	0.03	-0.43	0.00	6.47	0.74	1.61
270987.00	0.13	-0.04	-0.44	0.00	6.72	6.49	13.91
271090.00	0.19	0.05	-0.43	0.00	6.47	6.61	14.33
271194.00	0.27	-0.26	-0.46	0.00	6.72	1.06	2.15
271297.00	0.20	0.05	-0.45	0.00	6.47	0.98	2.01
271400.00	0.09	0.23	-0.43	0.00	6.72	1.00	2.18
271492.00	0.00	0.11	-0.42	0.00	6.88	0.66	1.49
271582.00	0.04	0.13	-0.41	0.00	7.13	5.51	12.75
271672.00	0.18	-0.14	-0.42	0.00	7.38	6.53	14.61
271775.00	0.34	-0.15	-0.44	0.00	7.63	6.57	14.11
271880.00	0.37	-0.22	-0.46	0.00	7.88	0.13	0.26
271983.00	0.18	-0.03	-0.46	0.00	8.13	1.41	2.84
272086.00	0.08	0.14	-0.45	0.00	8.38	5.74	11.96
272177.00	0.16	0.22	-0.43	0.00	8.17	6.10	13.40
272280.00	0.23	-0.21	-0.45	0.00	8.42	5.84	12.14
272382.00	0.21	0.02	-0.45	0.00	8.17	1.17	2.44
272486.00	0.11	-0.10	-0.46	0.00	8.35	1.19	2.43
272589.00	0.08	0.35	-0.42	0.00	8.60	4.29	9.59
272680.00	0.11	0.29	-0.39	0.00	8.43	1.04	2.50
272785.00	0.11	-0.06	-0.40	0.00	8.68	1.05	2.49
272888.00	0.17	-0.18	-0.42	0.00	8.93	6.15	13.84
272993.00	0.34	-0.04	-0.42	0.00	9.18	7.00	15.59
273096.00	0.44	0.02	-0.42	0.00	9.41	5.92	13.25
273200.00	0.31	0.02	-0.42	0.00	9.35	4.26	9.60
273303.00	0.15	-0.33	-0.45	0.00	9.36	7.55	15.58
273406.00	0.18	0.10	-0.44	0.00	9.11	7.88	16.67
273511.00	0.30	-0.22	-0.46	0.00	9.36	7.56	15.08
273614.00	0.30	-0.06	-0.47	0.00	9.61	6.96	13.69
273718.00	0.22	0.02	-0.47	0.00	9.36	6.45	12.76
273821.00	0.07	0.21	-0.45	0.00	9.61	6.45	13.47
273911.00	0.06	0.43	-0.41	0.00	9.86	6.61	15.29
274002.00	0.08	0.01	-0.41	0.00	10.00	6.16	14.30
274095.00	0.14	0.04	-0.40	0.00	9.75	7.24	16.96
274198.00	0.28	-0.24	-0.43	0.00	10.00	14.88	32.66
274304.00	0.39	-0.05	-0.43	0.00	10.00	8.62	18.63
274407.00	0.37	-0.07	-0.44	0.00	10.00	7.48	15.86
274511.00	0.28	-0.27	-0.47	0.00	10.00	14.71	29.10
274615.00	0.24	-0.03	-0.47	0.00	10.00	17.57	34.48
274719.00	0.31	-0.05	-0.48	0.00	10.00	9.19	17.82
274822.00	0.23	-0.02	-0.48	0.00	10.00	8.91	17.18
274926.00	0.14	0.16	-0.46	0.00	9.75	8.93	17.95
275028.00	0.05	0.18	-0.44	0.00	10.00	8.40	17.69
275128.00	0.03	0.26	-0.42	0.00	10.00	8.22	18.55
275226.00	0.03	0.13	-0.40	0.00	10.00	17.31	40.43
275325.00	0.17	-0.11	-0.42	0.00	10.00	43.90	99.47
275429.00	0.36	-0.24	-0.44	0.00	10.00	57.58	122.06
275533.00	0.56	-0.10	-0.45	0.00	10.00	8.94	18.47
275650.00	0.57	-0.17	-0.47	0.00	10.00	12.51	24.58
275766.00	0.30	0.00	-0.47	0.00	9.76	26.00	51.10
275872.00	0.25	0.00	-0.47	0.00	9.51	24.90	48.99
275979.00	0.27	-0.03	-0.47	0.00	9.76	25.42	49.61
276082.00	0.24	0.21	-0.45	0.00	9.66	9.91	20.42
276185.00	0.15	0.16	-0.43	0.00	9.41	8.45	18.19
276288.00	0.07	0.21	-0.41	0.00	9.66	7.87	17.93
276378.00	0.06	0.20	-0.40	0.00	9.91	19.70	47.18
276469.00	0.21	0.18	-0.38	0.00	9.69	36.20	90.83
276573.00	0.43	-0.43	-0.42	0.00	9.94	33.26	73.73
276676.00	0.51	-0.17	-0.44	0.00	10.00	8.67	18.34
276793.00	0.42	0.06	-0.43	0.00	10.00	19.39	41.77
276898.00	0.21	0.06	-0.43	0.00	9.75	47.63	104.17
277003.00	0.27	-0.16	-0.45	0.00	10.00	35.10	73.44
277106.00	0.32	-0.07	-0.45	0.00	10.00	12.31	25.28
277210.00	0.27	0.00	-0.45	0.00	9.75	9.61	19.75
277313.00	0.17	0.10	-0.44	0.00	9.50	8.59	18.12
277416.00	0.11	0.31	-0.41	0.00	9.31	8.29	19.03
277520.00	0.09	-0.02	-0.41	0.00	9.56	28.19	64.35
277610.00	0.23	0.13	-0.40	0.00	9.33	55.43	130.58
277714.00	0.47	0.14	-0.39	0.00	9.58	29.60	72.57
277821.00	0.46	-0.16	-0.40	0.00	9.83	8.26	19.31
277924.00	0.37	-0.08	-0.41	0.00	10.00	20.34	46.50
278028.00	0.19	-0.07	-0.42	0.00	10.00	38.46	86.13
278130.00	0.26	-0.09	-0.43	0.00	10.00	28.09	61.41
278234.00	0.29	-0.12	-0.44	0.00	10.00	10.99	23.27
278336.00	0.26	0.14	-0.43	0.00	9.93	7.92	17.41
278440.00	0.15	0.17	-0.41	0.00	9.69	7.88	18.19
278543.00	0.02	0.30	-0.38	0.00	9.94	7.05	17.78
278634.00	0.04	0.16	-0.36	0.00	10.00	27.83	73.27
278725.00	0.22	-0.01	-0.36	0.00	10.00	36.95	96.95
278829.00	0.40	-0.35	-0.40	0.00	10.00	39.05	92.21
278932.00	0.51	-0.04	-0.40	0.00	10.00	7.70	18.01
279048.00	0.48	0.06	-0.40	0.00	10.00	9.26	22.08
279151.00	0.24	-0.26	-0.42	0.00	10.00	28.16	62.36
279255.00	0.27	-0.15	-0.44	0.00	10.00	18.42	39.18
279358.00	0.29	-0.15	-0.45	0.00	10.00	9.43	19.30
279461.00	0.24	0.07	-0.45	0.00	9.75	8.99	18.72
279564.00	0.12	-0.00	-0.45	0.00	10.00	8.48	17.65
279667.00	0.02	0.30	-0.42	0.00	10.00	16.04	36.27
279757.00	0.05	0.40	-0.38	0.00	10.00	14.84	37.13
279848.00	0.08	-0.00	-0.38	0.00	10.00	30.42	76.05
279939.00	0.27	-0.12	-0.39	0.00	10.00	46.81	113.39
280042.00	0.46	-0.34	-0.43	0.00	10.00	11.76	25.84
280146.00	0.51	-0.04	-0.43	0.00	10.00	8.08	17.59
280262.00	0.43	0.11	-0.42	0.00	10.00	8.33	18.76
280366.00	0.18	-0.21	-0.44	0.00	10.00	22.06	46.96
280469.00	0.15	-0.05	-0.44	0.00	10.00	31.40	65.95
280571.00	0.26	-0.03	-0.45	0.00	10.00	15.94	33.18
280675.00	0.30	-0.17	-0.47	0.00	10.00	9.01	17.92
280778.00	0.25	0.03	-0.46	0.00	9.75	8.54	17.11
280882.00	0.15	0.06	-0.46	0.00	9.50	8.44	17.16
280985.00	0.12	0.29	-0.43	0.00	9.28	7.93	17.40
281090.00	0.10	0.13	-0.41	0.00	9.53	9.43	21.46
281180.00	0.21	0.22	-0.39	0.00	9.43	18.09	43.51
281286.00	0.34	-0.43	-0.44	0.00	9.68	10.30	21.89
281391.00	0.37	0.13	-0.43	0.00	9.86	7.90	17.41
281495.00	0.20	-0.20	-0.45	0.00	10.00	8.56	17.87
281597.00	0.07	0.06	-0.44	0.00	10.00	16.38	34.71
281689.00	0.09	-0.04	-0.44	0.00	10.00	19.07	40.00
281779.00	0.17	-0.04	-0.45	0.00	10.00	8.90	18.49
281882.00	0.21	-0.10	-0.46	0.00	10.00	8.67	17.56
281985.00	0.15	0.04	-0.45	0.00	9.75	8.10	16.56
282088.00	0.05	0.47	-0.41	0.00	10.00	7.84	18.20
282178.00	0.02	0.11	-0.40	0.00	10.00	7.39	17.64
282270.00	0.09	0.06	-0.39	0.00	10.00	25.91	62.84
282360.00	0.27	-0.22	-0.41	0.00	10.00	15.47	35.47
282465.00	0.39	-0.39	-0.45	0.00	10.00	8.55	17.62
282568.00	0.37	0.02	-0.45	0.00	10.00	7.62	15.79
282672.00	0.14	-0.07	-0.46	0.00	10.00	8.75	17.78
282775.00	0.06	-0.07	-0.46	0.00	10.00	9.74	19.42
282865.00	0.12	-0.11	-0.47	0.00	10.00	9.37	18.26
282970.00	0.16	-0.07	-0.48	0.00	10.00	9.29	17.77
283073.00	0.16	0.03	-0.48	0.00	9.75	9.24	17.80
283176.00	0.15	0.39	-0.44	0.00	9.70	8.42	17.94
283281.00	0.16	0.08	-0.43	0.00	9.45	8.18	17.80
283385.00	0.18	0.10	-0.42	0.00	9.20	8.28	18.52
283489.00	0.16	0.14	-0.41	0.00	8.96	0.17	0.40
283592.00	0.10	-0.00	-0.41	0.00	9.21	7.64	17.78
283683.00	0.02	-0.03	-0.41	0.00	9.46	7.96	18.40
283773.00	0.00	-0.03	-0.41	0.00	9.71	7.73	17.74
283864.00	0.00	0.18	-0.39	0.00	9.91	7.62	18.30
283954.00	0.00	0.06	-0.39	0.00	9.98	7.52	18.34
284044.00	0.00	-0.03	-0.39	0.00	10.00	7.39	17.89
284137.00	0.00	0.08	-0.38	0.00	10.00	7.42	18.38
284235.00	0.01	0.15	-0.37	0.00	10.00	6.90	17.84
284335.00	0.06	0.31	-0.34	0.00	10.00	6.41	18.26
284434.00	0.12	0.10	-0.33	0.00	9.77	5.58	16.39
284536.00	0.14	-0.11	-0.34	0.00	10.00	5.70	16.12
284639.00	0.11	0.06	-0.33	0.00	9.75	5.38	15.53
284742.00	0.09	-0.08	-0.34	0.00	10.00	5.58	15.69
284832.00	0.09	0.09	-0.33	0.00	10.00	5.31	15.32
284929.00	0.02	-0.17	-0.35	0.00	10.00	5.72	15.64
285028.00	0.00	-0.22	-0.37	0.00	10.00	5.73	14.71
285126.00	0.00	0.11	-0.36	0.00	10.00	5.81	15.37
285225.00	0.03	0.13	-0.35	0.00	10.00	5.32	14.63
285325.00	0.08	0.33	-0.32	0.00	10.00	4.90	15.01
285423.00	0.09	0.03	-0.31	0.00	9.75	4.72	14.61
285522.00	0.12	0.16	-0.30	0.00	9.50	4.61	15.10
285626.00	0.23	0.17	-0.28	0.00	9.25	4.16	14.56
285730.00	0.41	0.65	-0.21	0.00	9.50	3.12	14.60
285835.00	0.60	0.53	-0.16	0.00	9.73	2.24	14.34
285953.00	0.77	0.42	-0.11	0.00	9.98	1.58	14.85
286070.00	0.78	0.15	-0.09	0.00	10.00	1.29	14.45
286188.00	0.83	0.37	-0.04	0.00	10.00	0.66	14.92
286306.00	0.88	-0.02	-0.05	0.00	10.00	0.66	14.08
286424.00	0.88	-0.12	-0.06	0.00	10.00	0.88	14.27
286541.00	0.93	0.18	-0.04	0.00	10.00	0.60	14.92
286672.00	0.92	0.10	-0.03	0.00	10.00	0.38	14.51
286803.00	0.93	0.09	-0.01	0.00	10.00	0.22	14.93
286935.00	0.92	0.05	-0.01	0.00	10.00	0.12	14.51
287066.00	0.95	-0.16	-0.03	0.00	10.00	0.44	14.92
287197.00	0.92	0.13	-0.01	0.00	10.00	0.20	14.93
287328.00	0.95	-0.03	-0.02	0.00	10.00	0.26	14.72
287458.00	0.96	-0.20	-0.04	0.00	10.00	0.41	9.36
287590.00	0.94	0.14	-0.02	0.00	10.00	7.91	320.16
287720.00	0.96	0.11	-0.01	0.00	0.00	8.70	788.30
287852.00	0.90	-0.00	-0.01	0.00	0.00	10.28	915.24
287968.00	0.35	-0.37	-0.05	0.00	0.00	50.40	931.13
288071.00	-0.07	0.11	-0.04	0.00	0.00	40.54	940.33
288165.00	-0.19	0.18	-0.03	0.00	0.00	24.16	927.85
288260.00	-0.24	0.37	0.01	0.00	0.00	-6.64	704.40
288355.00	-0.30	0.20	0.03	0.00	0.00	-16.21	572.01
288437.00	-0.30	0.20	0.04	0.00	-0.25	-19.90	445.81
288531.00	-0.21	0.02	0.05	0.00	-0.50	-5.25	113.76
288626.00	-0.11	0.28	0.07	0.00	-0.75	-9.51	130.90
288721.00	-0.03	0.28	0.10	0.00	-1.00	-5.09	51.25
288818.00	0.00	0.24	0.12	0.00	-1.21	-3.93	32.08
288911.00	0.00	-0.19	0.10	0.00	-1.21	-3.11	29.60
289003.00	0.00	0.00	0.10	0.00	-1.46	-3.17	30.16
289097.00	0.00	-0.04	0.10	0.00	-1.35	-2.88	28.52
289188.00	0.00	-0.11	0.09	0.00	-1.47	-2.56	28.27
289285.00	0.00	-0.07	0.08	0.00	-1.64	-2.25	26.69
289384.00	0.00	-0.18	0.07	0.00	-1.89	-1.92	28.87
289482.00	0.00	-0.11	0.06	0.00	-2.14	-3.53	63.05
289582.00	0.00	-0.24	0.03	0.00	-2.39	-0.87	27.30
289681.00	0.00	-0.40	-0.01	0.00	-0.36	0.21	25.21
289779.00	0.00	-0.36	-0.04	0.00	1.41	1.12	25.97
289879.00	0.02	-0.21	-0.06	0.00	1.66	1.74	26.99
289978.00	0.13	0.01	-0.06	0.00	1.91	1.64	25.68
290082.00	0.15	-0.66	-0.13	0.00	1.74	3.56	26.81
290186.00	0.22	-0.08	-0.14	0.00	1.99	3.64	25.74
290290.00	0.32	-0.14	-0.15	0.00	2.24	4.17	26.72
290394.00	0.37	-0.37	-0.19	0.00	2.38	4.95	25.25
290497.00	0.44	-0.51	-0.25	0.00	2.13	6.27	24.96
290600.00	0.44	-1.16	-0.37	0.00	2.38	9.11	23.79
290701.00	0.42	-0.69	-0.44	0.00	2.63	10.75	23.10
290804.00	0.40	-0.88	-0.53	0.00	2.88	12.79	22.03
290905.00	0.46	-0.15	-0.54	0.00	3.13	13.12	21.83
291008.00	0.50	0.46	-0.49	0.00	3.38	12.07	22.43
291112.00	0.48	0.82	-0.41	0.00	3.63	10.12	23.38
291219.00	0.41	-0.28	-0.44	0.00	3.88	10.82	23.06
291323.00	0.39	1.41	-0.29	0.00	3.63	7.56	25.14
291431.00	0.48	-0.45	-0.34	0.00	3.88	8.43	23.76
291535.00	-5.00	0.03	-0.34	0.00	3.63	8.69	24.77
291605.00	0.47	0.38	-0.31	0.00	3.38	7.63	23.76
291709.00	0.41	0.18	-0.29	0.00	3.13	7.42	24.64
291814.00	0.26	0.19	-0.27	0.00	2.88	6.52	23.30
291917.00	0.33	0.63	-0.21	0.00	2.95	4.78	22.69
292022.00	0.39	0.59	-0.15	0.00	3.20	3.38	22.94
292125.00	0.46	-0.20	-0.17	0.00	3.45	3.68	21.90
292230.00	0.42	0.41	-0.12	0.00	3.70	2.67	21.55
292334.00	0.39	0.49	-0.07	0.00	3.95	1.49	20.47
292438.00	0.36	-0.59	-0.13	0.00	4.20	2.74	20.34
292542.00	0.44	-0.21	-0.16	0.00	4.45	3.15	20.04
292645
