# Supplementary material for: Lightweight and compact smart walking cane
Source: PeerJ Comput Sci. 2023 Nov 29;9:e1563. doi: 10.7717/peerj-cs.1563 (PMC10773566; doi:10.7717/peerj-cs.1563)
Supplement: Supplemental Information 18 — System signals during the test of elder user 7 with second robotic cane [file peerj-cs-09-1563-s018.csv]

=~=~=~=~=~=~=~=~=~=~=~= PuTTY log 2022.06.20 16:15:52 =~=~=~=~=~=~=~=~=~=~=~=
234864.00	-0.00	-0.01	-2.35	0.00	0.00	135.01	-133.64
234969.00	0.00	5.00	-1.11	0.00	0.00	71.94	35.53
235074.00	0.00	4.82	-0.61	0.00	0.00	23.28	33.58
235179.00	0.00	5.00	0.03	0.00	0.25	-0.88	28.85
235287.00	0.01	0.79	0.12	0.00	0.50	-0.61	5.23
235390.00	0.02	1.39	0.26	0.00	0.75	-0.83	3.11
235491.00	0.07	0.20	0.28	0.00	1.00	-1.26	4.40
235584.00	0.14	-0.53	0.23	0.00	1.25	-1.25	5.35
235688.00	0.23	0.34	0.27	0.00	1.50	-2.07	7.59
235795.00	0.31	0.44	0.31	0.00	1.75	-2.05	6.34
235902.00	0.35	-0.55	0.25	0.00	2.00	-21.32	82.14
236006.00	0.37	-0.61	0.19	0.00	2.25	-17.64	91.69
236110.00	0.36	0.24	0.22	0.00	2.50	-40.32	184.56
236219.00	0.34	0.22	0.24	0.00	2.75	-47.66	195.09
236327.00	0.16	1.86	0.44	0.00	2.58	-118.86	252.16
236438.00	0.14	-0.34	0.40	0.00	2.52	-109.24	256.48
236545.00	0.25	-0.66	0.33	0.00	2.27	-108.92	315.90
236650.00	0.29	-0.72	0.26	0.00	2.52	-99.57	380.17
236754.00	0.31	-0.35	0.22	0.00	0.00	-121.66	544.72
236859.00	0.30	-0.40	0.18	0.00	0.25	-71.01	394.63
236961.00	0.03	-0.17	0.16	0.00	0.50	-75.83	466.36
237052.00	0.04	-0.46	0.12	0.00	0.32	-58.63	487.97
237143.00	0.06	-0.70	0.06	0.00	0.00	-39.13	699.24
237234.00	0.14	-0.21	0.04	0.00	0.00	-25.17	680.00
237337.00	-0.01	0.35	0.07	0.00	0.00	-56.51	775.90
237430.00	0.00	0.09	0.08	0.00	0.00	-51.97	640.20
237524.00	-0.02	-0.13	0.07	0.00	0.00	-45.11	653.24
237616.00	-0.10	0.08	0.08	0.00	-0.25	-27.27	355.99
237710.00	-0.07	-1.24	-0.04	0.00	1.14	15.70	388.75
237804.00	0.00	-1.06	-0.14	0.00	0.00	82.64	585.84
237902.00	0.09	-0.14	-0.15	0.00	0.00	113.98	732.91
238002.00	0.00	0.62	-0.09	0.00	0.00	68.82	745.67
238101.00	0.00	-0.04	-0.10	0.00	0.00	67.66	700.44
238200.00	0.00	-0.55	-0.15	0.00	0.00	76.99	507.87
238299.00	0.00	-0.78	-0.23	0.00	-0.25	80.27	346.04
238398.00	0.00	-0.51	-0.28	0.00	0.00	190.36	667.02
238497.00	0.00	0.25	-0.25	0.00	0.00	188.75	728.36
238596.00	0.00	0.21	-0.23	0.00	0.00	176.85	746.24
238695.00	0.00	0.57	-0.18	0.00	0.00	117.88	663.58
238794.00	0.00	-1.31	-0.31	0.00	0.00	169.70	537.45
238893.00	0.00	0.15	-0.29	0.00	0.00	207.06	690.37
238992.00	0.00	0.24	-0.27	0.00	0.00	209.67	764.68
239091.00	0.00	-0.23	-0.29	0.00	0.00	218.75	731.24
239190.00	0.00	0.76	-0.22	0.00	0.00	171.77	785.75
239289.00	0.00	-0.05	-0.22	0.00	0.00	142.01	635.99
239388.00	0.00	-0.11	-0.23	0.00	0.00	154.72	659.30
239486.00	0.00	0.30	-0.20	0.00	0.00	132.53	650.96
239586.00	0.00	0.08	-0.19	0.00	0.00	156.99	804.56
239685.00	0.00	0.09	-0.18	0.00	0.00	130.05	698.47
239783.00	0.00	0.18	-0.17	0.00	0.00	123.13	731.43
239883.00	0.00	0.19	-0.15	0.00	0.00	85.27	573.98
239982.00	0.00	0.03	-0.14	0.00	0.00	105.53	723.51
240080.00	0.00	0.56	-0.09	0.00	0.00	62.19	690.86
240180.00	0.00	0.46	-0.04	0.00	0.00	34.57	795.94
240279.00	0.00	0.13	-0.03	0.00	0.00	20.98	683.42
240377.00	0.00	0.43	0.01	0.00	0.00	-8.82	792.86
240477.00	0.00	0.26	0.04	0.00	0.00	-25.66	693.18
240576.00	0.00	0.12	0.05	0.00	0.00	-38.93	795.74
240675.00	0.00	0.30	0.08	0.00	0.00	-54.56	694.85
240774.00	0.00	0.18	0.10	0.00	0.00	-75.44	785.53
240873.00	0.00	0.10	0.11	0.00	0.00	-71.16	670.20
240972.00	0.00	-0.38	0.07	0.00	0.00	-44.65	656.44
241071.00	0.00	0.18	0.09	0.00	0.00	-63.33	739.01
241170.00	0.00	0.13	0.10	0.00	0.00	-63.14	642.31
241269.00	0.00	0.01	0.10	0.00	0.00	-71.08	713.78
241368.00	0.00	-0.22	0.08	0.00	0.00	-48.35	625.13
241467.00	0.00	0.05	0.08	0.00	0.00	-50.20	609.97
241566.00	0.00	-0.09	0.07	0.00	0.00	-44.47	604.51
241665.00	0.00	-0.22	0.05	0.00	0.00	-30.74	590.84
241764.00	0.00	-0.14	0.04	0.00	0.00	-22.75	599.87
241863.00	0.00	-0.23	0.01	0.00	0.00	-8.84	603.15
241961.00	0.00	-0.19	-0.00	0.00	0.00	2.19	600.30
242061.00	0.00	-0.18	-0.02	0.00	0.00	13.35	617.84
242160.00	0.00	-0.02	-0.02	0.00	0.00	14.24	611.87
242258.00	0.00	-0.05	-0.03	0.00	0.00	19.85	703.42
242358.00	0.00	-0.06	-0.03	0.00	0.00	20.61	602.87
242457.00	0.00	0.13	-0.02	0.00	0.00	15.12	693.49
242555.00	0.00	0.25	0.00	0.00	0.00	-1.85	612.03
242655.00	0.00	-0.08	-0.01	0.00	0.00	3.60	687.02
242754.00	0.00	0.16	0.01	0.00	0.00	-6.22	594.49
242853.00	0.00	-0.16	-0.01	0.00	0.00	3.86	693.64
242952.00	0.00	0.07	0.00	0.00	0.00	-0.59	603.22
243051.00	0.00	-0.05	-0.00	0.00	0.00	2.90	693.65
243150.00	0.00	-0.14	-0.02	0.00	0.00	10.82	603.12
243249.00	0.00	-0.21	-0.04	0.00	0.00	26.69	689.82
243348.00	0.00	-0.00	-0.04	0.00	0.00	27.12	693.13
243447.00	0.00	-0.12	-0.05	0.00	0.00	34.15	673.10
243546.00	0.00	0.31	-0.02	0.00	0.00	11.65	585.82
243645.00	0.00	0.02	-0.02	0.00	0.00	11.98	680.36
243744.00	0.00	0.11	-0.01	0.00	0.00	4.72	664.30
243843.00	0.00	0.13	0.01	0.00	0.00	-4.13	670.72
243942.00	0.00	0.17	0.02	0.00	0.00	-13.16	563.45
244041.00	0.00	0.05	0.03	0.00	0.00	-14.77	526.20
244140.00	-0.02	-0.38	-0.01	0.00	0.25	4.43	463.21
244239.00	-0.04	-0.17	-0.03	0.00	0.50	9.73	375.45
244338.00	0.10	-0.30	-0.06	0.00	0.75	21.58	390.43
244442.00	0.16	-0.35	-0.09	0.00	1.00	17.77	193.44
244544.00	0.12	-0.62	-0.15	0.00	0.75	20.17	129.36
244647.00	0.02	-0.43	-0.20	0.00	1.00	15.64	77.54
244738.00	0.08	-1.05	-0.30	0.00	1.20	45.51	149.73
244833.00	0.21	-0.33	-0.33	0.00	1.45	92.13	272.50
244937.00	0.28	0.07	-0.32	0.00	1.42	142.10	431.35
245041.00	0.35	-0.36	-0.36	0.00	1.67	103.43	278.18
245145.00	0.42	-0.34	-0.39	0.00	1.92	70.08	169.79
245249.00	0.38	-0.21	-0.41	0.00	2.17	30.46	69.37
245352.00	0.28	-0.06	-0.42	0.00	2.42	20.54	45.97
245455.00	0.21	-0.10	-0.43	0.00	2.67	21.73	47.35
245559.00	0.19	-0.20	-0.45	0.00	2.90	42.08	86.89
245661.00	0.21	0.01	-0.45	0.00	2.65	42.58	88.08
245765.00	0.23	-0.18	-0.47	0.00	2.90	74.57	147.04
245868.00	0.19	0.08	-0.46	0.00	2.65	142.78	287.17
245971.00	0.18	0.12	-0.45	0.00	2.40	189.63	393.14
246075.00	0.23	-0.11	-0.46	0.00	2.65	172.97	348.50
246178.00	0.20	-0.16	-0.48	0.00	2.90	195.44	378.24
246282.00	0.19	0.07	-0.47	0.00	2.65	195.59	385.37
246385.00	0.24	0.12	-0.46	0.00	2.43	243.98	495.97
246489.00	0.26	0.05	-0.45	0.00	2.18	212.75	437.70
246593.00	0.27	-0.09	-0.46	0.00	2.43	203.55	408.51
246695.00	0.30	0.15	-0.45	0.00	2.38	227.48	474.71
246800.00	0.39	-0.22	-0.47	0.00	2.63	220.35	433.92
246903.00	0.39	-0.06	-0.48	0.00	2.88	203.16	393.71
247007.00	0.42	0.22	-0.45	0.00	3.13	198.14	406.16
247111.00	0.42	0.13	-0.44	0.00	3.35	235.81	499.91
247215.00	0.37	-0.02	-0.44	0.00	3.60	197.64	416.43
247318.00	0.31	0.27	-0.41	0.00	0.00	221.69	503.40
247421.00	0.29	0.22	-0.39	0.00	0.18	177.80	430.24
247525.00	0.02	0.54	-0.34	0.00	0.00	201.76	577.83
247616.00	0.08	0.26	-0.31	0.00	0.00	203.11	629.16
247709.00	0.00	0.07	-0.31	0.00	0.00	204.62	648.98
247803.00	0.00	-0.10	-0.32	0.00	0.00	241.21	739.61
247902.00	0.00	-0.32	-0.35	0.00	0.00	231.13	640.01
248001.00	0.00	0.55	-0.29	0.00	0.00	195.82	651.69
248100.00	0.00	0.55	-0.24	0.00	0.00	157.32	648.71
248199.00	0.00	0.31	-0.21	0.00	0.00	128.10	610.69
248298.00	0.00	0.35	-0.17	0.00	0.00	103.54	597.24
248397.00	0.00	-0.18	-0.19	0.00	0.00	109.35	569.88
248496.00	0.00	0.64	-0.13	0.00	0.00	75.35	592.63
248595.00	0.00	0.90	-0.04	0.00	0.00	26.76	713.38
248694.00	0.00	-0.59	-0.10	0.00	0.00	58.42	606.28
248793.00	-0.08	-0.57	-0.15	0.00	0.00	113.33	736.60
248892.00	-0.01	-0.33	-0.19	0.00	0.00	118.83	634.37
248991.00	-0.02	0.30	-0.16	0.00	0.00	112.88	718.87
249090.00	0.00	0.20	-0.14	0.00	0.00	86.75	633.30
249189.00	0.00	0.15	-0.12	0.00	0.00	81.87	672.24
249288.00	-0.05	0.08	-0.11	0.00	0.00	65.90	579.36
249387.00	-0.15	0.14	-0.10	0.00	0.00	62.17	620.88
249486.00	-0.21	-0.25	-0.12	0.00	0.00	62.67	502.28
249585.00	-0.11	0.27	-0.10	0.00	0.00	50.76	518.80
249684.00	0.00	-0.44	-0.14	0.00	0.25	62.94	443.01
249783.00	0.02	-0.90	-0.23	0.00	0.00	126.35	538.10
249882.00	0.08	-0.36	-0.27	0.00	0.00	151.70	557.18
249981.00	0.00	0.45	-0.22	0.00	0.00	141.94	629.61
250080.00	0.00	-0.36	-0.26	0.00	0.00	151.95	577.76
250179.00	0.00	0.02	-0.25	0.00	0.00	161.88	621.57
250278.00	0.00	0.11	-0.24	0.00	0.00	126.46	508.34
250377.00	0.00	-0.23	-0.27	0.00	-0.16	129.02	471.74
250476.00	0.00	-0.01	-0.27	0.00	-0.01	109.80	400.48
250575.00	-0.01	0.17	-0.25	0.00	-0.26	89.45	349.41
250674.00	0.00	0.21	-0.23	0.00	-0.50	68.32	292.00
250773.00	-0.03	0.06	-0.22	0.00	-0.75	39.01	171.18
250872.00	-0.07	0.25	-0.20	0.00	-0.87	33.64	166.29
250971.00	-0.08	0.21	-0.18	0.00	-0.92	25.50	140.99
251070.00	-0.06	0.22	-0.16	0.00	-0.67	30.51	192.94
251169.00	-0.04	0.08	-0.15	0.00	-0.49	25.76	171.66
251268.00	0.00	0.33	-0.12	0.00	0.46	24.87	213.07
251367.00	0.00	0.01	-0.11	0.00	0.71	24.42	211.95
251466.00	0.12	-0.08	-0.12	0.00	0.96	25.66	208.30
251570.00	0.18	-0.38	-0.16	0.00	0.84	38.08	233.41
251673.00	0.23	0.10	-0.15	0.00	0.60	31.03	202.95
251777.00	0.27	-0.17	-0.17	0.00	0.85	33.92	197.94
251881.00	0.31	-0.16	-0.19	0.00	1.10	38.02	201.76
251984.00	0.33	-0.35	-0.22	0.00	0.85	57.89	256.64
252089.00	0.38	-0.66	-0.29	0.00	0.60	87.97	293.25
252192.00	0.37	-0.20	-0.31	0.00	0.35	87.39	270.92
252297.00	0.28	-0.36	-0.35	0.00	0.60	116.40	318.72
252400.00	0.26	-0.24	-0.37	0.00	0.85	128.08	325.56
252505.00	0.31	-0.01	-0.38	0.00	1.10	143.55	363.72
252608.00	0.33	-0.18	-0.39	0.00	1.35	128.45	308.47
252712.00	0.34	-0.19	-0.41	0.00	1.60	137.89	313.84
252816.00	0.33	-0.12	-0.43	0.00	1.85	139.57	307.38
252919.00	0.35	-0.33	-0.46	0.00	2.10	146.00	294.89
253023.00	0.30	0.15	-0.44	0.00	2.06	126.17	265.23
253127.00	0.30	0.03	-0.44	0.00	1.89	144.19	305.24
253232.00	0.30	-0.09	-0.45	0.00	2.14	125.98	260.28
253335.00	0.24	-0.05	-0.46	0.00	2.39	144.82	295.47
253440.00	0.25	0.22	-0.43	0.00	2.33	148.19	320.86
253544.00	0.31	-0.02	-0.43	0.00	2.58	163.81	352.90
253647.00	0.34	-0.16	-0.45	0.00	2.83	146.43	302.26
253751.00	0.33	0.09	-0.44	0.00	2.80	143.63	303.60
253854.00	0.34	0.28	-0.41	0.00	3.05	136.09	310.82
253959.00	0.40	-0.29	-0.44	0.00	3.30	160.16	337.62
254062.00	0.44	-0.07	-0.45	0.00	3.55	173.59	359.21
254167.00	0.46	0.03	-0.45	0.00	3.75	158.21	330.26
254271.00	0.55	-0.05	-0.45	0.00	4.00	161.56	332.78
254388.00	0.49	-0.08	-0.46	0.00	4.25	117.73	236.84
254492.00	0.40	0.16	-0.44	0.00	4.45	135.73	285.14
254597.00	0.36	0.01	-0.44	0.00	4.39	122.74	258.50
254701.00	0.30	0.16	-0.43	0.00	4.39	137.63	302.61
254804.00	0.28	0.06	-0.42	0.00	4.22	126.98	283.83
254909.00	0.24	0.17	-0.40	0.00	4.11	129.75	304.23
255012.00	0.20	0.30	-0.37	0.00	4.11	107.93	276.46
255117.00	0.17	0.48	-0.32	0.00	4.28	99.33	298.05
255221.00	0.25	0.71	-0.25	0.00	4.03	64.29	253.68
255326.00	0.36	0.49	-0.20	0.00	4.19	56.97	286.58
255429.00	0.39	0.29	-0.17	0.00	4.44	51.17	305.08
255534.00	0.38	0.22	-0.14	0.00	4.69	51.46	356.99
255637.00	0.35	0.18	-0.12	0.00	4.94	41.47	331.56
255741.00	0.36	0.01	-0.12	0.00	5.19	45.42	367.13
255846.00	0.46	-0.09	-0.13	0.00	5.44	41.18	308.21
255950.00	0.53	0.09	-0.12	0.00	5.69	40.25	324.88
256067.00	0.54	0.20	-0.10	0.00	5.94	29.65	296.85
256185.00	0.46	0.13	-0.08	0.00	6.19	24.22	288.14
256289.00	0.54	-0.03	-0.09	0.00	6.44	25.65	295.67
256406.00	0.63	-0.15	-0.10	0.00	6.69	37.13	355.10
256523.00	0.55	0.10	-0.09	0.00	6.94	34.50	373.99
256641.00	0.40	-0.26	-0.12	0.00	7.19	47.60	386.14
256745.00	0.31	-0.49	-0.17	0.00	7.21	65.69	373.66
256848.00	0.24	-0.47	-0.22	0.00	6.96	74.58	329.24
256954.00	0.34	0.17	-0.21	0.00	6.71	78.50	377.08
257058.00	0.36	0.26	-0.18	0.00	6.82	65.84	365.93
257163.00	0.35	0.01	-0.18	0.00	6.57	80.11	447.03
257269.00	0.27	0.02	-0.17	0.00	6.32	70.39	398.84
257373.00	0.08	-0.41	-0.22	0.00	6.57	100.76	456.86
257463.00	0.07	-0.06	-0.22	0.00	6.82	95.27	421.53
257555.00	0.22	-0.19	-0.24	0.00	6.57	120.66	494.15
257659.00	0.42	-0.25	-0.27	0.00	6.32	129.06	474.23
257764.00	0.58	-0.62	-0.33	0.00	6.57	155.75	453.52
257881.00	0.52	-0.09	-0.34	0.00	6.82	120.11	338.16
257997.00	0.36	-0.19	-0.36	0.00	7.07	132.19	347.51
258100.00	0.22	-0.10	-0.37	0.00	7.32	105.60	269.19
258203.00	0.16	-0.03	-0.38	0.00	7.57	118.65	299.73
258307.00	0.13	0.13	-0.36	0.00	7.32	103.44	271.64
258410.00	0.12	-0.10	-0.37	0.00	7.57	119.07	303.15
258512.00	0.14	-0.09	-0.38	0.00	7.82	107.74	266.72
258616.00	0.15	-0.01	-0.38	0.00	8.07	108.58	268.00
258719.00	0.16	-0.10	-0.40	0.00	8.32	111.89	268.27
258825.00	0.21	0.02	-0.39	0.00	8.07	118.34	285.81
258928.00	0.21	-0.07	-0.40	0.00	8.32	105.81	250.08
259032.00	0.18	0.00	-0.40	0.00	8.07	101.40	239.76
259136.00	0.13	0.02	-0.40	0.00	7.82	95.70	227.54
259239.00	0.07	0.04	-0.39	0.00	7.95	96.70	232.89
259331.00	0.01	0.02	-0.39	0.00	7.93	97.24	235.58
259421.00	0.00	-0.01	-0.39	0.00	8.18	106.60	257.59
259512.00	0.00	-0.08	-0.40	0.00	8.43	107.79	255.51
259603.00	0.00	-0.05	-0.40	0.00	8.68	109.51	256.36
259693.00	0.00	0.03	-0.40	0.00	8.62	99.06	233.35
259784.00	0.01	0.03	-0.40	0.00	8.57	110.05	260.92
259881.00	0.00	0.00	-0.40	0.00	8.48	98.95	234.87
259980.00	0.00	-0.02	-0.40	0.00	8.73	98.36	232.19
260079.00	0.00	-0.01	-0.40	0.00	8.98	99.11	233.33
260178.00	0.00	-0.01	-0.40	0.00	9.23	99.86	234.48
260277.00	0.00	0.00	-0.40	0.00	9.15	99.23	233.28
260376.00	0.00	-0.11	-0.41	0.00	9.40	100.60	229.77
260475.00	0.01	-0.11	-0.42	0.00	9.65	111.10	246.22
260574.00	0.09	-0.06	-0.43	0.00	9.90	103.43	225.59
260673.00	0.13	-0.01	-0.43	0.00	10.00	94.20	204.65
260776.00	0.07	-0.01	-0.43	0.00	10.00	80.10	173.43
260871.00	0.01	0.01	-0.43	0.00	9.96	87.87	190.59
260970.00	0.00	-0.03	-0.43	0.00	10.00	80.04	172.28
261069.00	0.00	-0.02	-0.44	0.00	10.00	86.92	186.00
261169.00	0.00	-0.00	-0.44	0.00	10.00	80.01	171.13
261267.00	0.00	0.06	-0.43	0.00	10.00	86.86	188.54
261366.00	0.00	0.01	-0.43	0.00	9.94	74.99	163.18
261466.00	0.00	-0.04	-0.43	0.00	10.00	83.65	180.15
261564.00	0.00	0.01	-0.43	0.00	9.95	78.89	170.49
261663.00	0.00	0.01	-0.43	0.00	9.89	87.50	189.50
261763.00	0.00	0.04	-0.43	0.00	9.87	79.75	174.76
261861.00	0.00	0.03	-0.43	0.00	9.83	85.23	188.03
261960.00	0.00	-0.02	-0.43	0.00	10.00	75.72	166.22
262060.00	0.00	0.06	-0.42	0.00	9.99	84.94	189.41
262158.00	0.01	0.02	-0.42	0.00	9.95	77.91	174.43
262257.00	0.01	-0.03	-0.42	0.00	10.00	86.17	191.37
262356.00	0.00	0.05	-0.42	0.00	9.98	87.10	196.04
262455.00	0.00	-0.00	-0.42	0.00	10.00	85.72	192.83
262554.00	0.00	0.01	-0.42	0.00	9.93	76.92	173.70
262653.00	0.00	-0.04	-0.42	0.00	10.00	77.24	172.40
262752.00	0.00	-0.04	-0.43	0.00	10.00	71.63	158.11
262851.00	0.01	0.08	-0.42	0.00	10.00	85.62	192.88
262950.00	0.03	-0.01	-0.42	0.00	10.00	80.24	180.49
263049.00	0.03	-0.07	-0.43	0.00	10.00	78.37	173.05
263148.00	0.03	0.08	-0.42	0.00	10.00	76.53	172.72
263247.00	0.03	-0.06	-0.42	0.00	10.00	66.10	146.92
263347.00	0.01	-0.01	-0.42	0.00	10.00	67.04	148.55
263445.00	0.01	-0.00	-0.42	0.00	10.00	68.61	152.00
263544.00	0.00	0.00	-0.42	0.00	9.92	73.46	162.77
263644.00	0.00	-0.00	-0.42	0.00	10.00	67.88	150.24
263742.00	0.00	0.08	-0.42	0.00	10.00	73.10	165.15
263841.00	0.00	0.06	-0.41	0.00	9.98	66.15	152.05
263941.00	0.00	-0.08	-0.42	0.00	10.00	67.43	151.49
264039.00	0.00	-0.09	-0.43	0.00	10.00	62.61	137.52
264138.00	0.00	0.02	-0.42	0.00	9.95	64.51	142.58
264238.00	0.00	0.00	-0.42	0.00	9.88	65.21	144.27
264336.00	0.00	0.02	-0.42	0.00	9.82	73.70	163.77
264435.00	0.01	0.03	-0.42	0.00	9.80	67.95	152.30
264535.00	0.00	-0.01	-0.42	0.00	10.00	75.07	167.64
264633.00	0.00	0.02	-0.42	0.00	9.94	69.50	155.84
264732.00	0.00	0.02	-0.42	0.00	9.88	77.50	174.61
264832.00	0.00	0.03	-0.41	0.00	9.83	72.29	164.40
264930.00	0.00	0.00	-0.41	0.00	9.75	71.82	163.50
265029.00	0.00	-0.09	-0.42	0.00	10.00	72.09	160.08
265128.00	0.01	-0.00	-0.42	0.00	10.00	82.07	182.08
265227.00	0.02	0.06	-0.42	0.00	10.00	79.72	179.52
265326.00	0.03	0.04	-0.41	0.00	10.00	85.77	195.35
265425.00	0.07	0.04	-0.41	0.00	10.00	69.61	160.09
265525.00	0.08	0.05	-0.41	0.00	10.00	67.25	156.82
265623.00	0.06	0.00	-0.40	0.00	10.00	56.43	131.70
265722.00	0.02	-0.03	-0.41	0.00	10.00	61.34	142.00
265822.00	0.00	0.03	-0.40	0.00	9.94	57.11	133.27
265920.00	0.01	0.06	-0.40	0.00	9.93	67.74	160.89
266019.00	0.00	0.02	-0.40	0.00	9.85	64.78	154.72
266119.00	0.00	-0.04	-0.40	0.00	10.00	58.86	139.16
266217.00	0.01	0.02	-0.40	0.00	9.94	63.51	151.12
266316.00	0.00	0.03	-0.39	0.00	9.87	58.81	141.12
266416.00	0.00	0.04	-0.39	0.00	9.81	59.00	142.99
266514.00	0.02	0.01	-0.39	0.00	9.75	59.25	143.86
266613.00	0.02	0.02	-0.39	0.00	9.70	58.59	143.15
266713.00	0.04	-0.00	-0.39	0.00	9.95	55.29	134.96
266811.00	0.03	0.01	-0.39	0.00	9.90	57.12	139.89
266910.00	0.03	0.08	-0.38	0.00	9.94	52.22	130.70
267010.00	0.03	-0.07	-0.39	0.00	10.00	56.77	139.07
267108.00	0.05	0.00	-0.39	0.00	10.00	53.82	131.87
267207.00	0.03	-0.02	-0.39	0.00	10.00	55.00	134.15
267307.00	0.03	-0.03	-0.39	0.00	10.00	54.78	132.39
267405.00	0.01	0.06	-0.39	0.00	9.98	58.26	143.29
267504.00	0.00	-0.04	-0.39	0.00	10.00	53.82	130.95
267603.00	0.00	-0.02	-0.39	0.00	10.00	58.05	140.47
267703.00	0.00	-0.06	-0.40	0.00	10.00	48.25	114.95
267801.00	0.00	0.01	-0.40	0.00	9.91	55.97	133.75
267900.00	0.00	0.03	-0.39	0.00	9.84	51.15	123.13
268000.00	0.00	-0.15	-0.41	0.00	10.00	59.74	137.83
268098.00	0.01	-0.06	-0.41	0.00	10.00	60.89	138.29
268197.00	0.04	-0.03	-0.42	0.00	10.00	71.69	161.35
268297.00	0.10	-0.10	-0.43	0.00	10.00	61.61	135.07
268401.00	0.13	-0.16	-0.44	0.00	10.00	68.43	143.80
268504.00	0.13	-0.03	-0.45	0.00	10.00	63.48	132.27
268608.00	0.12	0.03	-0.44	0.00	9.75	70.90	148.84
268712.00	0.10	0.08	-0.44	0.00	9.50	62.41	133.74
268817.00	0.06	0.04	-0.43	0.00	9.61	65.93	142.94
268907.00	0.05	0.06	-0.43	0.00	9.70	59.26	130.45
268998.00	0.02	0.00	-0.43	0.00	9.67	65.06	143.34
269088.00	0.00	0.04	-0.42	0.00	9.64	63.45	141.07
269188.00	0.00	-0.03	-0.43	0.00	9.89	60.19	132.85
269286.00	0.00	-0.01	-0.43	0.00	10.00	63.91	140.86
269385.00	0.00	0.02	-0.42	0.00	9.95	53.20	117.89
269485.00	0.00	-0.05	-0.43	0.00	10.00	52.80	115.49
269583.00	0.00	0.01	-0.43	0.00	9.94	52.99	116.26
269682.00	0.00	0.02	-0.43	0.00	9.89	52.73	116.38
269782.00	0.00	-0.01	-0.43	0.00	10.00	51.20	112.82
269880.00	0.00	-0.02	-0.43	0.00	10.00	54.66	119.85
269979.00	0.00	-0.03	-0.43	0.00	10.00	47.36	103.17
270078.00	0.00	0.11	-0.42	0.00	10.00	51.77	115.95
270178.00	0.00	-0.01	-0.42	0.00	10.00	46.06	102.98
270276.00	0.00	-0.01	-0.42	0.00	10.00	45.26	101.00
270375.00	0.00	0.11	-0.41	0.00	10.00	42.77	98.29
270475.00	0.00	-0.01	-0.41	0.00	10.00	45.70	104.71
270573.00	0.00	0.00	-0.41	0.00	9.91	46.27	106.04
270672.00	0.00	0.03	-0.41	0.00	9.85	53.01	122.34
270772.00	0.00	0.02	-0.41	0.00	9.79	49.28	114.51
270870.00	0.00	-0.13	-0.42	0.00	10.00	53.56	120.34
270969.00	0.00	-0.17	-0.44	0.00	10.00	53.62	115.11
271069.00	0.01	-0.05	-0.44	0.00	10.00	72.82	154.32
271167.00	0.06	-0.02	-0.44	0.00	10.00	68.68	144.70
271266.00	0.10	0.02	-0.44	0.00	9.75	60.45	128.03
271371.00	0.09	0.01	-0.44	0.00	9.88	57.55	122.06
271464.00	0.02	-0.00	-0.44	0.00	10.00	56.22	119.12
271563.00	0.00	0.09	-0.43	0.00	10.00	52.84	114.61
271663.00	0.00	0.01	-0.43	0.00	9.94	56.10	121.84
271761.00	0.00	0.03	-0.43	0.00	9.90	53.06	116.23
271860.00	0.00	0.06	-0.42	0.00	9.89	59.83	133.01
271960.00	0.00	0.00	-0.42	0.00	9.81	56.68	126.08
272058.00	0.01	-0.09	-0.43	0.00	10.00	72.61	157.66
272157.00	0.00	-0.06	-0.44	0.00	10.00	58.93	125.96
272257.00	0.00	-0.02	-0.44	0.00	10.00	63.17	134.35
272356.00	0.00	-0.05	-0.44	0.00	10.00	54.31	113.93
272454.00	0.00	-0.08	-0.45	0.00	10.00	55.85	114.92
272553.00	0.00	-0.03	-0.46	0.00	10.00	61.89	126.40
272653.00	0.00	-0.08	-0.46	0.00	10.00	64.80	129.70
272751.00	0.01	-0.08	-0.47	0.00	10.00	94.82	185.95
272850.00	0.08	-0.10	-0.48	0.00	10.00	125.16	239.37
272950.00	0.24	-0.12	-0.49	0.00	10.00	140.79	261.27
273053.00	0.32	-0.49	-0.54	0.00	10.00	125.22	206.65
273158.00	0.30	0.04	-0.54	0.00	9.79	120.99	201.72
273261.00	0.27	-0.03	-0.54	0.00	10.00	116.42	192.88
273364.00	0.29	-0.03	-0.55	0.00	10.00	111.38	183.34
273468.00	0.27	0.17	-0.53	0.00	9.87	121.18	207.55
273572.00	0.29	-0.13	-0.54	0.00	10.00	120.00	199.38
273676.00	0.29	0.33	-0.51	0.00	10.00	119.22	214.65
273779.00	0.31	-0.06	-0.51	0.00	10.00	136.21	241.56
273883.00	0.39	-0.22	-0.54	0.00	10.00	133.03	223.76
273987.00	0.43	-0.14	-0.55	0.00	0.00	93.00	151.27
274091.00	0.31	0.17	-0.53	0.00	-0.17	139.60	236.25
274195.00	0.02	0.54	-0.48	0.00	0.48	211.85	409.39
274285.00	0.00	0.56	-0.43	0.00	0.00	245.24	538.42
274376.00	0.00	0.03	-0.43	0.00	0.00	363.00	801.80
274467.00	0.00	0.00	-0.42	0.00	0.00	307.23	679.00
274557.00	0.00	-0.32	-0.45	0.00	0.00	328.19	673.09
274648.00	0.00	0.93	-0.37	0.00	0.00	214.52	554.47
274742.00	0.00	-0.24	-0.39	0.00	0.25	150.93	365.00
274832.00	0.01	-0.61	-0.45	0.00	0.44	102.84	214.38
274929.00	0.04	-0.34	-0.48	0.00	0.69	95.87	184.12
275028.00	0.00	0.10	-0.47	0.00	0.77	104.32	205.22
275128.00	0.00	-0.16	-0.49	0.00	1.02	109.43	206.80
275226.00	0.00	-0.02	-0.49	0.00	1.27	100.22	188.35
275325.00	0.00	-0.12	-0.50	0.00	1.52	89.66	163.88
275425.00	0.00	-0.03	-0.50	0.00	1.77	73.36	133.11
275523.00	0.00	-0.35	-0.54	0.00	2.02	82.54	138.35
275622.00	0.07	-0.45	-0.58	0.00	0.00	219.41	333.21
275722.00	0.16	0.63	-0.52	0.00	0.00	319.01	557.49
275825.00	0.00	-0.20	-0.54	0.00	0.00	306.09	509.67
275919.00	0.00	0.29	-0.51	0.00	0.25	212.35	376.39
276019.00	0.02	0.17	-0.50	0.00	0.46	105.13	193.77
276117.00	0.01	-0.16	-0.51	0.00	0.71	52.62	93.39
276216.00	0.00	-0.01	-0.51	0.00	0.96	20.10	35.58
276316.00	0.00	-0.11	-0.53	0.00	1.21	6.63	11.44
276414.00	0.00	-0.52	-0.58	0.00	0.00	21.23	32.63
276513.00	0.03	-0.16	-0.59	0.00	0.00	229.62	341.03
276613.00	0.00	0.08	-0.58	0.00	0.00	315.79	476.79
276711.00	0.00	-0.13	-0.60	0.00	0.00	239.63	351.91
276810.00	-0.01	0.42	-0.56	0.00	0.00	169.30	272.38
276910.00	-0.11	0.19	-0.54	0.00	-0.04	113.41	190.44
277009.00	-0.24	-0.16	-0.55	0.00	0.00	126.91	205.61
277107.00	-0.21	-0.15	-0.57	0.00	0.00	153.18	239.94
277207.00	-0.08	0.14	-0.55	0.00	0.00	266.35	430.43
277306.00	0.00	0.12	-0.54	0.00	0.12	235.61	390.89
277404.00	0.00	0.15	-0.53	0.00	0.00	320.23	549.66
277504.00	0.00	0.14	-0.51	0.00	0.14	261.05	463.06
277603.00	0.02	0.18	-0.50	0.00	0.37	245.50	454.08
277701.00	0.03	0.40	-0.46	0.00	0.62	149.52	304.59
277800.00	0.03	-0.39	-0.50	0.00	0.87	20.16	37.35
277900.00	0.02	-0.72	-0.57	0.00	0.00	34.52	54.22
277998.00	-0.02	0.64	-0.50	0.00	0.00	339.71	616.28
278097.00	0.00	1.12	-0.39	0.00	0.00	257.98	622.64
278197.00	0.00	-0.05	-0.40	0.00	0.00	262.62	624.21
278295.00	0.00	-0.18	-0.42	0.00	0.25	196.68	445.15
278394.00	0.02	-0.06	-0.42	0.00	0.50	222.12	494.46
278494.00	0.01	-0.10	-0.43	0.00	0.75	229.46	496.96
278592.00	0.00	0.50	-0.38	0.00	0.00	223.32	554.09
278691.00	-0.02	0.07	-0.38	0.00	0.00	209.99	531.94
278791.00	-0.12	0.22	-0.35	0.00	-0.01	177.83	481.91
278889.00	-0.10	0.17	-0.34	0.00	-0.06	153.73	439.42
278988.00	-0.13	0.22	-0.31	0.00	-0.10	117.46	360.75
279088.00	-0.13	0.16	-0.30	0.00	-0.35	95.51	309.63
279187.00	-0.13	-0.11	-0.31	0.00	-0.60	73.79	230.08
279285.00	-0.13	-0.07	-0.32	0.00	-0.08	77.87	237.03
279385.00	-0.08	0.40	-0.28	0.00	-0.33	50.33	176.65
279484.00	-0.04	0.45	-0.23	0.00	-0.42	54.64	230.10
279582.00	0.00	0.48	-0.19	0.00	0.11	56.39	299.31
279682.00	0.01	0.04	-0.18	0.00	0.16	59.86	325.28
279781.00	0.09	-0.25	-0.21	0.00	0.41	50.75	241.57
279879.00	0.10	-0.12	-0.22	0.00	0.16	45.64	204.85
279983.00	0.10	0.16	-0.20	0.00	-0.09	42.83	209.01
280087.00	0.09	0.24	-0.18	0.00	0.52	33.97	190.17
280179.00	0.01	0.14	-0.16	0.00	0.77	32.52	197.06
280275.00	0.05	0.06	-0.16	0.00	1.02	32.27	202.76
280375.00	0.04	-0.01	-0.16	0.00	1.27	28.22	176.33
280473.00	0.04	-0.09	-0.17	0.00	1.52	32.85	194.77
280572.00	0.08	0.06	-0.16	0.00	1.77	32.49	200.44
280672.00	0.03	-0.41	-0.20	0.00	2.02	58.84	287.76
280770.00	0.09	0.08	-0.19	0.00	2.27	64.42	327.88
280869.00	0.25	-0.17	-0.21	0.00	2.02	79.33	371.00
280973.00	0.35	-0.32	-0.24	0.00	1.77	65.28	262.11
281079.00	0.35	-0.41	-0.29	0.00	1.52	52.09	176.14
281182.00	0.19	-0.27	-0.32	0.00	1.77	44.23	135.39
281285.00	0.02	-0.08	-0.32	0.00	2.02	51.83	154.51
281375.00	0.00	0.00	-0.32	0.00	1.92	47.20	140.75
281468.00	0.00	-0.14	-0.34	0.00	2.17	50.17	143.47
281563.00	0.00	-0.12	-0.35	0.00	2.42	40.41	111.54
281662.00	0.00	-0.10	-0.36	0.00	2.67	42.52	113.95
281760.00	0.00	-0.09	-0.37	0.00	2.92	62.78	163.95
281860.00	0.08	-0.37	-0.40	0.00	3.17	102.46	240.81
281959.00	0.23	-0.38	-0.44	0.00	3.28	156.00	331.32
282061.00	0.34	-0.31	-0.47	0.00	3.53	80.19	157.30
282165.00	0.21	-0.06	-0.48	0.00	3.78	76.20	147.27
282268.00	0.04	0.06	-0.47	0.00	3.91	103.95	204.02
282358.00	0.01	-0.09	-0.48	0.00	4.16	112.08	215.52
282454.00	0.07	-0.14	-0.49	0.00	4.41	115.68	215.09
282553.00	0.14	-0.14	-0.51	0.00	4.53	109.37	196.96
282655.00	0.07	0.06	-0.50	0.00	4.75	104.63	191.32
282750.00	0.02	0.02	-0.50	0.00	4.80	105.38	193.63
282850.00	0.00	-0.06	-0.50	0.00	5.05	104.84	189.85
282948.00	0.02	-0.12	-0.52	0.00	5.30	117.32	206.81
283047.00	0.08	-0.25	-0.54	0.00	5.55	149.76	249.12
283147.00	0.18	0.12	-0.53	0.00	5.30	189.61	324.21
283250.00	0.26	-0.06	-0.54	0.00	5.55	151.37	255.28
283354.00	0.22	0.05	-0.53	0.00	5.30	146.26	249.44
283457.00	0.13	0.13	-0.52	0.00	5.05	147.57	259.27
283561.00	0.15	0.09	-0.51	0.00	4.80	179.20	321.49
283664.00	0.14	0.03	-0.51	0.00	4.55	172.99	312.33
283767.00	0.15	0.16	-0.49	0.00	4.30	176.66	331.44
283871.00	0.15	0.02	-0.49	0.00	4.05	179.58	338.55
283974.00	0.18	-0.02	-0.49	0.00	4.30	180.30	338.17
284079.00	0.23	-0.02	-0.49	0.00	4.55	171.19	319.54
284182.00	0.24	0.02	-0.49	0.00	4.30	150.85	283.02
284285.00	0.21	-0.01	-0.49	0.00	4.55	147.43	275.60
284389.00	0.18	0.06	-0.48	0.00	4.30	141.96	269.48
284492.00	0.16	-0.06	-0.49	0.00	4.55	140.63	263.10
284596.00	0.15	-0.09	-0.50	0.00	4.77	141.69	259.02
284699.00	0.15	0.03	-0.50	0.00	4.52	146.22	268.99
284804.00	0.15	-0.09	-0.51	0.00	4.73	156.49	281.83
284907.00	0.15	-0.07	-0.51	0.00	4.94	148.14	262.53
285010.00	0.20	0.11	-0.50	0.00	4.69	146.76	266.89
285114.00	0.26	-0.09	-0.51	0.00	4.94	118.31	210.68
285218.00	0.20	0.05	-0.51	0.00	4.69	121.59	219.39
285322.00	0.12	0.28	-0.48	0.00	4.44	129.37	250.24
285425.00	0.16	0.11	-0.47	0.00	4.19	137.40	273.60
285529.00	0.15	-0.03	-0.47	0.00	4.44	129.15	255.35
285632.00	0.15	0.20	-0.45	0.00	4.19	125.95	261.97
285735.00	0.20	-0.01	-0.45	0.00	4.44	114.91	238.22
285839.00	0.18	-0.06	-0.46	0.00	4.69	113.24	231.35
285942.00	0.17	0.14	-0.44	0.00	4.44	112.93	239.17
286046.00	0.17	0.23	-0.42	0.00	4.23	117.82	265.72
286150.00	0.16	0.15	-0.40	0.00	3.98	100.24	235.79
286254.00	0.15	0.18	-0.38	0.00	3.73	102.63	254.50
286358.00	0.10	-0.05	-0.39	0.00	3.98	99.03	242.24
286448.00	0.02	-0.05	-0.39	0.00	4.23	86.19	208.15
286539.00	0.00	0.06	-0.39	0.00	4.24	88.76	217.84
286629.00	0.00	0.15	-0.37	0.00	4.34	89.07	227.40
286721.00	0.03	0.14	-0.36	0.00	4.47	87.62	232.18
286811.00	0.04	0.02	-0.36	0.00	4.50	93.94	250.24
286909.00	0.04	-0.08	-0.37	0.00	4.75	85.69	223.16
287007.00	0.03	0.00	-0.37	0.00	4.75	93.70	244.35
287107.00	0.04	-0.17	-0.38	0.00	5.00	92.75	230.19
287206.00	0.06	-0.13	-0.40	0.00	5.25	109.74	262.66
287304.00	0.13	-0.14	-0.41	0.00	5.45	109.85	253.04
287410.00	0.22	-0.21	-0.43	0.00	5.70	116.59	253.22
287513.00	0.25	-0.29	-0.46	0.00	5.95	101.33	203.95
287618.00	0.21	-0.14	-0.48	0.00	6.20	123.17	238.81
287722.00	0.23	-0.13	-0.49	0.00	6.45	120.42	226.16
287826.00	0.29	-0.12	-0.50	0.00	6.70	166.69	303.55
287930.00	0.34	0.14	-0.49	0.00	6.70	123.92	233.66
288035.00	0.29	-0.11	-0.50	0.00	6.95	130.07	238.37
288139.00	0.27	0.06	-0.49	0.00	6.70	104.45	194.13
288242.00	0.20	-0.14	-0.51	0.00	6.95	128.65	231.09
288346.00	0.22	-0.13	-0.52	0.00	7.20	129.58	225.78
288449.00	0.27	-0.17	-0.54	0.00	7.45	135.58	227.09
288552.00	0.24	-0.08	-0.55	0.00	7.70	136.75	224.76
288656.00	0.31	0.09	-0.54	0.00	7.53	148.84	249.67
288759.00	0.37	-0.17	-0.55	0.00	0.00	129.36	208.69
288864.00	0.34	-0.09	-0.56	0.00	0.00	154.54	244.40
288969.00	0.02	0.73	-0.49	0.00	0.25	186.80	352.53
289059.00	0.01	0.53	-0.44	0.00	0.00	282.78	601.13
289150.00	0.06	0.03	-0.44	0.00	0.00	283.74	607.76
289242.00	0.00	-0.58	-0.49	0.00	0.00	339.35	635.87
289333.00	0.00	-0.10	-0.50	0.00	0.00	312.05	572.08
289423.00	0.00	0.22	-0.48	0.00	0.23	254.96	490.42
289513.00	0.00	0.61	-0.42	0.00	0.48	222.33	491.47
289603.00	0.00	0.03	-0.42	0.00	0.47	176.95	394.27
289694.00	0.06	-0.28	-0.45	0.00	0.72	142.32	296.68
289784.00	0.16	-0.26	-0.47	0.00	0.79	123.25	241.97
289889.00	0.17	-0.11	-0.48	0.00	1.04	118.83	226.99
289992.00	0.15	-0.02	-0.48	0.00	1.29	102.18	193.98
290096.00	0.16	-0.08	-0.49	0.00	1.54	118.00	219.82
290199.00	0.23	-0.12	-0.51	0.00	1.79	117.57	212.58
290302.00	0.28	0.02	-0.50	0.00	1.54	126.93	230.45
290407.00	0.29	-0.04	-0.51	0.00	1.79	125.15	225.13
290510.00	0.32	0.15	-0.49	0.00	1.74	126.34	235.55
290614.00	0.34	-0.01	-0.49	0.00	1.99	147.15	273.92
290718.00	0.36	-0.22	-0.52	0.00	2.24	140.37	247.65
290822.00	0.32	0.04	-0.51	0.00	2.06	156.98	279.67
290926.00	0.36	-0.10	-0.52	0.00	2.31	159.12	276.56
291031.00	0.38	-0.24	-0.55	0.00	2.56	142.86	234.30
291134.00	0.30	-0.01	-0.55	0.00	2.81	134.25	219.83
291237.00	0.25	0.15	-0.53	0.00	2.58	180.43	306.00
291342.00	0.37	-0.22	-0.56	0.00	0.00	189.31	304.86
291446.00	0.40	-0.42	-0.60	0.00	0.00	194.36	284.49
291552.00	0.05	0.24	-0.57	0.00	0.00	324.28	501.73
291642.00	0.00	1.14	-0.47	0.00	0.00	320.94	630.05
291736.00	0.00	-1.00	-0.57	0.00	0.00	462.82	729.16
291823.00	0.00	0.99	-0.48	0.00	0.00	312.27	600.92
291918.00	0.00	0.78	-0.40	0.00	0.00	275.82	643.74
292008.00	0.00	0.26	-0.38	0.00	0.00	232.24	579.15
292100.00	0.00	0.42	-0.34	0.00	0.00	204.57	573.70
292190.00	0.00	0.12	-0.33	0.00	0.00	173.15	502.59
292280.00	0.00	-0.02	-0.33	0.00	0.25	165.65	478.30
292371.00	0.00	-0.13	-0.35	0.00	0.50	152.13	423.16
292461.00	0.00	0.11	-0.34	0.00	0.53	147.24	422.53
292552.00	0.02	0.17	-0.32	0.00	0.66	124.94	376.79
292651.00	0.08	0.23	-0.30	0.00	0.46	77.41	252.90
292750.00	0.19	0.54	-0.24	0.00	0.21	55.21	222.22
292853.00	0.28	0.65	-0.18	0.00	0.46	33.94	190.17
292958.00	0.31	0.65	-0.11	0.00	0.71	24.72	227.63
293061.00	0.31	0.73	-0.03	0.00	0.96	7.59	230.09
293166.00	0.25	0.31	0.00	0.00	0.71	-0.01	329.05
293272.00	0.17	0.02	0.00	0.00	0.46	-0.65	253.51
293379.00	0.14	0.12	0.02	0.00	0.21	-4.04	264.45
293485.00	0.18	0.48	0.07	0.00	-0.04	-16.95	255.66
293592.00	0.11	0.08	0.08	0.00	-0.29	-25.49	338.35
293698.00	-0.05	0.21	0.10	0.00	-0.54	-29.01	296.91
293793.00	-0.06	-0.17	0.08	0.00	-0.79	-28.72	354.07
293885.00	-0.08	-0.09	0.07	0.00	0.00	-38.73	535.39
293977.00	-0.06	0.19	0.09	0.00	0.00	-62.74	697.52
294070.00	0.00	-0.17	0.07	0.00	0.00	-44.79	604.49
294161.00	0.00	0.37	0.11	0.00	0.00	-70.22	651.02
294255.00	0.00	0.41	0.15	0.00	0.00	-86.26	585.32
294349.00	0.00	0.54	0.20	0.00	0.00	-132.30	664.16
294443.00	0.00	0.30	0.22	0.00	0.00	-137.04	599.54
294536.00	0.00	0.03	0.23	0.00	0.00	-136.15	587.65
294631.00	0.00	0.41	0.27	0.00	0.00	-155.97	570.71
294729.00	0.00	0.08	0.27	0.00	0.00	-162.71	577.83
294829.00	0.00	-0.09	0.27	0.00	0.00	-151.35	557.28
294928.00	0.00	-0.21	0.24	0.00	0.00	-139.75	560.30
295027.00	0.00	0.05	0.25	0.00	0.00	-144.79	567.76
295126.00	0.00	0.05	0.25	0.00	0.00	-148.25	569.81
295225.00	0.00	-0.04	0.25	0.00	0.00	-140.99	551.37
295324.00	0.00	-0.62	0.19	0.00	0.00	-104.12	545.59
295422.00	0.00	-0.62	0.13	0.00	0.00	-74.45	578.33
295522.00	0.00	0.13	0.14	0.00	0.00	-80.34	566.21
295621.00	0.00	-0.20	0.12	0.00	0.00	-77.11	631.45
295719.00	0.00	0.04	0.13	0.00	0.00	-67.68	537.82
295819.00	-0.01	-0.34	0.09	0.00	0.00	-54.81	600.72
295918.00	0.00	0.11	0.10	0.00	-0.25	-48.23	472.36
296016.00	0.00	0.07	0.11	0.00	0.00	-63.86	588.19
296116.00	0.00	-0.14	0.09	0.00	0.00	-51.19	544.97
296215.00	0.00	-0.29	0.06	0.00	0.00	-39.37	607.81
296313.00	0.00	-0.23	0.04	0.00	0.00	-21.57	508.21
296413.00	0.00	-0.31	0.01	0.00	0.00	-6.33	550.01
296512.00	0.00	-0.34	-0.02	0.00	0.25	11.17	498.65
296610.00	0.00	-0.41	-0.06	0.00	0.00	33.06	527.95
296710.00	0.04	-0.74	-0.14	0.00	0.00	70.15	508.86
296809.00	-0.02	-0.30	-0.17	0.00	0.00	93.39	555.81
296907.00	0.00	0.17	-0.15	0.00	0.00	83.73	554.58
297007.00	-0.01	0.20	-0.13	0.00	0.00	69.98	534.86
297106.00	-0.03	0.01	-0.13	0.00	0.00	74.60	572.63
297205.00	0.00	-0.00	-0.13	0.00	0.00	82.05	627.74
297304.00	0.00	0.43	-0.09	0.00	0.00	56.11	642.96
297403.00	0.00	-0.01	-0.09	0.00	0.00	58.02	658.58
297502.00	0.00	-1.10	-0.20	0.00	0.00	123.53	620.91
297601.00	0.00	0.49	-0.15	0.00	0.25	66.82	449.21
297700.00	0.01	0.60	-0.09	0.00	0.50	36.24	411.60
297799.00	0.13	-0.14	-0.10	0.00	0.75	44.96	438.54
297903.00	0.20	-0.02	-0.10	0.00	0.00	57.08	544.39
298005.00	0.24	-0.25	-0.13	0.00	0.00	72.53	556.16
298108.00	0.01	0.01	-0.13	0.00	0.00	65.14	504.48
298201.00	-0.03	-0.32	-0.16	0.00	0.00	83.52	522.35
298294.00	0.00	-0.10	-0.17	0.00	0.00	88.46	521.53
298393.00	-0.02	0.05	-0.16	0.00	0.00	88.35	537.50
298491.00	0.00	-0.28	-0.19	0.00	0.00	101.90	529.71
298591.00	0.00	0.24	-0.17	0.00	0.00	88.11	526.86
298690.00	0.00	-0.59	-0.22	0.00	0.00	129.05	565.74
298788.00	-0.04	0.28	-0.20	0.00	0.00	99.73	501.34
298888.00	0.00	-0.11	-0.21	0.00	0.00	115.67	548.81
298987.00	0.00	0.27	-0.18	0.00	0.25	81.16	444.56
299085.00	0.00	0.01	-0.18	0.00	0.24	86.53	476.48
299185.00	0.03	-0.80	-0.26	0.00	-0.01	27.69	104.27
299284.00	0.08	-1.02	-0.36	0.00	0.85	15.81	41.99
299383.00	0.03	-0.62	-0.42	0.00	1.05	97.25	216.97
299482.00	0.14	0.36	-0.39	0.00	0.00	261.23	642.59
299585.00	0.18	-0.02	-0.39	0.00	0.00	244.21	597.42
299692.00	0.01	0.11	-0.38	0.00	0.00	256.30	648.15
299782.00	0.00	-0.37	-0.41	0.00	0.25	209.83	482.78
299878.00	0.00	0.05	-0.41	0.00	0.25	202.59	472.04
299977.00	0.01	-0.04	-0.41	0.00	0.50	133.73	308.09
300076.00	0.03	0.23	-0.39	0.00	0.75	66.99	164.44
300175.00	0.04	0.06	-0.38	0.00	0.97	7.66	19.11
300274.00	0.07	0.03	-0.38	0.00	1.22	7.49	18.85
300372.00	0.12	-0.53	-0.43	0.00	1.05	7.11	15.53
300476.00	0.10	-0.11	-0.44	0.00	1.30	7.66	16.22
300571.00	0.05	-0.29	-0.47	0.00	1.55	8.11	16.00
300669.00	0.00	0.53	-0.42	0.00	1.80	6.57	14.84
300769.00	0.00	0.12	-0.40	0.00	1.99	6.73	15.70
300868.00	0.00	-0.16	-0.42	0.00	2.24	8.90	19.89
300966.00	0.01	-0.10	-0.43	0.00	2.49	79.34	172.61
301066.00	0.10	-0.25	-0.46	0.00	2.45	171.39	349.28
301170.00	0.26	0.12	-0.44	0.00	2.28	104.33	219.38
301274.00	0.27	0.09	-0.43	0.00	2.15	36.47	78.59
301378.00	0.07	0.14	-0.42	0.00	2.40	20.18	45.18
301468.00	0.00	-0.14	-0.43	0.00	2.65	29.73	64.40
301561.00	0.04	-0.10	-0.44	0.00	2.90	81.20	171.74
301660.00	0.13	0.10	-0.43	0.00	2.65	93.28	202.39
301764.00	0.20	-0.09	-0.44	0.00	2.90	51.02	107.92
301868.00	0.24	0.01	-0.44	0.00	2.67	16.42	34.87
301972.00	0.26	-0.11	-0.45	0.00	2.92	6.60	13.60
302075.00	0.22	-0.25	-0.48	0.00	3.12	34.07	65.84
302179.00	0.15	0.23	-0.45	0.00	2.87	137.66	282.40
302281.00	0.23	-0.08	-0.46	0.00	3.12	124.28	249.54
302385.00	0.26	-0.07	-0.47	0.00	3.37	68.36	134.75
302488.00	0.24	0.18	-0.45	0.00	3.22	40.99	84.60
302593.00	0.20	0.05	-0.45	0.00	2.97	50.17	105.06
302696.00	0.16	0.03	-0.44	0.00	2.72	59.52	125.68
302800.00	0.20	0.11	-0.43	0.00	2.47	119.64	259.95
302904.00	0.31	-0.15	-0.45	0.00	2.72	96.77	202.09
303008.00	0.40	0.09	-0.44	0.00	2.85	52.80	112.94
303112.00	0.42	0.09	-0.43	0.00	3.04	54.28	119.14
303216.00	0.36	0.10	-0.42	0.00	3.10	71.87	162.37
303321.00	0.32	0.17	-0.40	0.00	3.17	120.87	286.49
303425.00	0.35	-0.29	-0.43	0.00	3.42	109.06	237.90
303528.00	0.35	-0.12	-0.44	0.00	3.67	97.90	206.99
303633.00	0.39	0.22	-0.42	0.00	3.92	89.05	200.35
303736.00	0.42	0.08	-0.41	0.00	4.11	87.41	201.07
303841.00	0.36	-0.12	-0.42	0.00	4.36	91.34	203.28
303944.00	0.29	0.16	-0.41	0.00	4.36	95.96	223.17
304049.00	0.26	0.15	-0.39	0.00	4.30	87.10	211.76
304152.00	0.27	-0.24	-0.41	0.00	4.55	47.22	107.22
304256.00	0.20	0.15	-0.40	0.00	4.34	102.21	242.42
304359.00	0.29	0.15	-0.38	0.00	4.35	98.51	243.95
304463.00	0.37	-0.15	-0.40	0.00	4.60	73.54	174.01
304569.00	0.40	-0.02	-0.40	0.00	4.85	72.72	170.93
304672.00	0.40	-0.05	-0.41	0.00	5.10	54.47	126.15
304777.00	0.32	-0.00	-0.41	0.00	5.35	98.46	227.80
304880.00	0.32	0.04	-0.40	0.00	5.27	117.36	274.27
304985.00	0.43	-0.10	-0.41	0.00	5.52	97.37	221.14
305088.00	0.45	-0.17	-0.43	0.00	5.77	59.64	129.34
305192.00	0.47	0.52	-0.38	0.00	6.02	94.11	236.85
305297.00	0.48	-0.09	-0.39	0.00	6.27	77.57	190.09
305401.00	0.49	-0.11	-0.40	0.00	6.52	47.57	112.75
305505.00	0.40	-0.16	-0.42	0.00	6.77	45.58	103.19
305608.00	0.34	0.44	-0.37	0.00	7.02	103.59	266.75
305713.00	0.38	-0.33	-0.41	0.00	7.27	25.75	59.99
305816.00	0.28	0.23	-0.38	0.00	7.33	66.89	166.67
305920.00	0.27	-0.09	-0.39	0.00	7.58	83.56	202.70
306024.00	0.38	-0.16	-0.41	0.00	7.83	69.26	160.24
306127.00	0.45	-0.34	-0.44	0.00	8.08	8.57	18.06
306232.00	0.38	0.06	-0.44	0.00	8.17	18.64	39.91
306335.00	0.40	0.33	-0.40	0.00	8.42	20.96	49.15
306442.00	0.37	0.19	-0.38	0.00	8.67	5.14	12.76
306545.00	0.24	-0.13	-0.40	0.00	8.92	4.89	11.71
306649.00	0.14	0.06	-0.39	0.00	8.67	5.42	13.23
306752.00	0.04	0.08	-0.38	0.00	8.85	4.71	11.78
306843.00	0.05	-0.08	-0.39	0.00	9.10	11.44	27.98
306933.00	0.00	0.08	-0.38	0.00	9.13	19.36	48.37
307023.00	0.00	-0.05	-0.38	0.00	9.38	18.26	45.07
307113.00	0.00	0.02	-0.38	0.00	9.33	18.18	45.10
307204.00	0.00	-0.01	-0.38	0.00	9.58	17.44	43.13
307303.00	0.00	0.03	-0.38	0.00	9.55	16.08	40.14
307402.00	0.00	-0.11	-0.39	0.00	9.80	9.65	23.32
307501.00	0.00	-0.12	-0.40	0.00	10.00	32.71	76.40
307600.00	0.00	0.30	-0.38	0.00	10.00	72.01	182.75
307699.00	0.02	0.17	-0.36	0.00	10.00	103.66	276.45
307798.00	0.09	0.01	-0.36	0.00	10.00	123.05	329.40
307897.00	0.20	0.10	-0.35	0.00	9.75	128.74	354.85
308001.00	0.34	-0.08	-0.36	0.00	10.00	142.90	383.31
308105.00	0.51	0.19	-0.34	0.00	9.95	164.02	468.44
308222.00	0.69	-0.10	-0.35	0.00	0.00	205.09	564.19
308340.00	0.72	-0.18	-0.37	0.00	0.00	249.83	643.55
308457.00	0.23	-0.02	-0.37	0.00	0.00	275.58	704.00
308562.00	-0.10	0.03	-0.37	0.00	0.00	241.45	622.32
308654.00	-0.20	0.13	-0.36	0.00	0.00	261.33	697.95
308745.00	-0.04	-0.10	-0.37	0.00	0.00	264.03	685.58
308836.00	0.00	-0.02	-0.37	0.00	0.00	271.63	701.68
308926.00	0.00	0.20	-0.35	0.00	0.00	269.06	733.90
309016.00	0.00	-0.60	-0.41	0.00	0.00	295.29	688.16
309107.00	0.00	-0.25	-0.43	0.00	0.00	289.47	634.04
309197.00	0.00	0.03	-0.43	0.00	0.00	245.46	541.48
309288.00	0.00	0.09	-0.42	0.00	0.00	290.80	655.72
309382.00	-0.01	0.22	-0.40	0.00	0.00	247.15	589.50
309481.00	-0.04	-0.24	-0.42	0.00	0.00	257.61	574.96
309580.00	-0.12	0.16	-0.40	0.00	0.00	255.50	596.07
309679.00	-0.03	-0.07	-0.41	0.00	0.00	325.13	744.05
309778.00	-0.04	-0.12	-0.42	0.00	0.00	305.18	676.03
309877.00	-0.02	0.05	-0.42	0.00	0.00	343.25	770.40
309976.00	-0.03	0.18	-0.40	0.00	0.00	328.24	772.59
310075.00	-0.07	-0.06	-0.41	0.00	0.00	310.09	717.53
310174.00	-0.02	0.30	-0.38	0.00	0.00	326.65	821.78
310273.00	0.00	-0.22	-0.40	0.00	0.00	292.78	693.12
310372.00	0.00	-0.26	-0.43	0.00	0.00	307.62	678.82
310471.00	0.00	-0.11	-0.44	0.00	0.25	150.84	323.61
310569.00	0.00	0.07	-0.43	0.00	0.29	83.59	182.61
310669.00	0.05	0.08	-0.42	0.00	0.46	21.86	48.75
310768.00	0.07	-0.15	-0.44	0.00	0.71	10.27	22.01
310867.00	0.05	-0.02	-0.44	0.00	0.96	49.16	104.73
310966.00	0.00	0.31	-0.41	0.00	1.21	119.15	275.20
311065.00	0.01	-0.19	-0.43	0.00	1.46	83.26	182.76
311164.00	0.08	0.87	-0.34	0.00	1.59	29.65	83.33
311263.00	0.18	-0.96	-0.44	0.00	1.84	5.04	10.78
311363.00	0.15	-0.13	-0.45	0.00	2.09	17.95	37.14
311465.00	0.27	0.45	-0.40	0.00	2.34	23.58	55.06
311570.00	0.27	-0.51	-0.46	0.00	2.44	14.76	29.94
311673.00	0.20	0.09	-0.45	0.00	2.19	28.29	58.83
311778.00	0.19	-0.15	-0.46	0.00	2.44	36.92	73.81
311880.00	0.23	-0.06	-0.47	0.00	2.69	20.71	40.73
311984.00	0.23	-0.14	-0.49	0.00	2.94	19.43	36.84
312087.00	0.21	-0.04	-0.49	0.00	3.19	20.90	39.24
312190.00	0.17	-0.15	-0.50	0.00	3.29	21.49	38.92
312293.00	0.16	0.01	-0.50	0.00	3.04	43.84	79.62
312397.00	0.19	-0.07	-0.51	0.00	3.29	35.97	64.20
312501.00	0.20	-0.07	-0.52	0.00	3.54	33.09	58.02
312603.00	0.16	0.28	-0.49	0.00	3.29	33.63	63.05
312707.00	0.09	-0.08	-0.50	0.00	3.54	16.47	30.27
312797.00	0.01	0.07	-0.49	0.00	3.62	31.07	57.98
312888.00	0.01	-0.07	-0.50	0.00	3.87	33.16	60.92
312978.00	0.07	-0.05	-0.50	0.00	4.12	37.86	68.81
313069.00	0.10	-0.07	-0.51	0.00	4.20	32.31	57.88
313172.00	0.07	-0.07	-0.52	0.00	4.45	32.24	56.76
313263.00	0.06	0.09	-0.51	0.00	4.65	35.80	64.30
313354.00	0.06	-0.02	-0.51	0.00	4.90	22.09	39.52
313444.00	0.00	-0.17	-0.53	0.00	5.15	22.30	38.46
313540.00	0.02	0.21	-0.51	0.00	5.40	47.67	86.18
313639.00	0.08	0.08	-0.50	0.00	5.65	33.60	61.87
313738.00	0.10	-0.29	-0.53	0.00	5.44	24.65	42.41
313841.00	0.10	-0.02	-0.53	0.00	5.69	35.00	59.88
313936.00	0.11	0.02	-0.53	0.00	5.44	34.13	58.60
314040.00	0.10	0.04	-0.52	0.00	5.67	32.64	56.53
314134.00	0.06	0.09	-0.52	0.00	5.88	23.97	42.31
314233.00	0.00	0.01	-0.51	0.00	5.87	24.56	43.45
314332.00	0.00	-0.07	-0.52	0.00	6.12	19.96	34.76
314431.00	0.00	-0.09	-0.53	0.00	6.37	19.30	32.93
314530.00	0.00	-0.00	-0.53	0.00	6.62	19.30	32.93
314629.00	0.00	0.04	-0.53	0.00	6.61	22.52	38.80
314728.00	0.00	0.02	-0.52	0.00	6.58	21.62	37.45
314827.00	0.00	-0.01	-0.52	0.00	6.83	22.47	38.83
314926.00	0.00	0.01	-0.52	0.00	6.78	17.78	30.79
315025.00	0.00	0.02	-0.52	0.00	6.75	16.63	28.94
315124.00	0.00	0.03	-0.52	0.00	6.69	0.00	0.00
315224.00	0.00	-0.18	-0.54	0.00	6.94	0.00	0.00
315322.00	0.00	0.12	-0.52	0.00	7.01	15.32	26.45
315421.00	0.00	0.26	-0.50	0.00	7.26	20.69	37.97
315521.00	0.00	0.04	-0.49	0.00	7.27	16.37	30.32
315619.00	0.00	-0.01	-0.50	0.00	7.52	19.27	35.59
315718.00	0.00	-0.02	-0.50	0.00	7.77	21.46	39.40
315817.00	0.00	0.06	-0.49	0.00	7.82	22.39	41.73
315916.00	0.02	0.13	-0.48	0.00	7.98	31.07	59.70
316015.00	0.08	-0.02	-0.48	0.00	8.23	13.84	26.48
316114.00	0.04	-0.06	-0.49	0.00	8.48	0.39	0.74
316213.00	0.01	0.00	-0.49	0.00	8.48	0.69	1.30
316312.00	0.00	0.04	-0.48	0.00	8.50	0.29	0.56
316411.00	0.00	0.04	-0.48	0.00	8.53	0.00	0.00
316510.00	0.00	0.01	-0.48	0.00	8.51	0.00	0.00
316609.00	0.01	-0.10	-0.49	0.00	8.76	0.00	0.00
316708.00	0.00	-0.11	-0.50	0.00	9.01	0.00	0.00
316807.00	0.01	0.02	-0.50	0.00	9.01	0.00	0.00
316906.00	0.03	0.00	-0.50	0.00	9.05	1.43	2.64
317005.00	0.05	-0.05	-0.50	0.00	9.30	0.00	0.00
317104.00	0.08	0.00	-0.50	0.00	9.45	0.00	0.00
317203.00	0.10	0.10	-0.49	0.00	9.20	0.00	0.00
317307.00	0.08	0.03	-0.49	0.00	9.38	0.00	0.00
317401.00	0.07	0.10	-0.48	0.00	9.63	0.00	0.00
317500.00	0.07	0.00	-0.48	0.00	9.76	0.00	0.00
317599.00	0.10	0.04	-0.47	0.00	9.51	0.00	0.00
317703.00	0.10	-0.12	-0.49	0.00	9.56	0.00	0.00
317805.00	0.08	-0.07	-0.49	0.00	9.81	0.00	0.00
317896.00	0.07	-0.03	-0.50	0.00	10.00	0.00	0.00
317996.00	0.07	-0.02	-0.50	0.00	10.00	0.00	0.00
318094.00	0.10	-0.13	-0.51	0.00	9.93	0.00	0.00
318197.00	0.17	-0.17	-0.53	0.00	9.91	0.00	0.00
318301.00	0.18	-0.28	-0.56	0.00	0.00	0.00	0.00
318403.00	0.16	-0.02	-0.56	0.00	0.00	3.29	5.25
318507.00	0.00	0.48	-0.51	0.00	0.25	64.23	115.00
318597.00	0.01	0.53	-0.46	0.00	0.50	171.62	344.82
318688.00	0.11	-0.23	-0.48	0.00	0.49	169.04	322.77
318791.00	0.20	-0.12	-0.50	0.00	0.74	181.19	335.51
318896.00	0.22	0.19	-0.47	0.00	0.55	80.70	157.04
319000.00	0.20	0.09	-0.47	0.00	0.30	49.96	99.55
319106.00	0.12	-0.05	-0.47	0.00	0.52	56.47	111.15
319208.00	0.13	-0.07	-0.48	0.00	0.74	55.15	106.71
319312.00	0.19	-0.14	-0.49	0.00	0.97	32.95	61.62
319416.00	0.19	-0.05	-0.50	0.00	1.22	32.52	60.09
319519.00	0.17	-0.06	-0.50	0.00	1.47	49.29	89.80
319623.00	0.22	-0.08	-0.51	0.00	1.72	33.09	59.19
319726.00	0.22	-0.31	-0.54	0.00	1.47	0.00	0.00
319830.00	0.16	-0.01	-0.54	0.00	1.68	25.15	41.61
319933.00	0.16	-0.04	-0.55	0.00	1.70	5.00	8.19
320036.00	0.14	0.16	-0.53	0.00	1.45	24.87	42.28
320140.00	0.16	0.04	-0.53	0.00	1.20	41.29	70.79
320244.00	0.22	0.09	-0.52	0.00	0.95	4.27	7.47
320348.00	0.17	-0.23	-0.54	0.00	0.79	22.74	37.73
320451.00	0.20	0.09	-0.53	0.00	0.54	39.36	66.67
320555.00	0.25	-0.22	-0.56	0.00	0.00	31.62	50.88
320659.00	0.20	0.13	-0.54	0.00	-0.25	41.16	68.21
320763.00	0.00	0.18	-0.52	0.00	-0.06	171.62	296.74
320855.00	0.00	0.62	-0.47	0.00	0.00	278.28	551.78
320946.00	0.00	-0.28	-0.49	0.00	0.00	351.00	653.41
321036.00	0.00	-0.32	-0.52	0.00	0.00	324.59	565.06
321126.00	0.00	0.38	-0.49	0.00	0.00	300.62	567.61
321216.00	0.00	0.03	-0.48	0.00	0.02	175.75	334.07
321306.00	0.00	0.26	-0.46	0.00	0.27	141.79	285.83
321398.00	0.01	0.31	-0.43	0.00	0.52	89.31	193.76
321488.00	0.05	-0.10	-0.44	0.00	0.77	29.36	62.27
321579.00	0.00	-0.37	-0.47	0.00	1.02	19.57	38.11
321669.00	0.00	-0.43	-0.51	0.00	1.27	19.50	34.58
321760.00	0.02	-0.36	-0.55	0.00	1.52	63.93	105.24
321856.00	0.13	-0.18	-0.56	0.00	0.00	151.16	239.46
321960.00	0.23	-0.19	-0.58	0.00	0.00	138.70	210.60
322066.00	0.01	0.48	-0.53	0.00	0.25	211.39	359.84
322157.00	0.00	0.13	-0.52	0.00	0.40	215.45	377.11
322252.00	0.06	-0.29	-0.55	0.00	0.65	145.65	239.41
322352.00	0.12	-0.05	-0.55	0.00	0.00	101.26	164.51
322454.00	-0.01	0.15	-0.54	0.00	0.14	92.28	155.25
322549.00	-0.09	-0.19	-0.55	0.00	0.00	102.80	166.10
322649.00	-0.02	-0.36	-0.59	0.00	0.00	194.67	290.69
322747.00	-0.01	0.38	-0.55	0.00	0.00	384.13	622.13
322846.00	0.00	0.29	-0.52	0.00	0.00	322.92	558.81
322946.00	0.00	0.19	-0.50	0.00	0.20	153.50	277.84
323044.00	-0.02	-0.24	-0.53	0.00	0.45	65.19	111.71
323143.00	0.00	-0.38	-0.57	0.00	0.00	50.09	78.80
323243.00	-0.01	-0.04	-0.57	0.00	0.00	109.01	169.99
323341.00	-0.03	-0.03	-0.57	0.00	0.00	202.70	313.94
323440.00	0.00	0.06	-0.57	0.00	0.00	307.53	482.16
323539.00	0.00	0.08	-0.56	0.00	0.00	210.73	336.41
323638.00	-0.04	-0.00	-0.56	0.00	0.00	160.85	256.79
323737.00	-0.17	0.09	-0.55	0.00	0.00	149.72	243.86
323836.00	-0.23	0.01	-0.55	0.00	-0.25	156.55	255.77
323935.00	-0.26	0.10	-0.54	0.00	-0.50	154.71	258.71
324034.00	-0.25	0.02	-0.54	0.00	-0.75	170.79	287.20
324133.00	-0.25	-0.05	-0.54	0.00	-0.49	160.35	266.41
324232.00	-0.21	0.04	-0.54	0.00	-0.74	167.68	281.16
324331.00	-0.17	0.01	-0.54	0.00	-0.99	126.22	212.14
324430.00	-0.15	-0.08	-0.54	0.00	-0.54	152.23	251.19
324530.00	-0.04	-0.23	-0.57	0.00	0.00	201.97	316.65
324628.00	0.00	0.38	-0.53	0.00	0.00	306.89	522.71
324727.00	0.00	-0.14	-0.54	0.00	0.25	263.55	435.06
324827.00	0.00	-0.05	-0.55	0.00	0.00	321.35	524.37
324925.00	0.00	0.56	-0.50	0.00	0.00	275.80	510.54
325024.00	0.00	0.23	-0.47	0.00	0.24	189.98	371.59
325124.00	0.02	-0.35	-0.51	0.00	0.49	61.32	110.31
325222.00	0.04	-0.36	-0.54	0.00	0.74	24.89	41.27
325321.00	0.00	0.21	-0.52	0.00	0.98	99.53	173.15
325421.00	0.08	0.00	-0.52	0.00	1.14	169.09	294.18
325519.00	0.16	-0.30	-0.55	0.00	0.00	206.66	336.59
325622.00	0.18	0.18	-0.53	0.00	-0.25	263.25	446.97
325727.00	0.01	-0.00	-0.53	0.00	0.63	259.42	440.45
325818.00	0.00	-0.12	-0.54	0.00	0.00	325.43	539.48
325915.00	0.01	0.32	-0.51	0.00	0.00	320.83	570.81
326014.00	0.00	-0.17	-0.53	0.00	0.25	162.59	278.36
326113.00	0.00	-0.11	-0.54	0.00	0.50	57.21	95.57
326212.00	0.06	-0.09	-0.55	0.00	0.75	20.70	33.87
326311.00	0.06	-0.19	-0.57	0.00	0.00	18.90	29.68
326410.00	0.00	0.18	-0.55	0.00	0.14	46.47	75.96
326509.00	-0.02	0.23	-0.53	0.00	0.36	57.06	98.14
326608.00	0.03	-0.19	-0.55	0.00	0.61	73.84	121.79
326708.00	0.00	0.04	-0.54	0.00	0.67	81.95	136.54
326806.00	0.00	0.03	-0.54	0.00	0.72	75.07	126.06
326905.00	0.00	-0.07	-0.54	0.00	0.97	56.19	92.90
327005.00	0.00	0.02	-0.54	0.00	1.00	60.47	100.34
327103.00	0.00	0.01	-0.54	0.00	1.02	61.93	102.92
327202.00	0.00	-0.06	-0.55	0.00	1.27	96.73	158.59
327302.00	0.00	0.09	-0.54	0.00	1.38	137.85	230.65
327400.00	0.00	0.07	-0.53	0.00	1.46	131.95	224.41
327499.00	0.00	-0.03	-0.53	0.00	1.71	129.17	218.13
327599.00	0.00	-0.15	-0.55	0.00	1.96	119.68	195.21
327697.00	0.01	-0.09	-0.56	0.00	0.00	158.89	254.33
327796.00	-0.01	-0.25	-0.58	0.00	0.00	242.61	368.08
327896.00	0.00	0.32	-0.55	0.00	0.00	433.01	705.23
327994.00	0.00	0.39	-0.51	0.00	0.00	325.85	578.91
328093.00	-0.03	0.12	-0.50	0.00	0.06	219.25	400.30
328193.00	-0.07	0.31	-0.47	0.00	0.24	72.56	142.79
328291.00	0.00	-0.39	-0.51	0.00	0.49	17.48	31.38
328390.00	0.00	-0.09	-0.52	0.00	0.74	7.21	12.66
328489.00	0.00	-0.02	-0.52	0.00	0.99	6.42	11.25
328588.00	0.00	-0.21	-0.54	0.00	1.24	5.45	9.10
328687.00	0.00	-0.41	-0.58	0.00	0.00	83.34	127.10
328786.00	0.04	-0.13	-0.59	0.00	0.00	369.51	548.23
328886.00	0.00	0.43	-0.55	0.00	0.00	453.79	739.62
328984.00	0.00	-0.17	-0.57	0.00	0.00	327.05	513.83
329083.00	0.00	0.52	-0.51	0.00	0.25	213.86	378.01
329183.00	-0.02	0.36	-0.48	0.00	0.50	103.19	198.89
329281.00	0.00	-0.13	-0.49	0.00	0.75	17.31	32.32
329380.00	0.00	-0.55	-0.55	0.00	0.94	4.21	6.93
329480.00	0.03	-0.08	-0.55	0.00	0.00	6.26	10.12
329578.00	0.05	-0.34	-0.59	0.00	0.00	6.45	9.68
329677.00	-0.01	-0.35	-0.62	0.00	0.00	6.94	9.67
329777.00	0.00	-0.37	-0.66	0.00	0.00	8.26	10.66
329875.00	0.00	-0.15	-0.67	0.00	0.00	7.10	8.89
329974.00	0.00	0.42	-0.63	0.00	0.00	7.03	9.60
330074.00	0.00	0.18	-0.61	0.00	0.00	5.53	7.84
330172.00	-0.01	-0.22	-0.64	0.00	0.00	6.30	8.54
330271.00	0.00	0.34	-0.60	0.00	0.00	6.01	8.74
330371.00	-0.01	0.88	-0.51	0.00	0.04	37.50	66.47
330469.00	0.02	0.91	-0.42	0.00	0.16	47.93	106.10
330568.00	0.09	-0.31	-0.46	0.00	0.41	58.64	119.74
330668.00	0.04	-0.10	-0.47	0.00	0.66	43.94	87.41
330766.00	0.00	0.54	-0.41	0.00	0.91	53.87	122.84
330865.00	0.00	0.44	-0.37	0.00	1.16	31.11	80.22
330964.00	0.03	0.23	-0.35	0.00	1.41	18.80	51.94
331063.00	0.03	-0.23	-0.37	0.00	1.66	14.79	38.09
331162.00	0.05	-0.19	-0.39	0.00	1.91	15.96	38.90
331261.00	0.08	-0.00	-0.39	0.00	2.16	13.92	33.92
331361.00	0.12	0.06	-0.38	0.00	1.92	5.14	12.76
331464.00	0.16	-0.02	-0.38	0.00	2.17	2.50	6.18
331569.00	0.14	-0.10	-0.40	0.00	2.42	2.39	5.72
331671.00	0.13	-0.03	-0.40	0.00	2.67	1.86	4.42
331776.00	0.10	-0.13	-0.41	0.00	2.92	1.74	3.98
331866.00	0.03	-0.14	-0.42	0.00	3.17	1.42	3.14
331956.00	0.00	0.02	-0.42	0.00	3.21	1.78	3.96
332053.00	0.00	0.06	-0.42	0.00	3.32	1.39	3.15
332152.00	0.00	-0.03	-0.42	0.00	3.57	1.31	2.94
332252.00	0.00	-0.03	-0.42	0.00	3.82	1.51	3.34
332350.00	0.00	0.00	-0.42	0.00	3.85	1.32	2.94
332449.00	0.00	-0.02	-0.42	0.00	4.10	1.51	3.34
332549.00	0.01	0.00	-0.42	0.00	4.14	0.96	2.13
332647.00	0.01	-0.08	-0.43	0.00	4.39	1.35	2.93
332746.00	0.00	-0.12	-0.44	0.00	4.64	1.10	2.31
332846.00	0.00	-0.03	-0.45	0.00	4.89	1.11	2.31
332944.00	0.00	-0.09	-0.46	0.00	5.14	0.94	1.91
333043.00	0.00	-0.10	-0.47	0.00	5.39	0.95	1.90
333143.00	0.00	-0.25	-0.49	0.00	5.64	1.31	2.45
333241.00	0.05	0.19	-0.47	0.00	5.89	3.81	7.44
333340.00	0.21	0.77	-0.40	0.00	6.14	23.71	56.57
333445.00	0.31	0.63	-0.33	0.00	6.39	41.51	120.84
333549.00	0.36	0.10	-0.32	0.00	6.53	59.23	178.27
333652.00	0.02	0.34	-0.29	0.00	6.34	54.98	187.44
333746.00	0.00	0.38	-0.25	0.00	6.38	62.30	244.35
333839.00	0.00	0.13	-0.24	0.00	6.16	59.70	246.38
333934.00	0.06	0.09	-0.23	0.00	6.15	43.63	187.08
334033.00	0.07	-0.08	-0.24	0.00	6.40	23.47	96.99
334133.00	0.06	0.22	-0.22	0.00	6.62	10.22	46.67
334231.00	0.09	0.22	-0.19	0.00	6.87	7.14	36.34
334330.00	0.05	0.17	-0.18	0.00	7.12	6.06	33.92
334430.00	0.06	0.08	-0.17	0.00	7.37	2.73	16.00
334528.00	0.09	0.12	-0.16	0.00	7.62	1.90	12.01
334627.00	0.08	0.01	-0.16	0.00	7.87	2.01	12.80
334727.00	0.08	-0.09	-0.16	0.00	8.12	2.08	12.52
334825.00	0.06	0.03	-0.16	0.00	8.37	2.39	14.65
334924.00	0.03	0.10	-0.15	0.00	8.62	2.20	14.40
335024.00	0.10	-0.06	-0.16	0.00	8.74	5.40	34.03
335127.00	0.14	0.27	-0.13	0.00	8.63	13.12	100.93
335232.00	0.20	0.53	-0.07	0.00	8.88	9.46	128.20
335335.00	0.06	0.11	-0.06	0.00	9.13	9.24	147.30
335428.00	0.00	0.12	-0.05	0.00	9.38	12.06	234.92
335522.00	0.18	0.04	-0.05	0.00	9.63	13.12	275.55
335627.00	0.46	0.27	-0.02	0.00	9.88	5.55	283.13
335732.00	0.59	0.31	0.01	0.00	9.63	-1.59	123.89
335849.00	0.21	-0.26	-0.02	0.00	9.88	0.67	38.16
335953.00	0.08	0.11	-0.01	0.00	10.00	0.22	34.82
336047.00	0.10	0.03	-0.00	0.00	10.00	0.07	16.51
336140.00	0.10	0.02	-0.00	0.00	10.00	0.03	12.42
336233.00	0.10	0.07	0.00	0.00	9.75	-0.05	12.42
336328.00	0.09	-0.07	-0.00	0.00	10.00	0.03	13.76
336418.00	0.08	-0.22	-0.02	0.00	10.00	0.26	11.90
336508.00	0.04	-0.08	-0.03	0.00	10.00	0.36	12.42
336608.00	0.00	-0.06	-0.03	0.00	10.00	0.39	11.11
336706.00	0.01	-0.01	-0.04	0.00	10.00	0.44	12.15
336805.00	0.03	-0.19	-0.05	0.00	10.00	0.29	5.25
336905.00	0.08	-0.05	-0.06	0.00	10.00	0.34	5.72
337003.00	0.15	0.14	-0.05	0.00	10.00	0.20	4.34
337107.00	0.23	-0.28	-0.08	0.00	10.00	0.36	4.79
337210.00	0.26	-0.32	-0.11	0.00	10.00	0.44	4.09
337313.00	0.22	-0.08	-0.12	0.00	10.00	0.45	3.87
337417.00	0.31	-0.35	-0.15	0.00	10.00	0.00	0.00
337520.00	0.50	0.39	-0.11	0.00	10.00	17.08	150.13
337625.00	0.61	1.22	0.01	0.00	9.75	-3.69	257.55
337743.00	0.04	-0.27	-0.02	0.00	10.00	3.24	181.60
337835.00	0.09	-0.29	-0.04	0.00	10.00	5.17	114.85
337925.00	0.11	-0.31	-0.07	0.00	10.00	6.91	95.02
338028.00	0.02	0.07	-0.07	0.00	10.00	6.28	95.70
338122.00	0.00	0.11	-0.05	0.00	10.00	6.84	124.48
338215.00	0.06	0.05	-0.05	0.00	10.00	5.25	105.01
338310.00	0.04	-0.15	-0.06	0.00	10.00	2.96	46.01
338400.00	0.00	-0.07	-0.07	0.00	10.00	4.17	58.80
338491.00	0.00	-0.11	-0.08	0.00	10.00	6.46	79.40
338587.00	0.01	0.24	-0.06	0.00	10.00	5.90	100.94
338686.00	0.01	-0.05	-0.06	0.00	10.00	5.69	90.09
338786.00	0.03	0.02	-0.06	0.00	10.00	5.59	91.33
338884.00	0.03	-0.09	-0.07	0.00	10.00	6.03	85.83
338983.00	0.08	-0.16	-0.09	0.00	10.00	5.43	63.06
339083.00	0.08	0.16	-0.07	0.00	10.00	3.17	45.17
339181.00	0.03	-0.42	-0.11	0.00	10.00	4.70	42.18
339280.00	0.02	-0.05	-0.12	0.00	10.00	7.89	67.87
339380.00	0.01	-0.03	-0.12	0.00	10.00	8.16	68.36
339478.00	0.00	-0.13	-0.13	0.00	10.00	5.41	40.90
339577.00	0.00	0.01	-0.13	0.00	10.00	5.47	41.69
339677.00	0.00	-0.08	-0.14	0.00	10.00	5.47	39.32
339775.00	0.01	0.03	-0.13	0.00	10.00	5.54	40.88
339874.00	0.00	0.28	-0.11	0.00	10.00	5.32	49.63
339974.00	0.00	-0.14	-0.12	0.00	10.00	4.80	39.41
340072.00	0.01	-0.08	-0.13	0.00	10.00	5.28	40.52
340171.00	0.00	-0.01	-0.13	0.00	10.00	5.67	43.28
340271.00	0.00	-0.04	-0.13	0.00	10.00	5.53	40.88
340370.00	0.00	-0.15	-0.15	0.00	10.00	6.55	43.56
340468.00	0.00	-0.20	-0.17	0.00	10.00	5.37	31.51
340568.00	0.00	0.01	-0.17	0.00	10.00	0.18	1.03
340667.00	0.00	-0.22	-0.19	0.00	10.00	0.00	0.00
340765.00	0.00	-0.12	-0.20	0.00	10.00	0.00	0.00
340865.00	0.03	-0.13	-0.22	0.00	10.00	0.00	0.00
340964.00	0.06	-0.10	-0.23	0.00	10.00	0.00	0.00
341062.00	0.08	-0.01	-0.23	0.00	10.00	0.00	0.00
341161.00	0.03	-0.19	-0.24	0.00	10.00	0.00	0.00
341261.00	0.00	0.06	-0.24	0.00	9.78	0.00	0.00
341359.00	0.00	-0.05	-0.24	0.00	10.00	0.00	0.00
341458.00	0.00	-0.17	-0.26	0.00	10.00	0.00	0.00
341558.00	0.00	-0.03	-0.26	0.00	10.00	0.00	0.00
341656.00	0.00	0.10	-0.25	0.00	9.76	0.00	0.00
341755.00	0.00	-0.04	-0.26	0.00	10.00	0.00	0.00
341855.00	0.00	-0.14	-0.27	0.00	10.00	0.00	0.00
341953.00	0.00	-0.10	-0.28	0.00	10.00	6.33	21.82
342052.00	0.03	0.32	-0.25	0.00	10.00	8.92	34.80
342152.00	0.01	-0.14	-0.26	0.00	10.00	18.27	67.45
342250.00	0.00	0.00	-0.26	0.00	9.75	19.22	71.04
342349.00	0.01	0.12	-0.25	0.00	9.62	14.48	56.17
342449.00	0.00	0.18	-0.23	0.00	9.64	20.08	84.28
342548.00	0.03	0.57	-0.18	0.00	9.89	20.03	111.74
342646.00	0.15	0.36	-0.14	0.00	9.82	17.91	124.93
342750.00	0.02	0.17	-0.12	0.00	10.00	15.92	126.77
342845.00	0.00	0.29	-0.10	0.00	10.00	14.07	143.44
342943.00	0.00	0.10	-0.09	0.00	10.00	11.47	129.62
343043.00	0.01	0.07	-0.08	0.00	10.00	8.23	100.77
343142.00	0.13	-0.09	-0.09	0.00	10.00	7.34	81.04
343244.00	0.13	0.19	-0.07	0.00	10.00	7.24	102.18
343348.00	0.01	0.11	-0.06	0.00	10.00	7.16	120.66
343441.00	0.00	0.08	-0.05	0.00	10.00	6.02	117.00
343537.00	0.00	0.33	-0.02	0.00	10.00	1.95	96.53
343636.00	0.01	0.05	-0.02	0.00	10.00	0.72	46.51
343736.00	0.00	-0.05	-0.02	0.00	10.00	0.75	36.28
343834.00	0.00	0.07	-0.01	0.00	10.00	0.55	40.86
343933.00	0.00	0.18	0.00	0.00	9.75	-0.16	39.31
344033.00	0.00	-0.41	-0.04	0.00	10.00	1.53	42.02
344131.00	0.00	0.33	-0.00	0.00	10.00	0.31	68.84
344230.00	0.00	0.02	-0.00	0.00	10.00	0.10	42.44
344330.00	0.00	0.08	0.01	0.00	9.75	-0.20	38.17
344428.00	0.00	0.03	0.01	0.00	9.50	-0.35	40.08
344527.00	0.00	-0.01	0.01	0.00	9.25	-0.29	37.79
344627.00	0.00	-0.08	0.00	0.00	9.00	-0.00	28.86
344726.00	0.00	-0.01	-0.00	0.00	9.25	0.03	26.21
344824.00	0.00	-0.00	-0.00	0.00	9.50	0.01	3.67
344924.00	0.00	-0.04	-0.01	0.00	9.75	0.00	0.63
345023.00	0.00	0.02	-0.00	0.00	10.00	0.00	0.00
345121.00	0.00	0.14	0.01	0.00	9.75	-0.01	1.05
345221.00	0.00	-0.06	0.00	0.00	9.50	-0.02	5.96
345320.00	0.00	0.02	0.01	0.00	9.25	-0.06	10.61
345418.00	0.00	0.02	0.01	0.00	9.00	-0.09	10.61
345518.00	0.00	0.16	0.02	0.00	8.75	-0.27	10.86
345617.00	0.00	-0.05	0.02	0.00	8.50	-0.21	10.61
345715.00	0.03	-0.08	0.01	0.00	8.25	-0.13	10.61
345815.00	0.02	-0.48	-0.04	0.00	8.50	0.36	10.09
345914.00	0.00	-0.03	-0.04	0.00	8.75	0.45	11.63
346012.00	0.01	0.01	-0.04	0.00	9.00	0.38	10.09
346112.00	0.00	0.09	-0.03	0.00	9.25	0.33	11.63
346211.00	0.00	0.07	-0.02	0.00	9.50	0.22	10.61
346309.00	0.00	-0.04	-0.02	0.00	9.75	0.29	11.90
346408.00	0.00	-0.22	-0.05	0.00	10.00	0.47	10.09
346508.00	0.01	0.52	0.01	0.00	9.75	-0.05	10.35
346606.00	0.00	0.09	0.01	0.00	9.50	-0.14	9.60
346705.00	0.00	0.11	0.02	0.00	9.25	-0.10	3.89
346805.00	0.00	-0.11	0.01	0.00	9.00	0.00	0.00
346903.00	0.00	0.01	0.02	0.00	8.75	0.00	0.00
347002.00	0.00	-0.07	0.01	0.00	8.50	0.00	0.00
347102.00	0.00	-0.16	-0.01	0.00	8.75	0.00	0.00
347201.00	0.00	-0.10	-0.02	0.00	9.00	0.00	0.00
347299.00	0.00	-0.11	-0.03	0.00	9.25	0.00	0.00
347399.00	0.00	-0.13	-0.04	0.00	9.50	0.00	0.00
347498.00	0.02	-0.05	-0.05	0.00	9.75	0.00	0.00
347596.00	0.00	-0.05	-0.05	0.00	10.00	0.00	0.00
347696.00	0.00	-0.09	-0.06	0.00	10.00	0.00	0.00
347795.00	0.00	-0.01	-0.06	0.00	10.00	0.00	0.00
347893.00	0.01	0.05	-0.06	0.00	10.00	0.00	0.00
347993.00	0.04	0.18	-0.04	0.00	10.00	0.00	0.00
348092.00	0.17	-0.02	-0.04	0.00	10.00	0.00	0.00
348194.00	0.17	-0.10	-0.05	0.00	10.00	0.00	0.00
348298.00	0.16	-0.21	-0.07	0.00	10.00	0.00	0.00
348401.00	0.21	-0.21	-0.09	0.00	10.00	0.00	0.00
348506.00	0.26	-0.43	-0.14	0.00	10.00	0.00	0.00
348609.00	0.28	1.48	0.01	0.00	9.75	0.00	0.00
348716.00	0.27	-0.20	-0.01	0.00	10.00	0.00	0.00
348819.00	0.31	0.21	0.01	0.00	9.75	0.00	0.00
348925.00	0.44	-0.49	-0.04	0.00	10.00	0.00	0.00
349029.00	0.22	-0.03	-0.04	0.00	10.00	0.00	0.00
349131.00	0.01	0.16	-0.02	0.00	10.00	0.00	0.00
349224.00	0.01	-0.45	-0.07	0.00	10.00	0.00	0.00
349315.00	0.07	-0.36	-0.10	0.00	10.00	0.00	0.00
349405.00	0.13	-0.10	-0.11	0.00	10.00	0.00	0.00
349508.00	0.30	-0.34	-0.14	0.00	10.00	15.64	108.15
349612.00	0.51	0.04	-0.14	0.00	9.75	34.33	244.45
349729.00	0.41	-0.13	-0.15	0.00	10.00	36.96	237.48
349832.00	0.20	-0.37	-0.19	0.00	9.75	31.52	161.82
349935.00	0.12	-0.30	-0.22	0.00	9.50	22.10	97.31
350039.00	0.02	0.07	-0.22	0.00	9.52	30.33	138.30
350132.00	0.00	-0.18	-0.23	0.00	9.77	34.77	147.05
350222.00	0.00	-0.03	-0.23	0.00	10.00	48.33	201.88
350313.00	0.00	0.04	-0.23	0.00	9.84	50.49	214.59
350406.00	0.00	0.34	-0.20	0.00	10.00	51.27	253.82
350499.00	0.01	-0.06	-0.21	0.00	10.00	38.95	187.02
350589.00	0.04	0.05	-0.20	0.00	10.00	41.48	203.40
350684.00	0.15	0.11	-0.19	0.00	9.75	32.97	170.42
350788.00	0.31	0.31	-0.16	0.00	9.98	16.14	100.49
350893.00	0.07	0.18	-0.14	0.00	10.00	2.08	14.70
350987.00	0.15	-0.03	-0.14	0.00	10.00	1.85	12.82
351090.00	0.19	0.01	-0.14	0.00	9.75	0.58	4.08
351196.00	0.23	-0.32	-0.18	0.00	9.76	0.68	3.83
351299.00	0.28	-0.25	-0.20	0.00	9.77	0.00	0.00
351404.00	0.31	-0.35	-0.24	0.00	9.52	0.00	0.00
351507.00	0.26	-0.14	-0.25	0.00	9.27	0.00	0.00
351611.00	0.15	-0.02	-0.26	0.00	9.02	0.00	0.00
351715.00	0.08	-0.21	-0.28	0.00	9.27	29.40	103.08
351807.00	0.14	-0.10	-0.29	0.00	9.02	79.40	268.75
351911.00	0.29	-0.36	-0.32	0.00	9.27	91.67	272.66
352016.00	0.47	-0.41	-0.37	0.00	9.52	47.91	124.42
352120.00	0.49	-0.18	-0.39	0.00	9.77	24.02	59.09
352225.00	0.45	-0.09	-0.40	0.00	10.00	39.20	93.92
352328.00	0.39	-0.19	-0.41	0.00	10.00	30.52	69.35
352433.00	0.31	0.09	-0.41	0.00	9.90	61.72	143.81
352537.00	0.37	0.16	-0.39	0.00	10.00	65.10	158.79
352642.00	0.45	-0.58	-0.45	0.00	10.00	23.82	49.33
352745.00	0.40	0.11	-0.44	0.00	10.00	31.95	68.10
352851.00	0.33	0.08	-0.43	0.00	9.97	34.88	76.07
352958.00	0.31	-0.31	-0.46	0.00	10.00	1.74	3.48
353061.00	0.24	0.24	-0.44	0.00	9.90	58.71	125.15
353166.00	0.33	-0.14	-0.45	0.00	10.00	52.57	108.01
353270.00	0.44	-0.38	-0.49	0.00	10.00	18.95	35.32
353374.00	0.44	0.11	-0.48	0.00	10.00	32.36	61.94
353481.00	0.49	-0.09	-0.49	0.00	10.00	18.89	35.35
353586.00	0.47	-0.17	-0.51	0.00	10.00	1.79	3.20
353689.00	0.41	-0.17	-0.53	0.00	10.00	3.23	5.56
353794.00	0.49	0.07	-0.52	0.00	10.00	2.15	3.77
353898.00	0.56	0.05	-0.51	0.00	9.75	2.13	3.78
354015.00	0.55	-0.30	-0.55	0.00	9.50	2.74	4.49
354131.00	0.38	0.98	-0.43	0.00	9.67	90.83	195.64
354242.00	0.47	-0.43	-0.48	0.00	9.92	2.55	4.86
354345.00	0.35	0.20	-0.46	0.00	10.00	119.91	240.46
354450.00	0.35	0.14	-0.45	0.00	10.00	179.71	374.36
354554.00	0.48	-0.24	-0.47	0.00	10.00	145.99	285.56
354659.00	0.54	0.04	-0.47	0.00	9.75	142.57	281.78
354777.00	0.48	0.47	-0.41	0.00	10.00	150.86	343.95
354882.00	0.59	0.50	-0.36	0.00	10.00	131.26	347.86
355000.00	0.57	-0.13	-0.38	0.00	10.00	137.95	349.33
355117.00	0.59	0.16	-0.36	0.00	10.00	140.16	375.67
355234.00	0.72	-0.22	-0.38	0.00	10.00	54.53	135.27
355352.00	0.65	0.42	-0.33	0.00	10.00	151.94	437.61
355469.00	0.49	-0.47	-0.39	0.00	10.00	79.30	193.08
355573.00	0.47	0.04	-0.39	0.00	10.00	91.30	225.11
355678.00	0.52	0.15	-0.37	0.00	9.83	145.42	375.83
355795.00	0.59	-0.35	-0.41	0.00	10.00	119.58	275.01
355911.00	0.52	-0.02	-0.41	0.00	10.00	152.10	347.57
356029.00	0.56	0.01	-0.41	0.00	9.75	101.39	232.35
356146.00	0.57	-0.06	-0.42	0.00	10.00	128.47	288.48
356262.00	0.60	0.06	-0.41	0.00	9.78	140.72	322.25
356381.00	0.71	0.10	-0.40	0.00	9.89	69.58	164.46
356499.00	0.64	-0.22	-0.43	0.00	10.00	35.36	77.79
356617.00	0.55	0.20	-0.40	0.00	9.86	108.28	253.72
356733.00	0.59	-0.22	-0.43	0.00	10.00	56.13	122.72
356850.00	0.52	0.34	-0.39	0.00	9.98	175.88	428.55
356967.00	0.62	0.48	-0.33	0.00	10.00	118.42	342.62
357085.00	0.63	-0.25	-0.36	0.00	10.00	80.20	211.84
357201.00	0.59	0.41	-0.31	0.00	10.00	97.17	298.77
357320.00	0.59	-0.03	-0.32	0.00	10.00	74.06	224.60
357437.00	0.55	0.06	-0.31	0.00	9.75	88.53	275.27
357554.00	0.60	0.04	-0.31	0.00	9.50	82.02	258.87
357671.00	0.62	0.30	-0.27	0.00	9.25	68.26	245.55
357789.00	0.54	-0.02	-0.27	0.00	9.00	67.33	240.24
357906.00	0.49	0.05	-0.27	0.00	8.75	81.61	298.39
358010.00	0.52	-0.01	-0.27	0.00	8.50	65.74	239.30
358128.00	0.46	0.29	-0.23	0.00	0.00	124.24	522.22
358233.00	0.54	0.01	-0.23	0.00	-0.25	110.08	464.29
358350.00	0.11	0.77	-0.14	0.00	0.00	109.31	759.08
358454.00	0.00	0.47	-0.09	0.00	0.00	59.54	627.21
358548.00	0.00	-0.05	-0.10	0.00	0.00	81.75	823.51
358639.00	0.00	0.25	-0.08	0.00	0.00	62.13	809.60
358732.00	0.00	0.58	-0.02	0.00	0.00	18.76	835.24
358825.00	-0.03	0.59	0.03	0.00	0.00	-28.52	871.39
358920.00	-0.03	0.32	0.06	0.00	0.00	-47.37	750.93
359014.00	-0.03	0.48	0.11	0.00	0.00	-80.80	744.47
359108.00	-0.04	0.17	0.12	0.00	-0.25	-58.64	468.83
359203.00	-0.01	0.33	0.16	0.00	0.14	-51.75	330.11
359298.00	-0.02	0.06	0.16	0.00	0.30	-34.57	212.91
359392.00	0.09	-0.22	0.14	0.00	0.55	-29.07	205.54
359483.00	0.14	-0.15	0.13	0.00	0.42	-21.05	164.47
359588.00	0.20	-0.21	0.11	0.00	0.17	-11.14	105.23
359692.00	0.29	0.13	0.12	0.00	-0.08	-10.61	88.42
359799.00	0.31	-0.94	0.02	0.00	-0.33	-1.67	89.04
359903.00	0.00	-0.33	-0.02	0.00	1.66	1.46	92.11
359994.00	-0.12	-0.40	-0.05	0.00	1.91	5.28	100.97
360085.00	0.07	-0.42	-0.09	0.00	2.16	11.84	130.39
360177.00	0.21	-0.24	-0.11	0.00	2.41	24.00	212.00
360281.00	0.29	0.30	-0.08	0.00	2.66	21.03	256.72
360385.00	0.32	0.09	-0.07	0.00	2.91	20.76	288.41
360488.00	0.25	0.14	-0.06	0.00	3.16	13.73	239.94
360594.00	0.21	0.26	-0.03	0.00	3.41	5.15	176.49
360697.00	0.23	0.05	-0.02	0.00	3.66	2.47	102.41
360802.00	0.26	-0.26	-0.05	0.00	3.91	5.07	98.35
360905.00	0.29	-0.49	-0.10	0.00	4.16	1.39	13.69
361010.00	0.26	-0.54	-0.16	0.00	4.15	2.30	14.39
361112.00	0.24	-0.02	-0.16	0.00	4.40	2.20	13.58
361217.00	0.16	0.16	-0.14	0.00	4.15	2.20	15.24
361320.00	0.11	-0.07	-0.15	0.00	4.36	2.06	13.60
361423.00	0.04	-0.14	-0.16	0.00	4.61	2.43	14.64
361515.00	0.00	-0.10	-0.17	0.00	4.86	2.42	13.82
361605.00	0.00	-0.05	-0.18	0.00	5.11	2.72	15.15
361695.00	0.00	-0.03	-0.18	0.00	5.36	2.42	13.27
361785.00	0.00	-0.02	-0.18	0.00	5.61	2.21	11.96
361875.00	0.02	0.02	-0.18	0.00	5.65	2.77	15.14
361971.00	0.04	-0.10	-0.19	0.00	5.90	2.66	13.77
362062.00	0.06	-0.13	-0.20	0.00	6.15	2.19	10.64
362153.00	0.02	-0.58	-0.26	0.00	5.96	2.24	8.56
362249.00	0.00	-0.10	-0.26	0.00	6.21	2.64	9.75
362348.00	0.03	0.48	-0.22	0.00	6.46	4.70	21.28
362446.00	0.09	0.03	-0.21	0.00	6.50	3.40	15.58
362546.00	0.12	-0.07	-0.22	0.00	6.25	2.57	11.35
362650.00	0.13	-0.16	-0.24	0.00	6.00	3.06	12.59
362754.00	0.07	-0.10	-0.25	0.00	6.25	2.86	11.28
362845.00	0.10	-0.25	-0.27	0.00	6.00	4.28	15.37
362948.00	0.15	-0.03	-0.27	0.00	5.75	3.95	14.02
363052.00	0.17	-0.28	-0.30	0.00	5.50	3.56	11.36
363155.00	0.16	-0.32	-0.34	0.00	5.75	2.92	8.35
363258.00	0.15	-0.21	-0.36	0.00	6.00	1.84	4.93
363362.00	0.06	-0.04	-0.36	0.00	6.25	0.75	1.99
363453.00	0.01	-0.03	-0.36	0.00	6.50	0.99	2.60
363543.00	0.00	-0.10	-0.37	0.00	6.75	0.00	0.00
363635.00	0.00	-0.18	-0.39	0.00	7.00	0.00	0.00
363734.00	0.00	-0.22	-0.41	0.00	7.25	0.00	0.00
363833.00	0.00	-0.24	-0.44	0.00	7.50	0.00	0.00
363932.00	0.00	-0.20	-0.45	0.00	7.75	0.00	0.00
364030.00	0.00	-0.04	-0.46	0.00	8.00	0.00	0.00
364130.00	0.00	0.06	-0.45	0.00	8.07	0.00	0.00
364229.00	0.01	-0.11	-0.46	0.00	8.32	0.00	0.00
364327.00	0.01	-0.16	-0.48	0.00	8.57	0.00	0.00
364427.00	0.00	-0.07	-0.49	0.00	8.82	0.00	0.00
364526.00	0.01	0.08	-0.48	0.00	8.90	0.00	0.00
364624.00	0.04	-0.01	-0.48	0.00	9.15	0.00	0.00
364724.00	0.04	-0.03	-0.48	0.00	9.40	0.00	0.00
364823.00	0.02	-0.01	-0.48	0.00	9.65	0.00	0.00
364921.00	0.03	0.05	-0.48	0.00	9.75	0.00	0.00
365021.00	0.01	0.03	-0.48	0.00	9.78	0.00	0.00
365120.00	0.00	-0.01	-0.48	0.00	10.00	0.00	0.00
365219.00	0.00	-0.00	-0.48	0.00	10.00	0.00	0.00
365318.00	0.00	-0.03	-0.48	0.00	10.00	0.00	0.00
365417.00	0.00	-0.00	-0.48	0.00	10.00	0.00	0.00
365516.00	0.00	0.03	-0.48	0.00	10.00	0.00	0.00
365615.00	0.00	0.03	-0.47	0.00	10.00	0.00	0.00
365714.00	0.00	0.03	-0.47	0.00	10.00	0.00	0.00
365813.00	0.00	-0.05	-0.48	0.00	10.00	0.00	0.00
365912.00	0.00	0.06	-0.47	0.00	10.00	0.00	0.00
366011.00	0.00	0.19	-0.45	0.00	10.00	5.08	10.47
366110.00	0.01	0.15	-0.44	0.00	10.00	116.57	250.02
366209.00	0.07	0.09	-0.43	0.00	10.00	115.54	253.70
366308.00	0.28	0.31	-0.40	0.00	10.00	145.82	348.18
366412.00	0.44	0.20	-0.38	0.00	10.00	147.98	374.83
366517.00	0.46	-0.15	-0.39	0.00	0.00	214.27	518.33
366620.00	0.31	-0.05	-0.40	0.00	0.00	211.68	504.78
366727.00	-0.01	0.16	-0.38	0.00	0.00	259.68	650.41
366818.00	0.00	0.37	-0.35	0.00	0.00	220.12	610.02
366909.00	-0.03	-0.02	-0.35	0.00	0.00	204.65	564.35
367001.00	-0.03	0.25	-0.33	0.00	0.00	201.30	597.01
367099.00	-0.03	-0.05	-0.33	0.00	0.00	200.25	584.64
367199.00	0.00	0.46	-0.28	0.00	0.00	209.15	715.32
367298.00	0.00	-0.15	-0.30	0.00	0.00	199.49	647.16
367396.00	0.00	-0.49	-0.35	0.00	0.00	275.98	763.65
367496.00	0.00	0.85	-0.26	0.00	0.00	198.38	740.81
367595.00	0.00	0.09	-0.25	0.00	0.00	203.00	786.20
367694.00	0.00	-0.06	-0.26	0.00	0.00	183.67	693.40
367793.00	0.00	-0.03	-0.26	0.00	0.00	166.26	620.41
367892.00	0.00	0.33	-0.23	0.00	0.00	148.58	637.72
367991.00	0.00	-0.75	-0.30	0.00	-0.25	81.88	261.92
368090.00	0.00	-0.61	-0.36	0.00	0.15	13.29	34.97
368189.00	0.00	-0.65	-0.43	0.00	0.34	7.32	16.06
368288.00	0.00	-0.84	-0.51	0.00	0.59	8.49	15.14
368387.00	0.03	0.52	-0.46	0.00	0.84	77.91	157.33
368486.00	0.02	1.29	-0.33	0.00	1.09	117.08	339.22
368585.00	0.01	0.24	-0.31	0.00	0.84	35.32	110.94
368684.00	0.00	0.30	-0.28	0.00	0.59	48.07	167.82
368783.00	0.00	-0.09	-0.29	0.00	0.81	49.28	166.44
368882.00	0.00	-0.42	-0.33	0.00	1.06	25.03	73.26
368980.00	0.00	-0.52	-0.38	0.00	1.31	14.02	35.09
369080.00	0.00	-0.14	-0.39	0.00	1.56	6.13	14.73
369179.00	0.00	-0.10	-0.40	0.00	1.81	7.28	17.02
369277.00	0.00	-0.10	-0.41	0.00	2.06	6.53	14.86
369377.00	0.00	-0.27	-0.44	0.00	2.31	5.64	11.96
369476.00	0.00	-0.08	-0.45	0.00	2.56	5.50	11.43
369574.00	0.00	-0.12	-0.46	0.00	2.81	7.34	14.79
369674.00	0.00	0.12	-0.45	0.00	2.92	27.45	57.03
369773.00	0.00	0.02	-0.45	0.00	2.93	29.95	62.56
369872.00	0.00	-0.01	-0.45	0.00	3.18	28.05	58.39
369971.00	0.00	0.07	-0.44	0.00	3.23	27.03	57.23
370070.00	0.00	0.04	-0.44	0.00	3.29	17.82	38.08
370169.00	0.00	-0.30	-0.47	0.00	3.54	16.68	33.07
370268.00	0.03	-0.57	-0.52	0.00	3.79	63.86	110.66
370367.00	0.22	-0.37	-0.56	0.00	0.00	179.38	285.98
370471.00	0.31	0.25	-0.53	0.00	0.00	320.53	542.41
370574.00	0.02	0.64	-0.47	0.00	0.25	222.81	440.78
370666.00	0.01	0.01	-0.47	0.00	0.25	85.12	168.64
370763.00	0.01	0.02	-0.47	0.00	0.26	48.15	95.77
370862.00	0.00	0.07	-0.46	0.00	0.31	64.93	131.57
370961.00	0.00	-0.22	-0.48	0.00	0.56	70.69	135.56
371060.00	0.00	-0.18	-0.50	0.00	0.81	144.86	266.14
371159.00	0.00	0.50	-0.45	0.00	1.06	180.35	374.05
371258.00	0.01	0.04	-0.45	0.00	1.09	199.44	418.10
371357.00	0.05	0.31	-0.41	0.00	0.00	254.77	579.56
371456.00	0.08	-0.08	-0.42	0.00	0.00	342.54	762.00
371555.00	-0.08	0.15	-0.41	0.00	0.00	314.51	727.86
371654.00	-0.16	0.73	-0.34	0.00	0.00	300.88	863.13
371752.00	-0.25	-0.30	-0.36	0.00	0.00	286.83	751.42
371852.00	-0.27	-0.18	-0.38	0.00	0.00	328.86	816.40
371951.00	0.00	0.14	-0.37	0.00	0.00	241.87	625.60
372050.00	0.00	0.28	-0.34	0.00	0.25	148.29	417.48
372149.00	0.01	-0.17	-0.36	0.00	0.50	21.67	57.90
372248.00	0.09	-0.47	-0.41	0.00	0.75	7.07	16.49
372347.00	0.08	-0.45	-0.45	0.00	1.00	7.43	15.38
372446.00	0.00	-0.04	-0.45	0.00	1.25	155.00	317.63
372545.00	0.08	1.14	-0.34	0.00	0.00	239.89	676.01
372644.00	0.18	0.20	-0.32	0.00	0.00	244.58	734.61
372748.00	-0.05	-0.48	-0.37	0.00	0.00	220.02	564.80
372842.00	-0.17	-0.29	-0.40	0.00	0.20	199.25	473.46
372941.00	-0.16	0.80	-0.32	0.00	0.00	168.40	509.69
373040.00	0.00	-0.23	-0.34	0.00	0.00	201.36	565.52
373139.00	-0.08	0.70	-0.27	0.00	0.00	191.25	684.25
373238.00	-0.04	0.28	-0.24	0.00	0.00	171.09	686.07
373337.00	0.00	0.04	-0.24	0.00	0.00	191.50	781.17
373436.00	0.00	-0.14	-0.25	0.00	0.00	182.28	700.89
373535.00	0.00	0.01	-0.25	0.00	0.00	210.33	812.64
373634.00	0.00	-0.04	-0.26	0.00	0.00	191.36	727.68
373733.00	0.00	0.02	-0.26	0.00	0.00	214.81	823.91
373832.00	0.00	-0.16	-0.27	0.00	0.00	202.58	728.37
373931.00	0.00	-0.14	-0.29	0.00	0.00	218.11	742.90
374030.00	0.00	0.08	-0.28	0.00	0.00	213.93	751.82
374129.00	0.00	-0.31	-0.31	0.00	0.00	220.62	693.43
374227.00	0.00	0.90	-0.22	0.00	0.00	163.48	730.78
374327.00	0.00	-0.63	-0.28	0.00	-0.25	87.23	300.13
374426.00	0.00	-0.72	-0.35	0.00	-0.09	18.52	50.12
374525.00	0.00	0.45	-0.31	0.00	-0.34	13.29	41.57
374624.00	0.00	-0.97	-0.41	0.00	0.47	6.51	15.17
374723.00	0.00	0.64	-0.34	0.00	0.00	226.96	638.04
374822.00	0.00	0.41	-0.30	0.00	0.00	203.03	652.90
374921.00	0.00	-0.05	-0.31	0.00	-0.25	157.26	496.99
375020.00	0.00	0.13	-0.29	0.00	-0.50	107.19	354.06
375119.00	0.00	0.16	-0.28	0.00	-0.75	55.49	194.17
375218.00	0.00	-0.21	-0.30	0.00	-1.00	12.06	39.04
375317.00	0.00	-0.41	-0.34	0.00	-0.32	5.22	14.78
375416.00	-0.07	-0.76	-0.41	0.00	-0.34	6.32	14.34
375515.00	-0.15	0.17	-0.40	0.00	-0.37	7.64	18.15
375614.00	-0.14	0.43	-0.36	0.00	-0.22	30.43	81.76
375713.00	-0.12	-0.06	-0.36	0.00	0.42	25.29	66.83
375812.00	-0.12	0.20	-0.34	0.00	0.48	13.71	38.49
375911.00	0.00	-0.54	-0.40	0.00	0.73	4.49	10.74
376010.00	0.00	-0.19	-0.42	0.00	0.98	54.74	124.24
376109.00	0.09	-0.01	-0.42	0.00	1.23	141.27	320.06
376208.00	0.19	0.10	-0.41	0.00	0.98	122.15	284.20
376312.00	0.19	-0.15	-0.42	0.00	1.23	57.61	128.41
376415.00	0.08	-0.00	-0.42	0.00	1.48	43.90	97.79
376506.00	0.00	-0.03	-0.42	0.00	1.73	31.44	69.54
376604.00	0.00	-0.14	-0.44	0.00	1.98	22.70	48.37
376704.00	0.01	-0.14	-0.45	0.00	2.23	95.93	197.15
376802.00	0.06	-0.17	-0.47	0.00	2.48	132.86	261.94
376901.00	0.20	0.22	-0.45	0.00	2.28	104.12	216.61
377005.00	0.18	0.06	-0.44	0.00	2.03	46.74	98.77
377109.00	0.16	0.01	-0.44	0.00	1.78	73.69	156.07
377211.00	0.01	-0.20	-0.46	0.00	2.03	49.96	100.34
377303.00	0.00	0.01	-0.46	0.00	2.02	61.09	123.08
377396.00	0.00	0.20	-0.44	0.00	2.20	45.53	96.28
377495.00	0.00	-0.10	-0.45	0.00	2.45	18.72	38.54
377594.00	0.00	0.13	-0.44	0.00	2.58	29.07	61.84
377693.00	0.01	0.01	-0.44	0.00	2.62	18.71	39.88
377792.00	0.00	0.04	-0.43	0.00	2.65	19.74	42.58
377891.00	0.00	-0.42	-0.48	0.00	2.90	109.00	211.31
377990.00	0.13	-0.38	-0.51	0.00	2.72	182.61	323.87
378094.00	0.26	0.23	-0.49	0.00	2.65	222.03	417.06
378198.00	0.33	0.11	-0.48	0.00	2.60	59.46	114.86
378302.00	0.28	0.33	-0.44	0.00	2.78	28.41	59.89
378405.00	0.15	0.26	-0.42	0.00	2.54	36.99	83.70
378509.00	0.00	-0.24	-0.44	0.00	2.79	32.60	69.00
378600.00	0.01	-0.88	-0.52	0.00	3.04	138.07	240.50
378689.00	0.12	0.11	-0.51	0.00	0.00	328.36	584.86
378793.00	0.23	0.73	-0.44	0.00	0.00	330.10	708.55
378897.00	0.00	-0.18	-0.46	0.00	0.00	318.30	650.51
378987.00	0.00	0.07	-0.45	0.00	0.00	310.93	646.42
379079.00	-0.01	-0.10	-0.46	0.00	0.25	160.96	326.88
379179.00	-0.06	0.40	-0.42	0.00	0.50	132.70	299.26
379277.00	0.00	-0.33	-0.45	0.00	0.75	62.31	129.02
379376.00	0.00	-0.05	-0.45	0.00	1.00	72.39	148.12
379475.00	0.03	0.13	-0.44	0.00	1.16	98.48	208.09
379574.00	0.01	0.01	-0.44	0.00	1.15	121.50	257.44
379673.00	0.01	0.09	-0.43	0.00	1.22	145.08	314.45
379772.00	0.00	-0.02	-0.43	0.00	1.47	75.62	162.89
379871.00	0.00	0.22	-0.41	0.00	1.71	24.23	55.31
379970.00	0.00	0.32	-0.38	0.00	1.96	4.14	10.32
380069.00	0.01	0.67	-0.32	0.00	2.21	4.44	13.59
380168.00	0.01	0.32	-0.28	0.00	1.96	4.01	13.72
380267.00	0.02	0.58	-0.23	0.00	2.21	3.15	13.67
380366.00	0.03	0.27	-0.20	0.00	2.46	2.73	13.48
380465.00	0.02	0.20	-0.18	0.00	2.71	4.46	24.52
380564.00	0.02	0.40	-0.14	0.00	2.96	36.74	260.51
380663.00	0.13	0.02	-0.14	0.00	2.71	64.66	465.69
380767.00	0.27	-0.01	-0.14	0.00	2.96	55.08	393.12
380871.00	0.38	-0.29	-0.17	0.00	3.21	73.05	425.94
380975.00	0.44	-0.44	-0.22	0.00	3.13	82.77	378.16
381079.00	0.47	-0.48	-0.27	0.00	2.88	107.31	394.75
381182.00	0.33	-0.16	-0.28	0.00	2.63	118.62	408.89
381286.00	0.30	-0.21	-0.30	0.00	2.38	128.05	408.27
381389.00	0.24	-0.16	-0.32	0.00	2.63	122.37	369.32
381493.00	0.19	0.31	-0.29	0.00	2.38	124.56	420.60
381599.00	0.29	-0.08	-0.30	0.00	2.13	123.00	403.18
381703.00	0.34	-0.28	-0.33	0.00	2.38	116.43	345.25
381806.00	0.28	-0.05	-0.33	0.00	2.63	111.35	324.20
381910.00	0.19	-0.01	-0.33	0.00	2.88	132.58	384.84
382012.00	0.21	-0.03	-0.33	0.00	3.13	119.13	342.38
382116.00	0.22	-0.09	-0.34	0.00	3.38	125.34	350.04
382220.00	0.24	0.09	-0.33	0.00	3.26	115.36	332.18
382324.00	0.28	-0.02	-0.34	0.00	3.51	134.32	384.24
382428.00	0.35	-0.26	-0.36	0.00	3.76	133.30	351.13
382532.00	0.38	-0.12	-0.38	0.00	4.01	133.66	338.95
382636.00	0.34	0.02	-0.37	0.00	3.99	115.28	294.00
382740.00	0.28	0.16	-0.36	0.00	4.01	94.99	254.39
382843.00	0.16	0.49	-0.31	0.00	3.76	95.33	301.06
382949.00	0.15	0.06	-0.30	0.00	3.51	95.89	309.51
383055.00	0.16	-0.07	-0.31	0.00	3.26	103.37	325.01
383159.00	0.23	-0.02	-0.31	0.00	3.01	125.57	391.49
383262.00	0.33	-0.09	-0.32	0.00	3.26	135.07	408.25
383367.00	0.43	-0.29	-0.35	0.00	3.51	140.85	386.25
383470.00	0.44	0.07	-0.34	0.00	3.76	136.14	381.44
383575.00	0.39	0.16	-0.33	0.00	4.01	144.58	428.16
383678.00	0.41	0.09	-0.32	0.00	4.26	121.04	369.76
383782.00	0.36	-0.34	-0.35	0.00	4.51	130.06	354.37
383886.00	0.36	0.02	-0.35	0.00	4.57	147.28	404.01
383990.00	0.41	0.12	-0.34	0.00	4.82	130.81	372.68
384094.00	0.41	-0.18	-0.36	0.00	5.07	135.63	364.66
384197.00	0.37	0.06	-0.35	0.00	5.20	117.06	320.33
384302.00	0.23	0.30	-0.32	0.00	5.32	152.39	462.19
384405.00	0.25	0.20	-0.30	0.00	5.07	121.09	395.05
384513.00	0.26	0.19	-0.28	0.00	4.82	138.30	486.92
384619.00	0.32	0.15	-0.26	0.00	4.57	121.48	454.19
384727.00	0.42	0.19	-0.24	0.00	0.00	135.63	552.71
384833.00	0.48	0.08	-0.23	0.00	-0.25	112.45	475.96
384937.00	0.10	0.51	-0.18	0.00	0.00	100.67	557.33
385031.00	0.00	0.70	-0.11	0.00	0.00	58.10	510.38
385125.00	0.00	0.52	-0.06	0.00	0.00	38.86	601.96
385218.00	0.00	0.06	-0.06	0.00	0.00	33.76	570.89
385316.00	0.00	0.48	-0.01	0.00	0.00	7.60	642.26
385415.00	0.00	0.53	0.04	0.00	0.00	-22.07	536.34
385514.00	0.00	0.14	0.05	0.00	0.00	-28.17	515.43
385613.00	0.00	-0.13	0.04	0.00	-0.25	-20.19	479.10
385713.00	0.00	-0.03	0.04	0.00	-0.50	-18.82	486.30
385811.00	0.00	0.04	0.04	0.00	-0.75	-20.59	479.08
385910.00	0.00	0.06	0.05	0.00	-1.00	-21.92	449.14
386010.00	0.00	-0.07	0.04	0.00	-1.25	-17.54	414.89
386108.00	0.00	-0.12	0.03	0.00	-1.50	-11.55	373.51
386207.00	0.00	-0.16	0.02	0.00	-1.75	-5.73	377.44
386307.00	0.00	-0.15	-0.00	0.00	0.63	0.02	325.69
386405.00	0.01	-0.05	-0.01	0.00	0.88	1.83	348.07
386504.00	0.12	-0.21	-0.03	0.00	1.13	8.49	320.60
386609.00	0.11	-0.39	-0.07	0.00	1.38	24.23	356.21
386712.00	0.17	-0.15	-0.08	0.00	1.63	26.43	314.69
386816.00	0.20	-0.58	-0.14	0.00	1.56	52.50	360.55
386919.00	0.19	-0.52	-0.20	0.00	1.31	75.51	375.72
387022.00	0.21	0.24	-0.17	0.00	1.06	79.34	451.76
387127.00	0.29	-0.12	-0.19	0.00	1.31	85.08	450.72
387231.00	0.36	-0.03	-0.19	0.00	1.56	79.62	413.94
387335.00	0.39	-0.28	-0.22	0.00	1.45	85.20	381.63
387439.00	0.32	-0.11	-0.23	0.00	1.21	79.26	337.11
387543.00	0.23	-0.11	-0.24	0.00	0.96	91.07	368.30
387647.00	0.21	-0.06	-0.25	0.00	0.71	106.98	420.93
387750.00	0.26	0.06	-0.24	0.00	0.46	108.72	438.64
387858.00	0.31	-0.02	-0.25	0.00	0.21	110.43	440.53
387962.00	0.38	-0.12	-0.26	0.00	-0.04	106.90	405.58
388067.00	0.38	0.02	-0.26	0.00	-0.29	106.46	407.86
388171.00	0.04	0.26	-0.23	0.00	-0.33	98.28	423.05
388265.00	0.00	0.48	-0.18	0.00	0.21	92.42	497.67
388359.00	0.01	0.46	-0.14	0.00	0.00	70.90	501.19
388452.00	0.08	0.26	-0.12	0.00	0.25	50.55	433.54
388546.00	0.01	-0.00	-0.12	0.00	0.50	45.12	386.44
388636.00	0.10	0.03	-0.11	0.00	0.27	52.37	460.27
388741.00	0.21	-0.18	-0.13	0.00	0.52	60.58	456.95
388844.00	0.29	0.01	-0.13	0.00	0.00	70.06	532.20
388948.00	0.31	-0.15	-0.15	0.00	0.25	65.79	447.10
389052.00	0.04	0.35	-0.11	0.00	0.50	51.96	471.97
389145.00	0.08	-0.28	-0.14	0.00	0.75	53.57	391.32
389235.00	0.10	-0.41	-0.17	0.00	0.50	74.81	427.82
389339.00	0.10	-0.09	-0.18	0.00	0.75	78.35	425.00
389431.00	0.14	0.02	-0.18	0.00	0.50	85.51	469.44
389537.00	0.23	-0.19	-0.20	0.00	0.25	89.17	438.48
389642.00	0.29	-0.03	-0.20	0.00	0.36	98.13	474.22
389745.00	0.34	-0.22	-0.23	0.00	0.11	97.17	421.09
389850.00	0.31	-0.28	-0.26	0.00	-0.14	114.49	437.17
389954.00	0.24	-0.09	-0.27	0.00	-0.39	105.25	386.90
390057.00	0.00	0.45	-0.22	0.00	-0.24	99.45	445.44
390152.00	0.00	0.46	-0.18	0.00	0.37	77.86	438.38
390246.00	0.00	0.10	-0.17	0.00	0.00	90.88	542.49
390339.00	0.00	0.09	-0.16	0.00	0.25	74.95	471.24
390432.00	0.00	-0.03	-0.16	0.00	0.00	81.69	504.60
390523.00	0.00	0.22	-0.14	0.00	0.25	57.15	403.00
390617.00	0.01	0.22	-0.12	0.00	0.50	44.83	370.99
390711.00	0.06	-0.05	-0.13	0.00	0.75	45.90	365.19
390801.00	0.11	-0.29	-0.15	0.00	0.65	57.25	375.05
390904.00	0.10	-0.35	-0.19	0.00	0.90	70.74	372.74
390994.00	0.13	-0.17	-0.20	0.00	0.65	81.57	396.70
391098.00	0.15	-0.17	-0.22	0.00	0.40	84.48	377.78
391201.00	0.17	-0.07	-0.23	0.00	0.15	79.65	344.34
391305.00	0.18	-0.08	-0.24	0.00	-0.10	71.88	299.24
391409.00	0.14	0.15	-0.22	0.00	-0.35	30.31	135.72
391514.00	-0.01	0.40	-0.18	0.00	0.10	6.43	35.72
391607.00	0.01	0.23	-0.16	0.00	0.35	0.00	0.00
391701.00	0.05	0.01	-0.16	0.00	0.60	0.33	2.10
391797.00	0.03	0.15	-0.14	0.00	0.85	0.33	2.32
391895.00	0.08	-0.21	-0.16	0.00	1.10	1.16	7.05
391985.00	0.11	0.59	-0.11	0.00	1.35	0.68	6.16
392090.00	0.14	0.18	-0.09	0.00	1.60	8.71	96.15
392194.00	0.15	-0.07	-0.10	0.00	1.85	12.77	130.30
392298.00	0.15	0.12	-0.09	0.00	2.10	21.55	252.59
392402.00	0.17	0.23	-0.06	0.00	2.35	18.11	297.78
392507.00	0.23	0.05	-0.06	0.00	2.60	19.25	344.01
392610.00	0.27	-0.12	-0.07	0.00	2.85	20.44	299.18
392715.00	0.30	0.15	-0.05	0.00	3.10	17.24	328.60
392818.00	0.34	0.13	-0.04	0.00	3.35	11.29	288.94
392922.00	0.40	-0.06	-0.05	0.00	3.60	12.48	272.69
393026.00	0.44	0.16	-0.03	0.00	3.85	7.05	241.52
393129.00	0.44	-0.28	-0.06	0.00	4.10	16.92	291.70
393233.00	0.41	-0.15	-0.07	0.00	4.35	19.36	260.99
393337.00	0.40	0.22	-0.05	0.00	4.60	13.66	264.13
393441.00	0.42	0.00	-0.05	0.00	4.85	9.39	182.41
393545.00	0.44	0.01	-0.05	0.00	5.10	10.63	210.76
393650.00	0.41	-0.27	-0.08	0.00	5.35	11.68	148.00
393753.00	0.37	-0.33	-0.11	0.00	5.60	22.21	196.27
393858.00	0.30	0.03	-0.11	0.00	5.85	25.78	233.81
393962.00	0.30	0.05	-0.10	0.00	6.10	27.54	261.65
394065.00	0.33	-0.12	-0.12	0.00	6.35	30.90	262.67
394170.00	0.35	-0.18	-0.14	0.00	6.60	32.88	239.38
394273.00	0.38	-0.15	-0.15	0.00	6.85	36.10	236.31
394377.00	0.40	-0.17	-0.17	0.00	7.10	33.56	196.88
394481.00	0.35	-0.09	-0.18	0.00	7.35	37.72	208.81
394585.00	0.34	-0.07	-0.19	0.00	7.60	34.06	180.50
394689.00	0.34	0.03	-0.18	0.00	7.35	34.77	187.84
394793.00	0.34	0.18	-0.16	0.00	7.46	27.98	168.33
394898.00	0.34	-0.10	-0.18	0.00	7.71	31.65	178.85
395001.00	0.33	0.16	-0.16	0.00	7.85	24.04	150.08
395106.00	0.31	-0.16	-0.18	0.00	8.10	40.29	226.66
395210.00	0.32	-0.01	-0.18	0.00	8.35	24.33	136.08
395314.00	0.29	0.09	-0.17	0.00	8.14	37.42	220.92
395418.00	0.30	-0.13	-0.18	0.00	8.39	53.78	293.44
395522.00	0.36	0.11	-0.17	0.00	8.43	46.19	269.04
395626.00	0.44	-0.08	-0.18	0.00	8.68	46.23	256.18
395729.00	0.49	0.17	-0.16	0.00	8.93	35.91	221.17
395834.00	0.46	-0.10	-0.17	0.00	9.18	44.02	253.79
395938.00	0.53	0.08	-0.16	0.00	8.93	31.37	190.61
396055.00	0.57	0.16	-0.14	0.00	8.74	18.45	126.43
396173.00	0.58	0.15	-0.13	0.00	8.97	17.32	135.48
396291.00	0.53	-0.01	-0.13	0.00	9.22	5.26	40.92
396407.00	0.53	0.27	-0.10	0.00	9.47	9.91	101.96
396524.00	0.49	-0.04	-0.10	0.00	9.72	4.29	42.23
396628.00	0.47	-0.13	-0.11	0.00	9.97	9.52	82.56
396732.00	0.36	-0.24	-0.14	0.00	10.00	16.80	119.70
396836.00	0.36	-0.03	-0.14	0.00	10.00	25.46	176.75
396941.00	0.42	-0.02	-0.14	0.00	10.00	15.46	106.07
397045.00	0.48	0.09	-0.14	0.00	10.00	15.61	114.64
397150.00	0.48	0.25	-0.11	0.00	10.00	13.24	120.90
397254.00	0.50	0.09	-0.10	0.00	10.00	9.94	99.30
397372.00	0.51	0.05	-0.09	0.00	10.00	8.61	91.10
397489.00	0.54	0.02	-0.09	0.00	10.00	4.87	53.21
397607.00	0.55	-0.04	-0.10	0.00	10.00	4.21	43.44
397724.00	0.43	0.12	-0.08	0.00	10.00	7.15	86.95
397829.00	0.42	-0.07	-0.09	0.00	10.00	3.22	35.78
397933.00	0.43	-0.14	-0.10	0.00	10.00	1.78	16.99
398036.00	0.35	-0.03	-0.11	0.00	10.00	2.30	21.37
398140.00	0.34	-0.13	-0.12	0.00	10.00	1.01	8.30
398244.00	0.27	-0.43	-0.17	0.00	10.00	1.67	9.96
398347.00	0.18	0.08	-0.16	0.00	9.75	1.35	8.50
398451.00	0.15	-0.22	-0.18	0.00	9.58	0.95	5.18
398555.00	0.14	-0.10	-0.19	0.00	9.42	0.82	4.27
398658.00	0.11	0.04	-0.19	0.00	9.17	2.31	12.21
398761.00	0.09	-0.15	-0.20	0.00	9.42	2.19	10.64
398853.00	0.09	-0.17	-0.22	0.00	9.67	3.58	16.12
398943.00	0.00	-0.30	-0.25	0.00	9.92	3.15	12.56
399034.00	0.00	0.00	-0.25	0.00	9.67	3.22	12.82
399127.00	0.00	0.02	-0.24	0.00	9.42	2.94	11.80
399220.00	0.00	-0.14	-0.26	0.00	9.67	3.02	11.51
399311.00	0.00	0.03	-0.25	0.00	9.42	3.33	12.79
399405.00	0.01	0.17	-0.24	0.00	9.38	2.75	11.31
399498.00	0.01	-0.22	-0.26	0.00	9.63	3.59	13.56
399588.00	0.16	-0.18	-0.28	0.00	9.38	9.08	32.12
399692.00	0.32	-0.10	-0.29	0.00	9.13	44.44	151.00
399796.00	0.34	0.18	-0.27	0.00	8.88	71.33	260.53
399900.00	0.40	-0.35	-0.30	0.00	8.63	96.34	307.63
400004.00	0.47	-0.11	-0.32	0.00	8.88	109.64	335.99
400108.00	0.58	0.29	-0.29	0.00	8.63	112.28	382.83
400225.00	0.70	-0.20	-0.31	0.00	8.38	100.84	316.78
400343.00	0.75	-0.02	-0.31	0.00	8.13	116.94	364.96
400460.00	0.47	0.38	-0.27	0.00	0.00	203.87	750.76
400564.00	0.12	-0.79	-0.35	0.00	0.00	209.60	578.18
400669.00	0.00	0.32	-0.31	0.00	0.00	261.91	805.93
400760.00	0.00	0.32	-0.29	0.00	0.00	157.88	538.19
400860.00	-0.04	0.31	-0.25	0.00	-0.25	64.75	249.31
400958.00	-0.15	0.45	-0.21	0.00	0.00	111.91	525.00
401057.00	-0.18	0.06	-0.20	0.00	0.00	145.29	702.44
401157.00	-0.13	-0.33	-0.24	0.00	0.00	168.14	697.33
401255.00	-0.16	0.16	-0.22	0.00	0.00	147.83	657.55
401354.00	-0.06	0.35	-0.19	0.00	0.00	143.70	760.80
401454.00	0.00	0.10	-0.18	0.00	0.00	125.21	702.82
401552.00	-0.01	-0.35	-0.21	0.00	0.00	144.21	675.11
401651.00	-0.04	0.49	-0.16	0.00	0.00	113.23	694.53
401751.00	-0.01	-0.21	-0.18	0.00	0.00	105.49	570.61
401850.00	-0.01	-0.13	-0.20	0.00	0.25	94.68	477.36
401948.00	0.01	0.35	-0.16	0.00	0.50	80.28	492.27
402048.00	0.08	-0.16	-0.18	0.00	0.75	61.55	342.59
402147.00	0.07	-0.57	-0.23	0.00	0.89	73.01	305.57
402245.00	0.13	0.08	-0.23	0.00	0.00	116.02	502.99
402353.00	0.19	-0.10	-0.24	0.00	-0.25	111.53	461.53
402456.00	0.00	0.42	-0.19	0.00	0.13	83.53	426.21
402549.00	0.00	0.05	-0.19	0.00	0.00	113.58	595.41
402642.00	0.04	-0.39	-0.22	0.00	0.18	112.10	491.07
402741.00	0.00	-0.98	-0.32	0.00	0.43	14.56	43.74
402839.00	0.11	-0.19	-0.34	0.00	0.68	11.72	33.18
402942.00	0.11	-0.71	-0.41	0.00	0.43	14.86	33.92
403046.00	0.01	-0.01	-0.41	0.00	0.68	14.01	31.88
403137.00	0.01	0.16	-0.40	0.00	0.93	13.97	33.09
403235.00	0.01	0.30	-0.37	0.00	1.18	42.63	109.91
403335.00	0.01	0.24	-0.35	0.00	1.39	109.76	304.87
403433.00	0.14	-1.01	-0.44	0.00	1.49	129.02	270.71
403534.00	0.23	0.31	-0.41	0.00	0.00	288.14	656.89
403639.00	0.25	0.31	-0.38	0.00	0.00	213.45	533.56
403742.00	0.01	0.32	-0.35	0.00	0.00	208.66	575.37
403833.00	0.00	0.13	-0.34	0.00	0.14	111.83	320.35
403929.00	0.02	-0.13	-0.35	0.00	0.39	45.21	124.57
404028.00	0.01	-0.05	-0.35	0.00	0.64	15.93	43.26
404126.00	0.00	-0.14	-0.37	0.00	0.89	14.10	36.70
404226.00	0.00	-0.22	-0.39	0.00	1.14	24.56	59.95
404325.00	0.00	-0.52	-0.44	0.00	1.39	92.88	197.29
404423.00	0.08	-0.25	-0.46	0.00	0.00	288.96	577.10
404523.00	0.13	0.39	-0.43	0.00	0.00	313.42	691.96
404626.00	0.00	0.38	-0.39	0.00	0.25	142.18	349.68
404720.00	-0.01	0.56	-0.33	0.00	0.50	19.78	57.05
404819.00	0.02	0.09	-0.32	0.00	0.75	5.00	14.85
404919.00	0.04	-0.23	-0.35	0.00	1.00	4.87	13.44
405017.00	0.01	-0.47	-0.39	0.00	1.25	5.81	13.96
405116.00	0.01	0.66	-0.33	0.00	1.50	6.54	19.20
405216.00	0.00	0.83	-0.25	0.00	1.25	28.96	115.81
405314.00	0.00	0.68	-0.18	0.00	1.50	21.98	121.94
405413.00	0.00	0.24	-0.15	0.00	1.75	12.63	80.97
405513.00	0.00	-0.43	-0.20	0.00	2.00	3.13	15.64
405611.00	0.00	-0.27	-0.22	0.00	2.25	3.00	13.15
405710.00	0.00	-0.08	-0.23	0.00	2.50	14.60	61.59
405810.00	0.00	0.34	-0.20	0.00	2.75	24.23	119.95
405908.00	0.03	0.39	-0.16	0.00	3.00	27.14	167.48
406007.00	0.09	0.28	-0.13	0.00	3.25	50.60	379.88
406107.00	0.17	0.15	-0.12	0.00	3.38	49.47	420.74
406211.00	0.25	0.18	-0.10	0.00	0.00	49.83	506.22
406315.00	0.27	0.13	-0.08	0.00	0.25	40.50	475.44
406418.00	0.02	-0.30	-0.12	0.00	0.50	43.76	376.86
406509.00	0.09	-0.40	-0.15	0.00	0.75	24.39	159.25
406601.00	0.18	-0.31	-0.18	0.00	0.50	16.43	90.02
406705.00	0.16	0.14	-0.17	0.00	0.25	12.98	77.46
406809.00	0.02	0.13	-0.15	0.00	0.50	13.25	86.23
406902.00	0.00	-0.09	-0.16	0.00	0.75	13.60	83.76
406998.00	0.00	-0.18	-0.18	0.00	1.00	40.16	222.92
407097.00	0.00	-0.61	-0.24	0.00	0.85	55.03	226.11
407195.00	0.02	-0.80	-0.32	0.00	0.00	202.14	616.21
407294.00	0.10	-0.14	-0.33	0.00	0.00	271.63	790.06
407400.00	0.00	1.07	-0.22	0.00	0.00	196.79	888.22
407494.00	0.00	-0.19	-0.24	0.00	0.20	98.21	407.77
407591.00	-0.03	-0.21	-0.26	0.00	0.37	14.83	56.57
407691.00	0.03	0.02	-0.25	0.00	0.12	10.39	39.93
407789.00	0.05	-0.66	-0.32	0.00	0.37	11.76	35.52
407888.00	0.03	0.45	-0.27	0.00	0.39	10.16	36.01
407988.00	0.13	1.06	-0.17	0.00	0.14	17.47	102.30
408095.00	0.05	0.14	-0.15	0.00	0.39	7.66	49.32
408188.00	0.05	-0.29	-0.18	0.00	0.64	2.87	15.69
408285.00	0.06	-0.92	-0.27	0.00	0.89	4.19	15.10
408383.00	0.05	-0.29	-0.30	0.00	0.95	18.90	61.44
408482.00	0.00	0.24	-0.27	0.00	0.70	116.06	411.84
408582.00	0.05	0.24	-0.25	0.00	0.00	148.64	581.61
408681.00	0.13	0.13	-0.24	0.00	0.00	156.28	645.67
408783.00	-0.08	0.08	-0.23	0.00	0.00	159.22	682.00
408879.00	-0.18	-0.33	-0.26	0.00	0.00	205.67	769.68
408978.00	-0.24	0.00	-0.26	0.00	0.00	191.23	716.65
409076.00	-0.29	0.23	-0.24	0.00	0.00	175.07	720.76
409176.00	-0.13	0.34	-0.20	0.00	0.00	131.79	634.99
409275.00	-0.06	-0.15	-0.22	0.00	0.22	98.73	443.30
409373.00	0.00	-0.43	-0.26	0.00	0.15	63.19	235.91
409473.00	0.03	-0.15	-0.28	0.00	0.40	22.27	78.27
409572.00	0.04	0.26	-0.25	0.00	0.41	10.46	40.72
409670.00	0.09	-0.28	-0.28	0.00	0.66	10.60	37.06
409769.00	0.14	-0.17	-0.30	0.00	0.41	8.50	27.94
409874.00	0.22	-0.25	-0.32	0.00	0.66	5.30	15.94
409977.00	0.26	-0.31	-0.35	0.00	0.91	5.42	14.70
410081.00	0.23	-0.43	-0.40	0.00	1.16	6.51	15.48
410185.00	0.19	-0.11	-0.41	0.00	1.41	6.01	13.87
410289.00	0.21	-0.30	-0.44	0.00	1.66	6.91	14.69
410393.00	0.22	-0.43	-0.48	0.00	1.61	7.56	14.36
410498.00	0.26	0.04	-0.48	0.00	1.36	7.75	14.90
410602.00	0.35	-0.05	-0.48	0.00	1.61	15.89	30.17
410705.00	0.35	-0.10	-0.50	0.00	1.86	17.08	31.60
410809.00	0.29	-0.15	-0.51	0.00	2.11	32.89	58.72
410912.00	0.26	-0.06	-0.52	0.00	2.36	46.42	81.74
411016.00	0.26	0.15	-0.50	0.00	2.18	56.27	102.76
411119.00	0.28	-0.15	-0.52	0.00	2.43	47.02	82.86
411223.00	0.25	-0.09	-0.53	0.00	2.68	21.49	37.06
411326.00	0.11	0.33	-0.49	0.00	2.43	56.32	105.25
411429.00	0.15	0.30	-0.46	0.00	2.20	77.07	155.53
411533.00	0.20	-0.23	-0.48	0.00	2.39	72.83	138.51
411636.00	0.25	-0.06	-0.49	0.00	2.64	86.49	162.05
411740.00	0.37	-0.04	-0.49	0.00	2.89	99.52	184.78
411843.00	0.44	-0.02	-0.50	0.00	3.14	115.58	213.67
411947.00	0.48	-0.22	-0.52	0.00	3.39	131.71	230.97
412050.00	0.51	-0.32	-0.55	0.00	0.00	123.29	200.33
412167.00	0.46	0.05	-0.55	0.00	0.02	110.20	181.33
412270.00	0.10	0.64	-0.48	0.00	0.27	144.38	277.21
412360.00	0.06	0.56	-0.43	0.00	0.52	177.36	387.05
412451.00	0.12	-0.06	-0.44	0.00	0.77	150.59	323.72
412554.00	0.16	-0.51	-0.49	0.00	0.54	82.32	155.07
412657.00	0.22	0.47	-0.44	0.00	0.70	105.55	224.60
412762.00	0.26	0.25	-0.41	0.00	0.73	78.35	178.94
412865.00	0.32	-0.58	-0.47	0.00	0.80	20.40	39.96
412967.00	0.13	-0.10	-0.48	0.00	0.97	31.95	60.98
413071.00	0.07	-0.02	-0.48	0.00	1.22	107.85	204.79
413161.00	0.13	-0.21	-0.50	0.00	1.24	132.44	240.34
413264.00	0.25	-0.16	-0.52	0.00	1.49	110.71	193.41
413368.00	0.33	-0.02	-0.52	0.00	1.74	120.57	209.39
413471.00	0.42	-0.05	-0.53	0.00	1.99	88.31	151.74
413575.00	0.39	0.17	-0.51	0.00	2.12	84.59	151.57
413679.00	0.31	0.27	-0.48	0.00	2.22	90.91	174.12
413783.00	0.31	-0.40	-0.52	0.00	2.41	71.10	123.41
413885.00	0.25	0.05	-0.52	0.00	2.16	95.50	167.92
413989.00	0.27	-0.20	-0.54	0.00	2.41	106.91	179.27
414093.00	0.35	-0.04	-0.54	0.00	2.66	132.06	219.56
414196.00	0.43	-0.09	-0.55	0.00	0.00	150.52	245.13
414300.00	0.42	0.13	-0.54	0.00	0.06	125.54	211.01
414403.00	0.05	0.83	-0.45	0.00	0.16	229.72	473.63
414497.00	0.00	0.54	-0.40	0.00	0.41	197.42	466.09
414589.00	0.04	0.07	-0.39	0.00	0.51	176.89	425.66
414681.00	0.11	0.23	-0.37	0.00	0.26	189.84	485.48
414784.00	0.15	-0.02	-0.38	0.00	0.51	143.34	363.81
414887.00	0.19	-0.16	-0.39	0.00	0.76	87.90	212.77
414991.00	0.25	-0.02	-0.39	0.00	1.01	95.79	230.37
415094.00	0.32	0.15	-0.38	0.00	1.07	67.52	169.72
415199.00	0.26	0.01	-0.38	0.00	0.85	81.25	204.93
415302.00	0.24	-0.10	-0.39	0.00	1.10	86.15	210.81
415407.00	0.23	-0.04	-0.39	0.00	1.35	107.61	260.34
415510.00	0.24	-0.07	-0.40	0.00	1.60	94.91	225.03
415614.00	0.21	-0.10	-0.41	0.00	1.85	105.27	242.63
415718.00	0.23	0.02	-0.41	0.00	1.60	60.59	140.37
415821.00	0.20	0.28	-0.38	0.00	1.54	76.67	192.91
415925.00	0.19	-0.23	-0.40	0.00	1.76	55.76	131.06
416028.00	0.18	-0.12	-0.42	0.00	2.01	94.86	215.25
416131.00	0.24	-0.23	-0.44	0.00	2.26	96.17	205.08
416235.00	0.36	-0.47	-0.49	0.00	2.50	103.86	195.81
416338.00	0.39	-0.05	-0.49	0.00	2.75	80.72	150.33
416441.00	0.33	0.12	-0.48	0.00	2.71	82.94	159.29
416544.00	0.24	0.21	-0.46	0.00	2.61	96.48	195.55
416649.00	0.26	-0.06	-0.46	0.00	2.86	156.75	312.77
416752.00	0.31	0.10	-0.45	0.00	2.78	79.23	162.30
416857.00	0.22	0.43	-0.41	0.00	2.93	183.47	422.86
416960.00	0.31	0.06	-0.40	0.00	2.85	208.68	488.90
417064.00	0.37	0.23	-0.38	0.00	3.10	158.62	397.39
417169.00	0.44	0.09	-0.37	0.00	3.35	120.32	309.90
417272.00	0.42	-0.02	-0.37	0.00	3.60	90.71	232.42
417376.00	0.31	0.14	-0.36	0.00	3.68	114.09	305.06
417480.00	0.29	0.24	-0.33	0.00	3.84	104.23	301.56
417585.00	0.25	-0.28	-0.36	0.00	4.09	130.54	344.13
417688.00	0.34	0.22	-0.34	0.00	4.34	128.94	365.01
417793.00	0.46	-0.25	-0.37	0.00	4.59	150.09	391.66
417896.00	0.53	0.08	-0.36	0.00	4.74	97.21	259.72
418013.00	0.47	0.26	-0.33	0.00	4.99	137.27	403.02
418117.00	0.52	0.31	-0.30	0.00	4.74	79.35	259.69
418234.00	0.55	-0.05	-0.30	0.00	4.49	75.36	242.05
418352.00	0.49	0.50	-0.24	0.00	4.44	75.31	303.35
418457.00	0.52	0.06	-0.24	0.00	4.19	79.70	329.82
418575.00	0.51	-0.00	-0.24	0.00	3.94	37.47	154.78
418692.00	0.39	-0.11	-0.25	0.00	3.69	77.82	304.38
418795.00	0.42	0.47	-0.20	0.00	3.94	40.00	195.68
418898.00	0.37	-0.13	-0.22	0.00	4.06	62.78	286.93
419003.00	0.35	0.31	-0.18	0.00	4.13	57.09	308.94
419107.00	0.43	-0.18	-0.20	0.00	4.38	81.24	396.77
419212.00	0.54	0.21	-0.18	0.00	4.13	38.71	213.39
419330.00	0.58	-0.29	-0.21	0.00	3.88	54.95	253.05
419446.00	0.55	0.01	-0.21	0.00	3.63	20.26	93.74
419564.00	0.45	0.29	-0.18	0.00	3.88	23.91	131.99
419668.00	0.46	0.22	-0.16	0.00	4.13	32.18	203.92
419774.00	0.44	-0.08	-0.17	0.00	4.38	24.68	148.18
419877.00	0.44	-0.29	-0.20	0.00	4.63	21.87	110.67
419982.00	0.34	0.58	-0.13	0.00	4.88	45.98	339.69
420087.00	0.35	0.13	-0.12	0.00	5.13	39.16	321.65
420191.00	0.40	-0.06	-0.13	0.00	5.38	40.04	313.25
420296.00	0.48	-0.42	-0.17	0.00	5.63	65.82	379.50
420401.00	0.56	-0.25	-0.20	0.00	5.38	64.36	320.98
420518.00	0.60	-0.37	-0.24	0.00	5.13	52.74	214.05
420635.00	0.55	0.04	-0.24	0.00	4.88	53.04	220.21
420754.00	0.51	0.22	-0.21	0.00	4.63	28.00	131.18
420871.00	0.45	-0.04	-0.21	0.00	4.88	53.20	243.76
420975.00	0.44	0.37	-0.18	0.00	5.13	55.47	310.88
421079.00	0.51	0.07	-0.17	0.00	4.88	33.57	196.88
421195.00	0.51	-0.22	-0.19	0.00	4.63	21.34	108.60
421312.00	0.44	0.36	-0.15	0.00	4.88	26.69	174.53
421416.00	0.40	0.14	-0.14	0.00	5.13	32.05	231.76
421522.00	0.37	0.14	-0.12	0.00	5.38	43.52	352.55
421625.00	0.46	-0.39	-0.16	0.00	5.63	58.99	359.55
421731.00	0.55	-0.06	-0.17	0.00	5.52	64.98	381.62
421848.00	0.58	0.01	-0.17	0.00	5.27	48.64	288.11
421964.00	0.56	-0.02	-0.17	0.00	5.24	55.00	321.01
422082.00	0.56	0.45	-0.12	0.00	5.49	28.61	243.86
422200.00	0.56	0.05	-0.11	0.00	5.74	37.05	333.81
422317.00	0.59	0.11	-0.10	0.00	5.99	33.50	341.15
422434.00	0.60	0.17	-0.08	0.00	6.24	20.42	260.91
422552.00	0.59	0.29	-0.04	0.00	6.49	12.96	291.90
422670.00	0.60	-0.14	-0.06	0.00	6.74	15.88	261.22
422787.00	0.59	0.44	-0.01	0.00	6.99	3.17	332.43
422904.00	0.65	0.06	-0.00	0.00	7.24	0.82	319.06
423021.00	0.67	-0.32	-0.04	0.00	7.49	14.74	373.40
423138.00	0.69	0.03	-0.04	0.00	7.74	13.44	371.56
423257.00	0.72	-0.29	-0.07	0.00	7.99	23.88	335.01
423374.00	0.71	0.19	-0.05	0.00	8.24	19.71	404.52
423491.00	0.73	0.44	0.00	0.00	7.99	-1.21	360.68
423609.00	0.75	0.14	0.02	0.00	7.74	-8.21	415.18
423727.00	0.78	-0.29	-0.01	0.00	7.99	4.70	325.66
423844.00	0.77	0.08	-0.00	0.00	8.24	1.53	324.02
423962.00	0.77	0.01	-0.00	0.00	8.49	1.52	460.95
424080.00	0.76	-0.02	-0.01	0.00	8.74	2.41	409.07
424199.00	0.76	-0.29	-0.04	0.00	8.99	17.64	436.12
424315.00	0.67	-0.46	-0.09	0.00	9.24	26.65	281.93
424433.00	0.52	-0.23	-0.12	0.00	9.49	36.55	299.22
424549.00	0.43	-0.31	-0.16	0.00	9.74	52.25	328.31
424653.00	0.26	-0.12	-0.17	0.00	9.99	59.22	344.80
424757.00	0.26	-0.31	-0.20	0.00	9.84	74.02	360.54
424861.00	0.23	0.08	-0.19	0.00	9.59	85.42	434.72
424965.00	0.25	0.04	-0.19	0.00	9.34	81.29	422.26
425069.00	0.27	-0.36	-0.23	0.00	9.09	92.50	398.48
425172.00	0.30	-0.17	-0.25	0.00	8.84	91.59	366.20
425277.00	0.30	-0.19	-0.26	0.00	8.59	123.59	456.03
425381.00	0.36	-0.15	-0.28	0.00	8.34	133.99	465.37
425485.00	0.35	-0.21	-0.30	0.00	8.09	132.37	425.11
425588.00	0.33	0.07	-0.29	0.00	7.84	144.67	477.33
425693.00	0.32	-0.12	-0.31	0.00	7.59	147.56	466.27
425797.00	0.35	-0.16	-0.32	0.00	7.84	139.84	418.07
425902.00	0.34	-0.01	-0.32	0.00	8.09	156.17	466.00
426006.00	0.31	0.04	-0.32	0.00	7.97	156.40	473.62
426110.00	0.30	0.24	-0.29	0.00	7.72	126.35	417.79
426217.00	0.26	-0.07	-0.30	0.00	7.47	131.97	425.23
426320.00	0.24	0.00	-0.30	0.00	7.22	115.80	373.48
426428.00	0.21	0.27	-0.27	0.00	0.00	143.31	514.60
426536.00	0.20	0.05	-0.27	0.00	0.00	147.67	541.08
426640.00	0.00	0.34	-0.23	0.00	0.00	155.58	662.44
426733.00	0.00	0.06	-0.22	0.00	0.00	151.73	663.34
426826.00	-0.01	0.30	-0.20	0.00	0.00	144.44	723.92
426920.00	0.00	0.57	-0.14	0.00	0.00	99.44	689.86
427014.00	0.00	0.34	-0.11	0.00	0.00	74.50	666.58
427108.00	0.00	0.38	-0.08	0.00	0.00	51.20	672.02
427201.00	0.00	0.14	-0.06	0.00	0.25	31.46	497.78
427294.00	0.01	0.11	-0.05	0.00	0.50	23.42	442.42
427392.00	0.08	0.11	-0.04	0.00	0.00	23.86	568.61
427491.00	0.06	-0.13	-0.06	0.00	0.00	37.42	679.44
427590.00	-0.03	-0.38	-0.09	0.00	0.00	58.01	621.28
427688.00	-0.03	-0.32	-0.12	0.00	0.00	89.16	711.75
427788.00	0.00	-0.05	-0.13	0.00	0.00	91.94	704.50
427887.00	0.00	-0.12	-0.14	0.00	0.00	113.50	796.25
427985.00	-0.01	-0.08	-0.15	0.00	0.00	106.06	702.51
428085.00	-0.02	-0.21	-0.17	0.00	0.00	133.57	773.96
428184.00	-0.01	-0.37	-0.21	0.00	0.00	147.49	701.98
428282.00	0.00	-0.04	-0.21	0.00	0.00	175.23	816.86
428382.00	0.00	0.12	-0.20	0.00	0.00	147.10	726.99
428481.00	0.00	-0.04	-0.20	0.00	0.00	142.89	692.49
428579.00	0.00	-0.23	-0.23	0.00	0.24	83.07	360.48
428679.00	0.02	-0.10	-0.24	0.00	0.49	33.62	139.28
428778.00	0.05	-0.61	-0.30	0.00	0.24	32.81	107.19
428877.00	0.00	0.20	-0.28	0.00	-0.01	30.92	108.49
428976.00	-0.02	0.17	-0.26	0.00	-0.26	20.96	78.63
429075.00	-0.06	0.24	-0.24	0.00	-0.51	35.04	145.17
429174.00	-0.11	0.25	-0.21	0.00	-0.76	35.77	165.85
429273.00	-0.20	0.36	-0.18	0.00	-0.99	26.68	149.63
429372.00	-0.28	0.21	-0.16	0.00	-1.24	23.57	150.15
429471.00	-0.30	-0.12	-0.17	0.00	-1.30	16.14	95.19
429570.00	-0.34	-0.29	-0.20	0.00	-0.55	9.61	48.10
429669.00	-0.36	0.13	-0.18	0.00	-0.27	38.52	206.31
429768.00	-0.31	0.02	-0.18	0.00	0.03	58.68	316.98
429867.00	-0.14	-0.06	-0.19	0.00	0.28	83.76	437.29
429966.00	0.05	-0.04	-0.19	0.00	0.53	82.81	424.15
430065.00	0.17	-0.04	-0.20	0.00	0.30	88.19	443.22
430169.00	0.25	0.07	-0.19	0.00	0.05	75.02	391.84
430273.00	0.29	-0.23	-0.21	0.00	-0.20	67.15	310.24
430377.00	0.27	-0.18	-0.23	0.00	-0.45	37.40	158.63
430481.00	0.01	0.01	-0.23	0.00	-0.70	49.88	212.28
430575.00	-0.01	-0.32	-0.26	0.00	-0.84	35.80	134.38
430667.00	-0.05	-0.30	-0.29	0.00	-1.09	14.18	47.85
430758.00	-0.14	-0.11	-0.30	0.00	-1.34	15.04	48.96
430857.00	-0.23	-0.16	-0.31	0.00	-1.59	13.59	41.90
430956.00	-0.27	-0.09	-0.32	0.00	-1.29	15.39	46.12
431054.00	-0.31	-0.05	-0.33	0.00	-0.39	23.28	68.68
431154.00	-0.30	-0.00	-0.33	0.00	0.48	31.02	91.43
431253.00	-0.21	-0.07	-0.33	0.00	0.73	38.39	110.69
431352.00	0.00	0.03	-0.33	0.00	0.66	76.48	222.45
431451.00	0.01	0.28	-0.30	0.00	0.41	63.65	203.64
431550.00	0.01	0.22	-0.28	0.00	0.16	61.07	211.82
431649.00	0.02	-0.20	-0.30	0.00	0.20	64.60	208.27
431748.00	0.03	0.51	-0.25	0.00	0.45	82.76	323.74
431847.00	0.06	0.46	-0.21	0.00	0.00	127.74	613.85
431946.00	0.13	0.40	-0.17	0.00	0.00	136.97	820.13
432050.00	0.00	0.28	-0.14	0.00	0.00	103.06	752.61
432144.00	0.00	0.44	-0.09	0.00	0.00	80.63	851.68
432243.00	0.00	0.48	-0.05	0.00	0.00	35.85	762.42
432342.00	0.00	0.43	-0.00	0.00	0.00	3.03	766.90
432441.00	0.00	0.31	0.03	0.00	0.00	-20.43	762.99
432540.00	0.00	0.18	0.04	0.00	0.00	-34.48	773.49
432638.00	0.00	0.07	0.05	0.00	0.00	-40.53	780.61
432738.00	0.00	-0.30	0.02	0.00	0.00	-15.61	720.58
432837.00	0.00	0.10	0.03	0.00	0.00	-22.15	703.35
432935.00	0.00	0.05	0.04	0.00	0.00	-28.08	770.06
433035.00	0.00	-0.11	0.03	0.00	0.00	-19.89	777.70
433134.00	0.00	-0.27	-0.00	0.00	0.00	0.94	774.26
433232.00	0.00	-0.38	-0.04	0.00	0.00	29.56	770.01
433332.00	0.00	-0.28	-0.07	0.00	0.00	45.10	682.26
433431.00	0.00	0.34	-0.03	0.00	0.00	22.97	713.52
433530.00	0.00	0.12	-0.02	0.00	0.00	13.74	664.17
433629.00	-0.03	-1.39	-0.16	0.00	0.25	26.89	168.50
433728.00	-0.09	-0.55	-0.21	0.00	0.05	10.07	46.70
433827.00	0.09	-0.55	-0.27	0.00	0.06	4.65	17.03
433926.00	0.07	-0.64	-0.33	0.00	0.31	5.18	15.09
434025.00	0.00	-0.25	-0.36	0.00	0.56	4.97	13.41
434124.00	0.00	-0.38	-0.39	0.00	0.81	4.45	10.75
434223.00	0.02	-0.52	-0.44	0.00	1.06	5.00	10.51
434322.00	0.06	-0.82	-0.53	0.00	1.31	6.36	10.98
434421.00	0.15	-0.11	-0.54	0.00	1.47	150.88	253.78
434525.00	0.25	0.84	-0.45	0.00	0.00	246.80	512.81
434632.00	0.27	-0.11	-0.46	0.00	0.25	230.19	464.86
434738.00	0.02	0.40	-0.42	0.00	0.50	204.24	460.43
434829.00	0.10	-0.20	-0.44	0.00	0.00	234.23	503.63
434932.00	0.15	-0.31	-0.47	0.00	0.01	223.62	443.10
435039.00	0.01	0.42	-0.42	0.00	0.00	302.33	673.43
435129.00	0.06	-0.32	-0.45	0.00	0.00	283.72	586.65
435220.00	0.00	0.08	-0.44	0.00	0.00	287.45	606.02
435312.00	0.00	0.48	-0.40	0.00	0.00	304.86	723.81
435410.00	0.00	0.08	-0.39	0.00	0.00	298.07	722.60
435510.00	0.00	0.83	-0.31	0.00	-0.25	129.12	405.70
435609.00	0.00	0.39	-0.27	0.00	-0.50	55.82	202.32
435708.00	0.00	-0.28	-0.30	0.00	-0.75	11.06	36.13
435807.00	-0.04	0.11	-0.29	0.00	-1.00	9.34	31.67
435906.00	-0.07	0.48	-0.24	0.00	-1.18	11.72	48.07
436005.00	-0.08	0.27	-0.21	0.00	-1.43	15.76	72.99
436104.00	-0.09	0.38	-0.17	0.00	-1.25	12.91	73.00
[truncated: 284 more rows]
