# Supplementary material for: Lightweight and compact smart walking cane
Source: PeerJ Comput Sci. 2023 Nov 29;9:e1563. doi: 10.7717/peerj-cs.1563 (PMC10773566; doi:10.7717/peerj-cs.1563)
Supplement: Supplemental Information 19 — System signals during the test of normal user 1 with first robotic cane [file peerj-cs-09-1563-s019.txt]

=~=~=~=~=~=~=~=~=~=~=~= PuTTY log 2022.08.22 15:18:05 =~=~=~=~=~=~=~=~=~=~=~=
0.00,8.36,0.00,7.00,34.15,68.00,0.00,7.14,-0.05,7.00,2.53,42.00,-115.83,7778
0.00,6.85,-0.29,7.00,-9.53,-48.00,-113.31,7787
0.00,6.68,-0.18,7.00,-11.66,-49.00,-111.63,7795
0.00,6.39,-0.28,7.00,-20.76,-57.00,-109.95,7804
0.00,5.90,-0.50,7.00,-37.46,-71.00,-108.27,7813
0.00,5.65,-0.25,7.00,-38.73,-72.00,-107.44,7822
0.00,5.40,-0.25,7.00,-44.96,-77.00,-106.60,7830
0.00,4.76,-0.64,7.00,-13.80,-51.00,-106.60,7839
0.00,4.82,0.06,7.00,-10.64,-48.00,-106.60,7847
0.00,4.95,0.13,7.00,-9.70,-48.00,-106.60,7856
0.00,4.69,-0.26,7.00,-12.60,-50.00,-106.60,7865
0.00,4.66,-0.03,7.00,-11.80,-49.00,-106.60,7873
0.00,4.41,-0.26,7.00,-14.00,-51.00,-106.60,7882
0.00,4.68,0.28,7.00,-10.47,-48.00,-106.60,7890
0.00,4.60,-0.09,7.00,-12.36,-50.00,-106.60,7900
0.00,4.32,-0.27,7.00,-14.49,-52.00,-107.44,7908
0.00,4.34,0.02,7.00,-13.20,-51.00,-107.44,7917
0.00,4.01,-0.34,7.00,-16.32,-53.00,-107.44,7925
0.00,3.87,-0.14,7.00,-16.19,-53.00,-107.44,7934
0.00,3.76,-0.11,7.00,-16.61,-53.00,-108.27,7943
0.00,3.82,0.06,7.00,-15.65,-53.00,-108.27,7952
0.00,3.77,-0.05,7.00,-16.36,-53.00,-109.11,7960
0.00,3.34,-0.43,7.00,-20.02,-56.00,-109.11,7969
0.00,3.51,0.17,7.00,-16.81,-54.00,-109.95,7977
0.00,3.42,-0.09,7.00,-18.25,-55.00,-109.95,7987
0.00,3.57,0.15,7.00,-16.54,-53.00,-109.95,7995
0.00,3.63,0.06,7.00,-16.61,-53.00,-110.79,8004
0.00,3.47,-0.16,7.00,-18.29,-55.00,-110.79,8012
0.00,3.30,-0.17,7.00,-19.19,-56.00,-111.63,8022
0.00,3.17,-0.13,7.00,-19.70,-56.00,-112.47,8030
0.00,3.23,0.06,7.00,-18.61,-55.00,-112.47,8039
0.00,3.32,0.10,7.00,-17.99,-55.00,-113.31,8047
0.00,3.17,-0.15,7.00,-19.77,-56.00,-114.15,8056
0.00,3.09,-0.08,7.00,-19.88,-56.00,-114.99,8065
0.00,3.17,0.08,7.00,-18.86,-55.00,-114.99,8074
0.00,3.18,0.01,7.00,-19.06,-56.00,-115.83,8082
0.00,3.06,-0.11,7.00,-20.14,-56.00,-116.67,8091
0.00,2.99,-0.08,7.00,-20.37,-57.00,-117.51,8099
0.00,3.05,0.06,7.00,-19.48,-56.00,-118.35,8109
0.00,3.11,0.06,7.00,-19.18,-56.00,-118.35,8117
0.00,2.97,-0.14,7.00,-20.69,-57.00,-119.19,8126
0.00,2.89,-0.08,7.00,-20.88,-57.00,-120.03,8134
0.00,2.92,0.03,7.00,-20.26,-57.00,-120.86,8143
0.00,3.01,0.08,7.00,-19.63,-56.00,-121.70,8152
0.00,2.97,-0.03,7.00,-20.28,-57.00,-121.70,8161
0.00,2.94,-0.03,7.00,-20.45,-57.00,-122.54,8169
0.00,2.82,-0.12,7.00,-21.38,-57.00,-123.38,8178
0.00,2.88,0.06,7.00,-20.33,-57.00,-124.22,8186
0.00,2.90,0.02,7.00,-20.39,-57.00,-125.06,8196
0.00,2.89,-0.02,7.00,-20.62,-57.00,-125.90,8204
0.00,3.00,0.12,7.00,-19.51,-56.00,-126.74,8213
0.00,2.91,-0.09,7.00,-20.83,-57.00,-127.58,8221
0.00,2.92,0.01,7.00,-20.38,-57.00,-128.42,8230
0.00,3.00,0.09,7.00,-19.63,-56.00,-129.26,8239
0.00,3.03,0.02,7.00,-19.78,-56.00,-130.10,8247
0.00,2.99,-0.04,7.00,-20.22,-57.00,-130.94,8256
0.00,2.79,-0.20,7.00,-21.83,-58.00,-131.78,8264
0.00,3.01,0.22,7.00,-19.03,-56.00,-132.62,8273
0.00,3.03,0.02,7.00,-19.78,-56.00,-133.45,8282
0.00,2.93,-0.10,7.00,-20.74,-57.00,-134.29,8291
0.00,2.98,0.05,7.00,-19.92,-56.00,-135.13,8299
0.00,3.09,0.11,7.00,-19.10,-56.00,-135.13,8308
0.00,3.06,-0.03,7.00,-19.80,-56.00,-136.81,8316
0.00,3.01,-0.05,7.00,-20.14,-56.00,-136.81,8326
0.00,3.09,0.08,7.00,-19.26,-56.00,-137.65,8334
0.00,3.07,-0.01,7.00,-19.68,-56.00,-139.33,8343
0.00,3.08,0.00,7.00,-19.60,-56.00,-140.17,8351
0.00,3.10,0.02,7.00,-19.43,-56.00,-141.01,8360
0.00,3.13,0.03,7.00,-19.23,-56.00,-141.85,8369
0.00,3.14,0.01,7.00,-19.23,-56.00,-142.69,8378
0.00,3.27,0.13,7.00,-18.13,-55.00,-143.53,8386
0.00,3.25,-0.02,7.00,-18.80,-55.00,-144.37,8395
0.00,3.15,-0.10,7.00,-19.65,-56.00,-145.21,8403
0.00,3.39,0.24,7.00,-17.07,-54.00,-146.04,8413
0.00,3.35,-0.04,7.00,-18.43,-55.00,-146.88,8421
0.00,3.34,-0.01,7.00,-18.33,-55.00,-147.72,8430
0.00,3.37,0.03,7.00,-18.02,-55.00,-148.56,8438
0.00,3.54,0.17,7.00,-16.60,-53.00,-149.40,8448
0.00,3.51,-0.03,7.00,-17.59,-54.00,-150.24,8456
0.00,3.46,-0.05,7.00,-17.91,-55.00,-151.08,8465
0.00,3.62,0.16,7.00,-16.24,-53.00,-151.92,8473
0.00,3.55,-0.07,7.00,-17.52,-54.00,-152.76,8482
0.00,3.77,0.22,7.00,-15.24,-52.00,-153.60,8491
0.00,3.73,-0.04,7.00,-16.53,-53.00,-154.44,8500
0.00,3.75,0.02,7.00,-16.20,-53.00,-156.12,8508
0.00,3.81,0.06,7.00,-15.70,-53.00,-156.96,8517
0.00,3.84,0.03,7.00,-15.70,-53.00,-157.80,8525
0.00,3.88,0.04,7.00,-15.44,-52.00,-158.63,8535
0.00,4.03,0.15,7.00,-14.27,-51.00,-159.47,8543
0.00,4.09,0.06,7.00,-14.29,-51.00,-160.31,8552
0.00,4.01,-0.08,7.00,-15.26,-52.00,-161.15,8560
0.00,4.19,0.18,7.00,-13.29,-51.00,-161.99,8569
0.00,4.20,0.00,7.00,-14.02,-51.00,-162.83,8578
0.00,4.33,0.13,7.00,-12.83,-50.00,-163.67,8587
0.00,4.31,-0.02,7.00,-13.55,-51.00,-164.51,8595
0.00,4.42,0.11,7.00,-12.48,-50.00,-166.19,8604
0.00,4.44,0.03,7.00,-12.67,-50.00,-167.03,8612
0.00,4.53,0.09,7.00,-11.96,-50.00,-167.87,8622
0.00,4.52,-0.01,7.00,-12.45,-50.00,-168.71,8630
0.00,4.78,0.26,7.00,-10.08,-48.00,-169.55,8639
0.00,4.83,0.05,7.00,-10.64,-48.00,-170.39,8647
0.00,4.84,0.01,7.00,-10.75,-49.00,-171.22,8656
0.00,4.85,0.01,7.00,-10.73,-49.00,-172.06,8665
0.00,4.92,0.07,7.00,-10.16,-48.00,-172.90,8674
0.00,5.02,0.10,7.00,-47.57,-80.00,-173.74,8682
0.00,5.15,0.14,7.00,-43.43,-76.00,-175.42,8691
0.00,5.04,-0.11,7.00,-51.34,-83.00,-176.26,8699
0.00,5.27,0.23,7.00,-38.49,-72.00,-177.10,8708
0.00,5.29,0.01,7.00,-42.54,-75.00,-177.94,8717
0.00,5.46,0.18,7.00,-34.92,-69.00,-179.62,8725
0.00,5.51,0.04,7.00,-36.42,-70.00,-180.46,8734
0.00,5.58,0.08,7.00,-33.85,-68.00,-182.14,8742
0.00,5.84,0.25,7.00,-23.96,-60.00,-182.98,8752
0.00,5.68,-0.16,7.00,-36.02,-70.00,-184.65,8760
0.00,5.78,0.10,7.00,-28.50,-64.00,-185.49,8769
0.00,5.84,0.06,7.00,-27.92,-63.00,-187.17,8777
0.00,6.10,0.26,7.00,-17.23,-54.00,-188.01,8786
0.00,6.21,0.11,7.00,-17.57,-54.00,-189.69,8795
0.00,6.27,0.06,7.00,-17.15,-54.00,-190.53,8804
0.00,6.27,0.00,7.00,-18.12,-55.00,-192.21,8812
0.00,6.44,0.16,7.00,-10.79,-49.00,-193.05,8821
0.00,6.26,-0.18,7.00,-22.15,-58.00,-194.73,8829
0.00,6.59,0.33,7.00,-3.57,-42.00,-195.57,8839
0.00,6.77,0.18,7.00,-1.95,-41.00,-197.24,8847
0.00,6.81,0.03,7.00,-4.09,-43.00,-198.08,8855
0.00,6.84,0.03,7.00,-3.37,-42.00,-199.76,8864
0.00,6.99,0.15,7.00,2.59,42.00,-200.60,8872
0.00,7.09,0.11,7.00,4.50,43.00,-201.44,8882
0.00,7.27,0.17,7.00,10.11,48.00,-202.28,8890
0.00,7.36,0.09,7.00,10.67,48.00,-203.12,8898
0.00,7.45,0.10,7.00,13.17,51.00,-203.12,8907
0.00,7.91,0.46,7.00,31.94,66.00,-203.12,8915
0.00,8.11,0.20,7.00,31.59,66.00,-203.12,8925
0.00,8.35,0.24,7.00,38.40,72.00,-203.12,8933
0.00,7.77,-0.57,7.00,7.89,46.00,-203.12,8942
0.00,7.47,-0.31,7.00,5.59,44.00,-203.12,8950
0.00,7.36,-0.11,7.00,6.90,45.00,-203.12,8958
0.00,7.64,0.28,7.00,21.78,58.00,-203.12,8968
0.00,8.07,0.43,7.00,35.42,69.00,-203.12,8976
0.00,8.22,0.15,7.00,33.37,68.00,-203.12,8985
0.00,8.19,-0.03,7.00,28.99,64.00,-202.28,8993
0.00,8.03,-0.15,7.00,22.69,59.00,-202.28,9003
0.00,8.41,0.37,7.00,42.64,75.00,-202.28,9011
0.00,8.07,-0.34,7.00,19.91,56.00,-202.28,9020
0.00,7.89,-0.18,7.00,18.50,55.00,-202.28,9028
0.00,7.75,-0.14,7.00,15.82,53.00,-202.28,9036
0.00,7.97,0.23,7.00,28.77,64.00,-201.44,9046
0.00,8.16,0.19,7.00,32.61,67.00,-201. 0 \L \uX@0x>2hH h@P0 at

(

$j%""
zeyl$qP1


:


@Pi9}
.&.2
"i?q0
0.00,8.86,0.02,7.00,47.00,79.00,-198.92,9598
0.00,8.83,-0.03,7.00,45.32,78.00,-198.92,9608
0.00,8.78,-0.05,7.00,43.38,76.00,-198.08,9616
0.00,8.77,-0.01,7.00,44.23,77.00,-198.08,9624
0.00,8.68,-0.09,7.00,40.27,73.00,-198.08,9633
0.00,8.65,-0.04,7.00,40.42,74.00,-197.24,9641
0.00,8.66,0.02,7.00,41.85,75.00,-197.24,9651
0.00,8.69,0.03,7.00,42.72,76.00,-197.24,9659
0.00,8.67,-0.01,7.00,41.57,74.00,-196.40,9668
0.00,8.55,-0.13,7.00,36.13,70.00,-196.40,9676
0.00,8.48,-0.07,7.00,35.63,70.00,-196.40,9686
0.00,8.51,0.03,7.00,38.34,72.00,-195.57,9694
0.00,8.58,0.07,7.00,40.96,74.00,-195.57,9702
0.00,8.40,-0.18,7.00,31.33,66.00,-194.73,9711
0.00,8.33,-0.07,7.00,31.79,66.00,-194.73,9719
0.00,8.35,0.02,7.00,34.23,68.00,-193.89,9729
0.00,8.43,0.08,7.00,37.51,71.00,-193.89,9737
0.00,8.23,-0.20,7.00,26.72,62.00,-193.05,9746
0.00,8.19,-0.04,7.00,28.93,64.00,-193.05,9754
0.00,8.24,0.05,7.00,31.94,66.00,-192.21,9763
0.00,8.14,-0.10,7.00,26.42,62.00,-192.21,9772
0.00,8.04,-0.10,7.00,24.11,60.00,-192.21,9780
0.00,8.06,0.02,7.00,26.79,62.00,-191.37,9789
0.00,8.17,0.11,7.00,31.27,66.00,-191.37,9797
0.00,8.01,-0.15,7.00,22.23,58.00,-190.53,9806
0.00,7.96,-0.05,7.00,22.96,59.00,-190.53,9815
0.00,8.04,0.08,7.00,27.45,63.00,-189.69,9824
0.00,7.98,-0.06,7.00,23.21,59.00,-189.69,9832
0.00,7.93,-0.04,7.00,22.54,58.00,-188.85,9841
0.00,8.00,0.06,7.00,26.14,62.00,-188.01,9849
0.00,8.03,0.04,7.00,26.59,62.00,-188.01,9859
0.00,7.94,-0.09,7.00,21.58,58.00,-187.17,9867
0.00,7.93,-0.01,7.00,23.20,59.00,-187.17,9875
0.00,7.90,-0.03,7.00,22.06,58.00,-186.33,9884
0.00,7.96,0.06,7.00,25.10,61.00,-186.33,9892
0.00,8.11,0.15,7.00,30.60,65.00,-185.49,9902
0.00,8.04,-0.07,7.00,24.61,60.00,-184.65,9910
0.00,7.98,-0.06,7.00,23.41,59.00,-184.65,9919
0.00,8.04,0.06,7.00,27.08,62.00,-183.81,9927
0.00,8.11,0.07,7.00,29.05,64.00,-183.81,9936
0.00,8.28,0.18,7.00,35.63,70.00,-182.98,9945
0.00,8.38,0.10,7.00,36.61,70.00,-182.14,9953
0.00,8.37,-0.02,7.00,33.89,68.00,-182.14,9962
0.00,8.41,0.05,7.00,36.24,70.00,-181.30,9970
0.00,8.47,0.05,7.00,37.67,71.00,-180.46,9979
0.00,8.62,0.16,7.00,43.78,76.00,-180.46,9988
0.00,8.71,0.09,7.00,44.45,77.00,-179.62,9997
0.00,8.73,0.02,7.00,43.56,76.00,-178.78,10005
0.00,8.64,-0.09,7.00,39.29,73.00,-177.94,10014
0.00,8.81,0.17,7.00,48.85,81.00,-177.10,10022
0.00,8.77,-0.05,7.00,43.26,76.00,-177.10,10032
0.00,8.86,0.10,7.00,48.48,80.00,-176.26,10040
0.00,8.78,-0.08,7.00,42.90,76.00,-175.42,10049
0.00,8.93,0.15,7.00,51.40,83.00,-174.58,10057
0.00,8.85,-0.08,7.00,44.54,77.00,-173.74,10066
0.00,8.84,-0.01,7.00,45.88,78.00,-172.90,10075
0.00,8.76,-0.08,7.00,42.21,75.00,-172.06,10084
0.00,8.86,0.10,7.00,48.42,80.00,-171.22,10092
0.00,8.80,-0.05,7.00,44.05,77.00,-170.39,10101
0.00,8.69,-0.12,7.00,39.79,73.00,-168.71,10109
0.00,8.78,0.10,7.00,46.54,79.00,-167.87,10119
0.00,8.62,-0.16,7.00,37.34,71.00,-167.03,10127
0.00,8.57,-0.05,7.00,38.24,72.00,-166.19,10136
0.00,8.58,0.01,7.00,39.58,73.00,-165.35,10144
0.00,8.49,-0.09,7.00,35.51,69.00,-164.51,10153
0.00,8.44,-0.05,7.00,35.01,69.00,-163.67,10162
0.00,8.35,-0.09,7.00,32.02,66.00,-162.83,10171
0.00,8.20,-0.15,7.00,27.06,62.00,-161.15,10179
0.00,8.14,-0.06,7.00,27.26,62.00,-160.31,10188
0.00,7.96,-0.18,7.00,20.27,57.00,-159.47,10196
0.00,7.73,-0.23,7.00,13.49,51.00,-158.63,10206
0.00,7.62,-0.10,7.00,13.41,51.00,-157.80,10214
0.00,7.59,-0.03,7.00,14.12,51.00,-156.96,10223
0.00,7.36,-0.23,7.00,4.32,43.00,-156.12,10231
0.00,7.29,-0.06,7.00,6.10,45.00,-155.28,10241
0.00,7.18,-0.12,7.00,2.09,41.00,-154.44,10249
0.00,7.04,-0.14,7.00,-1.86,-41.00,-153.60,10257
0.00,6.83,-0.21,7.00,-8.57,-47.00,-153.60,10266
0.00,6.74,-0.08,7.00,-8.14,-46.00,-153.60,10274
0.00,6.66,-0.09,7.00,-10.31,-48.00,-153.60,10284
0.00,6.61,-0.05,7.00,-10.65,-48.00,-153.60,10292
0.00,6.49,-0.12,7.00,-15.06,-52.00,-154.44,10301
0.00,6.44,-0.05,7.00,-14.94,-52.00,-154.44,10309
0.00,6.30,-0.14,7.00,-20.39,-57.00,-154.44,10318
0.00,6.12,-0.18,7.00,-25.56,-61.00,-154.44,10327
0.00,6.19,0.07,7.00,-18.96,-55.00,-154.44,10336
0.00,6.12,-0.07,7.00,-23.44,-59.00,-155.28,10344
0.00,6.01,-0.10,7.00,-26.72,-62.00,-155.28,10353
0.00,6.15,0.14,7.00,-18.55,-55.00,-155.28,10362
0.00,5.90,-0.25,7.00,-32.60,-67.00,-156.12,10371
0.00,5.82,-0.07,7.00,-30.84,-65.00,-156.12,10380
0.00,5.60,-0.23,7.00,-39.59,-73.00,-156.96,10388
0.00,5.51,-0.09,7.00,-39.23,-73.00,-157.80,10397
0.00,5.38,-0.12,7.00,-42.79,-76.00,-158.63,10405
0.00,5.37,-0.01,7.00,-41.01,-74.00,-159.47,10415
0.00,5.29,-0.08,7.00,-44.37,-77.00,-159.47,10423
0.00,5.21,-0.08,7.00,-46.16,-78.00,-160.31,10432
0.00,5.11,-0.10,7.00,-49.31,-81.00,-161.15,10440
0.00,5.09,-0.02,7.00,-48.36,-80.00,-162.83,10449
0.00,4.96,-0.12,7.00,-10.68,-48.00,-163.67,10458
0.00,4.97,0.00,7.00,-10.15,-48.00,-164.51,10467
0.00,4.91,-0.06,7.00,-10.69,-48.00,-165.35,10475
0.00,5.22,0.31,7.00,-38.16,-72.00,-166.19,10484
0.00,4.92,-0.30,7.00,-11.63,-49.00,-167.87,10492
0.00,4.98,0.06,7.00,-9.86,-48.00,-168.71,10502
0.00,4.83,-0.15,7.00,-11.42,-49.00,-169.55,10511
0.00,4.85,0.01,7.00,-10.73,-49.00,-170.39,10519
0.00,5.08,0.24,7.00,-43.15,-76.00,-172.06,10528
0.00,5.00,-0.09,7.00,-10.35,-48.00,-172.90,10536
0.00,4.96,-0.04,7.00,-10.34,-48.00,-173.74,10546
0.00,4.68,-0.28,7.00,-12.71,-50.00,-175.42,10554
0.00,4.82,0.14,7.00,-10.38,-48.00,-176.26,10563
0.00,4.91,0.09,7.00,-10.12,-48.00,-177.10,10571
0.00,4.86,-0.05,7.00,-10.90,-49.00,-177.94,10580
0.00,4.83,-0.03,7.00,-10.96,-49.00,-179.62,10589
0.00,4.78,-0.05,7.00,-11.27,-49.00,-180.46,10598
0.00,4.77,-0.02,7.00,-11.25,-49.00,-181.30,10606
0.00,4.76,-0.01,7.00,-11.26,-49.00,-182.98,10615
0.00,4.76,0.00,7.00,-11.19,-49.00,-183.81,10625
0.00,4.72,-0.04,7.00,-11.55,-49.00,-184.65,10633
0.00,4.68,-0.04,7.00,-11.73,-49.00,-186.33,10642
0.00,4.67,-0.01,7.00,-11.68,-49.00,-187.17,10650
0.00,4.65,-0.02,7.00,-11.80,-49.00,-188.01,10659
0.00,4.67,0.02,7.00,-11.57,-49.00,-189.69,10668
0.00,4.61,-0.06,7.00,-12.22,-50.00,-190.53,10677
0.00,4.59,-0.02,7.00,-12.10,-50.00,-191.37,10685
0.00,4.54,-0.05,7.00,-12.49,-50.00,-193.05,10694
0.00,4.35,-0.20,7.00,-14.06,-51.00,-193.89,10702
0.00,4.35,0.01,7.00,-13.19,-51.00,-195.57,10712
0.00,4.53,0.17,7.00,-11.69,-49.00,-196.40,10720
0.00,4.39,-0.13,7.00,-13.56,-51.00,-197.24,10729
0.00,4.38,-0.01,7.00,-13.14,-51.00,-198.92,10738
0.00,4.29,-0.10,7.00,-13.95,-51.00,-199.76,10746
0.00,4.30,0.02,7.00,-13.42,-51.00,-200.60,10756
0.00,4.27,-0.04,7.00,-13.82,-51.00,-202.28,10764
0.00,4.26,-0.00,7.00,-13.69,-51.00,-203.12,10773
0.00,4.24,-0.03,7.00,-13.93,-51.00,-204.80,10781
0.00,4.21,-0.03,7.00,-14.08,-51.00,-205.64,10790
0.00,4.19,-0.01,7.00,-14.09,-51.00,-207.32,10799
0.00,4.21,0.01,7.00,-13.91,-51.00,-208.16,10808
0.00,4.22,0.01,7.00,-13.89,-51.00,-209.83,10816
0.00,4.23,0.02,7.00,-13.76,-51.00,-210.67,10825
0.00,4.19,-0.04,7.00,-14.21,-51.00,-212.35,10834
0.00,4.23,0.03,7.00,-13.74,-51.00,-213.19,10843
0.00,4.45,0.22,7.00,-11.88,-49.00,-214.87,10852
0.00,4.40,-0.05,7.00,-13.21,-51.00,-215.71,10860
0.00,4.40,0.01,7.00,-12.96,-50.00,-217.39,10869
0.00,4.36,-0.05,7.00,-13.41,-51.00,-218.23,10877
0.00,4.45,0.09,7.00,-12.38,-50.00,-219.07,10887
0.00,4.34,-0.11,7.00,-13.72,-51.00,-220.75,10895
0.00,4.47,0.13,7.00,-12.10,-50.00,-221.58,10904
0.00,4.66,0.19,7.00,-10.96,-49.00,-223.26,10912
0.00,4.66,-0.00,7.00,-11.72,-49.00,-224.10,10921
0.00,4.65,-0.01,7.00,-11.78,-49.00,-224.94,10931
0.00,4.64,-0.01,7.00,-11.81,-49.00,-226.62,10939
0.00,4.57,-0.08,7.00,-12.46,-50.00,-227.46,10948
0.00,4.68,0.11,7.00,-11.14,-49.00,-228.30,10956
0.00,4.85,0.17,7.00,-10.06,-48.00,-229.98,10966
0.00,4.90,0.05,7.00,-10.30,-48.00,-230.82,10974
0.00,4.98,0.08,7.00,-9.77,-48.00,-231.66,10983
0.00,4.98,-0.00,7.00,-10.10,-48.00,-232.50,10991
0.00,5.11,0.13,7.00,-44.71,-77.00,-234.17,11000
0.00,5.19,0.08,7.00,-43.62,-76.00,-235.01,11009
0.00,5.36,0.17,7.00,-37.42,-71.00,-236.69,11018
0.00,5.36,-0.00,7.00,-40.96,-74.00,-237.53,11026
0.00,5.68,0.32,7.00,-26.64,-62.00,-238.37,11035
0.00,5.71,0.03,7.00,-31.79,-66.00,-240.05,11044
0.00,6.00,0.29,7.00,-19.21,-56.00,-240.89,11053
0.00,6.13,0.13,7.00,-19.20,-56.00,-241.73,11062
0.00,6.28,0.15,7.00,-14.88,-52.00,-242.57,11070
0.00,6.40,0.12,7.00,-12.56,-50.00,-243.41,11079
0.00,6.64,0.23,7.00,-4.40,-43.00,-244.25,11087
0.00,6.80,0.16,7.00,-1.84,-41.00,-245.09,11097
0.00,7.09,0.30,7.00,8.29,46.00,-246.76,11105
0.00,7.32,0.23,7.00,12.51,50.00,-246.76,11113
0.00,7.54,0.22,7.00,17.90,55.00,-247.60,11122
0.00,7.80,0.26,7.00,25.05,61.00,-247.60,11130
0.00,7.98,0.19,7.00,28.38,63.00,-247.60,11140
0.00,8.56,0.57,7.00,50.46,82.00,-246.76,11148
0.00,8.75,0.19,7.00,47.56,80.00,-246.76,11157
0.00,8.73,-0.02,7.00,43.00,76.00,-246.76,11165
0.00,8.57,-0.16,7.00,36.04,70.00,-246.76,11174
0.00,8.71,0.14,7.00,45.44,78.00,-246.76,11183
0.00,9.21,0.51,7.00,65.49,95.00,-246.76,11192
0.00,9.74,0.52,7.00,78.96,106.00,-245.93,11201
0.00,10.03,0.29,7.00,81.44,108.00,-245.09,11209
0.00,10.14,0.11,7.00,80.85,108.00,-245.09,11218
0.00,10.21,0.07,7.00,81.51,108.00,-244.25,11227
0.00,10.52,0.32,7.00,94.46,119.00,-243.41,11236
0.00,10.84,0.31,7.00,102.19,126.00,-242.57,11245
0.00,11.15,0.31,7.00,109.83,132.00,-241.73,11253
0.00,11.35,0.21,7.00,112.92,135.00,-240.89,11262
0.00,11.54,0.19,7.00,117.46,138.00,-240.05,11271
0.00,11.69,0.14,7.00,120.00,141.00,-238.37,11280
0.00,11.92,0.24,7.00,127.89,147.00,-237.53,11289
0.00,12.17,0.25,7.00,134.17,153.00,-235.85,11297
0.00,12.41,0.24,7.00,139.98,157.00,-234.17,11307
0.00,12.55,0.14,7.00,141.41,159.00,-232.50,11316
0.00,12.66,0.12,7.00,143.93,161.00,-230.82,11324
0.00,12.87,0.21,7.00,150.97,167.00,-229.14,11333
0.00,13.09,0.22,7.00,156.75,172.00,-227.46,11342
0.00,13.25,0.16,7.00,159.48,174.00,-224.94,11351
0.00,13.30,0.05,7.00,158.41,173.00,-223.26,11360
0.00,13.16,-0.14,7.00,151.05,167.00,-220.75,11368
0.00,13.32,0.17,7.00,161.36,175.00,-218.23,11377
0.00,13.49,0.17,7.00,165.54,179.00,-215.71,11386
0.00,13.56,0.07,7.00,165.38,179.00,-213.19,11395
0.00,13.52,-0.04,7.00,162.31,176.00,-210.67,11404
0.00,13.66,0.14,7.00,169.33,182.00,-207.32,11413
0.00,13.48,-0.18,7.00,158.36,173.00,-204.80,11421
0.00,13.38,-0.10,7.00,157.33,172.00,-202.28,11430
0.00,13.64,0.27,7.00,171.34,184.00,-198.92,11440
0.00,13.65,0.01,7.00,166.40,180.00,-195.57,11448
0.00,13.60,-0.05,7.00,164.02,178.00,-192.21,11457
0.00,13.35,-0.25,7.00,153.75,169.00,-189.69,11466
0.00,13.16,-0.19,7.00,150.23,166.00,-186.33,11474
0.00,13.14,-0.02,7.00,153.29,169.00,-182.14,11484
0.00,13.05,-0.10,7.00,149.30,165.00,-178.78,11493
0.00,12.75,-0.30,7.00,137.68,156.00,-175.42,11501
0.00,12.59,-0.16,7.00,136.62,155.00,-172.06,11510
0.00,12.37,-0.22,7.00,129.66,149.00,-168.71,11520
0.00,12.35,-0.01,7.00,133.60,152.00,-165.35,11528
0.00,11.77,-0.59,7.00,107.43,130.00,-161.15,11537
0.00,11.60,-0.16,7.00,111.81,134.00,-157.80,11546
0.00,11.56,-0.05,7.00,112.99,135.00,-154.44,11554
0.00,11.32,-0.23,7.00,103.47,127.00,-151.08,11564
0.00,11.14,-0.18,7.00,99.98,124.00,-146.88,11573
0.00,10.67,-0.48,7.00,82.12,109.00,-143.53,11581
0.00,10.76,0.10,7.00,96.08,120.00,-140.17,11590
0.00,10.21,-0.56,7.00,68.96,98.00,-136.81,11598
0.00,10.08,-0.12,7.00,74.55,102.00,-133.45,11608
0.00,9.72,-0.36,7.00,60.90,91.00,-130.10,11617
0.00,9.64,-0.08,7.00,64.43,94.00,-125.90,11625
0.00,9.33,-0.31,7.00,52.10,83.00,-123.38,11634
0.00,8.61,-0.72,7.00,25.90,61.00,-120.03,11642
0.00,8.58,-0.03,7.00,38.84,72.00,-116.67,11652
0.00,8.18,-0.40,7.00,21.62,58.00,-113.31,11660
0.00,7.99,-0.19,7.00,21.02,57.00,-109.95,11669
0.00,7.69,-0.30,7.00,11.35,49.00,-106.60,11677
0.00,7.25,-0.44,7.00,-2.48,-42.00,-104.08,11686
0.00,7.02,-0.24,7.00,-4.35,-43.00,-101.56,11695
0.00,6.60,-0.42,7.00,-18.48,-55.00,-99.04,11704
0.00,6.27,-0.32,7.00,-24.63,-60.00,-97.36,11712
0.00,5.85,-0.42,7.00,-37.06,-71.00,-95.68,11720
0.00,5.22,-0.64,7.00,-57.31,-88.00,-94.01,11729
0.00,4.67,-0.55,7.00,-13.88,-51.00,-93.17,11738
0.00,4.67,0.01,7.00,-11.62,-49.00,-93.17,11747
0.00,4.52,-0.15,7.00,-13.01,-50.00,-93.17,11755
0.00,4.58,0.06,7.00,-11.85,-49.00,-93.17,11764
0.00,4.12,-0.46,7.00,-16.23,-53.00,-93.17,11772
0.00,4.15,0.03,7.00,-14.14,-51.00,-93.17,11782
0.00,4.28,0.13,7.00,-13.12,-51.00,-93.17,11790
0.00,4.49,0.21,7.00,-11.69,-49.00,-94.01,11799
0.00,4.03,-0.46,7.00,-16.73,-54.00,-94.01,11807
0.00,3.71,-0.32,7.00,-17.74,-54.00,-94.01,11816
0.00,3.49,-0.21,7.00,-18.38,-55.00,-94.01,11825
0.00,2.81,-0.68,7.00,-23.67,-59.00,-94.85,11834
0.00,2.41,-0.41,7.00,-24.60,-60.00,-94.85,11842
0.00,1.96,-0.44,7.00,-26.97,-62.00,-95.68,11851
0.00,1.34,-0.62,7.00,-30.81,-65.00,-95.68,11859
0.00,1.29,-0.05,7.00,-28.78,-64.00,-96.52,11869
0.00,0.98,-0.31,7.00,-31.33,-66.00,-96.52,11877
0.00,0.96,-0.01,7.00,-30.23,-65.00,-97.36,11886
0.00,0.73,-0.24,7.00,-32.30,-67.00,-97.36,11894
0.00,0.77,0.04,7.00,-30.98,-66.00,-98.20,11904
0.00,0.42,-0.35,7.00,-34.31,-68.00,-99.04,11912
0.00,0.38,-0.04,7.00,-33.28,-67.00,-99.88,11921
0.00,0.25,-0.12,7.00,-34.23,-68.00,-100.72,11929
0.00,0.15,-0.10,7.00,-34.62,-69.00,-100.72,11938
0.00,-0.07,-0.23,7.00,-36.26,-70.00,-101.56,11948
0.00,-0.23,-0.16,7.00,-36.78,-70.00,-102.40,11956
0.00,-0.45,-0.22,7.00,-38.12,-72.00,-103.24,11965
0.00,-0.71,-0.26,7.00,-39.62,-73.00,-104.08,11973
0.00,-0.98,-0.27,7.00,-40.96,-74.00,-104.92,11982
0.00,-1.28,-0.31,7.00,-42.64,-75.00,-105.76,11991
0.00,-1.45,-0.17,7.00,-42.94,-76.00,-106.60,12000
0.00,-1.64,-0.19,7.00,-43.97,-77.00,-107.44,12009
0.00,-1.84,-0.20,7.00,-44.99,-77.00,-108.27,12017
0.00,-1.84,-0.00,7.00,-44.24,-77.00,-109.11,12026
0.00,-1.69,0.16,7.00,-42.81,-76.00,-109.95,12035
0.00,-1.62,0.07,7.00,-42.84,-76.00,-111.63,12044
0.00,-1.48,0.14,7.00,-41.84,-75.00,-112.47,12052
0.00,-1.32,0.16,7.00,-40.99,-74.00,-113.31,12061
0.00,-1.25,0.08,7.00,-40.93,-74.00,-114.99,12069
0.00,-1.26,-0.01,7.00,-41.31,-74.00,-115.83,12079
0.00,-1.04,0.21,7.00,-39.35,-73.00,-116.67,12088
0.00,-1.13,-0.09,7.00,-41.01,-74.00,-117.51,12096
0.00,-1.05,0.08,7.00,-39.94,-73.00,-119.19,12105
0.00,-1.04,0.01,7.00,-40.16,-73.00,-120.03,12113
0.00,-0.86,0.18,7.00,-38.54,-72.00,-120.86,12123
0.00,-0.76,0.09,7.00,-38.46,-72.00,-121.70,12131
0.00,-0.52,0.25,7.00,-36.58,-70.00,-123.38,12140
0.00,-0.29,0.22,7.00,-35.58,-69.00,-124.22,12148
0.00,-0.19,0.10,7.00,-35.57,-69.00,-125.90,12157
0.00,0.08,0.28,7.00,-33.48,-68.00,-126.74,12167
0.00,0.25,0.17,7.00,-33.06,-67.00,-127.58,12175
0.00,0.23,-0.02,7.00,-33.95,-68.00,-129.26,12184
0.00,-0.12,-0.35,7.00,-36.97,-71.00,-130.10,12192
0.00,0.01,0.13,7.00,-34.40,-68.00,-130.94,12201
0.00,-0.06,-0.08,7.00,-35.61,-70.00,-131.78,12210
0.00,0.27,0.33,7.00,-32.32,-67.00,-132.62,12219
0.00,0.46,0.19,7.00,-31.95,-66.00,-134.29,12227
0.00,0.41,-0.04,7.00,-33.10,-67.00,-135.13,12236
0.00,0.19,-0.23,7.00,-34.99,-69.00,-135.97,12246
0.00,-0.03,-0.22,7.00,-36.03,-70.00,-136.81,12254
0.00,-0.29,-0.26,7.00,-37.49,-71.00,-138.49,12263
0.00,-0.49,-0.20,7.00,-38.22,-72.00,-139.33,12271
0.00,-0.67,-0.18,7.00,-39.10,-72.00,-140.17,12280
0.00,-1.16,-0.49,7.00,-42.76,-76.00,-141.01,12289
0.00,-1.64,-0.48,7.00,-45.15,-78.00,-142.69,12298
0.00,-1.97,-0.32,7.00,-46.12,-78.00,-143.53,12307
0.00,-2.02,-0.05,7.00,-45.31,-78.00,-144.37,12315
0.00,-1.83,0.19,7.00,-43.35,-76.00,-146.04,12324
0.00,-1.72,0.11,7.00,-43.18,-76.00,-146.88,12333
0.00,-1.77,-0.05,7.00,-44.04,-77.00,-148.56,12342
0.00,-2.33,-0.57,7.00,-48.93,-81.00,-149.40,12350
0.00,-2.37,-0.04,7.00,-47.00,-79.00,-151.08,12359
0.00,-2.71,-0.34,7.00,-49.91,-82.00,-151.92,12367
0.00,-2.80,-0.09,7.00,-49.39,-81.00,-152.76,12377
0.00,-2.69,0.11,7.00,-47.99,-80.00,-154.44,12386
0.00,-2.58,0.11,7.00,-47.43,-79.00,-156.12,12394
0.00,-2.75,-0.18,7.00,-49.48,-81.00,-156.96,12403
0.00,-2.58,0.17,7.00,-47.20,-79.00,-158.63,12411
0.00,-2.72,-0.14,7.00,-49.19,-81.00,-159.47,12421
0.00,-2.98,-0.25,7.00,-50.91,-82.00,-161.15,12429
0.00,-3.25,-0.27,7.00,-52.34,-84.00,-162.83,12438
0.00,-3.61,-0.36,7.00,-54.45,-85.00,-163.67,12447
0.00,-3.83,-0.23,7.00,-55.08,-86.00,-165.35,12455
0.00,-4.27,-0.43,7.00,-58.06,-88.00,-167.03,12465
0.00,-4.02,0.24,7.00,-54.16,-85.00,-168.71,12473
0.00,-4.07,-0.05,7.00,-55.56,-86.00,-170.39,12482
0.00,-3.70,0.37,7.00,-52.03,-83.00,-172.06,12490
0.00,-3.49,0.22,7.00,-51.57,-83.00,-173.74,12499
0.00,-3.17,0.31,7.00,-49.60,-81.00,-175.42,12509
0.00,-2.92,0.25,7.00,-48.61,-80.00,-177.10,12517
0.00,-2.71,0.21,7.00,-47.73,-80.00,-178.78,12526
0.00,-2.60,0.11,7.00,-47.56,-80.00,-180.46,12534
0.00,-2.69,-0.09,7.00,-48.83,-81.00,-182.14,12544
0.00,-2.64,0.06,7.00,-47.97,-80.00,-184.65,12552
0.00,-2.40,0.24,7.00,-46.04,-78.00,-186.33,12561
0.00,-1.82,0.58,7.00,-41.80,-75.00,-188.01,12570
0.00,-1.64,0.18,7.00,-42.45,-75.00,-189.69,12578
0.00,-1.33,0.31,7.00,-40.38,-73.00,-191.37,12588
0.00,-1.26,0.07,7.00,-41.02,-74.00,-193.89,12596
0.00,-1.10,0.16,7.00,-39.87,-73.00,-195.57,12605
0.00,-1.17,-0.07,7.00,-41.10,-74.00,-197.24,12613
0.00,-1.13,0.03,7.00,-40.55,-74.00,-198.92,12622
0.00,-1.07,0.06,7.00,-40.12,-73.00,-200.60,12631
0.00,-1.60,-0.53,7.00,-45.13,-78.00,-203.12,12640
0.00,-1.92,-0.32,7.00,-45.91,-78.00,-204.80,12649
0.00,-1.83,0.10,7.00,-43.76,-76.00,-207.32,12657
0.00,-1.78,0.05,7.00,-43.70,-76.00,-208.99,12666
0.00,-1.92,-0.14,7.00,-45.14,-78.00,-211.51,12675
0.00,-1.75,0.17,7.00,-43.05,-76.00,-213.19,12684
0.00,-1.86,-0.11,7.00,-44.75,-77.00,-215.71,12693
0.00,-1.79,0.07,7.00,-43.67,-76.00,-218.23,12701
0.00,-1.83,-0.04,7.00,-44.32,-77.00,-219.91,12710
0.00,-1.82,0.01,7.00,-44.03,-77.00,-222.42,12719
0.00,-1.95,-0.13,7.00,-45.27,-78.00,-224.10,12728
0.00,-2.02,-0.07,7.00,-45.41,-78.00,-226.62,12736
0.00,-2.37,-0.35,7.00,-48.27,-80.00,-229.14,12745
0.00,-2.43,-0.06,7.00,-47.40,-79.00,-230.82,12754
0.00,-2.37,0.06,7.00,-46.59,-79.00,-233.34,12763
0.00,-2.35,0.02,7.00,-46.69,-79.00,-235.85,12772
0.00,-2.28,0.07,7.00,-46.15,-78.00,-238.37,12780
0.00,-2.33,-0.04,7.00,-46.82,-79.00,-240.89,12789
0.00,-2.14,0.19,7.00,-44.91,-77.00,-242.57,12797
0.00,-2.08,0.06,7.00,-45.17,-78.00,-245.09,12807
0.00,-1.83,0.25,7.00,-43.12,-76.00,-247.60,12816
0.00,-1.89,-0.06,7.00,-44.68,-77.00,-249.28,12824
0.00,-1.64,0.25,7.00,-42.18,-75.00,-251.80,12833
0.00,-1.79,-0.15,7.00,-44.53,-77.00,-253.48,12841
0.00,-1.60,0.18,7.00,-42.28,-75.00,-256.00,12851
0.00,-1.60,0.00,7.00,-43.00,-76.00,-257.68,12859
0.00,-1.36,0.24,7.00,-40.82,-74.00,-260.19,12868
0.00,-1.27,0.09,7.00,-41.00,-74.00,-262.71,12877
0.00,-1.11,0.16,7.00,-39.88,-73.00,-264.39,12886
0.00,-0.97,0.14,7.00,-39.28,-73.00,-266.07,12895
0.00,-0.76,0.21,7.00,-37.94,-71.00,-268.59,12903
0.00,-0.65,0.10,7.00,-37.84,-71.00,-270.27,12912
0.00,-0.37,0.28,7.00,-35.75,-70.00,-271.95,12920
0.00,-0.48,-0.10,7.00,-37.80,-71.00,-274.46,12930
0.00,-0.26,0.22,7.00,-35.43,-69.00,-276.98,12939
0.00,-0.43,-0.17,7.00,-37.81,-71.00,-278.66,12947
0.00,0.08,0.51,7.00,-32.56,-67.00,-280.34,12956
0.00,0.14,0.06,7.00,-34.07,-68.00,-282.86,12964
0.00,0.43,0.29,7.00,-31.70,-66.00,-284.54,12974
0.00,0.32,-0.11,7.00,-33.85,-68.00,-287.05,12982
0.00,0.53,0.22,7.00,-31.46,-66.00,-288.73,12991
0.00,0.80,0.27,7.00,-29.93,-65.00,-290.41,13000
0.00,0.68,-0.12,7.00,-32.04,-66.00,-292.93,13008
0.00,0.58,-0.10,7.00,-32.49,-67.00,-294.61,13018
0.00,0.56,-0.02,7.00,-32.29,-67.00,-297.13,13026
0.00,0.54,-0.02,7.00,-32.39,-67.00,-298.80,13035
0.00,0.52,-0.02,7.00,-32.48,-67.00,-300.48,13043
0.00,0.48,-0.04,7.00,-32.79,-67.00,-303.00,13052
0.00,0.60,0.13,7.00,-31.48,-66.00,-305.52,13061
0.00,0.81,0.21,7.00,-30.08,-65.00,-307.20,13070
0.00,0.75,-0.06,7.00,-31.51,-66.00,-309.72,13078
0.00,1.11,0.35,7.00,-28.05,-63.00,-311.39,13087
0.00,1.63,0.52,7.00,-24.79,-60.00,-313.91,13096
0.00,1.87,0.25,7.00,-24.65,-60.00,-315.59,13105
0.00,2.38,0.51,7.00,-21.08,-57.00,-318.11,13114
0.00,2.52,0.14,7.00,-21.84,-58.00,-320.63,13122
0.00,2.79,0.27,7.00,-19.95,-56.00,-322.31,13131
0.00,3.27,0.48,7.00,-16.73,-54.00,-323.98,13139
0.00,3.42,0.15,7.00,-17.27,-54.00,-326.50,13149
0.00,3.64,0.22,7.00,-15.91,-53.00,-328.18,13158
0.00,3.76,0.12,7.00,-15.69,-53.00,-330.70,13166
0.00,3.90,0.14,7.00,-14.93,-52.00,-332.38,13175
0.00,3.98,0.08,7.00,-14.79,-52.00,-334.06,13184
0.00,4.14,0.16,7.00,-13.68,-51.00,-336.57,13193
0.00,4.21,0.07,7.00,-13.69,-51.00,-338.25,13201
0.00,4.48,0.28,7.00,-11.48,-49.00,-339.93,13210
0.00,4.51,0.02,7.00,-12.38,-50.00,-341.61,13218
0.00,4.63,0.13,7.00,-11.33,-49.00,-344.13,13228
0.00,4.76,0.13,7.00,-10.64,-48.00,-345.81,13237
0.00,4.88,0.11,7.00,-10.17,-48.00,-347.49,13245
0.00,5.12,0.24,7.00,-42.24,-75.00,-349.16,13254
0.00,5.32,0.21,7.00,-37.82,-71.00,-350.84,13262
0.00,5.53,0.20,7.00,-32.78,-67.00,-352.52,13272
0.00,5.75,0.22,7.00,-26.92,-62.00,-354.20,13280
0.00,6.01,0.27,7.00,-19.39,-56.00,-356.72,13289
0.00,6.26,0.25,7.00,-13.36,-51.00,-358.40,13297
0.00,6.46,0.19,7.00,-9.77,-48.00,-360.08,13306
0.00,6.45,-0.00,7.00,-13.71,-51.00,-361.75,13315
0.00,6.81,0.35,7.00,2.31,41.00,-363.43,13324
0.00,6.95,0.14,7.00,1.46,41.00,-364.27,13332
0.00,7.14,0.19,7.00,7.39,46.00,-365.95,13341
0.00,7.27,0.13,7.00,9.41,47.00,-365.95,13349
0.00,7.41,0.14,7.00,13.16,51.00,-366.79,13359
0.00,8.08,0.67,7.00,40.39,73.00,-366.79,13367
0.00,8.33,0.25,7.00,38.36,72.00,-366.79,13376
0.00,8.86,0.53,7.00,57.03,88.00,-366.79,13384
0.00,8.29,-0.57,7.00,21.03,57.00,-366.79,13393
0.00,8.75,0.46,7.00,53.02,84.00,-366.79,13402
0.00,8.27,-0.48,7.00,22.27,58.00,-365.95,13411
0.00,8.26,-0.01,7.00,31.30,66.00,-365.95,13419
0.00,8.14,-0.12,7.00,26.08,61.00,-365.95,13428
0.00,8.25,0.11,7.00,33.29,67.00,-365.95,13436
0.00,8.21,-0.04,7.00,29.39,64.00,-365.11,13446
0.00,8.02,-0.19,7.00,21.61,58.00,-365.11,13454
0.00,7.86,-0.16,7.00,18.31,55.00,-365.11,13463
0.00,7.81,-0.05,7.00,19.20,56.00,-365.11,13471
0.00,7.79,-0.02,7.00,19.22,56.00,-364.27,13480
0.00,7.74,-0.05,7.00,17.47,54.00,-364.27,13489
0.00,7.64,-0.10,7.00,13.93,51.00,-364.27,13498
0.00,7.60,-0.04,7.00,14.22,51.00,-364.27,13506
0.00,7.56,-0.04,7.00,13.31,51.00,-364.27,13515
0.00,7.52,-0.04,7.00,12.33,50.00,-364.27,13523
0.00,7.46,-0.06,7.00,10.19,48.00,-364.27,13533
0.00,7.38,-0.08,7.00,8.01,46.00,-364.27,13541
0.00,7.29,-0.09,7.00,5.60,44.00,-364.27,13550
0.00,7.19,-0.11,7.00,2.47,42.00,-364.27,13558
0.00,7.01,-0.18,7.00,-3.37,-42.00,-364.27,13566
0.00,6.80,-0.21,7.00,-9.32,-47.00,-364.27,13576
0.00,6.62,-0.18,7.00,-13.17,-51.00,-364.27,13584
0.00,6.49,-0.12,7.00,-15.09,-52.00,-364.27,13593
0.00,6.45,-0.05,7.00,-14.67,-52.00,-364.27,13601
0.00,6.46,0.01,7.00,-13.48,-51.00,-365.11,13611
0.00,6.47,0.01,7.00,-13.02,-50.00,-365.11,13620
0.00,6.47,0.00,7.00,-13.09,-50.00,-365.11,13628
0.00,6.41,-0.07,7.00,-16.12,-53.00,-365.95,13637
0.00,6.29,-0.12,7.00,-20.30,-57.00,-365.95,13645
0.00,6.14,-0.15,7.00,-24.42,-60.00,-366.79,13655
0.00,5.93,-0.21,7.00,-30.82,-65.00,-367.63,13663
0.00,5.66,-0.27,7.00,-38.76,-72.00,-367.63,13672
0.00,5.40,-0.26,7.00,-45.25,-78.00,-368.47,13680
0.00,5.01,-0.39,7.00,-57.40,-88.00,-369.31,13689
0.00,4.84,-0.17,7.00,-11.50,-49.00,-369.31,13698
0.00,4.52,-0.32,7.00,-13.65,-51.00,-370.15,13707
0.00,4.29,-0.23,7.00,-14.44,-52.00,-370.15,13715
0.00,3.91,-0.39,7.00,-17.01,-54.00,-370.99,13724
0.00,3.85,-0.06,7.00,-16.02,-53.00,-370.99,13733
0.00,3.27,-0.58,7.00,-20.99,-57.00,-371.83,13742
0.00,3.09,-0.18,7.00,-20.30,-57.00,-372.67,13751
0.00,2.32,-0.77,7.00,-26.46,-62.00,-372.67,13759
0.00,2.22,-0.10,7.00,-24.30,-60.00,-373.50,13768
0.00,1.76,-0.46,7.00,-28.02,-63.00,-374.34,13776
0.00,1.56,-0.20,7.00,-28.01,-63.00,-374.34,13786
0.00,1.15,-0.41,7.00,-30.89,-65.00,-375.18,13794
0.00,0.94,-0.22,7.00,-31.18,-66.00,-376.02,13803
0.00,0.57,-0.36,7.00,-33.57,-68.00,-376.86,13812
0.00,0.41,-0.16,7.00,-33.58,-68.00,-377.70,13820
0.00,-0.03,-0.44,7.00,-36.91,-71.00,-378.54,13830
0.00,-0.26,-0.24,7.00,-37.26,-71.00,-378.54,13838
0.00,-0.52,-0.26,7.00,-38.65,-72.00,-379.38,13847
0.00,-0.83,-0.31,7.00,-40.39,-73.00,-380.22,13855
0.00,-1.08,-0.25,7.00,-41.36,-74.00,-381.90,13864
0.00,-1.25,-0.17,7.00,-41.92,-75.00,-382.74,13874
0.00,-1.40,-0.16,7.00,-42.65,-75.00,-383.58,13882
0.00,-1.49,-0.09,7.00,-42.79,-76.00,-384.42,13891
0.00,-1.67,-0.18,7.00,-44.10,-77.00,-385.26,13899
0.00,-1.66,0.02,7.00,-43.22,-76.00,-386.09,13908
0.00,-1.82,-0.16,7.00,-44.76,-77.00,-386.93,13917
0.00,-1.96,-0.14,7.00,-45.39,-78.00,-387.77,13926
0.00,-2.15,-0.19,7.00,-46.51,-79.00,-389.45,13934
0.00,-2.31,-0.16,7.00,-47.20,-79.00,-390.29,13943
0.00,-2.45,-0.14,7.00,-47.78,-80.00,-391.13,13953
0.00,-2.64,-0.19,7.00,-48.94,-81.00,-391.97,13961
0.00,-2.87,-0.23,7.00,-50.29,-82.00,-392.81,13970
0.00,-3.10,-0.23,7.00,-51.44,-83.00,-394.49,13978
0.00,-3.42,-0.31,7.00,-53.34,-84.00,-395.33,13987
0.00,-3.78,-0.36,7.00,-55.33,-86.00,-397.01,13997
0.00,-4.16,-0.39,7.00,-57.37,-88.00,-397.85,14005
0.00,-4.54,-0.38,7.00,-59.21,-89.00,-399.52,14014
0.00,-4.95,-0.41,7.00,-61.38,-91.00,-400.36,14022
0.00,-5.30,-0.35,7.00,-314.34,-304.00,-402.04,14031
0.00,-5.68,-0.38,7.00,-324.73,-313.00,-403.72,14041
0.00,-6.30,-0.62,7.00,-344.86,-330.00,-406.24,14049
0.00,-6.51,-0.21,7.00,-342.15,-328.00,-409.60,14058
0.00,-7.22,-0.71,7.00,-369.76,-351.00,-412.95,14067
0.00,-7.33,-0.10,7.00,-360.21,-343.00,-415.47,14075
0.00,-7.51,-0.19,7.00,-366.59,-349.00,-418.83,14085
0.00,-7.89,-0.37,7.00,-379.70,-360.00,-423.03,14094
0.00,-8.38,-0.49,7.00,-394.22,-372.00,-427.22,14102
0.00,-8.77,-0.40,7.00,-402.32,-379.00,-431.42,14111
0.00,-8.80,-0.02,7.00,-395.41,-373.00,-436.45,14120
0.00,-9.11,-0.31,7.00,-408.77,-384.00,-441.49,14129
0.00,-9.24,-0.14,7.00,-408.90,-384.00,-446.53,14138
0.00,-8.75,0.50,7.00,-383.69,-363.00,-451.56,14147
0.00,-9.16,-0.41,7.00,-412.19,-387.00,-457.44,14155
0.00,-8.86,0.30,7.00,-390.40,-369.00,-462.47,14164
0.00,-8.82,0.04,7.00,-394.55,-372.00,-468.35,14174
0.00,-9.33,-0.52,7.00,-418.75,-393.00,-474.23,14182
0.00,-9.12,0.22,7.00,-398.60,-376.00,-480.10,14191
0.00,-9.06,0.06,7.00,-400.17,-377.00,-485.98,14200
0.00,-9.04,0.02,7.00,-400.57,-377.00,-492.69,14209
0.00,-9.30,-0.26,7.00,-412.57,-387.00,-498.57,14218
0.00,-9.00,0.30,7.00,-393.98,-372.00,-505.28,14227
0.00,-8.83,0.17,7.00,-392.49,-370.00,-512.00,14235
0.00,-8.47,0.36,7.00,-379.58,-359.00,-518.71,14244
0.00,-8.72,-0.25,7.00,-398.16,-375.00,-525.42,14254
0.00,-8.49,0.23,7.00,-382.57,-362.00,-532.14,14262
0.00,-8.44,0.05,7.00,-385.20,-364.00,-538.85,14271
0.00,-7.82,0.63,7.00,-357.88,-341.00,-546.41,14280
0.00,-7.72,0.10,7.00,-366.10,-348.00,-553.12,14288
0.00,-6.97,0.75,7.00,-334.09,-321.00,-560.68,14298
0.00,-7.18,-0.22,7.00,-358.97,-342.00,-568.23,14307
0.00,-6.69,0.49,7.00,-332.48,-320.00,-574.95,14316
0.00,-6.96,-0.27,7.00,-354.24,-338.00,-582.50,14324
0.00,-6.74,0.21,7.00,-339.27,-325.00,-590.05,14333
0.00,-6.98,-0.24,7.00,-354.23,-338.00,-597.61,14343
0.00,-6.63,0.35,7.00,-333.65,-321.00,-605.16,14351
0.00,-6.70,-0.07,7.00,-343.87,-329.00,-613.56,14360
0.00,-6.45,0.24,7.00,-331.46,-319.00,-621.11,14369
0.00,-6.25,0.21,7.00,-327.08,-315.00,-628.66,14377
0.00,-6.22,0.03,7.00,-330.05,-318.00,-637.06,14387
0.00,-5.82,0.41,7.00,-312.30,-303.00,-645.45,14396
0.00,-6.12,-0.30,7.00,-333.99,-321.00,-653.00,14405
0.00,-5.77,0.35,7.00,-312.11,-303.00,-661.40,14413
0.00,-5.56,0.21,7.00,-309.90,-301.00,-669.79,14423
0.00,-6.01,-0.45,7.00,-334.21,-321.00,-678.18,14432
0.00,-5.96,0.05,7.00,-323.11,-312.00,-686.58,14440
0.00,-6.43,-0.47,7.00,-345.09,-330.00,-694.97,14449
0.00,-6.05,0.38,7.00,-318.79,-308.00,-704.20,14458
0.00,-6.22,-0.17,7.00,-333.77,-321.00,-712.60,14467
0.00,-6.32,-0.10,7.00,-335.02,-322.00,-720.99,14476
0.00,-6.24,0.08,7.00,-329.23,-317.00,-730.22,14485
0.00,-6.40,-0.16,7.00,-338.20,-325.00,-739.46,14494
0.00,-6.41,-0.01,7.00,-335.28,-322.00,-748.69,14502
0.00,-6.93,-0.52,7.00,-358.62,-342.00,-757.92,14512
0.00,-6.66,0.27,7.00,-336.18,-323.00,-767.15,14521
0.00,-7.02,-0.36,7.00,-357.59,-341.00,-776.39,14529
0.00,-6.48,0.54,7.00,-326.18,-314.00,-785.62,14538
0.00,-6.12,0.36,7.00,-320.80,-310.00,-794.85,14547
0.00,-5.77,0.35,7.00,-312.36,-303.00,-804.08,14557
0.00,-5.18,0.59,7.00,-292.73,-286.00,-813.32,14565
0.00,-5.44,-0.26,7.00,-316.34,-306.00,-822.55,14574
0.00,-5.48,-0.04,7.00,-312.71,-303.00,-831.78,14583
0.00,-5.75,-0.27,7.00,-324.21,-313.00,-841.85,14592
0.00,-5.79,-0.03,7.00,-320.31,-310.00,-851.09,14601
0.00,-5.81,-0.02,7.00,-320.60,-310.00,-860.32,14610
0.00,-6.06,-0.25,7.00,-331.43,-319.00,-870.39,14619
0.00,-6.09,-0.03,7.00,-327.97,-316.00,-879.62,14627
0.00,-6.11,-0.01,7.00,-327.93,-316.00,-889.70,14637
0.00,-6.59,-0.49,7.00,-349.49,-334.00,-898.93,14646
0.00,-6.69,-0.10,7.00,-344.44,-330.00,-908.16,14654
0.00,-6.74,-0.05,7.00,-344.43,-330.00,-918.23,14663
0.00,-6.59,0.16,7.00,-336.52,-323.00,-927.47,14672
0.00,-6.74,-0.16,7.00,-346.61,-332.00,-937.54,14682
0.00,-6.78,-0.04,7.00,-345.49,-331.00,-947.61,14690
0.00,-6.41,0.37,7.00,-327.84,-316.00,-956.84,14699
0.00,-6.15,0.26,7.00,-323.53,-312.00,-966.92,14708
0.00,-6.25,-0.10,7.00,-333.35,-321.00,-976.99,14716
0.00,-5.79,0.47,7.00,-310.33,-301.00,-987.06,14726
0.00,-5.26,0.52,7.00,-296.19,-289.00,-996.29,14735
0.00,-5.68,-0.42,7.00,-325.44,-314.00,-1006.36,14744
0.00,-5.23,0.46,7.00,-296.51,-289.00,-1015.60,14752
0.00,-5.09,0.14,7.00,-299.48,-292.00,-1025.67,14761
0.00,-4.61,0.48,7.00,-56.10,-87.00,-1035.74,14771
0.00,-4.61,-0.00,7.00,-58.06,-88.00,-1044.97,14779
0.00,-4.50,0.11,7.00,-57.04,-88.00,-1054.21,14788
0.00,-4.42,0.08,7.00,-56.77,-87.00,-1063.44,14797
0.00,-4.22,0.20,7.00,-55.29,-86.00,-1072.67,14807
0.00,-4.40,-0.18,7.00,-57.74,-88.00,-1081.07,14815
0.00,-4.22,0.18,7.00,-55.42,-86.00,-1090.30,14824
0.00,-4.27,-0.05,7.00,-56.56,-87.00,-1098.69,14833
0.00,-3.91,0.36,7.00,-53.09,-84.00,-1107.08,14841
0.00,-3.90,0.01,7.00,-54.48,-85.00,-1115.48,14851
0.00,-3.54,0.36,7.00,-51.26,-83.00,-1123.87,14860
0.00,-3.70,-0.16,7.00,-54.12,-85.00,-1132.27,14868
0.00,-3.62,0.08,7.00,-52.77,-84.00,-1140.66,14877
0.00,-3.79,-0.17,7.00,-54.62,-86.00,-1149.05,14886
0.00,-3.67,0.12,7.00,-52.90,-84.00,-1156.61,14895
0.00,-3.73,-0.06,7.00,-53.92,-85.00,-1165.00,14904
0.00,-3.75,-0.02,7.00,-53.84,-85.00,-1172.55,14913
0.00,-3.78,-0.03,7.00,-54.01,-85.00,-1180.95,14921
0.00,-3.86,-0.08,7.00,-54.62,-86.00,-1188.50,14930
0.00,-4.08,-0.22,7.00,-56.25,-87.00,-1196.89,14940
0.00,-4.22,-0.15,7.00,-56.70,-87.00,-1204.45,14948
0.00,-4.40,-0.18,7.00,-57.75,-88.00,-1212.00,14957
0.00,-4.60,-0.20,7.00,-58.79,-89.00,-1219.56,14966
0.00,-4.66,-0.06,7.00,-58.56,-89.00,-1227.11,14974
0.00,-4.76,-0.10,7.00,-59.23,-89.00,-1234.66,14984
0.00,-4.71,0.05,7.00,-58.34,-89.00,-1242.22,14993
0.00,-4.78,-0.07,7.00,-59.22,-89.00,-1249.77,15001
0.00,-4.87,-0.09,7.00,-59.69,-90.00,-1257.33,15010
0.00,-4.98,-0.11,7.00,-60.35,-90.00,-1264.88,15019
0.00,-4.87,0.11,7.00,-58.90,-89.00,-1272.43,15028
0.00,-5.43,-0.56,7.00,-321.92,-311.00,-1279.99,15037
0.00,-5.38,0.05,7.00,-308.60,-300.00,-1287.54,15046
0.00,-6.07,-0.68,7.00,-340.34,-326.00,-1295.10,15054
0.00,-6.19,-0.12,7.00,-332.20,-320.00,-1303.49,15064
0.00,-7.03,-0.84,7.00,-367.56,-349.00,-1311.88,15073
0.00,-6.78,0.25,7.00,-339.46,-326.00,-1319.44,15082
0.00,-7.12,-0.34,7.00,-359.60,-343.00,-1327.83,15090
0.00,-7.37,-0.26,7.00,-364.41,-347.00,-1335.38,15099
0.00,-7.89,-0.51,7.00,-382.42,-362.00,-1343.78,15109
0.00,-8.21,-0.32,7.00,-386.59,-365.00,-1352.17,15118
0.00,-8.18,0.02,7.00,-379.10,-359.00,-1360.56,15126
0.00,-7.97,0.21,7.00,-370.20,-352.00,-1368.96,15135
0.00,-8.19,-0.22,7.00,-384.28,-363.00,-1378.19,15144
0.00,-8.00,0.20,7.00,-370.94,-352.00,-1386.58,15154
0.00,-7.94,0.06,7.00,-372.31,-353.00,-1394.98,15162
0.00,-7.75,0.19,7.00,-365.12,-347.00,-1404.21,15171
0.00,-7.48,0.28,7.00,-356.37,-340.00,-1413.44,15180
0.00,-7.14,0.33,7.00,-346.95,-332.00,-1421.84,15190
0.00,-7.12,0.02,7.00,-352.55,-337.00,-1431.07,15198
0.00,-6.68,0.44,7.00,-333.27,-320.00,-1439.46,15207
0.00,-6.28,0.40,7.00,-323.93,-313.00,-1447.86,15216
0.00,-5.76,0.52,7.00,-308.75,-300.00,-1457.09,15225
0.00,-5.70,0.06,7.00,-316.25,-306.00,-1466.32,15234
0.00,-5.99,-0.29,7.00,-330.55,-318.00,-1474.71,15243
0.00,-5.70,0.29,7.00,-311.76,-302.00,-1483.95,15252
0.00,-6.00,-0.29,7.00,-330.78,-318.00,-1493.18,15261
0.00,-6.11,-0.11,7.00,-330.01,-318.00,-1502.41,15269
0.00,-6.15,-0.04,7.00,-329.57,-317.00,-1511.65,15279
0.00,-6.20,-0.05,7.00,-330.95,-318.00,-1520.88,15288
0.00,-5.90,0.29,7.00,-316.74,-307.00,-1530.11,15297
0.00,-7.39,-1.49,7.00,-389.51,-368.00,-1539.34,15305
0.00,-6.45,0.94,7.00,-317.37,-307.00,-1548.58,15314
0.00,-6.92,-0.48,7.00,-357.61,-341.00,-1557.81,15324
0.00,-7.29,-0.37,7.00,-364.71,-347.00,-1567.04,15333
0.00,-7.99,-0.70,7.00,-388.67,-367.00,-1577.11,15341
0.00,-7.40,0.59,7.00,-348.19,-333.00,-1585.51,15350
0.00,-8.18,-0.78,7.00,-395.08,-373.00,-1594.74,15360
0.00,-7.83,0.35,7.00,-363.58,-346.00,-1603.97,15369
0.00,-7.97,-0.14,7.00,-377.05,-357.00,-1614.04,15377
0.00,-7.90,0.07,7.00,-371.10,-352.00,-1623.28,15386
0.00,-8.07,-0.18,7.00,-380.36,-360.00,-1632.51,15395
0.00,-7.82,0.25,7.00,-365.54,-348.00,-1642.58,15405
0.00,-8.02,-0.20,7.00,-379.46,-359.00,-1651.81,15413
0.00,-7.92,0.10,7.00,-370.90,-352.00,-1661.05,15422
0.00,-7.81,0.11,7.00,-368.19,-350.00,-1670.28,15431
0.00,-7.45,0.36,7.00,-353.99,-338.00,-1680.35,15440
0.00,-7.98,-0.53,7.00,-384.95,-364.00,-1689.58,15449
0.00,-7.78,0.20,7.00,-365.47,-348.00,-1698.82,15458
0.00,-7.65,0.12,7.00,-363.88,-346.00,-1708.89,15467
0.00,-7.39,0.26,7.00,-354.55,-338.00,-1718.12,15476
0.00,-7.37,0.02,7.00,-358.89,-342.00,-1728.19,15484
0.00,-7.03,0.34,7.00,-344.01,-330.00,-1738.27,15494
0.00,-6.54,0.49,7.00,-328.77,-317.00,-1747.50,15503
0.00,-6.94,-0.40,7.00,-356.40,-340.00,-1757.57,15512
0.00,-6.52,0.42,7.00,-329.53,-317.00,-1766.80,15520
0.00,-7.42,-0.90,7.00,-378.53,-359.00,-1776.88,15529
0.00,-6.83,0.59,7.00,-334.08,-321.00,-1786.11,15539
0.00,-7.24,-0.40,7.00,-364.03,-346.00,-1796.18,15548
0.00,-6.90,0.34,7.00,-340.79,-327.00,-1805.41,15556
0.00,-6.89,0.01,7.00,-346.90,-332.00,-1815.48,15565
0.00,-6.84,0.04,7.00,-345.24,-331.00,-1825.56,15575
0.00,-6.86,-0.02,7.00,-347.02,-332.00,-1834.79,15584
0.00,-6.79,0.07,7.00,-343.25,-329.00,-1844.86,15592
0.00,-6.52,0.27,7.00,-332.41,-320.00,-1854.93,15601
0.00,-6.93,-0.42,7.00,-356.67,-340.00,-1865.01,15610
0.00,-6.71,0.23,7.00,-338.13,-325.00,-1875.08,15620
0.00,-7.03,-0.33,7.00,-357.44,-341.00,-1884.31,15628
0.00,-6.70,0.33,7.00,-335.98,-323.00,-1894.38,15637
0.00,-7.19,-0.48,7.00,-364.34,-347.00,-1904.45,15646
0.00,-7.09,0.09,7.00,-350.52,-335.00,-1914.53,15655
0.00,-7.29,-0.20,7.00,-361.31,-344.00,-1924.60,15664
0.00,-7.06,0.23,7.00,-347.00,-332.00,-1934.67,15673
0.00,-7.49,-0.42,7.00,-370.68,-352.00,-1944.74,15682
0.00,-7.90,-0.41,7.00,-380.61,-360.00,-1954.81,15691
0.00,-7.83,0.07,7.00,-369.33,-351.00,-1964.89,15699
0.00,-7.70,0.13,7.00,-365.02,-347.00,-1975.80,15709
0.00,-7.82,-0.11,7.00,-372.72,-354.00,-1985.87,15718
0.00,-8.24,-0.43,7.00,-389.66,-368.00,-1996.78,15727
0.00,-8.19,0.05,7.00,-378.79,-359.00,-2006.85,15735
0.00,-7.83,0.36,7.00,-363.44,-346.00,-2016.93,15745
0.00,-7.54,0.29,7.00,-357.59,-341.00,-2027.00,15754
0.00,-7.68,-0.14,7.00,-369.91,-351.00,-2037.91,15763
0.00,-7.22,0.46,7.00,-346.11,-331.00,-2047.98,15771
0.00,-6.38,0.84,7.00,-317.72,-307.00,-2058.89,15780
0.00,-6.20,0.18,7.00,-326.52,-315.00,-2068.96,15790
0.00,-6.05,0.15,7.00,-323.21,-312.00,-2079.88,15799
0.00,-6.00,0.05,7.00,-323.94,-313.00,-2089.95,15808
0.00,-5.61,0.39,7.00,-307.59,-299.00,-2100.02,15816
0.00,-5.17,0.44,7.00,-295.51,-289.00,-2110.09,15825
0.00,-5.15,0.02,7.00,-303.35,-295.00,-2120.16,15835
0.00,-5.62,-0.47,7.00,-325.04,-314.00,-2130.24,15844
0.00,-5.12,0.50,7.00,-293.05,-287.00,-2141.15,15852
0.00,-5.04,0.08,7.00,-299.52,-292.00,-2151.22,15861
0.00,-5.27,-0.23,7.00,-311.24,-302.00,-2161.29,15870
0.00,-5.32,-0.05,7.00,-309.09,-300.00,-2171.36,15880
0.00,-5.11,0.21,7.00,-298.47,-291.00,-2182.28,15888
0.00,-6.22,-1.11,7.00,-352.77,-337.00,-2192.35,15897
0.00,-5.96,0.26,7.00,-318.71,-308.00,-2202.42,15906
0.00,-6.38,-0.42,7.00,-342.78,-328.00,-2212.49,15916
0.00,-5.95,0.42,7.00,-315.38,-305.00,-2222.56,15924
0.00,-5.58,0.37,7.00,-307.10,-298.00,-2233.47,15933
0.00,-7.08,-1.50,7.00,-381.83,-361.00,-2243.55,15942
0.00,-6.76,0.32,7.00,-337.44,-324.00,-2253.62,15951
0.00,-6.29,0.47,7.00,-322.94,-312.00,-2264.53,15961
0.00,-5.82,0.47,7.00,-311.18,-302.00,-2274.60,15969
0.00,-5.98,-0.16,7.00,-327.68,-316.00,-2284.67,15978
0.00,-5.68,0.30,7.00,-310.79,-301.00,-2295.59,15987
0.00,-5.60,0.08,7.00,-313.49,-304.00,-2305.66,15996
0.00,-4.82,0.78,7.00,-55.99,-87.00,-2315.73,16005
0.00,-4.31,0.51,7.00,-54.52,-85.00,-2325.80,16014
0.00,-3.90,0.41,7.00,-52.89,-84.00,-2335.87,16023
0.00,-3.42,0.49,7.00,-50.13,-82.00,-2345.11,16031
0.00,-2.92,0.50,7.00,-47.61,-80.00,-2355.18,16040
0.00,-2.37,0.55,7.00,-44.62,-77.00,-2364.41,16050
0.00,-1.86,0.51,7.00,-42.24,-75.00,-2373.64,16058
0.00,-1.06,0.79,7.00,-37.14,-71.00,-2382.88,16067
0.00,-0.70,0.37,7.00,-37.01,-71.00,-2391.27,16076
0.00,-0.50,0.19,7.00,-36.73,-70.00,-2400.50,16084
0.00,-0.31,0.19,7.00,-35.81,-70.00,-2408.90,16094
0.00,-0.20,0.11,7.00,-35.58,-69.00,-2417.29,16103
0.00,0.15,0.35,7.00,-32.88,-67.00,-2425.68,16111
0.00,0.49,0.35,7.00,-31.15,-66.00,-2434.08,16120
0.00,0.61,0.11,7.00,-31.52,-66.00,-2442.47,16130
0.00,0.75,0.14,7.00,-30.71,-65.00,-2450.86,16138
0.00,0.83,0.08,7.00,-30.53,-65.00,-2458.42,16147
0.00,1.03,0.20,7.00,-29.07,-64.00,-2465.97,16155
0.00,1.02,-0.01,7.00,-29.91,-65.00,-2474.36,16164
0.00,1.10,0.08,7.00,-29.18,-64.00,-2481.92,16174
0.00,0.90,-0.20,7.00,-31.30,-66.00,-2488.63,16182
0.00,0.92,0.02,7.00,-30.36,-65.00,-2496.19,16191
0.00,0.50,-0.41,7.00,-34.14,-68.00,-2503.74,16200
0.00,0.27,-0.23,7.00,-34.57,-69.00,-2510.46,16208
0.00,-0.20,-0.47,7.00,-37.86,-71.00,-2518.01,16218
0.00,-0.23,-0.03,7.00,-36.25,-70.00,-2524.72,16227
0.00,-0.76,-0.53,7.00,-40.91,-74.00,-2532.28,16235
0.00,-1.22,-0.46,7.00,-42.95,-76.00,-2538.99,16244
0.00,-1.53,-0.31,7.00,-43.93,-77.00,-2545.71,16253
0.00,-1.65,-0.11,7.00,-43.68,-76.00,-2552.42,16262
0.00,-1.78,-0.13,7.00,-44.39,-77.00,-2559.14,16271
0.00,-2.07,-0.30,7.00,-46.56,-79.00,-2565.85,16280
0.00,-2.35,-0.28,7.00,-47.87,-80.00,-2572.57,16288
0.00,-2.58,-0.23,7.00,-48.79,-81.00,-2579.28,16297
0.00,-3.14,-0.56,7.00,-52.96,-84.00,-2586.00,16307
0.00,-3.35,-0.21,7.00,-52.58,-84.00,-2592.71,16315
0.00,-3.70,-0.36,7.00,-54.95,-86.00,-2599.43,16324
0.00,-3.94,-0.24,7.00,-55.69,-86.00,-2606.14,16333
0.00,-4.16,-0.22,7.00,-56.66,-87.00,-2612.85,16342
0.00,-4.50,-0.34,7.00,-58.87,-89.00,-2619.57,16351
0.00,-4.80,-0.30,7.00,-60.21,-90.00,-2625.44,16360
0.00,-5.19,-0.39,7.00,-312.58,-303.00,-2632.16,16368
0.00,-5.40,-0.21,7.00,-314.29,-304.00,-2639.71,16377
0.00,-5.82,-0.41,7.00,-328.69,-317.00,-2646.43,16387
0.00,-6.61,-0.79,7.00,-356.16,-340.00,-2653.98,16395
0.00,-6.19,0.42,7.00,-321.20,-310.00,-2660.70,16404
0.00,-5.87,0.32,7.00,-315.35,-305.00,-2667.41,16413
0.00,-6.12,-0.25,7.00,-332.95,-320.00,-2674.97,16422
0.00,-6.46,-0.34,7.00,-343.23,-329.00,-2682.52,16431
0.00,-6.86,-0.40,7.00,-354.44,-338.00,-2690.07,16440
0.00,-6.69,0.16,7.00,-339.09,-325.00,-2697.63,16449
0.00,-7.27,-0.58,7.00,-368.46,-350.00,-2705.18,16458
0.00,-6.92,0.35,7.00,-341.01,-327.00,-2713.58,16466
0.00,-7.27,-0.35,7.00,-363.69,-346.00,-2721.13,16476
0.00,-6.73,0.54,7.00,-332.40,-320.00,-2728.68,16485
0.00,-6.58,0.15,7.00,-336.41,-323.00,-2736.24,16494
0.00,-6.08,0.50,7.00,-316.87,-307.00,-2744.63,16502
0.00,-6.08,-0.00,7.00,-327.00,-315.00,-2752.18,16512
0.00,-5.97,0.10,7.00,-322.30,-311.00,-2760.58,16521
0.00,-5.09,0.88,7.00,-284.78,-280.00,-2768.97,16530
0.00,-5.15,-0.06,7.00,-304.93,-297.00,-2777.36,16538
0.00,-4.85,0.30,7.00,-58.02,-88.00,-2785.76,16547
0.00,-4.02,0.83,7.00,-51.79,-83.00,-2793.31,16557
0.00,-3.63,0.39,7.00,-51.58,-83.00,-2801.71,16565
0.00,-3.61,0.02,7.00,-52.99,-84.00,-2809.26,16574
0.00,-3.02,0.59,7.00,-47.71,-80.00,-2815.97,16583
0.00,-2.93,0.09,7.00,-49.32,-81.00,-2823.53,16591
0.00,-2.61,0.32,7.00,-46.77,-79.00,-2831.08,16601
0.00,-2.33,0.28,7.00,-45.50,-78.00,-2838.64,16610
0.00,-1.96,0.37,7.00,-43.29,-76.00,-2845.35,16618
0.00,-1.86,0.09,7.00,-43.94,-77.00,-2852.07,16627
0.00,-1.53,0.34,7.00,-41.28,-74.00,-2858.78,16636
0.00,-1.23,0.29,7.00,-39.98,-73.00,-2865.49,16645
0.00,-1.14,0.09,7.00,-40.33,-73.00,-2872.21,16654
0.00,-1.01,0.13,7.00,-39.49,-73.00,-2878.08,16662
0.00,-0.54,0.47,7.00,-35.82,-70.00,-2884.80,16671
0.00,-0.60,-0.06,7.00,-38.24,-72.00,-2890.67,16680
0.00,-0.10,0.50,7.00,-33.53,-68.00,-2896.55,16689
0.00,-0.30,-0.20,7.00,-37.28,-71.00,-2902.43,16698
0.00,-0.04,0.26,7.00,-34.13,-68.00,-2908.30,16707
0.00,0.16,0.20,7.00,-33.42,-68.00,-2914.18,16715
0.00,-0.02,-0.18,7.00,-35.82,-70.00,-2919.21,16724
0.00,0.10,0.12,7.00,-34.01,-68.00,-2925.09,16734
0.00,0.22,0.12,7.00,-33.46,-68.00,-2930.12,16742
0.00,0.16,-0.06,7.00,-34.45,-69.00,-2935.16,16751
0.00,0.11,-0.05,7.00,-34.66,-69.00,-2940.20,16759
0.00,0.21,0.10,7.00,-33.52,-68.00,-2945.23,16769
0.00,0.42,0.21,7.00,-32.05,-66.00,-2950.27,16778
0.00,0.42,-0.00,7.00,-32.91,-67.00,-2955.30,16786
0.00,0.40,-0.02,7.00,-33.06,-67.00,-2960.34,16795
0.00,0.63,0.23,7.00,-30.93,-66.00,-2964.54,16804
0.00,0.68,0.05,7.00,-31.38,-66.00,-2969.57,16813
0.00,0.88,0.20,7.00,-29.82,-65.00,-2973.77,16822
0.00,0.87,-0.00,7.00,-30.64,-65.00,-2977.97,16830
0.00,1.01,0.13,7.00,-29.43,-64.00,-2983.00,16839
0.00,1.35,0.34,7.00,-26.92,-62.00,-2987.20,16848
0.00,1.36,0.01,7.00,-28.19,-63.00,-2991.40,16857
0.00,1.52,0.16,7.00,-26.76,-62.00,-2995.59,16866
0.00,1.43,-0.08,7.00,-28.16,-63.00,-2999.79,16875
0.00,1.47,0.04,7.00,-27.46,-63.00,-3003.99,16883
0.00,1.35,-0.12,7.00,-28.71,-64.00,-3008.18,16892
0.00,1.41,0.06,7.00,-27.73,-63.00,-3012.38,16901
0.00,1.36,-0.05,7.00,-28.43,-63.00,-3016.58,16910
0.00,1.51,0.15,7.00,-26.83,-62.00,-3020.77,16919
0.00,1.39,-0.12,7.00,-28.50,-64.00,-3024.13,16927
0.00,1.86,0.46,7.00,-23.87,-60.00,-3028.33,16936
0.00,1.74,-0.12,7.00,-26.76,-62.00,-3032.52,16946
0.00,2.11,0.37,7.00,-22.97,-59.00,-3035.88,16954
0.00,2.25,0.14,7.00,-23.22,-59.00,-3039.24,16963
0.00,2.65,0.41,7.00,-20.10,-56.00,-3042.60,16971
0.00,2.85,0.19,7.00,-19.98,-56.00,-3046.79,16980
0.00,3.07,0.23,7.00,-18.73,-55.00,-3049.31,16990
0.00,3.62,0.55,7.00,-14.69,-52.00,-3052.67,16998
0.00,3.51,-0.11,7.00,-17.89,-55.00,-3056.02,17007
0.00,4.00,0.49,7.00,-13.03,-50.00,-3059.38,17015
0.00,3.90,-0.10,7.00,-15.87,-53.00,-3061.90,17025
0.00,4.28,0.37,7.00,-12.11,-50.00,-3065.26,17034
0.00,4.30,0.02,7.00,-13.45,-51.00,-3067.78,17042
0.00,4.33,0.03,7.00,-13.25,-51.00,-3071.13,17051
0.00,4.38,0.06,7.00,-12.86,-50.00,-3073.65,17060
0.00,4.30,-0.09,7.00,-13.86,-51.00,-3076.17,17069
0.00,4.43,0.14,7.00,-12.29,-50.00,-3078.69,17078
0.00,4.46,0.03,7.00,-12.55,-50.00,-3081.20,17086
0.00,4.38,-0.08,7.00,-13.41,-51.00,-3083.72,17095
0.00,4.30,-0.09,7.00,-13.87,-51.00,-3086.24,17104
0.00,4.23,-0.07,7.00,-14.15,-51.00,-3088.76,17113
0.00,4.07,-0.15,7.00,-15.25,-52.00,-3091.28,17122
0.00,3.84,-0.24,7.00,-16.76,-54.00,-3093.79,17130
0.00,3.64,-0.20,7.00,-17.59,-54.00,-3096.31,17139
0.00,3.45,-0.19,7.00,-18.51,-55.00,-3098.83,17148
0.00,3.33,-0.12,7.00,-18.82,-55.00,-3101.35,17157
0.00,3.22,-0.11,7.00,-19.32,-56.00,-3103.87,17166
0.00,3.08,-0.14,7.00,-20.15,-56.00,-3106.38,17175
0.00,2.95,-0.13,7.00,-20.78,-57.00,-3108.90,17183
0.00,2.74,-0.21,7.00,-22.16,-58.00,-3111.42,17192
0.00,2.75,0.01,7.00,-21.23,-57.00,-3113.10,17201
0.00,2.62,-0.13,7.00,-22.43,-58.00,-3115.62,17210
0.00,2.51,-0.11,7.00,-22.87,-59.00,-3118.13,17219
0.00,2.20,-0.31,7.00,-25.24,-61.00,-3119.81,17227
0.00,2.08,-0.13,7.00,-25.12,-61.00,-3122.33,17236
0.00,1.93,-0.14,7.00,-25.92,-61.00,-3124.85,17246
0.00,1.65,-0.28,7.00,-27.91,-63.00,-3126.53,17254
0.00,1.67,0.02,7.00,-26.59,-62.00,-3129.05,17263
0.00,1.40,-0.26,7.00,-29.03,-64.00,-3130.73,17271
0.00,1.28,-0.12,7.00,-29.07,-64.00,-3133.24,17281
0.00,1.03,-0.25,7.00,-30.86,-65.00,-3134.92,17290
0.00,0.64,-0.39,7.00,-33.34,-68.00,-3137.44,17298
0.00,0.37,-0.28,7.00,-34.28,-68.00,-3139.12,17307
0.00,-0.04,-0.40,7.00,-36.81,-71.00,-3141.64,17315
0.00,-0.56,-0.53,7.00,-39.93,-73.00,-3143.32,17325
0.00,-0.92,-0.36,7.00,-41.02,-74.00,-3145.83,17334
0.00,-1.26,-0.34,7.00,-42.69,-75.00,-3148.35,17342
0.00,-1.71,-0.44,7.00,-45.30,-78.00,-3150.03,17351
0.00,-2.27,-0.56,7.00,-48.56,-80.00,-3152.55,17360
0.00,-2.72,-0.45,7.00,-50.40,-82.00,-3155.07,17369
0.00,-3.11,-0.39,7.00,-52.11,-83.00,-3157.58,17378
0.00,-3.62,-0.51,7.00,-55.10,-86.00,-3160.10,17386
0.00,-3.91,-0.29,7.00,-55.69,-86.00,-3162.62,17395
0.00,-4.31,-0.40,7.00,-58.14,-88.00,-3165.14,17404
0.00,-4.77,-0.46,7.00,-60.68,-91.00,-3167.66,17413
0.00,-5.48,-0.71,7.00,-326.05,-314.00,-3170.17,17422
0.00,-5.95,-0.47,7.00,-333.12,-320.00,-3173.53,17431
0.00,-6.51,-0.57,7.00,-349.13,-334.00,-3176.89,17440
0.00,-7.29,-0.78,7.00,-372.95,-354.00,-3181.09,17448
0.00,-7.33,-0.04,7.00,-359.19,-342.00,-3185.28,17458
0.00,-7.50,-0.17,7.00,-365.94,-348.00,-3189.48,17467
0.00,-7.70,-0.20,7.00,-371.61,-353.00,-3193.68,17475
0.00,-8.53,-0.83,7.00,-404.95,-381.00,-3198.71,17484
0.00,-8.37,0.16,7.00,-381.06,-361.00,-3203.75,17494
0.00,-9.20,-0.83,7.00,-421.48,-395.00,-3209.62,17503
0.00,-9.38,-0.19,7.00,-413.35,-388.00,-3215.50,17511
0.00,-9.35,0.04,7.00,-407.97,-383.00,-3221.37,17520
0.00,-9.95,-0.60,7.00,-435.66,-407.00,-3227.25,17529
0.00,-9.88,0.07,7.00,-420.52,-394.00,-3233.96,17539
0.00,-9.90,-0.02,7.00,-422.83,-396.00,-3240.68,17547
0.00,-9.50,0.40,7.00,-404.43,-380.00,-3247.39,17556
0.00,-9.92,-0.42,7.00,-431.31,-403.00,-3254.95,17565
0.00,-9.75,0.17,7.00,-415.32,-390.00,-3261.66,17573
0.00,-10.26,-0.51,7.00,-441.76,-412.00,-3269.22,17583
0.00,-10.32,-0.06,7.00,-434.15,-406.00,-3276.77,17592
0.00,-10.62,-0.30,7.00,-446.53,-416.00,-3284.32,17601
0.00,-10.41,0.21,7.00,-430.99,-403.00,-3292.72,17610
0.00,-10.38,0.03,7.00,-433.74,-405.00,-3300.27,17618
0.00,-10.17,0.21,7.00,-425.09,-398.00,-3308.66,17628
0.00,-9.99,0.18,7.00,-421.14,-395.00,-3317.06,17637
0.00,-10.21,-0.23,7.00,-434.87,-406.00,-3325.45,17646
0.00,-10.10,0.12,7.00,-425.13,-398.00,-3334.68,17655
0.00,-9.97,0.13,7.00,-421.80,-395.00,-3343.08,17664
0.00,-9.97,0.00,7.00,-424.30,-397.00,-3352.31,17673
0.00,-9.71,0.26,7.00,-412.65,-387.00,-3361.54,17682
0.00,-9.67,0.04,7.00,-415.93,-390.00,-3370.78,17691
0.00,-9.73,-0.06,7.00,-419.32,-393.00,-3380.01,17699
0.00,-9.50,0.22,7.00,-408.11,-384.00,-3389.24,17709
0.00,-9.07,0.44,7.00,-392.88,-371.00,-3398.47,17718
0.00,-8.87,0.20,7.00,-392.74,-371.00,-3407.71,17727
0.00,-8.52,0.35,7.00,-381.04,-361.00,-3416.94,17735
0.00,-8.07,0.45,7.00,-367.92,-350.00,-3427.01,17744
0.00,-7.53,0.54,7.00,-352.55,-337.00,-3437.08,17754
0.00,-7.01,0.52,7.00,-339.78,-326.00,-3446.32,17763
0.00,-6.71,0.30,7.00,-336.73,-323.00,-3456.39,17771
0.00,-6.04,0.67,7.00,-312.80,-303.00,-3465.62,17780
0.00,-5.51,0.54,7.00,-301.97,-294.00,-3475.69,17789
0.00,-5.06,0.45,7.00,-292.32,-286.00,-3485.76,17799
0.00,-4.22,0.84,7.00,-52.74,-84.00,-3495.00,17807
0.00,-3.53,0.68,7.00,-49.93,-82.00,-3504.23,17816
0.00,-2.85,0.69,7.00,-46.48,-79.00,-3513.46,17825
0.00,-2.06,0.79,7.00,-42.13,-75.00,-3522.70,17833
0.00,-1.45,0.61,7.00,-39.83,-73.00,-3531.93,17843
0.00,-0.51,0.94,7.00,-33.82,-68.00,-3540.32,17852
0.00,0.09,0.60,7.00,-32.18,-67.00,-3548.71,17860
0.00,1.07,0.99,7.00,-25.70,-61.00,-3557.11,17869
0.00,1.95,0.88,7.00,-21.73,-58.00,-3565.50,17879
0.00,2.53,0.58,7.00,-20.06,-56.00,-3573.89,17887
0.00,3.23,0.70,7.00,-16.04,-53.00,-3582.29,17896
0.00,3.99,0.76,7.00,-12.02,-50.00,-3589.84,17905
0.00,4.46,0.47,7.00,-10.85,-49.00,-3597.40,17913
0.00,5.37,0.92,7.00,-22.37,-58.00,-3605.79,17923
0.00,6.07,0.70,7.00,-9.18,-47.00,-3612.50,17931
0.00,6.76,0.69,7.00,7.68,46.00,-3620.06,17940
0.00,7.30,0.54,7.00,18.40,55.00,-3627.61,17948
0.00,7.93,0.63,7.00,35.78,70.00,-3633.49,17957
0.00,8.35,0.42,7.00,42.34,75.00,-3639.36,17967
0.00,8.84,0.49,7.00,55.69,86.00,-3645.24,17975
0.00,9.32,0.48,7.00,67.59,96.00,-3649.44,17984
0.00,9.71,0.39,7.00,75.64,103.00,-3653.63,17992
0.00,10.01,0.30,7.00,81.20,108.00,-3656.99,18001
0.00,10.29,0.28,7.00,87.98,114.00,-3659.51,18011
0.00,10.53,0.24,7.00,93.13,118.00,-3661.19,18019
0.00,10.74,0.21,7.00,97.66,122.00,-3661.19,18028
3.13,10.85,0.10,7.00,98.21,122.00,-3661.19,18037
87.67,11.09,0.24,7.00,91.76,117.00,-3661.19,18046
150.66,10.99,-0.10,7.00,52.35,84.00,-3661.19,18055
242.39,11.30,0.31,7.00,0.00,40.00,-3661.19,18064
286.38,11.05,-0.25,7.00,0.00,40.00,-3661.19,18073
355.66,10.28,-0.77,7.00,0.00,40.00,-3661.19,18081
388.57,9.43,-0.86,7.00,0.00,40.00,-3661.19,18091
392.85,8.49,-0.94,7.00,0.00,40.00,-3661.19,18099
405.93,7.91,-0.58,7.00,0.00,40.00,-3661.19,18108
405.93,7.51,-0.40,7.00,0.00,40.00,-3661.19,18116
457.02,7.23,-0.28,7.00,0.00,40.00,-3661.19,18125
471.85,6.75,-0.47,7.00,0.00,40.00,-3661.19,18135
489.67,6.24,-0.51,7.00,0.00,40.00,-3661.19,18143
502.75,5.70,-0.54,7.00,0.00,40.00,-3661.19,18152
516.12,5.31,-0.39,7.00,0.00,40.00,-3661.19,18160
527.04,5.00,-0.31,7.00,0.00,40.00,-3661.19,18169
532.57,4.77,-0.23,7.00,0.00,40.00,-3661.19,18178
484.52,4.54,-0.24,7.00,0.00,40.00,-3661.19,18187
497.48,4.35,-0.18,7.00,0.00,40.00,-3661.19,18195
535.36,4.31,-0.05,7.00,0.00,40.00,-3661.19,18204
508.06,4.30,-0.01,7.00,0.00,40.00,-3661.19,18213
532.57,4.37,0.07,7.00,0.00,40.00,-3661.19,18222
535.36,4.52,0.15,7.00,0.00,40.00,-3661.19,18231
532.57,4.67,0.14,7.00,0.00,40.00,-3661.19,18239
535.36,4.87,0.20,7.00,0.00,40.00,-3661.19,18248
538.15,5.08,0.21,7.00,0.00,40.00,-3661.19,18256
497.48,5.32,0.24,7.00,0.00,40.00,-3661.19,18266
560.99,5.56,0.24,7.00,0.00,40.00,-3661.19,18275
569.77,5.76,0.20,7.00,0.00,40.00,-3661.19,18283
581.66,5.94,0.18,7.00,0.00,40.00,-3661.19,18292
590.72,6.05,0.11,7.00,0.00,40.00,-3661.19,18300
602.99,6.13,0.08,7.00,0.00,40.00,-3661.19,18310
609.21,6.16,0.03,7.00,0.00,40.00,-3661.19,18318
615.49,6.06,-0.10,7.00,0.00,40.00,-3661.19,18327
621.82,5.90,-0.16,7.00,0.00,40.00,-3661.19,18335
628.21,5.67,-0.22,7.00,0.00,40.00,-3661.19,18344
634.65,5.42,-0.25,7.00,0.00,40.00,-3661.19,18354
637.90,5.07,-0.35,7.00,0.00,40.00,-3661.19,18362
641.16,4.75,-0.31,7.00,0.00,40.00,-3661.19,18371
641.16,4.39,-0.37,7.00,0.00,40.00,-3661.19,18379
641.16,3.99,-0.40,7.00,0.00,40.00,-3661.19,18388
644.43,3.61,-0.38,7.00,0.00,40.00,-3661.19,18398
637.90,3.24,-0.37,7.00,0.00,40.00,-3661.19,18406
647.72,2.86,-0.38,7.00,0.00,40.00,-3661.19,18415
590.72,2.48,-0.37,7.00,0.00,40.00,-3661.19,18423
647.72,2.19,-0.29,7.00,0.00,40.00,-3661.19,18433
584.67,1.92,-0.27,7.00,0.00,40.00,-3661.19,18441
647.72,1.71,-0.21,7.00,0.00,40.00,-3661.19,18450
647.72,1.58,-0.12,7.00,0.00,40.00,-3661.19,18459
641.16,1.50,-0.08,7.00,0.00,40.00,-3661.19,18467
644.43,1.48,-0.02,7.00,0.00,40.00,-3661.19,18477
637.90,1.55,0.07,7.00,0.00,40.00,-3661.19,18485
631.42,1.69,0.14,7.00,0.00,40.00,-3661.19,18494
631.42,1.74,0.05,7.00,0.00,40.00,-3661.19,18503
625.00,1.82,0.08,7.00,0.00,40.00,-3661.19,18511
625.00,1.95,0.13,7.00,0.00,40.00,-3661.19,18521
621.82,2.05,0.10,7.00,0.00,40.00,-3661.19,18529
618.64,2.18,0.14,7.00,0.00,40.00,-3661.19,18538
609.21,2.34,0.15,7.00,0.00,40.00,-3661.19,18547
558.09,2.54,0.20,7.00,0.00,40.00,-3661.19,18555
575.69,2.79,0.25,7.00,0.00,40.00,-3661.19,18565
524.29,3.12,0.33,7.00,0.00,40.00,-3661.19,18573
516.12,3.24,0.12,7.00,0.00,40.00,-3661.19,18582
494.87,3.34,0.10,7.00,0.00,40.00,-3661.19,18590
479.42,3.48,0.14,7.00,0.00,40.00,-3661.19,18599
449.75,3.57,0.09,7.00,0.00,40.00,-3661.19,18609
423.92,3.67,0.10,7.00,0.00,40.00,-3661.19,18617
410.37,3.76,0.09,7.00,0.00,40.00,-3661.19,18626
357.65,3.85,0.09,7.00,0.00,40.00,-3661.19,18634
326.89,3.97,0.12,7.00,0.00,40.00,-3661.19,18643
243.87,4.13,0.16,7.00,0.00,40.00,-3660.35,18653
142.31,4.37,0.25,7.00,0.00,40.00,-3660.35,18661
46.14,4.60,0.23,7.00,-6.86,-45.00,-3660.35,18670
0.00,4.71,0.11,7.00,-10.98,-49.00,-3660.35,18678
0.00,4.71,-0.01,7.00,-11.50,-49.00,-3660.35,18688
0.00,4.57,-0.13,7.00,-12.68,-50.00,-3660.35,18697
0.00,4.37,-0.20,7.00,-13.95,-51.00,-3660.35,18705
0.00,4.24,-0.13,7.00,-14.34,-52.00,-3660.35,18714
0.00,4.00,-0.24,7.00,-15.94,-53.00,-3661.19,18722
0.00,4.23,0.22,7.00,-12.98,-50.00,-3661.19,18732
0.00,4.01,-0.21,7.00,-15.80,-53.00,-3661.19,18741
0.00,3.76,-0.25,7.00,-17.16,-54.00,-3661.19,18749
0.00,3.74,-0.02,7.00,-16.37,-53.00,-3661.19,18758
0.00,3.51,-0.24,7.00,-18.42,-55.00,-3662.03,18766
0.00,3.02,-0.48,7.00,-21.83,-58.00,-3662.03,18776
0.00,2.48,-0.55,7.00,-24.81,-60.00,-3662.03,18785
0.00,1.96,-0.52,7.00,-27.27,-62.00,-3662.03,18793
0.00,1.40,-0.56,7.00,-30.21,-65.00,-3662.03,18802
0.00,1.03,-0.37,7.00,-31.34,-66.00,-3662.86,18810
0.00,0.46,-0.57,7.00,-34.94,-69.00,-3662.86,18820
0.00,-0.14,-0.61,7.00,-38.13,-72.00,-3663.70,18829
0.00,-0.75,-0.61,7.00,-41.20,-74.00,-3664.54,18837
0.00,-1.35,-0.60,7.00,-44.15,-77.00,-3665.38,18846
0.00,-1.96,-0.61,7.00,-47.27,-79.00,-3666.22,18854
0.00,-2.90,-0.93,7.00,-53.20,-84.00,-3667.06,18864
0.00,-3.76,-0.86,7.00,-57.26,-88.00,-3667.90,18873
0.00,-4.51,-0.75,7.00,-60.54,-91.00,-3669.58,18881
0.00,-5.55,-1.05,7.00,-334.77,-322.00,-3671.26,18890
0.00,-6.31,-0.76,7.00,-348.00,-333.00,-3672.94,18899
0.00,-6.99,-0.68,7.00,-363.38,-346.00,-3676.29,18908
0.00,-7.93,-0.94,7.00,-392.22,-370.00,-3679.65,18917
0.00,-8.53,-0.59,7.00,-400.03,-377.00,-3683.85,18926
0.00,-9.26,-0.73,7.00,-421.22,-395.00,-3688.04,18935
0.00,-9.78,-0.52,7.00,-429.93,-402.00,-3693.08,18944
0.00,-10.36,-0.58,7.00,-445.50,-415.00,-3698.12,18953
0.00,-10.96,-0.60,7.00,-460.82,-428.00,-3703.99,18962
0.00,-11.41,-0.45,7.00,-469.21,-435.00,-3709.87,18971
0.00,-11.46,-0.05,7.00,-462.58,-429.00,-3715.74,18979
0.00,-11.95,-0.49,7.00,-483.57,-447.00,-3721.62,18989
0.00,-12.32,-0.37,7.00,-490.52,-453.00,-3728.33,18998
0.00,-12.60,-0.28,7.00,-495.66,-457.00,-3735.05,19007
0.00,-12.91,-0.30,7.00,-503.71,-464.00,-3742.60,19016
0.00,-13.35,-0.45,7.00,-517.72,-476.00,-3750.16,19024
0.00,-13.45,-0.10,7.00,-513.19,-472.00,-3757.71,19034
0.00,-13.75,-0.30,7.00,-524.85,-482.00,-3766.10,19043
0.00,-13.74,0.01,7.00,-518.18,-476.00,-3773.66,19052
0.00,-14.17,-0.43,7.00,-537.82,-493.00,-3782.89,19061
0.00,-14.63,-0.47,7.00,-550.19,-503.00,-3791.28,19069
0.00,-13.95,0.69,7.00,-509.94,-469.00,-3800.52,19079
0.00,-14.66,-0.72,7.00,-555.93,-508.00,-3809.75,19088
0.00,-14.13,0.54,7.00,-517.37,-476.00,-3818.98,19097
0.00,-14.97,-0.85,7.00,-566.28,-517.00,-3828.21,19106
0.00,-14.39,0.58,7.00,-523.03,-480.00,-3838.29,19116
0.00,-15.45,-1.06,7.00,-582.46,-531.00,-3847.52,19124
0.00,-14.61,0.84,7.00,-523.53,-481.00,-3857.59,19133
0.00,-15.04,-0.42,7.00,-559.37,-511.00,-3867.66,19142
0.00,-14.92,0.12,7.00,-545.56,-499.00,-3877.73,19151
0.00,-15.12,-0.21,7.00,-557.19,-509.00,-3887.81,19161
0.00,-15.00,0.12,7.00,-547.49,-501.00,-3897.88,19169
0.00,-14.80,0.20,7.00,-541.05,-496.00,-3907.95,19178
0.00,-15.61,-0.81,7.00,-581.65,-530.00,-3918.86,19187
0.00,-15.11,0.50,7.00,-542.78,-497.00,-3928.93,19196
0.00,-15.33,-0.22,7.00,-562.68,-514.00,-3939.85,19206
0.00,-15.36,-0.03,7.00,-559.65,-511.00,-3950.76,19214
0.00,-15.41,-0.05,7.00,-561.41,-513.00,-3961.67,19223
0.00,-15.33,0.08,7.00,-556.64,-509.00,-3972.58,19232
0.00,-15.49,-0.16,7.00,-565.54,-516.00,-3984.33,19241
0.00,-15.80,-0.31,7.00,-576.26,-525.00,-3995.24,19251
0.00,-15.52,0.28,7.00,-557.35,-509.00,-4006.99,19260
0.00,-16.05,-0.53,7.00,-586.80,-534.00,-4017.90,19268
0.00,-15.41,0.64,7.00,-547.25,-501.00,-4029.65,19277
0.00,-16.16,-0.75,7.00,-593.99,-540.00,-4041.41,19287
0.00,-15.41,0.75,7.00,-545.28,-499.00,-4053.16,19296
0.00,-15.95,-0.54,7.00,-584.70,-532.00,-4064.91,19305
0.00,-15.78,0.17,7.00,-566.22,-517.00,-4076.66,19313
0.00,-15.62,0.17,7.00,-562.05,-513.00,-4088.41,19322
0.00,-15.70,-0.09,7.00,-569.39,-519.00,-4100.16,19332
0.00,-15.49,0.21,7.00,-558.02,-510.00,-4111.91,19341
0.00,-15.59,-0.10,7.00,-566.71,-517.00,-4124.50,19350
0.00,-15.72,-0.13,7.00,-570.42,-520.00,-4136.25,19359
0.00,-15.22,0.49,7.00,-545.65,-500.00,-4148.00,19367
0.00,-15.67,-0.45,7.00,-575.72,-525.00,-4160.59,19377
0.00,-15.13,0.54,7.00,-542.46,-497.00,-4172.34,19386
0.00,-15.22,-0.09,7.00,-557.08,-509.00,-4184.09,19395
0.00,-14.90,0.31,7.00,-541.21,-496.00,-4195.84,19404
0.00,-14.78,0.12,7.00,-542.30,-497.00,-4207.59,19412
0.00,-14.29,0.50,7.00,-522.27,-480.00,-4220.18,19422
0.00,-14.45,-0.17,7.00,-539.63,-494.00,-4231.93,19431
0.00,-13.88,0.57,7.00,-510.63,-470.00,-4243.68,19440
0.00,-14.15,-0.27,7.00,-534.32,-490.00,-4255.44,19449
0.00,-13.51,0.65,7.00,-499.69,-461.00,-4267.19,19459
0.00,-13.65,-0.14,7.00,-518.93,-477.00,-4278.94,19467
0.00,-13.05,0.60,7.00,-489.14,-452.00,-4291.53,19476
0.00,-12.95,0.09,7.00,-496.91,-458.00,-4303.28,19485
0.00,-12.42,0.54,7.00,-474.70,-440.00,-4315.03,19494
0.00,-11.95,0.47,7.00,-464.26,-431.00,-4326.78,19504
0.00,-11.80,0.15,7.00,-467.06,-433.00,-4338.53,19513
0.00,-11.27,0.53,7.00,-446.13,-416.00,-4350.28,19521
0.00,-11.55,-0.28,7.00,-469.35,-435.00,-4362.03,19530
0.00,-10.99,0.56,7.00,-438.62,-409.00,-4373.78,19539
0.00,-10.62,0.37,7.00,-433.06,-405.00,-4384.69,19549
0.00,-10.80,-0.18,7.00,-448.76,-418.00,-4396.44,19558
0.00,-10.44,0.37,7.00,-428.60,-401.00,-4408.20,19566
0.00,-9.59,0.85,7.00,-397.86,-375.00,-4419.95,19575
0.00,-9.21,0.38,7.00,-397.80,-375.00,-4431.70,19585
0.00,-8.25,0.97,7.00,-361.75,-344.00,-4443.45,19594
0.00,-7.82,0.43,7.00,-361.82,-345.00,-4455.20,19602
0.00,-7.10,0.72,7.00,-338.02,-324.00,-4466.95,19611
0.00,-6.59,0.51,7.00,-329.40,-317.00,-4478.70,19620
0.00,-5.96,0.63,7.00,-311.42,-302.00,-4489.61,19630
0.00,-5.48,0.48,7.00,-302.35,-294.00,-4501.36,19639
0.00,-4.40,1.07,7.00,-52.72,-84.00,-4513.11,19647
0.00,-3.80,0.61,7.00,-51.56,-83.00,-4524.86,19656
0.00,-3.07,0.73,7.00,-47.42,-79.00,-4535.77,19665
0.00,-2.45,0.62,7.00,-44.80,-77.00,-4546.69,19674
0.00,-1.85,0.60,7.00,-41.83,-75.00,-4557.60,19683
0.00,-1.00,0.85,7.00,-36.57,-70.00,-4567.67,19692
0.00,-0.09,0.90,7.00,-31.87,-66.00,-4577.74,19700
0.00,0.77,0.87,7.00,-27.66,-63.00,-4587.81,19709
0.00,1.99,1.21,7.00,-20.21,-57.00,-4597.89,19719
0.00,2.84,0.86,7.00,-17.36,-54.00,-4607.96,19727
0.00,3.76,0.92,7.00,-12.50,-50.00,-4618.03,19736
0.00,4.88,1.12,7.00,-6.09,-45.00,-4627.26,19745
0.00,5.67,0.78,7.00,-17.76,-54.00,-4636.50,19753
0.00,6.45,0.79,7.00,2.17,41.00,-4645.73,19763
0.00,7.16,0.71,7.00,18.10,55.00,-4654.12,19771
0.00,7.92,0.76,7.00,38.00,72.00,-4662.51,19780
0.00,8.66,0.74,7.00,56.40,87.00,-4670.07,19789
0.00,9.30,0.64,7.00,70.33,99.00,-4676.78,19798
0.00,9.55,0.25,7.00,68.69,97.00,-4683.50,19807
0.00,9.91,0.36,7.00,79.92,107.00,-4688.53,19815
28.50,10.23,0.32,7.00,85.49,112.00,-4692.73,19824
69.96,10.34,0.11,7.00,75.90,103.00,-4696.93,19833
112.68,10.35,0.01,7.00,58.69,89.00,-4699.45,19843
164.87,10.19,-0.16,7.00,22.21,58.00,-4701.12,19852
190.90,10.03,-0.16,7.00,0.00,40.00,-4702.80,19860
223.78,9.91,-0.12,7.00,0.00,40.00,-4703.64,19869
252.88,9.49,-0.42,7.00,0.00,40.00,-4703.64,19877
289.74,9.08,-0.41,7.00,0.00,40.00,-4703.64,19887
306.99,8.62,-0.46,7.00,0.00,40.00,-4703.64,19895
328.75,8.06,-0.56,7.00,0.00,40.00,-4703.64,19904
310.54,7.55,-0.51,7.00,0.00,40.00,-4703.64,19913
351.71,7.00,-0.55,7.00,0.00,40.00,-4703.64,19921
375.95,6.50,-0.49,7.00,0.00,40.00,-4703.64,19931
399.34,5.96,-0.54,7.00,0.00,40.00,-4703.64,19939
421.64,5.23,-0.73,7.00,0.00,40.00,-4703.64,19948
433.17,4.28,-0.96,7.00,0.00,40.00,-4703.64,19956
440.21,3.39,-0.88,7.00,0.00,40.00,-4703.64,19965
444.96,2.66,-0.74,7.00,0.00,40.00,-4703.64,19975
449.75,2.14,-0.52,7.00,0.00,40.00,-4703.64,19983
454.58,1.74,-0.40,7.00,0.00,40.00,-4703.64,19992
405.93,1.33,-0.40,7.00,0.00,40.00,-4703.64,20000
452.16,1.05,-0.29,7.00,0.00,40.00,-4703.64,20009
412.60,0.81,-0.24,7.00,0.00,40.00,-4703.64,20018
444.96,0.69,-0.12,7.00,0.00,40.00,-4703.64,20027
437.85,0.72,0.04,7.00,0.00,40.00,-4703.64,20036
392.85,0.84,0.12,7.00,0.00,40.00,-4703.64,20044
423.92,0.95,0.11,7.00,0.00,40.00,-4703.64,20054
380.12,1.13,0.18,7.00,0.00,40.00,-4703.64,20062
392.85,1.42,0.28,7.00,0.00,40.00,-4703.64,20071
405.93,1.76,0.34,7.00,0.00,40.00,-4703.64,20079
401.53,2.11,0.35,7.00,0.00,40.00,-4703.64,20088
401.53,2.52,0.41,7.00,0.00,40.00,-4703.64,20098
405.93,2.91,0.39,7.00,0.00,40.00,-4703.64,20106
412.60,3.31,0.40,7.00,0.00,40.00,-4703.64,20115
421.64,3.68,0.37,7.00,0.00,40.00,-4703.64,20123
430.84,4.02,0.34,7.00,0.00,40.00,-4703.64,20132
442.58,4.30,0.27,7.00,0.00,40.00,-4703.64,20141
447.35,4.52,0.22,7.00,0.00,40.00,-4703.64,20150
457.02,4.71,0.19,7.00,0.00,40.00,-4703.64,20159
466.86,4.83,0.13,7.00,0.00,40.00,-4703.64,20167
474.36,4.91,0.08,7.00,0.00,40.00,-4703.64,20176
479.42,5.04,0.13,7.00,0.00,40.00,-4703.64,20185
481.97,5.14,0.10,7.00,0.00,40.00,-4703.64,20194
489.67,5.21,0.07,7.00,0.00,40.00,-4703.64,20202
494.87,5.26,0.05,7.00,0.00,40.00,-4703.64,20211
452.16,5.31,0.06,7.00,0.00,40.00,-4703.64,20219
497.48,5.34,0.03,7.00,0.00,40.00,-4703.64,20229
502.75,5.32,-0.02,7.00,0.00,40.00,-4703.64,20238
505.40,5.23,-0.09,7.00,0.00,40.00,-4703.64,20246
502.75,5.12,-0.11,7.00,0.00,40.00,-4703.64,20255
500.11,4.98,-0.14,7.00,0.00,40.00,-4703.64,20263
497.48,4.81,-0.18,7.00,0.00,40.00,-4703.64,20273
452.16,4.59,-0.22,7.00,0.00,40.00,-4703.64,20281
497.48,4.31,-0.28,7.00,0.00,40.00,-4703.64,20290
497.48,4.06,-0.26,7.00,0.00,40.00,-4703.64,20299
497.48,3.74,-0.31,7.00,0.00,40.00,-4703.64,20307
484.52,3.41,-0.34,7.00,0.00,40.00,-4703.64,20317
494.87,3.09,-0.31,7.00,0.00,40.00,-4703.64,20325
487.09,2.74,-0.36,7.00,0.00,40.00,-4703.64,20334
481.97,2.38,-0.36,7.00,0.00,40.00,-4703.64,20343
464.39,2.03,-0.34,7.00,0.00,40.00,-4703.64,20352
405.93,1.77,-0.27,7.00,0.00,40.00,-4703.64,20361
440.21,1.39,-0.37,7.00,0.00,40.00,-4703.64,20369
414.84,1.03,-0.37,7.00,0.00,40.00,-4703.64,20378
399.34,0.72,-0.30,7.00,0.00,40.00,-4703.64,20386
355.66,0.43,-0.29,7.00,0.00,40.00,-4703.64,20396
308.76,0.20,-0.23,7.00,0.00,40.00,-4703.64,20405
210.18,0.04,-0.17,7.00,0.00,40.00,-4703.64,20413
132.30,-0.14,-0.17,7.00,-1.39,-41.00,-4702.80,20422
63.80,-0.35,-0.21,7.00,-29.48,-64.00,-4702.80,20431
0.00,-0.66,-0.30,7.00,-39.51,-73.00,-4702.80,20440
0.00,-1.00,-0.34,7.00,-41.36,-74.00,-4703.64,20449
0.00,-1.01,-0.02,7.00,-40.14,-73.00,-4703.64,20457
0.00,-1.40,-0.39,7.00,-43.57,-76.00,-4704.48,20466
0.00,-2.00,-0.59,7.00,-47.35,-79.00,-4705.32,20475
0.00,-2.49,-0.50,7.00,-49.46,-81.00,-4706.16,20484
0.00,-3.21,-0.71,7.00,-53.90,-85.00,-4706.16,20493
0.00,-3.57,-0.37,7.00,-54.34,-85.00,-4707.00,20502
0.00,-4.40,-0.82,7.00,-60.29,-90.00,-4707.00,20510
0.00,-5.06,-0.66,7.00,-314.49,-305.00,-4707.84,20519
0.00,-5.78,-0.72,7.00,-333.88,-321.00,-4709.52,20529
0.00,-7.01,-1.23,7.00,-374.98,-356.00,-4712.04,20537
0.00,-7.83,-0.82,7.00,-386.99,-366.00,-4714.55,20546
0.00,-8.01,-0.19,7.00,-379.05,-359.00,-4717.91,20555
0.00,-9.23,-1.22,7.00,-430.06,-402.00,-4722.11,20563
0.00,-9.45,-0.22,7.00,-415.85,-390.00,-4726.30,20573
0.00,-10.09,-0.63,7.00,-439.89,-410.00,-4731.34,20582
0.00,-10.06,0.03,7.00,-425.91,-399.00,-4736.38,20591
0.00,-10.72,-0.66,7.00,-456.39,-424.00,-4741.41,20599
0.00,-10.70,0.03,7.00,-441.85,-412.00,-4747.29,20609
0.00,-11.03,-0.34,7.00,-457.52,-425.00,-4753.16,20618
0.00,-11.27,-0.24,7.00,-461.62,-429.00,-4759.88,20627
0.00,-11.65,-0.38,7.00,-474.00,-439.00,-4765.75,20636
0.00,-11.62,0.03,7.00,-465.02,-432.00,-4772.47,20644
0.00,-12.16,-0.54,7.00,-489.83,-452.00,-4779.18,20654
0.00,-12.49,-0.33,7.00,-493.99,-456.00,-4786.74,20663
0.00,-12.49,0.00,7.00,-487.19,-450.00,-4793.45,20672
0.00,-12.72,-0.22,7.00,-497.37,-459.00,-4801.00,20680
0.00,-12.69,0.02,7.00,-491.85,-454.00,-4808.56,20689
0.00,-13.20,-0.50,7.00,-514.95,-474.00,-4816.11,20699
0.00,-13.53,-0.34,7.00,-519.97,-478.00,-4824.51,20708
0.00,-13.51,0.02,7.00,-512.39,-471.00,-4832.90,20717
0.00,-14.42,-0.91,7.00,-553.65,-506.00,-4841.29,20725
0.00,-14.58,-0.16,7.00,-542.79,-497.00,-4850.53,20734
0.00,-14.28,0.30,7.00,-525.90,-483.00,-4858.92,20744
0.00,-14.95,-0.67,7.00,-562.06,-513.00,-4868.15,20753
0.00,-14.66,0.29,7.00,-535.55,-491.00,-4877.38,20762
0.00,-14.86,-0.21,7.00,-550.78,-504.00,-4886.62,20770
0.00,-15.19,-0.32,7.00,-561.16,-513.00,-4896.69,20780
0.00,-14.75,0.44,7.00,-534.91,-490.00,-4905.92,20789
0.00,-15.08,-0.34,7.00,-558.83,-511.00,-4915.99,20798
0.00,-14.90,0.18,7.00,-543.91,-498.00,-4926.07,20807
0.00,-15.23,-0.33,7.00,-562.23,-514.00,-4936.14,20816
0.00,-15.15,0.07,7.00,-552.38,-505.00,-4947.05,20825
0.00,-15.05,0.11,7.00,-549.08,-502.00,-4957.12,20834
0.00,-15.46,-0.41,7.00,-569.77,-520.00,-4968.03,20843
0.00,-15.09,0.37,7.00,-544.85,-499.00,-4978.94,20852
0.00,-15.42,-0.33,7.00,-567.21,-518.00,-4989.86,20861
0.00,-16.14,-0.71,7.00,-592.69,-539.00,-5000.77,20870
0.00,-16.32,-0.18,7.00,-586.64,-534.00,-5012.52,20879
0.00,-15.81,0.51,7.00,-560.25,-512.00,-5023.43,20888
0.00,-16.22,-0.41,7.00,-588.78,-536.00,-5034.34,20897
0.00,-15.78,0.44,7.00,-560.60,-512.00,-5046.09,20907
0.00,-16.42,-0.64,7.00,-598.39,-544.00,-5057.00,20915
0.00,-15.75,0.67,7.00,-555.50,-508.00,-5068.75,20924
0.00,-16.67,-0.92,7.00,-610.28,-554.00,-5080.50,20933
0.00,-15.94,0.74,7.00,-558.75,-511.00,-5091.42,20942
0.00,-16.27,-0.33,7.00,-588.32,-536.00,-5103.17,20952
0.00,-16.24,0.03,7.00,-580.45,-529.00,-5114.92,20961
0.00,-16.01,0.23,7.00,-570.55,-521.00,-5126.67,20969
0.00,-15.72,0.28,7.00,-562.45,-514.00,-5138.42,20978
0.00,-15.81,-0.08,7.00,-571.82,-522.00,-5151.01,20987
0.00,-15.48,0.33,7.00,-555.38,-508.00,-5162.76,20997
0.00,-15.39,0.09,7.00,-558.06,-510.00,-5174.51,21006
0.00,-15.00,0.39,7.00,-542.13,-497.00,-5186.26,21014
0.00,-15.84,-0.84,7.00,-587.79,-535.00,-5198.85,21023
0.00,-15.12,0.72,7.00,-538.47,-493.00,-5210.60,21032
0.00,-15.05,0.07,7.00,-549.96,-503.00,-5222.35,21042
0.00,-14.83,0.22,7.00,-541.27,-496.00,-5234.94,21051
0.00,-14.57,0.26,7.00,-534.12,-490.00,-5246.69,21060
0.00,-14.13,0.44,7.00,-519.44,-477.00,-5258.44,21068
0.00,-13.83,0.30,7.00,-514.84,-474.00,-5271.03,21078
0.00,-13.44,0.39,7.00,-503.24,-464.00,-5282.78,21087
0.00,-13.39,0.05,7.00,-508.59,-468.00,-5295.37,21096
0.00,-12.83,0.55,7.00,-484.80,-448.00,-5307.12,21105
0.00,-12.84,-0.01,7.00,-496.11,-458.00,-5318.88,21114
0.00,-12.39,0.45,7.00,-475.65,-440.00,-5331.47,21123
0.00,-11.97,0.42,7.00,-465.71,-432.00,-5343.22,21132
0.00,-11.18,0.79,7.00,-438.70,-409.00,-5354.97,21141
0.00,-11.03,0.15,7.00,-447.78,-417.00,-5366.72,21150
0.00,-10.42,0.61,7.00,-423.15,-396.00,-5378.47,21159
0.00,-10.04,0.38,7.00,-418.38,-392.00,-5390.22,21168
0.00,-9.57,0.47,7.00,-404.70,-381.00,-5401.97,21177
0.00,-9.16,0.41,7.00,-395.75,-373.00,-5413.72,21186
0.00,-8.67,0.49,7.00,-381.84,-361.00,-5425.47,21195
0.00,-7.95,0.71,7.00,-359.59,-343.00,-5437.22,21204
0.00,-7.73,0.22,7.00,-363.72,-346.00,-5448.97,21213
0.00,-7.33,0.40,7.00,-350.30,-335.00,-5460.72,21222
0.00,-6.67,0.66,7.00,-328.36,-316.00,-5472.47,21231
0.00,-6.42,0.25,7.00,-330.36,-318.00,-5483.39,21240
0.00,-5.73,0.68,7.00,-304.71,-296.00,-5495.14,21249
0.00,-5.04,0.69,7.00,-287.08,-281.00,-5506.89,21258
0.00,-4.63,0.41,7.00,-56.54,-87.00,-5518.64,21267
0.00,-3.69,0.94,7.00,-49.68,-81.00,-5530.39,21276
0.00,-3.26,0.43,7.00,-49.57,-81.00,-5541.30,21284
0.00,-2.15,1.11,7.00,-41.34,-74.00,-5552.21,21294
0.00,-1.52,0.64,7.00,-40.04,-73.00,-5563.12,21303
0.00,-0.56,0.96,7.00,-33.94,-68.00,-5573.19,21311
0.00,0.64,1.20,7.00,-27.01,-62.00,-5583.27,21320
0.00,1.83,1.18,7.00,-21.14,-57.00,-5593.34,21329
0.00,2.24,0.42,7.00,-22.13,-58.00,-5603.41,21338
0.00,2.88,0.64,7.00,-18.07,-55.00,-5612.64,21347
0.00,3.96,1.09,7.00,-10.83,-49.00,-5622.72,21356
0.00,4.64,0.68,7.00,-9.10,-47.00,-5631.95,21364
0.00,5.81,1.17,7.00,-6.15,-45.00,-5641.18,21373
0.00,6.62,0.81,7.00,6.82,45.00,-5649.57,21382
0.00,7.20,0.58,7.00,16.56,53.00,-5658.81,21391
0.00,8.27,1.07,7.00,53.28,84.00,-5666.36,21400
0.00,8.15,-0.13,7.00,26.06,61.00,-5673.91,21408
0.00,9.02,0.87,7.00,67.86,97.00,-5680.63,21417
0.00,9.76,0.74,7.00,83.79,110.00,-5687.34,21426
24.97,10.11,0.35,7.00,83.35,110.00,-5692.38,21435
89.24,10.50,0.39,7.00,79.37,106.00,-5696.58,21444
148.54,10.72,0.22,7.00,53.36,84.00,-5699.93,21453
188.43,10.88,0.16,7.00,29.00,64.00,-5702.45,21463
223.78,10.92,0.04,7.00,0.00,40.00,-5704.13,21471
257.47,10.64,-0.28,7.00,0.00,40.00,-5704.97,21480
300.00,10.42,-0.22,7.00,0.00,40.00,-5704.97,21488
332.49,9.97,-0.45,7.00,0.00,40.00,-5704.97,21497
353.68,9.64,-0.33,7.00,0.00,40.00,-5704.97,21507
403.72,9.15,-0.49,7.00,0.00,40.00,-5704.97,21515
435.50,8.75,-0.40,7.00,0.00,40.00,-5704.97,21524
449.75,8.07,-0.67,7.00,0.00,40.00,-5704.97,21532
494.87,7.57,-0.50,7.00,0.00,40.00,-5704.97,21541
508.06,6.49,-1.08,7.00,0.00,40.00,-5704.97,21550
516.12,5.42,-1.07,7.00,0.00,40.00,-5704.97,21559
516.12,4.53,-0.89,7.00,0.00,40.00,-5704.97,21567
502.75,3.86,-0.67,7.00,0.00,40.00,-5704.97,21576
529.80,3.34,-0.52,7.00,0.00,40.00,-5704.97,21585
505.40,2.90,-0.44,7.00,0.00,40.00,-5704.97,21594
540.96,2.45,-0.45,7.00,0.00,40.00,-5704.97,21603
546.62,2.03,-0.42,7.00,0.00,40.00,-5704.97,21611
549.47,1.64,-0.39,7.00,0.00,40.00,-5704.97,21620
552.33,1.39,-0.25,7.00,0.00,40.00,-5704.97,21628
555.21,1.27,-0.12,7.00,0.00,40.00,-5704.97,21638
552.33,1.24,-0.03,7.00,0.00,40.00,-5704.97,21647
552.33,1.27,0.04,7.00,0.00,40.00,-5704.97,21655
552.33,1.39,0.12,7.00,0.00,40.00,-5704.97,21664
552.33,1.51,0.12,7.00,0.00,40.00,-5704.97,21672
555.21,1.62,0.11,7.00,0.00,40.00,-5704.97,21682
558.09,1.84,0.22,7.00,0.00,40.00,-5704.97,21690
558.09,2.06,0.21,7.00,0.00,40.00,-5704.97,21699
560.99,2.30,0.24,7.00,0.00,40.00,-5704.97,21708
563.91,2.56,0.26,7.00,0.00,40.00,-5704.97,21716
566.83,2.86,0.30,7.00,0.00,40.00,-5704.97,21726
575.69,3.12,0.27,7.00,0.00,40.00,-5704.97,21734
581.66,3.37,0.25,7.00,0.00,40.00,-5704.97,21743
590.72,3.63,0.26,7.00,0.00,40.00,-5704.97,21751
596.83,3.80,0.17,7.00,0.00,40.00,-5704.97,21761
590.72,3.93,0.14,7.00,0.00,40.00,-5704.97,21770
606.09,4.04,0.11,7.00,0.00,40.00,-5704.97,21778
612.34,4.10,0.06,7.00,0.00,40.00,-5704.97,21787
615.49,4.11,0.02,7.00,0.00,40.00,-5704.97,21795
618.64,4.18,0.07,7.00,0.00,40.00,-5704.97,21805
625.00,4.17,-0.01,7.00,0.00,40.00,-5704.97,21814
566.83,4.13,-0.04,7.00,0.00,40.00,-5704.97,21822
634.65,4.05,-0.08,7.00,0.00,40.00,-5704.97,21831
641.16,3.90,-0.15,7.00,0.00,40.00,-5704.97,21839
644.43,3.75,-0.15,7.00,0.00,40.00,-5704.97,21849
647.72,3.61,-0.14,7.00,0.00,40.00,-5704.97,21857
647.72,3.53,-0.08,7.00,0.00,40.00,-5704.97,21866
647.72,3.39,-0.14,7.00,0.00,40.00,-5704.97,21875
612.34,3.21,-0.18,7.00,0.00,40.00,-5704.97,21883
667.77,3.08,-0.13,7.00,0.00,40.00,-5704.97,21893
615.49,2.90,-0.18,7.00,0.00,40.00,-5704.97,21901
618.64,2.68,-0.21,7.00,0.00,40.00,-5704.97,21910
661.03,2.47,-0.22,7.00,0.00,40.00,-5704.97,21919
661.03,2.26,-0.21,7.00,0.00,40.00,-5704.97,21927
637.90,2.01,-0.25,7.00,0.00,40.00,-5704.97,21937
596.83,1.75,-0.26,7.00,0.00,40.00,-5704.97,21945
661.03,1.48,-0.28,7.00,0.00,40.00,-5704.97,21954
661.03,1.13,-0.35,7.00,0.00,40.00,-5704.97,21963
657.68,0.76,-0.38,7.00,0.00,40.00,-5704.97,21971
654.34,0.39,-0.37,7.00,0.00,40.00,-5704.13,21981
644.43,0.04,-0.35,7.00,0.00,40.00,-5704.13,21989
637.90,-0.35,-0.39,7.00,0.00,40.00,-5704.13,21998
628.21,-0.69,-0.34,7.00,0.00,40.00,-5704.13,22006
609.21,-1.00,-0.32,7.00,0.00,40.00,-5704.13,22016
587.69,-1.31,-0.30,7.00,0.00,40.00,-5704.13,22025
558.09,-1.63,-0.33,7.00,0.00,40.00,-5704.13,22033
505.40,-1.96,-0.32,7.00,0.00,40.00,-5704.13,22042
457.02,-2.30,-0.34,7.00,0.00,40.00,-5704.13,22050
330.62,-2.67,-0.37,7.00,0.00,40.00,-5704.13,22060
221.01,-3.15,-0.48,7.00,0.00,40.00,-5704.13,22069
103.12,-3.66,-0.51,7.00,-34.05,-68.00,-5704.13,22077
0.00,-4.15,-0.50,7.00,-57.76,-88.00,-5704.13,22086
0.00,-4.75,-0.60,7.00,-61.16,-91.00,-5704.13,22095
0.00,-5.50,-0.74,7.00,-327.25,-315.00,-5704.97,22104
0.00,-6.20,-0.71,7.00,-344.23,-330.00,-5705.81,22113
0.00,-7.14,-0.94,7.00,-372.26,-353.00,-5708.33,22122
0.00,-8.38,-1.24,7.00,-409.46,-385.00,-5710.85,22130
0.00,-8.27,0.11,7.00,-379.64,-360.00,-5713.36,22139
0.00,-9.13,-0.85,7.00,-420.26,-394.00,-5715.88,22149
0.00,-9.10,0.03,7.00,-401.88,-378.00,-5719.24,22157
0.00,-9.58,-0.48,7.00,-424.02,-397.00,-5722.60,22166
0.00,-9.68,-0.10,7.00,-418.99,-393.00,-5725.95,22175
0.00,-10.09,-0.41,7.00,-435.32,-407.00,-5729.31,22184
0.00,-10.56,-0.47,7.00,-448.28,-417.00,-5733.51,22193
0.00,-10.54,0.02,7.00,-438.12,-409.00,-5737.70,22202
0.00,-11.36,-0.82,7.00,-475.29,-440.00,-5742.74,22211
0.00,-11.26,0.09,7.00,-454.67,-423.00,-5747.78,22220
0.00,-11.25,0.02,7.00,-455.87,-424.00,-5752.81,22230
0.00,-11.82,-0.58,7.00,-482.11,-446.00,-5758.69,22238
0.00,-11.84,-0.02,7.00,-471.27,-437.00,-5764.56,22247
0.00,-11.85,-0.01,7.00,-471.38,-437.00,-5770.44,22256
0.00,-12.70,-0.86,7.00,-509.69,-469.00,-5777.15,22265
0.00,-12.46,0.25,7.00,-481.55,-445.00,-5783.87,22274
0.00,-12.59,-0.14,7.00,-492.59,-455.00,-5790.58,22283
0.00,-12.39,0.21,7.00,-480.61,-445.00,-5798.14,22292
0.00,-12.88,-0.49,7.00,-506.74,-467.00,-5804.85,22301
0.00,-13.01,-0.14,7.00,-503.05,-464.00,-5812.41,22310
0.00,-13.34,-0.33,7.00,-515.00,-474.00,-5820.80,22319
0.00,-13.45,-0.11,7.00,-513.64,-473.00,-5828.35,22328
0.00,-13.45,0.00,7.00,-511.23,-471.00,-5836.75,22337
0.00,-13.64,-0.19,7.00,-519.63,-478.00,-5845.14,22346
0.00,-13.76,-0.12,7.00,-521.53,-479.00,-5853.53,22355
0.00,-14.47,-0.71,7.00,-551.02,-504.00,-5861.93,22364
0.00,-14.13,0.34,7.00,-521.44,-479.00,-5871.16,22373
0.00,-15.05,-0.91,7.00,-569.41,-520.00,-5880.39,22382
0.00,-14.60,0.44,7.00,-531.18,-487.00,-5889.62,22391
0.00,-14.56,0.04,7.00,-538.26,-493.00,-5898.86,22401
0.00,-15.13,-0.57,7.00,-564.59,-515.00,-5908.93,22409
0.00,-15.36,-0.23,7.00,-563.71,-515.00,-5919.00,22418
0.00,-15.51,-0.15,7.00,-565.73,-516.00,-5929.07,22427
0.00,-15.48,0.03,7.00,-561.38,-513.00,-5939.14,22436
0.00,-15.64,-0.16,7.00,-569.04,-519.00,-5949.22,22446
0.00,-15.47,0.17,7.00,-558.22,-510.00,-5960.13,22455
0.00,-15.55,-0.08,7.00,-565.32,-516.00,-5970.20,22463
0.00,-15.52,0.03,7.00,-562.34,-514.00,-5981.11,22472
0.00,-15.20,0.32,7.00,-548.57,-502.00,-5991.18,22481
0.00,-16.30,-1.10,7.00,-604.51,-549.00,-6002.10,22491
0.00,-15.70,0.60,7.00,-555.33,-508.00,-6013.01,22500
0.00,-15.84,-0.15,7.00,-574.08,-523.00,-6023.92,22509
0.00,-15.71,0.14,7.00,-564.93,-516.00,-6034.83,22517
0.00,-15.64,0.07,7.00,-564.64,-516.00,-6045.74,22526
0.00,-15.53,0.11,7.00,-561.10,-513.00,-6056.65,22536
0.00,-15.33,0.20,7.00,-554.31,-507.00,-6068.40,22545
0.00,-15.57,-0.24,7.00,-569.03,-519.00,-6079.31,22554
0.00,-15.12,0.45,7.00,-543.93,-498.00,-6091.07,22562
0.00,-15.10,0.02,7.00,-551.96,-505.00,-6101.98,22572
0.00,-14.59,0.51,7.00,-529.59,-486.00,-6113.73,22581
0.00,-15.15,-0.56,7.00,-564.74,-516.00,-6124.64,22590
0.00,-14.14,1.01,7.00,-508.34,-468.00,-6136.39,22599
0.00,-14.63,-0.49,7.00,-550.46,-504.00,-6147.30,22607
0.00,-14.28,0.35,7.00,-525.05,-482.00,-6159.05,22617
0.00,-13.94,0.34,7.00,-516.49,-475.00,-6170.80,22626
0.00,-13.94,-0.00,7.00,-523.38,-481.00,-6182.55,22635
0.00,-13.35,0.59,7.00,-496.82,-458.00,-6194.30,22644
0.00,-13.12,0.22,7.00,-498.61,-460.00,-6206.05,22653
0.00,-13.27,-0.15,7.00,-509.79,-469.00,-6216.97,22662
0.00,-12.75,0.52,7.00,-483.38,-447.00,-6228.72,22671
0.00,-12.61,0.14,7.00,-487.58,-451.00,-6240.47,22680
0.00,-12.08,0.53,7.00,-466.53,-433.00,-6251.38,22689
0.00,-11.66,0.43,7.00,-457.95,-426.00,-6263.13,22699
0.00,-11.28,0.38,7.00,-449.49,-418.00,-6274.88,22708
0.00,-10.89,0.39,7.00,-439.49,-410.00,-6286.63,22716
0.00,-10.28,0.61,7.00,-419.62,-393.00,-6298.38,22725
0.00,-9.82,0.45,7.00,-411.46,-386.00,-6310.13,22734
0.00,-9.36,0.46,7.00,-399.75,-377.00,-6321.04,22744
0.00,-8.81,0.55,7.00,-384.17,-363.00,-6332.79,22752
0.00,-8.34,0.47,7.00,-373.95,-355.00,-6344.54,22761
0.00,-7.71,0.62,7.00,-355.40,-339.00,-6356.30,22770
0.00,-7.17,0.54,7.00,-343.36,-329.00,-6368.05,22779
0.00,-6.54,0.63,7.00,-325.96,-314.00,-6379.80,22789
0.00,-5.65,0.89,7.00,-298.55,-291.00,-6390.71,22797
0.00,-5.67,-0.02,7.00,-317.05,-307.00,-6402.46,22806
0.00,-4.97,0.70,7.00,-57.09,-88.00,-6413.37,22815
0.00,-4.89,0.08,7.00,-59.14,-89.00,-6425.12,22823
0.00,-3.86,1.03,7.00,-50.22,-82.00,-6435.19,22833
0.00,-3.33,0.54,7.00,-49.47,-81.00,-6446.10,22842
0.00,-2.71,0.61,7.00,-46.12,-78.00,-6457.02,22850
0.00,-2.14,0.58,7.00,-43.37,-76.00,-6467.09,22859
0.00,-0.76,1.38,7.00,-33.28,-67.00,-6477.16,22868
0.00,-0.40,0.35,7.00,-35.60,-70.00,-6487.23,22877
0.00,0.51,0.91,7.00,-28.82,-64.00,-6497.30,22886
0.00,0.66,0.15,7.00,-31.09,-66.00,-6506.54,22895
0.00,1.18,0.52,7.00,-26.99,-62.00,-6516.61,22903
0.00,1.66,0.48,7.00,-24.79,-60.00,-6525.84,22913
0.00,2.32,0.66,7.00,-20.74,-57.00,-6535.07,22922
0.00,3.02,0.70,7.00,-17.13,-54.00,-6543.47,22930
0.00,3.67,0.65,7.00,-14.02,-51.00,-6552.70,22939
0.00,4.43,0.76,7.00,-9.81,-48.00,-6561.09,22948
0.00,5.01,0.58,7.00,-38.09,-72.00,-6569.49,22957
0.00,5.43,0.42,7.00,-30.94,-66.00,-6577.88,22966
0.00,6.46,1.03,7.00,7.08,45.00,-6586.27,22974
0.00,6.77,0.31,7.00,0.65,40.00,-6594.67,22983
0.00,7.30,0.52,7.00,17.82,55.00,-6601.38,22992
0.00,7.77,0.48,7.00,28.93,64.00,-6608.94,23001
0.00,8.14,0.37,7.00,35.94,70.00,-6614.81,23010
0.00,8.68,0.53,7.00,52.60,84.00,-6620.69,23018
0.00,9.04,0.37,7.00,58.37,89.00,-6625.72,23027
0.00,9.34,0.30,7.00,64.45,94.00,-6629.92,23035
0.00,9.59,0.25,7.00,69.76,98.00,-6634.12,23045
0.00,9.76,0.17,7.00,72.45,101.00,-6636.63,23054
0.00,9.92,0.16,7.00,76.36,104.00,-6639.15,23062
57.88,10.00,0.08,7.00,70.01,99.00,-6639.99,23071
125.55,10.07,0.06,7.00,46.36,79.00,-6639.99,23080
201.02,9.89,-0.18,7.00,0.00,40.00,-6639.99,23089
259.02,9.66,-0.23,7.00,0.00,40.00,-6639.99,23098
328.75,9.27,-0.39,7.00,0.00,40.00,-6639.99,23107
371.82,9.11,-0.16,7.00,0.00,40.00,-6639.99,23115
412.60,8.15,-0.96,7.00,0.00,40.00,-6639.99,23124
430.84,7.20,-0.95,7.00,0.00,40.00,-6639.99,23133
414.84,6.10,-1.09,7.00,0.00,40.00,-6639.99,23142
452.16,5.42,-0.68,7.00,0.00,40.00,-6639.99,23150
474.36,4.93,-0.49,7.00,0.00,40.00,-6639.99,23159
492.26,4.51,-0.42,7.00,0.00,40.00,-6639.99,23168
476.89,3.94,-0.57,7.00,0.00,40.00,-6639.99,23177
492.26,3.36,-0.58,7.00,0.00,40.00,-6639.99,23186
502.75,2.80,-0.56,7.00,0.00,40.00,-6639.99,23194
549.47,2.40,-0.40,7.00,0.00,40.00,-6639.99,23203
555.21,2.15,-0.25,7.00,0.00,40.00,-6639.99,23212
558.09,1.98,-0.17,7.00,0.00,40.00,-6639.99,23221
560.99,1.89,-0.09,7.00,0.00,40.00,-6639.99,23229
558.09,1.91,0.02,7.00,0.00,40.00,-6639.99,23238
558.09,2.04,0.13,7.00,0.00,40.00,-6639.99,23247
560.99,2.18,0.14,7.00,0.00,40.00,-6639.99,23256
563.91,2.31,0.14,7.00,0.00,40.00,-6639.99,23265
566.83,2.48,0.17,7.00,0.00,40.00,-6639.99,23273
575.69,2.63,0.14,7.00,0.00,40.00,-6639.99,23282
584.67,2.78,0.16,7.00,0.00,40.00,-6639.99,23291
584.67,2.95,0.17,7.00,0.00,40.00,-6639.99,23300
584.67,3.18,0.23,7.00,0.00,40.00,-6639.99,23309
590.72,3.34,0.16,7.00,0.00,40.00,-6639.99,23317
596.83,3.48,0.15,7.00,0.00,40.00,-6639.99,23326
540.96,3.61,0.13,7.00,0.00,40.00,-6639.99,23334
606.09,3.69,0.08,7.00,0.00,40.00,-6639.99,23344
609.21,3.74,0.06,7.00,0.00,40.00,-6639.99,23353
555.21,3.78,0.03,7.00,0.00,40.00,-6639.99,23361
618.64,3.81,0.04,7.00,0.00,40.00,-6639.99,23370
621.82,3.79,-0.02,7.00,0.00,40.00,-6639.99,23378
625.00,3.79,-0.00,7.00,0.00,40.00,-6639.99,23388
628.21,3.73,-0.05,7.00,0.00,40.00,-6639.99,23397
634.65,3.71,-0.02,7.00,0.00,40.00,-6639.99,23405
637.90,3.65,-0.06,7.00,0.00,40.00,-6639.99,23414
637.90,3.58,-0.08,7.00,0.00,40.00,-6639.99,23422
584.67,3.41,-0.16,7.00,0.00,40.00,-6639.99,23432
647.72,3.27,-0.14,7.00,0.00,40.00,-6639.99,23440
651.02,3.12,-0.14,7.00,0.00,40.00,-6639.99,23449
615.49,2.90,-0.22,7.00,0.00,40.00,-6639.99,23458
651.02,2.70,-0.21,7.00,0.00,40.00,-6639.99,23467
612.34,2.45,-0.24,7.00,0.00,40.00,-6639.99,23476
657.68,2.20,-0.25,7.00,0.00,40.00,-6639.99,23484
661.03,1.96,-0.24,7.00,0.00,40.00,-6639.99,23493
661.03,1.80,-0.15,7.00,0.00,40.00,-6639.99,23502
661.03,1.64,-0.16,7.00,0.00,40.00,-6639.99,23511
596.83,1.47,-0.17,7.00,0.00,40.00,-6639.99,23520
661.03,1.32,-0.14,7.00,0.00,40.00,-6639.99,23528
661.03,1.22,-0.10,7.00,0.00,40.00,-6639.99,23537
661.03,1.09,-0.13,7.00,0.00,40.00,-6639.99,23545
661.03,0.95,-0.15,7.00,0.00,40.00,-6639.99,23555
661.03,0.83,-0.12,7.00,0.00,40.00,-6639.99,23564
657.68,0.66,-0.18,7.00,0.00,40.00,-6639.99,23572
654.34,0.46,-0.19,7.00,0.00,40.00,-6639.99,23581
651.02,0.30,-0.17,7.00,0.00,40.00,-6639.99,23589
644.43,0.16,-0.14,7.00,0.00,40.00,-6639.15,23599
634.65,0.00,-0.15,7.00,0.00,40.00,-6639.15,23607
621.82,-0.17,-0.17,7.00,0.00,40.00,-6638.31,23616
555.21,-0.38,-0.21,7.00,0.00,40.00,-6638.31,23625
538.15,-0.80,-0.42,7.00,0.00,40.00,-6638.31,23633
560.99,-0.83,-0.03,7.00,0.00,40.00,-6637.47,23643
529.80,-1.24,-0.41,7.00,0.00,40.00,-6637.47,23651
479.42,-1.46,-0.22,7.00,0.00,40.00,-6636.63,23660
373.88,-1.75,-0.29,7.00,0.00,40.00,-6635.79,23669
312.32,-2.03,-0.27,7.00,0.00,40.00,-6635.79,23677
169.41,-2.42,-0.39,7.00,0.00,40.00,-6634.95,23687
30.05,-2.64,-0.22,7.00,-47.29,-79.00,-6634.12,23696
0.00,-3.14,-0.50,7.00,-52.70,-84.00,-6633.28,23704
0.00,-3.78,-0.64,7.00,-56.50,-87.00,-6633.28,23713
0.00,-4.36,-0.58,7.00,-59.13,-89.00,-6633.28,23721
0.00,-5.10,-0.73,7.00,-317.04,-307.00,-6634.12,23731
0.00,-5.94,-0.85,7.00,-340.45,-327.00,-6634.12,23740
0.00,-6.65,-0.71,7.00,-355.56,-339.00,-6635.79,23749
0.00,-6.39,0.26,7.00,-329.67,-317.00,-6637.47,23757
0.00,-7.34,-0.94,7.00,-377.33,-358.00,-6639.99,23767
0.00,-8.64,-1.30,7.00,-417.04,-391.00,-6643.35,23776
0.00,-9.35,-0.71,7.00,-423.08,-396.00,-6646.71,23784
0.00,-10.30,-0.94,7.00,-451.32,-420.00,-6650.06,23793
0.00,-10.83,-0.54,7.00,-456.60,-424.00,-6653.42,23802
0.00,-11.44,-0.61,7.00,-473.28,-438.00,-6656.78,23812
0.00,-11.85,-0.40,7.00,-479.22,-444.00,-6660.97,23820
0.00,-12.62,-0.77,7.00,-505.98,-466.00,-6666.01,23829
0.00,-13.06,-0.44,7.00,-510.50,-470.00,-6671.05,23838
0.00,-13.75,-0.69,7.00,-532.66,-489.00,-6676.08,23847
0.00,-13.77,-0.01,7.00,-519.47,-477.00,-6681.12,23857
0.00,-14.62,-0.85,7.00,-557.42,-509.00,-6687.83,23865
0.00,-14.87,-0.25,7.00,-551.70,-505.00,-6693.71,23874
0.00,-14.86,0.01,7.00,-546.36,-500.00,-6700.42,23883
0.00,-15.14,-0.28,7.00,-559.09,-511.00,-6707.14,23892
0.00,-15.30,-0.16,7.00,-560.75,-512.00,-6713.85,23901
0.00,-15.51,-0.21,7.00,-566.82,-517.00,-6721.41,23910
0.00,-15.70,-0.19,7.00,-571.16,-521.00,-6728.96,23919
0.00,-15.75,-0.06,7.00,-569.96,-520.00,-6736.51,23928
0.00,-15.86,-0.10,7.00,-573.54,-523.00,-6744.07,23938
0.00,-15.83,0.03,7.00,-569.98,-520.00,-6752.46,23946
0.00,-16.33,-0.50,7.00,-593.25,-540.00,-6760.86,23955
0.00,-16.18,0.15,7.00,-576.38,-525.00,-6770.09,23964
0.00,-16.34,-0.17,7.00,-586.92,-534.00,-6778.48,23973
0.00,-16.76,-0.42,7.00,-602.49,-547.00,-6787.71,23983
0.00,-16.24,0.53,7.00,-570.40,-520.00,-6796.95,23991
0.00,-17.28,-1.04,7.00,-627.88,-569.00,-6807.02,24000
0.00,-16.68,0.60,7.00,-580.07,-529.00,-6816.25,24009
0.00,-16.75,-0.07,7.00,-595.04,-541.00,-6826.32,24018
0.00,-17.09,-0.34,7.00,-609.12,-553.00,-6835.56,24028
0.00,-17.21,-0.12,7.00,-607.62,-552.00,-6845.63,24036
0.00,-16.83,0.38,7.00,-588.20,-535.00,-6855.70,24045
0.00,-17.17,-0.34,7.00,-610.98,-555.00,-6865.77,24054
0.00,-17.11,0.05,7.00,-601.75,-547.00,-6876.68,24064
0.00,-16.77,0.34,7.00,-587.54,-535.00,-6886.76,24073
0.00,-17.20,-0.43,7.00,-613.53,-557.00,-6897.67,24082
0.00,-17.26,-0.06,7.00,-607.52,-552.00,-6908.58,24090
0.00,-16.79,0.46,7.00,-585.64,-533.00,-6919.49,24099
0.00,-17.86,-1.07,7.00,-643.00,-582.00,-6930.40,24109
0.00,-17.09,0.77,7.00,-586.82,-534.00,-6941.31,24118
0.00,-17.67,-0.58,7.00,-628.55,-569.00,-6952.22,24127
0.00,-17.41,0.26,7.00,-605.11,-550.00,-6963.98,24135
0.00,-17.42,-0.01,7.00,-610.76,-554.00,-6974.89,24144
0.00,-17.13,0.30,7.00,-597.27,-543.00,-6985.80,24154
0.00,-17.31,-0.18,7.00,-611.36,-555.00,-6997.55,24163
0.00,-17.04,0.27,7.00,-595.57,-542.00,-7008.46,24172
0.00,-16.99,0.05,7.00,-598.89,-544.00,-7020.21,24180
0.00,-17.02,-0.03,7.00,-601.19,-546.00,-7031.96,24189
0.00,-16.49,0.53,7.00,-576.52,-526.00,-7042.87,24199
0.00,-16.40,0.09,7.00,-583.09,-531.00,-7054.62,24208
0.00,-15.73,0.67,7.00,-554.81,-507.00,-7066.37,24217
0.00,-16.61,-0.88,7.00,-607.74,-552.00,-7078.13,24226
0.00,-16.35,0.25,7.00,-578.70,-527.00,-7089.04,24235
0.00,-15.83,0.52,7.00,-560.23,-512.00,-7100.79,24244
0.00,-16.05,-0.23,7.00,-580.85,-529.00,-7112.54,24253
0.00,-15.32,0.74,7.00,-543.22,-497.00,-7124.29,24262
0.00,-15.63,-0.31,7.00,-571.81,-522.00,-7136.04,24271
0.00,-15.33,0.29,7.00,-552.55,-505.00,-7147.79,24280
0.00,-14.98,0.36,7.00,-542.23,-497.00,-7159.54,24289
0.00,-14.83,0.14,7.00,-542.99,-497.00,-7171.29,24298
0.00,-14.52,0.31,7.00,-531.94,-488.00,-7183.04,24307
0.00,-14.31,0.21,7.00,-528.48,-485.00,-7194.79,24316
0.00,-14.10,0.22,7.00,-523.07,-480.00,-7206.54,24326
0.00,-13.79,0.31,7.00,-513.58,-472.00,-7218.29,24334
0.00,-13.41,0.38,7.00,-502.63,-463.00,-7230.04,24343
0.00,-13.15,0.26,7.00,-498.61,-460.00,-7241.80,24352
0.00,-12.60,0.55,7.00,-478.92,-443.00,-7253.55,24361
0.00,-12.40,0.20,7.00,-480.82,-445.00,-7265.30,24371
0.00,-11.62,0.77,7.00,-450.20,-419.00,-7277.05,24380
0.00,-11.54,0.09,7.00,-461.68,-429.00,-7288.80,24388
0.00,-10.83,0.71,7.00,-431.48,-403.00,-7300.55,24397
0.00,-10.98,-0.15,7.00,-452.63,-421.00,-7312.30,24407
0.00,-10.37,0.61,7.00,-422.22,-395.00,-7324.05,24416
0.00,-10.07,0.31,7.00,-420.61,-394.00,-7335.80,24425
0.00,-9.51,0.56,7.00,-401.65,-378.00,-7347.55,24433
0.00,-8.95,0.56,7.00,-387.70,-366.00,-7359.30,24442
0.00,-8.37,0.58,7.00,-372.67,-354.00,-7371.05,24452
0.00,-7.68,0.70,7.00,-353.02,-337.00,-7382.80,24461
0.00,-7.05,0.63,7.00,-338.67,-325.00,-7394.56,24469
0.00,-6.33,0.72,7.00,-319.01,-308.00,-7406.31,24478
0.00,-6.26,0.08,7.00,-329.85,-318.00,-7418.06,24487
0.00,-5.24,1.02,7.00,-285.60,-280.00,-7428.97,24497
0.00,-4.82,0.42,7.00,-57.43,-88.00,-7440.72,24505
0.00,-4.22,0.60,7.00,-53.68,-85.00,-7451.63,24514
0.00,-3.61,0.60,7.00,-50.66,-82.00,-7463.38,24523
0.00,-2.86,0.75,7.00,-46.29,-78.00,-7474.29,24531
0.00,-2.45,0.41,7.00,-45.65,-78.00,-7484.36,24541
0.00,-1.45,1.00,7.00,-38.24,-72.00,-7495.28,24550
0.00,-1.10,0.35,7.00,-39.12,-72.00,-7505.35,24558
0.00,0.25,1.35,7.00,-28.34,-63.00,-7516.26,24567
0.00,0.51,0.26,7.00,-31.41,-66.00,-7526.33,24577
0.00,1.60,1.09,7.00,-22.62,-59.00,-7535.56,24585
0.00,2.01,0.41,7.00,-23.30,-59.00,-7545.64,24594
0.00,2.46,0.45,7.00,-20.91,-57.00,-7554.87,24603
0.00,3.01,0.55,7.00,-17.73,-54.00,-7564.10,24611
0.00,3.38,0.37,7.00,-16.63,-53.00,-7573.33,24621
0.00,4.14,0.76,7.00,-11.23,-49.00,-7582.57,24630
0.00,4.66,0.51,7.00,-9.66,-48.00,-7591.80,24638
0.00,5.35,0.70,7.00,-27.22,-62.00,-7600.19,24647
0.00,5.61,0.26,7.00,-29.51,-64.00,-7608.59,24656
0.00,5.98,0.37,7.00,-18.12,-55.00,-7616.98,24665
0.00,6.59,0.61,7.00,1.97,41.00,-7625.37,24674
0.00,6.98,0.39,7.00,7.49,46.00,-7632.93,24682
0.00,7.39,0.40,7.00,17.81,55.00,-7640.48,24691
0.00,7.92,0.53,7.00,33.69,68.00,-7647.20,24699
0.00,8.29,0.37,7.00,39.70,73.00,-7653.07,24709
0.00,8.78,0.49,7.00,54.31,85.00,-7658.95,24718
0.00,8.94,0.16,7.00,51.52,83.00,-7663.14,24726
0.00,9.34,0.40,7.00,66.40,95.00,-7667.34,24735
0.00,9.46,0.13,7.00,64.15,94.00,-7670.70,24743
0.00,9.80,0.34,7.00,76.89,104.00,-7673.21,24753
0.00,9.82,0.02,7.00,71.02,99.00,-7674.05,24762
0.00,10.09,0.27,7.00,82.62,109.00,-7674.05,24770
14.12,9.79,-0.30,7.00,63.40,93.00,-7674.05,24779
44.96,9.99,0.20,7.00,74.70,102.00,-7674.05,24788
103.97,9.52,-0.47,7.00,32.01,66.00,-7674.05,24797
148.54,9.06,-0.47,7.00,0.00,40.00,-7674.05,24806
176.38,8.52,-0.54,7.00,0.00,40.00,-7674.89,24815
207.54,7.84,-0.68,7.00,0.00,40.00,-7674.89,24823
226.57,7.38,-0.45,7.00,0.00,40.00,-7674.89,24833
229.39,7.01,-0.37,7.00,0.00,40.00,-7674.89,24841
281.40,6.76,-0.25,7.00,0.00,40.00,-7674.89,24850
310.54,6.38,-0.37,7.00,0.00,40.00,-7674.89,24858
347.80,6.00,-0.39,7.00,0.00,40.00,-7674.89,24867
359.65,5.61,-0.39,7.00,0.00,40.00,-7674.89,24876
375.95,5.28,-0.32,7.00,0.00,40.00,-7674.89,24885
390.70,5.08,-0.20,7.00,0.00,40.00,-7674.89,24893
375.95,4.89,-0.19,7.00,0.00,40.00,-7674.89,24902
403.72,4.71,-0.18,7.00,0.00,40.00,-7674.89,24911
408.14,4.55,-0.16,7.00,0.00,40.00,-7674.89,24920
419.36,4.43,-0.12,7.00,0.00,40.00,-7674.89,24929
426.22,4.32,-0.11,7.00,0.00,40.00,-7674.89,24937
433.17,4.22,-0.09,7.00,0.00,40.00,-7674.89,24946
442.58,4.15,-0.07,7.00,0.00,40.00,-7674.89,24954
454.58,4.05,-0.10,7.00,0.00,40.00,-7674.89,24964
459.46,3.98,-0.07,7.00,0.00,40.00,-7674.89,24973
461.92,3.85,-0.13,7.00,0.00,40.00,-7674.89,24981
474.36,3.68,-0.17,7.00,0.00,40.00,-7674.89,24990
479.42,3.53,-0.16,7.00,0.00,40.00,-7674.89,24998
481.97,3.35,-0.18,7.00,0.00,40.00,-7674.89,25008
489.67,3.13,-0.22,7.00,0.00,40.00,-7674.89,25017
489.67,2.86,-0.27,7.00,0.00,40.00,-7674.89,25025
500.11,2.64,-0.22,7.00,0.00,40.00,-7674.89,25034
502.75,2.41,-0.23,7.00,0.00,40.00,-7674.89,25042
461.92,2.20,-0.21,7.00,0.00,40.00,-7674.89,25052
505.40,2.05,-0.15,7.00,0.00,40.00,-7674.89,25060
508.06,1.90,-0.15,7.00,0.00,40.00,-7674.89,25069
508.06,1.76,-0.14,7.00,0.00,40.00,-7674.89,25078
459.46,1.62,-0.14,7.00,0.00,40.00,-7674.89,25086
510.74,1.50,-0.12,7.00,0.00,40.00,-7674.89,25096
516.12,1.39,-0.11,7.00,0.00,40.00,-7674.89,25104
516.12,1.28,-0.12,7.00,0.00,40.00,-7674.89,25113
518.83,1.17,-0.10,7.00,0.00,40.00,-7674.89,25122
518.83,1.04,-0.14,7.00,0.00,40.00,-7674.89,25131
524.29,0.94,-0.10,7.00,0.00,40.00,-7674.89,25140
518.83,0.83,-0.11,7.00,0.00,40.00,-7674.89,25148
521.55,0.70,-0.13,7.00,0.00,40.00,-7674.89,25157
476.89,0.56,-0.15,7.00,0.00,40.00,-7674.89,25165
510.74,0.45,-0.11,7.00,0.00,40.00,-7674.89,25175
521.55,0.32,-0.12,7.00,0.00,40.00,-7674.89,25184
487.09,0.24,-0.08,7.00,0.00,40.00,-7674.89,25192
513.42,0.18,-0.06,7.00,0.00,40.00,-7674.89,25201
508.06,0.14,-0.04,7.00,0.00,40.00,-7674.89,25209
492.26,0.16,0.01,7.00,0.00,40.00,-7674.89,25219
474.36,0.19,0.03,7.00,0.00,40.00,-7674.89,25227
442.58,0.26,0.07,7.00,0.00,40.00,-7674.89,25236
401.53,0.32,0.06,7.00,0.00,40.00,-7674.89,25245
410.37,0.22,-0.10,7.00,0.00,40.00,-7674.89,25253
395.00,0.17,-0.05,7.00,0.00,40.00,-7674.89,25263
367.72,0.18,0.01,7.00,0.00,40.00,-7674.05,25271
332.49,0.11,-0.07,7.00,0.00,40.00,-7674.05,25280
298.27,-0.13,-0.24,7.00,0.00,40.00,-7674.05,25288
251.36,-0.31,-0.18,7.00,0.00,40.00,-7673.21,25297
190.90,-0.47,-0.16,7.00,0.00,40.00,-7673.21,25307
90.03,-0.60,-0.14,7.00,-22.35,-58.00,-7672.37,25315
18.70,-0.49,0.11,7.00,-36.31,-70.00,-7672.37,25324
0.00,-1.04,-0.55,7.00,-42.41,-75.00,-7672.37,25333
0.00,-1.05,-0.00,7.00,-40.24,-73.00,-7673.21,25341
0.00,-1.48,-0.44,7.00,-44.18,-77.00,-7673.21,25351
0.00,-1.76,-0.27,7.00,-44.88,-77.00,-7674.05,25360
0.00,-2.23,-0.47,7.00,-48.05,-80.00,-7674.89,25368
0.00,-2.74,-0.51,7.00,-50.73,-82.00,-7675.73,25377
0.00,-3.47,-0.73,7.00,-55.27,-86.00,-7676.57,25385
0.00,-3.78,-0.31,7.00,-55.18,-86.00,-7677.41,25395
0.00,-4.25,-0.46,7.00,-58.10,-88.00,-7677.41,25404
0.00,-4.90,-0.65,7.00,-62.12,-92.00,-7678.25,25412
0.00,-5.39,-0.49,7.00,-319.43,-309.00,-7679.93,25421
0.00,-5.91,-0.52,7.00,-332.97,-320.00,-7680.77,25431
0.00,-6.70,-0.80,7.00,-358.53,-342.00,-7683.29,25439
0.00,-7.78,-1.08,7.00,-391.03,-369.00,-7686.64,25448
0.00,-8.17,-0.39,7.00,-387.23,-366.00,-7690.00,25457
0.00,-8.32,-0.14,7.00,-385.72,-365.00,-7694.20,25466
0.00,-8.77,-0.45,7.00,-403.16,-379.00,-7698.39,25475
0.00,-9.04,-0.27,7.00,-406.36,-382.00,-7701.75,25484
0.00,-9.63,-0.60,7.00,-427.76,-400.00,-7705.95,25493
0.00,-9.83,-0.20,7.00,-424.68,-397.00,-7710.98,25501
0.00,-10.18,-0.35,7.00,-436.69,-408.00,-7716.02,25510
0.00,-10.11,0.08,7.00,-426.04,-399.00,-7721.06,25520
0.00,-10.95,-0.84,7.00,-465.55,-432.00,-7726.09,25529
0.00,-11.27,-0.32,7.00,-463.31,-430.00,-7731.97,25538
0.00,-11.64,-0.36,7.00,-473.16,-438.00,-7738.68,25546
0.00,-12.10,-0.47,7.00,-486.94,-450.00,-7744.56,25555
0.00,-12.16,-0.05,7.00,-480.02,-444.00,-7751.27,25565
0.00,-12.19,-0.03,7.00,-480.23,-444.00,-7758.83,25574
0.00,-12.48,-0.30,7.00,-493.06,-455.00,-7766.38,25583
0.00,-12.50,-0.01,7.00,-487.64,-451.00,-7773.10,25591
0.00,-13.00,-0.50,7.00,-509.97,-469.00,-7781.49,25601
0.00,-13.04,-0.04,7.00,-501.88,-463.00,-7789.04,25610
0.00,-13.17,-0.13,7.00,-506.76,-467.00,-7797.44,25619
0.00,-13.21,-0.04,7.00,-505.90,-466.00,-7805.83,25627
0.00,-13.12,0.08,7.00,-501.35,-462.00,-7814.22,25636
0.00,-13.73,-0.61,7.00,-530.28,-487.00,-7823.46,25646
0.00,-13.96,-0.23,7.00,-528.67,-485.00,-7831.85,25655
0.00,-13.84,0.12,7.00,-518.74,-477.00,-7841.08,25664
0.00,-14.41,-0.57,7.00,-546.77,-500.00,-7851.15,25672
0.00,-14.25,0.16,7.00,-528.15,-485.00,-7860.39,25681
0.00,-14.73,-0.48,7.00,-552.75,-506.00,-7870.46,25691
0.00,-14.84,-0.11,7.00,-548.04,-502.00,-7880.53,25700
0.00,-15.11,-0.28,7.00,-558.29,-510.00,-7890.60,25709
0.00,-15.26,-0.15,7.00,-559.47,-511.00,-7900.67,25718
0.00,-15.17,0.09,7.00,-552.28,-505.00,-7910.75,25726
0.00,-15.51,-0.35,7.00,-569.77,-520.00,-7920.82,25736
0.00,-15.34,0.18,7.00,-554.84,-507.00,-7931.73,25745
0.00,-15.62,-0.28,7.00,-571.11,-521.00,-7942.64,25754
0.00,-15.66,-0.05,7.00,-567.52,-518.00,-7953.55,25763
0.00,-15.37,0.29,7.00,-553.45,-506.00,-7964.46,25772
0.00,-15.72,-0.35,7.00,-574.96,-524.00,-7975.38,25781
0.00,-15.22,0.50,7.00,-545.58,-499.00,-7987.13,25790
0.00,-15.73,-0.50,7.00,-578.26,-527.00,-7998.04,25799
0.00,-15.94,-0.21,7.00,-577.83,-527.00,-8009.79,25808
0.00,-16.13,-0.19,7.00,-582.05,-530.00,-8020.70,25818
0.00,-16.15,-0.02,7.00,-579.01,-528.00,-8032.45,25826
0.00,-15.85,0.30,7.00,-565.39,-516.00,-8044.20,25835
0.00,-15.81,0.04,7.00,-569.52,-520.00,-8055.95,25844
0.00,-15.95,-0.14,7.00,-576.44,-525.00,-8067.70,25853
0.00,-15.74,0.21,7.00,-564.38,-515.00,-8079.45,25863
0.00,-15.98,-0.24,7.00,-579.16,-528.00,-8090.36,25872
0.00,-15.69,0.29,7.00,-561.49,-513.00,-8102.95,25880
0.00,-15.76,-0.07,7.00,-570.57,-521.00,-8113.87,25889
0.00,-15.78,-0.02,7.00,-569.91,-520.00,-8126.46,25899
0.00,-15.86,-0.08,7.00,-573.28,-523.00,-8138.21,25908
0.00,-15.50,0.36,7.00,-555.25,-508.00,-8149.96,25917
0.00,-15.49,0.01,7.00,-562.00,-513.00,-8161.71,25925
0.00,-15.36,0.13,7.00,-556.33,-509.00,-8173.46,25934
0.00,-15.38,-0.02,7.00,-559.79,-511.00,-8185.21,25944
0.00,-15.07,0.31,7.00,-545.68,-500.00,-8197.80,25953
0.00,-15.23,-0.16,7.00,-558.86,-511.00,-8209.55,25962
0.00,-14.81,0.42,7.00,-536.94,-492.00,-8222.14,25971
0.00,-14.89,-0.08,7.00,-548.88,-502.00,-8233.89,25979
0.00,-15.01,-0.12,7.00,-552.53,-505.00,-8245.64,25989
0.00,-14.97,0.03,7.00,-548.71,-502.00,-8258.23,25998
0.00,-14.81,0.17,7.00,-541.73,-496.00,-8269.98,26007
0.00,-14.43,0.37,7.00,-528.26,-485.00,-8282.57,26016
0.00,-14.13,0.30,7.00,-522.29,-480.00,-8295.16,26025
0.00,-14.05,0.09,7.00,-524.41,-482.00,-8306.91,26034
0.00,-13.72,0.32,7.00,-511.63,-471.00,-8318.66,26043
0.00,-13.64,0.08,7.00,-514.55,-473.00,-8331.25,26052
0.00,-13.33,0.31,7.00,-502.02,-463.00,-8343.01,26061
0.00,-13.07,0.26,7.00,-496.38,-458.00,-8354.76,26071
0.00,-12.39,0.67,7.00,-471.40,-437.00,-8366.51,26079
0.00,-12.12,0.28,7.00,-472.45,-438.00,-8378.26,26088
0.00,-11.40,0.72,7.00,-445.74,-415.00,-8390.01,26097
0.00,-10.86,0.54,7.00,-435.66,-407.00,-8401.76,26106
0.00,-10.33,0.53,7.00,-422.69,-396.00,-8414.35,26116
0.00,-9.85,0.48,7.00,-411.73,-387.00,-8426.10,26125
0.00,-9.06,0.79,7.00,-385.75,-365.00,-8437.85,26133
0.00,-8.35,0.71,7.00,-369.57,-351.00,-8449.60,26142
0.00,-7.58,0.77,7.00,-348.91,-334.00,-8461.35,26151
0.00,-6.80,0.77,7.00,-329.68,-317.00,-8473.10,26161
0.00,-6.16,0.65,7.00,-315.92,-306.00,-8484.01,26169
0.00,-5.73,0.43,7.00,-309.54,-300.00,-8495.76,26178
0.00,-5.08,0.65,7.00,-288.87,-283.00,-8507.52,26187
0.00,-4.18,0.89,7.00,-52.33,-84.00,-8518.43,26196
0.00,-3.11,1.07,7.00,-46.27,-78.00,-8529.34,26205
0.00,-2.29,0.82,7.00,-43.13,-76.00,-8540.25,26214
0.00,-1.50,0.79,7.00,-39.36,-73.00,-8551.16,26223
0.00,-0.41,1.09,7.00,-32.71,-67.00,-8561.23,26231
0.00,0.35,0.76,7.00,-30.24,-65.00,-8572.14,26241
0.00,1.14,0.80,7.00,-26.09,-61.00,-8581.38,26250
0.00,2.04,0.89,7.00,-21.26,-57.00,-8591.45,26258
0.00,2.63,0.59,7.00,-19.48,-56.00,-8601.52,26267
0.00,3.58,0.95,7.00,-13.33,-51.00,-8610.75,26276
0.00,4.33,0.75,7.00,-10.38,-48.00,-8619.99,26285
0.00,4.87,0.55,7.00,-8.45,-47.00,-8629.22,26294
0.00,5.30,0.43,7.00,-33.84,-68.00,-8638.45,26302
0.00,5.89,0.59,7.00,-15.95,-53.00,-8647.68,26311
0.00,6.34,0.45,7.00,-7.62,-46.00,-8656.08,26320
0.00,6.59,0.25,7.00,-5.16,-44.00,-8664.47,26329
0.00,7.04,0.45,7.00,10.01,48.00,-8672.86,26338
0.00,7.27,0.22,7.00,11.13,49.00,-8681.26,26347
0.00,7.42,0.15,7.00,13.54,51.00,-8688.81,26355
0.00,7.90,0.48,7.00,32.10,66.00,-8695.53,26364
0.00,7.81,-0.09,7.00,18.63,55.00,-8702.24,26373
0.00,8.22,0.41,7.00,38.79,72.00,-8708.12,26382
0.00,8.22,-0.00,7.00,30.57,65.00,-8713.99,26391
0.00,8.54,0.32,7.00,45.00,77.00,-8718.19,26399
2.73,8.82,0.28,7.00,51.20,83.00,-8722.38,26408
10.60,9.11,0.29,7.00,58.29,89.00,-8725.74,26418
30.05,9.43,0.32,7.00,65.29,94.00,-8728.26,26426
80.06,9.51,0.08,7.00,51.69,83.00,-8729.94,26435
97.27,9.73,0.22,7.00,53.68,85.00,-8730.78,26444
130.35,9.64,-0.09,7.00,30.19,65.00,-8731.62,26452
169.41,9.62,-0.02,7.00,7.87,46.00,-8731.62,26462
203.61,9.52,-0.10,7.00,0.00,40.00,-8731.62,26471
242.39,9.40,-0.13,7.00,0.00,40.00,-8731.62,26479
273.24,9.25,-0.15,7.00,0.00,40.00,-8731.62,26488
317.73,9.07,-0.18,7.00,0.00,40.00,-8731.62,26497
349.75,8.60,-0.46,7.00,0.00,40.00,-8731.62,26506
365.69,7.87,-0.73,7.00,0.00,40.00,-8731.62,26514
373.88,7.16,-0.72,7.00,0.00,40.00,-8731.62,26523
384.32,6.58,-0.57,7.00,0.00,40.00,-8731.62,26531
388.57,6.27,-0.31,7.00,0.00,40.00,-8731.62,26541
399.34,6.01,-0.26,7.00,0.00,40.00,-8731.62,26550
423.92,5.77,-0.24,7.00,0.00,40.00,-8731.62,26558
435.50,5.35,-0.42,7.00,0.00,40.00,-8731.62,26567
454.58,4.99,-0.35,7.00,0.00,40.00,-8731.62,26575
464.39,4.77,-0.23,7.00,0.00,40.00,-8731.62,26585
430.84,4.69,-0.08,7.00,0.00,40.00,-8731.62,26593
435.50,4.70,0.01,7.00,0.00,40.00,-8731.62,26602
489.67,4.80,0.10,7.00,0.00,40.00,-8731.62,26611
449.75,5.01,0.21,7.00,0.00,40.00,-8731.62,26619
505.40,5.19,0.18,7.00,0.00,40.00,-8731.62,26629
516.12,5.39,0.20,7.00,0.00,40.00,-8731.62,26637
521.55,5.54,0.15,7.00,0.00,40.00,-8731.62,26646
535.36,5.58,0.04,7.00,0.00,40.00,-8731.62,26654
492.26,5.59,0.01,7.00,0.00,40.00,-8731.62,26663
552.33,5.54,-0.05,7.00,0.00,40.00,-8731.62,26672
560.99,5.51,-0.04,7.00,0.00,40.00,-8731.62,26681
563.91,5.49,-0.01,7.00,0.00,40.00,-8731.62,26689
563.91,5.60,0.10,7.00,0.00,40.00,-8731.62,26698
566.83,5.79,0.20,7.00,0.00,40.00,-8731.62,26707
510.74,5.95,0.15,7.00,0.00,40.00,-8731.62,26716
560.99,6.15,0.21,7.00,0.00,40.00,-8731.62,26725
518.83,6.34,0.19,7.00,0.00,40.00,-8731.62,26733
572.72,6.52,0.17,7.00,0.00,40.00,-8731.62,26742
572.72,6.68,0.17,7.00,0.00,40.00,-8731.62,26750
516.12,6.90,0.22,7.00,0.00,40.00,-8731.62,26760
578.67,7.11,0.22,7.00,0.00,40.00,-8731.62,26769
518.83,7.28,0.17,7.00,0.00,40.00,-8731.62,26777
581.66,7.48,0.20,7.00,0.00,40.00,-8731.62,26786
581.66,7.64,0.16,7.00,0.00,40.00,-8731.62,26795
584.67,7.73,0.10,7.00,0.00,40.00,-8731.62,26804
587.69,7.75,0.02,7.00,0.00,40.00,-8731.62,26812
590.72,7.74,-0.01,7.00,0.00,40.00,-8731.62,26821
593.77,7.75,0.00,7.00,0.00,40.00,-8731.62,26829
599.90,7.71,-0.04,7.00,0.00,40.00,-8731.62,26839
596.83,7.68,-0.03,7.00,0.00,40.00,-8731.62,26848
593.77,7.61,-0.06,7.00,0.00,40.00,-8731.62,26856
593.77,7.55,-0.07,7.00,0.00,40.00,-8731.62,26865
590.72,7.44,-0.11,7.00,0.00,40.00,-8731.62,26873
587.69,7.31,-0.13,7.00,0.00,40.00,-8731.62,26883
587.69,7.29,-0.01,7.00,0.00,40.00,-8731.62,26891
590.72,7.22,-0.08,7.00,0.00,40.00,-8731.62,26900
587.69,7.09,-0.12,7.00,0.00,40.00,-8731.62,26908
587.69,6.92,-0.17,7.00,0.00,40.00,-8731.62,26917
587.69,6.72,-0.20,7.00,0.00,40.00,-8731.62,26927
587.69,6.52,-0.20,7.00,0.00,40.00,-8731.62,26935
572.72,6.28,-0.24,7.00,0.00,40.00,-8731.62,26944
590.72,5.92,-0.35,7.00,0.00,40.00,-8731.62,26952
584.67,5.56,-0.37,7.00,0.00,40.00,-8731.62,26961
578.67,5.17,-0.39,7.00,0.00,40.00,-8731.62,26970
575.69,4.75,-0.42,7.00,0.00,40.00,-8730.78,26979
566.83,4.33,-0.41,7.00,0.00,40.00,-8730.78,26988
555.21,3.94,-0.39,7.00,0.00,40.00,-8730.78,26996
543.79,3.58,-0.36,7.00,0.00,40.00,-8730.78,27005
535.36,3.16,-0.42,7.00,0.00,40.00,-8730.78,27014
487.09,2.72,-0.44,7.00,0.00,40.00,-8730.78,27023
464.39,2.30,-0.42,7.00,0.00,40.00,-8730.78,27031
430.84,1.64,-0.66,7.00,0.00,40.00,-8730.78,27040
405.93,1.32,-0.32,7.00,0.00,40.00,-8730.78,27049
405.93,0.77,-0.54,7.00,0.00,40.00,-8729.94,27058
355.66,0.49,-0.28,7.00,0.00,40.00,-8729.94,27067
317.73,0.10,-0.40,7.00,0.00,40.00,-8729.10,27075
270.03,-0.24,-0.33,7.00,0.00,40.00,-8729.10,27084
184.76,-0.67,-0.43,7.00,0.00,40.00,-8728.26,27092
99.75,-0.85,-0.19,7.00,-20.11,-56.00,-8727.42,27102
46.73,-1.45,-0.59,7.00,-40.24,-73.00,-8726.58,27111
0.00,-1.88,-0.44,7.00,-46.15,-78.00,-8726.58,27119
0.00,-2.70,-0.82,7.00,-51.79,-83.00,-8726.58,27128
0.00,-3.24,-0.54,7.00,-53.33,-84.00,-8726.58,27138
0.00,-3.57,-0.33,7.00,-54.19,-85.00,-8726.58,27146
0.00,-4.01,-0.44,7.00,-56.83,-87.00,-8726.58,27155
0.00,-4.48,-0.46,7.00,-59.23,-89.00,-8726.58,27164
0.00,-5.38,-0.90,7.00,-327.38,-315.00,-8726.58,27172
0.00,-6.17,-0.79,7.00,-345.04,-330.00,-8727.42,27182
0.00,-6.89,-0.72,7.00,-361.49,-344.00,-8729.10,27191
0.00,-7.86,-0.97,7.00,-390.87,-369.00,-8730.78,27199
0.00,-8.57,-0.71,7.00,-403.57,-380.00,-8734.14,27208
0.00,-9.50,-0.93,7.00,-431.23,-403.00,-8736.65,27217
0.00,-9.50,0.00,7.00,-412.44,-387.00,-8740.01,27226
0.00,-10.40,-0.90,7.00,-453.15,-422.00,-8743.37,27235
0.00,-10.78,-0.38,7.00,-452.13,-421.00,-8746.73,27244
0.00,-11.18,-0.39,7.00,-462.29,-429.00,-8750.08,27253
0.00,-11.53,-0.35,7.00,-470.22,-436.00,-8755.12,27261
0.00,-11.67,-0.14,7.00,-469.38,-435.00,-8759.32,27271
0.00,-12.22,-0.55,7.00,-491.43,-454.00,-8764.35,27280
0.00,-12.26,-0.04,7.00,-482.28,-446.00,-8769.39,27289
0.00,-12.59,-0.33,7.00,-496.38,-458.00,-8775.26,27298
0.00,-12.39,0.20,7.00,-480.83,-445.00,-8781.14,27307
0.00,-12.41,-0.02,7.00,-485.79,-449.00,-8787.01,27316
0.00,-12.99,-0.58,7.00,-511.48,-471.00,-8792.89,27325
0.00,-12.96,0.03,7.00,-498.51,-460.00,-8799.60,27334
0.00,-13.04,-0.07,7.00,-502.48,-463.00,-8806.32,27342
0.00,-13.40,-0.36,7.00,-517.04,-475.00,-8813.87,27352
0.00,-13.65,-0.25,7.00,-521.21,-479.00,-8820.59,27361
0.00,-13.94,-0.29,7.00,-529.46,-486.00,-8828.14,27370
0.00,-13.96,-0.02,7.00,-524.35,-482.00,-8835.70,27379
0.00,-14.18,-0.22,7.00,-533.94,-490.00,-8844.09,27387
0.00,-14.14,0.04,7.00,-527.52,-484.00,-8851.64,27397
0.00,-13.97,0.17,7.00,-520.98,-479.00,-8860.04,27406
0.00,-14.35,-0.38,7.00,-541.27,-496.00,-8868.43,27415
0.00,-14.42,-0.07,7.00,-536.84,-492.00,-8876.82,27424
0.00,-14.14,0.28,7.00,-522.82,-480.00,-8886.06,27432
0.00,-15.19,-1.05,7.00,-575.75,-525.00,-8895.29,27442
0.00,-14.40,0.79,7.00,-519.37,-477.00,-8904.52,27451
0.00,-14.76,-0.36,7.00,-551.08,-504.00,-8913.75,27460
0.00,-14.41,0.35,7.00,-528.13,-485.00,-8923.83,27469
0.00,-14.59,-0.19,7.00,-543.55,-498.00,-8933.06,27478
0.00,-14.80,-0.20,7.00,-548.99,-502.00,-8943.13,27487
0.00,-14.78,0.02,7.00,-543.95,-498.00,-8953.20,27496
0.00,-14.82,-0.04,7.00,-546.31,-500.00,-8963.27,27505
0.00,-14.55,0.27,7.00,-533.19,-489.00,-8973.35,27514
0.00,-14.76,-0.22,7.00,-548.35,-502.00,-8983.42,27524
0.00,-14.80,-0.04,7.00,-545.93,-500.00,-8994.33,27532
0.00,-14.50,0.30,7.00,-531.47,-488.00,-9004.40,27541
0.00,-14.51,-0.01,7.00,-538.11,-493.00,-9014.47,27550
0.00,-14.19,0.33,7.00,-523.05,-480.00,-9025.39,27559
0.00,-14.38,-0.19,7.00,-538.36,-493.00,-9036.30,27569
0.00,-14.26,0.12,7.00,-528.96,-485.00,-9047.21,27577
0.00,-14.26,0.00,7.00,-531.39,-487.00,-9058.12,27586
0.00,-14.11,0.14,7.00,-524.88,-482.00,-9069.87,27595
0.00,-13.84,0.27,7.00,-515.45,-474.00,-9080.78,27604
0.00,-13.67,0.17,7.00,-513.41,-472.00,-9091.69,27614
0.00,-13.49,0.18,7.00,-508.58,-468.00,-9102.60,27623
0.00,-13.48,0.00,7.00,-512.01,-471.00,-9113.52,27631
0.00,-12.71,0.78,7.00,-477.17,-442.00,-9124.43,27640
0.00,-13.26,-0.55,7.00,-517.45,-476.00,-9135.34,27650
0.00,-12.52,0.74,7.00,-473.29,-438.00,-9147.09,27659
0.00,-12.74,-0.22,7.00,-498.03,-459.00,-9158.00,27668
0.00,-12.70,0.04,7.00,-491.60,-454.00,-9169.75,27676
0.00,-12.44,0.26,7.00,-480.69,-445.00,-9181.50,27685
0.00,-12.36,0.07,7.00,-482.59,-446.00,-9192.41,27695
0.00,-12.15,0.22,7.00,-474.31,-439.00,-9204.16,27704
0.00,-11.74,0.41,7.00,-460.42,-428.00,-9215.91,27713
0.00,-12.20,-0.46,7.00,-489.29,-452.00,-9226.83,27721
0.00,-11.74,0.46,7.00,-459.46,-427.00,-9238.58,27730
0.00,-11.66,0.09,7.00,-464.66,-431.00,-9250.33,27740
0.00,-11.32,0.34,7.00,-451.09,-420.00,-9261.24,27749
0.00,-11.09,0.23,7.00,-447.60,-417.00,-9272.99,27758
0.00,-10.68,0.40,7.00,-434.06,-405.00,-9284.74,27767
0.00,-10.21,0.47,7.00,-420.78,-394.00,-9296.49,27776
0.00,-10.05,0.16,7.00,-422.84,-396.00,-9307.40,27785
0.00,-9.38,0.67,7.00,-396.00,-373.00,-9319.15,27794
0.00,-8.85,0.52,7.00,-385.91,-365.00,-9330.90,27803
0.00,-9.30,-0.44,7.00,-416.35,-390.00,-9341.82,27811
0.00,-8.79,0.51,7.00,-384.55,-364.00,-9353.57,27821
0.00,-8.23,0.56,7.00,-369.35,-351.00,-9364.48,27830
0.00,-7.78,0.45,7.00,-360.47,-343.00,-9376.23,27839
0.00,-7.24,0.54,7.00,-345.35,-331.00,-9387.98,27848
0.00,-6.78,0.47,7.00,-335.09,-322.00,-9399.73,27856
0.00,-6.70,0.07,7.00,-341.14,-327.00,-9411.48,27866
0.00,-6.45,0.25,7.00,-331.17,-319.00,-9423.23,27875
0.00,-6.60,-0.16,7.00,-343.23,-329.00,-9434.14,27884
0.00,-6.22,0.38,7.00,-322.84,-312.00,-9445.89,27892
0.00,-5.34,0.88,7.00,-290.93,-285.00,-9457.64,27901
0.00,-5.41,-0.07,7.00,-311.79,-302.00,-9469.40,27911
0.00,-5.05,0.36,7.00,-293.95,-287.00,-9481.15,27920
0.00,-4.89,0.16,7.00,-58.83,-89.00,-9492.90,27928
0.00,-4.44,0.45,7.00,-55.39,-86.00,-9503.81,27937
0.00,-3.77,0.67,7.00,-51.19,-83.00,-9515.56,27947
0.00,-3.27,0.50,7.00,-49.35,-81.00,-9526.47,27955
0.00,-2.21,1.06,7.00,-41.81,-75.00,-9537.38,27964
0.00,-1.28,0.93,7.00,-37.69,-71.00,-9548.29,27973
0.00,-0.42,0.86,7.00,-33.65,-68.00,-9558.37,27982
0.00,0.17,0.59,7.00,-31.81,-66.00,-9568.44,27991
0.00,1.39,1.23,7.00,-23.12,-59.00,-9579.35,28000
0.00,1.94,0.55,7.00,-23.10,-59.00,-9588.58,28009
0.00,2.90,0.95,7.00,-16.71,-54.00,-9598.65,28017
0.00,3.62,0.73,7.00,-13.98,-51.00,-9608.72,28026
0.00,4.33,0.71,7.00,-10.49,-48.00,-9617.96,28036
0.00,4.76,0.42,7.00,-9.51,-48.00,-9627.19,28044
0.00,5.14,0.38,7.00,-38.77,-72.00,-9636.42,28053
0.00,5.52,0.38,7.00,-29.42,-64.00,-9645.66,28062
0.00,5.82,0.30,7.00,-23.46,-59.00,-9654.89,28070
0.00,6.01,0.19,7.00,-21.09,-57.00,-9663.28,28080
0.00,6.02,0.02,7.00,-24.03,-60.00,-9671.67,28088
0.00,6.17,0.14,7.00,-18.02,-55.00,-9680.07,28097
0.00,6.18,0.01,7.00,-20.25,-57.00,-9688.46,28106
0.00,6.01,-0.17,7.00,-28.30,-63.00,-9696.85,28114
0.00,6.24,0.23,7.00,-14.40,-52.00,-9704.41,28124
0.00,6.14,-0.10,7.00,-23.38,-59.00,-9711.96,28133
0.00,6.22,0.08,7.00,-17.80,-54.00,-9719.52,28141
0.00,6.28,0.05,7.00,-17.02,-54.00,-9727.07,28150
0.00,6.40,0.13,7.00,-12.36,-50.00,-9733.79,28158
0.00,6.41,0.01,7.00,-14.66,-52.00,-9741.34,28168
0.00,6.65,0.24,7.00,-4.13,-43.00,-9748.05,28177
0.00,6.88,0.24,7.00,1.75,41.00,-9754.77,28185
0.00,7.36,0.48,7.00,18.47,55.00,-9761.48,28194
0.00,7.88,0.52,7.00,32.38,67.00,-9767.36,28203
0.00,8.56,0.68,7.00,52.70,84.00,-9772.40,28212
0.00,9.07,0.51,7.00,62.12,92.00,-9777.43,28221
0.00,9.62,0.55,7.00,76.44,104.00,-9781.63,28229
0.00,9.91,0.28,7.00,78.32,106.00,-9784.99,28238
0.00,10.21,0.30,7.00,86.23,112.00,-9787.50,28248
0.00,10.12,-0.09,7.00,76.34,104.00,-9788.34,28256
0.00,10.13,0.01,7.00,78.61,106.00,-9789.18,28265
5.15,9.91,-0.23,7.00,68.15,97.00,-9789.18,28274
21.55,9.68,-0.22,7.00,61.69,91.00,-9789.18,28282
45.55,9.36,-0.33,7.00,48.22,80.00,-9789.18,28292
74.93,9.06,-0.30,7.00,34.19,68.00,-9789.18,28301
106.54,8.52,-0.53,7.00,4.70,43.00,-9789.18,28309
125.55,7.74,-0.78,7.00,0.00,40.00,-9789.18,28318
131.32,7.09,-0.65,7.00,0.00,40.00,-9789.18,28326
168.27,6.52,-0.58,7.00,0.00,40.00,-9789.18,28336
199.74,6.22,-0.30,7.00,0.00,40.00,-9789.18,28345
215.55,6.01,-0.22,7.00,0.00,40.00,-9789.18,28353
255.93,5.73,-0.28,7.00,0.00,40.00,-9789.18,28362
274.86,5.37,-0.35,7.00,0.00,40.00,-9789.18,28370
291.43,5.03,-0.35,7.00,0.00,40.00,-9789.18,28380
308.76,4.76,-0.27,7.00,0.00,40.00,-9789.18,28388
317.73,4.56,-0.20,7.00,0.00,40.00,-9789.18,28397
330.62,4.44,-0.12,7.00,0.00,40.00,-9789.18,28406
338.17,4.33,-0.10,7.00,0.00,40.00,-9789.18,28414
343.92,4.25,-0.09,7.00,0.00,40.00,-9789.18,28424
351.71,4.18,-0.07,7.00,0.00,40.00,-9789.18,28432
359.65,4.18,0.00,7.00,0.00,40.00,-9789.18,28441
359.65,4.21,0.03,7.00,0.00,40.00,-9789.18,28449
367.72,4.24,0.03,7.00,0.00,40.00,-9789.18,28459
378.03,4.23,-0.01,7.00,0.00,40.00,-9789.18,28468
395.00,4.21,-0.02,7.00,0.00,40.00,-9789.18,28476
410.37,4.14,-0.07,7.00,0.00,40.00,-9789.18,28485
405.93,4.09,-0.05,7.00,0.00,40.00,-9789.18,28493
433.17,4.00,-0.10,7.00,0.00,40.00,-9789.18,28503
419.36,3.91,-0.09,7.00,0.00,40.00,-9789.18,28511
412.60,3.85,-0.07,7.00,0.00,40.00,-9789.18,28520
457.02,3.80,-0.04,7.00,0.00,40.00,-9789.18,28529
466.86,3.72,-0.08,7.00,0.00,40.00,-9789.18,28537
484.52,3.61,-0.11,7.00,0.00,40.00,-9789.18,28547
489.67,3.52,-0.09,7.00,0.00,40.00,-9789.18,28555
500.11,3.42,-0.09,7.00,0.00,40.00,-9789.18,28564
508.06,3.32,-0.10,7.00,0.00,40.00,-9789.18,28572
521.55,3.19,-0.13,7.00,0.00,40.00,-9789.18,28581
527.04,3.06,-0.13,7.00,0.00,40.00,-9789.18,28591
532.57,2.90,-0.16,7.00,0.00,40.00,-9789.18,28599
540.96,2.73,-0.17,7.00,0.00,40.00,-9789.18,28608
543.79,2.58,-0.16,7.00,0.00,40.00,-9789.18,28616
549.47,2.39,-0.19,7.00,0.00,40.00,-9789.18,28625
560.99,2.22,-0.17,7.00,0.00,40.00,-9789.18,28634
513.42,2.07,-0.15,7.00,0.00,40.00,-9789.18,28643
572.72,1.95,-0.12,7.00,0.00,40.00,-9789.18,28652
575.69,1.83,-0.11,7.00,0.00,40.00,-9789.18,28660
578.67,1.76,-0.07,7.00,0.00,40.00,-9789.18,28669
549.47,1.68,-0.08,7.00,0.00,40.00,-9789.18,28678
584.67,1.65,-0.04,7.00,0.00,40.00,-9789.18,28687
552.33,1.64,-0.01,7.00,0.00,40.00,-9789.18,28696
596.83,1.62,-0.01,7.00,0.00,40.00,-9789.18,28704
596.83,1.57,-0.05,7.00,0.00,40.00,-9789.18,28713
599.90,1.53,-0.04,7.00,0.00,40.00,-9789.18,28722
599.90,1.53,-0.00,7.00,0.00,40.00,-9789.18,28731
599.90,1.49,-0.04,7.00,0.00,40.00,-9789.18,28739
602.99,1.45,-0.04,7.00,0.00,40.00,-9788.34,28748
599.90,1.40,-0.04,7.00,0.00,40.00,-9788.34,28758
593.77,1.33,-0.08,7.00,0.00,40.00,-9788.34,28766
532.57,1.20,-0.13,7.00,0.00,40.00,-9788.34,28775
575.69,1.05,-0.15,7.00,0.00,40.00,-9788.34,28783
552.33,0.84,-0.21,7.00,0.00,40.00,-9787.50,28792
535.36,0.56,-0.28,7.00,0.00,40.00,-9787.50,28802
518.83,0.27,-0.29,7.00,0.00,40.00,-9787.50,28810
494.87,-0.05,-0.31,7.00,0.00,40.00,-9787.50,28819
461.92,-0.45,-0.40,7.00,0.00,40.00,-9786.66,28827
435.50,-0.97,-0.52,7.00,0.00,40.00,-9785.82,28836
382.21,-1.58,-0.60,7.00,0.00,40.00,-9785.82,28845
343.92,-2.25,-0.67,7.00,0.00,40.00,-9784.99,28854
284.71,-2.92,-0.67,7.00,0.00,40.00,-9784.15,28863
195.92,-3.65,-0.72,7.00,0.00,40.00,-9783.31,28871
84.59,-4.40,-0.76,7.00,-45.73,-78.00,-9782.47,28880
0.00,-5.15,-0.74,7.00,-318.53,-308.00,-9781.63,28890
0.00,-5.80,-0.65,7.00,-332.97,-320.00,-9781.63,28898
0.00,-6.46,-0.66,7.00,-349.86,-334.00,-9783.31,28907
0.00,-6.70,-0.24,7.00,-347.23,-332.00,-9784.99,28916
0.00,-7.52,-0.82,7.00,-379.28,-359.00,-9785.82,28924
0.00,-7.41,0.11,7.00,-357.91,-341.00,-9786.66,28934
0.00,-8.13,-0.72,7.00,-392.59,-370.00,-9788.34,28943
0.00,-8.54,-0.42,7.00,-396.96,-374.00,-9790.02,28952
0.00,-9.02,-0.48,7.00,-410.15,-385.00,-9791.70,28960
0.00,-9.57,-0.54,7.00,-425.08,-398.00,-9794.22,28969
0.00,-9.86,-0.29,7.00,-427.28,-400.00,-9796.74,28979
0.00,-10.12,-0.27,7.00,-433.43,-405.00,-9799.25,28987
0.00,-10.35,-0.23,7.00,-438.40,-409.00,-9802.61,28996
0.00,-10.56,-0.21,7.00,-443.11,-413.00,-9805.97,29005
0.00,-10.52,0.04,7.00,-437.21,-408.00,-9810.16,29015
0.00,-10.81,-0.29,7.00,-451.08,-420.00,-9813.52,29024
0.00,-10.81,0.01,7.00,-445.03,-415.00,-9818.56,29032
0.00,-11.04,-0.24,7.00,-455.92,-424.00,-9822.76,29041
0.00,-10.56,0.48,7.00,-429.50,-402.00,-9827.79,29050
0.00,-11.05,-0.48,7.00,-460.77,-428.00,-9832.83,29060
0.00,-10.92,0.12,7.00,-445.64,-415.00,-9838.70,29068
0.00,-10.65,0.27,7.00,-435.83,-407.00,-9844.58,29077
0.00,-11.22,-0.57,7.00,-466.76,-433.00,-9850.45,29086
0.00,-11.02,0.20,7.00,-446.59,-416.00,-9856.33,29095
0.00,-10.81,0.21,7.00,-440.94,-411.00,-9863.04,29105
0.00,-10.34,0.47,7.00,-424.09,-397.00,-9869.76,29113
0.00,-11.57,-1.23,7.00,-488.92,-452.00,-9876.47,29122
0.00,-11.57,0.00,7.00,-464.08,-431.00,-9884.03,29131
0.00,-11.48,0.08,7.00,-460.44,-428.00,-9890.74,29140
0.00,-11.53,-0.05,7.00,-464.24,-431.00,-9898.30,29150
0.00,-11.11,0.42,7.00,-444.30,-414.00,-9905.85,29158
0.00,-11.42,-0.31,7.00,-466.62,-433.00,-9913.40,29167
0.00,-11.07,0.35,7.00,-444.65,-414.00,-9921.80,29176
0.00,-11.96,-0.89,7.00,-491.82,-454.00,-9929.35,29186
0.00,-11.84,0.12,7.00,-468.52,-435.00,-9937.74,29194
0.00,-11.70,0.14,7.00,-464.62,-431.00,-9946.14,29203
0.00,-12.05,-0.35,7.00,-483.30,-447.00,-9954.53,29212
0.00,-11.95,0.10,7.00,-471.93,-437.00,-9962.92,29221
0.00,-12.33,-0.37,7.00,-490.66,-453.00,-9972.16,29231
0.00,-12.51,-0.18,7.00,-491.19,-454.00,-9981.39,29240
0.00,-12.31,0.20,7.00,-478.83,-443.00,-9990.62,29248
0.00,-12.62,-0.31,7.00,-496.91,-458.00,-9999.86,29257
0.00,-12.41,0.21,7.00,-481.11,-445.00,-10009.09,29266
0.00,-12.57,-0.16,7.00,-492.41,-455.00,-10019.16,29276
0.00,-12.97,-0.40,7.00,-507.45,-467.00,-10028.39,29285
0.00,-13.01,-0.03,7.00,-500.83,-462.00,-10038.46,29294
0.00,-12.75,0.26,7.00,-488.65,-451.00,-10047.70,29302
0.00,-12.83,-0.08,7.00,-497.55,-459.00,-10057.77,29312
0.00,-12.61,0.22,7.00,-485.77,-449.00,-10067.84,29321
0.00,-12.48,0.13,7.00,-484.55,-448.00,-10077.91,29330
0.00,-12.58,-0.10,7.00,-491.46,-454.00,-10087.99,29339
0.00,-12.76,-0.18,7.00,-497.77,-459.00,-10098.90,29348
0.00,-12.95,-0.18,7.00,-502.33,-463.00,-10108.97,29358
0.00,-12.59,0.36,7.00,-482.60,-446.00,-10119.88,29366
0.00,-12.25,0.34,7.00,-474.47,-439.00,-10129.95,29375
0.00,-12.59,-0.34,7.00,-496.75,-458.00,-10140.86,29384
0.00,-12.58,0.02,7.00,-489.10,-452.00,-10150.94,29393
0.00,-12.43,0.15,7.00,-482.70,-446.00,-10161.85,29403
0.00,-12.83,-0.40,7.00,-503.74,-464.00,-10172.76,29412
0.00,-12.50,0.33,7.00,-480.82,-445.00,-10183.67,29421
0.00,-12.57,-0.07,7.00,-490.47,-453.00,-10193.74,29430
0.00,-12.41,0.15,7.00,-482.27,-446.00,-10205.49,29438
0.00,-12.27,0.14,7.00,-478.88,-443.00,-10216.40,29448
0.00,-12.10,0.17,7.00,-474.24,-439.00,-10227.32,29457
0.00,-11.92,0.18,7.00,-469.46,-435.00,-10239.07,29466
0.00,-11.84,0.09,7.00,-469.14,-435.00,-10249.98,29475
0.00,-11.52,0.31,7.00,-456.84,-425.00,-10261.73,29485
0.00,-11.30,0.23,7.00,-452.81,-421.00,-10272.64,29494
0.00,-11.01,0.28,7.00,-444.55,-414.00,-10283.55,29503
0.00,-11.08,-0.07,7.00,-453.45,-422.00,-10294.46,29511
0.00,-10.63,0.46,7.00,-431.52,-403.00,-10306.21,29520
0.00,-10.89,-0.26,7.00,-452.43,-421.00,-10317.12,29530
0.00,-10.49,0.40,7.00,-429.08,-401.00,-10328.88,29539
0.00,-10.13,0.35,7.00,-421.25,-395.00,-10339.79,29548
0.00,-9.97,0.16,7.00,-421.05,-394.00,-10351.54,29557
0.00,-9.32,0.65,7.00,-395.13,-373.00,-10362.45,29566
0.00,-8.98,0.34,7.00,-392.65,-371.00,-10373.36,29575
0.00,-7.89,1.09,7.00,-350.48,-335.00,-10384.27,29584
0.00,-7.67,0.22,7.00,-362.39,-345.00,-10396.02,29593
0.00,-7.34,0.33,7.00,-351.94,-336.00,-10406.93,29602
0.00,-7.05,0.29,7.00,-345.61,-331.00,-10417.84,29612
0.00,-6.41,0.64,7.00,-322.37,-311.00,-10428.76,29620
0.00,-5.89,0.52,7.00,-311.80,-302.00,-10440.51,29629
0.00,-5.45,0.44,7.00,-302.34,-294.00,-10452.26,29638
0.00,-4.93,0.52,7.00,-57.60,-88.00,-10463.17,29647
0.00,-4.49,0.44,7.00,-55.72,-86.00,-10474.92,29656
0.00,-3.70,0.79,7.00,-50.35,-82.00,-10485.83,29665
0.00,-3.45,0.25,7.00,-51.27,-83.00,-10495.90,29674
0.00,-2.40,1.05,7.00,-42.79,-76.00,-10506.82,29683
0.00,-2.71,-0.31,7.00,-49.78,-81.00,-10516.89,29691
0.00,-2.29,0.42,7.00,-44.73,-77.00,-10526.96,29701
0.00,-1.09,1.20,7.00,-35.66,-70.00,-10537.03,29710
0.00,-0.72,0.37,7.00,-37.11,-71.00,-10547.10,29718
0.00,-0.24,0.48,7.00,-34.28,-68.00,-10556.34,29727
0.00,0.33,0.57,7.00,-31.03,-66.00,-10566.41,29736
0.00,0.57,0.23,7.00,-31.22,-66.00,-10575.64,29746
0.00,0.78,0.21,7.00,-30.27,-65.00,-10584.87,29754
0.00,0.91,0.13,7.00,-29.91,-65.00,-10594.11,29763
0.00,1.28,0.37,7.00,-27.09,-62.00,-10603.34,29772
0.00,1.41,0.12,7.00,-27.46,-63.00,-10611.73,29780
0.00,1.49,0.08,7.00,-27.25,-62.00,-10620.96,29790
0.00,2.01,0.52,7.00,-22.86,-59.00,-10629.36,29799
0.00,2.19,0.19,7.00,-23.29,-59.00,-10637.75,29807
0.00,2.63,0.43,7.00,-20.15,-56.00,-10646.14,29816
0.00,2.97,0.35,7.00,-18.75,-55.00,-10654.54,29826
0.00,3.29,0.32,7.00,-17.25,-54.00,-10662.09,29835
0.00,3.52,0.23,7.00,-16.51,-53.00,-10670.49,29843
0.00,3.76,0.24,7.00,-15.26,-52.00,-10678.04,29852
0.00,4.02,0.26,7.00,-13.88,-51.00,-10685.59,29861
0.00,4.27,0.26,7.00,-12.61,-50.00,-10693.15,29870
0.00,4.56,0.29,7.00,-11.02,-49.00,-10700.70,29879
0.00,4.73,0.17,7.00,-10.69,-48.00,-10708.26,29888
0.00,5.02,0.29,7.00,-43.56,-76.00,-10714.97,29896
0.00,5.16,0.14,7.00,-43.19,-76.00,-10722.52,29905
0.00,5.19,0.03,7.00,-44.73,-77.00,-10729.24,29915
0.00,5.22,0.03,7.00,-44.01,-77.00,-10735.95,29923
0.00,5.34,0.12,7.00,-39.16,-72.00,-10743.51,29932
0.00,5.48,0.14,7.00,-35.36,-69.00,-10750.22,29941
0.00,5.35,-0.12,7.00,-43.63,-76.00,-10756.94,29949
0.00,5.67,0.32,7.00,-26.73,-62.00,-10763.65,29959
0.00,5.61,-0.06,7.00,-36.04,-70.00,-10770.37,29968
0.00,5.83,0.22,7.00,-24.71,-60.00,-10777.08,29976
0.00,6.07,0.24,7.00,-18.41,-55.00,-10783.80,29985
0.00,6.30,0.22,7.00,-13.13,-51.00,-10790.51,29995
0.00,6.59,0.30,7.00,-4.25,-43.00,-10797.23,30003
0.00,6.82,0.23,7.00,0.24,40.00,-10803.94,30012
0.00,7.16,0.33,7.00,10.52,48.00,-10809.82,30020
0.00,7.29,0.14,7.00,10.13,48.00,-10815.69,30029
0.00,7.57,0.27,7.00,19.65,56.00,-10820.73,30039
0.00,7.92,0.35,7.00,29.95,65.00,-10824.92,30047
0.00,7.97,0.06,7.00,25.45,61.00,-10829.12,30056
0.00,8.18,0.21,7.00,33.62,68.00,-10831.64,30065
0.00,8.06,-0.12,7.00,23.90,60.00,-10834.16,30073
0.00,7.85,-0.21,7.00,17.14,54.00,-10836.67,30083
0.00,7.41,-0.44,7.00,1.43,41.00,-10837.51,30091
0.00,6.90,-0.51,7.00,-12.49,-50.00,-10839.19,30100
0.00,6.45,-0.45,7.00,-22.86,-59.00,-10840.03,30109
7.62,5.81,-0.64,7.00,-42.36,-75.00,-10840.03,30117
16.38,5.23,-0.58,7.00,-55.13,-86.00,-10840.87,30127
18.23,4.58,-0.65,7.00,-14.05,-51.00,-10841.71,30136
31.09,3.99,-0.59,7.00,-15.48,-52.00,-10842.55,30145
44.38,3.55,-0.44,7.00,-15.06,-52.00,-10843.39,30153
72.78,3.25,-0.30,7.00,-9.37,-47.00,-10844.23,30162
82.31,3.18,-0.06,7.00,-5.79,-44.00,-10845.07,30172
99.75,3.17,-0.01,7.00,0.00,40.00,-10845.91,30181
95.64,3.15,-0.03,7.00,-1.07,-40.00,-10846.75,30189
102.27,3.41,0.26,7.00,0.00,40.00,-10846.75,30198
98.10,3.64,0.22,7.00,0.00,40.00,-10847.59,30208
103.97,4.07,0.43,7.00,0.00,40.00,-10847.59,30216
122.72,4.35,0.29,7.00,0.00,40.00,-10847.59,30225
142.31,4.56,0.21,7.00,0.00,40.00,-10847.59,30233
159.31,4.79,0.23,7.00,0.00,40.00,-10847.59,30242
187.20,4.97,0.19,7.00,0.00,40.00,-10847.59,30252
211.51,5.24,0.27,7.00,0.00,40.00,-10847.59,30260
248.34,5.46,0.22,7.00,0.00,40.00,-10847.59,30269
273.24,5.64,0.19,7.00,0.00,40.00,-10847.59,30277
293.13,5.77,0.13,7.00,0.00,40.00,-10847.59,30286
325.04,5.85,0.08,7.00,0.00,40.00,-10847.59,30296
355.66,5.88,0.03,7.00,0.00,40.00,-10847.59,30304
390.70,5.89,0.01,7.00,0.00,40.00,-10847.59,30313
412.60,5.86,-0.03,7.00,0.00,40.00,-10847.59,30321
403.72,5.78,-0.08,7.00,0.00,40.00,-10847.59,30330
449.75,5.68,-0.10,7.00,0.00,40.00,-10847.59,30340
469.35,5.49,-0.19,7.00,0.00,40.00,-10847.59,30348
484.52,5.22,-0.27,7.00,0.00,40.00,-10847.59,30357
449.75,4.87,-0.35,7.00,0.00,40.00,-10847.59,30365
510.74,4.53,-0.34,7.00,0.00,40.00,-10847.59,30374
469.35,4.17,-0.36,7.00,0.00,40.00,-10847.59,30384
532.57,3.81,-0.37,7.00,0.00,40.00,-10847.59,30392
540.96,3.39,-0.42,7.00,0.00,40.00,-10847.59,30401
543.79,3.00,-0.38,7.00,0.00,40.00,-10847.59,30410
549.47,2.49,-0.51,7.00,0.00,40.00,-10847.59,30418
549.47,2.08,-0.41,7.00,0.00,40.00,-10847.59,30428
552.33,1.66,-0.42,7.00,0.00,40.00,-10847.59,30436
555.21,1.34,-0.32,7.00,0.00,40.00,-10847.59,30445
555.21,0.98,-0.35,7.00,0.00,40.00,-10847.59,30454
560.99,0.59,-0.40,7.00,0.00,40.00,-10847.59,30462
558.09,0.21,-0.38,7.00,0.00,40.00,-10847.59,30472
560.99,-0.09,-0.30,7.00,0.00,40.00,-10846.75,30481
510.74,-0.30,-0.21,7.00,0.00,40.00,-10846.75,30489
560.99,-0.47,-0.16,7.00,0.00,40.00,-10846.75,30498
552.33,-0.56,-0.09,7.00,0.00,40.00,-10846.75,30507
538.15,-0.60,-0.05,7.00,0.00,40.00,-10845.91,30516
471.85,-0.39,0.22,7.00,0.00,40.00,-10845.91,30525
492.26,-0.50,-0.11,7.00,0.00,40.00,-10845.91,30533
469.35,-0.43,0.07,7.00,0.00,40.00,-10845.07,30542
410.37,-0.46,-0.03,7.00,0.00,40.00,-10845.07,30552
367.72,-0.48,-0.02,7.00,0.00,40.00,-10845.07,30560
317.73,-0.58,-0.09,7.00,0.00,40.00,-10844.23,30569
243.87,-0.86,-0.28,7.00,0.00,40.00,-10844.23,30577
167.13,-1.30,-0.44,7.00,0.00,40.00,-10843.39,30586
71.37,-1.82,-0.52,7.00,-36.00,-70.00,-10843.39,30596
0.00,-2.39,-0.57,7.00,-49.20,-81.00,-10842.55,30604
0.00,-2.92,-0.53,7.00,-51.75,-83.00,-10842.55,30613
0.00,-3.70,-0.78,7.00,-56.65,-87.00,-10842.55,30622
0.00,-4.05,-0.34,7.00,-56.61,-87.00,-10842.55,30630
0.00,-4.53,-0.48,7.00,-59.60,-90.00,-10842.55,30640
0.00,-5.14,-0.61,7.00,-315.69,-306.00,-10842.55,30649
0.00,-5.83,-0.69,7.00,-334.62,-322.00,-10843.39,30658
0.00,-6.24,-0.41,7.00,-339.02,-325.00,-10845.07,30666
0.00,-6.58,-0.34,7.00,-346.36,-331.00,-10846.75,30675
0.00,-7.24,-0.66,7.00,-369.16,-351.00,-10849.26,30685
0.00,-7.88,-0.65,7.00,-385.03,-364.00,-10851.78,30694
0.00,-8.37,-0.49,7.00,-393.98,-372.00,-10855.14,30702
0.00,-8.94,-0.57,7.00,-409.94,-385.00,-10858.50,30711
0.00,-9.36,-0.42,7.00,-417.59,-392.00,-10862.69,30721
0.00,-9.84,-0.48,7.00,-430.59,-402.00,-10866.89,30730
0.00,-10.43,-0.59,7.00,-447.68,-417.00,-10871.09,30739
0.00,-10.84,-0.40,7.00,-454.05,-422.00,-10875.28,30747
0.00,-11.27,-0.43,7.00,-465.31,-432.00,-10880.32,30756
0.00,-11.47,-0.21,7.00,-465.96,-432.00,-10885.36,30766
0.00,-12.10,-0.63,7.00,-490.02,-453.00,-10891.23,30775
0.00,-12.00,0.10,7.00,-473.19,-438.00,-10896.27,30784
0.00,-12.45,-0.45,7.00,-495.27,-457.00,-10902.98,30792
0.00,-12.85,-0.40,7.00,-504.38,-465.00,-10908.86,30801
0.00,-13.02,-0.16,7.00,-503.64,-464.00,-10915.57,30811
0.00,-13.24,-0.22,7.00,-510.50,-470.00,-10923.13,30820
0.00,-13.19,0.05,7.00,-503.66,-464.00,-10929.84,30829
0.00,-13.16,0.03,7.00,-503.21,-464.00,-10937.39,30838
0.00,-13.49,-0.33,7.00,-518.86,-477.00,-10944.95,30846
0.00,-13.31,0.18,7.00,-504.09,-464.00,-10953.34,30856
0.00,-13.63,-0.32,7.00,-521.98,-480.00,-10961.74,30865
0.00,-14.03,-0.40,7.00,-533.83,-490.00,-10970.13,30874
0.00,-14.25,-0.22,7.00,-535.80,-491.00,-10978.52,30883
0.00,-14.68,-0.42,7.00,-550.45,-504.00,-10986.91,30893
0.00,-14.35,0.33,7.00,-527.09,-484.00,-10995.31,30901
0.00,-15.03,-0.68,7.00,-564.38,-515.00,-11004.54,30910
0.00,-14.51,0.52,7.00,-527.39,-484.00,-11012.93,30919
0.00,-14.78,-0.27,7.00,-550.03,-503.00,-11022.17,30928
0.00,-14.86,-0.08,7.00,-548.22,-502.00,-11031.40,30938
0.00,-14.92,-0.06,7.00,-549.14,-502.00,-11040.63,30947
0.00,-14.75,0.17,7.00,-540.39,-495.00,-11049.87,30956
0.00,-15.22,-0.47,7.00,-564.81,-516.00,-11059.10,30964
0.00,-15.18,0.04,7.00,-553.76,-506.00,-11069.17,30973
0.00,-15.20,-0.02,7.00,-555.44,-508.00,-11078.40,30983
0.00,-15.36,-0.16,7.00,-562.36,-514.00,-11088.48,30992
0.00,-15.34,0.02,7.00,-558.24,-510.00,-11098.55,31001
0.00,-15.22,0.12,7.00,-553.05,-506.00,-11108.62,31010
0.00,-15.44,-0.21,7.00,-565.18,-516.00,-11118.69,31020
0.00,-15.57,-0.13,7.00,-566.75,-517.00,-11128.76,31028
0.00,-15.36,0.21,7.00,-554.75,-507.00,-11138.84,31037
0.00,-15.27,0.09,7.00,-554.82,-507.00,-11148.91,31046
0.00,-15.50,-0.23,7.00,-567.13,-518.00,-11158.98,31055
0.00,-14.45,1.05,7.00,-515.28,-474.00,-11169.89,31065
0.00,-15.57,-1.12,7.00,-586.78,-534.00,-11179.96,31074
0.00,-14.38,1.19,7.00,-510.75,-470.00,-11190.87,31083
0.00,-14.58,-0.19,7.00,-543.26,-497.00,-11200.95,31091
0.00,-14.98,-0.41,7.00,-557.73,-510.00,-11211.86,31100
0.00,-14.10,0.88,7.00,-509.93,-469.00,-11221.93,31110
0.00,-14.59,-0.49,7.00,-549.48,-503.00,-11232.84,31119
0.00,-14.23,0.36,7.00,-523.44,-481.00,-11242.91,31128
0.00,-14.23,-0.00,7.00,-530.79,-487.00,-11253.82,31137
0.00,-14.15,0.08,7.00,-527.28,-484.00,-11263.90,31147
0.00,-14.95,-0.80,7.00,-564.76,-516.00,-11274.81,31155
0.00,-14.37,0.58,7.00,-522.57,-480.00,-11285.72,31164
0.00,-14.61,-0.24,7.00,-545.15,-499.00,-11295.79,31173
0.00,-14.30,0.31,7.00,-526.16,-483.00,-11306.70,31182
0.00,-14.26,0.04,7.00,-530.62,-487.00,-11317.61,31192
0.00,-14.87,-0.61,7.00,-559.01,-511.00,-11328.52,31201
0.00,-14.31,0.56,7.00,-521.34,-479.00,-11338.60,31210
0.00,-14.47,-0.16,7.00,-539.87,-495.00,-11349.51,31218
0.00,-14.02,0.45,7.00,-516.36,-475.00,-11360.42,31227
0.00,-13.87,0.15,7.00,-518.81,-477.00,-11371.33,31237
0.00,-13.89,-0.02,7.00,-522.48,-480.00,-11382.24,31246
0.00,-13.71,0.17,7.00,-514.34,-473.00,-11393.15,31255
0.00,-13.44,0.27,7.00,-505.59,-466.00,-11404.07,31264
0.00,-13.25,0.19,7.00,-502.30,-463.00,-11414.98,31273
0.00,-13.08,0.17,7.00,-498.53,-460.00,-11425.89,31283
0.00,-12.60,0.47,7.00,-480.58,-445.00,-11436.80,31291
0.00,-13.56,-0.96,7.00,-533.16,-489.00,-11448.55,31300
0.00,-12.70,0.86,7.00,-475.40,-440.00,-11459.46,31309
0.00,-12.68,0.02,7.00,-491.70,-454.00,-11470.37,31319
0.00,-12.51,0.18,7.00,-484.20,-448.00,-11481.28,31328
0.00,-12.27,0.24,7.00,-477.11,-442.00,-11492.20,31337
0.00,-12.05,0.23,7.00,-471.57,-437.00,-11503.11,31346
0.00,-12.08,-0.03,7.00,-477.53,-442.00,-11514.86,31355
0.00,-11.77,0.31,7.00,-463.16,-430.00,-11525.77,31364
0.00,-11.48,0.29,7.00,-456.03,-424.00,-11536.68,31373
0.00,-11.50,-0.02,7.00,-462.83,-430.00,-11548.43,31382
0.00,-11.25,0.24,7.00,-451.51,-420.00,-11559.34,31391
0.00,-10.99,0.26,7.00,-444.65,-414.00,-11570.25,31400
0.00,-10.75,0.24,7.00,-438.99,-410.00,-11581.16,31410
0.00,-10.05,0.70,7.00,-412.34,-387.00,-11592.08,31419
0.00,-9.80,0.25,7.00,-415.05,-389.00,-11603.83,31427
0.00,-9.33,0.48,7.00,-398.64,-376.00,-11614.74,31436
0.00,-8.95,0.38,7.00,-391.05,-369.00,-11625.65,31446
0.00,-8.69,0.26,7.00,-387.11,-366.00,-11637.40,31455
0.00,-8.22,0.47,7.00,-371.28,-352.00,-11648.31,31464
0.00,-7.82,0.40,7.00,-362.39,-345.00,-11660.06,31473
0.00,-7.37,0.45,7.00,-350.38,-335.00,-11670.97,31481
0.00,-6.67,0.70,7.00,-327.74,-316.00,-11681.89,31491
0.00,-6.23,0.44,7.00,-322.03,-311.00,-11692.80,31500
0.00,-5.12,1.11,7.00,-280.98,-276.00,-11704.55,31509
0.00,-4.38,0.75,7.00,-53.90,-85.00,-11715.46,31518
0.00,-3.65,0.72,7.00,-50.38,-82.00,-11726.37,31526
0.00,-2.59,1.07,7.00,-43.66,-76.00,-11737.28,31536
0.00,-1.90,0.69,7.00,-41.74,-75.00,-11747.35,31545
0.00,-1.04,0.86,7.00,-36.74,-70.00,-11757.43,31554
0.00,-0.31,0.72,7.00,-33.67,-68.00,-11766.66,31562
0.00,-0.11,0.20,7.00,-34.75,-69.00,-11775.89,31571
0.00,0.55,0.66,7.00,-29.65,-64.00,-11785.12,31581
0.00,0.85,0.30,7.00,-29.56,-64.00,-11794.36,31589
0.00,0.99,0.15,7.00,-29.43,-64.00,-11803.59,31598
12.78,1.12,0.13,7.00,-28.53,-64.00,-11811.98,31607
12.78,1.00,-0.12,7.00,-30.14,-65.00,-11820.38,31617
16.84,0.96,-0.05,7.00,-29.83,-65.00,-11828.77,31626
27.48,0.94,-0.02,7.00,-28.84,-64.00,-11838.00,31634
20.59,0.53,-0.42,7.00,-33.18,-67.00,-11845.56,31643
19.17,0.04,-0.48,7.00,-35.99,-70.00,-11853.95,31652
15.47,-0.43,-0.47,7.00,-38.53,-72.00,-11862.34,31662
15.93,-0.98,-0.56,7.00,-41.62,-75.00,-11869.90,31671
16.84,-1.25,-0.27,7.00,-41.78,-75.00,-11878.29,31680
16.38,-1.61,-0.36,7.00,-43.95,-77.00,-11885.84,31688
20.59,-2.05,-0.44,7.00,-46.19,-78.00,-11894.24,31697
31.62,-2.05,0.01,7.00,-43.22,-76.00,-11901.79,31707
26.47,-2.35,-0.31,7.00,-46.59,-79.00,-11909.35,31716
29.53,-2.48,-0.12,7.00,-46.14,-78.00,-11916.90,31725
24.47,-2.58,-0.11,7.00,-47.15,-79.00,-11924.45,31734
23.98,-2.81,-0.22,7.00,-48.78,-81.00,-11932.01,31742
23.98,-2.47,0.34,7.00,-44.81,-77.00,-11939.56,31752
31.09,-2.59,-0.12,7.00,-46.49,-79.00,-11947.12,31761
24.97,-2.12,0.47,7.00,-42.49,-75.00,-11954.67,31770
16.38,-1.96,0.16,7.00,-43.65,-76.00,-11962.22,31779
17.77,-1.37,0.59,7.00,-38.86,-72.00,-11969.78,31789
4.33,-0.94,0.43,7.00,-37.96,-71.00,-11976.49,31797
4.33,-0.30,0.64,7.00,-33.92,-68.00,-11984.05,31806
0.00,0.40,0.70,7.00,-30.22,-65.00,-11990.76,31815
0.00,0.91,0.51,7.00,-28.44,-63.00,-11998.32,31824
0.00,1.43,0.52,7.00,-25.78,-61.00,-12005.03,31833
0.00,1.96,0.53,7.00,-23.07,-59.00,-12011.75,31842
0.00,2.44,0.48,7.00,-20.86,-57.00,-12018.46,31851
0.00,2.71,0.27,7.00,-20.36,-57.00,-12026.01,31859
0.00,3.03,0.32,7.00,-18.57,-55.00,-12032.73,31868
0.00,3.45,0.42,7.00,-16.06,-53.00,-12039.44,31878
0.00,3.75,0.30,7.00,-15.02,-52.00,-12045.32,31887
0.00,4.09,0.33,7.00,-13.23,-51.00,-12052.03,31895
0.00,4.33,0.24,7.00,-12.39,-50.00,-12057.91,31904
0.00,4.33,-0.00,7.00,-13.37,-51.00,-12064.62,31913
0.00,4.31,-0.01,7.00,-13.47,-51.00,-12070.50,31922
0.00,4.30,-0.02,7.00,-13.58,-51.00,-12076.37,31931
0.00,4.54,0.25,7.00,-11.30,-49.00,-12082.25,31940
0.00,4.57,0.02,7.00,-12.06,-50.00,-12088.12,31948
0.00,4.64,0.07,7.00,-11.50,-49.00,-12094.00,31958
0.00,4.94,0.29,7.00,-9.15,-47.00,-12099.04,31967
0.00,5.08,0.15,7.00,-44.93,-77.00,-12104.91,31975
0.00,5.49,0.41,7.00,-29.67,-64.00,-12109.95,31984
0.00,5.86,0.37,7.00,-21.17,-57.00,-12115.82,31993
0.00,6.14,0.28,7.00,-15.91,-53.00,-12120.86,32002
0.00,6.46,0.32,7.00,-6.95,-45.00,-12125.90,32011
0.00,6.81,0.34,7.00,2.04,41.00,-12131.77,32020
0.00,6.96,0.16,7.00,2.21,41.00,-12135.97,32028
0.00,7.45,0.49,7.00,21.08,57.00,-12141.00,32037
0.00,7.89,0.44,7.00,30.93,66.00,-12145.20,32047
0.00,8.22,0.33,7.00,37.17,71.00,-12148.56,32055
0.00,8.41,0.19,7.00,39.21,73.00,-12151.08,32064
0.00,8.68,0.27,7.00,47.30,79.00,-12152.75,32072
0.00,8.72,0.04,7.00,43.64,76.00,-12154.43,32081
12.78,8.64,-0.08,7.00,39.20,72.00,-12155.27,32091
41.49,8.57,-0.07,7.00,34.44,69.00,-12155.27,32099
67.88,8.09,-0.48,7.00,8.56,47.00,-12155.27,32108
80.06,7.66,-0.43,7.00,0.00,40.00,-12155.27,32117
108.27,7.00,-0.66,7.00,0.00,40.00,-12155.27,32125
119.01,6.46,-0.54,7.00,0.00,40.00,-12155.27,32135
141.29,6.07,-0.39,7.00,0.00,40.00,-12155.27,32144
162.63,5.71,-0.36,7.00,0.00,40.00,-12155.27,32152
184.76,5.42,-0.30,7.00,0.00,40.00,-12155.27,32161
211.51,5.04,-0.38,7.00,0.00,40.00,-12155.27,32169
221.01,4.63,-0.41,7.00,0.00,40.00,-12155.27,32179
235.10,4.27,-0.35,7.00,0.00,40.00,-12155.27,32188
248.34,4.11,-0.17,7.00,0.00,40.00,-12155.27,32196
259.02,3.93,-0.17,7.00,0.00,40.00,-12155.27,32205
293.13,3.76,-0.18,7.00,0.00,40.00,-12155.27,32214
319.54,3.54,-0.22,7.00,0.00,40.00,-12155.27,32223
338.17,3.34,-0.20,7.00,0.00,40.00,-12155.27,32232
347.80,3.14,-0.20,7.00,0.00,40.00,-12155.27,32240
380.12,2.97,-0.17,7.00,0.00,40.00,-12155.27,32249
397.17,2.89,-0.08,7.00,0.00,40.00,-12155.27,32259
417.10,2.84,-0.05,7.00,0.00,40.00,-12155.27,32267
437.85,2.84,-0.00,7.00,0.00,40.00,-12155.27,32276
454.58,2.84,0.01,7.00,0.00,40.00,-12155.27,32284
469.35,2.87,0.02,7.00,0.00,40.00,-12155.27,32293
484.52,2.91,0.04,7.00,0.00,40.00,-12155.27,32303
492.26,2.97,0.06,7.00,0.00,40.00,-12155.27,32311
502.75,2.95,-0.02,7.00,0.00,40.00,-12155.27,32320
510.74,2.97,0.02,7.00,0.00,40.00,-12155.27,32328
521.55,3.03,0.06,7.00,0.00,40.00,-12155.27,32337
527.04,3.06,0.03,7.00,0.00,40.00,-12155.27,32347
538.15,3.06,0.00,7.00,0.00,40.00,-12155.27,32355
540.96,3.03,-0.03,7.00,0.00,40.00,-12155.27,32364
543.79,2.93,-0.10,7.00,0.00,40.00,-12155.27,32372
521.55,2.82,-0.10,7.00,0.00,40.00,-12155.27,32381
518.83,2.70,-0.12,7.00,0.00,40.00,-12155.27,32391
558.09,2.54,-0.16,7.00,0.00,40.00,-12155.27,32399
575.69,2.36,-0.18,7.00,0.00,40.00,-12155.27,32408
569.77,2.22,-0.13,7.00,0.00,40.00,-12155.27,32417
575.69,2.13,-0.10,7.00,0.00,40.00,-12155.27,32425
569.77,1.91,-0.22,7.00,0.00,40.00,-12155.27,32435
538.15,1.67,-0.24,7.00,0.00,40.00,-12155.27,32444
558.09,1.34,-0.33,7.00,0.00,40.00,-12155.27,32452
540.96,1.00,-0.34,7.00,0.00,40.00,-12155.27,32461
466.86,0.70,-0.30,7.00,0.00,40.00,-12155.27,32470
476.89,0.42,-0.28,7.00,0.00,40.00,-12155.27,32479
417.10,0.26,-0.16,7.00,0.00,40.00,-12154.43,32488
310.54,0.14,-0.12,7.00,0.00,40.00,-12154.43,32496
207.54,0.08,-0.05,7.00,0.00,40.00,-12154.43,32505
57.88,-0.08,-0.16,7.00,-29.31,-64.00,-12154.43,32515
0.00,-0.17,-0.09,7.00,-36.20,-70.00,-12154.43,32523
0.00,-0.29,-0.12,7.00,-36.96,-71.00,-12154.43,32532
0.00,-0.68,-0.39,7.00,-39.97,-73.00,-12155.27,32541
0.00,-1.01,-0.33,7.00,-41.39,-74.00,-12155.27,32549
0.00,-1.03,-0.02,7.00,-40.23,-73.00,-12155.27,32559
0.00,-1.22,-0.19,7.00,-41.85,-75.00,-12155.27,32568
0.00,-1.31,-0.09,7.00,-41.92,-75.00,-12155.27,32576
0.00,-1.38,-0.06,7.00,-42.13,-75.00,-12155.27,32585
0.00,-1.64,-0.27,7.00,-44.30,-77.00,-12155.27,32594
0.00,-1.97,-0.32,7.00,-46.14,-78.00,-12155.27,32603
0.00,-2.35,-0.38,7.00,-48.29,-80.00,-12156.11,32612
0.00,-2.76,-0.40,7.00,-50.40,-82.00,-12156.11,32621
0.00,-3.20,-0.44,7.00,-52.75,-84.00,-12156.95,32629
0.00,-3.59,-0.39,7.00,-54.53,-85.00,-12157.79,32638
0.00,-4.00,-0.41,7.00,-56.65,-87.00,-12157.79,32648
0.00,-4.39,-0.39,7.00,-58.55,-89.00,-12158.63,32656
0.00,-4.83,-0.44,7.00,-60.92,-91.00,-12159.47,32665
0.00,-5.23,-0.39,7.00,-313.49,-304.00,-12161.15,32674
0.00,-5.73,-0.51,7.00,-328.50,-316.00,-12162.83,32683
0.00,-6.25,-0.52,7.00,-341.59,-327.00,-12165.34,32692
0.00,-6.92,-0.67,7.00,-361.37,-344.00,-12167.86,32701
0.00,-6.97,-0.05,7.00,-350.35,-335.00,-12172.06,32710
0.00,-7.48,-0.50,7.00,-371.99,-353.00,-12175.42,32718
0.00,-7.64,-0.16,7.00,-369.18,-351.00,-12179.61,32728
0.00,-7.98,-0.35,7.00,-381.52,-361.00,-12183.81,32737
0.00,-8.07,-0.08,7.00,-378.41,-359.00,-12188.85,32746
0.00,-8.50,-0.43,7.00,-396.02,-373.00,-12193.04,32755
0.00,-8.41,0.09,7.00,-383.41,-363.00,-12197.24,32763
0.00,-8.95,-0.54,7.00,-409.46,-385.00,-12202.27,32773
0.00,-8.70,0.24,7.00,-387.70,-366.00,-12207.31,32782
0.00,-9.18,-0.47,7.00,-413.87,-388.00,-12212.35,32791
0.00,-9.16,0.02,7.00,-403.57,-380.00,-12218.22,32799
0.00,-9.98,-0.82,7.00,-440.99,-411.00,-12224.10,32808
0.00,-9.99,-0.01,7.00,-425.13,-398.00,-12229.97,32818
0.00,-10.07,-0.07,7.00,-428.19,-400.00,-12235.85,32827
0.00,-10.01,0.06,7.00,-424.04,-397.00,-12242.56,32836
0.00,-10.50,-0.49,7.00,-447.38,-417.00,-12249.28,32844
0.00,-10.42,0.08,7.00,-433.90,-405.00,-12256.83,32854
0.00,-11.34,-0.92,7.00,-476.88,-442.00,-12263.55,32863
0.00,-11.41,-0.07,7.00,-461.84,-429.00,-12271.94,32872
0.00,-10.97,0.44,7.00,-440.38,-411.00,-12279.49,32881
0.00,-11.60,-0.63,7.00,-477.40,-442.00,-12287.05,32890
0.00,-10.91,0.68,7.00,-434.22,-406.00,-12294.60,32899
0.00,-10.76,0.15,7.00,-441.06,-411.00,-12303.00,32908
0.00,-10.80,-0.04,7.00,-445.82,-415.00,-12311.39,32917
0.00,-10.70,0.10,7.00,-440.59,-411.00,-12319.78,32926
0.00,-10.60,0.10,7.00,-438.05,-409.00,-12328.17,32935
0.00,-10.34,0.26,7.00,-428.41,-401.00,-12336.57,32945
0.00,-10.47,-0.13,7.00,-439.26,-410.00,-12345.80,32954
0.00,-10.20,0.27,7.00,-424.65,-397.00,-12354.20,32962
0.00,-10.79,-0.59,7.00,-456.70,-425.00,-12363.43,32971
0.00,-10.43,0.37,7.00,-428.34,-401.00,-12373.50,32980
0.00,-10.50,-0.07,7.00,-438.76,-409.00,-12382.73,32990
0.00,-10.90,-0.41,7.00,-455.71,-424.00,-12391.96,32999
0.00,-11.29,-0.38,7.00,-464.81,-431.00,-12401.20,33008
0.00,-11.13,0.16,7.00,-450.06,-419.00,-12411.27,33016
0.00,-11.03,0.10,7.00,-448.69,-418.00,-12420.50,33026
0.00,-11.36,-0.34,7.00,-465.78,-432.00,-12430.57,33035
0.00,-11.28,0.09,7.00,-455.14,-423.00,-12440.65,33044
0.00,-11.12,0.16,7.00,-449.78,-419.00,-12450.72,33053
0.00,-11.53,-0.41,7.00,-471.30,-437.00,-12460.79,33062
0.00,-11.46,0.07,7.00,-460.15,-427.00,-12471.70,33072
0.00,-12.39,-0.93,7.00,-503.36,-464.00,-12481.77,33081
0.00,-12.33,0.06,7.00,-482.12,-446.00,-12492.68,33089
0.00,-12.36,-0.03,7.00,-484.78,-448.00,-12503.60,33098
0.00,-12.70,-0.33,7.00,-499.19,-460.00,-12513.67,33107
0.00,-12.88,-0.18,7.00,-500.63,-462.00,-12524.58,33117
0.00,-12.83,0.05,7.00,-494.83,-457.00,-12535.49,33126
0.00,-12.74,0.09,7.00,-491.82,-454.00,-12546.40,33135
0.00,-13.11,-0.36,7.00,-509.97,-469.00,-12557.31,33143
0.00,-12.77,0.34,7.00,-487.60,-451.00,-12568.23,33153
0.00,-12.71,0.06,7.00,-491.59,-454.00,-12579.98,33162
0.00,-12.77,-0.06,7.00,-495.39,-457.00,-12590.89,33171
0.00,-12.75,0.02,7.00,-493.26,-455.00,-12602.64,33180
0.00,-12.46,0.28,7.00,-480.89,-445.00,-12613.55,33189
0.00,-12.43,0.03,7.00,-485.24,-449.00,-12625.30,33199
0.00,-11.97,0.47,7.00,-464.90,-431.00,-12636.21,33208
0.00,-12.30,-0.33,7.00,-489.25,-452.00,-12647.12,33216
0.00,-11.66,0.64,7.00,-453.77,-422.00,-12658.87,33225
0.00,-11.52,0.14,7.00,-460.18,-427.00,-12669.79,33234
0.00,-10.97,0.55,7.00,-438.42,-409.00,-12681.54,33244
0.00,-10.76,0.21,7.00,-439.89,-410.00,-12692.45,33253
0.00,-10.29,0.47,7.00,-422.85,-396.00,-12704.20,33262
0.00,-9.90,0.39,7.00,-414.70,-389.00,-12715.95,33271
0.00,-9.44,0.46,7.00,-401.84,-378.00,-12727.70,33280
0.00,-9.10,0.34,7.00,-395.89,-373.00,-12738.61,33289
0.00,-8.40,0.70,7.00,-370.94,-352.00,-12750.36,33298
0.00,-7.76,0.64,7.00,-356.00,-340.00,-12761.27,33307
0.00,-7.72,0.03,7.00,-367.44,-349.00,-12772.18,33316
0.00,-6.84,0.88,7.00,-328.39,-316.00,-12783.93,33325
0.00,-6.01,0.83,7.00,-308.51,-300.00,-12795.69,33334
0.00,-5.48,0.53,7.00,-301.42,-294.00,-12806.60,33343
0.00,-4.90,0.58,7.00,-57.14,-88.00,-12818.35,33352
0.00,-4.41,0.49,7.00,-55.09,-86.00,-12829.26,33361
0.00,-3.24,1.17,7.00,-46.49,-79.00,-12840.17,33370
0.00,-2.62,0.62,7.00,-45.61,-78.00,-12851.08,33379
0.00,-1.68,0.94,7.00,-39.66,-73.00,-12861.99,33388
0.00,-0.88,0.80,7.00,-36.16,-70.00,-12872.07,33396
0.00,-0.33,0.55,7.00,-34.42,-69.00,-12882.14,33405
0.00,0.30,0.63,7.00,-30.98,-66.00,-12892.21,33415
0.00,0.96,0.66,7.00,-27.53,-63.00,-12902.28,33424
0.00,1.28,0.31,7.00,-27.36,-63.00,-12911.51,33432
0.00,2.05,0.77,7.00,-21.70,-58.00,-12921.59,33441
0.00,2.23,0.18,7.00,-23.15,-59.00,-12930.82,33451
0.00,2.84,0.62,7.00,-18.33,-55.00,-12940.05,33459
0.00,3.39,0.55,7.00,-15.84,-53.00,-12949.28,33468
0.00,3.48,0.09,7.00,-17.25,-54.00,-12958.52,33477
0.00,3.83,0.35,7.00,-14.42,-52.00,-12967.75,33486
0.00,4.26,0.43,7.00,-11.99,-50.00,-12976.14,33495
0.00,4.43,0.17,7.00,-12.21,-50.00,-12985.37,33504
0.00,4.83,0.41,7.00,-9.22,-47.00,-12993.77,33513
0.00,5.14,0.31,7.00,-40.44,-74.00,-13002.16,33521
0.00,5.43,0.30,7.00,-33.22,-67.00,-13010.55,33530
0.00,5.91,0.48,7.00,-17.57,-54.00,-13018.11,33540
0.00,6.24,0.32,7.00,-12.66,-50.00,-13026.50,33548
0.00,6.59,0.35,7.00,-3.38,-42.00,-13034.90,33557
0.00,6.78,0.20,7.00,-1.52,-41.00,-13042.45,33566
0.00,6.84,0.05,7.00,-3.03,-42.00,-13050.00,33574
0.00,7.04,0.20,7.00,4.87,44.00,-13057.56,33584
0.00,7.29,0.26,7.00,12.38,50.00,-13064.27,33592
0.00,6.98,-0.31,7.00,-6.89,-45.00,-13071.83,33601
0.00,7.37,0.40,7.00,17.31,54.00,-13077.70,33610
0.00,7.40,0.02,7.00,10.45,48.00,-13083.58,33618
0.00,7.67,0.28,7.00,22.39,58.00,-13089.45,33628
0.00,7.73,0.05,7.00,19.24,56.00,-13094.49,33637
0.00,7.89,0.16,7.00,25.48,61.00,-13099.52,33645
0.00,8.03,0.14,7.00,28.70,64.00,-13103.72,33654
0.00,8.23,0.19,7.00,34.52,69.00,-13107.08,33664
0.00,8.23,0.01,7.00,30.94,66.00,-13110.44,33672
0.00,8.29,0.06,7.00,33.46,68.00,-13112.95,33681
32.15,8.20,-0.09,7.00,26.20,62.00,-13114.63,33690
79.32,8.30,0.10,7.00,22.06,58.00,-13116.31,33698
123.66,7.71,-0.59,7.00,0.00,40.00,-13117.15,33708
170.56,7.85,0.13,7.00,0.00,40.00,-13117.15,33717
219.64,7.34,-0.50,7.00,0.00,40.00,-13117.15,33725
265.27,6.66,-0.68,7.00,0.00,40.00,-13117.15,33734
293.13,5.77,-0.89,7.00,0.00,40.00,-13117.15,33742
321.37,4.95,-0.83,7.00,0.00,40.00,-13117.15,33752
343.92,4.38,-0.56,7.00,0.00,40.00,-13117.15,33761
384.32,3.84,-0.54,7.00,0.00,40.00,-13117.15,33769
414.84,3.34,-0.50,7.00,0.00,40.00,-13117.15,33778
428.52,2.75,-0.59,7.00,0.00,40.00,-13117.15,33786
442.58,2.24,-0.51,7.00,0.00,40.00,-13117.99,33796
447.35,1.79,-0.45,7.00,0.00,40.00,-13117.99,33805
457.02,1.40,-0.40,7.00,0.00,40.00,-13117.99,33813
466.86,1.06,-0.33,7.00,0.00,40.00,-13117.99,33822
466.86,0.75,-0.31,7.00,0.00,40.00,-13117.99,33831
466.86,0.53,-0.22,7.00,0.00,40.00,-13117.99,33840
461.92,0.41,-0.13,7.00,0.00,40.00,-13117.99,33849
449.75,0.34,-0.07,7.00,0.00,40.00,-13117.99,33857
437.85,0.35,0.01,7.00,0.00,40.00,-13117.99,33866
426.22,0.48,0.13,7.00,0.00,40.00,-13117.99,33875
414.84,0.70,0.22,7.00,0.00,40.00,-13117.99,33884
403.72,0.94,0.24,7.00,0.00,40.00,-13117.99,33893
395.00,1.28,0.34,7.00,0.00,40.00,-13117.99,33902
388.57,1.69,0.41,7.00,0.00,40.00,-13117.99,33910
384.32,2.19,0.50,7.00,0.00,40.00,-13117.99,33920
380.12,2.70,0.51,7.00,0.00,40.00,-13117.99,33928
380.12,3.24,0.53,7.00,0.00,40.00,-13117.99,33937
359.65,3.72,0.48,7.00,0.00,40.00,-13117.99,33946
382.21,4.21,0.49,7.00,0.00,40.00,-13117.99,33954
384.32,4.64,0.43,7.00,0.00,40.00,-13117.99,33964
397.17,5.00,0.36,7.00,0.00,40.00,-13117.99,33972
403.72,5.35,0.35,7.00,0.00,40.00,-13117.99,33981
419.36,5.63,0.28,7.00,0.00,40.00,-13117.99,33990
435.50,5.89,0.26,7.00,0.00,40.00,-13117.99,33998
454.58,6.13,0.23,7.00,0.00,40.00,-13117.99,34008
466.86,6.39,0.26,7.00,0.00,40.00,-13117.99,34016
435.50,6.54,0.15,7.00,0.00,40.00,-13117.99,34025
489.67,6.72,0.18,7.00,0.00,40.00,-13117.99,34034
500.11,6.84,0.13,7.00,0.00,40.00,-13117.99,34042
508.06,7.02,0.18,7.00,0.00,40.00,-13117.99,34052
516.12,7.17,0.16,7.00,0.00,40.00,-13117.99,34060
529.80,7.28,0.11,7.00,0.00,40.00,-13117.99,34069
540.96,7.38,0.09,7.00,0.00,40.00,-13117.99,34078
549.47,7.42,0.05,7.00,0.00,40.00,-13117.99,34086
505.40,7.48,0.06,7.00,0.00,40.00,-13117.99,34096
505.40,7.55,0.07,7.00,0.00,40.00,-13117.99,34104
569.77,7.58,0.03,7.00,0.00,40.00,-13117.99,34113
513.42,7.65,0.07,7.00,0.00,40.00,-13117.99,34121
575.69,7.69,0.04,7.00,0.00,40.00,-13117.99,34130
575.69,7.74,0.05,7.00,0.00,40.00,-13117.99,34140
575.69,7.78,0.04,7.00,0.00,40.00,-13117.99,34148
572.72,7.87,0.09,7.00,0.00,40.00,-13117.99,34157
563.91,7.97,0.10,7.00,0.00,40.00,-13117.99,34165
543.79,8.10,0.13,7.00,0.00,40.00,-13117.99,34174
505.40,8.22,0.12,7.00,0.00,40.00,-13117.99,34184
459.46,8.33,0.11,7.00,0.00,40.00,-13117.99,34192
408.14,8.44,0.10,7.00,0.00,40.00,-13117.99,34201
321.37,8.48,0.04,7.00,0.00,40.00,-13117.99,34209
197.18,8.39,-0.09,7.00,0.00,40.00,-13117.99,34219
94.02,8.18,-0.21,7.00,7.43,46.00,-13117.99,34228
37.00,7.71,-0.47,7.00,5.64,44.00,-13117.99,34236
10.17,6.99,-0.72,7.00,-14.29,-51.00,-13117.15,34245
0.00,6.25,-0.75,7.00,-33.82,-68.00,-13117.15,34254
0.00,5.50,-0.74,7.00,-52.20,-84.00,-13117.15,34263
0.00,4.78,-0.72,7.00,-13.99,-51.00,-13117.15,34272
0.00,4.33,-0.45,7.00,-15.11,-52.00,-13117.99,34281
0.00,3.33,-1.00,7.00,-22.36,-58.00,-13117.99,34289
0.00,2.81,-0.52,7.00,-23.06,-59.00,-13118.83,34298
0.00,1.61,-1.20,7.00,-31.76,-66.00,-13118.83,34308
0.00,1.24,-0.36,7.00,-30.24,-65.00,-13118.83,34316
0.00,0.48,-0.77,7.00,-35.69,-70.00,-13118.83,34325
0.00,-0.23,-0.71,7.00,-39.00,-72.00,-13118.83,34333
0.00,-1.01,-0.78,7.00,-43.18,-76.00,-13118.83,34342
0.00,-1.69,-0.68,7.00,-46.17,-78.00,-13118.83,34352
0.00,-2.58,-0.89,7.00,-51.44,-83.00,-13119.67,34360
0.00,-3.43,-0.85,7.00,-55.52,-86.00,-13120.51,34369
0.00,-4.27,-0.85,7.00,-59.75,-90.00,-13120.51,34378
0.00,-5.13,-0.85,7.00,-320.22,-309.00,-13121.35,34386
0.00,-5.93,-0.81,7.00,-339.43,-326.00,-13123.03,34396
0.00,-6.48,-0.55,7.00,-347.99,-333.00,-13125.54,34405
0.00,-7.17,-0.69,7.00,-367.88,-350.00,-13128.06,34414
0.00,-7.56,-0.39,7.00,-371.80,-353.00,-13130.58,34422
0.00,-8.23,-0.67,7.00,-394.19,-372.00,-13133.94,34432
0.00,-8.49,-0.26,7.00,-392.41,-370.00,-13137.29,34441
0.00,-9.08,-0.59,7.00,-413.98,-388.00,-13141.49,34450
0.00,-9.48,-0.40,7.00,-420.03,-394.00,-13145.69,34458
0.00,-9.92,-0.43,7.00,-431.54,-403.00,-13149.89,34467
0.00,-10.28,-0.37,7.00,-439.37,-410.00,-13154.92,34477
0.00,-10.49,-0.21,7.00,-441.41,-412.00,-13159.96,34486
0.00,-11.10,-0.61,7.00,-464.86,-431.00,-13164.99,34495
0.00,-11.57,-0.47,7.00,-473.80,-439.00,-13170.87,34504
0.00,-11.69,-0.12,7.00,-469.67,-435.00,-13176.74,34512
0.00,-11.98,-0.29,7.00,-480.37,-444.00,-13182.62,34522
0.00,-12.53,-0.55,7.00,-499.32,-460.00,-13189.33,34531
0.00,-12.39,0.14,7.00,-482.05,-446.00,-13196.05,34540
0.00,-12.66,-0.27,7.00,-496.92,-458.00,-13202.76,34549
0.00,-12.60,0.07,7.00,-488.59,-451.00,-13210.32,34558
0.00,-13.30,-0.71,7.00,-521.74,-479.00,-13217.87,34567
0.00,-13.31,-0.01,7.00,-508.05,-468.00,-13225.43,34576
0.00,-14.28,-0.96,7.00,-551.26,-504.00,-13233.82,34585
0.00,-14.42,-0.14,7.00,-538.28,-493.00,-13242.21,34594
0.00,-14.58,-0.16,7.00,-542.52,-497.00,-13250.61,34604
0.00,-15.10,-0.53,7.00,-563.18,-514.00,-13259.00,34613
0.00,-15.36,-0.26,7.00,-564.16,-515.00,-13267.39,34622
0.00,-15.18,0.18,7.00,-551.10,-504.00,-13276.62,34630
0.00,-15.91,-0.73,7.00,-587.32,-535.00,-13285.86,34639
0.00,-15.60,0.32,7.00,-558.55,-510.00,-13295.09,34649
0.00,-15.67,-0.08,7.00,-568.31,-519.00,-13305.16,34658
0.00,-16.61,-0.94,7.00,-609.02,-553.00,-13315.24,34667
0.00,-16.47,0.14,7.00,-583.88,-532.00,-13325.31,34676
0.00,-16.39,0.08,7.00,-583.18,-531.00,-13335.38,34685
0.00,-16.40,-0.01,7.00,-585.37,-533.00,-13346.29,34694
0.00,-16.40,0.01,7.00,-584.78,-532.00,-13356.36,34703
0.00,-16.32,0.07,7.00,-581.63,-530.00,-13367.27,34712
0.00,-16.25,0.08,7.00,-579.71,-528.00,-13378.19,34721
0.00,-16.50,-0.25,7.00,-592.45,-539.00,-13388.26,34731
0.00,-16.14,0.36,7.00,-571.27,-521.00,-13399.17,34740
0.00,-17.44,-1.30,7.00,-637.16,-577.00,-13410.08,34749
0.00,-16.83,0.61,7.00,-583.68,-532.00,-13420.99,34757
0.00,-17.03,-0.19,7.00,-604.54,-549.00,-13431.90,34766
0.00,-16.96,0.07,7.00,-597.50,-543.00,-13442.81,34776
0.00,-16.67,0.29,7.00,-586.04,-534.00,-13454.57,34785
0.00,-16.40,0.27,7.00,-579.67,-528.00,-13465.48,34794
0.00,-16.74,-0.34,7.00,-600.34,-546.00,-13477.23,34803
0.00,-16.44,0.30,7.00,-579.90,-528.00,-13488.98,34812
0.00,-16.60,-0.17,7.00,-593.40,-540.00,-13499.89,34821
0.00,-15.85,0.75,7.00,-556.35,-509.00,-13511.64,34830
0.00,-16.44,-0.59,7.00,-597.83,-544.00,-13522.55,34839
0.00,-16.02,0.42,7.00,-567.04,-518.00,-13534.30,34848
0.00,-15.70,0.32,7.00,-560.98,-512.00,-13546.05,34857
0.00,-15.88,-0.19,7.00,-575.79,-525.00,-13557.80,34867
0.00,-15.65,0.23,7.00,-561.74,-513.00,-13569.55,34876
0.00,-15.29,0.36,7.00,-549.99,-503.00,-13581.30,34884
0.00,-15.40,-0.11,7.00,-562.31,-514.00,-13593.05,34893
0.00,-14.88,0.52,7.00,-536.47,-492.00,-13604.81,34903
0.00,-14.59,0.29,7.00,-533.86,-490.00,-13616.56,34912
0.00,-14.10,0.48,7.00,-517.96,-476.00,-13628.31,34921
0.00,-14.25,-0.15,7.00,-534.20,-490.00,-13640.06,34930
0.00,-14.05,0.20,7.00,-522.28,-480.00,-13651.81,34939
0.00,-13.61,0.44,7.00,-506.58,-467.00,-13663.56,34948
0.00,-13.49,0.12,7.00,-509.82,-469.00,-13675.31,34957
0.00,-12.92,0.57,7.00,-486.71,-450.00,-13687.06,34966
0.00,-12.70,0.22,7.00,-487.96,-451.00,-13698.81,34975
0.00,-12.03,0.67,7.00,-462.50,-429.00,-13710.56,34984
0.00,-11.95,0.08,7.00,-472.21,-438.00,-13722.31,34994
0.00,-11.16,0.79,7.00,-438.35,-409.00,-13734.06,35003
0.00,-10.73,0.43,7.00,-434.77,-406.00,-13745.81,35012
0.00,-10.36,0.37,7.00,-426.50,-399.00,-13757.57,35020
0.00,-9.80,0.56,7.00,-408.80,-384.00,-13769.32,35030
0.00,-9.33,0.47,7.00,-398.75,-376.00,-13781.07,35039
0.00,-8.69,0.63,7.00,-379.65,-360.00,-13792.82,35048
0.00,-8.18,0.51,7.00,-369.35,-351.00,-13804.57,35057
0.00,-7.06,1.12,7.00,-329.13,-317.00,-13816.32,35066
0.00,-6.67,0.40,7.00,-333.73,-321.00,-13828.07,35075
0.00,-5.79,0.87,7.00,-302.43,-294.00,-13839.82,35084
0.00,-4.78,1.01,7.00,-54.84,-86.00,-13850.73,35093
0.00,-4.07,0.71,7.00,-52.52,-84.00,-13862.48,35102
0.00,-3.45,0.62,7.00,-49.80,-81.00,-13873.39,35110
0.00,-2.03,1.42,7.00,-39.45,-73.00,-13884.30,35120
0.00,-1.95,0.08,7.00,-44.39,-77.00,-13895.22,35129
0.00,-0.50,1.45,7.00,-31.68,-66.00,-13905.29,35138
0.00,-0.14,0.35,7.00,-34.30,-68.00,-13916.20,35146
0.00,0.81,0.95,7.00,-27.19,-62.00,-13926.27,35155
0.00,1.16,0.35,7.00,-27.80,-63.00,-13937.18,35165
0.00,2.41,1.25,7.00,-17.99,-55.00,-13947.26,35173
0.00,3.09,0.68,7.00,-16.82,-54.00,-13957.33,35182
0.00,3.94,0.85,7.00,-11.92,-50.00,-13966.56,35191
0.00,4.87,0.93,7.00,-6.93,-45.00,-13976.63,35200
0.00,5.42,0.55,7.00,-28.65,-64.00,-13985.86,35209
0.00,6.52,1.10,7.00,10.03,48.00,-13995.10,35218
0.00,7.03,0.51,7.00,11.12,49.00,-14004.33,35226
0.00,7.96,0.93,7.00,42.51,75.00,-14012.72,35235
0.00,8.72,0.76,7.00,58.01,88.00,-14020.28,35245
0.00,9.31,0.60,7.00,69.71,98.00,-14027.83,35253
0.00,9.98,0.67,7.00,87.77,113.00,-14033.71,35262
0.00,10.33,0.35,7.00,90.25,116.00,-14039.58,35271
0.00,10.90,0.57,7.00,108.96,131.00,-14044.62,35279
0.00,11.05,0.15,7.00,104.33,127.00,-14048.81,35289
0.00,11.29,0.24,7.00,112.08,134.00,-14051.33,35298
0.00,11.43,0.14,7.00,113.64,135.00,-14053.85,35307
0.00,11.46,0.02,7.00,111.85,134.00,-14054.69,35316
19.17,11.48,0.02,7.00,111.74,134.00,-14054.69,35324
95.64,11.24,-0.24,7.00,82.94,109.00,-14054.69,35334
175.21,11.08,-0.16,7.00,37.19,71.00,-14054.69,35343
248.34,10.67,-0.41,7.00,0.00,40.00,-14054.69,35352
291.43,10.48,-0.19,7.00,0.00,40.00,-14054.69,35360
355.66,9.42,-1.06,7.00,0.00,40.00,-14054.69,35369
426.22,8.53,-0.89,7.00,0.00,40.00,-14054.69,35379
454.58,7.42,-1.11,7.00,0.00,40.00,-14054.69,35387
464.39,6.75,-0.68,7.00,0.00,40.00,-14054.69,35396
479.42,6.17,-0.58,7.00,0.00,40.00,-14054.69,35404
479.42,5.81,-0.36,7.00,0.00,40.00,-14054.69,35414
497.48,5.36,-0.45,7.00,0.00,40.00,-14054.69,35423
546.62,4.93,-0.42,7.00,0.00,40.00,-14054.69,35431
555.21,4.54,-0.39,7.00,0.00,40.00,-14054.69,35440
566.83,4.23,-0.31,7.00,0.00,40.00,-14054.69,35449
575.69,3.99,-0.24,7.00,0.00,40.00,-14054.69,35458
581.66,3.84,-0.15,7.00,0.00,40.00,-14054.69,35467
560.99,3.72,-0.12,7.00,0.00,40.00,-14054.69,35476
587.69,3.60,-0.12,7.00,0.00,40.00,-14054.69,35484
587.69,3.55,-0.05,7.00,0.00,40.00,-14054.69,35493
529.80,3.44,-0.11,7.00,0.00,40.00,-14054.69,35502
529.80,3.36,-0.08,7.00,0.00,40.00,-14054.69,35511
590.72,3.25,-0.11,7.00,0.00,40.00,-14054.69,35520
552.33,3.14,-0.11,7.00,0.00,40.00,-14054.69,35528
590.72,3.03,-0.12,7.00,0.00,40.00,-14054.69,35537
563.91,2.98,-0.05,7.00,0.00,40.00,-14054.69,35546
587.69,2.95,-0.03,7.00,0.00,40.00,-14054.69,35555
552.33,2.91,-0.04,7.00,0.00,40.00,-14054.69,35564
590.72,2.95,0.04,7.00,0.00,40.00,-14054.69,35572
590.72,2.98,0.03,7.00,0.00,40.00,-14054.69,35581
590.72,3.03,0.05,7.00,0.00,40.00,-14054.69,35591
590.72,3.06,0.03,7.00,0.00,40.00,-14054.69,35599
593.77,3.12,0.06,7.00,0.00,40.00,-14054.69,35608
596.83,3.12,0.00,7.00,0.00,40.00,-14054.69,35616
593.77,3.15,0.03,7.00,0.00,40.00,-14054.69,35625
543.79,3.20,0.05,7.00,0.00,40.00,-14054.69,35635
599.90,3.18,-0.02,7.00,0.00,40.00,-14054.69,35643
599.90,3.17,-0.01,7.00,0.00,40.00,-14054.69,35652
602.99,3.18,0.02,7.00,0.00,40.00,-14054.69,35661
549.47,3.18,-0.00,7.00,0.00,40.00,-14054.69,35670
609.21,3.17,-0.01,7.00,0.00,40.00,-14054.69,35679
609.21,3.14,-0.03,7.00,0.00,40.00,-14054.69,35687
578.67,3.10,-0.05,7.00,0.00,40.00,-14054.69,35696
612.34,3.06,-0.04,7.00,0.00,40.00,-14054.69,35705
572.72,2.98,-0.08,7.00,0.00,40.00,-14054.69,35714
615.49,2.90,-0.08,7.00,0.00,40.00,-14054.69,35723
618.64,2.78,-0.12,7.00,0.00,40.00,-14054.69,35732
560.99,2.64,-0.14,7.00,0.00,40.00,-14054.69,35740
625.00,2.46,-0.18,7.00,0.00,40.00,-14054.69,35749
625.00,2.28,-0.18,7.00,0.00,40.00,-14054.69,35758
625.00,2.08,-0.20,7.00,0.00,40.00,-14054.69,35767
625.00,1.88,-0.20,7.00,0.00,40.00,-14053.85,35776
625.00,1.65,-0.23,7.00,0.00,40.00,-14053.85,35784
621.82,1.41,-0.24,7.00,0.00,40.00,-14053.85,35793
621.82,1.19,-0.22,7.00,0.00,40.00,-14053.85,35803
618.64,0.97,-0.22,7.00,0.00,40.00,-14053.85,35811
552.33,0.76,-0.21,7.00,0.00,40.00,-14053.85,35820
563.91,0.55,-0.21,7.00,0.00,40.00,-14053.01,35829
587.69,0.32,-0.23,7.00,0.00,40.00,-14053.01,35837
593.77,0.05,-0.26,7.00,0.00,40.00,-14053.01,35847
566.83,-0.25,-0.30,7.00,0.00,40.00,-14053.01,35855
549.47,-0.60,-0.35,7.00,0.00,40.00,-14053.01,35864
535.36,-0.79,-0.19,7.00,0.00,40.00,-14052.17,35873
516.12,-1.01,-0.22,7.00,0.00,40.00,-14052.17,35881
487.09,-1.06,-0.05,7.00,0.00,40.00,-14051.33,35891
440.21,-1.03,0.04,7.00,0.00,40.00,-14051.33,35900
397.17,-1.14,-0.12,7.00,0.00,40.00,-14050.49,35908
330.62,-1.38,-0.24,7.00,0.00,40.00,-14049.65,35917
226.57,-1.67,-0.29,7.00,0.00,40.00,-14049.65,35926
111.79,-1.84,-0.17,7.00,-19.89,-56.00,-14048.81,35935
21.07,-2.37,-0.53,7.00,-48.08,-80.00,-14047.98,35944
0.00,-2.71,-0.33,7.00,-49.87,-81.00,-14047.98,35953
0.00,-3.28,-0.58,7.00,-53.70,-85.00,-14047.98,35961
0.00,-4.21,-0.93,7.00,-59.81,-90.00,-14047.98,35971
0.00,-4.53,-0.32,7.00,-58.94,-89.00,-14047.98,35980
0.00,-5.04,-0.50,7.00,-311.02,-302.00,-14047.98,35988
0.00,-5.90,-0.86,7.00,-339.71,-326.00,-14048.81,35997
0.00,-6.57,-0.67,7.00,-352.70,-337.00,-14050.49,36006
0.00,-7.65,-1.08,7.00,-387.70,-366.00,-14052.17,36016
0.00,-8.22,-0.57,7.00,-391.87,-370.00,-14054.69,36024
0.00,-9.31,-1.09,7.00,-429.59,-402.00,-14057.21,36033
0.00,-9.47,-0.16,7.00,-415.14,-389.00,-14060.57,36042
0.00,-10.38,-0.91,7.00,-452.66,-421.00,-14063.92,36051
0.00,-11.00,-0.62,7.00,-462.28,-429.00,-14067.28,36061
0.00,-11.76,-0.76,7.00,-484.10,-448.00,-14071.48,36069
0.00,-12.50,-0.74,7.00,-502.33,-463.00,-14075.67,36078
0.00,-13.02,-0.52,7.00,-510.92,-470.00,-14080.71,36087
0.00,-13.03,-0.01,7.00,-500.92,-462.00,-14085.75,36097
0.00,-13.55,-0.52,7.00,-524.13,-481.00,-14091.62,36106
0.00,-14.13,-0.58,7.00,-539.77,-495.00,-14097.50,36115
0.00,-13.88,0.25,7.00,-516.95,-475.00,-14103.37,36123
0.00,-14.38,-0.50,7.00,-544.42,-499.00,-14110.09,36132
0.00,-14.51,-0.13,7.00,-540.39,-495.00,-14115.96,36142
0.00,-14.43,0.08,7.00,-534.21,-490.00,-14123.52,36151
0.00,-14.73,-0.30,7.00,-549.36,-503.00,-14130.23,36160
0.00,-14.48,0.26,7.00,-531.82,-488.00,-14137.79,36169
0.00,-14.78,-0.30,7.00,-550.50,-504.00,-14144.50,36177
0.00,-14.41,0.37,7.00,-527.91,-485.00,-14152.89,36187
0.00,-15.28,-0.87,7.00,-574.44,-524.00,-14160.45,36196
0.00,-14.97,0.31,7.00,-543.24,-497.00,-14168.84,36205
0.00,-15.04,-0.06,7.00,-552.10,-505.00,-14177.23,36214
0.00,-15.34,-0.30,7.00,-564.58,-515.00,-14186.46,36224
0.00,-15.47,-0.13,7.00,-564.19,-515.00,-14194.86,36232
0.00,-15.08,0.38,7.00,-544.37,-498.00,-14204.09,36241
0.00,-15.89,-0.81,7.00,-588.52,-536.00,-14213.33,36250
0.00,-15.29,0.60,7.00,-545.40,-499.00,-14222.56,36259
0.00,-15.66,-0.37,7.00,-573.95,-523.00,-14232.63,36269
0.00,-15.88,-0.21,7.00,-576.13,-525.00,-14241.86,36278
0.00,-15.86,0.02,7.00,-570.99,-521.00,-14251.93,36287
0.00,-15.70,0.16,7.00,-564.22,-515.00,-14262.01,36295
0.00,-15.78,-0.09,7.00,-571.40,-521.00,-14272.08,36304
0.00,-16.48,-0.69,7.00,-600.82,-546.00,-14282.15,36314
0.00,-16.13,0.35,7.00,-571.30,-521.00,-14293.06,36323
0.00,-16.64,-0.51,7.00,-601.02,-546.00,-14303.13,36332
0.00,-16.90,-0.27,7.00,-602.96,-548.00,-14314.04,36341
0.00,-16.73,0.18,7.00,-589.68,-537.00,-14324.96,36350
0.00,-17.41,-0.68,7.00,-623.91,-566.00,-14335.87,36359
0.00,-17.03,0.38,7.00,-593.14,-540.00,-14346.78,36368
0.00,-17.18,-0.15,7.00,-607.68,-552.00,-14357.69,36377
0.00,-16.93,0.25,7.00,-593.37,-540.00,-14369.44,36386
0.00,-17.04,-0.10,7.00,-603.06,-548.00,-14380.35,36396
0.00,-16.70,0.34,7.00,-585.74,-533.00,-14392.10,36405
0.00,-16.91,-0.21,7.00,-601.89,-547.00,-14403.01,36414
0.00,-16.65,0.26,7.00,-586.01,-534.00,-14414.77,36423
0.00,-16.60,0.05,7.00,-589.01,-536.00,-14426.52,36431
0.00,-16.64,-0.04,7.00,-591.99,-539.00,-14438.27,36441
0.00,-16.13,0.51,7.00,-568.17,-518.00,-14450.02,36450
0.00,-15.96,0.18,7.00,-570.43,-520.00,-14460.93,36459
0.00,-15.47,0.49,7.00,-551.98,-505.00,-14472.68,36468
0.00,-15.49,-0.02,7.00,-562.74,-514.00,-14484.43,36477
0.00,-15.04,0.46,7.00,-541.81,-496.00,-14496.18,36487
0.00,-14.86,0.17,7.00,-543.18,-497.00,-14507.93,36495
0.00,-14.98,-0.11,7.00,-551.73,-505.00,-14519.68,36504
0.00,-14.25,0.73,7.00,-516.51,-475.00,-14531.43,36513
0.00,-14.64,-0.39,7.00,-548.76,-502.00,-14543.18,36523
0.00,-14.18,0.45,7.00,-520.57,-478.00,-14554.94,36532
0.00,-13.92,0.26,7.00,-517.71,-476.00,-14566.69,36541
0.00,-13.59,0.33,7.00,-508.09,-468.00,-14578.44,36550
0.00,-13.69,-0.10,7.00,-519.25,-477.00,-14590.19,36559
0.00,-13.16,0.53,7.00,-493.59,-456.00,-14602.78,36569
0.00,-13.03,0.14,7.00,-497.91,-459.00,-14614.53,36577
0.00,-12.54,0.49,7.00,-478.60,-443.00,-14626.28,36586
0.00,-11.99,0.55,7.00,-463.77,-430.00,-14638.03,36595
0.00,-11.84,0.15,7.00,-468.12,-434.00,-14649.78,36604
0.00,-11.20,0.64,7.00,-442.16,-412.00,-14662.37,36614
0.00,-12.04,-0.84,7.00,-492.74,-455.00,-14674.12,36623
0.00,-11.15,0.89,7.00,-435.79,-407.00,-14685.87,36632
0.00,-10.43,0.72,7.00,-421.45,-395.00,-14697.62,36641
0.00,-9.93,0.50,7.00,-413.19,-388.00,-14709.37,36649
0.00,-8.88,1.04,7.00,-376.22,-357.00,-14721.12,36659
0.00,-7.94,0.94,7.00,-354.73,-339.00,-14732.87,36668
0.00,-7.33,0.61,7.00,-346.03,-331.00,-14744.62,36677
0.00,-6.78,0.55,7.00,-333.52,-321.00,-14756.38,36686
0.00,-5.66,1.12,7.00,-293.97,-287.00,-14768.13,36695
0.00,-5.51,0.15,7.00,-309.86,-301.00,-14779.04,36704
0.00,-4.13,1.38,7.00,-50.13,-82.00,-14790.79,36713
0.00,-3.76,0.37,7.00,-52.34,-84.00,-14802.54,36722
0.00,-2.63,1.13,7.00,-43.62,-76.00,-14813.45,36731
0.00,-2.28,0.35,7.00,-45.03,-77.00,-14824.36,36740
0.00,-1.28,1.00,7.00,-37.39,-71.00,-14834.43,36749
0.00,-0.79,0.49,7.00,-37.01,-71.00,-14845.35,36758
0.00,0.17,0.96,7.00,-30.33,-65.00,-14855.42,36766
0.00,0.61,0.44,7.00,-30.21,-65.00,-14865.49,36775
0.00,1.61,1.00,7.00,-22.98,-59.00,-14876.40,36785
0.00,1.94,0.33,7.00,-23.99,-60.00,-14885.63,36794
0.00,2.40,0.46,7.00,-21.14,-57.00,-14895.71,36802
0.00,3.47,1.06,7.00,-13.41,-51.00,-14905.78,36811
0.00,3.95,0.49,7.00,-13.30,-51.00,-14915.01,36820
0.00,5.56,1.61,7.00,-3.75,-43.00,-14924.24,36829
0.00,5.59,0.03,7.00,-34.78,-69.00,-14933.48,36838
0.00,6.45,0.86,7.00,3.53,42.00,-14942.71,36847
0.00,6.91,0.46,7.00,6.82,45.00,-14951.10,36855
0.00,7.20,0.29,7.00,10.93,49.00,-14959.50,36865
0.00,7.90,0.70,7.00,36.62,70.00,-14967.05,36874
0.00,8.34,0.44,7.00,42.39,75.00,-14974.60,36882
0.00,9.03,0.68,7.00,64.32,94.00,-14980.48,36891
0.00,9.27,0.24,7.00,61.48,91.00,-14987.19,36899
0.00,9.53,0.26,7.00,68.46,97.00,-14992.23,36909
0.00,10.11,0.58,7.00,89.19,115.00,-14996.43,36918
0.00,10.36,0.25,7.00,88.96,114.00,-15000.62,36927
0.00,10.50,0.15,7.00,90.55,116.00,-15003.98,36935
0.00,10.72,0.21,7.00,97.21,121.00,-15005.66,36944
53.44,10.99,0.27,7.00,99.38,123.00,-15007.34,36954
103.12,10.45,-0.54,7.00,54.32,85.00,-15007.34,36963
225.17,10.61,0.16,7.00,0.00,40.00,-15007.34,36971
301.74,10.34,-0.28,7.00,0.00,40.00,-15007.34,36980
392.85,9.95,-0.38,7.00,0.00,40.00,-15007.34,36989
414.84,9.17,-0.78,7.00,0.00,40.00,-15007.34,36998
469.35,8.02,-1.16,7.00,0.00,40.00,-15007.34,37007
487.09,7.04,-0.98,7.00,0.00,40.00,-15007.34,37015
454.58,6.25,-0.79,7.00,0.00,40.00,-15007.34,37024
516.12,5.77,-0.48,7.00,0.00,40.00,-15007.34,37033
535.36,5.33,-0.44,7.00,0.00,40.00,-15007.34,37042
555.21,4.80,-0.53,7.00,0.00,40.00,-15007.34,37051
566.83,4.19,-0.62,7.00,0.00,40.00,-15007.34,37059
575.69,3.51,-0.68,7.00,0.00,40.00,-15007.34,37068
535.36,2.96,-0.55,7.00,0.00,40.00,-15007.34,37078
535.36,2.49,-0.46,7.00,0.00,40.00,-15007.34,37086
590.72,2.16,-0.34,7.00,0.00,40.00,-15007.34,37095
540.96,1.86,-0.29,7.00,0.00,40.00,-15007.34,37104
587.69,1.74,-0.12,7.00,0.00,40.00,-15007.34,37112
532.57,1.81,0.06,7.00,0.00,40.00,-15007.34,37122
549.47,2.10,0.29,7.00,0.00,40.00,-15007.34,37131
513.42,2.58,0.47,7.00,0.00,40.00,-15007.34,37139
529.80,3.06,0.48,7.00,0.00,40.00,-15007.34,37148
513.42,3.51,0.45,7.00,0.00,40.00,-15007.34,37156
566.83,3.91,0.40,7.00,0.00,40.00,-15007.34,37166
518.83,4.33,0.42,7.00,0.00,40.00,-15007.34,37175
575.69,4.69,0.36,7.00,0.00,40.00,-15007.34,37183
581.66,4.99,0.31,7.00,0.00,40.00,-15007.34,37192
581.66,5.21,0.21,7.00,0.00,40.00,-15007.34,37200
584.67,5.40,0.19,7.00,0.00,40.00,-15007.34,37210
532.57,5.57,0.17,7.00,0.00,40.00,-15007.34,37219
584.67,5.68,0.11,7.00,0.00,40.00,-15007.34,37227
532.57,5.69,0.01,7.00,0.00,40.00,-15007.34,37236
590.72,5.66,-0.03,7.00,0.00,40.00,-15007.34,37244
540.96,5.66,0.00,7.00,0.00,40.00,-15007.34,37254
560.99,5.66,-0.00,7.00,0.00,40.00,-15007.34,37263
563.91,5.72,0.06,7.00,0.00,40.00,-15007.34,37271
563.91,5.77,0.04,7.00,0.00,40.00,-15007.34,37280
602.99,5.82,0.06,7.00,0.00,40.00,-15007.34,37288
549.47,5.88,0.05,7.00,0.00,40.00,-15007.34,37298
606.09,5.95,0.07,7.00,0.00,40.00,-15007.34,37307
569.77,6.00,0.05,7.00,0.00,40.00,-15007.34,37315
612.34,6.00,-0.00,7.00,0.00,40.00,-15007.34,37324
587.69,5.96,-0.04,7.00,0.00,40.00,-15007.34,37332
593.77,5.89,-0.07,7.00,0.00,40.00,-15007.34,37342
625.00,5.83,-0.06,7.00,0.00,40.00,-15007.34,37351
628.21,5.75,-0.07,7.00,0.00,40.00,-15007.34,37359
631.42,5.70,-0.05,7.00,0.00,40.00,-15007.34,37368
634.65,5.63,-0.07,7.00,0.00,40.00,-15007.34,37377
572.72,5.54,-0.09,7.00,0.00,40.00,-15007.34,37386
634.65,5.45,-0.09,7.00,0.00,40.00,-15007.34,37395
637.90,5.38,-0.07,7.00,0.00,40.00,-15007.34,37403
615.49,5.29,-0.09,7.00,0.00,40.00,-15007.34,37412
641.16,5.19,-0.11,7.00,0.00,40.00,-15007.34,37421
581.66,5.08,-0.10,7.00,0.00,40.00,-15007.34,37430
644.43,4.95,-0.13,7.00,0.00,40.00,-15007.34,37439
644.43,4.84,-0.11,7.00,0.00,40.00,-15007.34,37447
569.77,4.73,-0.11,7.00,0.00,40.00,-15007.34,37456
641.16,4.66,-0.07,7.00,0.00,40.00,-15007.34,37466
641.16,4.70,0.04,7.00,0.00,40.00,-15007.34,37474
631.42,4.86,0.16,7.00,0.00,40.00,-15007.34,37483
584.67,5.07,0.21,7.00,0.00,40.00,-15007.34,37491
575.69,5.36,0.29,7.00,0.00,40.00,-15007.34,37500
563.91,5.66,0.30,7.00,0.00,40.00,-15007.34,37510
593.77,5.93,0.27,7.00,0.00,40.00,-15007.34,37518
584.67,6.06,0.12,7.00,0.00,40.00,-15007.34,37527
569.77,6.27,0.21,7.00,0.00,40.00,-15007.34,37535
563.91,5.97,-0.30,7.00,0.00,40.00,-15006.50,37544
535.36,6.13,0.16,7.00,0.00,40.00,-15006.50,37554
521.55,6.13,-0.00,7.00,0.00,40.00,-15006.50,37562
489.67,6.30,0.18,7.00,0.00,40.00,-15006.50,37571
437.85,6.26,-0.04,7.00,0.00,40.00,-15005.66,37579
351.71,6.09,-0.17,7.00,0.00,40.00,-15005.66,37588
306.99,5.78,-0.31,7.00,0.00,40.00,-15005.66,37598
240.92,5.27,-0.51,7.00,0.00,40.00,-15004.82,37606
153.86,4.75,-0.52,7.00,0.00,40.00,-15003.98,37615
86.12,3.89,-0.87,7.00,-4.21,-43.00,-15003.14,37624
3.93,3.14,-0.74,7.00,-22.21,-58.00,-15003.14,37633
0.00,2.05,-1.10,7.00,-29.16,-64.00,-15003.14,37642
0.00,1.44,-0.61,7.00,-30.26,-65.00,-15003.14,37651
0.00,0.33,-1.11,7.00,-37.77,-71.00,-15003.14,37659
0.00,-0.25,-0.58,7.00,-38.59,-72.00,-15003.14,37668
0.00,-1.10,-0.85,7.00,-43.87,-76.00,-15003.14,37678
0.00,-2.02,-0.92,7.00,-48.77,-81.00,-15003.14,37686
0.00,-3.05,-1.03,7.00,-54.38,-85.00,-15003.98,37695
0.00,-3.84,-0.79,7.00,-57.32,-88.00,-15003.98,37704
0.00,-4.86,-1.02,7.00,-63.38,-93.00,-15004.82,37712
0.00,-5.70,-0.84,7.00,-334.31,-321.00,-15005.66,37722
0.00,-6.66,-0.96,7.00,-360.83,-344.00,-15007.34,37731
0.00,-7.50,-0.84,7.00,-379.33,-359.00,-15009.86,37739
0.00,-8.30,-0.80,7.00,-398.37,-375.00,-15012.37,37748
0.00,-9.17,-0.87,7.00,-421.76,-395.00,-15016.57,37757
0.00,-9.90,-0.73,7.00,-437.06,-408.00,-15020.77,37767
0.00,-10.38,-0.48,7.00,-443.89,-414.00,-15025.80,37776
0.00,-10.71,-0.34,7.00,-449.64,-419.00,-15030.84,37784
0.00,-11.44,-0.73,7.00,-475.50,-440.00,-15036.71,37793
0.00,-11.73,-0.29,7.00,-473.94,-439.00,-15043.43,37803
0.00,-12.15,-0.42,7.00,-487.16,-450.00,-15049.30,37812
0.00,-12.30,-0.15,7.00,-485.42,-449.00,-15056.02,37821
0.00,-12.41,-0.11,7.00,-487.30,-450.00,-15062.73,37830
0.00,-12.41,-0.01,7.00,-485.44,-449.00,-15069.45,37838
0.00,-12.47,-0.05,7.00,-487.74,-451.00,-15076.16,37848
0.00,-12.62,-0.15,7.00,-493.61,-456.00,-15083.72,37857
0.00,-12.71,-0.09,7.00,-494.71,-457.00,-15090.43,37866
0.00,-12.73,-0.01,7.00,-493.50,-456.00,-15097.99,37875
0.00,-12.92,-0.19,7.00,-501.81,-463.00,-15104.70,37884
0.00,-12.93,-0.01,7.00,-498.33,-460.00,-15112.26,37893
0.00,-12.85,0.08,7.00,-494.56,-456.00,-15119.81,37902
0.00,-13.08,-0.23,7.00,-506.66,-467.00,-15128.20,37911
0.00,-13.62,-0.54,7.00,-526.13,-483.00,-15136.60,37920
0.00,-13.45,0.17,7.00,-507.85,-468.00,-15144.99,37929
0.00,-13.92,-0.47,7.00,-532.33,-488.00,-15154.22,37939
0.00,-14.05,-0.13,7.00,-528.88,-485.00,-15163.45,37947
0.00,-13.95,0.10,7.00,-521.88,-479.00,-15171.85,37956
0.00,-14.17,-0.22,7.00,-533.58,-489.00,-15181.92,37965
0.00,-14.33,-0.16,7.00,-536.41,-492.00,-15191.15,37975
0.00,-14.73,-0.40,7.00,-551.26,-504.00,-15201.22,37984
0.00,-14.85,-0.12,7.00,-548.70,-502.00,-15210.46,37993
0.00,-14.99,-0.14,7.00,-552.74,-506.00,-15220.53,38002
0.00,-15.41,-0.42,7.00,-568.63,-519.00,-15230.60,38010
0.00,-15.37,0.04,7.00,-558.36,-510.00,-15240.67,38020
0.00,-15.63,-0.26,7.00,-571.05,-521.00,-15251.58,38029
0.00,-15.98,-0.35,7.00,-581.61,-530.00,-15262.50,38038
0.00,-15.92,0.06,7.00,-571.77,-522.00,-15273.41,38047
0.00,-16.21,-0.29,7.00,-586.18,-534.00,-15284.32,38056
0.00,-16.48,-0.27,7.00,-592.33,-539.00,-15295.23,38066
0.00,-16.68,-0.20,7.00,-595.93,-542.00,-15306.98,38075
0.00,-17.21,-0.53,7.00,-615.93,-559.00,-15318.73,38083
0.00,-16.58,0.63,7.00,-577.08,-526.00,-15330.48,38092
0.00,-17.33,-0.75,7.00,-623.19,-565.00,-15341.39,38102
0.00,-17.08,0.25,7.00,-596.97,-543.00,-15353.14,38111
0.00,-16.91,0.17,7.00,-594.52,-541.00,-15365.73,38120
0.00,-17.72,-0.81,7.00,-634.25,-574.00,-15377.48,38129
0.00,-17.05,0.67,7.00,-587.80,-535.00,-15389.24,38138
0.00,-17.43,-0.38,7.00,-618.32,-561.00,-15400.99,38148
0.00,-17.33,0.10,7.00,-606.07,-550.00,-15413.58,38157
0.00,-17.26,0.07,7.00,-605.08,-550.00,-15425.33,38165
0.00,-17.35,-0.09,7.00,-610.70,-554.00,-15437.92,38174
0.00,-17.08,0.27,7.00,-596.44,-542.00,-15449.67,38183
0.00,-17.11,-0.03,7.00,-603.37,-548.00,-15462.26,38193
0.00,-17.44,-0.33,7.00,-617.45,-560.00,-15474.01,38202
0.00,-16.88,0.56,7.00,-585.87,-533.00,-15486.60,38211
0.00,-17.51,-0.63,7.00,-625.14,-567.00,-15498.35,38220
0.00,-16.75,0.76,7.00,-578.54,-527.00,-15510.94,38230
0.00,-16.85,-0.10,7.00,-598.37,-544.00,-15523.53,38238
0.00,-16.35,0.50,7.00,-573.81,-523.00,-15535.28,38247
0.00,-16.33,0.02,7.00,-582.83,-531.00,-15547.87,38256
0.00,-15.69,0.64,7.00,-554.40,-507.00,-15559.62,38265
0.00,-15.90,-0.22,7.00,-576.91,-526.00,-15572.21,38275
0.00,-15.19,0.71,7.00,-540.57,-495.00,-15584.80,38284
0.00,-15.32,-0.13,7.00,-560.46,-512.00,-15596.55,38293
0.00,-14.54,0.78,7.00,-522.92,-480.00,-15609.14,38302
0.00,-14.32,0.22,7.00,-528.52,-485.00,-15621.73,38310
0.00,-13.56,0.76,7.00,-498.75,-460.00,-15633.48,38320
0.00,-13.31,0.25,7.00,-502.68,-463.00,-15646.07,38329
0.00,-12.95,0.36,7.00,-491.42,-454.00,-15658.66,38338
0.00,-12.32,0.62,7.00,-470.63,-436.00,-15670.41,38347
0.00,-11.91,0.42,7.00,-464.41,-431.00,-15682.16,38356
0.00,-11.22,0.68,7.00,-441.89,-412.00,-15694.75,38366
0.00,-10.67,0.56,7.00,-430.52,-402.00,-15706.50,38375
0.00,-10.12,0.54,7.00,-417.27,-391.00,-15718.26,38384
0.00,-9.56,0.57,7.00,-402.66,-379.00,-15730.85,38392
0.00,-8.69,0.87,7.00,-374.83,-356.00,-15742.60,38402
0.00,-8.52,0.17,7.00,-384.51,-364.00,-15754.35,38411
0.00,-7.50,1.01,7.00,-342.33,-328.00,-15766.10,38420
0.00,-7.30,0.21,7.00,-353.27,-337.00,-15777.85,38429
0.00,-6.36,0.94,7.00,-315.25,-305.00,-15789.60,38437
0.00,-5.84,0.52,7.00,-310.59,-301.00,-15801.35,38447
0.00,-4.79,1.05,7.00,-54.73,-86.00,-15813.94,38456
0.00,-4.34,0.44,7.00,-54.95,-86.00,-15825.69,38465
0.00,-3.28,1.07,7.00,-47.13,-79.00,-15836.60,38473
0.00,-2.97,0.30,7.00,-48.66,-80.00,-15848.35,38482
0.00,-2.01,0.96,7.00,-41.21,-74.00,-15859.26,38492
0.00,-1.55,0.46,7.00,-40.88,-74.00,-15870.18,38501
0.00,-0.65,0.90,7.00,-34.66,-69.00,-15881.09,38509
0.00,-0.00,0.65,7.00,-32.43,-67.00,-15892.00,38518
0.00,1.05,1.05,7.00,-25.56,-61.00,-15902.07,38528
0.00,1.79,0.74,7.00,-23.08,-59.00,-15912.14,38536
0.00,2.93,1.14,7.00,-15.81,-53.00,-15922.21,38545
0.00,4.26,1.34,7.00,-8.34,-46.00,-15932.29,38554
0.00,4.86,0.60,7.00,-8.32,-46.00,-15942.36,38563
0.00,5.59,0.73,7.00,-20.84,-57.00,-15951.59,38572
0.00,6.43,0.85,7.00,2.72,42.00,-15961.66,38581
0.00,7.12,0.69,7.00,16.77,54.00,-15970.90,38589
0.00,7.76,0.64,7.00,31.89,66.00,-15979.29,38598
0.00,8.63,0.87,7.00,58.00,88.00,-15987.68,38607
0.00,9.24,0.61,7.00,68.09,97.00,-15994.40,38616
0.00,9.85,0.62,7.00,83.70,110.00,-16001.11,38625
0.00,10.38,0.53,7.00,95.18,120.00,-16006.99,38634
0.00,10.91,0.53,7.00,108.32,131.00,-16012.02,38643
0.00,10.89,-0.02,7.00,96.78,121.00,-16016.22,38651
0.00,11.26,0.37,7.00,114.02,136.00,-16019.58,38661
0.00,10.88,-0.38,7.00,89.28,115.00,-16022.10,38670
0.00,11.12,0.24,7.00,107.88,130.00,-16022.93,38679
0.00,10.60,-0.52,7.00,79.68,107.00,-16023.77,38687
16.38,10.70,0.10,7.00,93.90,119.00,-16023.77,38696
54.06,10.39,-0.31,7.00,72.74,101.00,-16023.77,38706
92.41,10.24,-0.15,7.00,61.02,91.00,-16023.77,38715
123.66,9.95,-0.30,7.00,37.11,71.00,-16023.77,38723
177.56,9.50,-0.45,7.00,0.00,40.00,-16023.77,38732
235.10,9.21,-0.29,7.00,0.00,40.00,-16023.77,38742
291.43,8.84,-0.36,7.00,0.00,40.00,-16023.77,38750
338.17,8.37,-0.47,7.00,0.00,40.00,-16023.77,38759
375.95,7.70,-0.67,7.00,0.00,40.00,-16023.77,38768
410.37,6.85,-0.86,7.00,0.00,40.00,-16023.77,38776
423.92,5.97,-0.88,7.00,0.00,40.00,-16023.77,38786
444.96,5.32,-0.65,7.00,0.00,40.00,-16023.77,38794
419.36,4.77,-0.55,7.00,0.00,40.00,-16023.77,38803
479.42,4.30,-0.47,7.00,0.00,40.00,-16023.77,38812
457.02,3.80,-0.50,7.00,0.00,40.00,-16023.77,38820
505.40,3.24,-0.56,7.00,0.00,40.00,-16023.77,38830
513.42,2.71,-0.52,7.00,0.00,40.00,-16023.77,38838
524.29,2.30,-0.42,7.00,0.00,40.00,-16023.77,38847
527.04,1.97,-0.33,7.00,0.00,40.00,-16023.77,38856
527.04,1.73,-0.24,7.00,0.00,40.00,-16023.77,38864
521.55,1.61,-0.11,7.00,0.00,40.00,-16023.77,38874
518.83,1.57,-0.04,7.00,0.00,40.00,-16023.77,38882
469.35,1.71,0.14,7.00,0.00,40.00,-16023.77,38891
510.74,2.10,0.39,7.00,0.00,40.00,-16023.77,38900
505.40,2.56,0.45,7.00,0.00,40.00,-16023.77,38908
505.40,3.08,0.53,7.00,0.00,40.00,-16023.77,38918
500.11,3.67,0.59,7.00,0.00,40.00,-16023.77,38927
461.92,4.16,0.49,7.00,0.00,40.00,-16023.77,38935
508.06,4.60,0.44,7.00,0.00,40.00,-16023.77,38944
513.42,5.02,0.42,7.00,0.00,40.00,-16023.77,38952
518.83,5.37,0.35,7.00,0.00,40.00,-16023.77,38962
521.55,5.67,0.30,7.00,0.00,40.00,-16023.77,38970
527.04,5.98,0.31,7.00,0.00,40.00,-16023.77,38979
527.04,6.30,0.32,7.00,0.00,40.00,-16023.77,38988
529.80,6.53,0.22,7.00,0.00,40.00,-16023.77,38996
538.15,6.73,0.20,7.00,0.00,40.00,-16023.77,39006
546.62,6.86,0.13,7.00,0.00,40.00,-16023.77,39014
555.21,6.93,0.06,7.00,0.00,40.00,-16023.77,39023
558.09,6.99,0.06,7.00,0.00,40.00,-16023.77,39032
563.91,7.02,0.03,7.00,0.00,40.00,-16023.77,39041
575.69,6.98,-0.04,7.00,0.00,40.00,-16023.77,39050
581.66,6.99,0.01,7.00,0.00,40.00,-16023.77,39058
590.72,6.93,-0.06,7.00,0.00,40.00,-16023.77,39067
593.77,6.79,-0.13,7.00,0.00,40.00,-16023.77,39076
578.67,6.60,-0.19,7.00,0.00,40.00,-16023.77,39085
602.99,6.44,-0.17,7.00,0.00,40.00,-16023.77,39094
609.21,6.29,-0.15,7.00,0.00,40.00,-16023.77,39102
612.34,6.07,-0.21,7.00,0.00,40.00,-16023.77,39111
615.49,5.89,-0.19,7.00,0.00,40.00,-16023.77,39120
618.64,5.72,-0.16,7.00,0.00,40.00,-16023.77,39129
625.00,5.55,-0.18,7.00,0.00,40.00,-16023.77,39138
625.00,5.39,-0.16,7.00,0.00,40.00,-16023.77,39146
625.00,5.23,-0.16,7.00,0.00,40.00,-16023.77,39155
631.42,5.13,-0.10,7.00,0.00,40.00,-16023.77,39164
634.65,4.99,-0.14,7.00,0.00,40.00,-16023.77,39173
637.90,4.86,-0.13,7.00,0.00,40.00,-16023.77,39182
641.16,4.74,-0.13,7.00,0.00,40.00,-16023.77,39191
641.16,4.65,-0.09,7.00,0.00,40.00,-16023.77,39199
647.72,4.56,-0.09,7.00,0.00,40.00,-16023.77,39208
651.02,4.45,-0.11,7.00,0.00,40.00,-16023.77,39217
651.02,4.36,-0.09,7.00,0.00,40.00,-16023.77,39226
651.02,4.23,-0.12,7.00,0.00,40.00,-16023.77,39235
654.34,4.10,-0.13,7.00,0.00,40.00,-16023.77,39243
654.34,3.83,-0.27,7.00,0.00,40.00,-16023.77,39252
657.68,3.64,-0.19,7.00,0.00,40.00,-16023.77,39261
661.03,3.44,-0.19,7.00,0.00,40.00,-16023.77,39270
661.03,3.28,-0.16,7.00,0.00,40.00,-16023.77,39279
654.34,3.11,-0.17,7.00,0.00,40.00,-16023.77,39287
661.03,2.97,-0.14,7.00,0.00,40.00,-16023.77,39297
599.90,2.84,-0.13,7.00,0.00,40.00,-16023.77,39306
657.68,2.70,-0.14,7.00,0.00,40.00,-16023.77,39314
657.68,2.58,-0.12,7.00,0.00,40.00,-16023.77,39323
657.68,2.47,-0.11,7.00,0.00,40.00,-16023.77,39331
654.34,2.36,-0.11,7.00,0.00,40.00,-16023.77,39341
651.02,2.30,-0.06,7.00,0.00,40.00,-16023.77,39350
647.72,2.31,0.01,7.00,0.00,40.00,-16023.77,39358
641.16,2.38,0.07,7.00,0.00,40.00,-16022.93,39367
628.21,2.53,0.16,7.00,0.00,40.00,-16022.93,39376
612.34,2.67,0.13,7.00,0.00,40.00,-16022.93,39385
587.69,2.85,0.18,7.00,0.00,40.00,-16022.10,39394
546.62,2.99,0.14,7.00,0.00,40.00,-16022.10,39403
508.06,3.10,0.11,7.00,0.00,40.00,-16022.10,39411
469.35,2.84,-0.26,7.00,0.00,40.00,-16021.26,39420
433.17,2.40,-0.43,7.00,0.00,40.00,-16020.42,39429
357.65,2.03,-0.38,7.00,0.00,40.00,-16020.42,39438
317.73,1.64,-0.39,7.00,0.00,40.00,-16019.58,39447
226.57,1.32,-0.31,7.00,0.00,40.00,-16018.74,39455
67.19,0.74,-0.58,7.00,-24.58,-60.00,-16017.90,39464
0.00,0.14,-0.60,7.00,-36.72,-70.00,-16017.06,39474
0.00,-0.62,-0.76,7.00,-41.15,-74.00,-16017.06,39482
0.00,-1.34,-0.72,7.00,-44.57,-77.00,-16017.06,39491
0.00,-2.19,-0.85,7.00,-49.34,-81.00,-16017.90,39500
0.00,-2.96,-0.77,7.00,-52.84,-84.00,-16017.90,39508
0.00,-3.56,-0.60,7.00,-55.20,-86.00,-16017.90,39518
0.00,-4.28,-0.72,7.00,-59.29,-89.00,-16017.90,39527
0.00,-5.15,-0.87,7.00,-321.27,-310.00,-16017.90,39535
0.00,-6.01,-0.85,7.00,-342.20,-328.00,-16018.74,39544
0.00,-6.70,-0.69,7.00,-356.19,-340.00,-16021.26,39554
0.00,-7.27,-0.58,7.00,-368.36,-350.00,-16023.77,39563
0.00,-8.06,-0.79,7.00,-392.30,-370.00,-16027.13,39571
0.00,-8.56,-0.50,7.00,-399.02,-376.00,-16030.49,39580
0.00,-9.25,-0.69,7.00,-420.24,-394.00,-16033.85,39589
0.00,-9.66,-0.40,7.00,-424.56,-397.00,-16038.04,39599
0.00,-10.07,-0.41,7.00,-434.84,-406.00,-16043.08,39607
0.00,-10.42,-0.35,7.00,-442.60,-413.00,-16047.28,39616
0.00,-11.00,-0.58,7.00,-461.42,-429.00,-16052.31,39625
0.00,-11.66,-0.66,7.00,-479.72,-444.00,-16058.19,39634
0.00,-12.35,-0.69,7.00,-497.44,-459.00,-16064.06,39644
0.00,-12.64,-0.29,7.00,-496.86,-458.00,-16069.94,39653
0.00,-13.20,-0.56,7.00,-516.20,-475.00,-16075.81,39661
0.00,-13.52,-0.32,7.00,-519.43,-477.00,-16082.53,39670
0.00,-13.78,-0.26,7.00,-524.81,-482.00,-16088.40,39680
0.00,-13.70,0.09,7.00,-515.69,-474.00,-16095.12,39689
0.00,-14.10,-0.40,7.00,-535.61,-491.00,-16101.83,39698
0.00,-14.54,-0.44,7.00,-547.50,-501.00,-16109.39,39707
0.00,-14.73,-0.18,7.00,-546.82,-501.00,-16116.10,39715
0.00,-14.79,-0.06,7.00,-545.84,-500.00,-16123.65,39725
0.00,-14.78,0.00,7.00,-544.53,-499.00,-16131.21,39734
0.00,-14.36,0.42,7.00,-525.62,-483.00,-16139.60,39743
0.00,-14.65,-0.29,7.00,-547.08,-501.00,-16147.16,39752
0.00,-14.43,0.23,7.00,-531.11,-487.00,-16154.71,39761
0.00,-14.44,-0.01,7.00,-536.27,-492.00,-16163.10,39770
0.00,-14.19,0.25,7.00,-524.70,-482.00,-16171.50,39779
0.00,-14.44,-0.25,7.00,-541.10,-496.00,-16180.73,39788
0.00,-14.51,-0.07,7.00,-539.12,-494.00,-16189.12,39797
0.00,-14.30,0.21,7.00,-528.51,-485.00,-16198.35,39806
0.00,-14.52,-0.22,7.00,-542.35,-497.00,-16207.59,39816
0.00,-14.41,0.11,7.00,-533.20,-489.00,-16216.82,39825
0.00,-14.37,0.05,7.00,-533.25,-489.00,-16226.89,39833
0.00,-14.61,-0.24,7.00,-544.91,-499.00,-16236.13,39842
0.00,-14.01,0.60,7.00,-513.12,-472.00,-16246.20,39852
0.00,-14.55,-0.55,7.00,-549.79,-503.00,-16257.11,39861
0.00,-14.02,0.53,7.00,-514.92,-474.00,-16267.18,39870
0.00,-14.90,-0.87,7.00,-564.85,-516.00,-16277.25,39879
0.00,-14.23,0.67,7.00,-517.36,-476.00,-16288.16,39888
0.00,-14.72,-0.50,7.00,-553.02,-506.00,-16299.08,39897
0.00,-14.39,0.34,7.00,-527.88,-485.00,-16309.99,39906
0.00,-14.43,-0.05,7.00,-536.75,-492.00,-16320.90,39915
0.00,-14.58,-0.15,7.00,-542.52,-497.00,-16331.81,39924
0.00,-14.50,0.08,7.00,-536.06,-491.00,-16342.72,39933
0.00,-14.41,0.10,7.00,-533.18,-489.00,-16354.47,39943
0.00,-14.59,-0.18,7.00,-543.42,-498.00,-16365.38,39952
0.00,-14.33,0.26,7.00,-528.09,-485.00,-16377.13,39960
0.00,-14.05,0.28,7.00,-520.58,-478.00,-16388.89,39969
0.00,-14.64,-0.59,7.00,-552.81,-506.00,-16399.80,39979
0.00,-14.00,0.64,7.00,-512.38,-471.00,-16411.55,39988
0.00,-14.52,-0.51,7.00,-548.13,-502.00,-16423.30,39997
0.00,-13.73,0.79,7.00,-502.55,-463.00,-16434.21,40006
0.00,-13.89,-0.16,7.00,-525.61,-483.00,-16445.96,40015
0.00,-13.46,0.43,7.00,-502.85,-463.00,-16457.71,40024
0.00,-13.49,-0.03,7.00,-512.68,-472.00,-16469.46,40033
0.00,-13.02,0.47,7.00,-491.18,-454.00,-16481.21,40042
0.00,-13.27,-0.25,7.00,-511.74,-471.00,-16493.80,40051
0.00,-12.55,0.72,7.00,-474.50,-440.00,-16505.55,40060
0.00,-13.23,-0.68,7.00,-519.34,-477.00,-16517.30,40070
0.00,-12.43,0.80,7.00,-469.57,-435.00,-16529.90,40079
0.00,-12.98,-0.55,7.00,-510.40,-470.00,-16541.65,40088
0.00,-12.01,0.97,7.00,-455.76,-424.00,-16554.24,40096
0.00,-12.09,-0.08,7.00,-478.76,-443.00,-16565.99,40105
0.00,-11.55,0.53,7.00,-453.14,-422.00,-16578.58,40115
0.00,-11.44,0.11,7.00,-458.67,-426.00,-16590.33,40124
0.00,-11.27,0.17,7.00,-453.30,-422.00,-16602.08,40133
0.00,-10.80,0.47,7.00,-435.53,-407.00,-16614.67,40142
0.00,-10.49,0.31,7.00,-431.15,-403.00,-16626.42,40152
0.00,-10.21,0.28,7.00,-424.48,-397.00,-16638.17,40161
0.00,-9.72,0.49,7.00,-408.12,-384.00,-16650.76,40169
0.00,-9.55,0.17,7.00,-410.28,-385.00,-16662.51,40178
0.00,-9.04,0.51,7.00,-390.66,-369.00,-16674.26,40187
0.00,-8.68,0.36,7.00,-384.70,-364.00,-16686.01,40197
0.00,-8.22,0.45,7.00,-371.59,-353.00,-16698.60,40206
0.00,-7.94,0.28,7.00,-367.82,-350.00,-16710.35,40215
0.00,-7.71,0.23,7.00,-363.14,-346.00,-16722.10,40223
0.00,-7.49,0.22,7.00,-357.77,-341.00,-16734.69,40232
0.00,-7.10,0.39,7.00,-344.75,-330.00,-16746.44,40242
0.00,-7.06,0.04,7.00,-350.72,-335.00,-16758.19,40251
0.00,-6.69,0.37,7.00,-334.92,-322.00,-16769.95,40260
0.00,-5.89,0.80,7.00,-306.10,-298.00,-16782.54,40268
0.00,-5.52,0.36,7.00,-305.78,-297.00,-16794.29,40278
0.00,-4.42,1.11,7.00,-52.65,-84.00,-16806.04,40287
0.00,-3.99,0.42,7.00,-53.29,-84.00,-16817.79,40296
0.00,-3.03,0.96,7.00,-46.31,-79.00,-16829.54,40304
0.00,-2.34,0.69,7.00,-43.96,-77.00,-16841.29,40313
0.00,-1.62,0.72,7.00,-40.23,-73.00,-16852.20,40323
0.00,-0.37,1.25,7.00,-31.88,-66.00,-16863.11,40332
0.00,0.22,0.60,7.00,-31.52,-66.00,-16874.02,40340
0.00,0.98,0.76,7.00,-27.03,-62.00,-16884.93,40349
0.00,2.01,1.03,7.00,-20.83,-57.00,-16895.01,40358
0.00,2.69,0.67,7.00,-18.87,-55.00,-16905.08,40368
0.00,3.73,1.05,7.00,-12.15,-50.00,-16915.99,40376
0.00,4.59,0.86,7.00,-8.63,-47.00,-16926.06,40385
0.00,5.29,0.71,7.00,-28.56,-64.00,-16935.29,40394
0.00,6.03,0.74,7.00,-9.42,-47.00,-16945.37,40402
0.00,6.53,0.50,7.00,-1.89,-41.00,-16954.60,40412
0.00,7.26,0.73,7.00,21.13,57.00,-16963.83,40420
0.00,7.62,0.36,7.00,22.56,58.00,-16973.07,40429
0.00,8.09,0.48,7.00,36.90,71.00,-16981.46,40438
0.00,8.59,0.49,7.00,49.61,81.00,-16989.01,40446
0.00,8.86,0.27,7.00,51.77,83.00,-16995.73,40456
0.00,9.73,0.88,7.00,85.93,112.00,-17002.44,40465
0.00,9.60,-0.14,7.00,62.22,92.00,-17008.32,40473
0.00,10.25,0.65,7.00,94.40,119.00,-17012.51,40482
0.00,10.25,-0.00,7.00,81.16,108.00,-17016.71,40492
0.00,10.60,0.35,7.00,97.12,121.00,-17020.07,40500
0.00,10.00,-0.60,7.00,62.84,92.00,-17022.58,40509
0.00,10.20,0.21,7.00,84.27,110.00,-17024.26,40518
0.00,9.41,-0.79,7.00,44.57,77.00,-17025.94,40526
0.00,9.58,0.16,7.00,67.60,96.00,-17025.94,40536
0.00,8.98,-0.60,7.00,37.50,71.00,-17025.94,40545
6.38,9.00,0.03,7.00,50.56,82.00,-17025.94,40553
49.74,8.19,-0.82,7.00,8.34,46.00,-17025.94,40562
83.07,8.06,-0.13,7.00,10.12,48.00,-17025.94,40571
145.41,7.39,-0.66,7.00,0.00,40.00,-17025.94,40580
198.46,7.25,-0.15,7.00,0.00,40.00,-17025.94,40589
257.47,6.53,-0.72,7.00,0.00,40.00,-17025.94,40598
296.55,5.84,-0.69,7.00,0.00,40.00,-17025.94,40606
323.20,5.00,-0.84,7.00,0.00,40.00,-17025.94,40615
330.62,4.50,-0.50,7.00,0.00,40.00,-17025.94,40624
384.32,4.11,-0.39,7.00,0.00,40.00,-17025.94,40633
408.14,3.82,-0.29,7.00,0.00,40.00,-17025.94,40642
437.85,3.50,-0.31,7.00,0.00,40.00,-17025.94,40650
461.92,3.09,-0.41,7.00,0.00,40.00,-17025.94,40659
435.50,2.67,-0.42,7.00,0.00,40.00,-17025.94,40668
489.67,2.40,-0.27,7.00,0.00,40.00,-17025.94,40677
447.35,2.26,-0.14,7.00,0.00,40.00,-17025.94,40686
497.48,2.25,-0.00,7.00,0.00,40.00,-17025.94,40694
497.48,2.34,0.09,7.00,0.00,40.00,-17025.94,40704
492.26,2.54,0.19,7.00,0.00,40.00,-17025.94,40713
492.26,2.85,0.31,7.00,0.00,40.00,-17025.94,40721
492.26,3.20,0.35,7.00,0.00,40.00,-17025.94,40730
497.48,3.51,0.32,7.00,0.00,40.00,-17025.94,40738
474.36,3.83,0.31,7.00,0.00,40.00,-17025.94,40748
479.42,4.14,0.31,7.00,0.00,40.00,-17025.94,40757
524.29,4.37,0.24,7.00,0.00,40.00,-17025.94,40765
532.57,4.62,0.24,7.00,0.00,40.00,-17025.94,40774
540.96,4.88,0.26,7.00,0.00,40.00,-17025.94,40782
543.79,5.15,0.28,7.00,0.00,40.00,-17025.94,40792
549.47,5.43,0.27,7.00,0.00,40.00,-17025.94,40801
552.33,5.71,0.28,7.00,0.00,40.00,-17025.94,40809
560.99,5.90,0.19,7.00,0.00,40.00,-17025.94,40818
566.83,6.05,0.15,7.00,0.00,40.00,-17025.94,40826
529.80,6.22,0.17,7.00,0.00,40.00,-17025.94,40836
532.57,6.39,0.17,7.00,0.00,40.00,-17025.94,40845
587.69,6.53,0.14,7.00,0.00,40.00,-17025.94,40853
593.77,6.63,0.10,7.00,0.00,40.00,-17025.94,40862
596.83,6.71,0.08,7.00,0.00,40.00,-17025.94,40870
599.90,6.72,0.01,7.00,0.00,40.00,-17025.94,40880
602.99,6.74,0.02,7.00,0.00,40.00,-17025.94,40889
609.21,6.71,-0.03,7.00,0.00,40.00,-17025.94,40897
615.49,6.66,-0.04,7.00,0.00,40.00,-17025.94,40906
615.49,6.64,-0.03,7.00,0.00,40.00,-17025.94,40914
563.91,6.61,-0.03,7.00,0.00,40.00,-17025.94,40924
628.21,6.58,-0.03,7.00,0.00,40.00,-17025.94,40933
634.65,6.55,-0.03,7.00,0.00,40.00,-17025.94,40941
637.90,6.56,0.01,7.00,0.00,40.00,-17025.94,40950
602.99,6.55,-0.01,7.00,0.00,40.00,-17025.94,40958
647.72,6.51,-0.04,7.00,0.00,40.00,-17025.94,40968
651.02,6.52,0.01,7.00,0.00,40.00,-17025.94,40977
590.72,6.56,0.03,7.00,0.00,40.00,-17025.94,40985
657.68,6.61,0.05,7.00,0.00,40.00,-17025.94,40994
596.83,6.66,0.05,7.00,0.00,40.00,-17025.94,41003
661.03,6.74,0.08,7.00,0.00,40.00,-17025.94,41012
661.03,6.76,0.01,7.00,0.00,40.00,-17025.94,41021
661.03,6.74,-0.02,7.00,0.00,40.00,-17025.94,41029
661.03,6.73,-0.01,7.00,0.00,40.00,-17025.94,41038
661.03,6.75,0.02,7.00,0.00,40.00,-17025.94,41047
654.34,6.77,0.03,7.00,0.00,40.00,-17025.94,41056
654.34,6.83,0.05,7.00,0.00,40.00,-17025.94,41064
647.72,6.75,-0.08,7.00,0.00,40.00,-17025.94,41073
584.67,6.59,-0.16,7.00,0.00,40.00,-17025.10,41082
631.42,6.36,-0.22,7.00,0.00,40.00,-17025.10,41091
584.67,6.05,-0.31,7.00,0.00,40.00,-17025.10,41100
572.72,5.67,-0.38,7.00,0.00,40.00,-17025.10,41108
555.21,5.19,-0.48,7.00,0.00,40.00,-17025.10,41117
516.12,4.54,-0.64,7.00,0.00,40.00,-17024.26,41126
543.79,4.11,-0.43,7.00,0.00,40.00,-17024.26,41135
487.09,3.46,-0.65,7.00,0.00,40.00,-17024.26,41144
435.50,3.11,-0.36,7.00,0.00,40.00,-17023.42,41153
392.85,2.69,-0.42,7.00,0.00,40.00,-17023.42,41161
291.43,2.21,-0.48,7.00,0.00,40.00,-17022.58,41170
171.72,1.70,-0.51,7.00,0.00,40.00,-17022.58,41179
80.06,1.04,-0.65,7.00,-19.58,-56.00,-17021.75,41188
4.33,0.32,-0.73,7.00,-36.29,-70.00,-17021.75,41197
0.00,-0.56,-0.88,7.00,-41.35,-74.00,-17021.75,41206
0.00,-1.35,-0.79,7.00,-44.91,-77.00,-17021.75,41214
0.00,-2.24,-0.88,7.00,-49.71,-81.00,-17021.75,41224
0.00,-3.09,-0.85,7.00,-53.87,-85.00,-17021.75,41233
0.00,-3.89,-0.80,7.00,-57.69,-88.00,-17022.58,41241
0.00,-4.80,-0.91,7.00,-62.65,-92.00,-17022.58,41250
0.00,-5.73,-0.92,7.00,-336.63,-323.00,-17023.42,41260
0.00,-6.66,-0.93,7.00,-359.96,-343.00,-17024.26,41268
0.00,-7.44,-0.78,7.00,-376.67,-357.00,-17025.94,41277
0.00,-8.57,-1.13,7.00,-412.02,-387.00,-17028.46,41286
0.00,-9.00,-0.43,7.00,-408.58,-384.00,-17031.82,41295
0.00,-9.87,-0.87,7.00,-439.12,-410.00,-17035.17,41304
0.00,-10.19,-0.32,7.00,-436.26,-407.00,-17039.37,41313
0.00,-10.83,-0.64,7.00,-458.65,-426.00,-17044.41,41322
0.00,-11.14,-0.30,7.00,-459.50,-427.00,-17048.60,41331
0.00,-11.72,-0.58,7.00,-479.65,-444.00,-17053.64,41340
0.00,-11.86,-0.14,7.00,-474.29,-439.00,-17059.52,41350
0.00,-12.46,-0.60,7.00,-498.40,-460.00,-17064.55,41358
0.00,-12.77,-0.32,7.00,-500.70,-462.00,-17070.43,41367
0.00,-13.06,-0.29,7.00,-507.21,-467.00,-17075.46,41376
0.00,-13.42,-0.36,7.00,-517.54,-476.00,-17081.34,41385
0.00,-13.39,0.03,7.00,-509.25,-469.00,-17088.05,41395
0.00,-14.12,-0.73,7.00,-542.64,-497.00,-17093.93,41403
0.00,-14.21,-0.08,7.00,-531.85,-488.00,-17100.64,41412
0.00,-14.83,-0.62,7.00,-558.11,-510.00,-17107.36,41421
0.00,-14.70,0.13,7.00,-539.83,-495.00,-17114.91,41431
0.00,
26iPj-17129.18,41449
0.00,-14.97,0.05,7.00,-548.13,-502.00,-17136.74,41457
0.00,-14.83,0.13,7.00,-543.15,-497.00,-17145.13,41466
0.00,-15.35,-0.52,7.00,-569.17,-519.00,-17152.68,41476
0.00,-14.93,0.42,7.00,-540.00,-495.00,-17161.08,41485
0.00,-15.73,-0.79,7.00,-584.01,-532.00,-17169.47,41494
0.00,-15.25,0.48,7.00,-546.77,-500.00,-17178.70,41503
0.00,-15.14,0.12,7.00,-551.07,-504.00,-17187.93,41511
0.00,-15.62,-0.49,7.00,-575.21,-524.00,-17197.17,41521
0.00,-15.47,0.15,7.00,-558.83,-511.00,-17206.40,41530
0.00,-15.42,0.05,7.00,-559.57,-511.00,-17216.47,41539
0.00,-15.77,-0.35,7.00,-576.28,-525.00,-17225.70,41548
0.00,-15.42,0.35,7.00,-553.49,-506.00,-17235.78,41558
0.00,-15.74,-0.32,7.00,-574.96,-524.00,-17245.85,41567
0.00,-15.68,0.07,7.00,-565.55,-516.00,-17255.92,41576
0.00,-15.42,0.26,7.00,-555.29,-508.00,-17265.99,41584
0.00,-15.94,-0.53,7.00,-584.10,-532.00,-17276.90,41593
0.00,-15.43,0.51,7.00,-550.64,-504.00,-17286.98,41603
0.00,-15.40,0.03,7.00,-559.52,-511.00,-17297.89,41612
0.00,-15.23,0.18,7.00,-552.12,-505.00,-17308.80,41621
0.00,-15.87,-0.64,7.00,-584.49,-532.00,-17319.71,41630
0.00,-15.48,0.38,7.00,-554.42,-507.00,-17330.62,41639
0.00,-16.03,-0.55,7.00,-586.89,-534.00,-17341.53,41648
0.00,-15.81,0.22,7.00,-565.95,-517.00,-17352.44,41657
0.00,-15.64,0.17,7.00,-562.54,-514.00,-17363.36,41666
0.00,-15.90,-0.26,7.00,-577.70,-526.00,-17374.27,41675
0.00,-15.41,0.49,7.00,-550.62,-504.00,-17385.18,41684
0.00,-15.47,-0.05,7.00,-562.68,-514.00,-17396.93,41694
0.00,-15.10,0.37,7.00,-545.07,-499.00,-17407.84,41703
0.00,-15.32,-0.22,7.00,-562.38,-514.00,-17419.59,41712
0.00,-14.71,0.61,7.00,-530.71,-487.00,-17430.50,41720
0.00,-14.91,-0.20,7.00,-551.88,-505.00,-17442.25,41730
0.00,-14.42,0.50,7.00,-525.42,-482.00,-17454.00,41739
0.00,-14.40,0.02,7.00,-534.71,-490.00,-17465.75,41748
0.00,-14.10,0.30,7.00,-521.30,-479.00,-17477.51,41757
0.00,-13.74,0.36,7.00,-511.29,-471.00,-17488.42,41766
0.00,-13.17,0.57,7.00,-492.72,-455.00,-17500.17,41776
0.00,-13.03,0.14,7.00,-498.02,-459.00,-17511.92,41784
0.00,-12.44,0.59,7.00,-474.26,-439.00,-17523.67,41793
0.00,-12.28,0.16,7.00,-478.66,-443.00,-17535.42,41802
0.00,-11.64,0.64,7.00,-453.26,-422.00,-17547.17,41811
0.00,-11.27,0.37,7.00,-449.35,-418.00,-17558.92,41821
0.00,-10.57,0.70,7.00,-425.20,-398.00,-17570.67,41830
0.00,-10.66,-0.09,7.00,-443.31,-413.00,-17581.58,41839
0.00,-10.07,0.59,7.00,-414.95,-389.00,-17593.33,41848
0.00,-9.41,0.66,7.00,-397.21,-374.00,-17605.08,41857
0.00,-8.93,0.49,7.00,-388.49,-367.00,-17616.83,41866
0.00,-8.27,0.66,7.00,-368.67,-350.00,-17628.59,41875
0.00,-7.94,0.33,7.00,-366.84,-349.00,-17639.50,41884
0.00,-7.32,0.62,7.00,-345.81,-331.00,-17651.25,41893
0.00,-7.04,0.28,7.00,-345.44,-331.00,-17663.00,41902
0.00,-6.72,0.33,7.00,-336.39,-323.00,-17674.75,41911
0.00,-6.35,0.37,7.00,-326.44,-315.00,-17686.50,41920
0.00,-6.18,0.17,7.00,-326.22,-315.00,-17698.25,41929
0.00,-6.13,0.05,7.00,-327.36,-315.00,-17710.00,41938
0.00,-5.61,0.52,7.00,-304.95,-297.00,-17721.75,41948
0.00,-5.52,0.09,7.00,-311.18,-302.00,-17733.50,41956
0.00,-5.03,0.49,7.00,-290.85,-285.00,-17745.25,41965
0.00,-4.54,0.49,7.00,-55.74,-86.00,-17757.00,41974
0.00,-4.27,0.27,7.00,-55.29,-86.00,-17768.76,41984
0.00,-3.72,0.55,7.00,-51.41,-83.00,-17780.51,41992
0.00,-2.42,1.30,7.00,-41.88,-75.00,-17791.42,42001
0.00,-2.03,0.39,7.00,-43.61,-76.00,-17802.33,42010
0.00,-1.45,0.58,7.00,-39.90,-73.00,-17813.24,42019
0.00,-0.77,0.68,7.00,-36.12,-70.00,-17824.15,42028
0.00,-0.05,0.72,7.00,-32.37,-67.00,-17834.22,42037
0.00,0.76,0.81,7.00,-27.98,-63.00,-17844.30,42046
0.00,1.41,0.66,7.00,-25.31,-61.00,-17854.37,42054
0.00,2.43,1.02,7.00,-18.75,-55.00,-17864.44,42063
0.00,3.25,0.82,7.00,-15.48,-52.00,-17874.51,42073
0.00,3.99,0.74,7.00,-12.07,-50.00,-17883.74,42081
0.00,4.69,0.70,7.00,-8.72,-47.00,-17892.98,42090
0.00,5.32,0.63,7.00,-29.34,-64.00,-17902.21,42099
0.00,5.98,0.66,7.00,-12.30,-50.00,-17911.44,42107
0.00,6.57,0.59,7.00,1.22,41.00,-17920.67,42117
0.00,7.11,0.54,7.00,13.57,51.00,-17929.07,42126
0.00,7.59,0.48,7.00,24.26,60.00,-17937.46,42134
0.00,8.20,0.62,7.00,42.40,75.00,-17945.02,42143
0.00,8.58,0.37,7.00,46.94,79.00,-17951.73,42152
0.00,9.21,0.63,7.00,67.79,97.00,-17958.45,42161
0.00,9.68,0.47,7.00,76.56,104.00,-17963.48,42170
0.00,9.97,0.29,7.00,80.21,107.00,-17968.52,42179
0.00,10.34,0.36,7.00,90.69,116.00,-17972.71,42187
0.00,10.56,0.22,7.00,93.55,118.00,-17975.23,42196
0.00,10.60,0.04,7.00,90.64,116.00,-17977.75,42206
0.00,10.70,0.10,7.00,94.47,119.00,-17978.59,42215
0.00,10.55,-0.15,7.00,85.92,112.00,-17978.59,42223
0.00,10.50,-0.05,7.00,86.55,112.00,-17978.59,42232
0.00,10.32,-0.18,7.00,79.30,106.00,-17978.59,42242
29.53,10.11,-0.21,7.00,71.63,100.00,-17978.59,42251
58.52,9.80,-0.31,7.00,56.92,87.00,-17978.59,42259
110.90,9.57,-0.23,7.00,34.97,69.00,-17978.59,42268
161.52,8.79,-0.78,7.00,0.00,40.00,-17978.59,42277
210.18,8.08,-0.70,7.00,0.00,40.00,-17978.59,42286
227.98,7.21,-0.87,7.00,0.00,40.00,-17978.59,42295
265.27,6.59,-0.62,7.00,0.00,40.00,-17978.59,42303
300.00,6.20,-0.39,7.00,0.00,40.00,-17978.59,42312
317.73,5.97,-0.23,7.00,0.00,40.00,-17978.59,42321
369.77,5.68,-0.28,7.00,0.00,40.00,-17978.59,42330
392.85,5.37,-0.31,7.00,0.00,40.00,-17978.59,42339
410.37,5.09,-0.28,7.00,0.00,40.00,-17978.59,42347
430.84,4.94,-0.16,7.00,0.00,40.00,-17978.59,42356
449.75,4.82,-0.11,7.00,0.00,40.00,-17978.59,42365
430.84,4.74,-0.09,7.00,0.00,40.00,-17978.59,42374
435.50,4.64,-0.09,7.00,0.00,40.00,-17978.59,42383
447.35,4.57,-0.08,7.00,0.00,40.00,-17978.59,42392
447.35,4.44,-0.12,7.00,0.00,40.00,-17979.43,42400
457.02,4.27,-0.17,7.00,0.00,40.00,-17979.43,42409
492.26,4.06,-0.22,7.00,0.00,40.00,-17979.43,42418
502.75,3.92,-0.13,7.00,0.00,40.00,-17979.43,42427
497.48,3.73,-0.19,7.00,0.00,40.00,-17979.43,42436
505.40,3.54,-0.19,7.00,0.00,40.00,-17979.43,42444
510.74,3.36,-0.18,7.00,0.00,40.00,-17979.43,42454
516.12,3.24,-0.11,7.00,0.00,40.00,-17979.43,42463
518.83,3.17,-0.07,7.00,0.00,40.00,-17979.43,42471
521.55,3.13,-0.04,7.00,0.00,40.00,-17979.43,42480
516.12,3.09,-0.04,7.00,0.00,40.00,-17979.43,42488
521.55,3.03,-0.06,7.00,0.00,40.00,-17979.43,42498
524.29,2.99,-0.03,7.00,0.00,40.00,-17979.43,42507
518.83,2.98,-0.02,7.00,0.00,40.00,-17979.43,42515
524.29,3.00,0.02,7.00,0.00,40.00,-17979.43,42524
500.11,3.01,0.02,7.00,0.00,40.00,-17979.43,42533
538.15,3.05,0.03,7.00,0.00,40.00,-17979.43,42542
538.15,3.04,-0.01,7.00,0.00,40.00,-17979.43,42551
543.79,3.02,-0.02,7.00,0.00,40.00,-17979.43,42559
549.47,2.96,-0.06,7.00,0.00,40.00,-17979.43,42568
552.33,2.88,-0.09,7.00,0.00,40.00,-17979.43,42577
560.99,2.75,-0.12,7.00,0.00,40.00,-17979.43,42586
566.83,2.60,-0.15,7.00,0.00,40.00,-17979.43,42595
572.72,2.46,-0.14,7.00,0.00,40.00,-17979.43,42604
575.69,2.30,-0.16,7.00,0.00,40.00,-17979.43,42612
581.66,2.19,-0.11,7.00,0.00,40.00,-17979.43,42621
584.67,2.04,-0.15,7.00,0.00,40.00,-17979.43,42630
590.72,1.89,-0.15,7.00,0.00,40.00,-17979.43,42639
593.77,1.73,-0.16,7.00,0.00,40.00,-17979.43,42648
596.83,1.59,-0.14,7.00,0.00,40.00,-17979.43,42656
599.90,1.41,-0.18,7.00,0.00,40.00,-17979.43,42665
602.99,1.28,-0.13,7.00,0.00,40.00,-17979.43,42675
612.34,1.20,-0.09,7.00,0.00,40.00,-17979.43,42683
606.09,1.14,-0.05,7.00,0.00,40.00,-17979.43,42692
606.09,1.12,-0.02,7.00,0.00,40.00,-17979.43,42701
609.21,1.11,-0.01,7.00,0.00,40.00,-17979.43,42710
612.34,1.07,-0.04,7.00,0.00,40.00,-17979.43,42719
609.21,1.06,-0.01,7.00,0.00,40.00,-17979.43,42727
609.21,1.03,-0.03,7.00,0.00,40.00,-17979.43,42736
549.47,0.92,-0.11,7.00,0.00,40.00,-17979.43,42745
593.77,0.83,-0.09,7.00,0.00,40.00,-17979.43,42754
584.67,0.64,-0.20,7.00,0.00,40.00,-17979.43,42763
572.72,0.30,-0.33,7.00,0.00,40.00,-17979.43,42772
563.91,0.05,-0.25,7.00,0.00,40.00,-17979.43,42780
549.47,-0.30,-0.35,7.00,0.00,40.00,-17979.43,42789
500.11,-0.61,-0.31,7.00,0.00,40.00,-17978.59,42798
510.74,-0.83,-0.23,7.00,0.00,40.00,-17978.59,42807
484.52,-1.22,-0.39,7.00,0.00,40.00,-17978.59,42816
447.35,-1.71,-0.48,7.00,0.00,40.00,-17978.59,42824
414.84,-2.22,-0.51,7.00,0.00,40.00,-17978.59,42833
382.21,-2.83,-0.62,7.00,0.00,40.00,-17978.59,42843
332.49,-3.61,-0.77,7.00,0.00,40.00,-17977.75,42851
238.00,-4.13,-0.52,7.00,0.00,40.00,-17977.75,42860
182.34,-5.09,-0.97,7.00,-255.17,-255.00,-17977.75,42869
142.31,-6.05,-0.96,7.00,-304.96,-297.00,-17976.91,42878
57.23,-6.94,-0.89,7.00,-359.70,-343.00,-17978.59,42888
14.12,-7.88,-0.94,7.00,-390.60,-369.00,-17981.11,42896
0.00,-7.65,0.23,7.00,-361.76,-344.00,-17983.63,42905
0.00,-9.14,-1.49,7.00,-433.35,-405.00,-17986.14,42914
0.00,-8.42,0.72,7.00,-370.98,-352.00,-17987.82,42924
0.00,-9.52,-1.10,7.00,-435.00,-406.00,-17991.18,42933
0.00,-9.84,-0.33,7.00,-427.61,-400.00,-17993.70,42941
0.00,-10.32,-0.47,7.00,-442.38,-412.00,-17997.06,42950
0.00,-10.83,-0.52,7.00,-456.18,-424.00,-18000.41,42959
0.00,-11.58,-0.75,7.00,-479.60,-444.00,-18004.61,42969
0.00,-11.56,0.02,7.00,-463.68,-430.00,-18008.81,42978
0.00,-12.10,-0.53,7.00,-488.04,-451.00,-18013.84,42986
0.00,-12.14,-0.04,7.00,-479.19,-443.00,-18018.88,42995
0.00,-12.58,-0.44,7.00,-498.32,-460.00,-18023.91,43004
0.00,-12.20,0.38,7.00,-472.29,-438.00,-18029.79,43014
0.00,-12.21,-0.02,7.00,-480.69,-445.00,-18035.66,43023
0.00,-12.46,-0.25,7.00,-491.51,-454.00,-18042.38,43032
0.00,-12.40,0.07,7.00,-483.58,-447.00,-18049.09,43040
0.00,-12.06,0.33,7.00,-469.92,-436.00,-18055.81,43049
0.00,-12.32,-0.26,7.00,-488.34,-451.00,-18062.52,43059
0.00,-12.15,0.18,7.00,-475.07,-440.00,-18069.24,43068
0.00,-12.43,-0.28,7.00,-491.22,-454.00,-18076.79,43077
0.00,-12.29,0.14,7.00,-479.36,-444.00,-18084.35,43086
0.00,-12.11,0.18,7.00,-474.17,-439.00,-18091.90,43095
0.00,-12.14,-0.03,7.00,-479.09,-443.00,-18100.29,43104
0.00,-12.13,0.00,7.00,-478.26,-443.00,-18107.85,43113
0.00,-12.05,0.08,7.00,-474.62,-440.00,-18116.24,43122
0.00,-12.33,-0.28,7.00,-488.73,-452.00,-18124.64,43131
0.00,-12.33,-0.00,7.00,-483.25,-447.00,-18133.87,43141
0.00,-12.06,0.27,7.00,-471.20,-437.00,-18143.10,43149
0.00,-12.83,-0.76,7.00,-510.92,-470.00,-18152.33,43158
0.00,-12.35,0.48,7.00,-474.26,-439.00,-18161.57,43167
0.00,-12.55,-0.20,7.00,-492.86,-455.00,-18170.80,43176
0.00,-12.23,0.32,7.00,-474.39,-439.00,-18180.87,43186
0.00,-12.41,-0.18,7.00,-488.96,-452.00,-18190.94,43195
0.00,-12.66,-0.25,7.00,-496.64,-458.00,-18201.01,43204
0.00,-12.86,-0.20,7.00,-500.40,-461.00,-18211.08,43213
0.00,-12.48,0.38,7.00,-479.58,-444.00,-18222.00,43222
0.00,-12.54,-0.06,7.00,-489.61,-452.00,-18232.07,43231
0.00,-13.18,-0.64,7.00,-517.41,-476.00,-18242.98,43240
0.00,-13.00,0.18,7.00,-496.47,-458.00,-18253.05,43249
0.00,-13.16,-0.16,7.00,-507.21,-467.00,-18263.96,43258
0.00,-13.08,0.08,7.00,-500.37,-461.00,-18274.88,43268
0.00,-12.92,0.16,7.00,-494.70,-457.00,-18286.63,43276
0.00,-13.14,-0.23,7.00,-508.09,-468.00,-18297.54,43285
0.00,-13.08,0.06,7.00,-500.74,-462.00,-18308.45,43294
0.00,-13.18,-0.10,7.00,-506.38,-466.00,-18320.20,43303
0.00,-12.86,0.31,7.00,-490.28,-453.00,-18331.95,43313
0.00,-12.95,-0.09,7.00,-500.63,-462.00,-18342.86,43322
0.00,-12.67,0.28,7.00,-486.03,-449.00,-18354.61,43331
0.00,-12.92,-0.25,7.00,-503.09,-464.00,-18366.36,43339
0.00,-12.60,0.33,7.00,-483.36,-447.00,-18378.11,43348
0.00,-12.77,-0.18,7.00,-497.88,-459.00,-18389.86,43358
0.00,-12.49,0.28,7.00,-481.74,-446.00,-18400.78,43367
0.00,-12.63,-0.13,7.00,-493.27,-455.00,-18413.36,43376
0.00,-12.67,-0.04,7.00,-492.60,-455.00,-18425.12,43385
0.00,-12.63,0.04,7.00,-490.08,-453.00,-18436.87,43395
0.00,-12.60,0.03,7.00,-489.28,-452.00,-18448.62,43404
0.00,-12.38,0.22,7.00,-480.16,-444.00,-18460.37,43412
0.00,-12.32,0.06,7.00,-481.60,-446.00,-18472.96,43421
0.00,-12.53,-0.22,7.00,-492.75,-455.00,-18484.71,43430
0.00,-12.32,0.21,7.00,-478.92,-443.00,-18496.46,43440
0.00,-12.64,-0.32,7.00,-497.49,-459.00,-18509.05,43449
0.00,-12.19,0.45,7.00,-470.67,-436.00,-18520.80,43458
0.00,-12.21,-0.02,7.00,-480.67,-445.00,-18533.39,43467
0.00,-11.96,0.25,7.00,-469.16,-435.00,-18545.98,43476
0.00,-11.76,0.20,7.00,-464.95,-431.00,-18557.73,43485
0.00,-11.21,0.55,7.00,-444.33,-414.00,-18570.32,43494
0.00,-11.18,0.04,7.00,-453.72,-422.00,-18582.91,43503
0.00,-10.67,0.51,7.00,-431.64,-403.00,-18594.66,43512
0.00,-10.48,0.19,7.00,-433.36,-405.00,-18607.25,43522
0.00,-10.01,0.47,7.00,-415.79,-390.00,-18619.84,43531
0.00,-9.48,0.53,7.00,-401.39,-378.00,-18632.43,43540
0.00,-8.95,0.53,7.00,-388.19,-367.00,-18644.18,43548
0.00,-8.50,0.45,7.00,-378.39,-358.00,-18656.77,43557
0.00,-8.16,0.34,7.00,-372.26,-353.00,-18668.52,43567
0.00,-7.63,0.53,7.00,-355.06,-339.00,-18681.11,43576
0.00,-7.41,0.21,7.00,-356.06,-340.00,-18692.86,43585
0.00,-6.86,0.55,7.00,-335.59,-322.00,-18705.45,43594
0.00,-6.18,0.69,7.00,-315.67,-306.00,-18717.21,43602
0.00,-5.55,0.63,7.00,-301.21,-293.00,-18729.80,43612
0.00,-5.13,0.42,7.00,-294.84,-288.00,-18741.55,43621
0.00,-4.12,1.01,7.00,-51.58,-83.00,-18753.30,43630
0.00,-3.89,0.23,7.00,-53.52,-85.00,-18765.05,43638
0.00,-2.48,1.41,7.00,-41.78,-75.00,-18775.96,43648
0.00,-1.97,0.51,7.00,-42.80,-76.00,-18787.71,43657
0.00,-1.10,0.86,7.00,-37.07,-71.00,-18798.62,43666
0.00,0.23,1.33,7.00,-28.53,-64.00,-18809.53,43674
0.00,1.24,1.01,7.00,-24.78,-60.00,-18819.61,43683
0.00,2.22,0.99,7.00,-19.93,-56.00,-18830.52,43693
0.00,3.26,1.04,7.00,-14.51,-52.00,-18840.59,43702
0.00,4.21,0.94,7.00,-10.20,-48.00,-18850.66,43710
0.00,5.20,0.99,7.00,-25.08,-61.00,-18860.73,43719
0.00,5.64,0.44,7.00,-25.36,-61.00,-18870.80,43728
0.00,6.20,0.56,7.00,-8.66,-47.00,-18880.04,43737
0.00,6.29,0.09,7.00,-15.94,-53.00,-18889.27,43746
0.00,6.83,0.54,7.00,6.75,45.00,-18898.50,43755
0.00,7.26,0.43,7.00,15.23,52.00,-18907.74,43763
0.00,7.61,0.34,7.00,22.11,58.00,-18916.13,43772
0.00,8.13,0.52,7.00,38.64,72.00,-18923.68,43781
0.00,8.67,0.54,7.00,52.52,84.00,-18931.24,43790
0.00,9.29,0.62,7.00,69.68,98.00,-18937.11,43799
0.00,9.18,-0.11,7.00,52.14,83.00,-18942.99,43807
0.00,9.63,0.46,7.00,74.91,103.00,-18948.02,43816
0.00,9.37,-0.26,7.00,54.04,85.00,-18953.06,43826
0.00,9.93,0.55,7.00,84.23,110.00,-18956.42,43834
0.00,9.52,-0.41,7.00,54.70,86.00,-18959.77,43843
0.00,9.97,0.46,7.00,83.53,110.00,-18962.29,43852
0.00,9.43,-0.54,7.00,50.09,82.00,-18963.97,43860
2.73,9.72,0.29,7.00,73.76,102.00,-18965.65,43870
43.79,9.07,-0.65,7.00,34.92,69.00,-18966.49,43879
132.30,9.01,-0.06,7.00,13.97,51.00,-18966.49,43887
199.74,8.39,-0.62,7.00,0.00,40.00,-18966.49,43896
262.13,7.75,-0.64,7.00,0.00,40.00,-18966.49,43906
317.73,6.68,-1.07,7.00,0.00,40.00,-18966.49,43914
373.88,5.99,-0.69,7.00,0.00,40.00,-18966.49,43923
419.36,5.46,-0.53,7.00,0.00,40.00,-18966.49,43932
459.46,5.15,-0.31,7.00,0.00,40.00,-18966.49,43940
444.96,4.86,-0.29,7.00,0.00,40.00,-18966.49,43950
524.29,4.47,-0.39,7.00,0.00,40.00,-18966.49,43958
546.62,4.09,-0.38,7.00,0.00,40.00,-18966.49,43967
563.91,3.77,-0.32,7.00,0.00,40.00,-18966.49,43976
581.66,3.59,-0.18,7.00,0.00,40.00,-18966.49,43984
593.77,3.48,-0.12,7.00,0.00,40.00,-18966.49,43994
606.09,3.39,-0.09,7.00,0.00,40.00,-18966.49,44003
612.34,3.28,-0.10,7.00,0.00,40.00,-18966.49,44011
618.64,3.17,-0.12,7.00,0.00,40.00,-18966.49,44020
625.00,3.10,-0.07,7.00,0.00,40.00,-18966.49,44028
628.21,3.12,0.02,7.00,0.00,40.00,-18966.49,44038
628.21,3.14,0.02,7.00,0.00,40.00,-18966.49,44047
631.42,3.16,0.03,7.00,0.00,40.00,-18966.49,44055
575.69,3.12,-0.04,7.00,0.00,40.00,-18966.49,44064
634.65,3.14,0.01,7.00,0.00,40.00,-18966.49,44073
637.90,3.14,-0.00,7.00,0.00,40.00,-18966.49,44082
641.16,3.11,-0.03,7.00,0.00,40.00,-18966.49,44091
644.43,3.06,-0.06,7.00,0.00,40.00,-18966.49,44099
606.09,3.03,-0.03,7.00,0.00,40.00,-18966.49,44108
606.09,2.99,-0.03,7.00,0.00,40.00,-18966.49,44118
647.72,2.91,-0.08,7.00,0.00,40.00,-18966.49,44126
647.72,2.86,-0.06,7.00,0.00,40.00,-18966.49,44135
647.72,2.76,-0.10,7.00,0.00,40.00,-18966.49,44144
647.72,2.67,-0.09,7.00,0.00,40.00,-18966.49,44152
651.02,2.59,-0.08,7.00,0.00,40.00,-18966.49,44162
654.34,2.55,-0.04,7.00,0.00,40.00,-18966.49,44170
651.02,2.45,-0.11,7.00,0.00,40.00,-18966.49,44179
596.83,2.36,-0.09,7.00,0.00,40.00,-18966.49,44188
654.34,2.21,-0.15,7.00,0.00,40.00,-18966.49,44196
654.34,2.06,-0.15,7.00,0.00,40.00,-18966.49,44206
654.34,1.88,-0.18,7.00,0.00,40.00,-18966.49,44215
654.34,1.69,-0.19,7.00,0.00,40.00,-18966.49,44223
651.02,1.49,-0.20,7.00,0.00,40.00,-18966.49,44232
651.02,1.24,-0.25,7.00,0.00,40.00,-18966.49,44240
612.34,0.95,-0.28,7.00,0.00,40.00,-18966.49,44250
651.02,0.72,-0.23,7.00,0.00,40.00,-18966.49,44259
606.09,0.51,-0.22,7.00,0.00,40.00,-18966.49,44267
647.72,0.29,-0.22,7.00,0.00,40.00,-18966.49,44276
647.72,0.03,-0.26,7.00,0.00,40.00,-18966.49,44284
647.72,-0.24,-0.27,7.00,0.00,40.00,-18966.49,44294
644.43,-0.50,-0.26,7.00,0.00,40.00,-18966.49,44303
647.72,-0.75,-0.25,7.00,0.00,40.00,-18966.49,44311
644.43,-1.03,-0.28,7.00,0.00,40.00,-18965.65,44320
641.16,-1.35,-0.32,7.00,0.00,40.00,-18965.65,44329
641.16,-1.67,-0.32,7.00,0.00,40.00,-18965.65,44338
637.90,-2.00,-0.33,7.00,0.00,40.00,-18965.65,44347
634.65,-2.32,-0.31,7.00,0.00,40.00,-18964.81,44356
631.42,-2.66,-0.34,7.00,0.00,40.00,-18964.81,44364
628.21,-2.78,-0.12,7.00,0.00,40.00,-18964.81,44374
625.00,-3.06,-0.28,7.00,0.00,40.00,-18963.97,44382
615.49,-3.40,-0.34,7.00,0.00,40.00,-18963.97,44391
612.34,-3.89,-0.49,7.00,0.00,40.00,-18963.97,44400
599.90,-4.18,-0.29,7.00,0.00,40.00,-18963.13,44408
590.72,-4.38,-0.20,7.00,0.00,40.00,-18963.13,44418
578.67,-4.60,-0.21,7.00,0.00,40.00,-18962.29,44427
516.12,-4.77,-0.17,7.00,0.00,40.00,-18961.45,44435
540.96,-4.89,-0.12,7.00,0.00,40.00,-18960.61,44444
510.74,-5.06,-0.17,7.00,0.00,40.00,-18959.77,44453
466.86,-5.20,-0.14,7.00,0.00,40.00,-18959.77,44462
405.93,-5.44,-0.24,7.00,0.00,40.00,-18958.93,44471
341.99,-5.85,-0.41,7.00,-95.34,-120.00,-18958.09,44480
265.27,-6.15,-0.31,7.00,-194.17,-203.00,-18957.26,44489
179.94,-6.62,-0.47,7.00,-285.29,-280.00,-18957.26,44498
136.25,-7.33,-0.70,7.00,-335.10,-322.00,-18958.09,44507
57.23,-7.53,-0.20,7.00,-360.61,-344.00,-18958.93,44516
12.78,-7.86,-0.33,7.00,-377.82,-358.00,-18959.77,44525
0.00,-8.24,-0.38,7.00,-388.50,-367.00,-18960.61,44534
0.00,-8.51,-0.28,7.00,-393.39,-371.00,-18961.45,44544
0.00,-9.16,-0.65,7.00,-416.92,-391.00,-18963.13,44552
0.00,-9.85,-0.69,7.00,-434.90,-406.00,-18965.65,44561
0.00,-10.33,-0.48,7.00,-442.98,-413.00,-18968.17,44570
0.00,-10.83,-0.49,7.00,-455.55,-424.00,-18970.68,44579
0.00,-11.51,-0.68,7.00,-476.26,-441.00,-18973.20,44589
0.00,-12.16,-0.66,7.00,-492.29,-454.00,-18976.56,44597
0.00,-12.64,-0.47,7.00,-500.31,-461.00,-18980.76,44606
0.00,-13.21,-0.57,7.00,-516.65,-475.00,-18984.11,44615
0.00,-13.77,-0.56,7.00,-530.52,-487.00,-18989.15,44624
0.00,-13.81,-0.03,7.00,-520.83,-479.00,-18994.19,44634
0.00,-14.68,-0.88,7.00,-559.67,-511.00,-18999.22,44642
0.00,-14.66,0.03,7.00,-540.97,-496.00,-19004.26,44651
0.00,-16.37,-16.37,7.00,-911.75,-808.00,0.00,109
0.09,-16.29,0.08,7.00,-580.71,-529.00,0.00,118
0.09,-16.21,0.08,7.00,-578.62,-527.00,-1.68,126
0.09,-16.10,0.11,7.00,-575.47,-525.00,-4.20,136
0.09,-16.03,0.08,7.00,-574.17,-524.00,-5.88,144
0.09,-15.88,0.15,7.00,-568.95,-519.00,-7.55,153
0.09,-15.76,0.12,7.00,-566.59,-517.00,-10.07,161
0.09,-15.54,0.22,7.00,-558.91,-511.00,-11.75,171
0.09,-15.37,0.16,7.00,-556.10,-508.00,-14.27,180
0.09,-15.22,0.15,7.00,-552.62,-505.00,-16.79,188
0.09,-15.05,0.17,7.00,-547.96,-501.00,-19.30,197
0.09,-14.91,0.14,7.00,-545.00,-499.00,-22.66,205
0.09,-14.67,0.24,7.00,-536.85,-492.00,-26.02,215
0.09,-14.48,0.19,7.00,-533.06,-489.00,-30.22,223
0.09,-14.31,0.17,7.00,-529.23,-486.00,-33.57,232
0.09,-14.01,0.30,7.00,-519.32,-477.00,-37.77,241
0.09,-13.81,0.20,7.00,-516.21,-475.00,-42.81,249
0.33,-13.46,0.35,7.00,-504.42,-465.00,-47.00,259
0.09,-13.35,0.11,7.00,-506.71,-467.00,-52.04,267
0.09,-12.90,0.45,7.00,-488.57,-451.00,-56.24,276
0.58,-12.72,0.18,7.00,-489.47,-452.00,-62.11,285
0.09,-12.41,0.31,7.00,-478.98,-443.00,-67.15,293
0.09,-11.93,0.48,7.00,-463.74,-430.00,-72.18,303
0.38,-11.89,0.05,7.00,-471.26,-437.00,-78.06,312
0.14,-11.33,0.56,7.00,-447.14,-416.00,-83.93,320
0.48,-10.92,0.41,7.00,-439.59,-410.00,-89.81,329
0.48,-10.65,0.27,7.00,-435.83,-407.00,-95.68,338
0.14,-10.32,0.33,7.00,-426.26,-399.00,-101.56,347
0.09,-9.79,0.53,7.00,-409.07,-384.00,-108.27,356
0.09,-9.35,0.44,7.00,-399.85,-377.00,-114.99,364
0.09,-9.05,0.30,7.00,-395.23,-373.00,-121.70,373
0.09,-8.74,0.31,7.00,-387.37,-366.00,-128.42,382
0.09,-8.14,0.60,7.00,-366.44,-348.00,-135.13,391
0.09,-7.66,0.48,7.00,-357.05,-341.00,-142.69,400
0.19,-6.84,0.83,7.00,-329.40,-317.00,-149.40,409
0.09,-6.25,0.58,7.00,-319.63,-309.00,-156.96,417
0.09,-5.40,0.85,7.00,-293.02,-287.00,-164.51,427
0.09,-4.73,0.68,7.00,-55.93,-87.00,-171.22,435
0.05,-4.13,0.60,7.00,-53.25,-84.00,-178.78,444
0.05,-3.23,0.90,7.00,-47.57,-80.00,-185.49,453
0.09,-2.78,0.45,7.00,-47.13,-79.00,-192.21,461
0.43,-2.11,0.68,7.00,-42.83,-76.00,-198.08,471
0.09,-1.42,0.69,7.00,-39.32,-73.00,-204.80,479
0.43,-0.67,0.74,7.00,-35.39,-69.00,-210.67,488
0.09,-0.04,0.63,7.00,-32.69,-67.00,-217.39,496
0.05,0.60,0.65,7.00,-29.39,-64.00,-223.26,505
0.09,1.32,0.71,7.00,-25.57,-61.00,-229.14,514
0.05,1.95,0.64,7.00,-22.67,-59.00,-235.01,523
0.05,2.51,0.55,7.00,-20.23,-57.00,-240.89,531
0.05,3.15,0.64,7.00,-16.70,-54.00,-245.93,540
0.05,3.84,0.69,7.00,-13.06,-50.00,-251.80,548
0.05,4.38,0.54,7.00,-10.92,-49.00,-256.84,558
0.05,4.92,0.54,7.00,-8.22,-46.00,-261.87,567
0.24,5.49,0.57,7.00,-26.43,-62.00,-266.91,575
0.58,5.99,0.50,7.00,-15.34,-52.00,-271.11,584
0.05,6.47,0.48,7.00,-3.78,-43.00,-275.30,592
0.05,6.93,0.46,7.00,7.40,46.00,-279.50,601
0.14,7.35,0.42,7.00,17.29,54.00,-283.70,610
0.19,7.70,0.35,7.00,24.40,60.00,-287.05,618
0.19,8.12,0.42,7.00,36.58,70.00,-289.57,627
0.19,8.40,0.28,7.00,40.57,74.00,-292.09,635
0.05,8.82,0.42,7.00,53.78,85.00,-293.77,645
0.00,9.17,0.35,7.00,61.19,91.00,-295.45,653
0.53,9.61,0.44,7.00,73.97,102.00,-296.29,662
0.43,9.88,0.27,7.00,77.28,105.00,-296.29,670
0.43,10.15,0.28,7.00,84.35,111.00,-296.29,679
0.09,10.27,0.12,7.00,84.28,110.00,-296.29,688
0.09,10.68,0.40,7.00,99.97,124.00,-296.29,697
0.09,10.59,-0.09,7.00,87.82,114.00,-296.29,705
0.62,10.85,0.27,7.00,101.59,125.00,-295.45,714
0.38,10.93,0.08,7.00,99.98,124.00,-294.61,723
0.53,11.06,0.13,7.00,104.03,127.00,-293.77,732
0.05,11.00,-0.06,7.00,98.72,123.00,-292.93,741
0.05,10.96,-0.04,7.00,98.08,122.00,-292.09,749
0.14,10.92,-0.04,7.00,97.14,121.00,-291.25,758
0.05,10.95,0.03,7.00,99.48,123.00,-289.57,766
0.05,10.90,-0.05,7.00,96.36,121.00,-287.89,776
0.43,10.85,-0.05,7.00,95.35,120.00,-286.21,784
0.33,10.74,-0.11,7.00,91.46,117.00,-284.54,793
0.09,10.62,-0.12,7.00,88.23,114.00,-282.86,801
0.05,10.48,-0.14,7.00,84.21,110.00,-281.18,811
0.09,10.32,-0.16,7.00,79.68,107.00,-278.66,820
0.05,10.25,-0.07,7.00,79.79,107.00,-276.14,828
0.09,10.11,-0.14,7.00,74.98,103.00,-273.62,837
0.24,10.00,-0.11,7.00,72.88,101.00,-271.11,845
0.09,9.88,-0.12,7.00,69.61,98.00,-268.59,855
0.24,9.91,0.03,7.00,73.27,101.00,-265.23,863
0.09,9.75,-0.16,7.00,65.63,95.00,-262.71,872
0.48,9.74,-0.02,7.00,68.08,97.00,-259.35,880
0.05,9.54,-0.20,7.00,59.53,90.00,-256.00,889
0.05,9.53,-0.01,7.00,63.17,93.00,-252.64,898
0.09,9.46,-0.07,7.00,60.12,90.00,-249.28,907
0.14,9.49,0.03,7.00,62.93,93.00,-245.09,915
0.05,9.53,0.04,7.00,64.02,93.00,-241.73,924
0.05,9.54,0.01,7.00,63.55,93.00,-237.53,932
0.19,9.60,0.07,7.00,66.36,95.00,-234.17,942
0.05,9.62,0.02,7.00,65.88,95.00,-229.98,950
0.38,9.44,-0.19,7.00,57.18,88.00,-225.78,959
0.05,9.47,0.04,7.00,62.49,92.00,-220.75,967
0.09,9.74,0.27,7.00,74.07,102.00,-216.55,976
0.05,9.90,0.16,7.00,75.60,103.00,-211.51,985
0.09,10.00,0.10,7.00,77.07,104.00,-206.48,994
0.19,9.88,-0.12,7.00,69.65,98.00,-201.44,1002
0.24,10.01,0.13,7.00,77.67,105.00,-196.40,1011
0.14,10.06,0.06,7.00,77.77,105.00,-190.53,1019
0.48,10.15,0.08,7.00,80.29,107.00,-185.49,1029
0.14,10.20,0.05,7.00,80.86,108.00,-179.62,1038
0.05,10.35,0.15,7.00,86.75,113.00,-173.74,1046
0.05,10.48,0.13,7.00,89.46,115.00,-168.71,1055
0.14,10.66,0.190.05,-17.60,-17.60,7.00,-966.81,-855.00,0.00,109
0.09,-17.60,-0.00,7.00,-615.07,-558.00,-0.84,118
0.09,-17.61,-0.01,7.00,-615.42,-558.00,-2.52,126
0.09,-17.62,-0.01,7.00,-615.62,-559.00,-5.04,136
0.09,-17.63,-0.02,7.00,-616.16,-559.00,-8.39,144
0.09,-17.66,-0.02,7.00,-616.90,-560.00,-12.59,153
0.28,-17.68,-0.03,7.00,-617.68,-560.00,-18.47,162
0.09,-17.68,-0.00,7.00,-617.13,-560.00,-24.34,171
0.19,-17.75,-0.07,7.00,-620.19,-562.00,-31.06,180
0.43,-17.75,0.00,7.00,-618.81,-561.00,-38.61,188
0.14,-17.75,-0.00,7.00,-618.84,-561.00,-47.00,197
0.14,-17.79,-0.04,7.00,-620.58,-563.00,-55.40,206
0.00,-9.13,-9.13,7.00,-585.79,-533.00,0.00,109
0.05,-9.12,0.01,7.00,-402.99,-379.00,-0.84,118
0.05,-9.11,0.01,7.00,-402.54,-379.00,-1.68,126
0.05,-9.11,0.00,7.00,-402.62,-379.00,-3.36,136
0.05,-9.04,0.07,7.00,-399.50,-376.00,-5.04,144
0.05,-9.11,-0.08,7.00,-404.33,-380.00,-6.71,153
0.05,-9.05,0.06,7.00,-399.93,-377.00,-8.39,161
0.05,-8.94,0.11,7.00,-396.23,-374.00,-10.07,169
0.05,-8.90,0.04,7.00,-396.83,-374.00,-12.59,179
0.05,-8.90,0.00,7.00,-397.33,-374.00,-15.11,188
0.05,-8.80,0.09,7.00,-393.23,-371.00,-17.63,196
0.05,-8.74,0.06,7.00,-392.20,-370.00,-20.98,205
0.14,-8.67,0.07,7.00,-390.42,-369.00,-24.34,214
0.05,-8.58,0.09,7.00,-387.80,-366.00,-27.70,223
0.05,-8.48,0.11,7.00,-384.80,-364.00,-31.06,231
0.19,-8.45,0.03,7.00,-385.69,-365.00,-35.25,240
0.05,-8.24,0.21,7.00,-376.75,-357.00,-38.61,248
0.19,-8.28,-0.05,7.00,-383.02,-362.00,-43.65,258
0.00,-8.06,0.22,7.00,-372.18,-353.00,-47.84,266
0.05,-8.04,0.02,7.00,-375.73,-356.00,-52.04,275
0.05,-7.82,0.23,7.00,-365.86,-348.00,-57.07,284
0.00,-7.78,0.04,7.00,-368.79,-350.00,-62.11,292
0.05,-7.60,0.18,7.00,-361.59,-344.00,-67.15,302
0.05,-7.46,0.15,7.00,-358.49,-342.00,-73.02,310
0.19,-7.46,-0.01,7.00,-361.68,-344.00,-78.06,319
0.05,-7.14,0.32,7.00,-347.01,-332.00,-83.93,327
0.05,-7.07,0.07,7.00,-350.22,-335.00,-89.81,336
0.14,-6.86,0.21,7.00,-342.37,-328.00,-94.85,346
0.05,-6.55,0.31,7.00,-332.45,-320.00,-101.56,354
0.05,-6.40,0.15,7.00,-331.82,-319.00,-107.44,363
0.53,-6.25,0.14,7.00,-328.51,-316.00,-113.31,371
0.05,-6.05,0.20,7.00,-322.14,-311.00,-120.03,380
0.05,-5.77,0.28,7.00,-313.54,-304.00,-125.90,390
0.38,-5.55,0.22,7.00,-309.19,-300.00,-132.62,398
0.43,-5.15,0.39,7.00,-296.05,-289.00,-139.33,407
0.38,-5.22,-0.06,7.00,-306.68,-298.00,-146.04,416
0.09,-4.95,0.27,7.00,-58.66,-89.00,-153.60,424
0.24,-4.66,0.29,7.00,-57.14,-88.00,-160.31,434
0.05,-4.25,0.41,7.00,-54.63,-86.00,-167.03,442
0.00,-3.94,0.31,7.00,-53.48,-85.00,-172.90,451
0.00,-3.47,0.47,7.00,-50.46,-82.00,-179.62,459
0.38,-3.26,0.21,7.00,-50.49,-82.00,-185.49,468
0.63,-2.76,0.50,7.00,-46.78,-79.00,-192.21,477
0.38,-2.47,0.29,7.00,-46.20,-78.00,-198.08,486
0.05,-2.12,0.35,7.00,-44.18,-77.00,-204.80,494
0.00,-1.82,0.30,7.00,-42.91,-76.00,-210.67,503
0.00,-1.54,0.28,7.00,-41.57,-74.00,-216.55,512
0.00,-1.24,0.29,7.00,-40.05,-73.00,-221.58,521
0.05,-0.86,0.38,7.00,-37.78,-71.00,-227.46,530
0.05,-0.55,0.31,7.00,-36.51,-70.00,-233.34,538
0.00,-0.20,0.35,7.00,-34.59,-69.00,-239.21,547
0.05,0.14,0.34,7.00,-32.95,-67.00,-244.25,556
0.33,0.47,0.33,7.00,-31.37,-66.00,-250.12,565
0.33,0.90,0.44,7.00,-28.73,-64.00,-255.16,573
0.48,0.97,0.07,7.00,-29.89,-65.00,-260.19,582
0.48,1.19,0.22,7.00,-28.19,-63.00,-266.07,590
0.14,1.48,0.29,7.00,-26.45,-62.00,-271.11,600
0.14,1.58,0.10,7.00,-26.68,-62.00,-276.14,608
0.09,1.84,0.26,7.00,-24.76,-60.00,-281.18,617
0.24,1.88,0.04,7.00,-25.41,-61.00,-286.21,625
0.00,2.02,0.13,7.00,-24.40,-60.00,-291.25,634
0.00,2.37,0.35,7.00,-21.76,-58.00,-295.45,643
0.05,2.40,0.03,7.00,-22.86,-59.00,-300.48,652
0.00,2.68,0.28,7.00,-20.45,-57.00,-304.68,660
0.00,2.75,0.07,7.00,-20.94,-57.00,-308.88,669
0.00,3.03,0.28,7.00,-18.74,-55.00,-313.07,677
0.00,3.05,0.01,7.00,-19.72,-56.00,-317.27,687
0.00,3.35,0.30,7.00,-17.07,-54.00,-321.47,695
0.00,3.31,-0.03,7.00,-18.58,-55.00,-324.82,704
0.14,3.47,0.16,7.00.05,2.25,2.25,7.00,-14.74,-52.00,0.00,109
0.05,2.28,0.03,7.00,-23.45,-59.00,0.00,117
0.05,2.32,0.03,7.00,-23.29,-59.00,0.00,126
0.05,2.35,0.03,7.00,-23.13,-59.00,-0.84,135
0.14,2.38,0.03,7.00,-23.00,-59.00,-0.84,143
0.05,2.40,0.03,7.00,-22.87,-59.00,-1.68,152
0.05,2.43,0.03,7.00,-22.75,-59.00,-1.68,160
0.05,2.45,0.02,7.00,-22.63,-59.00,-2.52,168
1.34,2.48,0.02,7.00,-22.53,-58.00,-3.36,178
0.05,2.49,0.02,7.00,-22.48,-58.00,-3.36,186
0.05,2.50,0.01,7.00,-22.42,-58.00,-4.20,195
0.05,2.51,0.01,7.00,-22.39,-58.00,-5.04,203
0.05,2.52,0.01,7.00,-22.35,-58.00,-5.88,211
0.05,2.53,0.00,7.00,-22.34,-58.00,-6.71,221
0.05,2.53,0.01,7.00,-22.31,-58.00,-7.55,229
0.09,2.53,0.00,7.00,-22.33,-58.00,-8.39,237
0.05,2.52,-0.01,7.00,-22.41,-58.00,-10.07,246
0.05,2.51,-0.01,7.00,-22.48,-58.00,-10.91,254
0.05,2.50,-0.01,7.00,-22.54,-58.00,-11.75,264
0.05,2.49,-0.01,7.00,-22.58,-58.00,-13.43,272
0.05,2.47,-0.03,7.00,-22.77,-59.00,-14.27,281
0.05,2.44,-0.03,7.00,-22.92,-59.00,-15.95,289
0.05,2.40,-0.04,7.00,-23.13,-59.00,-16.79,299
0.24,2.37,-0.04,7.00,-23.32,-59.00,-18.47,307
0.09,2.33,-0.03,7.00,-23.46,-59.00,-20.14,315
0.53,2.30,-0.04,7.00,-23.65,-59.00,-20.98,324
0.00,2.26,-0.04,7.00,-23.87,-60.00,-22.66,332
0.00,2.21,-0.05,7.00,-24.16,-60.00,-24.34,342
0.05,2.14,-0.07,7.00,-24.55,-60.00,-26.02,350
0.05,2.10,-0.05,7.00,-24.70,-60.00,-27.70,359
0.05,2.03,-0.07,7.00,-25.13,-61.00,-29.38,367
0.09,1.94,-0.09,7.00,-25.63,-61.00,-31.06,376
0.05,1.85,-0.09,7.00,-26.12,-62.00,-32.73,385
0.05,1.75,-0.10,7.00,-26.66,-62.00,-34.41,394
0.09,1.67,-0.08,7.00,-27.00,-62.00,-36.09,402
0.05,1.57,-0.09,7.00,-27.49,-63.00,-37.77,410
0.05,1.48,-0.10,7.00,-27.99,-63.00,-40.29,419
0.05,1.38,-0.10,7.00,-28.52,-64.00,-41.97,428
0.05,1.28,-0.10,7.00,-29.01,-64.00,-43.65,437
0.05,1.14,-0.14,7.00,-29.84,-65.00,-45.32,445
0.05,1.02,-0.12,7.00,-30.40,-65.00,-47.84,454
0.09,0.88,-0.14,7.00,-31.16,-66.00,-49.52,462
0.09,0.76,-0.12,7.00,-31.66,-66.00,-52.04,472
0.62,0.62,-0.14,7.00,-32.43,-67.00,-53.72,480
0.09,0.51,-0.12,7.00,-32.91,-67.00,-56.24,489
0.48,0.39,-0.12,7.00,-33.54,-68.00,-57.91,497
0.05,0.29,-0.10,7.00,-33.96,-68.00,-60.43,506
0.28,0.14,-0.15,7.00,-34.92,-69.00,-62.95,515
0.09,-0.00,-0.14,7.00,-35.57,-69.00,-64.63,523
0.05,-0.18,-0.17,7.00,-36.58,-70.00,-67.15,532
0.05,-0.31,-0.13,7.00,-37.05,-71.00,-69.66,540
0.05,-0.47,-0.17,7.00,-38.04,-72.00,-72.18,549
0.24,-2.93,-2.93,7.00,-61.33,-91.00,0.00,109
0.29,-2.97,-0.05,7.00,-50.03,-82.00,0.00,117
0.29,-3.02,-0.05,7.00,-50.26,-82.00,0.00,126
0.24,-3.06,-0.04,7.00,-50.48,-82.00,-0.84,135
0.10,-3.11,-0.05,7.00,-50.71,-82.00,-1.68,144
0.29,-3.15,-0.04,7.00,-50.91,-82.00,-2.52,152
0.29,-3.19,-0.04,7.00,-51.11,-83.00,-3.36,160
0.24,-3.23,-0.04,7.00,-51.32,-83.00,-4.20,169
0.24,-3.29,-0.06,7.00,-51.69,-83.00,-5.04,178
0.34,-3.35,-0.06,7.00,-51.96,-83.00,-6.71,187
0.29,-3.41,-0.06,7.00,-52.29,-84.00,-7.55,195
0.29,-3.47,-0.06,7.00,-52.61,-84.00,-9.23,203
0.24,-3.54,-0.07,7.00,-52.98,-84.00,-10.91,212
0.48,-3.60,-0.06,7.00,-53.22,-84.00,-12.59,221
0.29,-3.64,-0.05,7.00,-53.41,-85.00,-14.27,230
0.29,-3.69,-0.04,7.00,-53.60,-85.00,-16.79,238
0.24,-3.72,-0.04,7.00,-53.78,-85.00,-18.47,247
0.39,-3.78,-0.05,7.00,-54.09,-85.00,-20.98,256
0.29,-3.83,-0.05,7.00,-54.37,-85.00,-22.66,265
0.24,-3.90,-0.07,7.00,-54.80,-86.00,-25.18,273
0.24,-3.97,-0.07,7.00,-55.10,-86.00,-27.70,282
0.34,-4.03,-0.06,7.00,-55.42,-86.00,-30.22,290
0.24,-4.10,-0.07,7.00,-55.76,-86.00,-32.73,300
0.24,-4.19,-0.09,7.00,-56.34,-87.00,-35.25,308
0.24,-4.31,-0.11,7.00,-56.99,-87.00,-37.77,316
0.34,-4.42,-0.12,7.00,-57.59,-88.00,-40.29,325
0.29,-4.52,-0.09,7.00,-57.94,-88.00,-43.65,333
0.24,-4.52,-0.00,7.00,-57.61,-88.00,-46.16,343
0.29,-4.52,0.00,7.00,-57.57,-88.00,-49.52,351
0.34,-4.47,0.05,7.00,-57.12,-88.00,-52.04,360
0.29,-4.39,0.07,7.00,-56.67,-87.00,-55.40,368
0.24,-4.42,-0.03,7.00,-57.22,-88.00,-57.91,377
0.24,-4.44,-0.02,7.00,-57.28,-88.00,-61.27,386
0.34,-4.47,-0.03,7.00,-57.49,-88.00,-63.79,395
0.29,-4.45,0.02,7.00,-57.16,-88.00,-67.15,403
0.29,-4.43,0.02,7.00,-57.08,-88.00,-70.50,412
0.29,-4.35,0.08,7.00,-56.43,-87.00,-73.02,420
0.29,-4.35,-0.00,7.00,-56.79,-87.00,-76.38,430
0.29,-4.28,0.08,7.00,-56.07,-87.00,-79.74,438
0.24,-4.26,0.02,7.00,-56.23,-87.00,-82.25,447
0.24,-4.22,0.04,7.00,-55.95,-87.00,-85.61,455
0.29,-4.10,0.12,7.00,-54.98,-86.00,-88.97,464
0.29,-3.98,0.12,7.00,-54.42,-85.00,-91.49,473
0.24,-3.83,0.15,7.00,-53.56,-85.00,-94.85,482
0.29,-3.73,0.10,7.00,-53.26,-84.00,-98.20,490
0.29,-3.65,0.09,7.00,-52.89,-84.00,-101.56,499
0.24,-3.55,0.10,7.00,-52.37,-84.00,-104.92,507
0.24,-3.47,0.08,7.00,-52.06,-83.00,-108.27,517
0.10,-3.34,0.13,7.00,-51.21,-83.00,-111.63,525
0.29,-3.29,0.06,7.00,-51.21,-83.00,-114.99,534
0.29,-3.36,-0.07,7.00,-52.05,-83.00,-118.35,542
0.29,-3.41,-0.05,7.00,-52.27,-84.00,-122.54,551
0.29,-3.48,-0.07,7.00,-52.67,-84.00,-125.90,560
0.29,-3.58,-0.10,7.00,-53.28,-84.00,-129.26,569
0.24,-3.71,-0.13,7.00,-54.10,-85.00,-133.45,577
0.34,-3.85,-0.13,7.00,-54.76,-86.00,-136.81,586
0.29,-4.04,-0.19,7.00,-55.97,-87.00,-140.17,595
0.24,-4.11,-0.07,7.00,-55.80,-87.00,-144.37,604
0.29,-4.27,-0.16,7.00,-56.96,-87.00,-148.56,613
0.34,-4.41,-0.15,7.00,-57.64,-88.00,-151.92,621
0.29,-4.43,-0.02,7.00,-57.25,-88.00,-156.12,630
0.24,-4.48,-0.05,7.00,-57.58,-88.00,-160.31,638
0.00,-4.52,-0.04,7.00,-57.73,-88.00,-164.51,648
0.29,-4.50,0.01,7.00,-57.45,-88.00,-168.71,656
0.24,-4.54,-0.04,7.00,-57.84,-88.00,-172.90,665
0.29,-4.46,0.08,7.00,-57.01,-88.00,-176.26,673
0.34,-4.56,-0.10,7.00,-58.19,-88.00,-181.30,683
0.24,-4.60,-0.04,7.00,-58.20,-88.00,-185.49,691
0.24,-4.49,0.11,7.00,-57.00,-88.00,-189.69,700
0.53,-4.44,0.05,7.00,-56.96,-87.00,-193.89,708
0.29,-4.32,0.12,7.00,-56.13,-87.00,-198.08,717
0.29,-4.21,0.11,7.00,-55.63,-86.00,-202.28,727
0.29,-4.04,0.18,7.00,-54.47,-85.00,-207.32,735
0.29,-4.09,-0.06,7.00,-55.70,-86.00,-211.51,744
0.24,-3.94,0.15,7.00,-54.10,-85.00,-215.71,752
0.24,-4.00,-0.06,7.00,-55.26,-86.00,-218.23,761
0.24,-3.15,0.85,7.00,-47.34,-79.00,-221.58,770
0.24,-4.12,-0.97,7.00,-59.49,-90.00,-224.94,779
0.19,-3.90,0.22,7.00,-53.61,-85.00,-227.46,787
0.24,-3.47,0.42,7.00,-50.67,-82.00,-229.14,796
0.29,-3.10,0.38,7.00,-48.96,-81.00,-231.66,804
0.24,-3.28,-0.18,7.00,-52.14,-83.00,-233.34,814
0.24,-3.07,0.21,7.00,-49.52,-81.00,-235.01,822
0.24,-2.80,0.28,7.00,-47.87,-80.00,-237.53,831
0.24,-2.77,0.02,7.00,-48.76,-81.00,-239.21,839
0.24,-2.55,0.23,7.00,-46.83,-79.00,-240.89,848
0.24,-2.46,0.08,7.00,-46.97,-79.00,-243.41,858
0.24,-2.19,0.27,7.00,-44.90,-77.00,-245.93,866
0.29,-2.12,0.07,7.00,-45.33,-78.00,-248.44,875
0.24,-1.88,0.25,7.00,-43.40,-76.00,-250.12,883
0.24,-1.83,0.05,7.00,-43.97,-77.00,-252.64,892
0.24,-1.61,0.22,7.00,-42.20,-75.00,-255.16,901
0.24,-1.51,0.10,7.00,-42.18,-75.00,-257.68,910
0.24,-1.34,0.17,7.00,-41.00,-74.00,-259.35,918
0.29,-1.26,0.08,7.00,-40.94,-74.00,-261.87,927
0.24,-1.00,0.26,7.00,-38.95,-72.00,-264.39,935
0.24,-0.89,0.11,7.00,-39.01,-72.00,-266.91,945
0.24,-0.76,0.12,7.00,-38.32,-72.00,-268.59,953
0.24,-0.63,0.13,7.00,-37.61,-71.00,-271.11,962
0.24,-0.52,0.11,7.00,-37.14,-71.00,-273.62,970
0.24,-0.41,0.11,7.00,-36.61,-70.00,-276.14,979
0.29,-0.27,0.14,7.00,-35.81,-70.00,-277.82,988
0.24,-0.16,0.11,7.00,-35.37,-69.00,-280.34,997
0.24,-0.18,-0.02,7.00,-36.00,-70.00,-282.86,1006
0.24,0.10,0.29,7.00,-33.35,-68.00,-284.54,1014
0.24,0.10,-0.01,7.00,-34.55,-69.00,-287.05,1024
0.24,0.20,0.10,7.00,-33.60,-68.00,-289.57,1032
0.24,0.24,0.04,7.00,-33.64,-68.00,-291.25,1041
0.29,0.25,0.01,7.00,-33.70,-68.00,-293.77,1049
0.24,0.27,0.02,7.00,-33.55,-68.00,-296.29,1058
0.24,0.33,0.05,7.00,-33.16,-67.00,-297.96,1067
0.24,0.35,0.02,7.00,-33.18,-67.00,-300.48,1076
0.24,0.30,-0.05,7.00,-33.67,-68.00,-302.16,1084
0.24,0.27,-0.03,7.00,-33.76,-68.00,-304.68,1093
0.24,-0.07,-0.34,7.00,-36.71,-70.00,-307.20,1102
0.29,-0.19,-0.12,7.00,-36.43,-70.00,-308.88,1111
0.24,-0.27,-0.08,7.00,-36.70,-70.00,-311.39,1120
0.24,-0.52,-0.24,7.00,-38.56,-72.00,-313.91,1128
0.10,-0.63,-0.11,7.00,-38.61,-72.00,-315.59,1137
0.24,-0.63,-0.00,7.00,-38.17,-72.00,-318.11,1145
0.24,-0.74,-0.10,7.00,-39.10,-72.00,-320.63,1155
0.24,-1.06,-0.32,7.00,-41.57,-74.00,-323.14,1164
0.29,-1.13,-0.07,7.00,-40.91,-74.00,-324.82,1172
0.24,-1.31,-0.18,7.00,-42.30,-75.00,-327.34,1181
0.24,-1.49,-0.18,7.00,-43.14,-76.00,-329.86,1189
0.29,-1.58,-0.09,7.00,-43.28,-76.00,-332.38,1199
0.24,-1.58,0.00,7.00,-42.89,-76.00,-334.06,1207
0.24,-1.66,-0.08,7.00,-43.62,-76.00,-336.57,1216
0.29,-1.82,-0.16,7.00,-44.75,-77.00,-339.09,1225
0.29,-1.75,0.07,7.00,-43.44,-76.00,-341.61,1233
0.24,-1.90,-0.16,7.00,-45.13,-78.00,-344.13,1243
0.29,-2.00,-0.10,7.00,-45.42,-78.00,-346.65,1251
0.24,-2.05,-0.05,7.00,-45.47,-78.00,-349.16,1260
0.24,-1.73,0.32,7.00,-42.40,-75.00,-351.68,1269
0.24,-1.85,-0.12,7.00,-44.74,-77.00,-354.20,1277
0.24,-1.83,0.03,7.00,-44.01,-77.00,-356.72,1287
0.24,-1.78,0.04,7.00,-43.74,-76.00,-359.24,1295
0.24,-1.58,0.20,7.00,-42.10,-75.00,-361.75,1304
0.24,-1.65,-0.07,7.00,-43.56,-76.00,-364.27,1312
0.24,-1.55,0.11,7.00,-42.32,-75.00,-366.79,1321
0.24,-1.53,0.02,7.00,-42.58,-75.00,-369.31,1331
0.29,-1.45,0.08,7.00,-41.92,-75.00,-371.83,1339
0.24,-1.37,0.07,7.00,-41.57,-74.00,-374.34,1348
0.24,-1.32,0.06,7.00,-41.34,-74.00,-376.86,1356
0.24,-1.20,0.12,7.00,-40.54,-74.00,-378.54,1366
0.29,-1.20,-0.00,7.00,-41.01,-74.00,-381.06,1374
0.24,-1.10,0.10,7.00,-40.11,-73.00,-383.58,1383
0.24,-1.05,0.05,7.00,-40.04,-73.00,-386.09,1392
0.24,-1.32,-0.27,7.00,-42.71,-76.00,-388.61,1400
0.24,-1.29,0.03,7.00,-41.34,-74.00,-391.13,1410
0.19,-1.26,0.03,7.00,-41.21,-74.00,-393.65,1418
0.24,-1.30,-0.03,7.00,-41.62,-75.00,-396.17,1427
0.24,-1.31,-0.01,7.00,-41.62,-75.00,-398.68,1435
0.24,-1.33,-0.02,7.00,-41.75,-75.00,-400.36,1444
0.39,-1.39,-0.05,7.00,-42.13,-75.00,-402.88,1454
0.24,-1.41,-0.02,7.00,-42.13,-75.00,-405.40,1462
0.24,-1.62,-0.21,7.00,-43.94,-77.00,-407.92,1471
0.24,-1.71,-0.09,7.00,-43.89,-76.00,-410.44,1479
0.29,-2.03,-0.32,7.00,-46.45,-79.00,-412.95,1488
0.24,-2.48,-0.45,7.00,-49.17,-81.00,-415.47,1498
0.24,-2.63,-0.16,7.00,-48.80,-81.00,-417.15,1506
0.29,-2.82,-0.18,7.00,-49.81,-81.00,-419.67,1515
0.24,-3.02,-0.21,7.00,-50.94,-82.00,-422.19,1523
0.24,-3.04,-0.02,7.00,-50.25,-82.00,-424.70,1532
0.24,-3.06,-0.02,7.00,-50.35,-82.00,-427.22,1541
0.24,-3.33,-0.27,7.00,-52.71,-84.00,-430.58,1550
0.24,-3.29,0.04,7.00,-51.28,-83.00,-433.10,1559
0.29,-3.35,-0.07,7.00,-52.02,-83.00,-435.62,1567
0.24,-3.54,-0.19,7.00,-53.48,-85.00,-438.13,1576
0.24,-3.81,-0.27,7.00,-55.14,-86.00,-440.65,1585
0.24,-3.89,-0.08,7.00,-54.79,-86.00,-444.01,1594
0.24,-4.08,-0.19,7.00,-56.14,-87.00,-446.53,1603
0.24,-4.18,-0.10,7.00,-56.31,-87.00,-449.05,1611
0.24,-4.42,-0.23,7.00,-58.01,-88.00,-452.40,1620
0.29,-4.45,-0.03,7.00,-57.35,-88.00,-454.92,1629
0.24,-4.68,-0.24,7.00,-59.36,-89.00,-458.28,1638
0.24,-4.52,0.16,7.00,-56.98,-87.00,-460.80,1646
0.24,-4.74,-0.21,7.00,-59.54,-90.00,-464.15,1655
0.24,-4.67,0.06,7.00,-58.13,-88.00,-467.51,1665
0.19,-4.67,0.01,7.00,-58.30,-89.00,-470.03,1673
0.29,-4.49,0.18,7.00,-56.76,-87.00,-473.39,1682
0.24,-4.37,0.12,7.00,-56.38,-87.00,-476.74,1690
0.24,-4.25,0.12,7.00,-55.73,-86.00,-480.10,1699
0.24,-4.20,0.04,7.00,-55.84,-87.00,-482.62,1709
0.24,-4.11,0.09,7.00,-55.16,-86.00,-485.98,1717
0.19,-4.16,-0.05,7.00,-56.01,-87.00,-489.33,1726
0.24,-4.21,-0.05,7.00,-56.21,-87.00,-492.69,1734
0.24,-4.23,-0.03,7.00,-56.28,-87.00,-496.05,1743
0.24,-4.57,-0.34,7.00,-59.19,-89.00,-498.57,1752
0.24,-4.65,-0.08,7.00,-58.55,-89.00,-501.92,1761
0.29,-4.88,-0.23,7.00,-60.35,-90.00,-505.28,1770
0.24,-4.83,0.05,7.00,-58.93,-89.00,-508.64,1778
0.19,-5.14,-0.31,7.00,-309.58,-300.00,-512.00,1787
0.29,-5.32,-0.18,7.00,-311.69,-302.00,-516.19,1797
0.29,-5.46,-0.14,7.00,-314.33,-304.00,-520.39,1805
0.34,-6.05,-0.59,7.00,-338.02,-324.00,-524.59,1814
0.34,-5.46,0.59,7.00,-299.58,-292.00,-528.78,1823
0.29,-5.74,-0.29,7.00,-324.27,-313.00,-532.98,1831
0.34,-5.69,0.05,7.00,-316.35,-306.00,-537.18,1841
0.29,-6.06,-0.36,7.00,-333.72,-321.00,-542.21,1850
0.34,-6.18,-0.12,7.00,-331.83,-319.00,-547.25,1858
0.29,-6.19,-0.01,7.00,-329.86,-318.00,-553.12,1867
0.34,-6.71,-0.52,7.00,-352.99,-337.00,-558.16,1876
0.34,-6.93,-0.22,7.00,-352.56,-337.00,-564.03,1885
0.34,-7.23,-0.31,7.00,-361.96,-345.00,-569.91,1894
0.34,-7.69,-0.46,7.00,-376.45,-357.00,-576.62,1903
0.34,-7.48,0.21,7.00,-357.83,-341.00,-582.50,1911
0.29,-7.93,-0.45,7.00,-382.37,-362.00,-589.21,1921
0.29,-8.11,-0.18,7.00,-381.47,-361.00,-595.93,1930
0.34,-8.26,-0.15,7.00,-384.55,-364.00,-602.64,1938
0.29,-7.89,0.38,7.00,-364.69,-347.00,-609.36,1947
0.34,-8.07,-0.18,7.00,-380.24,-360.00,-616.07,1956
0.34,-7.72,0.35,7.00,-360.89,-344.00,-623.63,1966
0.34,-8.20,-0.48,7.00,-389.58,-368.00,-630.34,1974
0.34,-7.97,0.22,7.00,-369.91,-351.00,-637.90,1983
0.29,-8.27,-0.29,7.00,-387.55,-366.00,-645.45,1992
0.29,-8.17,0.09,7.00,-377.47,-358.00,-653.00,2000
0.34,-8.27,-0.10,7.00,-383.89,-363.00,-660.56,2010
0.29,-8.07,0.21,7.00,-372.63,-354.00,-668.95,2019
0.29,-8.28,-0.21,7.00,-386.34,-365.00,-677.34,2027
0.29,-8.30,-0.02,7.00,-383.02,-362.00,-685.74,2036
0.29,-8.23,0.08,7.00,-379.17,-359.00,-694.13,2045
0.29,-7.99,0.24,7.00,-369.87,-351.00,-702.52,2055
0.29,-8.05,-0.06,7.00,-377.60,-358.00,-710.92,2063
0.34,-7.79,0.26,7.00,-364.40,-347.00,-719.31,2072
0.34,-7.97,-0.18,7.00,-377.92,-358.00,-727.70,2081
0.29,-7.76,0.21,7.00,-364.63,-347.00,-736.94,2089
0.29,-8.15,-0.39,7.00,-386.68,-365.00,-745.33,2099
0.34,-8.63,-0.47,7.00,-400.16,-377.00,-753.72,2108
0.29,-8.50,0.13,7.00,-384.94,-364.00,-762.96,2116
0.29,-8.19,0.31,7.00,-373.59,-354.00,-772.19,2125
0.29,-8.09,0.10,7.00,-375.39,-356.00,-780.58,2135
0.34,-7.77,0.32,7.00,-362.92,-345.00,-789.82,2144
0.34,-7.51,0.27,7.00,-357.36,-341.00,-799.05,2152
0.29,-7.29,0.22,7.00,-352.92,-337.00,-808.28,2161
0.34,-7.02,0.27,7.00,-344.93,-330.00,-817.51,2170
0.34,-6.86,0.16,7.00,-343.20,-329.00,-826.75,2179
0.34,-7.00,-0.14,7.00,-352.88,-337.00,-835.98,2188
0.29,-7.01,-0.01,7.00,-350.62,-335.00,-846.05,2197
0.29,-6.78,0.23,7.00,-339.98,-326.00,-855.28,2205
0.29,-6.36,0.42,7.00,-325.75,-314.00,-864.52,2214
0.29,-6.19,0.17,7.00,-326.40,-315.00,-873.75,2224
0.29,-6.08,0.11,7.00,-324.76,-313.00,-883.82,2233
0.29,-5.92,0.16,7.00,-319.84,-309.00,-893.05,2241
0.29,-5.75,0.17,7.00,-315.28,-305.00,-903.13,2250
0.29,-5.47,0.28,7.00,-306.33,-298.00,-913.20,2259
0.29,-5.26,0.21,7.00,-302.43,-294.00,-922.43,2268
0.29,-4.81,0.46,7.00,-57.22,-88.00,-932.50,2277
0.24,-4.63,0.18,7.00,-57.43,-88.00,-942.57,2286
0.24,-4.24,0.39,7.00,-54.66,-86.00,-951.81,2294
0.24,-3.99,0.25,7.00,-53.93,-85.00,-960.20,2304
0.10,-3.86,0.13,7.00,-53.78,-85.00,-969.43,2312
0.24,-3.61,0.25,7.00,-52.01,-83.00,-978.67,2321
0.24,-3.57,0.03,7.00,-52.74,-84.00,-987.06,2330
0.73,-3.25,0.33,7.00,-49.91,-82.00,-995.45,2338
0.24,-2.83,0.41,7.00,-47.50,-80.00,-1004.69,2348
0.24,-2.58,0.26,7.00,-46.85,-79.00,-1013.08,2357
0.24,-2.21,0.36,7.00,-44.62,-77.00,-1021.47,2365
0.24,-2.13,0.09,7.00,-45.29,-78.00,-1029.87,2374
0.24,-1.98,0.15,7.00,-44.29,-77.00,-1038.26,2383
0.29,-1.69,0.29,7.00,-42.30,-75.00,-1046.65,2392
0.24,-1.54,0.15,7.00,-42.11,-75.00,-1054.21,2401
0.24,-1.27,0.27,7.00,-40.25,-73.00,-1062.60,2410
0.24,-1.04,0.23,7.00,-39.29,-73.00,-1070.15,2418
0.24,-0.76,0.28,7.00,-37.69,-71.00,-1078.55,2427
0.24,-0.52,0.24,7.00,-36.64,-70.00,-1086.10,2437
0.24,-0.22,0.30,7.00,-34.94,-69.00,-1094.49,2445
0.24,0.17,0.39,7.00,-32.61,-67.00,-1102.05,2454
0.94,0.58,0.41,7.00,-30.49,-65.00,-1109.60,2463
2.07,0.73,0.15,7.00,-30.75,-65.00,-1117.16,2471
2.65,0.99,0.26,7.00,-28.99,-64.00,-1124.71,2481
3.96,1.20,0.21,7.00,-28.09,-63.00,-1132.27,2490
5.18,1.43,0.23,7.00,-26.87,-62.00,-1138.98,2498
5.39,1.26,-0.17,7.00,-29.32,-64.00,-1146.53,2507
5.39,1.36,0.10,7.00,-27.75,-63.00,-1153.25,2515
7.60,1.23,-0.13,7.00,-29.27,-64.00,-1159.96,2525
7.77,1.31,0.09,7.00,-27.97,-63.00,-1167.52,2534
7.69,1.24,-0.07,7.00,-28.97,-64.00,-1174.23,2542
8.18,1.09,-0.15,7.00,-30.02,-65.00,-1180.95,2551
7.36,0.82,-0.27,7.00,-31.89,-66.00,-1187.66,2561
8.35,0.72,-0.10,7.00,-31.65,-66.00,-1193.54,2569
19.47,1.23,0.51,7.00,-26.03,-61.00,-1200.25,2578
9.31,-0.30,-1.53,7.00,-42.42,-75.00,-1206.97,2587
6.27,-1.13,-0.84,7.00,-43.93,-77.00,-1212.84,2595
10.22,-1.34,-0.21,7.00,-42.35,-75.00,-1219.56,2605
12.79,-1.21,0.13,7.00,-40.20,-73.00,-1226.27,2614
11.87,-1.15,0.07,7.00,-40.18,-73.00,-1232.15,2623
12.07,-1.17,-0.03,7.00,-40.69,-74.00,-1238.86,2631
13.11,-1.43,-0.26,7.00,-42.85,-76.00,-1244.74,2640
14.20,-1.47,-0.04,7.00,-42.14,-75.00,-1250.61,2650
14.31,-1.43,0.04,7.00,-41.57,-74.00,-1257.33,2658
14.65,-1.71,-0.28,7.00,-44.23,-77.00,-1263.20,2667
16.52,-1.60,0.11,7.00,-42.04,-75.00,-1269.08,2676
16.52,-1.57,0.03,7.00,-42.18,-75.00,-1274.95,2685
16.64,-1.56,0.01,7.00,-42.18,-75.00,-1281.67,2694
18.28,-1.50,0.06,7.00,-41.58,-74.00,-1287.54,2703
19.20,-1.43,0.07,7.00,-41.11,-74.00,-1293.42,2712
22.44,-1.17,0.25,7.00,-38.85,-72.00,-1299.29,2720
25.86,-1.05,0.12,7.00,-38.42,-72.00,-1305.17,2729
28.40,-1.10,-0.05,7.00,-39.12,-72.00,-1311.88,2739
34.83,-1.08,0.03,7.00,-37.84,-71.00,-1317.76,2748
35.45,-0.75,0.32,7.00,-34.95,-69.00,-1323.63,2756
40.91,-0.90,-0.15,7.00,-36.78,-70.00,-1329.51,2765
42.32,-0.73,0.17,7.00,-34.38,-68.00,-1335.38,2775
40.45,-0.55,0.18,7.00,-33.76,-68.00,-1340.42,2783
42.56,-0.42,0.13,7.00,-32.92,-67.00,-1346.30,2792
42.80,-0.40,0.02,7.00,-33.27,-67.00,-1352.17,2801
43.52,-0.32,0.08,7.00,-32.46,-67.00,-1358.05,2810
45.25,-0.02,0.30,7.00,-29.79,-65.00,-1363.08,2819
48.87,-0.01,0.01,7.00,-30.25,-65.00,-1368.96,2828
46.52,0.16,0.17,7.00,-29.20,-64.00,-1373.99,2837
52.45,0.46,0.30,7.00,-26.00,-61.00,-1379.87,2845
58.06,0.40,-0.06,7.00,-26.50,-62.00,-1384.91,2854
59.62,0.69,0.29,7.00,-23.30,-59.00,-1390.78,2864
61.22,0.96,0.28,7.00,-21.59,-58.00,-1395.82,2872
67.61,1.06,0.09,7.00,-20.20,-56.00,-1400.85,2881
75.35,1.39,0.33,7.00,-15.39,-52.00,-1405.89,2890
72.32,1.44,0.05,7.00,-17.12,-54.00,-1410.92,2899
71.21,1.68,0.24,7.00,-15.50,-53.00,-1415.96,2908
69.03,1.94,0.26,7.00,-14.72,-52.00,-1421.00,2917
70.84,2.03,0.09,7.00,-14.47,-52.00,-1426.03,2926
73.82,2.26,0.23,7.00,-11.87,-49.00,-1430.23,2934
75.74,2.58,0.32,7.00,-9.31,-47.00,-1435.27,2944
82.59,2.67,0.08,7.00,-7.69,-46.00,-1439.46,2953
87.75,2.96,0.29,7.00,-3.61,-43.00,-1444.50,2961
102.45,2.95,-0.01,7.00,0.00,40.00,-1448.69,2970
122.89,3.28,0.34,7.00,0.00,40.00,-1452.05,2978
137.43,3.36,0.08,7.00,0.00,40.00,-1456.25,2988
146.33,3.60,0.24,7.00,0.00,40.00,-1458.77,2997
179.79,3.71,0.12,7.00,0.00,40.00,-1461.28,3005
199.57,3.84,0.12,7.00,0.00,40.00,-1462.96,3014
246.68,3.91,0.07,7.00,0.00,40.00,-1464.64,3022
273.42,3.90,-0.01,7.00,0.00,40.00,-1465.48,3032
294.60,3.84,-0.06,7.00,0.00,40.00,-1465.48,3040
327.84,3.68,-0.16,7.00,0.00,40.00,-1465.48,3049
351.45,3.18,-0.50,7.00,0.00,40.00,-1465.48,3057
349.82,2.62,-0.56,7.00,0.00,40.00,-1465.48,3066
361.35,2.01,-0.61,7.00,0.00,40.00,-1465.48,3075
366.40,1.51,-0.50,7.00,0.00,40.00,-1465.48,3084
369.80,1.10,-0.41,7.00,0.00,40.00,-1465.48,3092
378.45,0.75,-0.35,7.00,0.00,40.00,-1465.48,3101
380.20,0.38,-0.38,7.00,0.00,40.00,-1465.48,3109
385.50,-0.02,-0.39,7.00,0.00,40.00,-1465.48,3119
385.50,-0.33,-0.31,7.00,0.00,40.00,-1465.48,3127
378.45,-0.61,-0.28,7.00,0.00,40.00,-1465.48,3136
373.24,-0.79,-0.18,7.00,0.00,40.00,-1465.48,3145
371.51,-0.96,-0.17,7.00,0.00,40.00,-1465.48,3153
381.96,-1.07,-0.12,7.00,0.00,40.00,-1465.48,3163
385.50,-1.16,-0.08,7.00,0.00,40.00,-1465.48,3171
385.50,-1.25,-0.10,7.00,0.00,40.00,-1465.48,3180
389.08,-1.34,-0.09,7.00,0.00,40.00,-1465.48,3188
394.51,-1.45,-0.10,7.00,0.00,40.00,-1465.48,3197
398.17,-1.53,-0.08,7.00,0.00,40.00,-1465.48,3206
394.51,-1.59,-0.06,7.00,0.00,40.00,-1465.48,3215
398.17,-1.66,-0.07,7.00,0.00,40.00,-1465.48,3223
394.51,-1.74,-0.08,7.00,0.00,40.00,-1465.48,3232
396.33,-1.85,-0.11,7.00,0.00,40.00,-1465.48,3240
398.17,-1.95,-0.10,7.00,0.00,40.00,-1465.48,3250
398.17,-2.05,-0.09,7.00,0.00,40.00,-1465.48,3258
398.17,-2.14,-0.09,7.00,0.00,40.00,-1465.48,3267
394.51,-2.21,-0.07,7.00,0.00,40.00,-1465.48,3276
392.69,-2.29,-0.08,7.00,0.00,40.00,-1465.48,3284
385.50,-2.38,-0.09,7.00,0.00,40.00,-1465.48,3294
392.69,-2.46,-0.07,7.00,0.00,40.00,-1465.48,3302
394.51,-2.54,-0.08,7.00,0.00,40.00,-1465.48,3311
389.08,-2.61,-0.08,7.00,0.00,40.00,-1465.48,3319
385.50,-2.70,-0.08,7.00,0.00,40.00,-1465.48,3329
381.96,-2.78,-0.09,7.00,0.00,40.00,-1465.48,3337
378.45,-2.90,-0.12,7.00,0.00,40.00,-1465.48,3346
349.82,-3.06,-0.15,7.00,0.00,40.00,-1465.48,3354
332.44,-3.14,-0.08,7.00,0.00,40.00,-1465.48,3363
293.23,-3.24,-0.10,7.00,0.00,40.00,-1465.48,3373
251.35,-3.42,-0.18,7.00,0.00,40.00,-1465.48,3381
186.75,-3.46,-0.03,7.00,0.00,40.00,-1465.48,3390
146.33,-3.69,-0.23,7.00,-11.56,-49.00,-1465.48,3398
119.93,-3.79,-0.10,7.00,-25.62,-61.00,-1465.48,3407
76.91,-3.95,-0.16,7.00,-43.57,-76.00,-1465.48,3417
48.61,-4.04,-0.09,7.00,-50.81,-82.00,-1465.48,3425
31.87,-4.17,-0.13,7.00,-54.33,-85.00,-1466.32,3434
22.88,-4.24,-0.07,7.00,-55.43,-86.00,-1466.32,3443
17.77,-4.34,-0.11,7.00,-56.51,-87.00,-1467.16,3452
8.44,-4.60,-0.26,7.00,-58.91,-89.00,-1467.16,3461
5.11,-4.53,0.07,7.00,-57.31,-88.00,-1467.16,3470
1.79,-4.70,-0.17,7.00,-59.22,-89.00,-1467.16,3478
0.29,-4.85,-0.14,7.00,-59.79,-90.00,-1468.00,3487
0.29,-5.19,-0.34,7.00,-311.45,-302.00,-1468.00,3496
0.34,-5.59,-0.41,7.00,-323.05,-312.00,-1468.84,3505
0.29,-6.09,-0.50,7.00,-337.30,-324.00,-1470.52,3514
0.29,-6.22,-0.13,7.00,-333.08,-320.00,-1472.20,3523
0.29,-6.43,-0.21,7.00,-340.09,-326.00,-1473.04,3531
0.34,-6.55,-0.11,7.00,-340.91,-327.00,-1475.55,3540
0.29,-6.72,-0.17,7.00,-346.31,-331.00,-1477.23,3550
0.29,-7.09,-0.38,7.00,-359.84,-343.00,-1479.75,3559
0.29,-7.30,-0.20,7.00,-361.50,-344.00,-1482.27,3567
0.29,-7.31,-0.01,7.00,-358.05,-341.00,-1485.63,3576
0.29,-7.35,-0.04,7.00,-359.67,-343.00,-1488.98,3586
0.29,-7.83,-0.48,7.00,-380.26,-360.00,-1492.34,3595
0.29,-7.78,0.05,7.00,-368.51,-350.00,-1495.70,3603
0.29,-8.12,-0.34,7.00,-384.99,-364.00,-1499.89,3612
0.29,-8.10,0.03,7.00,-376.95,-357.00,-1504.09,3621
0.29,-8.39,-0.29,7.00,-390.49,-369.00,-1508.29,3630
0.24,-8.27,0.12,7.00,-379.51,-359.00,-1513.32,3639
0.29,-8.37,-0.10,7.00,-386.37,-365.00,-1517.52,3648
0.29,-8.39,-0.02,7.00,-385.07,-364.00,-1523.40,3657
0.29,-8.46,-0.07,7.00,-388.03,-367.00,-1528.43,3665
0.29,-8.29,0.17,7.00,-378.95,-359.00,-1533.47,3675
0.29,-7.93,0.37,7.00,-365.91,-348.00,-1539.34,3684
0.29,-8.69,-0.76,7.00,-407.48,-383.00,-1545.22,3692
0.29,-8.71,-0.02,7.00,-393.18,-371.00,-1551.09,3701
0.29,-8.26,0.45,7.00,-372.35,-353.00,-1556.97,3710
0.29,-8.89,-0.63,7.00,-409.78,-385.00,-1563.68,3720
0.29,-9.12,-0.24,7.00,-407.80,-383.00,-1570.40,3728
0.29,-9.23,-0.11,7.00,-408.07,-384.00,-1577.11,3737
0.29,-9.06,0.18,7.00,-397.80,-375.00,-1583.83,3746
0.29,-8.86,0.20,7.00,-392.50,-370.00,-1590.54,3756
0.29,-9.59,-0.73,7.00,-429.23,-401.00,-1597.26,3764
0.29,-9.80,-0.22,7.00,-424.36,-397.00,-1604.81,3773
0.29,-10.04,-0.24,7.00,-430.68,-403.00,-1611.53,3782
0.29,-10.14,-0.10,7.00,-430.52,-402.00,-1619.08,3791
0.29,-10.11,0.03,7.00,-426.98,-399.00,-1626.63,3800
0.29,-9.99,0.11,7.00,-422.49,-396.00,-1635.03,3809
0.29,-9.67,0.33,7.00,-410.11,-385.00,-1642.58,3818
0.29,-9.91,-0.24,7.00,-427.43,-400.00,-1650.98,3827
0.29,-9.79,0.11,7.00,-417.63,-392.00,-1659.37,3836
0.29,-10.45,-0.66,7.00,-449.44,-418.00,-1667.76,3845
0.29,-10.53,-0.08,7.00,-439.95,-410.00,-1676.16,3854
0.29,-10.22,0.31,7.00,-424.37,-397.00,-1684.55,3863
0.29,-10.71,-0.49,7.00,-452.69,-421.00,-1693.78,3872
0.24,-10.50,0.22,7.00,-433.07,-405.00,-1703.01,3880
0.29,-10.80,-0.30,7.00,-450.84,-420.00,-1711.41,3890
0.29,-11.22,-0.43,7.00,-464.16,-431.00,-1720.64,3899
0.29,-10.92,0.31,7.00,-441.79,-412.00,-1729.87,3908
0.29,-11.57,-0.65,7.00,-477.25,-442.00,-1739.11,3917
0.29,-11.33,0.24,7.00,-453.62,-422.00,-1749.18,3926
0.29,-11.55,-0.21,7.00,-467.95,-434.00,-1758.41,3935
0.29,-11.49,0.05,7.00,-461.28,-428.00,-1768.48,3944
0.29,-11.45,0.04,7.00,-460.57,-428.00,-1777.71,3953
0.29,-12.09,-0.64,7.00,-490.07,-453.00,-1787.79,3962
0.29,-11.77,0.32,7.00,-462.91,-430.00,-1797.86,3971
0.29,-12.08,-0.30,7.00,-482.97,-447.00,-1807.93,3980
0.29,-11.72,0.36,7.00,-460.70,-428.00,-1818.00,3989
0.29,-12.10,-0.38,7.00,-485.00,-448.00,-1828.07,3998
0.29,-13.03,-0.94,7.00,-519.60,-478.00,-1838.15,4007
0.29,-12.96,0.07,7.00,-497.68,-459.00,-1848.22,4016
0.29,-12.91,0.05,7.00,-496.76,-458.00,-1858.29,4025
0.24,-12.08,0.83,7.00,-460.52,-428.00,-1869.20,4034
0.29,-12.86,-0.78,7.00,-512.14,-471.00,-1880.11,4043
0.29,-12.42,0.44,7.00,-476.86,-442.00,-1890.19,4052
0.29,-13.02,-0.60,7.00,-512.44,-472.00,-1901.10,4062
0.29,-13.10,-0.08,7.00,-504.29,-465.00,-1912.01,4070
0.29,-12.73,0.38,7.00,-485.66,-449.00,-1922.92,4079
0.29,-12.76,-0.04,7.00,-494.85,-457.00,-1933.83,4088
0.29,-12.58,0.18,7.00,-485.90,-449.00,-1944.74,4098
0.29,-12.51,0.07,7.00,-486.47,-450.00,-1955.65,4107
0.29,-12.22,0.29,7.00,-474.85,-440.00,-1966.57,4115
0.29,-12.71,-0.49,7.00,-502.56,-463.00,-1977.48,4124
0.29,-12.17,0.54,7.00,-468.57,-435.00,-1988.39,4133
0.29,-11.96,0.22,7.00,-469.56,-435.00,-1999.30,4143
0.29,-11.72,0.23,7.00,-463.41,-430.00,-2011.05,4152
0.29,-11.06,0.66,7.00,-438.17,-409.00,-2021.96,4160
0.29,-10.84,0.22,7.00,-441.53,-412.00,-2032.87,4169
0.29,-10.97,-0.13,7.00,-451.83,-420.00,-2043.78,4178
0.29,-10.22,0.75,7.00,-415.50,-390.00,-2054.70,4188
0.29,-10.04,0.18,7.00,-422.47,-396.00,-2065.61,4197
0.29,-9.80,0.24,7.00,-415.31,-390.00,-2076.52,4205
0.29,-9.14,0.66,7.00,-390.36,-369.00,-2088.27,4214
0.24,-8.81,0.33,7.00,-388.80,-367.00,-2099.18,4224
0.29,-8.20,0.62,7.00,-367.51,-349.00,-2110.09,4233
0.29,-8.21,-0.01,7.00,-380.36,-360.00,-2121.00,4242
0.29,-7.79,0.42,7.00,-361.36,-344.00,-2132.75,4250
0.24,-7.94,-0.16,7.00,-376.72,-357.00,-2143.67,4259
0.29,-7.43,0.51,7.00,-350.68,-335.00,-2154.58,4269
0.29,-6.81,0.62,7.00,-332.82,-320.00,-2165.49,4278
0.29,-6.54,0.27,7.00,-333.24,-320.00,-2177.24,4286
0.29,-5.91,0.64,7.00,-309.96,-301.00,-2188.15,4295
0.29,-5.39,0.52,7.00,-299.20,-292.00,-2199.06,4304
0.29,-4.67,0.72,7.00,-55.47,-86.00,-2209.97,4314
0.24,-4.06,0.61,7.00,-52.89,-84.00,-2221.72,4322
0.19,-3.48,0.59,7.00,-50.04,-82.00,-2232.63,4331
0.24,-3.17,0.31,7.00,-49.63,-81.00,-2242.71,4340
0.19,-2.58,0.59,7.00,-45.51,-78.00,-2253.62,4348
0.19,-1.85,0.73,7.00,-41.35,-74.00,-2263.69,4358
0.19,-1.42,0.43,7.00,-40.36,-73.00,-2273.76,4367
0.19,-0.82,0.60,7.00,-36.67,-70.00,-2283.83,4375
0.19,-0.52,0.29,7.00,-36.45,-70.00,-2293.07,4384
0.19,0.03,0.55,7.00,-32.64,-67.00,-2303.14,4393
0.19,0.76,0.74,7.00,-28.24,-63.00,-2312.37,4402
0.19,1.34,0.57,7.00,-26.04,-61.00,-2321.60,4411
0.19,1.69,0.35,7.00,-25.14,-61.00,-2330.84,4420
0.68,2.23,0.54,7.00,-21.71,-58.00,-2340.07,4428
0.19,2.56,0.33,7.00,-20.87,-57.00,-2349.30,4438
0.19,2.85,0.29,7.00,-19.59,-56.00,-2357.70,4447
2.59,3.36,0.51,7.00,-16.17,-53.00,-2366.09,4455
2.71,3.91,0.55,7.00,-13.24,-51.00,-2374.48,4464
2.77,4.28,0.37,7.00,-12.10,-50.00,-2382.88,4473
2.95,4.88,0.60,7.00,-8.14,-46.00,-2391.27,4482
3.01,5.41,0.52,7.00,-29.31,-64.00,-2398.82,4491
4.22,5.81,0.40,7.00,-21.56,-58.00,-2407.22,4499
4.69,6.11,0.29,7.00,-16.44,-53.00,-2414.77,4508
4.97,6.47,0.36,7.00,-5.96,-44.00,-2422.33,4517
6.73,6.72,0.25,7.00,-1.78,-41.00,-2429.88,4526
7.20,7.06,0.34,7.00,8.11,46.00,-2436.59,4535
7.69,7.30,0.24,7.00,12.32,50.00,-2444.15,4543
8.10,7.74,0.43,7.00,26.99,62.00,-2450.02,4552
8.78,8.08,0.34,7.00,33.52,68.00,-2456.74,4560
10.88,8.53,0.46,7.00,47.25,79.00,-2461.77,4570
14.31,8.88,0.35,7.00,53.49,85.00,-2466.81,4579
17.77,8.92,0.04,7.00,48.20,80.00,-2471.01,4587
23.64,9.24,0.32,7.00,61.34,91.00,-2474.36,4596
30.56,9.27,0.03,7.00,55.56,86.00,-2477.72,4605
34.83,9.29,0.01,7.00,55.02,86.00,-2479.40,4614
45.25,9.24,-0.04,7.00,51.05,83.00,-2481.08,4623
60.57,9.30,0.06,7.00,51.35,83.00,-2481.92,4632
66.22,9.06,-0.24,7.00,38.11,72.00,-2482.76,4640
99.94,8.84,-0.23,7.00,21.42,58.00,-2482.76,4649
132.84,8.46,-0.38,7.00,0.00,40.00,-2482.76,4658
184.11,7.85,-0.61,7.00,0.00,40.00,-2482.76,4667
223.51,7.11,-0.74,7.00,0.00,40.00,-2482.76,4675
256.10,6.26,-0.85,7.00,0.00,40.00,-2482.76,4684
264.63,5.71,-0.56,7.00,0.00,40.00,-2482.76,4692
293.23,5.23,-0.48,7.00,0.00,40.00,-2482.76,4702
311.52,4.87,-0.36,7.00,0.00,40.00,-2482.76,4711
353.08,4.60,-0.27,7.00,0.00,40.00,-2482.76,4719
376.70,4.34,-0.27,7.00,0.00,40.00,-2482.76,4728
381.96,4.10,-0.24,7.00,0.00,40.00,-2482.76,4737
378.45,3.88,-0.22,7.00,0.00,40.00,-2482.76,4746
389.08,3.81,-0.06,7.00,0.00,40.00,-2482.76,4754
400.01,3.83,0.02,7.00,0.00,40.00,-2482.76,4763
400.01,3.81,-0.02,7.00,0.00,40.00,-2482.76,4771
415.04,3.82,0.02,7.00,0.00,40.00,-2482.76,4781
438.63,3.82,-0.00,7.00,0.00,40.00,-2482.76,4789
444.73,3.84,0.02,7.00,0.00,40.00,-2482.76,4798
459.29,3.86,0.02,7.00,0.00,40.00,-2482.76,4806
465.67,3.94,0.08,7.00,0.00,40.00,-2482.76,4815
469.97,4.03,0.09,7.00,0.00,40.00,-2482.76,4824
474.31,4.11,0.08,7.00,0.00,40.00,-2482.76,4833
483.11,4.30,0.19,7.00,0.00,40.00,-2482.76,4841
485.33,4.52,0.22,7.00,0.00,40.00,-2482.76,4850
489.81,4.70,0.19,7.00,0.00,40.00,-2482.76,4859
494.33,4.87,0.16,7.00,0.00,40.00,-2482.76,4868
508.13,5.02,0.15,7.00,0.00,40.00,-2482.76,4877
512.82,5.20,0.18,7.00,0.00,40.00,-2482.76,4885
524.72,5.31,0.11,7.00,0.00,40.00,-2482.76,4894
534.43,5.45,0.14,7.00,0.00,40.00,-2482.76,4902
541.83,5.57,0.12,7.00,0.00,40.00,-2482.76,4912
551.85,5.64,0.07,7.00,0.00,40.00,-2482.76,4920
564.64,5.67,0.03,7.00,0.00,40.00,-2482.76,4929
572.45,5.68,0.01,7.00,0.00,40.00,-2482.76,4937
583.03,5.69,0.01,7.00,0.00,40.00,-2482.76,4946
591.09,5.61,-0.08,7.00,0.00,40.00,-2482.76,4955
599.26,5.51,-0.10,7.00,0.00,40.00,-2482.76,4964
610.32,5.43,-0.08,7.00,0.00,40.00,-2482.76,4972
618.75,5.35,-0.09,7.00,0.00,40.00,-2482.76,4981
627.30,5.28,-0.07,7.00,0.00,40.00,-2482.76,4989
635.96,5.16,-0.11,7.00,0.00,40.00,-2482.76,4999
644.74,5.06,-0.10,7.00,0.00,40.00,-2482.76,5007
653.63,4.95,-0.12,7.00,0.00,40.00,-2482.76,5016
659.63,4.77,-0.18,7.00,0.00,40.00,-2482.76,5024
665.69,4.60,-0.17,7.00,0.00,40.00,-2482.76,5033
668.73,4.39,-0.21,7.00,0.00,40.00,-2482.76,5042
674.87,4.18,-0.21,7.00,0.00,40.00,-2482.76,5051
677.96,3.91,-0.27,7.00,0.00,40.00,-2482.76,5059
681.06,3.64,-0.27,7.00,0.00,40.00,-2482.76,5068
684.18,3.37,-0.27,7.00,0.00,40.00,-2482.76,5076
681.06,3.07,-0.29,7.00,0.00,40.00,-2482.76,5086
684.18,2.82,-0.26,7.00,0.00,40.00,-2482.76,5094
684.18,2.53,-0.28,7.00,0.00,40.00,-2482.76,5103
684.18,2.29,-0.25,7.00,0.00,40.00,-2482.76,5112
687.31,2.04,-0.25,7.00,0.00,40.00,-2482.76,5121
687.31,1.82,-0.22,7.00,0.00,40.00,-2482.76,5130
687.31,1.61,-0.21,7.00,0.00,40.00,-2482.76,5138
684.18,1.42,-0.19,7.00,0.00,40.00,-2482.76,5147
684.18,1.23,-0.18,7.00,0.00,40.00,-2482.76,5155
681.06,1.05,-0.18,7.00,0.00,40.00,-2482.76,5165
684.18,0.92,-0.13,7.00,0.00,40.00,-2482.76,5173
681.06,0.80,-0.12,7.00,0.00,40.00,-2482.76,5182
681.06,0.73,-0.08,7.00,0.00,40.00,-2482.76,5190
681.06,0.65,-0.08,7.00,0.00,40.00,-2482.76,5199
681.06,0.59,-0.06,7.00,0.00,40.00,-2482.76,5208
684.18,0.52,-0.07,7.00,0.00,40.00,-2482.76,5217
684.18,0.44,-0.08,7.00,0.00,40.00,-2482.76,5225
684.18,0.37,-0.07,7.00,0.00,40.00,-2482.76,5234
687.31,0.29,-0.08,7.00,0.00,40.00,-2481.92,5243
690.45,0.21,-0.08,7.00,0.00,40.00,-2481.92,5252
690.45,0.15,-0.05,7.00,0.00,40.00,-2481.92,5261
690.45,0.07,-0.08,7.00,0.00,40.00,-2481.92,5269
690.45,-0.02,-0.09,7.00,0.00,40.00,-2481.92,5278
690.45,-0.06,-0.04,7.00,0.00,40.00,-2481.92,5286
690.45,-0.09,-0.03,7.00,0.00,40.00,-2481.92,5296
690.45,-0.13,-0.04,7.00,0.00,40.00,-2481.08,5304
687.31,-0.15,-0.02,7.00,0.00,40.00,-2481.08,5313
684.18,-0.19,-0.04,7.00,0.00,40.00,-2481.08,5321
687.31,-0.28,-0.08,7.00,0.00,40.00,-2481.08,5330
687.31,-0.39,-0.11,7.00,0.00,40.00,-2481.08,5339
687.31,-0.45,-0.06,7.00,0.00,40.00,-2481.08,5348
684.18,-0.47,-0.02,7.00,0.00,40.00,-2480.24,5356
684.18,-0.62,-0.15,7.00,0.00,40.00,-2480.24,5365
681.06,-0.67,-0.04,7.00,0.00,40.00,-2480.24,5374
674.87,-0.63,0.04,7.00,0.00,40.00,-2479.40,5383
662.65,-0.59,0.04,7.00,0.00,40.00,-2478.56,5392
644.74,-0.52,0.07,7.00,0.00,40.00,-2478.56,5400
621.59,-0.43,0.09,7.00,0.00,40.00,-2477.72,5409
599.26,-0.28,0.14,7.00,0.00,40.00,-2476.88,5417
577.71,-0.15,0.13,7.00,0.00,40.00,-2476.04,5427
546.82,-0.05,0.10,7.00,0.00,40.00,-2475.20,5435
534.43,-0.05,0.00,7.00,0.00,40.00,-2473.52,5444
505.81,-0.18,-0.14,7.00,0.00,40.00,-2472.69,5452
459.29,-0.28,-0.09,7.00,0.00,40.00,-2471.85,5462
407.46,-0.39,-0.11,7.00,0.00,40.00,-2471.01,5470
337.09,-0.54,-0.16,7.00,0.00,40.00,-2469.33,5479
265.87,-0.92,-0.38,7.00,0.00,40.00,-2468.49,5487
140.79,-1.35,-0.42,7.00,-3.79,-43.00,-2467.65,5496
40.45,-1.74,-0.39,7.00,-41.96,-75.00,-2465.97,5506
20.43,-2.12,-0.38,7.00,-46.31,-79.00,-2465.13,5515
7.36,-2.29,-0.17,7.00,-47.02,-79.00,-2465.13,5523
6.12,-3.04,-0.76,7.00,-53.17,-84.00,-2465.13,5532
4.83,-3.68,-0.63,7.00,-55.86,-87.00,-2465.13,5540
4.02,-4.05,-0.38,7.00,-56.74,-87.00,-2465.13,5550
1.90,-4.67,-0.62,7.00,-60.84,-91.00,-2465.13,5559
0.19,-5.33,-0.66,7.00,-321.29,-310.00,-2465.13,5567
0.29,-6.10,-0.77,7.00,-342.89,-329.00,-2466.81,5576
0.24,-6.71,-0.61,7.00,-355.01,-339.00,-2468.49,5585
0.24,-7.76,-1.05,7.00,-390.14,-368.00,-2471.01,5594
0.24,-8.09,-0.32,7.00,-383.58,-363.00,-2474.36,5603
0.24,-8.67,-0.58,7.00,-403.43,-380.00,-2477.72,5612
0.24,-8.87,-0.20,7.00,-400.82,-377.00,-2481.08,5621
0.24,-9.47,-0.60,7.00,-423.61,-397.00,-2485.28,5629
0.24,-9.97,-0.51,7.00,-434.49,-406.00,-2489.47,5639
0.24,-10.43,-0.46,7.00,-444.93,-415.00,-2494.51,5648
0.24,-10.79,-0.36,7.00,-451.84,-420.00,-2499.54,5657
0.24,-11.04,-0.25,7.00,-456.17,-424.00,-2504.58,5665
0.24,-11.58,-0.54,7.00,-475.44,-440.00,-2509.62,5675
0.24,-11.96,-0.38,7.00,-481.49,-445.00,-2515.49,5684
0.24,-12.48,-0.52,7.00,-497.37,-459.00,-2521.37,5693
0.24,-13.03,-0.55,7.00,-511.60,-471.00,-2527.24,5702
0.24,-13.03,0.00,7.00,-500.60,-462.00,-2533.96,5710
0.24,-12.96,0.07,7.00,-497.59,-459.00,-2540.67,5720
0.29,-13.70,-0.74,7.00,-532.27,-488.00,-2547.39,5729
0.24,-13.76,-0.06,7.00,-520.31,-478.00,-2554.10,5738
0.24,-14.05,-0.29,7.00,-532.16,-488.00,-2560.82,5746
0.29,-13.99,0.07,7.00,-523.37,-481.00,-2568.37,5755
0.29,-14.20,-0.22,7.00,-534.40,-490.00,-2575.08,5765
0.24,-14.30,-0.10,7.00,-534.43,-490.00,-2583.48,5774
0.29,-14.67,-0.37,7.00,-549.27,-503.00,-2591.03,5783
0.29,-14.41,0.26,7.00,-529.95,-486.00,-2599.43,5791
0.24,-15.25,-0.84,7.00,-572.88,-522.00,-2606.98,5800
0.24,-15.02,0.22,7.00,-546.20,-500.00,-2615.37,5810
0.24,-14.93,0.10,7.00,-546.22,-500.00,-2624.61,5819
0.29,-15.23,-0.30,7.00,-561.62,-513.00,-2633.00,5828
0.29,-15.29,-0.06,7.00,-558.43,-510.00,-2642.23,5836
0.29,-14.57,0.72,7.00,-524.69,-482.00,-2651.46,5846
0.29,-15.24,-0.67,7.00,-569.32,-519.00,-2660.70,5855
0.24,-14.55,0.69,7.00,-525.04,-482.00,-2669.93,5864
0.24,-14.75,-0.20,7.00,-547.62,-501.00,-2679.16,5873
0.24,-14.94,-0.19,7.00,-552.38,-505.00,-2688.39,5881
0.29,-14.55,0.39,7.00,-531.16,-487.00,-2698.47,5891
0.29,-14.98,-0.42,7.00,-557.99,-510.00,-2707.70,5900
0.24,-14.40,0.58,7.00,-523.37,-481.00,-2717.77,5909
0.29,-15.05,-0.65,7.00,-564.14,-515.00,-2727.84,5918
0.24,-14.69,0.36,7.00,-535.14,-491.00,-2738.76,5926
0.24,-15.15,-0.46,7.00,-563.06,-514.00,-2748.83,5936
0.24,-15.01,0.14,7.00,-547.53,-501.00,-2759.74,5945
0.24,-15.29,-0.28,7.00,-562.87,-514.00,-2769.81,5954
0.29,-15.44,-0.15,7.00,-563.83,-515.00,-2780.72,5963
0.24,-15.07,0.37,7.00,-544.21,-498.00,-2791.63,5972
0.24,-15.93,-0.86,7.00,-590.38,-537.00,-2802.54,5981
0.29,-15.65,0.28,7.00,-560.67,-512.00,-2813.46,5990
0.29,-15.44,0.21,7.00,-556.87,-509.00,-2824.37,5999
0.29,-15.45,-0.01,7.00,-561.49,-513.00,-2835.28,6008
0.29,-15.47,-0.02,7.00,-561.99,-513.00,-2846.19,6018
0.29,-15.31,0.16,7.00,-554.42,-507.00,-2857.10,6026
0.24,-15.39,-0.09,7.00,-561.57,-513.00,-2868.85,6035
0.29,-15.27,0.12,7.00,-554.41,-507.00,-2879.76,6044
0.24,-15.09,0.18,7.00,-548.63,-502.00,-2891.51,6053
0.24,-14.97,0.12,7.00,-546.65,-500.00,-2903.27,6063
0.29,-14.79,0.17,7.00,-541.38,-496.00,-2914.18,6071
0.24,-14.76,0.03,7.00,-543.36,-498.00,-2925.93,6080
0.24,-14.36,0.40,7.00,-526.09,-483.00,-2937.68,6089
0.24,-14.76,-0.40,7.00,-551.88,-505.00,-2949.43,6098
0.24,-14.09,0.66,7.00,-514.10,-473.00,-2960.34,6108
0.29,-14.69,-0.60,7.00,-554.19,-507.00,-2972.09,6117
0.29,-14.32,0.37,7.00,-525.51,-483.00,-2983.84,6125
0.29,-14.38,-0.06,7.00,-535.56,-491.00,-2995.59,6134
0.24,-13.95,0.43,7.00,-515.07,-474.00,-3007.34,6144
0.29,-14.11,-0.16,7.00,-530.96,-487.00,-3019.09,6153
0.29,-13.43,0.68,7.00,-497.06,-459.00,-3030.00,6162
0.24,-13.50,-0.07,7.00,-513.74,-473.00,-3041.76,6170
0.24,-13.06,0.44,7.00,-492.62,-455.00,-3053.51,6179
0.24,-13.34,-0.28,7.00,-514.11,-473.00,-3065.26,6189
0.24,-12.87,0.47,7.00,-487.33,-450.00,-3077.01,6198
0.29,-12.67,0.20,7.00,-487.64,-451.00,-3087.92,6207
0.29,-12.20,0.47,7.00,-470.61,-436.00,-3099.67,6216
0.24,-12.05,0.15,7.00,-473.41,-439.00,-3111.42,6224
0.24,-11.42,0.64,7.00,-447.69,-417.00,-3123.17,6234
0.29,-11.34,0.08,7.00,-457.03,-425.00,-3134.92,6243
0.24,-10.57,0.77,7.00,-423.76,-397.00,-3146.67,6252
0.24,-10.26,0.31,7.00,-425.40,-398.00,-3158.42,6261
0.24,-10.00,0.26,7.00,-419.96,-394.00,-3169.33,6269
0.24,-9.49,0.52,7.00,-401.93,-378.00,-3181.09,6279
0.29,-9.14,0.34,7.00,-396.73,-374.00,-3192.84,6288
0.24,-8.67,0.48,7.00,-382.09,-362.00,-3204.59,6297
0.29,-8.34,0.33,7.00,-376.90,-357.00,-3216.34,6306
0.29,-8.16,0.18,7.00,-375.31,-356.00,-3228.09,6315
0.29,-7.67,0.49,7.00,-357.03,-341.00,-3239.00,6324
0.24,-7.36,0.31,7.00,-352.63,-337.00,-3250.75,6333
0.24,-6.63,0.73,7.00,-326.01,-314.00,-3261.66,6342
0.29,-6.17,0.45,7.00,-320.17,-309.00,-3273.41,6350
0.29,-6.16,0.01,7.00,-328.72,-317.00,-3284.32,6360
0.29,-5.57,0.59,7.00,-302.47,-294.00,-3295.23,6369
0.29,-5.17,0.40,7.00,-296.44,-289.00,-3306.99,6378
0.29,-4.63,0.54,7.00,-55.97,-87.00,-3317.90,6386
0.19,-3.80,0.83,7.00,-50.65,-82.00,-3328.81,6395
0.34,-3.42,0.38,7.00,-50.57,-82.00,-3339.72,6405
0.19,-2.96,0.46,7.00,-47.97,-80.00,-3349.79,6413
0.19,-2.36,0.60,7.00,-44.39,-77.00,-3360.70,6422
0.19,-1.61,0.75,7.00,-40.07,-73.00,-3370.78,6431
0.19,-0.78,0.83,7.00,-35.56,-69.00,-3380.01,6439
0.19,-0.14,0.64,7.00,-33.13,-67.00,-3390.08,6449
0.19,0.72,0.86,7.00,-27.98,-63.00,-3400.15,6458
0.19,1.36,0.65,7.00,-25.60,-61.00,-3409.38,6466
0.39,2.31,0.94,7.00,-19.68,-56.00,-3418.62,6475
0.78,2.73,0.42,7.00,-19.64,-56.00,-3427.01,6484
2.13,3.30,0.57,7.00,-16.18,-53.00,-3436.24,6493
3.44,3.96,0.65,7.00,-12.58,-50.00,-3443.80,6502
4.09,4.28,0.32,7.00,-12.31,-50.00,-3452.19,6511
5.75,4.58,0.31,7.00,-10.79,-49.00,-3459.74,6519
6.42,5.07,0.48,7.00,-38.65,-72.00,-3466.46,6529
7.60,5.28,0.22,7.00,-38.37,-72.00,-3474.01,6537
9.22,5.51,0.23,7.00,-32.38,-67.00,-3480.73,6546
9.49,5.71,0.19,7.00,-28.27,-63.00,-3488.28,6555
10.22,5.91,0.21,7.00,-22.77,-59.00,-3495.00,6563
10.31,6.12,0.21,7.00,-17.58,-54.00,-3501.71,6573
9.85,6.21,0.08,7.00,-17.96,-55.00,-3508.43,6582
10.31,6.23,0.02,7.00,-18.78,-55.00,-3515.14,6590
11.57,6.44,0.21,7.00,-9.65,-48.00,-3521.86,6599
12.38,6.63,0.19,7.00,-5.27,-44.00,-3528.57,6608
12.28,6.67,0.05,7.00,-7.00,-45.00,-3534.45,6617
12.58,6.99,0.32,7.00,5.91,44.00,-3540.32,6626
13.65,7.36,0.37,7.00,15.88,53.00,-3547.04,6635
14.09,7.75,0.40,7.00,26.37,62.00,-3552.07,6643
15.33,8.19,0.43,7.00,37.81,71.00,-3557.11,6652
19.47,8.66,0.48,7.00,50.42,82.00,-3561.31,6662
21.42,8.90,0.24,7.00,51.49,83.00,-3564.66,6670
23.19,9.28,0.38,7.00,63.48,93.00,-3568.02,6679
30.74,9.33,0.05,7.00,57.19,88.00,-3570.54,6687
43.52,9.63,0.30,7.00,68.01,97.00,-3572.22,6696
52.73,9.94,0.31,7.00,74.06,102.00,-3573.06,6706
67.26,9.48,-0.46,7.00,43.91,77.00,-3573.89,6714
89.53,9.50,0.02,7.00,47.04,79.00,-3573.89,6723
107.11,8.58,-0.92,7.00,0.00,40.00,-3573.89,6732
127.16,7.71,-0.88,7.00,0.00,40.00,-3573.89,6740
135.45,6.79,-0.91,7.00,0.00,40.00,-3573.89,6750
147.75,6.20,-0.59,7.00,0.00,40.00,-3573.89,6758
160.32,5.73,-0.47,7.00,0.00,40.00,-3573.89,6767
183.24,5.33,-0.40,7.00,0.00,40.00,-3573.89,6775
202.42,4.87,-0.46,7.00,0.00,40.00,-3573.89,6785
220.37,4.44,-0.44,7.00,0.00,40.00,-3573.89,6793
233.17,4.11,-0.33,7.00,0.00,40.00,-3573.89,6802
228.83,3.98,-0.12,7.00,0.00,40.00,-3573.89,6810
214.23,4.01,0.03,7.00,0.00,40.00,-3573.89,6819
195.83,4.17,0.16,7.00,0.00,40.00,-3573.89,6828
187.64,4.42,0.25,7.00,0.00,40.00,-3573.89,6837
184.11,4.73,0.31,7.00,0.00,40.00,-3573.89,6845
184.99,5.06,0.33,7.00,0.00,40.00,-3573.89,6854
189.43,5.40,0.34,7.00,0.00,40.00,-3573.89,6862
194.90,5.85,0.45,7.00,0.00,40.00,-3573.89,6872
204.35,6.29,0.44,7.00,0.00,40.00,-3573.89,6880
213.22,6.66,0.37,7.00,0.00,40.00,-3573.89,6889
228.83,7.01,0.34,7.00,0.00,40.00,-3573.89,6897
242.10,7.31,0.30,7.00,0.00,40.00,-3573.89,6906
263.39,7.60,0.29,7.00,0.00,40.00,-3573.89,6915
270.88,7.80,0.20,7.00,0.00,40.00,-3573.89,6924
298.74,7.95,0.15,7.00,0.00,40.00,-3573.89,6932
311.52,8.07,0.11,7.00,0.00,40.00,-3573.89,6941
338.66,8.08,0.02,7.00,0.00,40.00,-3573.89,6949
364.70,8.07,-0.01,7.00,0.00,40.00,-3573.89,6959
374.96,8.01,-0.07,7.00,0.00,40.00,-3573.89,6967
390.88,7.92,-0.09,7.00,0.00,40.00,-3573.89,6976
411.23,7.80,-0.11,7.00,0.00,40.00,-3573.89,6984
413.13,7.59,-0.22,7.00,0.00,40.00,-3573.89,6993
428.65,7.37,-0.22,7.00,0.00,40.00,-3573.89,7002
436.62,7.12,-0.25,7.00,0.00,40.00,-3573.89,7011
440.66,6.86,-0.26,7.00,0.00,40.00,-3573.89,7019
446.78,6.54,-0.31,7.00,0.00,40.00,-3573.89,7028
448.84,6.22,-0.33,7.00,0.00,40.00,-3573.89,7036
448.84,5.92,-0.29,7.00,0.00,40.00,-3573.89,7046
455.08,5.59,-0.33,7.00,0.00,40.00,-3573.89,7054
457.18,5.27,-0.33,7.00,0.00,40.00,-3573.89,7063
463.53,4.94,-0.33,7.00,0.00,40.00,-3573.89,7071
476.49,4.64,-0.29,7.00,0.00,40.00,-3573.89,7080
478.69,4.32,-0.32,7.00,0.00,40.00,-3573.89,7089
487.57,4.04,-0.28,7.00,0.00,40.00,-3573.89,7098
494.33,3.79,-0.25,7.00,0.00,40.00,-3573.89,7106
503.49,3.50,-0.29,7.00,0.00,40.00,-3573.89,7115
515.18,3.24,-0.25,7.00,0.00,40.00,-3573.89,7123
517.55,3.04,-0.20,7.00,0.00,40.00,-3573.89,7133
519.92,2.87,-0.17,7.00,0.00,40.00,-3573.89,7141
522.31,2.66,-0.21,7.00,0.00,40.00,-3573.89,7150
519.92,2.47,-0.19,7.00,0.00,40.00,-3573.89,7158
519.92,2.32,-0.16,7.00,0.00,40.00,-3573.89,7168
522.31,2.15,-0.17,7.00,0.00,40.00,-3573.89,7177
522.31,2.00,-0.15,7.00,0.00,40.00,-3573.89,7185
524.72,1.88,-0.12,7.00,0.00,40.00,-3573.89,7194
529.55,1.78,-0.10,7.00,0.00,40.00,-3573.89,7202
531.98,1.69,-0.09,7.00,0.00,40.00,-3573.89,7212
531.98,1.59,-0.10,7.00,0.00,40.00,-3573.89,7220
536.88,1.54,-0.05,7.00,0.00,40.00,-3573.89,7229
541.83,1.49,-0.06,7.00,0.00,40.00,-3573.89,7237
549.33,1.43,-0.05,7.00,0.00,40.00,-3573.89,7246
551.85,1.38,-0.06,7.00,0.00,40.00,-3573.89,7255
554.39,1.35,-0.03,7.00,0.00,40.00,-3573.89,7264
559.49,1.30,-0.04,7.00,0.00,40.00,-3573.89,7272
569.83,1.23,-0.07,7.00,0.00,40.00,-3573.89,7281
572.45,1.17,-0.07,7.00,0.00,40.00,-3573.89,7289
585.70,1.08,-0.09,7.00,0.00,40.00,-3573.89,7299
591.09,0.98,-0.10,7.00,0.00,40.00,-3573.89,7307
599.26,0.87,-0.11,7.00,0.00,40.00,-3573.89,7316
607.54,0.78,-0.09,7.00,0.00,40.00,-3573.89,7324
610.32,0.65,-0.12,7.00,0.00,40.00,-3573.89,7333
615.93,0.49,-0.16,7.00,0.00,40.00,-3573.89,7342
615.93,0.34,-0.15,7.00,0.00,40.00,-3573.89,7351
621.59,0.21,-0.14,7.00,0.00,40.00,-3573.89,7359
624.44,0.08,-0.12,7.00,0.00,40.00,-3573.89,7368
624.44,-0.12,-0.20,7.00,0.00,40.00,-3573.89,7376
630.17,-0.28,-0.16,7.00,0.00,40.00,-3573.89,7386
633.06,-0.56,-0.28,7.00,0.00,40.00,-3573.89,7395
633.06,-0.82,-0.26,7.00,0.00,40.00,-3573.89,7403
638.87,-1.08,-0.26,7.00,0.00,40.00,-3573.89,7412
638.87,-1.38,-0.30,7.00,0.00,40.00,-3573.89,7420
641.80,-1.75,-0.37,7.00,0.00,40.00,-3573.89,7430
641.80,-2.01,-0.26,7.00,0.00,40.00,-3573.89,7438
641.80,-2.26,-0.25,7.00,0.00,40.00,-3573.89,7447
641.80,-2.57,-0.31,7.00,0.00,40.00,-3573.89,7455
641.80,-2.90,-0.32,7.00,0.00,40.00,-3573.89,7464
644.74,-3.17,-0.27,7.00,0.00,40.00,-3573.89,7473
644.74,-3.37,-0.20,7.00,0.00,40.00,-3573.06,7482
641.80,-3.55,-0.18,7.00,0.00,40.00,-3573.06,7491
641.80,-3.79,-0.24,7.00,0.00,40.00,-3572.22,7499
635.96,-3.98,-0.18,7.00,0.00,40.00,-3571.38,7508
630.17,-4.14,-0.17,7.00,0.00,40.00,-3571.38,7517
615.93,-4.22,-0.08,7.00,0.00,40.00,-3570.54,7526
588.39,-4.29,-0.06,7.00,0.00,40.00,-3569.70,7534
544.32,-4.26,0.02,7.00,0.00,40.00,-3568.86,7543
485.33,-4.25,0.01,7.00,0.00,40.00,-3568.02,7552
413.13,-4.31,-0.05,7.00,0.00,40.00,-3568.02,7561
312.97,-4.31,-0.00,7.00,0.00,40.00,-3567.18,7569
232.08,-4.40,-0.09,7.00,0.00,40.00,-3566.34,7578
161.09,-4.56,-0.17,7.00,-6.59,-45.00,-3565.50,7586
113.08,-4.78,-0.22,7.00,-34.20,-68.00,-3564.66,7596
65.19,-5.03,-0.25,7.00,-297.11,-290.00,-3563.82,7605
39.77,-5.40,-0.37,7.00,-314.40,-305.00,-3563.82,7614
29.11,-5.90,-0.50,7.00,-330.94,-318.00,-3564.66,7623
18.80,-5.65,0.25,7.00,-310.46,-301.00,-3566.34,7631
15.22,-6.14,-0.49,7.00,-337.81,-324.00,-3568.02,7641
8.70,-6.21,-0.07,7.00,-331.50,-319.00,-3568.86,7650
6.96,-6.38,-0.17,7.00,-337.99,-324.00,-3570.54,7658
3.83,-6.66,-0.27,7.00,-346.79,-332.00,-3572.22,7667
0.29,-6.96,-0.31,7.00,-355.12,-339.00,-3574.73,7676
0.29,-7.38,-0.42,7.00,-367.93,-350.00,-3577.25,7686
0.24,-7.80,-0.42,7.00,-378.22,-358.00,-3580.61,7694
0.24,-8.00,-0.21,7.00,-379.14,-359.00,-3583.97,7703
0.29,-8.53,-0.53,7.00,-398.79,-376.00,-3587.32,7712
0.24,-8.79,-0.26,7.00,-399.81,-377.00,-3591.52,7720
0.29,-8.98,-0.20,7.00,-403.45,-380.00,-3595.72,7730
0.24,-9.33,-0.34,7.00,-415.01,-389.00,-3600.75,7739
0.29,-9.34,-0.01,7.00,-408.78,-384.00,-3605.79,7748
0.24,-10.07,-0.73,7.00,-441.27,-411.00,-3610.83,7756
0.29,-10.26,-0.20,7.00,-435.53,-407.00,-3616.70,7766
0.29,-10.18,0.08,7.00,-428.02,-400.00,-3621.74,7775
0.29,-10.92,-0.73,7.00,-462.51,-429.00,-3627.61,7784
0.24,-10.88,0.03,7.00,-446.36,-416.00,-3634.33,7793
0.29,-10.51,0.38,7.00,-430.16,-402.00,-3640.20,7801
0.29,-10.96,-0.45,7.00,-458.01,-426.00,-3646.92,7811
0.29,-11.27,-0.31,7.00,-463.05,-430.00,-3653.63,7820
0.24,-11.96,-0.69,7.00,-487.81,-451.00,-3661.19,7829
0.29,-11.89,0.08,7.00,-470.62,-436.00,-3667.90,7837
0.29,-12.18,-0.30,7.00,-485.43,-449.00,-3675.45,7846
0.29,-11.90,0.28,7.00,-466.96,-433.00,-3683.01,7856
0.24,-12.05,-0.15,7.00,-479.34,-444.00,-3691.40,7865
0.29,-11.87,0.18,7.00,-468.01,-434.00,-3698.96,7874
0.29,-11.90,-0.03,7.00,-472.99,-438.00,-3707.35,7882
0.29,-11.83,0.07,7.00,-469.34,-435.00,-3715.74,7891
0.24,-11.54,0.29,7.00,-457.85,-425.00,-3724.14,7901
0.29,-11.95,-0.41,7.00,-482.12,-446.00,-3732.53,7910
0.29,-11.49,0.47,7.00,-452.75,-421.00,-3741.76,7919
0.24,-12.60,-1.12,7.00,-512.46,-472.00,-3750.16,7927
0.29,-12.32,0.28,7.00,-477.49,-442.00,-3759.39,7937
0.24,-12.84,-0.52,7.00,-506.36,-466.00,-3768.62,7946
0.29,-12.30,0.54,7.00,-471.59,-437.00,-3777.85,7955
0.29,-13.24,-0.94,7.00,-524.77,-482.00,-3787.09,7964
0.24,-12.97,0.27,7.00,-493.96,-456.00,-3797.16,7973
0.29,-12.97,-0.00,7.00,-499.43,-461.00,-3806.39,7982
0.24,-13.16,-0.19,7.00,-507.78,-468.00,-3816.46,7991
0.29,-13.17,-0.01,7.00,-504.62,-465.00,-3826.54,8000
0.29,-13.46,-0.29,7.00,-517.32,-476.00,-3836.61,8009
0.29,-13.67,-0.21,7.00,-521.01,-479.00,-3846.68,8018
0.24,-13.94,-0.27,7.00,-528.89,-485.00,-3856.75,8027
0.24,-13.69,0.25,7.00,-512.06,-471.00,-3867.66,8036
0.29,-14.15,-0.47,7.00,-538.15,-493.00,-3877.73,8045
0.29,-13.54,0.62,7.00,-501.10,-462.00,-3887.81,8054
0.24,-13.52,0.02,7.00,-512.72,-472.00,-3898.72,8064
0.24,-13.75,-0.23,7.00,-523.41,-481.00,-3909.63,8072
0.29,-13.65,0.10,7.00,-514.26,-473.00,-3919.70,8081
0.29,-13.68,-0.03,7.00,-517.65,-476.00,-3930.61,8090
0.24,-13.43,0.25,7.00,-505.75,-466.00,-3941.52,8099
0.24,-13.39,0.04,7.00,-509.10,-469.00,-3953.28,8109
0.24,-13.07,0.32,7.00,-495.25,-457.00,-3964.19,8118
0.24,-12.90,0.17,7.00,-494.02,-456.00,-3975.10,8126
0.29,-12.79,0.11,7.00,-492.63,-455.00,-3986.01,8135
0.29,-12.64,0.15,7.00,-488.02,-451.00,-3996.92,8144
0.24,-12.18,0.47,7.00,-470.06,-436.00,-4007.83,8154
0.29,-12.18,-0.00,7.00,-479.43,-444.00,-4019.58,8163
0.29,-12.01,0.16,7.00,-472.06,-437.00,-4030.49,8171
0.24,-11.75,0.26,7.00,-463.55,-430.00,-4041.41,8180
0.29,-11.26,0.49,7.00,-446.88,-416.00,-4053.16,8189
0.29,-11.08,0.19,7.00,-448.19,-417.00,-4064.07,8199
0.29,-10.75,0.33,7.00,-437.11,-408.00,-4075.82,8208
0.29,-10.31,0.44,7.00,-423.86,-397.00,-4086.73,8217
0.24,-9.93,0.38,7.00,-415.71,-390.00,-4098.48,8225
0.24,-9.25,0.68,7.00,-392.70,-371.00,-4109.39,8235
0.29,-8.86,0.39,7.00,-388.90,-367.00,-4120.30,8244
0.24,-8.13,0.73,7.00,-363.62,-346.00,-4132.05,8253
0.24,-8.36,-0.23,7.00,-388.45,-367.00,-4142.97,8261
0.29,-7.83,0.53,7.00,-360.08,-343.00,-4154.72,8270
0.29,-7.51,0.32,7.00,-356.21,-340.00,-4165.63,8280
0.29,-7.20,0.31,7.00,-348.75,-334.00,-4177.38,8289
0.29,-6.41,0.79,7.00,-319.56,-309.00,-4188.29,8297
0.24,-6.07,0.34,7.00,-319.91,-309.00,-4200.04,8306
0.24,-5.49,0.58,7.00,-300.65,-293.00,-4210.95,8315
0.29,-4.99,0.50,7.00,-57.98,-88.00,-4221.86,8325
0.24,-4.40,0.59,7.00,-54.64,-86.00,-4232.77,8333
0.19,-4.09,0.31,7.00,-54.23,-85.00,-4243.68,8342
0.24,-3.32,0.78,7.00,-48.49,-80.00,-4253.76,8351
0.19,-2.84,0.47,7.00,-47.33,-79.00,-4264.67,8359
0.19,-2.37,0.48,7.00,-44.92,-77.00,-4274.74,8369
0.19,-1.91,0.46,7.00,-42.70,-76.00,-4284.81,8378
0.14,-0.85,1.06,7.00,-34.98,-69.00,-4294.89,8386
0.05,-0.56,0.29,7.00,-36.64,-70.00,-4304.96,8395
0.19,0.07,0.63,7.00,-32.11,-67.00,-4314.19,8404
0.14,0.62,0.54,7.00,-29.73,-65.00,-4324.26,8413
0.19,0.95,0.34,7.00,-28.88,-64.00,-4333.49,8422
0.19,2.00,1.05,7.00,-20.81,-57.00,-4342.73,8431
0.19,2.54,0.54,7.00,-20.12,-56.00,-4351.96,8439
0.19,2.95,0.40,7.00,-18.66,-55.00,-4361.19,8449
0.19,3.70,0.76,7.00,-13.47,-51.00,-4369.59,8458
0.19,3.92,0.22,7.00,-14.50,-52.00,-4377.98,8466
0.19,4.04,0.12,7.00,-14.30,-51.00,-4386.37,8475
0.19,4.66,0.61,7.00,-9.25,-47.00,-4394.77,8484
0.78,4.89,0.24,7.00,-9.58,-48.00,-4403.16,8493
0.19,4.89,0.00,7.00,-10.52,-48.00,-4411.55,8502
0.19,5.27,0.38,7.00,-35.76,-70.00,-4419.11,8510
0.19,5.51,0.24,7.00,-32.59,-67.00,-4426.66,8519
0.19,5.74,0.24,7.00,-26.63,-62.00,-4435.05,8528
0.19,5.79,0.04,7.00,-29.55,-64.00,-4442.61,8537
0.19,6.09,0.30,7.00,-16.77,-54.00,-4450.16,8546
0.19,6.38,0.30,7.00,-9.49,-47.00,-4457.72,8554
0.19,6.16,-0.22,7.00,-25.40,-61.00,-4464.43,8563
1.79,6.46,0.29,7.00,-7.69,-46.00,-4471.99,8572
2.02,6.35,-0.10,7.00,-18.28,-55.00,-4478.70,8581
2.13,6.37,0.02,7.00,-15.21,-52.00,-4485.41,8590
3.13,6.57,0.20,7.00,-6.83,-45.00,-4492.97,8598
4.62,6.79,0.22,7.00,-0.95,-40.00,-4499.68,8607
6.42,6.86,0.07,7.00,-2.15,-41.00,-4505.56,8616
8.02,7.04,0.19,7.00,4.73,43.00,-4512.27,8625
9.40,7.13,0.09,7.00,4.97,44.00,-4518.15,8634
10.69,7.34,0.20,7.00,12.31,50.00,-4524.02,8642
16.40,7.52,0.19,7.00,16.29,53.00,-4529.06,8651
20.43,7.84,0.31,7.00,26.43,62.00,-4534.10,8660
24.74,8.41,0.58,7.00,45.64,78.00,-4538.29,8669
28.05,8.58,0.17,7.00,41.27,74.00,-4541.65,8678
36.28,9.17,0.59,7.00,63.45,93.00,-4545.01,8686
46.26,9.13,-0.04,7.00,48.00,80.00,-4547.53,8695
53.59,9.62,0.50,7.00,69.70,98.00,-4549.20,8705
66.57,9.46,-0.16,7.00,49.52,81.00,-4550.88,8713
86.87,9.75,0.29,7.00,59.38,89.00,-4550.88,8722
110.87,9.37,-0.38,7.00,26.92,62.00,-4550.88,8731
145.63,9.41,0.05,7.00,18.83,55.00,-4550.88,8739
175.56,8.91,-0.50,7.00,0.00,40.00,-4550.88,8749
213.22,8.84,-0.07,7.00,0.00,40.00,-4550.88,8757
242.10,8.13,-0.72,7.00,0.00,40.00,-4550.88,8766
250.17,7.47,-0.65,7.00,0.00,40.00,-4550.88,8774
252.53,6.61,-0.86,7.00,0.00,40.00,-4550.88,8783
254.91,5.96,-0.65,7.00,0.00,40.00,-4550.88,8792
253.71,5.44,-0.51,7.00,0.00,40.00,-4550.88,8801
256.10,5.08,-0.36,7.00,0.00,40.00,-4550.88,8809
260.94,4.84,-0.24,7.00,0.00,40.00,-4550.88,8818
268.36,4.62,-0.21,7.00,0.00,40.00,-4550.88,8826
269.62,4.40,-0.22,7.00,0.00,40.00,-4550.88,8836
269.62,4.20,-0.20,7.00,0.00,40.00,-4550.88,8844
267.11,4.16,-0.04,7.00,0.00,40.00,-4550.88,8853
268.36,4.23,0.08,7.00,0.00,40.00,-4550.88,8861
272.15,4.38,0.14,7.00,0.00,40.00,-4550.88,8870
274.70,4.58,0.21,7.00,0.00,40.00,-4550.88,8879
277.28,4.78,0.20,7.00,0.00,40.00,-4550.88,8888
275.99,5.01,0.23,7.00,0.00,40.00,-4550.88,8896
282.50,5.28,0.27,7.00,0.00,40.00,-4550.88,8905
293.23,5.57,0.28,7.00,0.00,40.00,-4550.88,8913
302.94,5.84,0.28,7.00,0.00,40.00,-4550.88,8923
307.20,6.03,0.19,7.00,0.00,40.00,-4550.88,8931
323.31,6.27,0.24,7.00,0.00,40.00,-4550.88,8940
332.44,6.46,0.19,7.00,0.00,40.00,-4550.88,8948
345.00,6.58,0.12,7.00,0.00,40.00,-4550.88,8957
358.02,6.66,0.08,7.00,0.00,40.00,-4550.88,8966
373.24,6.69,0.03,7.00,0.00,40.00,-4550.88,8975
389.08,6.69,0.00,7.00,0.00,40.00,-4550.88,8983
398.17,6.56,-0.13,7.00,0.00,40.00,-4550.88,8992
422.77,6.42,-0.14,7.00,0.00,40.00,-4550.88,9000
432.62,6.28,-0.14,7.00,0.00,40.00,-4550.88,9010
436.62,6.12,-0.16,7.00,0.00,40.00,-4550.88,9018
442.69,5.93,-0.18,7.00,0.00,40.00,-4550.88,9027
448.84,5.76,-0.17,7.00,0.00,40.00,-4550.88,9035
450.91,5.61,-0.16,7.00,0.00,40.00,-4550.88,9044
452.99,5.52,-0.08,7.00,0.00,40.00,-4550.88,9053
452.99,5.42,-0.11,7.00,0.00,40.00,-4550.88,9062
455.08,5.35,-0.07,7.00,0.00,40.00,-4550.88,9070
452.99,5.24,-0.11,7.00,0.00,40.00,-4550.88,9079
461.40,5.14,-0.10,7.00,0.00,40.00,-4550.88,9088
465.67,5.07,-0.07,7.00,0.00,40.00,-4550.88,9097
467.81,5.01,-0.06,7.00,0.00,40.00,-4550.88,9105
469.97,5.01,0.00,7.00,0.00,40.00,-4550.88,9114
474.31,4.98,-0.04,7.00,0.00,40.00,-4550.88,9122
474.31,4.97,-0.01,7.00,0.00,40.00,-4550.88,9132
480.89,5.00,0.03,7.00,0.00,40.00,-4550.88,9140
483.11,5.04,0.04,7.00,0.00,40.00,-4550.88,9149
489.81,5.08,0.04,7.00,0.00,40.00,-4550.88,9157
489.81,5.07,-0.01,7.00,0.00,40.00,-4550.88,9166
498.89,5.09,0.02,7.00,0.00,40.00,-4550.88,9175
510.47,5.12,0.04,7.00,0.00,40.00,-4550.88,9184
515.18,5.13,0.01,7.00,0.00,40.00,-4550.88,9192
517.55,5.12,-0.01,7.00,0.00,40.00,-4550.88,9201
522.31,5.08,-0.04,7.00,0.00,40.00,-4550.88,9209
529.55,5.04,-0.04,7.00,0.00,40.00,-4550.88,9219
534.43,4.95,-0.09,7.00,0.00,40.00,-4550.88,9227
541.83,4.82,-0.13,7.00,0.00,40.00,-4550.88,9236
546.82,4.73,-0.09,7.00,0.00,40.00,-4550.88,9244
551.85,4.63,-0.10,7.00,0.00,40.00,-4550.88,9253
559.49,4.55,-0.09,7.00,0.00,40.00,-4550.88,9262
567.23,4.42,-0.13,7.00,0.00,40.00,-4550.88,9271
575.07,4.27,-0.15,7.00,0.00,40.00,-4550.88,9279
583.03,4.07,-0.20,7.00,0.00,40.00,-4550.88,9288
585.70,3.85,-0.22,7.00,0.00,40.00,-4550.88,9296
591.09,3.65,-0.19,7.00,0.00,40.00,-4550.88,9306
591.09,3.44,-0.22,7.00,0.00,40.00,-4550.88,9315
593.80,3.24,-0.20,7.00,0.00,40.00,-4550.88,9323
596.52,3.00,-0.24,7.00,0.00,40.00,-4550.88,9332
596.52,2.79,-0.21,7.00,0.00,40.00,-4550.88,9340
599.26,2.58,-0.21,7.00,0.00,40.00,-4550.88,9350
602.00,2.37,-0.21,7.00,0.00,40.00,-4550.88,9358
604.76,2.20,-0.18,7.00,0.00,40.00,-4550.88,9367
604.76,2.02,-0.17,7.00,0.00,40.00,-4550.88,9375
604.76,1.85,-0.18,7.00,0.00,40.00,-4550.88,9384
604.76,1.65,-0.20,7.00,0.00,40.00,-4550.88,9393
604.76,1.47,-0.18,7.00,0.00,40.00,-4550.88,9402
602.00,1.27,-0.20,7.00,0.00,40.00,-4550.88,9410
602.00,1.08,-0.19,7.00,0.00,40.00,-4550.88,9419
602.00,0.90,-0.18,7.00,0.00,40.00,-4550.88,9427
599.26,0.75,-0.15,7.00,0.00,40.00,-4550.88,9437
596.52,0.64,-0.12,7.00,0.00,40.00,-4550.88,9445
591.09,0.52,-0.11,7.00,0.00,40.00,-4550.88,9454
583.03,0.46,-0.06,7.00,0.00,40.00,-4550.88,9462
569.83,0.44,-0.02,7.00,0.00,40.00,-4550.88,9472
549.33,0.47,0.03,7.00,0.00,40.00,-4550.88,9480
531.98,0.51,0.05,7.00,0.00,40.00,-4550.88,9489
510.47,0.58,0.07,7.00,0.00,40.00,-4550.88,9497
472.13,0.72,0.15,7.00,0.00,40.00,-4550.88,9506
434.61,0.89,0.17,7.00,0.00,40.00,-4550.88,9515
407.46,1.11,0.22,7.00,0.00,40.00,-4550.88,9524
411.23,1.24,0.13,7.00,0.00,40.00,-4550.88,9532
416.96,1.38,0.14,7.00,0.00,40.00,-4550.88,9541
405.58,1.52,0.14,7.00,0.00,40.00,-4550.88,9550
376.70,1.61,0.09,7.00,0.00,40.00,-4550.88,9559
320.32,1.56,-0.05,7.00,0.00,40.00,-4550.88,9568
282.50,1.58,0.02,7.00,0.00,40.00,-4550.04,9576
207.27,1.56,-0.02,7.00,0.00,40.00,-4550.04,9585
110.33,1.51,-0.05,7.00,-3.30,-42.00,-4549.20,9593
37.56,1.55,0.04,7.00,-24.25,-60.00,-4549.20,9603
25.38,1.21,-0.35,7.00,-29.07,-64.00,-4549.20,9612
15.68,1.23,0.03,7.00,-28.25,-63.00,-4549.20,9620
10.50,0.88,-0.35,7.00,-31.81,-66.00,-4550.04,9629
8.70,0.61,-0.27,7.00,-32.85,-67.00,-4550.04,9638
5.75,0.68,0.07,7.00,-31.25,-66.00,-4550.04,9647
4.49,0.39,-0.29,7.00,-34.16,-68.00,-4550.04,9656
2.83,-0.21,-0.60,7.00,-38.40,-72.00,-4550.04,9664
0.19,-0.76,-0.55,7.00,-41.00,-74.00,-4550.04,9673
0.19,-1.41,-0.65,7.00,-44.64,-77.00,-4550.04,9681
0.29,-1.93,-0.53,7.00,-46.78,-79.00,-4550.88,9691
0.24,-2.69,-0.76,7.00,-51.50,-83.00,-4551.72,9700
0.19,-3.25,-0.56,7.00,-53.51,-85.00,-4551.72,9708
0.19,-3.81,-0.56,7.00,-56.29,-87.00,-4552.56,9717
0.24,-4.34,-0.52,7.00,-58.77,-89.00,-4553.40,9726
0.24,-5.02,-0.69,7.00,-314.40,-304.00,-4554.24,9735
0.24,-5.60,-0.57,7.00,-326.44,-315.00,-4555.92,9744
0.24,-6.07,-0.47,7.00,-336.16,-323.00,-4558.44,9753
0.29,-7.14,-1.07,7.00,-375.06,-356.00,-4560.95,9761
0.24,-7.10,0.05,7.00,-351.41,-336.00,-4564.31,9771
0.29,-7.95,-0.85,7.00,-390.82,-369.00,-4567.67,9780
0.29,-8.15,-0.20,7.00,-382.63,-362.00,-4571.03,9788
0.24,-8.69,-0.54,7.00,-403.14,-379.00,-4574.38,9797
0.24,-8.76,-0.07,7.00,-395.33,-373.00,-4578.58,9806
0.24,-9.61,-0.85,7.00,-432.25,-404.00,-4582.78,9816
0.29,-9.44,0.17,7.00,-407.65,-383.00,-4586.97,9824
0.24,-10.09,-0.65,7.00,-440.29,-411.00,-4592.01,9833
0.24,-10.10,-0.01,7.00,-427.76,-400.00,-4597.05,9842
0.29,-10.86,-0.76,7.00,-461.75,-429.00,-4602.08,9851
0.24,-10.59,0.27,7.00,-434.43,-406.00,-4607.96,9860
0.24,-10.43,0.16,7.00,-432.48,-404.00,-4613.83,9869
0.24,-11.17,-0.74,7.00,-469.04,-435.00,-4619.71,9878
0.29,-11.34,-0.17,7.00,-461.81,-429.00,-4625.58,9887
0.24,-11.20,0.13,7.00,-452.40,-421.00,-4632.30,9896
0.24,-11.32,-0.12,7.00,-460.37,-428.00,-4639.01,9905
0.24,-11.93,-0.60,7.00,-485.23,-449.00,-4645.73,9914
0.24,-12.44,-0.52,7.00,-496.42,-458.00,-4652.44,9923
0.24,-12.32,0.12,7.00,-480.59,-445.00,-4660.00,9932
0.24,-12.68,-0.36,7.00,-499.01,-460.00,-4667.55,9940
0.29,-12.06,0.62,7.00,-464.07,-431.00,-4675.10,9950
0.29,-12.17,-0.12,7.00,-481.71,-446.00,-4682.66,9959
0.29,-11.48,0.69,7.00,-448.32,-417.00,-4690.21,9968
0.29,-12.01,-0.53,7.00,-485.91,-449.00,-4697.77,9977
0.29,-11.78,0.23,7.00,-464.83,-431.00,-4706.16,9986
0.24,-12.20,-0.42,7.00,-488.24,-451.00,-4714.55,9995
0.29,-11.88,0.32,7.00,-465.58,-432.00,-4722.11,10004
0.29,-11.74,0.14,7.00,-465.59,-432.00,-4730.50,10013
0.24,-11.72,0.01,7.00,-467.82,-434.00,-4738.89,10022
0.24,-11.13,0.60,7.00,-441.18,-411.00,-4748.13,10032
0.29,-11.51,-0.39,7.00,-470.49,-436.00,-4756.52,10040
0.29,-11.10,0.41,7.00,-444.28,-414.00,-4765.75,10049
0.24,-11.12,-0.02,7.00,-453.26,-422.00,-4774.99,10058
0.29,-10.96,0.16,7.00,-445.82,-415.00,-4784.22,10067
0.29,-10.93,0.03,7.00,-447.53,-417.00,-4793.45,10077
0.24,-11.01,-0.08,7.00,-451.81,-420.00,-4803.52,10086
0.29,-10.60,0.41,7.00,-431.77,-403.00,-4813.60,10095
0.29,-10.76,-0.16,7.00,-447.07,-416.00,-4822.83,10103
0.24,-10.78,-0.03,7.00,-445.15,-415.00,-4832.90,10113
0.29,-10.24,0.54,7.00,-420.28,-394.00,-4842.13,10122
0.29,-10.55,-0.31,7.00,-444.85,-415.00,-4852.20,10131
0.24,-10.43,0.11,7.00,-433.58,-405.00,-4861.44,10140
0.29,-10.16,0.28,7.00,-423.37,-396.00,-4871.51,10149
0.29,-9.74,0.42,7.00,-410.06,-385.00,-4881.58,10158
0.29,-9.75,-0.01,7.00,-419.04,-393.00,-4891.65,10167
0.24,-9.57,0.18,7.00,-410.70,-386.00,-4901.72,10176
0.29,-9.28,0.29,7.00,-401.34,-378.00,-4911.80,10185
0.24,-9.75,-0.47,7.00,-428.05,-400.00,-4921.87,10194
0.29,-9.43,0.32,7.00,-404.38,-380.00,-4931.94,10203
0.29,-8.97,0.46,7.00,-390.21,-368.00,-4942.01,10212
0.29,-8.85,0.12,7.00,-393.98,-372.00,-4952.09,10221
0.29,-8.42,0.43,7.00,-376.80,-357.00,-4962.16,10230
0.29,-7.91,0.51,7.00,-362.53,-345.00,-4973.07,10240
0.29,-7.68,0.23,7.00,-362.37,-345.00,-4983.14,10248
0.24,-7.44,0.24,7.00,-356.15,-340.00,-4994.05,10257
0.29,-7.02,0.42,7.00,-342.08,-328.00,-5004.12,10266
0.24,-6.23,0.79,7.00,-314.98,-305.00,-5015.04,10275
0.24,-6.27,-0.04,7.00,-332.57,-320.00,-5025.95,10285
0.24,-6.05,0.22,7.00,-322.02,-311.00,-5036.86,10294
0.29,-5.64,0.41,7.00,-307.76,-299.00,-5046.93,10302
0.24,-5.08,0.56,7.00,-290.93,-285.00,-5057.84,10311
0.29,-4.73,0.35,7.00,-57.22,-88.00,-5068.75,10320
0.19,-4.58,0.14,7.00,-57.34,-88.00,-5078.83,10330
0.19,-3.97,0.62,7.00,-52.36,-84.00,-5088.90,10338
0.19,-3.32,0.65,7.00,-49.02,-81.00,-5098.97,10347
0.24,-2.79,0.53,7.00,-46.86,-79.00,-5109.04,10356
0.19,-2.09,0.71,7.00,-42.62,-75.00,-5118.27,10365
0.19,-1.52,0.57,7.00,-40.31,-73.00,-5128.35,10374
0.19,-1.01,0.51,7.00,-37.98,-71.00,-5137.58,10383
0.19,-0.03,0.98,7.00,-31.25,-66.00,-5147.65,10392
0.24,0.18,0.21,7.00,-33.27,-67.00,-5156.88,10400
0.19,0.66,0.48,7.00,-29.76,-65.00,-5165.28,10409
0.19,1.53,0.87,7.00,-23.85,-60.00,-5174.51,10419
0.19,1.95,0.42,7.00,-23.55,-59.00,-5183.74,10427
0.19,2.50,0.54,7.00,-20.33,-57.00,-5192.14,10436
0.19,3.29,0.79,7.00,-15.42,-52.00,-5200.53,10445
0.19,3.69,0.40,7.00,-14.96,-52.00,-5208.92,10454
0.19,4.52,0.84,7.00,-9.04,-47.00,-5217.32,10463
0.19,4.91,0.39,7.00,-8.91,-47.00,-5225.71,10472
0.19,5.33,0.42,7.00,-33.55,-68.00,-5234.10,10480
0.19,5.85,0.52,7.00,-18.27,-55.00,-5241.66,10489
0.19,6.20,0.35,7.00,-13.07,-50.00,-5249.21,10499
0.19,6.48,0.28,7.00,-7.29,-46.00,-5257.60,10507
0.19,6.96,0.48,7.00,8.53,47.00,-5264.32,10516
0.14,7.38,0.42,7.00,18.05,55.00,-5271.87,10525
0.19,7.39,0.01,7.00,10.04,48.00,-5278.59,10533
0.19,7.95,0.56,7.00,34.90,69.00,-5284.46,10543
0.19,7.89,-0.06,7.00,20.92,57.00,-5290.34,10551
0.19,8.25,0.36,7.00,38.48,72.00,-5295.37,10560
0.19,8.42,0.18,7.00,39.13,72.00,-5299.57,10569
0.14,8.74,0.31,7.00,49.61,81.00,-5303.77,10577
0.24,8.99,0.25,7.00,54.82,86.00,-5307.12,10587
0.19,9.09,0.10,7.00,54.43,85.00,-5309.64,10596
0.19,9.39,0.29,7.00,65.55,95.00,-5312.16,10604
0.34,9.22,-0.17,7.00,51.96,83.00,-5313.00,10613
0.19,9.53,0.31,7.00,69.54,98.00,-5313.84,10621
0.19,9.43,-0.10,7.00,58.81,89.00,-5314.68,10631
0.53,9.74,0.30,7.00,74.48,102.00,-5314.68,10640
3.44,9.48,-0.25,7.00,57.08,88.00,-5314.68,10648
5.75,9.58,0.10,7.00,66.36,95.00,-5314.68,10657
9.31,9.17,-0.41,7.00,45.91,78.00,-5314.68,10665
20.15,9.00,-0.17,7.00,45.64,78.00,-5314.68,10675
24.90,8.43,-0.57,7.00,22.95,59.00,-5314.68,10684
33.82,7.84,-0.59,7.00,6.96,45.00,-5314.68,10692
49.95,7.07,-0.77,7.00,-8.61,-47.00,-5314.68,10701
85.57,6.55,-0.52,7.00,-6.91,-45.00,-5314.68,10711
117.03,6.14,-0.41,7.00,-2.47,-42.00,-5314.68,10719
168.98,5.83,-0.31,7.00,0.00,40.00,-5314.68,10728
210.22,5.45,-0.37,7.00,0.00,40.00,-5314.68,10736
245.53,5.04,-0.41,7.00,0.00,40.00,-5314.68,10745
257.30,4.66,-0.38,7.00,0.00,40.00,-5314.68,10755
263.39,4.33,-0.33,7.00,0.00,40.00,-5314.68,10763
268.36,4.12,-0.21,7.00,0.00,40.00,-5314.68,10772
272.15,3.98,-0.14,7.00,0.00,40.00,-5314.68,10780
265.87,3.86,-0.12,7.00,0.00,40.00,-5314.68,10789
270.88,3.76,-0.10,7.00,0.00,40.00,-5314.68,10799
279.88,3.69,-0.07,7.00,0.00,40.00,-5314.68,10807
281.19,3.68,-0.01,7.00,0.00,40.00,-5314.68,10816
289.16,3.72,0.04,7.00,0.00,40.00,-5314.68,10824
304.36,3.89,0.17,7.00,0.00,40.00,-5314.68,10833
312.97,4.08,0.19,7.00,0.00,40.00,-5314.68,10842
329.37,4.28,0.20,7.00,0.00,40.00,-5314.68,10851
348.21,4.52,0.25,7.00,0.00,40.00,-5314.68,10860
361.35,4.77,0.25,7.00,0.00,40.00,-5314.68,10868
380.20,5.02,0.25,7.00,0.00,40.00,-5314.68,10877
390.88,5.20,0.19,7.00,0.00,40.00,-5314.68,10886
396.33,5.33,0.13,7.00,0.00,40.00,-5314.68,10895
413.13,5.39,0.05,7.00,0.00,40.00,-5314.68,10903
418.89,5.45,0.06,7.00,0.00,40.00,-5314.68,10912
426.68,5.56,0.11,7.00,0.00,40.00,-5314.68,10920
430.63,5.64,0.09,7.00,0.00,40.00,-5314.68,10930
432.62,5.73,0.09,7.00,0.00,40.00,-5314.68,10939
436.62,5.83,0.10,7.00,0.00,40.00,-5314.68,10947
444.73,5.94,0.11,7.00,0.00,40.00,-5314.68,10956
465.67,5.98,0.04,7.00,0.00,40.00,-5314.68,10964
469.97,6.02,0.05,7.00,0.00,40.00,-5314.68,10974
478.69,6.14,0.11,7.00,0.00,40.00,-5314.68,10982
494.33,6.20,0.06,7.00,0.00,40.00,-5314.68,10991
501.18,6.27,0.07,7.00,0.00,40.00,-5314.68,10999
510.47,6.33,0.06,7.00,0.00,40.00,-5314.68,11009
517.55,6.43,0.10,7.00,0.00,40.00,-5314.68,11018
522.31,6.46,0.03,7.00,0.00,40.00,-5314.68,11026
531.98,6.52,0.06,7.00,0.00,40.00,-5314.68,11035
531.98,6.54,0.02,7.00,0.00,40.00,-5314.68,11043
546.82,6.45,-0.09,7.00,0.00,40.00,-5314.68,11053
554.39,6.36,-0.10,7.00,0.00,40.00,-5314.68,11061
567.23,6.24,-0.12,7.00,0.00,40.00,-5314.68,11070
577.71,6.11,-0.13,7.00,0.00,40.00,-5314.68,11078
583.03,5.93,-0.17,7.00,0.00,40.00,-5314.68,11087
585.70,5.78,-0.15,7.00,0.00,40.00,-5314.68,11096
591.09,5.61,-0.16,7.00,0.00,40.00,-5314.68,11105
599.26,5.42,-0.20,7.00,0.00,40.00,-5314.68,11114
599.26,5.21,-0.21,7.00,0.00,40.00,-5314.68,11122
602.00,4.98,-0.23,7.00,0.00,40.00,-5314.68,11131
610.32,4.78,-0.20,7.00,0.00,40.00,-5314.68,11140
610.32,4.53,-0.25,7.00,0.00,40.00,-5314.68,11149
613.12,4.32,-0.21,7.00,0.00,40.00,-5314.68,11157
610.32,4.13,-0.19,7.00,0.00,40.00,-5314.68,11166
610.32,4.00,-0.13,7.00,0.00,40.00,-5314.68,11175
615.93,3.87,-0.13,7.00,0.00,40.00,-5314.68,11184
613.12,3.78,-0.09,7.00,0.00,40.00,-5314.68,11193
615.93,3.69,-0.09,7.00,0.00,40.00,-5314.68,11201
615.93,3.57,-0.12,7.00,0.00,40.00,-5314.68,11210
618.75,3.46,-0.11,7.00,0.00,40.00,-5314.68,11218
618.75,3.30,-0.16,7.00,0.00,40.00,-5314.68,11228
621.59,3.14,-0.17,7.00,0.00,40.00,-5314.68,11237
624.44,2.97,-0.17,7.00,0.00,40.00,-5314.68,11245
621.59,2.78,-0.18,7.00,0.00,40.00,-5314.68,11254
624.44,2.58,-0.21,7.00,0.00,40.00,-5314.68,11262
624.44,2.42,-0.16,7.00,0.00,40.00,-5314.68,11272
624.44,2.24,-0.18,7.00,0.00,40.00,-5314.68,11281
624.44,2.03,-0.21,7.00,0.00,40.00,-5314.68,11289
627.30,1.84,-0.19,7.00,0.00,40.00,-5314.68,11298
627.30,1.68,-0.16,7.00,0.00,40.00,-5314.68,11307
627.30,1.52,-0.15,7.00,0.00,40.00,-5314.68,11316
624.44,1.36,-0.16,7.00,0.00,40.00,-5314.68,11324
621.59,1.24,-0.12,7.00,0.00,40.00,-5314.68,11333
618.75,1.13,-0.11,7.00,0.00,40.00,-5314.68,11342
618.75,1.05,-0.08,7.00,0.00,40.00,-5314.68,11351
618.75,1.04,-0.01,7.00,0.00,40.00,-5314.68,11360
615.93,1.07,0.03,7.00,0.00,40.00,-5314.68,11368
618.75,1.11,0.05,7.00,0.00,40.00,-5314.68,11377
615.93,1.17,0.06,7.00,0.00,40.00,-5314.68,11385
615.93,1.28,0.10,7.00,0.00,40.00,-5314.68,11395
615.93,1.38,0.10,7.00,0.00,40.00,-5314.68,11404
615.93,1.49,0.11,7.00,0.00,40.00,-5314.68,11412
613.12,1.58,0.09,7.00,0.00,40.00,-5314.68,11421
613.12,1.67,0.10,7.00,0.00,40.00,-5314.68,11429
613.12,1.78,0.11,7.00,0.00,40.00,-5314.68,11439
610.32,1.91,0.13,7.00,0.00,40.00,-5314.68,11447
607.54,2.04,0.13,7.00,0.00,40.00,-5314.68,11456
610.32,2.17,0.14,7.00,0.00,40.00,-5314.68,11465
604.76,2.34,0.17,7.00,0.00,40.00,-5314.68,11473
604.76,2.51,0.16,7.00,0.00,40.00,-5314.68,11483
602.00,2.68,0.17,7.00,0.00,40.00,-5314.68,11491
593.80,2.83,0.15,7.00,0.00,40.00,-5314.68,11500
583.03,3.01,0.18,7.00,0.00,40.00,-5314.68,11508
564.64,3.12,0.11,7.00,0.00,40.00,-5314.68,11517
546.82,3.21,0.10,7.00,0.00,40.00,-5314.68,11527
510.47,3.30,0.09,7.00,0.00,40.00,-5314.68,11535
478.69,3.39,0.09,7.00,0.00,40.00,-5314.68,11544
428.65,3.41,0.01,7.00,0.00,40.00,-5314.68,11552
340.23,3.41,0.00,7.00,0.00,40.00,-5314.68,11561
287.82,3.35,-0.06,7.00,0.00,40.00,-5314.68,11571
220.37,3.22,-0.13,7.00,0.00,40.00,-5314.68,11579
153.55,2.98,-0.24,7.00,0.00,40.00,-5314.68,11588
97.48,2.38,-0.59,7.00,-6.44,-45.00,-5314.68,11596
63.84,2.03,-0.36,7.00,-18.16,-55.00,-5314.68,11606
28.23,1.64,-0.38,7.00,-26.73,-62.00,-5315.52,11615
18.02,1.07,-0.57,7.00,-31.29,-66.00,-5315.52,11624
16.52,0.50,-0.57,7.00,-34.27,-68.00,-5315.52,11632
14.20,-0.11,-0.61,7.00,-37.57,-71.00,-5315.52,11641
12.58,-0.89,-0.78,7.00,-42.22,-75.00,-5315.52,11651
8.27,-1.54,-0.65,7.00,-45.16,-78.00,-5315.52,11659
6.65,-2.33,-0.79,7.00,-49.73,-81.00,-5316.36,11668
5.82,-3.09,-0.76,7.00,-53.41,-85.00,-5317.20,11677
3.38,-3.87,-0.78,7.00,-57.45,-88.00,-5318.04,11685
0.24,-4.60,-0.73,7.00,-60.89,-91.00,-5318.88,11695
0.19,-5.38,-0.78,7.00,-324.97,-313.00,-5320.55,11704
0.29,-5.96,-0.58,7.00,-335.66,-322.00,-5322.23,11712
0.24,-6.36,-0.40,7.00,-342.10,-328.00,-5324.75,11721
0.24,-6.73,-0.37,7.00,-350.64,-335.00,-5327.27,11730
0.29,-7.18,-0.45,7.00,-363.59,-346.00,-5330.63,11740
0.24,-7.61,-0.43,7.00,-373.93,-355.00,-5334.82,11748
0.29,-7.96,-0.35,7.00,-380.85,-361.00,-5339.02,11757
0.24,-8.48,-0.52,7.00,-397.28,-374.00,-5343.22,11766
0.24,-8.82,-0.35,7.00,-402.50,-379.00,-5348.25,11776
0.24,-9.25,-0.42,7.00,-414.65,-389.00,-5353.29,11785
0.24,-9.44,-0.19,7.00,-414.84,-389.00,-5358.32,11793
0.29,-9.94,-0.50,7.00,-433.50,-405.00,-5364.20,11802
0.29,-10.37,-0.43,7.00,-442.99,-413.00,-5370.08,11811
0.24,-10.28,0.09,7.00,-430.12,-402.00,-5375.95,11821
0.24,-10.42,-0.14,7.00,-438.13,-409.00,-5381.83,11830
0.24,-10.59,-0.17,7.00,-443.15,-413.00,-5388.54,11838
0.24,-10.69,-0.10,7.00,-444.28,-414.00,-5395.26,11847
0.29,-10.45,0.24,7.00,-431.54,-403.00,-5401.97,11856
0.24,-10.57,-0.11,7.00,-441.46,-412.00,-5409.52,11866
0.29,-10.53,0.04,7.00,-437.51,-408.00,-5417.08,11875
0.24,-10.81,-0.28,7.00,-451.03,-420.00,-5424.63,11884
0.24,-10.79,0.02,7.00,-444.49,-414.00,-5432.19,11892
0.24,-11.29,-0.49,7.00,-467.05,-433.00,-5440.58,11901
0.29,-11.25,0.04,7.00,-455.46,-423.00,-5448.97,11911
0.24,-11.17,0.08,7.00,-452.72,-421.00,-5457.37,11920
0.24,-11.40,-0.23,7.00,-464.69,-431.00,-5465.76,11929
0.29,-11.51,-0.11,7.00,-464.99,-431.00,-5474.15,11938
0.24,-11.51,0.00,7.00,-462.61,-430.00,-5483.39,11948
0.24,-11.60,-0.09,7.00,-466.64,-433.00,-5492.62,11956
0.24,-11.18,0.41,7.00,-446.29,-416.00,-5501.85,11965
0.24,-11.15,0.03,7.00,-453.19,-422.00,-5511.08,11974
0.24,-11.10,0.05,7.00,-451.62,-420.00,-5520.32,11983
0.29,-11.06,0.05,7.00,-450.51,-419.00,-5530.39,11993
0.24,-11.26,-0.20,7.00,-460.65,-428.00,-5540.46,12002
0.24,-10.90,0.36,7.00,-440.25,-411.00,-5550.53,12011
0.24,-10.78,0.12,7.00,-442.12,-412.00,-5560.60,12019
0.29,-10.40,0.38,7.00,-427.51,-400.00,-5570.68,12028
0.24,-10.39,0.01,7.00,-434.46,-406.00,-5580.75,12038
0.29,-10.54,-0.15,7.00,-441.46,-412.00,-5590.82,12047
0.29,-10.27,0.27,7.00,-426.31,-399.00,-5600.89,12056
0.24,-10.93,-0.66,7.00,-461.44,-429.00,-5611.80,12065
0.24,-10.41,0.51,7.00,-425.07,-398.00,-5622.72,12075
0.24,-10.71,-0.30,7.00,-448.66,-418.00,-5632.79,12083
0.24,-10.52,0.19,7.00,-434.07,-405.00,-5643.70,12092
0.24,-10.35,0.16,7.00,-430.62,-403.00,-5654.61,12101
0.24,-10.30,0.05,7.00,-431.51,-403.00,-5665.52,12110
0.24,-9.96,0.34,7.00,-417.15,-391.00,-5676.43,12120
0.29,-9.85,0.11,7.00,-419.25,-393.00,-5687.34,12129
0.29,-9.78,0.08,7.00,-417.88,-392.00,-5698.26,12137
0.24,-9.49,0.29,7.00,-406.32,-382.00,-5709.17,12146
0.24,-9.29,0.19,7.00,-403.46,-380.00,-5720.08,12155
0.24,-9.21,0.08,7.00,-403.57,-380.00,-5730.99,12165
0.29,-8.85,0.36,7.00,-389.05,-367.00,-5741.90,12174
0.24,-8.76,0.09,7.00,-392.16,-370.00,-5753.65,12182
0.24,-8.57,0.19,7.00,-385.56,-365.00,-5764.56,12191
0.24,-8.30,0.27,7.00,-377.26,-358.00,-5776.31,12200
0.24,-7.91,0.39,7.00,-365.08,-347.00,-5787.22,12210
0.24,-7.93,-0.02,7.00,-373.75,-355.00,-5798.98,12219
0.24,-7.33,0.60,7.00,-346.29,-331.00,-5809.89,12227
0.24,-7.45,-0.12,7.00,-363.58,-346.00,-5820.80,12236
0.24,-7.01,0.44,7.00,-341.61,-328.00,-5832.55,12246
0.29,-6.49,0.52,7.00,-326.84,-315.00,-5843.46,12255
0.24,-6.25,0.24,7.00,-326.49,-315.00,-5854.37,12264
0.24,-5.85,0.40,7.00,-313.36,-304.00,-5866.12,12273
0.24,-5.25,0.60,7.00,-294.16,-287.00,-5877.03,12281
0.29,-4.85,0.40,7.00,-57.67,-88.00,-5888.79,12291
0.24,-4.32,0.53,7.00,-54.45,-85.00,-5899.70,12300
0.19,-3.87,0.45,7.00,-52.54,-84.00,-5910.61,12309
0.14,-2.89,0.98,7.00,-45.50,-78.00,-5921.52,12317
0.19,-2.59,0.30,7.00,-46.73,-79.00,-5931.59,12326
0.19,-1.73,0.86,7.00,-40.18,-73.00,-5941.66,12336
0.19,-1.25,0.47,7.00,-39.35,-73.00,-5951.74,12344
0.24,-0.73,0.52,7.00,-36.60,-70.00,-5961.81,12353
0.19,0.05,0.78,7.00,-31.63,-66.00,-5971.88,12362
0.19,-0.14,-0.18,7.00,-36.42,-70.00,-5981.11,12371
0.19,0.93,1.07,7.00,-26.08,-61.00,-5991.18,12380
0.19,1.03,0.09,7.00,-29.49,-64.00,-6000.42,12389
0.19,1.79,0.76,7.00,-22.99,-59.00,-6009.65,12398
0.19,2.13,0.34,7.00,-23.02,-59.00,-6018.88,12406
0.19,2.87,0.74,7.00,-17.70,-54.00,-6027.28,12416
0.19,3.46,0.60,7.00,-15.31,-52.00,-6036.51,12425
0.14,4.08,0.62,7.00,-12.11,-50.00,-6044.90,12433
0.19,4.63,0.55,7.00,-9.64,-48.00,-6053.29,12442
0.19,5.19,0.56,7.00,-34.07,-68.00,-6061.69,12451
0.19,5.61,0.42,7.00,-26.44,-62.00,-6070.08,12460
0.19,6.29,0.68,7.00,-4.04,-43.00,-6077.64,12469
0.19,6.68,0.39,7.00,-0.07,-40.00,-6085.19,12478
0.19,7.01,0.33,7.00,6.82,45.00,-6092.74,12486
0.19,7.45,0.44,7.00,20.07,56.00,-6099.46,12495
0.14,7.79,0.34,7.00,26.38,62.00,-6106.17,12504
0.19,8.36,0.57,7.00,45.45,78.00,-6111.21,12513
0.19,8.91,0.55,7.00,58.60,89.00,-6117.08,12522
0.29,9.56,0.65,7.00,77.06,104.00,-6121.28,12530
0.24,9.81,0.25,7.00,75.17,103.00,-6124.64,12539
0.14,10.32,0.51,7.00,93.14,118.00,-6128.00,12549
0.29,10.64,0.32,7.00,97.30,121.00,-6130.51,12557
4.69,10.94,0.30,7.00,104.55,128.00,-6132.19,12566
6.42,11.13,0.19,7.00,106.77,129.00,-6132.19,12575
9.76,11.36,0.23,7.00,113.46,135.00,-6132.19,12584
20.85,11.36,-0.00,7.00,108.05,131.00,-6132.19,12593
30.74,11.17,-0.18,7.00,98.81,123.00,-6132.19,12602
69.75,11.01,-0.16,7.00,87.40,113.00,-6133.03,12611
129.03,10.61,-0.40,7.00,48.86,81.00,-6133.03,12620
206.29,10.30,-0.31,7.00,0.00,40.00,-6133.03,12628
307.20,9.97,-0.33,7.00,0.00,40.00,-6133.03,12638
374.96,9.76,-0.21,7.00,0.00,40.00,-6133.03,12646
434.61,9.11,-0.65,7.00,0.00,40.00,-6133.03,12655
474.31,8.44,-0.67,7.00,0.00,40.00,-6133.03,12664
496.60,7.73,-0.71,7.00,0.00,40.00,-6133.03,12673
522.31,7.28,-0.45,7.00,0.00,40.00,-6133.03,12682
544.32,6.93,-0.35,7.00,0.00,40.00,-6133.03,12690
564.64,6.53,-0.40,7.00,0.00,40.00,-6133.03,12699
577.71,6.03,-0.50,7.00,0.00,40.00,-6133.03,12707
591.09,5.54,-0.48,7.00,0.00,40.00,-6133.03,12717
599.26,5.11,-0.44,7.00,0.00,40.00,-6133.03,12725
607.54,4.74,-0.37,7.00,0.00,40.00,-6133.03,12734
607.54,4.45,-0.29,7.00,0.00,40.00,-6133.03,12743
613.12,4.20,-0.25,7.00,0.00,40.00,-6133.03,12751
610.32,3.98,-0.22,7.00,0.00,40.00,-6133.03,12761
610.32,3.79,-0.19,7.00,0.00,40.00,-6133.03,12769
610.32,3.65,-0.13,7.00,0.00,40.00,-6133.03,12778
607.54,3.54,-0.11,7.00,0.00,40.00,-6133.03,12786
604.76,3.53,-0.01,7.00,0.00,40.00,-6133.03,12795
604.76,3.55,0.02,7.00,0.00,40.00,-6133.03,12805
602.00,3.58,0.02,7.00,0.00,40.00,-6133.03,12813
602.00,3.69,0.11,7.00,0.00,40.00,-6133.03,12822
599.26,3.83,0.15,7.00,0.00,40.00,-6133.03,12830
596.52,4.03,0.20,7.00,0.00,40.00,-6133.03,12839
599.26,4.21,0.18,7.00,0.00,40.00,-6133.03,12848
599.26,4.42,0.21,7.00,0.00,40.00,-6133.03,12857
602.00,4.60,0.18,7.00,0.00,40.00,-6133.03,12866
604.76,4.74,0.14,7.00,0.00,40.00,-6133.03,12874
607.54,4.89,0.15,7.00,0.00,40.00,-6133.03,12883
610.32,5.02,0.13,7.00,0.00,40.00,-6133.03,12892
615.93,5.14,0.12,7.00,0.00,40.00,-6133.03,12901
618.75,5.20,0.06,7.00,0.00,40.00,-6133.03,12909
624.44,5.25,0.05,7.00,0.00,40.00,-6133.03,12918
633.06,5.20,-0.06,7.00,0.00,40.00,-6133.03,12926
644.74,5.13,-0.07,7.00,0.00,40.00,-6133.03,12936
647.69,5.07,-0.05,7.00,0.00,40.00,-6133.03,12944
653.63,5.00,-0.07,7.00,0.00,40.00,-6133.03,12953
659.63,4.92,-0.08,7.00,0.00,40.00,-6133.03,12962
662.65,4.79,-0.14,7.00,0.00,40.00,-6133.03,12971
662.65,4.71,-0.08,7.00,0.00,40.00,-6133.03,12980
662.65,4.57,-0.13,7.00,0.00,40.00,-6133.03,12988
665.69,4.45,-0.12,7.00,0.00,40.00,-6133.03,12997
668.73,4.32,-0.12,7.00,0.00,40.00,-6133.03,13006
668.73,4.21,-0.11,7.00,0.00,40.00,-6133.03,13015
671.79,4.05,-0.16,7.00,0.00,40.00,-6133.03,13024
674.87,3.91,-0.14,7.00,0.00,40.00,-6133.03,13032
674.87,3.74,-0.16,7.00,0.00,40.00,-6133.03,13041
677.96,3.56,-0.19,7.00,0.00,40.00,-6133.03,13049
677.96,3.40,-0.16,7.00,0.00,40.00,-6133.03,13059
677.96,3.27,-0.13,7.00,0.00,40.00,-6133.03,13068
681.06,3.17,-0.10,7.00,0.00,40.00,-6133.03,13076
681.06,3.10,-0.07,7.00,0.00,40.00,-6133.03,13085
677.96,3.09,-0.01,7.00,0.00,40.00,-6133.03,13093
677.96,3.09,-0.00,7.00,0.00,40.00,-6133.03,13103
677.96,3.11,0.02,7.00,0.00,40.00,-6133.03,13112
677.96,3.11,0.00,7.00,0.00,40.00,-6133.03,13120
677.96,3.13,0.02,7.00,0.00,40.00,-6133.03,13129
677.96,3.13,-0.00,7.00,0.00,40.00,-6133.03,13137
677.96,3.16,0.03,7.00,0.00,40.00,-6133.03,13147
677.96,3.24,0.09,7.00,0.00,40.00,-6133.03,13155
681.06,3.33,0.08,7.00,0.00,40.00,-6133.03,13164
681.06,3.41,0.09,7.00,0.00,40.00,-6133.03,13173
681.06,3.46,0.05,7.00,0.00,40.00,-6133.03,13181
681.06,3.52,0.05,7.00,0.00,40.00,-6133.03,13191
681.06,3.52,0.00,7.00,0.00,40.00,-6133.03,13199
684.18,3.51,-0.01,7.00,0.00,40.00,-6133.03,13208
684.18,3.46,-0.04,7.00,0.00,40.00,-6133.03,13216
687.31,3.39,-0.07,7.00,0.00,40.00,-6133.03,13225
687.31,3.30,-0.09,7.00,0.00,40.00,-6133.03,13235
687.31,3.19,-0.11,7.00,0.00,40.00,-6133.03,13243
687.31,3.10,-0.09,7.00,0.00,40.00,-6133.03,13252
684.18,3.01,-0.08,7.00,0.00,40.00,-6133.03,13260
681.06,2.91,-0.10,7.00,0.00,40.00,-6133.03,13270
674.87,2.90,-0.01,7.00,0.00,40.00,-6133.03,13278
668.73,2.89,-0.01,7.00,0.00,40.00,-6133.03,13287
662.65,2.89,0.00,7.00,0.00,40.00,-6133.03,13296
650.66,2.93,0.04,7.00,0.00,40.00,-6133.03,13304
641.80,2.97,0.05,7.00,0.00,40.00,-6133.03,13314
630.17,3.07,0.10,7.00,0.00,40.00,-6133.03,13322
615.93,3.24,0.17,7.00,0.00,40.00,-6133.03,13331
602.00,3.44,0.21,7.00,0.00,40.00,-6133.03,13340
580.36,3.66,0.21,7.00,0.00,40.00,-6133.03,13348
559.49,3.79,0.13,7.00,0.00,40.00,-6132.19,13358
559.49,3.83,0.05,7.00,0.00,40.00,-6132.19,13366
546.82,3.81,-0.02,7.00,0.00,40.00,-6132.19,13375
527.13,3.78,-0.03,7.00,0.00,40.00,-6132.19,13383
494.33,3.70,-0.08,7.00,0.00,40.00,-6131.35,13392
452.99,3.61,-0.09,7.00,0.00,40.00,-6131.35,13402
381.96,3.45,-0.15,7.00,0.00,40.00,-6130.51,13410
318.84,3.16,-0.29,7.00,0.00,40.00,-6130.51,13419
267.11,3.07,-0.09,7.00,0.00,40.00,-6129.67,13427
185.87,2.76,-0.31,7.00,0.00,40.00,-6128.83,13436
139.44,2.36,-0.40,7.00,0.00,40.00,-6128.83,13446
66.57,1.75,-0.61,7.00,-19.84,-56.00,-6128.00,13454
29.83,0.95,-0.80,7.00,-31.64,-66.00,-6127.16,13463
13.98,0.12,-0.83,7.00,-37.33,-71.00,-6127.16,13472
11.27,-1.04,-1.16,7.00,-44.57,-77.00,-6127.16,13480
6.35,-1.83,-0.80,7.00,-47.27,-79.00,-6127.16,13490
2.53,-2.75,-0.92,7.00,-52.41,-84.00,-6128.00,13499
0.24,-3.59,-0.84,7.00,-56.30,-87.00,-6128.00,13507
0.19,-4.45,-0.87,7.00,-60.73,-91.00,-6128.83,13516
0.19,-5.42,-0.97,7.00,-330.02,-318.00,-6128.83,13526
0.29,-6.37,-0.95,7.00,-353.28,-337.00,-6129.67,13535
0.29,-7.57,-1.20,7.00,-388.11,-367.00,-6131.35,13543
0.24,-7.93,-0.36,7.00,-380.53,-360.00,-6133.87,13552
0.24,-9.04,-1.11,7.00,-423.06,-396.00,-6137.23,13561
0.24,-9.07,-0.03,7.00,-402.50,-379.00,-6140.59,13571
0.24,-10.06,-0.99,7.00,-446.16,-416.00,-6143.94,13579
0.24,-10.21,-0.15,7.00,-433.29,-405.00,-6147.30,13588
0.24,-10.92,-0.71,7.00,-462.23,-429.00,-6151.50,13597
0.24,-11.19,-0.27,7.00,-460.35,-428.00,-6155.69,13606
0.24,-11.99,-0.80,7.00,-490.80,-453.00,-6160.73,13616
0.24,-12.15,-0.16,7.00,-482.00,-446.00,-6165.77,13624
0.24,-12.60,-0.45,7.00,-498.96,-460.00,-6171.64,13633
0.24,-12.88,-0.28,7.00,-502.54,-463.00,-6177.52,13642
0.24,-13.16,-0.29,7.00,-509.84,-469.00,-6183.39,13651
0.24,-13.55,-0.39,7.00,-521.60,-479.00,-6189.27,13661
0.24,-13.32,0.23,7.00,-503.29,-464.00,-6195.98,13670
0.24,-13.59,-0.27,7.00,-520.25,-478.00,-6202.70,13678
0.29,-13.53,0.06,7.00,-511.92,-471.00,-6209.41,13687
0.24,-13.76,-0.23,7.00,-523.76,-481.00,-6216.97,13697
0.29,-13.88,-0.11,7.00,-524.19,-481.00,-6223.68,13706
0.24,-13.87,0.01,7.00,-521.51,-479.00,-6231.23,13715
0.24,-14.01,-0.14,7.00,-528.03,-485.00,-6239.63,13724
0.24,-13.80,0.21,7.00,-515.75,-474.00,-6247.18,13732
0.24,-13.78,0.02,7.00,-519.19,-477.00,-6254.74,13742
0.24,-13.33,0.45,7.00,-499.43,-461.00,-6263.13,13751
0.24,-13.39,-0.05,7.00,-510.76,-470.00,-6271.52,13760
0.24,-13.22,0.16,7.00,-502.28,-463.00,-6279.92,13769
0.24,-12.97,0.25,7.00,-494.33,-456.00,-6289.15,13778
0.24,-13.10,-0.13,7.00,-505.14,-465.00,-6297.54,13788
0.24,-12.68,0.42,7.00,-483.67,-447.00,-6306.77,13796
0.24,-12.92,-0.24,7.00,-502.71,-463.00,-6316.01,13805
0.24,-12.70,0.22,7.00,-487.94,-451.00,-6325.24,13814
0.24,-12.74,-0.04,7.00,-494.39,-456.00,-6334.47,13824
0.29,-13.07,-0.33,7.00,-508.24,-468.00,-6343.71,13833
0.24,-13.09,-0.02,7.00,-502.56,-463.00,-6352.94,13842
0.24,-12.67,0.42,7.00,-483.42,-447.00,-6363.01,13851
0.24,-12.51,0.16,7.00,-484.68,-448.00,-6373.08,13859
0.24,-12.63,-0.11,7.00,-492.90,-455.00,-6382.32,13869
0.24,-12.51,0.11,7.00,-485.61,-449.00,-6392.39,13878
0.24,-12.37,0.15,7.00,-481.28,-445.00,-6403.30,13887
0.24,-12.03,0.34,7.00,-468.78,-435.00,-6413.37,13896
0.24,-12.63,-0.60,7.00,-502.66,-463.00,-6423.44,13905
0.24,-12.29,0.33,7.00,-475.59,-440.00,-6434.35,13915
0.24,-12.32,-0.03,7.00,-483.44,-447.00,-6444.43,13923
0.24,-11.92,0.40,7.00,-465.07,-432.00,-6455.34,13932
0.24,-12.42,-0.50,7.00,-495.44,-457.00,-6465.41,13941
0.24,-12.18,0.24,7.00,-474.61,-440.00,-6476.32,13950
0.24,-11.87,0.30,7.00,-465.74,-432.00,-6487.23,13960
0.29,-11.50,0.37,7.00,-455.15,-423.00,-6497.30,13969
0.24,-11.55,-0.05,7.00,-464.74,-431.00,-6508.22,13977
0.24,-11.75,-0.20,7.00,-472.95,-438.00,-6519.13,13986
0.24,-11.39,0.37,7.00,-452.25,-421.00,-6530.04,13996
0.24,-12.44,-1.05,7.00,-507.05,-467.00,-6540.95,14005
0.24,-12.01,0.43,7.00,-466.68,-433.00,-6551.86,14014
0.24,-11.85,0.16,7.00,-468.22,-434.00,-6562.77,14023
0.24,-11.57,0.28,7.00,-458.64,-426.00,-6573.68,14032
0.24,-11.22,0.35,7.00,-448.63,-418.00,-6584.60,14041
0.29,-10.88,0.35,7.00,-440.03,-410.00,-6595.51,14050
0.24,-10.75,0.12,7.00,-441.36,-412.00,-6606.42,14059
0.24,-10.52,0.23,7.00,-433.50,-405.00,-6618.17,14068
0.24,-10.06,0.46,7.00,-417.34,-391.00,-6629.08,14077
0.29,-10.01,0.05,7.00,-424.16,-397.00,-6639.99,14087
0.29,-9.33,0.68,7.00,-394.74,-372.00,-6651.74,14096
0.24,-8.99,0.34,7.00,-392.97,-371.00,-6662.65,14104
0.24,-8.78,0.21,7.00,-390.25,-368.00,-6673.56,14113
0.24,-8.25,0.53,7.00,-370.66,-352.00,-6684.48,14123
0.24,-7.80,0.45,7.00,-360.85,-344.00,-6695.39,14132
0.24,-8.84,-1.04,7.00,-416.69,-391.00,-6706.30,14141
0.24,-8.27,0.57,7.00,-370.46,-352.00,-6718.05,14149
0.29,-7.98,0.29,7.00,-368.70,-350.00,-6728.96,14158
0.29,-7.47,0.51,7.00,-351.58,-336.00,-6739.87,14168
0.29,-6.84,0.63,7.00,-333.40,-321.00,-6751.62,14177
0.24,-6.46,0.38,7.00,-328.79,-317.00,-6762.53,14186
0.24,-6.69,-0.23,7.00,-346.87,-332.00,-6773.45,14195
0.29,-6.35,0.33,7.00,-327.18,-315.00,-6784.36,14203
0.24,-6.28,0.08,7.00,-330.36,-318.00,-6795.27,14213
0.24,-6.10,0.17,7.00,-324.05,-313.00,-6806.18,14222
0.24,-5.74,0.36,7.00,-311.18,-302.00,-6817.93,14231
0.24,-5.22,0.51,7.00,-295.29,-288.00,-6828.84,14240
0.24,-4.88,0.34,7.00,-58.06,-88.00,-6840.59,14248
0.19,-4.51,0.38,7.00,-56.02,-87.00,-6851.50,14258
0.24,-4.02,0.49,7.00,-53.13,-84.00,-6862.41,14267
0.19,-3.13,0.89,7.00,-47.12,-79.00,-6872.49,14276
0.19,-2.46,0.67,7.00,-44.61,-77.00,-6883.40,14284
0.19,-1.85,0.60,7.00,-41.85,-75.00,-6893.47,14294
0.19,-1.06,0.79,7.00,-37.15,-71.00,-6903.54,14303
0.24,-0.41,0.66,7.00,-34.42,-69.00,-6913.61,14311
0.19,0.12,0.52,7.00,-32.32,-67.00,-6922.85,14320
0.19,0.86,0.74,7.00,-27.74,-63.00,-6932.92,14329
0.19,1.48,0.63,7.00,-25.08,-61.00,-6942.15,14339
0.14,2.08,0.59,7.00,-22.25,-58.00,-6951.39,14347
0.19,2.67,0.60,7.00,-19.25,-56.00,-6960.62,14356
0.19,3.13,0.46,7.00,-17.53,-54.00,-6969.85,14365
0.19,3.68,0.55,7.00,-14.38,-52.00,-6978.24,14373
0.00,3.92,0.24,7.00,-14.46,-52.00,-6987.48,14383
0.19,4.28,0.36,7.00,-12.18,-50.00,-6995.87,14392
0.24,4.47,0.19,7.00,-11.91,-50.00,-7004.26,14400
1.30,4.40,-0.06,7.00,-13.22,-51.00,-7012.66,14409
1.15,4.55,0.14,7.00,-11.69,-49.00,-7021.05,14418
3.07,4.47,-0.07,7.00,-12.92,-50.00,-7029.44,14427
3.26,4.57,0.09,7.00,-11.77,-49.00,-7037.00,14436
5.04,4.60,0.04,7.00,-11.79,-49.00,-7044.55,14445
5.61,4.59,-0.01,7.00,-12.00,-50.00,-7052.94,14453
6.35,4.62,0.02,7.00,-11.73,-49.00,-7060.50,14462
6.35,4.63,0.01,7.00,-11.73,-49.00,-7067.21,14472
6.35,4.60,-0.03,7.00,-12.02,-50.00,-7074.77,14480
8.27,4.59,-0.01,7.00,-11.92,-50.00,-7082.32,14489
9.04,4.81,0.22,7.00,-9.93,-48.00,-7089.04,14498
9.76,4.83,0.02,7.00,-10.62,-48.00,-7095.75,14508
10.13,5.03,0.20,7.00,-45.00,-77.00,-7102.47,14516
13.65,5.22,0.19,7.00,-40.27,-73.00,-7110.02,14525
15.80,5.51,0.29,7.00,-30.99,-66.00,-7116.73,14534
20.57,5.78,0.27,7.00,-24.24,-60.00,-7123.45,14542
22.44,6.12,0.34,7.00,-14.19,-51.00,-7130.16,14552
24.58,6.61,0.49,7.00,0.00,40.00,-7136.04,14561
26.03,7.07,0.46,7.00,9.46,47.00,-7142.75,14569
27.03,7.46,0.40,7.00,18.11,55.00,-7147.79,14578
29.29,7.79,0.32,7.00,24.44,60.00,-7152.83,14587
35.24,8.12,0.33,7.00,32.11,67.00,-7157.02,14597
35.86,8.36,0.24,7.00,36.35,70.00,-7161.22,14605
37.13,8.54,0.18,7.00,39.26,73.00,-7164.58,14614
44.01,8.80,0.26,7.00,46.28,78.00,-7167.09,14623
56.24,8.79,-0.01,7.00,38.23,72.00,-7169.61,14631
66.22,8.97,0.18,7.00,43.96,77.00,-7171.29,14641
78.50,8.60,-0.37,7.00,20.24,57.00,-7172.13,14650
94.61,8.59,-0.01,7.00,21.47,58.00,-7172.97,14658
119.93,8.09,-0.49,7.00,0.00,40.00,-7172.97,14667
144.93,7.83,-0.26,7.00,0.00,40.00,-7172.97,14676
167.37,7.02,-0.81,7.00,0.00,40.00,-7172.97,14685
175.56,6.17,-0.84,7.00,0.00,40.00,-7172.97,14694
182.37,5.25,-0.92,7.00,0.00,40.00,-7172.97,14702
185.87,4.70,-0.56,7.00,0.00,40.00,-7172.97,14711
193.06,4.34,-0.36,7.00,0.00,40.00,-7172.97,14720
198.63,3.99,-0.35,7.00,0.00,40.00,-7172.97,14729
209.23,3.57,-0.41,7.00,0.00,40.00,-7172.97,14737
213.22,3.17,-0.40,7.00,0.00,40.00,-7172.97,14746
207.27,2.81,-0.36,7.00,0.00,40.00,-7172.97,14755
195.83,2.55,-0.26,7.00,0.00,40.00,-7172.97,14764
190.33,2.34,-0.21,7.00,0.00,40.00,-7172.97,14773
187.64,2.18,-0.16,7.00,0.00,40.00,-7172.97,14781
188.54,2.01,-0.17,7.00,0.00,40.00,-7172.97,14790
194.90,1.87,-0.15,7.00,0.00,40.00,-7172.97,14799
193.06,1.72,-0.14,7.00,0.00,40.00,-7172.97,14808
189.43,1.62,-0.10,7.00,0.00,40.00,-7172.97,14817
187.64,1.61,-0.01,7.00,0.00,40.00,-7172.97,14825
187.64,1.67,0.07,7.00,0.00,40.00,-7172.97,14834
185.87,1.83,0.15,7.00,0.00,40.00,-7172.97,14843
185.87,2.01,0.18,7.00,0.00,40.00,-7172.97,14852
188.54,2.30,0.28,7.00,0.00,40.00,-7172.97,14861
205.32,2.55,0.25,7.00,0.00,40.00,-7172.97,14869
217.28,2.79,0.25,7.00,0.00,40.00,-7172.97,14878
239.84,3.04,0.24,7.00,0.00,40.00,-7172.97,14886
257.30,3.33,0.29,7.00,0.00,40.00,-7172.97,14896
272.15,3.57,0.24,7.00,0.00,40.00,-7172.97,14905
281.19,3.84,0.27,7.00,0.00,40.00,-7172.97,14913
287.82,4.09,0.25,7.00,0.00,40.00,-7172.97,14922
307.20,4.30,0.21,7.00,0.00,40.00,-7172.97,14930
327.84,4.47,0.16,7.00,0.00,40.00,-7172.97,14940
353.08,4.58,0.12,7.00,0.00,40.00,-7172.97,14948
369.80,4.65,0.07,7.00,0.00,40.00,-7172.97,14957
381.96,4.64,-0.02,7.00,0.00,40.00,-7172.97,14966
394.51,4.58,-0.06,7.00,0.00,40.00,-7172.97,14974
407.46,4.46,-0.12,7.00,0.00,40.00,-7172.97,14984
415.04,4.30,-0.16,7.00,0.00,40.00,-7172.97,14992
422.77,4.09,-0.21,7.00,0.00,40.00,-7172.97,15001
436.62,3.82,-0.27,7.00,0.00,40.00,-7172.97,15009
448.84,3.47,-0.35,7.00,0.00,40.00,-7172.97,15019
457.18,3.07,-0.40,7.00,0.00,40.00,-7172.97,15028
465.67,2.73,-0.34,7.00,0.00,40.00,-7172.97,15036
467.81,2.39,-0.34,7.00,0.00,40.00,-7172.97,15045
472.13,2.09,-0.31,7.00,0.00,40.00,-7172.97,15053
476.49,1.79,-0.30,7.00,0.00,40.00,-7172.97,15063
478.69,1.52,-0.27,7.00,0.00,40.00,-7172.97,15072
480.89,1.22,-0.29,7.00,0.00,40.00,-7172.97,15080
485.33,0.98,-0.25,7.00,0.00,40.00,-7172.97,15089
492.06,0.76,-0.22,7.00,0.00,40.00,-7172.97,15097
496.60,0.54,-0.21,7.00,0.00,40.00,-7172.97,15107
503.49,0.37,-0.18,7.00,0.00,40.00,-7172.97,15115
503.49,0.20,-0.17,7.00,0.00,40.00,-7172.97,15124
508.13,0.04,-0.16,7.00,0.00,40.00,-7172.97,15133
510.47,-0.13,-0.17,7.00,0.00,40.00,-7172.97,15141
512.82,-0.25,-0.12,7.00,0.00,40.00,-7172.97,15151
515.18,-0.38,-0.13,7.00,0.00,40.00,-7172.97,15159
517.55,-0.49,-0.12,7.00,0.00,40.00,-7172.97,15168
522.31,-0.59,-0.10,7.00,0.00,40.00,-7172.97,15176
529.55,-0.65,-0.06,7.00,0.00,40.00,-7172.97,15185
529.55,-0.72,-0.07,7.00,0.00,40.00,-7172.97,15195
527.13,-0.75,-0.02,7.00,0.00,40.00,-7172.97,15203
522.31,-0.74,0.00,7.00,0.00,40.00,-7172.97,15212
510.47,-0.73,0.02,7.00,0.00,40.00,-7172.97,15220
503.49,-0.73,-0.01,7.00,0.00,40.00,-7172.97,15229
494.33,-0.73,0.00,7.00,0.00,40.00,-7172.97,15239
480.89,-0.70,0.03,7.00,0.00,40.00,-7172.97,15247
459.29,-0.64,0.07,7.00,0.00,40.00,-7172.97,15256
440.66,-0.51,0.13,7.00,0.00,40.00,-7172.97,15264
416.96,-0.35,0.15,7.00,0.00,40.00,-7172.97,15273
398.17,-0.24,0.11,7.00,0.00,40.00,-7172.97,15282
361.35,-0.12,0.12,7.00,0.00,40.00,-7172.97,15291
308.63,-0.04,0.08,7.00,0.00,40.00,-7172.97,15300
265.87,0.03,0.07,7.00,0.00,40.00,-7172.97,15308
203.38,0.06,0.03,7.00,0.00,40.00,-7172.13,15318
152.08,0.17,0.10,7.00,0.00,40.00,-7172.13,15326
108.17,0.10,-0.07,7.00,-11.36,-49.00,-7172.13,15335
51.05,-0.12,-0.22,7.00,-31.23,-66.00,-7172.13,15344
27.88,-0.30,-0.19,7.00,-35.69,-70.00,-7172.13,15352
21.42,-0.50,-0.20,7.00,-37.41,-71.00,-7172.13,15362
15.92,-0.84,-0.34,7.00,-40.05,-73.00,-7172.97,15371
12.28,-0.96,-0.12,7.00,-39.96,-73.00,-7172.97,15380
8.87,-1.47,-0.51,7.00,-44.23,-77.00,-7172.97,15388
6.50,-1.53,-0.06,7.00,-42.82,-76.00,-7172.97,15397
5.82,-1.94,-0.41,7.00,-46.27,-78.00,-7172.97,15407
3.76,-2.28,-0.34,7.00,-47.75,-80.00,-7172.97,15415
2.02,-2.66,-0.38,7.00,-49.83,-81.00,-7173.81,15424
0.14,-3.28,-0.62,7.00,-53.89,-85.00,-7173.81,15433
0.19,-3.80,-0.52,7.00,-56.08,-87.00,-7174.65,15441
0.19,-4.35,-0.55,7.00,-58.99,-89.00,-7175.49,15451
0.19,-4.92,-0.57,7.00,-61.89,-92.00,-7175.49,15460
0.24,-5.48,-0.56,7.00,-323.17,-312.00,-7176.33,15468
0.24,-6.06,-0.57,7.00,-337.87,-324.00,-7178.01,15477
0.24,-6.64,-0.59,7.00,-352.84,-337.00,-7179.68,15486
0.29,-6.55,0.09,7.00,-337.04,-324.00,-7182.20,15496
0.24,-7.33,-0.78,7.00,-374.00,-355.00,-7184.72,15504
0.24,-7.98,-0.65,7.00,-387.60,-366.00,-7187.24,15513
0.24,-7.86,0.13,7.00,-368.79,-350.00,-7190.60,15522
0.24,-8.67,-0.81,7.00,-407.89,-383.00,-7193.95,15532
0.24,-8.83,-0.16,7.00,-398.93,-376.00,-7197.31,15540
0.24,-9.28,-0.45,7.00,-415.98,-390.00,-7200.67,15549
0.24,-9.82,-0.55,7.00,-431.54,-403.00,-7204.86,15558
0.24,-10.17,-0.34,7.00,-436.09,-407.00,-7209.06,15567
0.24,-10.47,-0.30,7.00,-442.58,-413.00,-7214.10,15577
0.24,-10.86,-0.40,7.00,-454.51,-423.00,-7219.13,15585
0.24,-11.43,-0.56,7.00,-471.91,-437.00,-7224.17,15594
0.24,-11.72,-0.29,7.00,-473.66,-439.00,-7229.21,15603
0.29,-11.56,0.15,7.00,-461.00,-428.00,-7235.08,15612
0.24,-12.19,-0.63,7.00,-492.47,-455.00,-7241.80,15622
0.24,-12.30,-0.11,7.00,-484.57,-448.00,-7247.67,15631
0.24,-12.38,-0.08,7.00,-486.29,-449.00,-7254.39,15639
0.24,-12.61,-0.23,7.00,-494.84,-457.00,-7261.10,15648
0.24,-13.03,-0.42,7.00,-508.98,-469.00,-7267.81,15657
0.24,-13.32,-0.30,7.00,-513.96,-473.00,-7275.37,15667
0.24,-13.16,0.16,7.00,-500.64,-462.00,-7282.08,15676
0.24,-13.27,-0.11,7.00,-508.93,-469.00,-7289.64,15685
0.24,-12.90,0.37,7.00,-490.25,-453.00,-7297.19,15693
0.29,-12.98,-0.07,7.00,-500.93,-462.00,-7304.75,15703
0.24,-12.76,0.22,7.00,-489.52,-452.00,-7313.14,15712
0.29,-13.17,-0.41,7.00,-512.35,-471.00,-7320.69,15721
0.29,-12.88,0.28,7.00,-491.46,-454.00,-7329.09,15730
0.24,-12.89,-0.01,7.00,-497.47,-459.00,-7337.48,15739
0.24,-12.79,0.10,7.00,-492.67,-455.00,-7346.71,15748
0.24,-12.66,0.13,7.00,-488.96,-452.00,-7355.11,15757
0.24,-12.59,0.07,7.00,-488.31,-451.00,-7364.34,15766
0.24,-13.34,-0.75,7.00,-523.55,-481.00,-7373.57,15775
0.24,-13.19,0.15,7.00,-501.66,-462.00,-7382.80,15784
0.24,-12.95,0.24,7.00,-494.05,-456.00,-7392.04,15794
0.24,-14.17,-1.22,7.00,-553.56,-506.00,-7402.11,15803
0.24,-14.04,0.13,7.00,-523.36,-481.00,-7411.34,15811
0.24,-13.29,0.75,7.00,-492.42,-455.00,-7420.57,15820
0.29,-13.88,-0.59,7.00,-533.78,-489.00,-7429.81,15830
0.24,-13.73,0.15,7.00,-515.38,-474.00,-7439.88,15839
0.24,-13.29,0.45,7.00,-498.17,-459.00,-7449.95,15848
0.24,-13.15,0.14,7.00,-501.00,-462.00,-7460.02,15857
0.24,-12.89,0.25,7.00,-492.29,-454.00,-7470.10,15866
0.24,-12.71,0.18,7.00,-489.17,-452.00,-7480.17,15875
0.24,-12.40,0.32,7.00,-478.57,-443.00,-7491.08,15884
0.24,-12.07,0.33,7.00,-470.10,-436.00,-7501.15,15893
0.24,-12.06,0.01,7.00,-476.25,-441.00,-7511.22,15902
0.24,-11.44,0.62,7.00,-448.45,-418.00,-7522.13,15911
0.24,-11.38,0.05,7.00,-458.51,-426.00,-7532.21,15921
0.24,-10.98,0.41,7.00,-441.24,-411.00,-7542.28,15930
0.24,-10.37,0.60,7.00,-422.31,-396.00,-7552.35,15938
0.24,-10.64,-0.27,7.00,-446.29,-416.00,-7563.26,15947
0.24,-10.11,0.53,7.00,-417.29,-391.00,-7574.17,15956
0.24,-10.25,-0.14,7.00,-434.14,-406.00,-7584.25,15966
0.24,-9.72,0.53,7.00,-407.27,-383.00,-7595.16,15975
0.29,-10.06,-0.34,7.00,-433.30,-405.00,-7606.07,15984
0.24,-9.79,0.27,7.00,-414.53,-389.00,-7616.98,15993
0.24,-9.23,0.56,7.00,-394.50,-372.00,-7627.05,16002
0.24,-8.64,0.59,7.00,-379.03,-359.00,-7637.96,16011
0.24,-8.41,0.22,7.00,-380.89,-361.00,-7648.87,16020
0.24,-7.70,0.72,7.00,-353.01,-337.00,-7658.95,16029
0.29,-7.08,0.62,7.00,-339.49,-326.00,-7669.86,16038
0.29,-6.93,0.14,7.00,-345.56,-331.00,-7680.77,16047
0.29,-6.40,0.54,7.00,-324.23,-313.00,-7691.68,16056
0.24,-6.00,0.40,7.00,-317.11,-307.00,-7702.59,16065
0.24,-5.87,0.13,7.00,-319.27,-309.00,-7714.34,16074
0.24,-4.85,1.02,7.00,-55.17,-86.00,-7725.25,16083
0.19,-4.53,0.32,7.00,-56.37,-87.00,-7736.16,16092
0.19,-3.97,0.56,7.00,-52.59,-84.00,-7746.24,16101
0.19,-3.74,0.23,7.00,-52.81,-84.00,-7756.31,16110
0.19,-3.27,0.47,7.00,-49.46,-81.00,-7766.38,16118
0.19,-2.97,0.30,7.00,-48.68,-80.00,-7776.45,16128
0.14,-2.59,0.39,7.00,-46.40,-79.00,-7786.52,16137
0.24,-1.67,0.92,7.00,-39.66,-73.00,-7795.76,16146
0.14,-1.42,0.25,7.00,-41.13,-74.00,-7805.83,16154
0.19,-0.39,1.03,7.00,-32.82,-67.00,-7815.06,16163
0.19,0.13,0.52,7.00,-32.23,-67.00,-7824.30,16173
0.14,0.81,0.67,7.00,-28.29,-63.00,-7833.53,16181
0.19,1.14,0.33,7.00,-27.98,-63.00,-7842.76,16190
0.19,1.43,0.29,7.00,-26.72,-62.00,-7851.99,16199
0.14,2.32,0.90,7.00,-19.79,-56.00,-7860.39,16207
0.19,2.46,0.14,7.00,-22.16,-58.00,-7869.62,16217
0.19,3.28,0.82,7.00,-15.28,-52.00,-7878.01,16226
0.19,3.86,0.58,7.00,-13.38,-51.00,-7886.41,16235
0.19,4.49,0.63,7.00,-10.01,-48.00,-7894.80,16243
0.14,5.03,0.54,7.00,-38.44,-72.00,-7902.35,16252
0.19,5.48,0.45,7.00,-28.91,-64.00,-7910.75,16262
0.19,6.13,0.65,7.00,-8.81,-47.00,-7918.30,16270
2.65,6.67,0.54,7.00,2.45,42.00,-7926.69,16279
2.77,7.02,0.35,7.00,7.30,46.00,-7933.41,16287
6.12,7.49,0.48,7.00,21.74,58.00,-7940.96,16296
7.77,8.10,0.61,7.00,39.43,73.00,-7946.84,16306
10.69,8.54,0.44,7.00,47.11,79.00,-7952.71,16314
14.99,9.10,0.56,7.00,63.34,93.00,-7958.59,16323
21.13,9.31,0.20,7.00,60.80,91.00,-7962.79,16332
25.38,9.66,0.35,7.00,72.27,100.00,-7966.98,16340
30.19,9.76,0.10,7.00,69.14,98.00,-7970.34,16350
42.56,9.97,0.22,7.00,75.05,103.00,-7972.86,16359
49.68,10.05,0.08,7.00,72.96,101.00,-7974.54,16368
55.34,10.10,0.05,7.00,72.38,100.00,-7975.38,16376
65.88,9.96,-0.14,7.00,62.70,92.00,-7976.21,16386
83.85,9.85,-0.12,7.00,54.73,86.00,-7976.21,16395
100.43,9.68,-0.16,7.00,43.59,76.00,-7976.21,16404
121.11,9.49,-0.20,7.00,28.89,64.00,-7976.21,16412
139.44,8.69,-0.80,7.00,0.00,40.00,-7976.21,16421
132.84,7.81,-0.88,7.00,0.00,40.00,-7976.21,16430
133.49,6.85,-0.96,7.00,0.00,40.00,-7976.21,16439
136.76,6.21,-0.64,7.00,0.00,40.00,-7976.21,16447
144.23,5.79,-0.41,7.00,0.00,40.00,-7976.21,16456
161.86,5.48,-0.31,7.00,0.00,40.00,-7976.21,16465
186.75,5.25,-0.23,7.00,0.00,40.00,-7976.21,16474
215.24,5.03,-0.23,7.00,0.00,40.00,-7976.21,16483
233.17,4.73,-0.29,7.00,0.00,40.00,-7976.21,16491
244.38,4.46,-0.27,7.00,0.00,40.00,-7976.21,16500
244.38,4.34,-0.12,7.00,0.00,40.00,-7976.21,16508
251.35,4.29,-0.06,7.00,0.00,40.00,-7976.21,16518
251.35,4.31,0.02,7.00,0.00,40.00,-7976.21,16527
253.71,4.35,0.04,7.00,0.00,40.00,-7976.21,16535
250.17,4.46,0.11,7.00,0.00,40.00,-7976.21,16544
246.68,4.59,0.13,7.00,0.00,40.00,-7976.21,16552
249.01,4.78,0.19,7.00,0.00,40.00,-7976.21,16562
250.17,4.96,0.18,7.00,0.00,40.00,-7976.21,16571
251.35,5.15,0.19,7.00,0.00,40.00,-7976.21,16579
252.53,5.36,0.21,7.00,0.00,40.00,-7976.21,16588
259.72,5.58,0.22,7.00,0.00,40.00,-7976.21,16596
262.16,5.81,0.23,7.00,0.00,40.00,-7976.21,16606
265.87,5.98,0.18,7.00,0.00,40.00,-7976.21,16614
264.63,6.22,0.23,7.00,0.00,40.00,-7976.21,16623
275.99,6.38,0.16,7.00,0.00,40.00,-7976.21,16631
290.51,6.52,0.14,7.00,0.00,40.00,-7976.21,16641
305.78,6.61,0.09,7.00,0.00,40.00,-7976.21,16649
318.84,6.67,0.06,7.00,0.00,40.00,-7976.21,16658
340.23,6.63,-0.03,7.00,0.00,40.00,-7976.21,16667
351.45,6.56,-0.07,7.00,0.00,40.00,-7976.21,16675
364.70,6.49,-0.07,7.00,0.00,40.00,-7976.21,16685
374.96,6.37,-0.13,7.00,0.00,40.00,-7976.21,16693
392.69,6.23,-0.14,7.00,0.00,40.00,-7976.21,16702
401.86,6.06,-0.16,7.00,0.00,40.00,-7976.21,16710
411.23,5.94,-0.12,7.00,0.00,40.00,-7976.21,16719
420.82,5.78,-0.15,7.00,0.00,40.00,-7976.21,16728
432.62,5.63,-0.15,7.00,0.00,40.00,-7976.21,16737
440.66,5.51,-0.12,7.00,0.00,40.00,-7976.21,16746
448.84,5.40,-0.11,7.00,0.00,40.00,-7976.21,16754
461.40,5.30,-0.10,7.00,0.00,40.00,-7976.21,16763
469.97,5.19,-0.11,7.00,0.00,40.00,-7976.21,16772
476.49,5.14,-0.05,7.00,0.00,40.00,-7976.21,16781
478.69,5.09,-0.06,7.00,0.00,40.00,-7976.21,16789
483.11,5.08,-0.01,7.00,0.00,40.00,-7976.21,16798
489.81,5.07,-0.01,7.00,0.00,40.00,-7976.21,16806
494.33,5.05,-0.02,7.00,0.00,40.00,-7976.21,16816
496.60,5.02,-0.03,7.00,0.00,40.00,-7976.21,16825
503.49,4.95,-0.07,7.00,0.00,40.00,-7976.21,16833
519.92,4.90,-0.05,7.00,0.00,40.00,-7976.21,16842
534.43,4.82,-0.08,7.00,0.00,40.00,-7976.21,16850
539.35,4.75,-0.07,7.00,0.00,40.00,-7976.21,16860
549.33,4.68,-0.07,7.00,0.00,40.00,-7976.21,16868
554.39,4.62,-0.06,7.00,0.00,40.00,-7976.21,16877
562.06,4.55,-0.07,7.00,0.00,40.00,-7976.21,16886
567.23,4.49,-0.06,7.00,0.00,40.00,-7976.21,16894
572.45,4.41,-0.08,7.00,0.00,40.00,-7976.21,16904
577.71,4.26,-0.15,7.00,0.00,40.00,-7976.21,16912
585.70,4.09,-0.17,7.00,0.00,40.00,-7976.21,16921
593.80,3.92,-0.17,7.00,0.00,40.00,-7976.21,16929
604.76,3.73,-0.19,7.00,0.00,40.00,-7976.21,16939
607.54,3.56,-0.17,7.00,0.00,40.00,-7976.21,16948
610.32,3.42,-0.14,7.00,0.00,40.00,-7976.21,16956
615.93,3.28,-0.14,7.00,0.00,40.00,-7976.21,16965
621.59,3.16,-0.13,7.00,0.00,40.00,-7976.21,16973
630.17,3.01,-0.15,7.00,0.00,40.00,-7976.21,16983
633.06,2.86,-0.14,7.00,0.00,40.00,-7976.21,16992
638.87,2.70,-0.17,7.00,0.00,40.00,-7976.21,17000
638.87,2.49,-0.21,7.00,0.00,40.00,-7976.21,17009
641.80,2.26,-0.23,7.00,0.00,40.00,-7976.21,17017
641.80,2.02,-0.23,7.00,0.00,40.00,-7976.21,17027
644.74,1.78,-0.24,7.00,0.00,40.00,-7975.38,17036
641.80,1.55,-0.23,7.00,0.00,40.00,-7975.38,17044
633.06,1.39,-0.16,7.00,0.00,40.00,-7975.38,17053
621.59,1.24,-0.15,7.00,0.00,40.00,-7975.38,17061
599.26,1.13,-0.10,7.00,0.00,40.00,-7975.38,17071
575.07,1.01,-0.13,7.00,0.00,40.00,-7975.38,17080
556.93,0.87,-0.14,7.00,0.00,40.00,-7975.38,17088
517.55,0.69,-0.18,7.00,0.00,40.00,-7974.54,17097
465.67,0.29,-0.39,7.00,0.00,40.00,-7974.54,17105
363.02,0.28,-0.01,7.00,0.00,40.00,-7974.54,17115
251.35,0.06,-0.22,7.00,0.00,40.00,-7973.70,17123
168.98,-0.12,-0.18,7.00,0.00,40.00,-7973.70,17132
90.89,-0.29,-0.17,7.00,-20.59,-57.00,-7972.86,17141
34.22,-0.54,-0.25,7.00,-36.33,-70.00,-7972.02,17149
25.54,-0.84,-0.30,7.00,-39.09,-72.00,-7972.02,17159
17.01,-1.30,-0.46,7.00,-42.78,-76.00,-7972.02,17168
13.98,-1.77,-0.47,7.00,-45.31,-78.00,-7972.02,17177
7.77,-2.11,-0.34,7.00,-46.81,-79.00,-7972.02,17185
5.97,-2.65,-0.54,7.00,-50.37,-82.00,-7972.02,17195
3.63,-3.39,-0.73,7.00,-54.84,-86.00,-7972.86,17204
0.19,-4.00,-0.61,7.00,-57.45,-88.00,-7972.86,17212
0.19,-4.67,-0.67,7.00,-60.99,-91.00,-7973.70,17221
0.19,-5.34,-0.67,7.00,-321.90,-311.00,-7973.70,17230
0.24,-5.99,-0.65,7.00,-337.86,-324.00,-7975.38,17239
0.24,-6.55,-0.56,7.00,-349.97,-335.00,-7977.06,17248
0.24,-6.88,-0.33,7.00,-353.58,-338.00,-7979.57,17257
0.24,-7.86,-0.98,7.00,-391.18,-369.00,-7982.93,17266
0.24,-8.17,-0.31,7.00,-385.36,-364.00,-7986.29,17274
0.24,-8.78,-0.61,7.00,-406.89,-382.00,-7989.64,17284
0.24,-8.99,-0.21,7.00,-403.96,-380.00,-7993.84,17293
0.24,-9.37,-0.37,7.00,-416.65,-391.00,-7998.04,17302
0.24,-9.62,-0.26,7.00,-420.72,-394.00,-8003.07,17310
0.24,-10.00,-0.38,7.00,-432.66,-404.00,-8007.27,17319
0.24,-10.28,-0.27,7.00,-437.37,-408.00,-8013.15,17329
0.24,-10.65,-0.37,7.00,-448.67,-418.00,-8018.18,17338
0.24,-10.98,-0.33,7.00,-456.16,-424.00,-8024.06,17347
0.29,-11.29,-0.31,7.00,-463.64,-430.00,-8029.93,17356
0.24,-11.47,-0.18,7.00,-465.44,-432.00,-8036.65,17364
0.24,-11.76,-0.28,7.00,-474.61,-440.00,-8042.52,17374
0.24,-11.90,-0.15,7.00,-475.48,-440.00,-8049.24,17383
0.24,-11.48,0.43,7.00,-453.32,-422.00,-8055.95,17392
0.24,-11.68,-0.20,7.00,-470.93,-437.00,-8062.67,17401
0.24,-12.02,-0.34,7.00,-482.39,-446.00,-8069.38,17411
0.24,-12.07,-0.04,7.00,-477.53,-442.00,-8076.94,17419
0.24,-12.22,-0.15,7.00,-483.42,-447.00,-8084.49,17428
0.24,-12.22,-0.01,7.00,-480.71,-445.00,-8092.04,17437
0.24,-12.32,-0.10,7.00,-485.09,-448.00,-8100.44,17446
0.24,-12.31,0.02,7.00,-482.39,-446.00,-8107.99,17456
0.24,-12.28,0.03,7.00,-481.49,-445.00,-8116.38,17465
0.24,-12.48,-0.20,7.00,-491.05,-453.00,-8124.78,17473
0.24,-12.31,0.17,7.00,-479.33,-444.00,-8133.17,17482
0.24,-12.91,-0.60,7.00,-509.66,-469.00,-8141.56,17491
0.24,-12.74,0.17,7.00,-490.03,-453.00,-8150.80,17501
0.24,-12.74,-0.01,7.00,-493.71,-456.00,-8160.03,17510
0.24,-13.38,-0.64,7.00,-522.40,-480.00,-8169.26,17519
0.24,-13.13,0.25,7.00,-498.29,-460.00,-8178.50,17527
0.24,-13.51,-0.38,7.00,-520.47,-478.00,-8187.73,17537
0.24,-13.57,-0.06,7.00,-515.49,-474.00,-8197.80,17546
0.24,-13.67,-0.10,7.00,-518.81,-477.00,-8207.03,17555
0.24,-13.79,-0.12,7.00,-522.02,-480.00,-8217.10,17564
0.24,-14.07,-0.28,7.00,-532.51,-488.00,-8227.18,17573
0.24,-13.66,0.41,7.00,-508.39,-468.00,-8237.25,17583
0.24,-13.78,-0.12,7.00,-521.96,-480.00,-8248.16,17591
0.24,-13.52,0.26,7.00,-507.80,-468.00,-8258.23,17600
0.24,-13.73,-0.21,7.00,-522.63,-480.00,-8268.30,17609
0.24,-13.11,0.63,7.00,-490.09,-453.00,-8278.38,17618
0.24,-13.24,-0.13,7.00,-508.73,-468.00,-8289.29,17628
0.24,-13.18,0.07,7.00,-503.10,-464.00,-8300.20,17637
0.24,-13.64,-0.46,7.00,-525.31,-482.00,-8310.27,17646
0.24,-13.20,0.44,7.00,-496.05,-458.00,-8321.18,17655
0.24,-13.62,-0.42,7.00,-523.96,-481.00,-8332.09,17664
0.24,-13.21,0.41,7.00,-497.25,-459.00,-8343.01,17673
0.24,-13.47,-0.26,7.00,-517.06,-475.00,-8353.92,17682
0.24,-13.23,0.25,7.00,-500.81,-462.00,-8364.83,17691
0.24,-12.97,0.26,7.00,-494.08,-456.00,-8375.74,17700
0.24,-14.04,-1.07,7.00,-547.29,-501.00,-8386.65,17710
0.24,-13.42,0.61,7.00,-498.30,-460.00,-8397.56,17719
0.24,-13.85,-0.42,7.00,-529.69,-486.00,-8409.31,17727
0.24,-13.39,0.46,7.00,-500.62,-462.00,-8420.22,17736
0.24,-13.19,0.20,7.00,-500.94,-462.00,-8431.13,17745
0.24,-13.09,0.10,7.00,-500.16,-461.00,-8442.89,17755
0.24,-12.79,0.30,7.00,-488.93,-452.00,-8453.80,17764
0.24,-12.70,0.09,7.00,-490.75,-453.00,-8465.55,17773
0.24,-12.48,0.23,7.00,-482.39,-446.00,-8476.46,17782
0.24,-12.07,0.41,7.00,-468.46,-434.00,-8488.21,17792
0.24,-11.86,0.21,7.00,-467.34,-433.00,-8499.96,17800
0.24,-11.91,-0.05,7.00,-473.95,-439.00,-8510.87,17809
0.24,-11.13,0.78,7.00,-437.58,-408.00,-8522.62,17818
0.24,-13.06,-1.93,7.00,-540.29,-495.00,-8533.54,17827
0.24,-12.50,0.57,7.00,-476.03,-441.00,-8545.29,17837
0.24,-12.23,0.27,7.00,-475.36,-440.00,-8556.20,17846
0.24,-11.76,0.46,7.00,-459.84,-427.00,-8567.95,17855
0.19,-11.31,0.46,7.00,-448.53,-418.00,-8579.70,17863
0.24,-11.19,0.12,7.00,-452.47,-421.00,-8590.61,17872
0.24,-11.26,-0.07,7.00,-458.05,-426.00,-8602.36,17882
0.24,-10.95,0.31,7.00,-442.48,-413.00,-8613.27,17891
0.19,-10.68,0.27,7.00,-436.69,-408.00,-8624.18,17900
0.24,-10.06,0.62,7.00,-414.28,-389.00,-8635.09,17909
0.24,-9.53,0.53,7.00,-402.61,-379.00,-8646.84,17918
0.24,-9.34,0.19,7.00,-404.83,-381.00,-8657.76,17927
0.24,-8.80,0.55,7.00,-384.02,-363.00,-8669.51,17936
0.24,-8.53,0.26,7.00,-383.04,-362.00,-8680.42,17945
0.19,-8.38,0.16,7.00,-381.24,-361.00,-8692.17,17954
0.24,-7.62,0.75,7.00,-350.53,-335.00,-8703.08,17964
0.24,-7.40,0.22,7.00,-355.73,-339.00,-8714.83,17972
0.24,-6.97,0.43,7.00,-340.62,-327.00,-8725.74,17981
0.24,-6.46,0.51,7.00,-326.34,-315.00,-8736.65,17990
0.19,-6.44,0.02,7.00,-335.74,-323.00,-8748.40,17999
0.24,-6.03,0.41,7.00,-317.61,-307.00,-8759.32,18009
0.24,-5.44,0.60,7.00,-299.02,-292.00,-8771.07,18017
0.24,-4.97,0.47,7.00,-57.97,-88.00,-8782.82,18026
0.14,-3.78,1.19,7.00,-49.17,-81.00,-8793.73,18035
0.14,-3.47,0.32,7.00,-51.07,-83.00,-8804.64,18044
0.14,-2.96,0.51,7.00,-47.74,-80.00,-8815.55,18053
0.14,-2.03,0.93,7.00,-41.42,-74.00,-8825.62,18062
0.14,-1.19,0.84,7.00,-37.62,-71.00,-8835.70,18071
0.14,-0.69,0.50,7.00,-36.48,-70.00,-8845.77,18080
0.14,0.32,1.02,7.00,-29.30,-64.00,-8855.84,18088
0.19,0.77,0.45,7.00,-29.34,-64.00,-8865.07,18098
0.14,2.01,1.23,7.00,-20.04,-56.00,-8874.30,18107
0.14,2.51,0.51,7.00,-20.42,-57.00,-8884.38,18115
0.14,3.25,0.74,7.00,-15.79,-53.00,-8893.61,18124
0.14,3.73,0.48,7.00,-14.41,-52.00,-8902.84,18134
0.14,4.02,0.29,7.00,-13.77,-51.00,-8911.24,18142
0.14,4.48,0.46,7.00,-10.74,-49.00,-8920.47,18151
0.14,4.74,0.26,7.00,-10.22,-48.00,-8928.86,18160
0.00,4.91,0.17,7.00,-9.79,-48.00,-8937.26,18168
1.46,5.18,0.27,7.00,-40.11,-73.00,-8945.65,18178
2.13,5.44,0.26,7.00,-33.70,-68.00,-8954.04,18187
3.89,5.54,0.10,7.00,-34.30,-68.00,-8962.44,18195
5.46,5.53,-0.02,7.00,-37.06,-71.00,-8969.99,18204
6.27,5.62,0.09,7.00,-32.64,-67.00,-8978.38,18213
6.35,5.76,0.14,7.00,-28.24,-63.00,-8985.94,18222
6.73,5.67,-0.09,7.00,-34.94,-69.00,-8994.33,18231
8.44,6.03,0.36,7.00,-16.78,-54.00,-9001.88,18240
9.40,6.25,0.22,7.00,-14.21,-51.00,-9009.44,18248
9.31,6.34,0.09,7.00,-14.67,-52.00,-9016.99,18257
9.22,6.75,0.42,7.00,1.97,41.00,-9024.55,18267
9.40,6.91,0.15,7.00,0.58,40.00,-9031.26,18275
10.69,7.41,0.50,7.00,20.03,56.00,-9037.98,18284
11.87,7.89,0.48,7.00,31.39,66.00,-9043.85,18293
13.54,8.24,0.36,7.00,37.87,71.00,-9049.73,18301
22.29,8.62,0.38,7.00,47.24,79.00,-9054.76,18311
24.42,8.86,0.24,7.00,50.05,82.00,-9059.80,18320
28.58,9.18,0.32,7.00,59.34,89.00,-9063.16,18329
38.87,9.24,0.06,7.00,54.31,85.00,-9066.51,18337
58.68,9.18,-0.06,7.00,46.40,79.00,-9069.03,18347
68.68,8.90,-0.29,7.00,32.25,67.00,-9070.71,18356
88.19,8.35,-0.55,7.00,7.17,45.00,-9072.39,18364
111.97,7.51,-0.84,7.00,0.00,40.00,-9072.39,18373
143.54,6.55,-0.96,7.00,0.00,40.00,-9073.23,18381
169.79,5.55,-1.00,7.00,0.00,40.00,-9073.23,18391
199.57,4.67,-0.88,7.00,0.00,40.00,-9073.23,18400
224.56,3.71,-0.96,7.00,0.00,40.00,-9073.23,18408
250.17,2.78,-0.93,7.00,0.00,40.00,-9073.23,18417
258.51,1.92,-0.86,7.00,0.00,40.00,-9073.23,18425
258.51,1.19,-0.72,7.00,0.00,40.00,-9073.23,18435
265.87,0.62,-0.57,7.00,0.00,40.00,-9073.23,18443
272.15,0.18,-0.44,7.00,0.00,40.00,-9073.23,18452
272.15,-0.16,-0.34,7.00,0.00,40.00,-9073.23,18461
268.36,-0.35,-0.20,7.00,0.00,40.00,-9073.23,18469
263.39,-0.47,-0.12,7.00,0.00,40.00,-9073.23,18479
264.63,-0.48,-0.01,7.00,0.00,40.00,-9073.23,18487
265.87,-0.37,0.11,7.00,0.00,40.00,-9073.23,18496
267.11,-0.19,0.18,7.00,0.00,40.00,-9073.23,18505
278.58,0.02,0.22,7.00,0.00,40.00,-9073.23,18513
295.98,0.27,0.25,7.00,0.00,40.00,-9073.23,18523
307.20,0.58,0.31,7.00,0.00,40.00,-9073.23,18531
314.42,0.86,0.28,7.00,0.00,40.00,-9073.23,18540
337.09,1.18,0.32,7.00,0.00,40.00,-9073.23,18548
356.36,1.45,0.27,7.00,0.00,40.00,-9073.23,18557
383.73,1.67,0.22,7.00,0.00,40.00,-9073.23,18567
411.23,1.83,0.16,7.00,0.00,40.00,-9073.23,18575
428.65,1.93,0.09,7.00,0.00,40.00,-9073.23,18584
444.73,1.99,0.06,7.00,0.00,40.00,-9073.23,18592
461.40,1.98,-0.01,7.00,0.00,40.00,-9073.23,18601
469.97,1.90,-0.08,7.00,0.00,40.00,-9073.23,18610
483.11,1.73,-0.17,7.00,0.00,40.00,-9073.23,18619
494.33,1.51,-0.22,7.00,0.00,40.00,-9073.23,18628
505.81,1.19,-0.32,7.00,0.00,40.00,-9073.23,18636
522.31,0.87,-0.32,7.00,0.00,40.00,-9073.23,18646
534.43,0.53,-0.34,7.00,0.00,40.00,-9073.23,18654
541.83,0.19,-0.35,7.00,0.00,40.00,-9073.23,18663
551.85,-0.14,-0.33,7.00,0.00,40.00,-9073.23,18672
556.93,-0.46,-0.32,7.00,0.00,40.00,-9073.23,18680
564.64,-0.82,-0.36,7.00,0.00,40.00,-9072.39,18690
575.07,-1.17,-0.35,7.00,0.00,40.00,-9072.39,18698
577.71,-1.52,-0.35,7.00,0.00,40.00,-9072.39,18707
583.03,-1.91,-0.39,7.00,0.00,40.00,-9072.39,18715
585.70,-2.27,-0.36,7.00,0.00,40.00,-9071.55,18724
585.70,-2.65,-0.37,7.00,0.00,40.00,-9071.55,18734
583.03,-3.04,-0.40,7.00,0.00,40.00,-9071.55,18742
585.70,-3.41,-0.36,7.00,0.00,40.00,-9071.55,18751
580.36,-3.75,-0.35,7.00,0.00,40.00,-9070.71,18759
572.45,-4.08,-0.32,7.00,0.00,40.00,-9070.71,18768
556.93,-4.42,-0.34,7.00,0.00,40.00,-9070.71,18778
544.32,-4.72,-0.30,7.00,0.00,40.00,-9070.71,18786
519.92,-4.93,-0.21,7.00,0.00,40.00,-9069.87,18795
496.60,-5.07,-0.14,7.00,0.00,40.00,-9069.03,18803
472.13,-5.25,-0.18,7.00,0.00,40.00,-9069.03,18812
457.18,-5.42,-0.17,7.00,0.00,40.00,-9068.19,18821
407.46,-5.62,-0.20,7.00,0.00,40.00,-9068.19,18830
366.40,-5.82,-0.20,7.00,-56.14,-87.00,-9067.35,18839
305.78,-6.09,-0.27,7.00,-145.67,-162.00,-9066.51,18848
214.23,-6.35,-0.26,7.00,-247.27,-248.00,-9066.51,18856
157.27,-7.03,-0.68,7.00,-315.03,-305.00,-9066.51,18866
69.75,-6.92,0.11,7.00,-336.14,-323.00,-9067.35,18875
28.40,-7.27,-0.34,7.00,-361.99,-345.00,-9067.35,18884
14.99,-7.30,-0.03,7.00,-357.63,-341.00,-9068.19,18893
7.60,-7.52,-0.22,7.00,-367.14,-349.00,-9069.03,18902
5.39,-7.57,-0.05,7.00,-365.24,-347.00,-9070.71,18911
0.24,-7.48,0.09,7.00,-360.40,-343.00,-9072.39,18920
0.24,-8.20,-0.71,7.00,-394.26,-372.00,-9074.07,18929
0.24,-8.33,-0.13,7.00,-385.84,-365.00,-9075.75,18937
0.24,-8.77,-0.44,7.00,-403.05,-379.00,-9078.26,18947
0.24,-8.88,-0.11,7.00,-399.36,-376.00,-9079.94,18956
0.24,-9.06,-0.17,7.00,-404.82,-381.00,-9082.46,18965
0.24,-9.51,-0.45,7.00,-421.66,-395.00,-9085.82,18973
0.24,-9.61,-0.11,7.00,-417.41,-391.00,-9088.34,18982
0.24,-9.52,0.09,7.00,-411.17,-386.00,-9092.53,18992
0.24,-10.05,-0.53,7.00,-437.02,-408.00,-9095.89,19001
0.24,-9.92,0.13,7.00,-420.31,-394.00,-9099.25,19010
0.24,-10.11,-0.19,7.00,-431.74,-403.00,-9103.44,19018
0.24,-10.24,-0.12,7.00,-433.36,-405.00,-9107.64,19027
0.24,-10.33,-0.09,7.00,-435.02,-406.00,-9111.84,19037
0.24,-10.71,-0.39,7.00,-450.55,-419.00,-9116.87,19046
0.24,-10.87,-0.15,7.00,-449.73,-419.00,-9121.91,19055
0.24,-10.51,0.36,7.00,-430.46,-402.00,-9126.11,19064
0.24,-11.21,-0.70,7.00,-469.15,-435.00,-9131.98,19073
0.24,-11.15,0.06,7.00,-452.41,-421.00,-9137.02,19082
0.24,-11.33,-0.18,7.00,-461.80,-429.00,-9142.05,19091
0.24,-11.71,-0.39,7.00,-475.61,-440.00,-9147.93,19100
0.24,-11.79,-0.07,7.00,-471.21,-437.00,-9153.80,19109
0.24,-11.58,0.21,7.00,-460.22,-428.00,-9160.52,19119
0.24,-12.68,-1.10,7.00,-513.89,-473.00,-9166.39,19127
0.24,-12.63,0.05,7.00,-489.85,-452.00,-9173.11,19136
0.24,-13.09,-0.46,7.00,-511.29,-471.00,-9179.82,19145
0.24,-13.02,0.07,7.00,-499.00,-460.00,-9186.54,19154
0.19,-13.30,-0.28,7.00,-513.14,-472.00,-9194.09,19164
0.24,-14.26,-0.96,7.00,-550.53,-504.00,-9201.65,19173
0.24,-14.26,-0.00,7.00,-531.46,-488.00,-9209.20,19181
0.24,-14.68,-0.42,7.00,-550.33,-503.00,-9215.91,19190
0.24,-14.62,0.06,7.00,-539.27,-494.00,-9224.31,19200
0.24,-14.43,0.19,7.00,-532.09,-488.00,-9231.86,19209
0.24,-14.59,-0.16,7.00,-542.99,-497.00,-9239.42,19218
0.24,-14.58,0.01,7.00,-539.28,-494.00,-9247.81,19227
0.24,-14.87,-0.28,7.00,-552.32,-505.00,-9255.36,19235
0.19,-14.94,-0.08,7.00,-550.13,-503.00,-9263.76,19245
0.24,-14.72,0.23,7.00,-538.41,-493.00,-9272.15,19254
0.24,-15.24,-0.53,7.00,-566.59,-517.00,-9281.38,19263
0.24,-15.22,0.02,7.00,-555.18,-508.00,-9289.78,19272
0.19,-15.61,-0.39,7.00,-573.06,-523.00,-9299.01,19281
0.24,-15.68,-0.07,7.00,-568.40,-519.00,-9308.24,19291
0.19,-15.75,-0.07,7.00,-570.34,-520.00,-9316.64,19299
0.24,-16.42,-0.66,7.00,-598.76,-544.00,-9325.87,19308
0.24,-16.30,0.12,7.00,-580.08,-529.00,-9335.10,19317
0.24,-16.70,-0.40,7.00,-600.34,-546.00,-9345.17,19326
0.19,-16.67,0.03,7.00,-591.23,-538.00,-9354.41,19336
0.24,-16.49,0.18,7.00,-583.54,-531.00,-9363.64,19345
0.24,-16.84,-0.36,7.00,-603.19,-548.00,-9373.71,19354
0.24,-16.69,0.15,7.00,-589.39,-536.00,-9382.94,19362
0.19,-16.87,-0.18,7.00,-600.46,-546.00,-9393.01,19372
0.24,-17.12,-0.24,7.00,-607.80,-552.00,-9403.09,19381
0.24,-16.80,0.32,7.00,-588.60,-536.00,-9413.16,19390
0.24,-16.72,0.08,7.00,-591.28,-538.00,-9423.23,19399
0.24,-16.31,0.40,7.00,-574.82,-524.00,-9432.46,19408
0.24,-16.69,-0.38,7.00,-599.93,-545.00,-9442.54,19417
0.19,-16.85,-0.16,7.00,-599.35,-545.00,-9452.61,19426
0.24,-16.69,0.16,7.00,-589.18,-536.00,-9462.68,19435
0.24,-16.95,-0.26,7.00,-604.08,-549.00,-9472.75,19444
0.24,-16.72,0.23,7.00,-588.53,-536.00,-9482.82,19453
0.24,-16.87,-0.14,7.00,-599.64,-545.00,-9492.90,19463
0.19,-16.52,0.35,7.00,-580.87,-529.00,-9502.97,19472
0.19,-16.85,-0.33,7.00,-602.92,-548.00,-9513.04,19481
0.24,-16.64,0.21,7.00,-586.62,-534.00,-9523.11,19489
0.24,-16.44,0.19,7.00,-582.28,-530.00,-9533.18,19499
0.24,-16.53,-0.08,7.00,-589.88,-537.00,-9544.10,19508
0.24,-16.10,0.43,7.00,-569.07,-519.00,-9554.17,19517
0.24,-16.08,0.03,7.00,-576.37,-525.00,-9564.24,19526
0.24,-15.90,0.18,7.00,-568.92,-519.00,-9574.31,19535
0.24,-15.79,0.11,7.00,-567.50,-518.00,-9584.38,19544
0.24,-15.83,-0.04,7.00,-571.47,-521.00,-9595.30,19553
0.24,-15.61,0.22,7.00,-560.73,-512.00,-9605.37,19562
0.24,-15.48,0.12,7.00,-559.53,-511.00,-9616.28,19571
0.24,-15.41,0.08,7.00,-558.64,-510.00,-9626.35,19580
0.24,-15.07,0.34,7.00,-545.02,-499.00,-9637.26,19590
0.24,-15.09,-0.02,7.00,-552.50,-505.00,-9648.17,19599
0.24,-14.95,0.14,7.00,-546.05,-500.00,-9658.25,19607
0.24,-14.72,0.23,7.00,-538.34,-493.00,-9669.16,19616
0.24,-14.51,0.21,7.00,-533.74,-489.00,-9679.23,19625
0.24,-14.40,0.12,7.00,-532.51,-488.00,-9690.14,19635
0.19,-14.34,0.06,7.00,-532.26,-488.00,-9701.05,19644
0.24,-13.99,0.34,7.00,-517.99,-476.00,-9711.12,19653
0.24,-14.40,-0.41,7.00,-543.17,-497.00,-9722.04,19662
0.24,-13.94,0.46,7.00,-514.28,-473.00,-9732.95,19671
0.19,-13.48,0.46,7.00,-502.78,-463.00,-9743.86,19680
0.24,-13.61,-0.13,7.00,-518.03,-476.00,-9754.77,19689
0.24,-13.43,0.19,7.00,-506.96,-467.00,-9765.68,19698
0.24,-12.91,0.51,7.00,-487.53,-451.00,-9776.59,19707
0.24,-12.72,0.19,7.00,-489.11,-452.00,-9787.50,19717
0.24,-12.33,0.39,7.00,-475.34,-440.00,-9798.41,19726
0.24,-11.72,0.61,7.00,-455.86,-424.00,-9809.33,19735
0.19,-11.80,-0.08,7.00,-471.52,-437.00,-9820.24,19743
0.24,-11.20,0.60,7.00,-443.07,-413.00,-9831.15,19752
0.24,-10.76,0.44,7.00,-435.16,-406.00,-9842.90,19762
0.24,-10.56,0.20,7.00,-434.88,-406.00,-9853.81,19771
0.24,-10.07,0.48,7.00,-417.19,-391.00,-9864.72,19780
0.24,-9.69,0.39,7.00,-409.49,-385.00,-9875.63,19789
0.19,-9.31,0.38,7.00,-400.25,-377.00,-9886.54,19798
0.24,-8.99,0.32,7.00,-393.54,-371.00,-9897.46,19807
0.19,-8.63,0.37,7.00,-383.28,-363.00,-9908.37,19816
0.24,-8.13,0.49,7.00,-368.48,-350.00,-9919.28,19825
0.19,-7.61,0.53,7.00,-354.59,-338.00,-9930.19,19834
0.19,-7.27,0.33,7.00,-350.12,-335.00,-9941.10,19843
0.24,-6.75,0.52,7.00,-333.48,-321.00,-9952.01,19852
0.24,-6.63,0.13,7.00,-338.09,-324.00,-9962.92,19861
0.24,-6.06,0.57,7.00,-315.07,-305.00,-9973.84,19870
0.19,-5.52,0.54,7.00,-302.18,-294.00,-9984.75,19879
0.24,-5.09,0.43,7.00,-293.48,-287.00,-9995.66,19888
0.24,-4.61,0.48,7.00,-56.12,-87.00,-10005.73,19897
0.14,-4.14,0.46,7.00,-53.88,-85.00,-10016.64,19906
0.14,-3.85,0.30,7.00,-53.05,-84.00,-10026.71,19915
0.14,-3.08,0.76,7.00,-47.37,-79.00,-10036.79,19924
0.14,-2.78,0.30,7.00,-47.70,-80.00,-10046.86,19933
0.19,-2.09,0.69,7.00,-42.70,-76.00,-10056.09,19942
0.14,-1.89,0.20,7.00,-43.65,-76.00,-10066.16,19951
0.14,-1.58,0.31,7.00,-41.66,-75.00,-10075.40,19960
0.19,-0.60,0.98,7.00,-34.10,-68.00,-10084.63,19969
0.14,-0.25,0.35,7.00,-34.84,-69.00,-10093.86,19978
0.19,0.46,0.71,7.00,-29.90,-65.00,-10103.09,19987
0.14,0.98,0.53,7.00,-27.99,-63.00,-10112.33,19996
0.14,1.48,0.50,7.00,-25.59,-61.00,-10121.56,20005
0.14,1.93,0.45,7.00,-23.58,-59.00,-10129.95,20014
0.14,2.27,0.34,7.00,-22.31,-58.00,-10138.35,20023
0.14,2.66,0.39,7.00,-20.13,-56.00,-10147.58,20032
0.14,2.83,0.18,7.00,-20.12,-56.00,-10155.97,20041
0.14,3.03,0.20,7.00,-19.05,-56.00,-10164.37,20049
0.14,3.60,0.57,7.00,-14.74,-52.00,-10171.92,20059
0.14,3.77,0.17,7.00,-15.50,-52.00,-10180.31,20068
0.19,4.37,0.60,7.00,-10.74,-49.00,-10188.71,20077
0.14,4.76,0.39,7.00,-9.66,-48.00,-10196.26,20085
0.14,5.31,0.55,7.00,-31.18,-66.00,-10203.81,20094
0.14,5.98,0.67,7.00,-12.13,-50.00,-10211.37,20104
0.14,6.53,0.55,7.00,-0.60,-40.00,-10218.92,20112
0.43,7.10,0.56,7.00,13.75,51.00,-10226.48,20121
0.14,7.61,0.52,7.00,25.69,61.00,-10233.19,20130
0.14,8.15,0.54,7.00,39.68,73.00,-10239.91,20139
0.19,8.61,0.45,7.00,49.21,81.00,-10244.94,20148
0.24,9.09,0.48,7.00,61.92,92.00,-10250.82,20157
3.01,9.59,0.50,7.00,74.91,103.00,-10255.01,20165
5.04,10.07,0.48,7.00,86.39,112.00,-10258.37,20174
6.42,10.36,0.29,7.00,89.70,115.00,-10261.73,20184
8.35,10.75,0.39,7.00,101.55,125.00,-10263.41,20193
14.53,10.65,-0.10,7.00,88.72,114.00,-10265.09,20202
20.43,10.68,0.03,7.00,91.70,117.00,-10265.09,20210
22.73,10.21,-0.47,7.00,69.98,98.00,-10265.09,20219
27.37,10.01,-0.21,7.00,69.49,98.00,-10265.09,20229
31.68,9.22,-0.79,7.00,37.77,71.00,-10265.09,20238
44.01,8.82,-0.40,7.00,33.64,68.00,-10265.09,20246
46.77,8.14,-0.68,7.00,10.43,48.00,-10265.09,20255
53.88,7.06,-1.08,7.00,-14.34,-52.00,-10265.09,20264
63.51,6.02,-1.04,7.00,-37.36,-71.00,-10265.09,20273
62.85,5.21,-0.81,7.00,-53.01,-84.00,-10265.09,20282
71.58,4.52,-0.69,7.00,-4.92,-44.00,-10265.09,20291
69.75,3.97,-0.55,7.00,-7.64,-46.00,-10265.93,20300
70.48,3.53,-0.44,7.00,-9.17,-47.00,-10265.93,20308
73.07,3.13,-0.39,7.00,-10.23,-48.00,-10266.76,20318
74.97,2.81,-0.32,7.00,-10.98,-49.00,-10267.60,20327
76.91,2.65,-0.16,7.00,-10.56,-48.00,-10267.60,20336
82.59,2.57,-0.08,7.00,-8.85,-47.00,-10268.44,20344
83.43,2.54,-0.03,7.00,-8.48,-47.00,-10268.44,20354
86.00,2.49,-0.05,7.00,-7.97,-46.00,-10269.28,20363
86.87,2.51,0.02,7.00,-7.31,-46.00,-10269.28,20372
86.00,2.57,0.06,7.00,-7.11,-45.00,-10270.12,20380
85.13,2.73,0.16,7.00,-6.25,-45.00,-10270.12,20389
85.13,2.90,0.18,7.00,-5.30,-44.00,-10270.96,20399
86.00,3.12,0.21,7.00,-3.77,-43.00,-10270.96,20407
86.87,3.36,0.24,7.00,-2.14,-41.00,-10270.96,20416
89.53,3.64,0.28,7.00,0.00,40.00,-10271.80,20425
90.89,3.91,0.27,7.00,0.00,40.00,-10271.80,20433
92.73,4.30,0.39,7.00,0.00,40.00,-10271.80,20443
113.63,4.64,0.34,7.00,0.00,40.00,-10271.80,20452
130.92,4.92,0.28,7.00,0.00,40.00,-10271.80,20460
152.08,5.05,0.13,7.00,0.00,40.00,-10271.80,20469
168.18,5.09,0.04,7.00,0.00,40.00,-10271.80,20477
197.69,5.09,0.00,7.00,0.00,40.00,-10271.80,20487
212.22,5.12,0.03,7.00,0.00,40.00,-10271.80,20495
228.83,5.16,0.03,7.00,0.00,40.00,-10271.80,20504
247.84,5.15,-0.01,7.00,0.00,40.00,-10271.80,20513
263.39,5.13,-0.02,7.00,0.00,40.00,-10271.80,20521
277.28,5.10,-0.03,7.00,0.00,40.00,-10271.80,20531
287.82,5.02,-0.08,7.00,0.00,40.00,-10271.80,20539
293.23,4.93,-0.09,7.00,0.00,40.00,-10271.80,20548
312.97,4.77,-0.16,7.00,0.00,40.00,-10271.80,20557
318.84,4.59,-0.18,7.00,0.00,40.00,-10271.80,20566
345.00,4.40,-0.20,7.00,0.00,40.00,-10271.80,20575
363.02,4.19,-0.21,7.00,0.00,40.00,-10271.80,20584
392.69,3.96,-0.23,7.00,0.00,40.00,-10271.80,20592
409.34,3.75,-0.21,7.00,0.00,40.00,-10271.80,20601
440.66,3.54,-0.21,7.00,0.00,40.00,-10271.80,20610
450.91,3.33,-0.21,7.00,0.00,40.00,-10271.80,20619
472.13,3.12,-0.21,7.00,0.00,40.00,-10271.80,20628
494.33,2.93,-0.20,7.00,0.00,40.00,-10271.80,20636
515.18,2.72,-0.21,7.00,0.00,40.00,-10271.80,20645
529.55,2.52,-0.20,7.00,0.00,40.00,-10271.80,20655
546.82,2.34,-0.18,7.00,0.00,40.00,-10271.80,20663
546.82,2.19,-0.16,7.00,0.00,40.00,-10271.80,20672
551.85,2.05,-0.14,7.00,0.00,40.00,-10271.80,20680
551.85,1.92,-0.13,7.00,0.00,40.00,-10271.80,20689
556.93,1.81,-0.11,7.00,0.00,40.00,-10271.80,20699
554.39,1.74,-0.07,7.00,0.00,40.00,-10271.80,20707
554.39,1.70,-0.04,7.00,0.00,40.00,-10271.80,20716
554.39,1.64,-0.06,7.00,0.00,40.00,-10270.96,20725
554.39,1.56,-0.07,7.00,0.00,40.00,-10270.96,20733
554.39,1.48,-0.08,7.00,0.00,40.00,-10270.96,20743
556.93,1.37,-0.11,7.00,0.00,40.00,-10270.96,20751
546.82,1.26,-0.11,7.00,0.00,40.00,-10270.96,20760
536.88,1.16,-0.10,7.00,0.00,40.00,-10270.96,20769
519.92,1.01,-0.14,7.00,0.00,40.00,-10270.12,20777
510.47,0.85,-0.16,7.00,0.00,40.00,-10270.12,20787
498.89,0.76,-0.10,7.00,0.00,40.00,-10270.12,20796
485.33,0.61,-0.15,7.00,0.00,40.00,-10269.28,20804
465.67,0.47,-0.14,7.00,0.00,40.00,-10269.28,20813
450.91,0.34,-0.13,7.00,0.00,40.00,-10269.28,20822
434.61,0.20,-0.14,7.00,0.00,40.00,-10268.44,20831
403.72,0.04,-0.16,7.00,0.00,40.00,-10268.44,20840
359.68,-0.10,-0.15,7.00,0.00,40.00,-10267.60,20848
291.87,-0.30,-0.19,7.00,0.00,40.00,-10267.60,20857
216.26,-0.52,-0.22,7.00,0.00,40.00,-10266.76,20867
128.40,-0.77,-0.25,7.00,-6.83,-45.00,-10266.76,20875
65.88,-1.05,-0.29,7.00,-32.71,-67.00,-10265.93,20884
21.27,-1.34,-0.29,7.00,-41.93,-75.00,-10265.93,20893
15.92,-1.69,-0.35,7.00,-44.31,-77.00,-10265.93,20902
13.32,-1.89,-0.21,7.00,-44.95,-77.00,-10266.76,20911
12.28,-2.50,-0.61,7.00,-49.63,-81.00,-10266.76,20920
11.87,-3.16,-0.66,7.00,-53.18,-84.00,-10266.76,20929
9.22,-3.07,0.09,7.00,-49.85,-81.00,-10266.76,20938
7.77,-3.28,-0.21,7.00,-52.13,-83.00,-10266.76,20946
5.25,-3.63,-0.35,7.00,-54.48,-85.00,-10267.60,20956
1.90,-4.02,-0.39,7.00,-56.68,-87.00,-10267.60,20965
0.14,-4.42,-0.39,7.00,-58.66,-89.00,-10267.60,20974
0.14,-4.93,-0.51,7.00,-61.69,-91.00,-10268.44,20982
0.14,-5.48,-0.55,7.00,-323.12,-312.00,-10269.28,20992
0.19,-6.08,-0.60,7.00,-338.89,-325.00,-10270.12,21001
0.19,-6.65,-0.57,7.00,-352.74,-337.00,-10270.96,21010
0.19,-7.00,-0.35,7.00,-356.83,-340.00,-10272.64,21018
0.24,-7.42,-0.42,7.00,-368.94,-351.00,-10274.32,21027
0.19,-7.64,-0.22,7.00,-370.48,-352.00,-10276.00,21037
0.19,-8.01,-0.36,7.00,-382.44,-362.00,-10278.52,21046
0.19,-8.69,-0.68,7.00,-405.76,-382.00,-10281.03,21055
0.19,-8.96,-0.27,7.00,-404.51,-381.00,-10284.39,21063
0.19,-9.28,-0.32,7.00,-413.55,-388.00,-10286.91,21072
0.19,-9.65,-0.37,7.00,-423.73,-397.00,-10290.27,21082
0.19,-10.26,-0.61,7.00,-443.67,-414.00,-10294.46,21091
0.19,-10.46,-0.20,7.00,-440.36,-411.00,-10298.66,21100
0.19,-10.87,-0.41,7.00,-454.96,-423.00,-10302.86,21109
0.24,-11.27,-0.40,7.00,-464.80,-431.00,-10307.89,21118
0.19,-11.88,-0.61,7.00,-484.39,-448.00,-10312.93,21127
0.19,-12.01,-0.12,7.00,-477.60,-442.00,-10317.96,21136
0.19,-12.20,-0.19,7.00,-483.88,-447.00,-10323.00,21145
0.19,-12.52,-0.32,7.00,-494.49,-456.00,-10328.88,21154
0.19,-12.78,-0.26,7.00,-499.72,-461.00,-10334.75,21164
0.19,-13.10,-0.32,7.00,-508.88,-468.00,-10340.63,21173
0.19,-13.72,-0.62,7.00,-530.51,-487.00,-10347.34,21182
0.19,-13.77,-0.05,7.00,-520.20,-478.00,-10354.06,21190
0.19,-14.04,-0.27,7.00,-531.47,-488.00,-10360.77,21199
0.19,-14.12,-0.08,7.00,-529.79,-486.00,-10368.32,21209
0.24,-14.52,-0.39,7.00,-545.75,-500.00,-10375.88,21218
0.19,-14.73,-0.22,7.00,-547.65,-501.00,-10383.43,21227
0.19,-15.21,-0.47,7.00,-564.62,-516.00,-10390.99,21236
0.19,-15.12,0.09,7.00,-551.24,-504.00,-10398.54,21245
0.19,-15.30,-0.18,7.00,-560.94,-512.00,-10406.93,21255
0.19,-15.44,-0.15,7.00,-564.06,-515.00,-10414.49,21264
0.19,-15.30,0.14,7.00,-554.68,-507.00,-10422.88,21272
0.19,-15.26,0.05,7.00,-555.48,-508.00,-10431.27,21281
0.19,-15.26,-0.00,7.00,-556.47,-509.00,-10439.67,21291
0.19,-15.44,-0.18,7.00,-564.43,-515.00,-10448.06,21300
0.19,-15.24,0.19,7.00,-552.24,-505.00,-10456.45,21309
0.19,-15.72,-0.47,7.00,-577.37,-526.00,-10465.69,21318
0.19,-15.42,0.30,7.00,-554.62,-507.00,-10474.08,21327
0.19,-15.86,-0.44,7.00,-580.34,-529.00,-10483.31,21337
0.19,-15.80,0.06,7.00,-568.66,-519.00,-10492.55,21346
0.19,-15.99,-0.19,7.00,-578.39,-527.00,-10501.78,21355
0.19,-15.16,0.83,7.00,-537.37,-493.00,-10511.01,21363
0.19,-15.07,0.09,7.00,-549.92,-503.00,-10520.24,21372
0.19,-14.88,0.19,7.00,-543.14,-497.00,-10529.48,21382
0.19,-15.31,-0.43,7.00,-566.36,-517.00,-10538.71,21391
0.19,-15.17,0.14,7.00,-551.34,-504.00,-10548.78,21400
0.19,-15.10,0.07,7.00,-551.18,-504.00,-10558.01,21409
0.19,-14.83,0.27,7.00,-540.56,-495.00,-10568.09,21419
0.19,-14.90,-0.06,7.00,-548.61,-502.00,-10578.16,21428
0.19,-14.62,0.27,7.00,-535.16,-491.00,-10588.23,21437
0.19,-14.70,-0.08,7.00,-544.14,-498.00,-10598.30,21446
0.19,-14.50,0.20,7.00,-533.38,-489.00,-10608.37,21454
0.19,-14.20,0.30,7.00,-524.05,-481.00,-10618.45,21464
0.19,-13.99,0.21,7.00,-520.64,-478.00,-10628.52,21473
0.19,-13.81,0.18,7.00,-516.75,-475.00,-10638.59,21482
0.19,-13.75,0.07,7.00,-517.38,-476.00,-10648.66,21491
0.19,-13.29,0.46,7.00,-498.20,-460.00,-10658.73,21500
0.19,-13.19,0.10,7.00,-502.73,-463.00,-10669.65,21510
0.19,-12.74,0.45,7.00,-484.52,-448.00,-10679.72,21519
0.19,-12.72,0.02,7.00,-492.62,-455.00,-10689.79,21528
0.19,-12.14,0.58,7.00,-466.78,-433.00,-10700.70,21537
0.19,-11.83,0.30,7.00,-464.74,-431.00,-10711.61,21547
0.19,-11.84,-0.00,7.00,-471.00,-437.00,-10721.68,21555
0.19,-11.40,0.43,7.00,-451.39,-420.00,-10731.76,21564
0.19,-11.01,0.40,7.00,-442.17,-412.00,-10742.67,21573
0.19,-10.64,0.37,7.00,-433.66,-405.00,-10752.74,21582
0.14,-10.43,0.21,7.00,-431.44,-403.00,-10763.65,21592
0.19,-9.94,0.49,7.00,-413.59,-388.00,-10773.72,21601
0.19,-9.73,0.21,7.00,-413.99,-388.00,-10784.63,21610
0.19,-9.65,0.07,7.00,-414.85,-389.00,-10795.55,21619
0.19,-9.20,0.45,7.00,-395.98,-373.00,-10805.62,21628
0.19,-8.49,0.71,7.00,-372.99,-354.00,-10816.53,21637
0.19,-8.50,-0.01,7.00,-387.58,-366.00,-10827.44,21646
0.19,-8.37,0.13,7.00,-381.68,-361.00,-10838.35,21655
0.19,-8.39,-0.02,7.00,-385.23,-364.00,-10849.26,21664
0.19,-7.78,0.61,7.00,-357.34,-341.00,-10859.34,21673
0.19,-7.99,-0.21,7.00,-378.79,-359.00,-10870.25,21683
0.19,-7.53,0.45,7.00,-354.29,-338.00,-10881.16,21692
0.19,-7.59,-0.05,7.00,-365.71,-348.00,-10891.23,21700
0.19,-7.39,0.20,7.00,-355.72,-339.00,-10902.14,21709
0.19,-7.20,0.19,7.00,-351.31,-336.00,-10913.05,21719
0.19,-7.10,0.11,7.00,-350.25,-335.00,-10923.96,21728
0.19,-6.68,0.41,7.00,-333.75,-321.00,-10935.71,21737
0.19,-6.49,0.19,7.00,-333.32,-321.00,-10946.63,21746
0.19,-5.64,0.84,7.00,-299.19,-292.00,-10957.54,21755
0.19,-5.18,0.47,7.00,-295.05,-288.00,-10968.45,21764
0.19,-4.64,0.54,7.00,-56.06,-87.00,-10979.36,21773
0.05,-3.80,0.84,7.00,-50.65,-82.00,-10989.43,21782
0.14,-3.70,0.10,7.00,-53.09,-84.00,-11000.34,21791
0.14,-3.07,0.63,7.00,-47.85,-80.00,-11010.42,21800
0.14,-2.80,0.27,7.00,-47.90,-80.00,-11020.49,21809
0.14,-2.29,0.51,7.00,-44.44,-77.00,-11030.56,21818
0.14,-1.68,0.62,7.00,-40.91,-74.00,-11040.63,21827
0.14,-1.80,-0.12,7.00,-44.50,-77.00,-11049.87,21836
0.14,-1.20,0.60,7.00,-38.58,-72.00,-11059.10,21844
0.14,-0.95,0.24,7.00,-38.80,-72.00,-11069.17,21854
0.10,-0.47,0.49,7.00,-35.39,-69.00,-11078.40,21863
0.14,-0.04,0.43,7.00,-33.45,-68.00,-11087.64,21872
0.10,0.74,0.77,7.00,-28.24,-63.00,-11096.87,21880
0.14,1.00,0.26,7.00,-28.98,-64.00,-11105.26,21890
0.10,1.43,0.43,7.00,-26.15,-62.00,-11114.49,21899
0.14,1.88,0.45,7.00,-23.79,-59.00,-11122.89,21908
0.14,2.17,0.29,7.00,-22.97,-59.00,-11132.12,21916
0.10,2.48,0.31,7.00,-21.39,-57.00,-11140.51,21925
0.14,2.66,0.18,7.00,-20.99,-57.00,-11148.07,21935
0.14,2.97,0.31,7.00,-18.90,-55.00,-11156.46,21944
0.10,3.11,0.14,7.00,-18.85,-55.00,-11164.85,21952
0.24,3.46,0.35,7.00,-16.27,-53.00,-11172.41,21961
0.10,3.91,0.44,7.00,-13.69,-51.00,-11179.96,21970
2.42,4.31,0.40,7.00,-11.86,-49.00,-11188.36,21980
2.89,4.64,0.33,7.00,-10.46,-48.00,-11195.07,21988
3.51,5.08,0.44,7.00,-39.34,-73.00,-11202.62,21997
4.83,5.37,0.29,7.00,-34.99,-69.00,-11210.18,22006
5.25,5.71,0.34,7.00,-25.43,-61.00,-11216.89,22014
5.39,5.92,0.21,7.00,-22.89,-59.00,-11224.45,22024
5.68,6.16,0.24,7.00,-16.04,-53.00,-11231.16,22033
6.65,6.54,0.38,7.00,-3.63,-43.00,-11237.88,22042
6.89,6.79,0.25,7.00,-0.27,-40.00,-11243.75,22050
7.69,7.13,0.34,7.00,9.84,48.00,-11249.63,22060
7.04,7.36,0.24,7.00,13.69,51.00,-11255.50,22068
7.77,7.76,0.40,7.00,26.80,62.00,-11260.54,22077
8.44,8.05,0.29,7.00,31.85,66.00,-11264.74,22086
8.44,8.38,0.33,7.00,40.99,74.00,-11268.93,22094
11.18,8.74,0.36,7.00,50.42,82.00,-11272.29,22104
15.45,9.31,0.57,7.00,68.57,97.00,-11275.65,22113
15.57,9.32,0.01,7.00,57.60,88.00,-11278.16,22122
16.77,9.68,0.37,7.00,73.92,102.00,-11279.84,22130
16.77,9.39,-0.29,7.00,53.52,85.00,-11280.68,22139
18.02,9.57,0.18,7.00,67.17,96.00,-11280.68,22149
18.67,9.23,-0.35,7.00,48.03,80.00,-11280.68,22158
21.42,9.35,0.12,7.00,60.17,90.00,-11280.68,22166
24.11,8.90,-0.45,7.00,37.47,71.00,-11280.68,22175
25.86,8.70,-0.20,7.00,37.13,71.00,-11280.68,22184
26.69,8.19,-0.51,7.00,18.15,55.00,-11280.68,22193
27.37,7.65,-0.54,7.00,3.84,43.00,-11280.68,22202
26.36,7.05,-0.60,7.00,-9.26,-47.00,-11280.68,22211
26.86,6.68,-0.37,7.00,-14.10,-51.00,-11280.68,22219
28.58,6.39,-0.28,7.00,-19.17,-56.00,-11280.68,22228
28.93,6.19,-0.20,7.00,-22.52,-58.00,-11280.68,22238
30.93,5.95,-0.25,7.00,-29.30,-64.00,-11280.68,22247
31.87,5.71,-0.24,7.00,-35.01,-69.00,-11280.68,22255
31.49,5.43,-0.28,7.00,-42.75,-76.00,-11280.68,22264
30.93,5.25,-0.18,7.00,-45.58,-78.00,-11280.68,22274
29.65,5.11,-0.14,7.00,-48.43,-80.00,-11281.52,22283
29.47,5.05,-0.06,7.00,-48.32,-80.00,-11281.52,22291
30.19,5.01,-0.04,7.00,-48.79,-81.00,-11282.36,22300
33.43,5.00,-0.00,7.00,-47.68,-80.00,-11282.36,22309
33.62,5.05,0.05,7.00,-45.48,-78.00,-11283.20,22319
29.11,5.12,0.07,7.00,-43.91,-77.00,-11284.04,22327
28.58,5.23,0.11,7.00,-40.34,-73.00,-11285.72,22336
27.54,5.44,0.20,7.00,-33.45,-68.00,-11286.56,22345
24.42,5.63,0.19,7.00,-29.36,-64.00,-11288.24,22354
24.58,5.92,0.29,7.00,-20.00,-56.00,-11289.08,22363
24.74,6.15,0.24,7.00,-15.21,-52.00,-11290.76,22372
24.90,6.49,0.34,7.00,-4.66,-43.00,-11292.43,22381
26.36,6.79,0.29,7.00,0.00,40.00,-11294.11,22389
33.43,7.07,0.29,7.00,5.27,44.00,-11294.95,22398
37.99,7.42,0.35,7.00,14.44,52.00,-11295.79,22408
41.85,7.70,0.28,7.00,19.53,56.00,-11295.79,22416
52.73,7.88,0.18,7.00,19.93,56.00,-11295.79,22425
65.19,7.79,-0.09,7.00,9.51,48.00,-11295.79,22434
67.26,7.64,-0.15,7.00,4.09,43.00,-11295.79,22444
70.48,7.46,-0.18,7.00,0.00,40.00,-11295.79,22452
69.75,7.33,-0.13,7.00,0.00,40.00,-11295.79,22461
75.74,7.27,-0.06,7.00,0.00,40.00,-11295.79,22469
86.43,7.23,-0.04,7.00,0.00,40.00,-11295.79,22478
96.03,7.06,-0.18,7.00,0.00,40.00,-11295.79,22487
108.17,6.83,-0.23,7.00,0.00,40.00,-11295.79,22496
124.70,6.55,-0.28,7.00,0.00,40.00,-11295.79,22504
145.63,6.29,-0.27,7.00,0.00,40.00,-11295.79,22513
172.24,6.04,-0.25,7.00,0.00,40.00,-11295.79,22522
200.52,5.80,-0.24,7.00,0.00,40.00,-11295.79,22531
232.08,5.56,-0.24,7.00,0.00,40.00,-11295.79,22540
251.35,5.29,-0.26,7.00,0.00,40.00,-11295.79,22549
270.88,5.05,-0.24,7.00,0.00,40.00,-11295.79,22557
297.36,4.79,-0.26,7.00,0.00,40.00,-11295.79,22566
320.32,4.53,-0.26,7.00,0.00,40.00,-11295.79,22575
346.60,4.28,-0.25,7.00,0.00,40.00,-11295.79,22584
359.68,4.05,-0.23,7.00,0.00,40.00,-11295.79,22593
383.73,3.82,-0.24,7.00,0.00,40.00,-11295.79,22601
400.01,3.61,-0.21,7.00,0.00,40.00,-11295.79,22610
420.82,3.39,-0.22,7.00,0.00,40.00,-11295.79,22620
438.63,3.18,-0.21,7.00,0.00,40.00,-11295.79,22628
448.84,2.97,-0.21,7.00,0.00,40.00,-11295.79,22637
459.29,2.80,-0.17,7.00,0.00,40.00,-11295.79,22645
461.40,2.61,-0.19,7.00,0.00,40.00,-11295.79,22654
465.67,2.44,-0.17,7.00,0.00,40.00,-11295.79,22664
467.81,2.28,-0.16,7.00,0.00,40.00,-11295.79,22672
469.97,2.16,-0.12,7.00,0.00,40.00,-11295.79,22681
480.89,2.00,-0.16,7.00,0.00,40.00,-11295.79,22690
483.11,1.83,-0.17,7.00,0.00,40.00,-11295.79,22699
494.33,1.65,-0.19,7.00,0.00,40.00,-11295.79,22708
503.49,1.50,-0.15,7.00,0.00,40.00,-11295.79,22717
505.81,1.36,-0.14,7.00,0.00,40.00,-11295.79,22725
510.47,1.27,-0.09,7.00,0.00,40.00,-11295.79,22734
512.82,1.23,-0.04,7.00,0.00,40.00,-11295.79,22744
517.55,1.23,0.01,7.00,0.00,40.00,-11295.79,22752
519.92,1.28,0.05,7.00,0.00,40.00,-11295.79,22761
527.13,1.37,0.09,7.00,0.00,40.00,-11295.79,22769
536.88,1.43,0.06,7.00,0.00,40.00,-11295.79,22778
559.49,1.53,0.10,7.00,0.00,40.00,-11295.79,22788
580.36,1.58,0.05,7.00,0.00,40.00,-11295.79,22796
596.52,1.66,0.08,7.00,0.00,40.00,-11295.79,22805
615.93,1.76,0.09,7.00,0.00,40.00,-11295.79,22814
627.30,1.88,0.12,7.00,0.00,40.00,-11295.79,22822
638.87,1.98,0.10,7.00,0.00,40.00,-11295.79,22832
647.69,2.10,0.11,7.00,0.00,40.00,-11295.79,22840
656.63,2.16,0.06,7.00,0.00,40.00,-11295.79,22849
665.69,2.22,0.06,7.00,0.00,40.00,-11295.79,22858
668.73,2.25,0.03,7.00,0.00,40.00,-11295.79,22866
668.73,2.25,0.01,7.00,0.00,40.00,-11294.95,22876
668.73,2.25,-0.01,7.00,0.00,40.00,-11294.95,22885
665.69,2.26,0.01,7.00,0.00,40.00,-11294.11,22893
659.63,2.13,-0.13,7.00,0.00,40.00,-11294.11,22902
647.69,2.10,-0.03,7.00,0.00,40.00,-11294.11,22910
630.17,2.05,-0.05,7.00,0.00,40.00,-11293.27,22920
613.12,2.04,-0.01,7.00,0.00,40.00,-11293.27,22929
575.07,2.04,-0.00,7.00,0.00,40.00,-11293.27,22937
539.35,2.03,-0.01,7.00,0.00,40.00,-11292.43,22946
487.57,1.98,-0.05,7.00,0.00,40.00,-11292.43,22956
440.66,1.93,-0.05,7.00,0.00,40.00,-11291.59,22964
358.02,1.81,-0.12,7.00,0.00,40.00,-11291.59,22973
279.88,1.47,-0.34,7.00,0.00,40.00,-11291.59,22981
190.33,1.40,-0.07,7.00,0.00,40.00,-11290.76,22990
140.11,1.00,-0.40,7.00,0.00,40.00,-11289.91,23000
82.17,0.59,-0.41,7.00,-20.19,-56.00,-11289.91,23008
52.45,0.01,-0.58,7.00,-31.74,-66.00,-11289.08,23017
36.49,-0.57,-0.59,7.00,-37.54,-71.00,-11289.08,23026
18.41,-1.22,-0.65,7.00,-43.05,-76.00,-11289.08,23035
16.04,-2.05,-0.82,7.00,-48.02,-80.00,-11289.08,23045
14.87,-2.57,-0.52,7.00,-49.47,-81.00,-11289.08,23053
12.69,-3.29,-0.72,7.00,-54.02,-85.00,-11289.08,23062
9.58,-4.13,-0.84,7.00,-58.83,-89.00,-11289.91,23071
5.18,-4.90,-0.77,7.00,-62.51,-92.00,-11289.91,23079
1.57,-5.74,-0.85,7.00,-335.56,-322.00,-11290.76,23089
0.14,-6.56,-0.81,7.00,-355.28,-339.00,-11291.59,23098
0.19,-7.51,-0.96,7.00,-381.96,-361.00,-11293.27,23107
0.19,-7.48,0.03,7.00,-361.30,-344.00,-11296.63,23116
0.19,-8.99,-1.51,7.00,-430.05,-402.00,-11299.15,23124
0.19,-8.54,0.45,7.00,-379.50,-359.00,-11302.51,23134
0.19,-9.63,-1.09,7.00,-437.71,-409.00,-11306.70,23143
0.19,-9.76,-0.12,7.00,-421.42,-395.00,-11310.06,23152
0.19,-10.64,-0.88,7.00,-458.54,-426.00,-11314.26,23161
0.19,-10.92,-0.29,7.00,-453.83,-422.00,-11319.29,23171
0.19,-11.62,-0.69,7.00,-479.29,-444.00,-11323.49,23180
0.19,-11.85,-0.23,7.00,-475.86,-441.00,-11328.52,23188
0.19,-12.24,-0.39,7.00,-488.60,-451.00,-11333.56,23197
0.19,-12.67,-0.44,7.00,-500.64,-462.00,-11338.60,23206
0.19,-12.79,-0.11,7.00,-496.87,-458.00,-11343.63,23216
0.19,-13.14,-0.35,7.00,-510.60,-470.00,-11349.51,23225
0.19,-13.74,-0.60,7.00,-530.39,-487.00,-11355.38,23234
0.19,-13.70,0.03,7.00,-516.89,-475.00,-11361.26,23243
0.19,-13.81,-0.11,7.00,-522.40,-480.00,-11367.97,23252
0.19,-14.55,-0.74,7.00,-553.74,-506.00,-11374.69,23261
0.19,-14.74,-0.19,7.00,-547.31,-501.00,-11381.40,23270
0.19,-15.01,-0.27,7.00,-555.76,-508.00,-11388.12,23279
0.19,-14.94,0.08,7.00,-546.90,-501.00,-11395.67,23288
0.19,-15.07,-0.13,7.00,-554.27,-507.00,-11402.39,23298
0.19,-14.96,0.11,7.00,-546.76,-500.00,-11409.94,23307
0.19,-14.88,0.07,7.00,-545.62,-500.00,-11418.33,23316
0.19,-14.96,-0.07,7.00,-550.47,-504.00,-11425.89,23324
0.19,-14.56,0.40,7.00,-530.90,-487.00,-11434.28,23333
0.19,-15.18,-0.62,7.00,-566.98,-517.00,-11442.67,23343
0.19,-14.81,0.37,7.00,-537.95,-493.00,-11451.07,23352
0.19,-15.47,-0.65,7.00,-574.77,-524.00,-11459.46,23361
0.19,-15.12,0.34,7.00,-546.24,-500.00,-11468.70,23370
0.19,-14.86,0.26,7.00,-541.29,-496.00,-11477.09,23379
0.19,-15.39,-0.53,7.00,-570.39,-520.00,-11485.48,23389
0.19,-14.70,0.69,7.00,-528.72,-485.00,-11494.71,23398
0.19,-14.63,0.07,7.00,-539.19,-494.00,-11503.95,23407
0.19,-14.24,0.38,7.00,-523.37,-481.00,-11513.18,23415
0.19,-14.23,0.01,7.00,-530.54,-487.00,-11522.41,23425
0.19,-13.96,0.27,7.00,-518.46,-477.00,-11531.65,23434
0.19,-14.07,-0.11,7.00,-528.83,-485.00,-11541.72,23443
0.19,-13.91,0.16,7.00,-519.46,-477.00,-11550.95,23452
0.19,-13.78,0.13,7.00,-516.79,-475.00,-11561.02,23461
0.19,-13.41,0.37,7.00,-502.85,-463.00,-11570.25,23471
0.19,-13.30,0.11,7.00,-505.16,-465.00,-11580.33,23480
0.19,-12.92,0.38,7.00,-490.39,-453.00,-11590.40,23489
0.19,-13.64,-0.72,7.00,-530.37,-487.00,-11600.47,23498
0.19,-13.20,0.44,7.00,-496.05,-458.00,-11610.54,23506
0.19,-13.41,-0.21,7.00,-514.47,-473.00,-11620.61,23516
0.19,-13.41,-0.01,7.00,-510.49,-470.00,-11630.69,23525
0.19,-12.76,0.66,7.00,-480.69,-445.00,-11640.76,23534
0.19,-13.00,-0.25,7.00,-504.94,-465.00,-11651.67,23543
0.19,-12.55,0.45,7.00,-479.88,-444.00,-11661.74,23553
0.19,-12.95,-0.40,7.00,-506.75,-467.00,-11672.65,23562
0.19,-12.73,0.22,7.00,-488.86,-452.00,-11683.56,23571
0.19,-12.45,0.28,7.00,-480.80,-445.00,-11693.64,23580
0.19,-12.21,0.24,7.00,-475.39,-440.00,-11704.55,23589
0.19,-11.99,0.22,7.00,-470.41,-436.00,-11714.62,23599
0.19,-11.89,0.11,7.00,-470.04,-436.00,-11725.53,23607
0.19,-11.55,0.33,7.00,-457.15,-425.00,-11735.60,23616
0.24,-12.22,-0.67,7.00,-493.82,-456.00,-11746.51,23625
0.19,-11.81,0.41,7.00,-462.13,-429.00,-11757.43,23634
0.19,-11.94,-0.13,7.00,-475.93,-441.00,-11768.34,23644
0.19,-11.47,0.47,7.00,-452.29,-421.00,-11779.25,23653
0.19,-11.49,-0.03,7.00,-462.81,-430.00,-11791.00,23662
0.19,-10.95,0.55,7.00,-437.73,-409.00,-11801.91,23671
0.19,-10.87,0.08,7.00,-445.09,-415.00,-11812.82,23681
0.19,-10.68,0.18,7.00,-438.45,-409.00,-11823.73,23690
0.19,-10.36,0.32,7.00,-427.62,-400.00,-11834.65,23699
0.19,-10.33,0.03,7.00,-432.54,-404.00,-11845.56,23707
0.19,-9.83,0.49,7.00,-410.94,-386.00,-11857.31,23716
0.19,-9.83,0.00,7.00,-420.78,-394.00,-11868.22,23726
0.19,-9.51,0.32,7.00,-406.51,-382.00,-11879.97,23735
0.19,-9.36,0.15,7.00,-406.08,-382.00,-11890.88,23744
0.19,-9.02,0.34,7.00,-393.77,-371.00,-11902.63,23753
0.19,-9.13,-0.11,7.00,-405.40,-381.00,-11914.38,23762
0.19,-8.91,0.22,7.00,-393.44,-371.00,-11925.29,23771
0.19,-6.86,2.06,7.00,-305.26,-297.00,-11937.04,23780
0.19,-6.71,0.15,7.00,-339.61,-326.00,-11948.79,23789
0.19,-5.49,1.21,7.00,-287.98,-282.00,-11959.71,23798
0.19,-5.55,-0.06,7.00,-314.76,-305.00,-11971.46,23808
0.19,-4.30,1.24,7.00,-51.53,-83.00,-11982.37,23817
0.14,-3.87,0.43,7.00,-52.65,-84.00,-11993.28,23826
0.14,-3.10,0.77,7.00,-47.40,-79.00,-12004.19,23834
0.14,-2.53,0.57,7.00,-45.33,-78.00,-12015.10,23843
0.14,-1.63,0.90,7.00,-39.57,-73.00,-12025.17,23853
0.14,-1.22,0.41,7.00,-39.50,-73.00,-12035.25,23862
0.10,-0.65,0.58,7.00,-35.92,-70.00,-12045.32,23870
0.14,-0.02,0.62,7.00,-32.61,-67.00,-12055.39,23879
0.14,0.73,0.75,7.00,-28.38,-63.00,-12064.62,23888
2.24,1.25,0.52,7.00,-26.64,-62.00,-12074.70,23898
0.14,1.56,0.30,7.00,-26.01,-61.00,-12083.93,23906
0.10,2.07,0.52,7.00,-22.55,-58.00,-12093.16,23915
0.14,2.60,0.52,7.00,-19.93,-56.00,-12102.39,23924
2.65,3.29,0.70,7.00,-15.75,-53.00,-12111.63,23933
2.89,3.85,0.56,7.00,-13.51,-51.00,-12120.86,23942
2.95,4.55,0.70,7.00,-9.46,-47.00,-12129.25,23951
4.02,5.12,0.58,7.00,-35.27,-69.00,-12137.65,23960
5.46,5.60,0.48,7.00,-25.33,-61.00,-12146.04,23969
6.73,6.02,0.42,7.00,-15.89,-53.00,-12154.43,23977
6.96,6.69,0.66,7.00,5.37,44.00,-12162.83,23987
7.77,7.13,0.45,7.00,12.19,50.00,-12170.38,23996
8.44,7.53,0.40,7.00,21.06,57.00,-12177.93,24004
9.58,7.94,0.41,7.00,31.68,66.00,-12184.65,24013
14.31,7.60,-0.34,7.00,7.80,46.00,-12191.36,24023
20.01,7.93,0.33,7.00,29.01,64.00,-12196.40,24031
26.19,8.59,0.66,7.00,51.73,83.00,-12202.27,24040
27.54,8.12,-0.48,7.00,16.84,54.00,-12206.47,24049
35.65,8.52,0.41,7.00,43.62,76.00,-12210.67,24058
46.01,8.12,-0.40,7.00,15.94,53.00,-12214.03,24067
56.24,8.23,0.11,7.00,26.60,62.00,-12216.54,24076
62.85,7.65,-0.58,7.00,0.00,40.00,-12219.06,24085
69.75,7.20,-0.45,7.00,0.00,40.00,-12221.58,24093
71.95,6.60,-0.60,7.00,-11.60,-49.00,-12222.42,24102
74.20,6.23,-0.37,7.00,-15.64,-53.00,-12224.10,24112
76.13,5.58,-0.65,7.00,-36.71,-70.00,-12224.94,24121
75.35,5.10,-0.48,7.00,-45.79,-78.00,-12225.78,24129
70.48,4.58,-0.52,7.00,-4.23,-43.00,-12227.45,24138
63.51,4.02,-0.56,7.00,-9.07,-47.00,-12228.29,24147
62.85,3.64,-0.39,7.00,-10.47,-48.00,-12229.97,24157
62.52,3.42,-0.22,7.00,-10.94,-49.00,-12230.81,24165
61.22,3.46,0.04,7.00,-10.07,-48.00,-12232.49,24174
62.85,3.50,0.05,7.00,-9.39,-47.00,-12233.33,24183
65.19,3.68,0.18,7.00,-7.36,-46.00,-12234.17,24193
65.53,3.74,0.05,7.00,-7.50,-46.00,-12235.85,24201
62.85,3.81,0.08,7.00,-7.73,-46.00,-12236.69,24210
58.68,3.88,0.06,7.00,-8.47,-47.00,-12236.69,24219
54.46,3.99,0.12,7.00,-8.63,-47.00,-12237.53,24228
53.88,4.03,0.03,7.00,-8.92,-47.00,-12238.37,24237
52.45,4.07,0.05,7.00,-8.95,-47.00,-12239.20,24246
52.45,4.12,0.05,7.00,-8.69,-47.00,-12240.04,24255
52.17,4.21,0.09,7.00,-8.11,-46.00,-12240.88,24263
51.33,4.32,0.11,7.00,-7.69,-46.00,-12241.72,24272
46.77,4.49,0.16,7.00,-7.55,-46.00,-12242.56,24282
46.77,4.67,0.18,7.00,-6.56,-45.00,-12242.56,24291
45.50,4.87,0.20,7.00,-5.73,-44.00,-12243.40,24299
45.00,5.04,0.18,7.00,-41.38,-74.00,-12244.24,24308
44.75,5.18,0.14,7.00,-38.81,-72.00,-12245.08,24317
39.55,5.24,0.06,7.00,-39.54,-73.00,-12245.92,24326
33.03,5.28,0.04,7.00,-39.90,-73.00,-12247.60,24335
32.06,5.33,0.04,7.00,-38.91,-72.00,-12248.44,24344
27.54,5.37,0.05,7.00,-38.22,-72.00,-12250.12,24353
27.54,5.49,0.12,7.00,-33.74,-68.00,-12251.80,24361
27.54,5.66,0.16,7.00,-28.80,-64.00,-12252.63,24371
28.40,5.86,0.20,7.00,-22.93,-59.00,-12255.15,24380
27.88,5.94,0.09,7.00,-23.12,-59.00,-12256.83,24389
26.69,6.10,0.16,7.00,-17.79,-54.00,-12258.51,24397
24.90,6.19,0.09,7.00,-17.13,-54.00,-12260.19,24407
24.74,6.48,0.29,7.00,-5.94,-44.00,-12261.87,24416
25.54,6.68,0.20,7.00,-2.53,-42.00,-12263.55,24424
26.69,6.94,0.25,7.00,2.03,41.00,-12265.22,24433
28.40,7.15,0.22,7.00,6.51,45.00,-12266.90,24442
33.03,7.51,0.36,7.00,17.71,54.00,-12267.74,24452
41.15,7.78,0.27,7.00,21.47,58.00,-12268.58,24460
49.68,8.14,0.36,7.00,30.57,65.00,-12269.42,24469
65.19,8.44,0.31,7.00,33.77,68.00,-12269.42,24478
74.20,8.45,0.00,7.00,25.25,61.00,-12269.42,24486
78.50,8.46,0.01,7.00,24.27,60.00,-12269.42,24496
73.82,8.21,-0.25,7.00,14.35,52.00,-12269.42,24505
78.10,8.07,-0.14,7.00,11.93,50.00,-12269.42,24514
82.59,8.02,-0.05,7.00,10.98,49.00,-12269.42,24522
102.45,8.04,0.02,7.00,5.41,44.00,-12269.42,24531
131.56,8.07,0.03,7.00,0.00,40.00,-12269.42,24541
159.55,8.05,-0.02,7.00,0.00,40.00,-12269.42,24549
172.24,8.03,-0.02,7.00,0.00,40.00,-12269.42,24558
180.64,8.04,0.01,7.00,0.00,40.00,-12269.42,24566
214.23,8.07,0.03,7.00,0.00,40.00,-12269.42,24576
242.10,8.09,0.01,7.00,0.00,40.00,-12269.42,24585
253.71,8.14,0.05,7.00,0.00,40.00,-12269.42,24593
260.94,8.16,0.02,7.00,0.00,40.00,-12269.42,24602
270.88,8.22,0.06,7.00,0.00,40.00,-12269.42,24610
291.87,8.22,-0.01,7.00,0.00,40.00,-12269.42,24620
307.20,8.19,-0.03,7.00,0.00,40.00,-12269.42,24629
327.84,8.11,-0.08,7.00,0.00,40.00,-12269.42,24637
359.68,8.08,-0.03,7.00,0.00,40.00,-12269.42,24646
366.40,8.05,-0.03,7.00,0.00,40.00,-12269.42,24654
381.96,8.03,-0.02,7.00,0.00,40.00,-12269.42,24664
394.51,7.99,-0.04,7.00,0.00,40.00,-12269.42,24673
411.23,7.91,-0.07,7.00,0.00,40.00,-12269.42,24681
428.65,7.84,-0.07,7.00,0.00,40.00,-12269.42,24690
457.18,7.78,-0.06,7.00,0.00,40.00,-12269.42,24698
463.53,7.73,-0.05,7.00,0.00,40.00,-12269.42,24708
478.69,7.68,-0.05,7.00,0.00,40.00,-12269.42,24717
480.89,7.65,-0.03,7.00,0.00,40.00,-12269.42,24725
487.57,7.61,-0.05,7.00,0.00,40.00,-12269.42,24734
498.89,7.55,-0.06,7.00,0.00,40.00,-12269.42,24742
503.49,7.50,-0.06,7.00,0.00,40.00,-12269.42,24752
505.81,7.50,0.00,7.00,0.00,40.00,-12269.42,24761
494.33,7.51,0.01,7.00,0.00,40.00,-12269.42,24769
478.69,7.56,0.05,7.00,0.00,40.00,-12269.42,24778
440.66,7.61,0.06,7.00,0.00,40.00,-12269.42,24786
389.08,7.71,0.09,7.00,0.00,40.00,-12269.42,24796
324.81,7.80,0.09,7.00,0.00,40.00,-12269.42,24804
263.39,7.89,0.09,7.00,0.00,40.00,-12269.42,24813
185.87,7.99,0.09,7.00,0.00,40.00,-12269.42,24822
114.19,8.01,0.02,7.00,0.00,40.00,-12269.42,24830
80.11,7.95,-0.06,7.00,9.63,48.00,-12269.42,24840
32.64,7.93,-0.02,7.00,20.79,57.00,-12268.58,24849
21.27,7.89,-0.04,7.00,20.36,57.00,-12268.58,24857
17.89,7.84,-0.04,7.00,19.63,56.00,-12267.74,24866
15.57,7.71,-0.14,7.00,14.48,52.00,-12267.74,24876
11.18,7.40,-0.31,7.00,3.68,43.00,-12267.74,24885
6.12,7.19,-0.21,7.00,0.46,40.00,-12266.90,24893
4.55,6.85,-0.34,7.00,-10.60,-48.00,-12266.90,24902
3.63,6.44,-0.41,7.00,-22.33,-58.00,-12266.90,24910
0.10,5.95,-0.49,7.00,-36.10,-70.00,-12266.90,24920
0.10,5.37,-0.57,7.00,-52.07,-83.00,-12266.90,24929
0.10,4.73,-0.65,7.00,-13.94,-51.00,-12267.74,24937
0.14,3.78,-0.95,7.00,-19.89,-56.00,-12267.74,24946
0.10,2.73,-1.05,7.00,-25.54,-61.00,-12268.58,24955
0.10,2.36,-0.37,7.00,-24.66,-60.00,-12268.58,24965
0.10,1.55,-0.81,7.00,-30.50,-65.00,-12268.58,24973
0.10,0.67,-0.88,7.00,-35.20,-69.00,-12268.58,24982
0.14,-0.21,-0.87,7.00,-39.52,-73.00,-12268.58,24991
0.14,-0.99,-0.78,7.00,-43.07,-76.00,-12269.42,24999
0.10,-1.82,-0.84,7.00,-47.46,-79.00,-12269.42,25009
0.14,-2.70,-0.88,7.00,-52.00,-83.00,-12270.26,25018
0.10,-3.33,-0.64,7.00,-54.21,-85.00,-12271.10,25026
0.10,-4.11,-0.78,7.00,-58.69,-89.00,-12271.94,25035
0.14,-4.76,-0.65,7.00,-61.39,-91.00,-12272.78,25044
0.10,-5.32,-0.56,7.00,-319.34,-309.00,-12273.62,25054
0.19,-6.00,-0.68,7.00,-338.52,-325.00,-12275.30,25062
0.19,-6.23,-0.23,7.00,-335.56,-322.00,-12277.82,25071
0.19,-6.74,-0.51,7.00,-353.66,-338.00,-12280.33,25080
0.19,-7.21,-0.47,7.00,-364.56,-347.00,-12282.85,25090
0.14,-7.76,-0.55,7.00,-379.99,-360.00,-12285.37,25099
0.19,-8.06,-0.30,7.00,-382.47,-362.00,-12288.73,25107
0.19,-8.68,-0.63,7.00,-404.61,-381.00,-12292.08,25116
0.19,-9.08,-0.40,7.00,-409.96,-385.00,-12295.44,25125
0.19,-9.54,-0.46,7.00,-422.73,-396.00,-12299.64,25135
0.19,-10.10,-0.56,7.00,-438.77,-409.00,-12304.67,25144
0.19,-10.29,-0.19,7.00,-436.08,-407.00,-12308.87,25153
0.19,-11.07,-0.78,7.00,-467.34,-433.00,-12313.91,25161
0.19,-11.04,0.03,7.00,-450.36,-419.00,-12319.78,25170
0.19,-11.51,-0.47,7.00,-472.35,-438.00,-12324.82,25180
0.19,-12.00,-0.48,7.00,-484.51,-448.00,-12330.69,25189
0.19,-12.08,-0.09,7.00,-478.81,-443.00,-12336.57,25198
0.19,-12.86,-0.78,7.00,-511.98,-471.00,-12342.45,25207
0.19,-13.24,-0.38,7.00,-513.56,-472.00,-12349.16,25217
0.19,-13.34,-0.10,7.00,-510.62,-470.00,-12355.87,25226
0.19,-13.53,-0.19,7.00,-516.88,-475.00,-12362.59,25235
0.19,-13.54,-0.01,7.00,-513.65,-473.00,-12370.14,25243
0.19,-13.67,-0.14,7.00,-519.56,-478.00,-12376.86,25252
0.19,-14.10,-0.43,7.00,-536.08,-491.00,-12384.41,25262
0.19,-14.34,-0.24,7.00,-538.30,-493.00,-12392.80,25271
0.19,-14.34,0.00,7.00,-533.34,-489.00,-12400.36,25280
0.19,-14.69,-0.35,7.00,-549.24,-503.00,-12408.75,25289
0.19,-14.48,0.20,7.00,-533.00,-489.00,-12417.15,25298
0.19,-15.01,-0.53,7.00,-560.85,-512.00,-12425.54,25308
0.19,-15.43,-0.42,7.00,-569.18,-519.00,-12434.77,25317
0.19,-15.09,0.34,7.00,-545.33,-499.00,-12443.16,25325
0.19,-15.92,-0.83,7.00,-589.60,-537.00,-12452.40,25334
0.19,-15.67,0.25,7.00,-561.57,-513.00,-12460.79,25344
0.19,-15.40,0.27,7.00,-554.54,-507.00,-12470.02,25353
0.19,-15.24,0.16,7.00,-552.64,-505.00,-12479.26,25362
0.19,-14.99,0.24,7.00,-544.92,-499.00,-12488.49,25371
0.19,-14.71,0.28,7.00,-537.00,-492.00,-12497.72,25380
0.19,-14.82,-0.11,7.00,-547.77,-501.00,-12506.95,25390
0.19,-14.38,0.44,7.00,-525.68,-483.00,-12517.02,25399
0.19,-14.95,-0.57,7.00,-560.33,-512.00,-12526.26,25408
0.19,-14.53,0.42,7.00,-529.92,-486.00,-12536.33,25417
0.19,-14.41,0.12,7.00,-533.00,-489.00,-12545.56,25425
0.19,-13.95,0.47,7.00,-514.24,-473.00,-12555.63,25435
0.19,-13.56,0.38,7.00,-506.36,-466.00,-12564.87,25444
0.19,-13.75,-0.19,7.00,-522.63,-480.00,-12574.94,25453
0.19,-13.48,0.27,7.00,-506.54,-467.00,-12585.01,25462
0.14,-13.09,0.39,7.00,-494.27,-456.00,-12595.08,25472
0.19,-12.99,0.09,7.00,-497.95,-459.00,-12605.16,25481
0.19,-12.67,0.32,7.00,-485.23,-449.00,-12615.23,25490
0.19,-12.26,0.41,7.00,-473.47,-439.00,-12625.30,25499
0.19,-11.87,0.40,7.00,-463.66,-430.00,-12636.21,25508
0.19,-11.89,-0.03,7.00,-472.91,-438.00,-12646.28,25517
0.19,-11.87,0.03,7.00,-471.16,-437.00,-12657.20,25526
0.19,-11.29,0.58,7.00,-445.62,-415.00,-12667.27,25535
0.19,-11.25,0.04,7.00,-455.62,-424.00,-12678.18,25544
0.19,-10.79,0.46,7.00,-435.66,-407.00,-12689.09,25553
0.19,-10.53,0.26,7.00,-432.99,-404.00,-12699.16,25563
0.19,-9.84,0.69,7.00,-407.26,-383.00,-12710.07,25572
0.19,-9.50,0.34,7.00,-405.55,-381.00,-12720.98,25581
0.19,-8.69,0.80,7.00,-376.22,-357.00,-12731.90,25590
0.14,-7.95,0.74,7.00,-358.83,-342.00,-12741.97,25598
0.19,-7.34,0.61,7.00,-346.26,-331.00,-12752.88,25608
0.19,-6.24,1.10,7.00,-308.89,-300.00,-12762.95,25617
0.19,-5.65,0.59,7.00,-304.46,-296.00,-12773.86,25626
0.19,-5.12,0.53,7.00,-292.24,-286.00,-12783.93,25635
0.19,-3.56,1.56,7.00,-46.58,-79.00,-12794.01,25645
0.10,-3.30,0.26,7.00,-50.42,-82.00,-12804.08,25653
0.14,-1.75,1.55,7.00,-37.54,-71.00,-12814.15,25662
0.10,-1.24,0.51,7.00,-39.13,-72.00,-12824.22,25671
0.14,-0.60,0.64,7.00,-35.42,-69.00,-12833.46,25680
0.14,0.02,0.61,7.00,-32.47,-67.00,-12842.69,25689
0.10,0.71,0.69,7.00,-28.66,-64.00,-12852.76,25698
0.14,1.30,0.58,7.00,-26.19,-62.00,-12861.15,25707
0.14,1.76,0.46,7.00,-24.34,-60.00,-12870.39,25716
0.10,2.43,0.67,7.00,-20.13,-56.00,-12879.62,25724
0.14,2.68,0.24,7.00,-20.65,-57.00,-12888.01,25734
0.10,3.11,0.43,7.00,-17.71,-54.00,-12896.41,25743
0.24,3.95,0.84,7.00,-11.92,-50.00,-12905.64,25752
0.10,3.95,-0.00,7.00,-15.27,-52.00,-12914.03,25760
0.14,4.74,0.79,7.00,-8.12,-46.00,-12921.59,25769
0.14,4.69,-0.05,7.00,-11.71,-49.00,-12929.98,25779
2.36,4.97,0.28,7.00,-9.04,-47.00,-12937.53,25787
4.55,5.11,0.14,7.00,-44.51,-77.00,-12945.09,25796
5.97,5.14,0.03,7.00,-45.82,-78.00,-12952.64,25805
6.81,5.17,0.03,7.00,-45.01,-77.00,-12960.20,25815
7.52,5.22,0.05,7.00,-43.56,-76.00,-12967.75,25823
7.77,5.44,0.22,7.00,-34.44,-69.00,-12975.30,25832
8.18,5.65,0.21,7.00,-29.22,-64.00,-12982.86,25841
7.69,5.98,0.32,7.00,-19.00,-55.00,-12989.57,25849
6.65,6.12,0.14,7.00,-19.23,-56.00,-12997.13,25859
8.96,6.34,0.22,7.00,-11.96,-50.00,-13003.84,25868
8.27,6.53,0.20,7.00,-7.56,-46.00,-13010.55,25876
8.52,6.74,0.21,7.00,-2.22,-41.00,-13017.27,25885
10.79,7.17,0.43,7.00,12.45,50.00,-13023.99,25894
13.54,7.71,0.54,7.00,28.29,63.00,-13030.70,25904
15.92,8.41,0.70,7.00,48.94,81.00,-13036.57,25912
22.00,8.90,0.48,7.00,56.06,87.00,-13041.61,25921
32.26,9.47,0.57,7.00,71.12,99.00,-13045.81,25930
55.05,9.86,0.39,7.00,73.35,101.00,-13050.00,25939
80.93,10.06,0.19,7.00,67.17,96.00,-13052.52,25948
111.42,10.21,0.16,7.00,58.65,89.00,-13055.04,25957
161.09,10.07,-0.15,7.00,21.89,58.00,-13056.72,25966
225.62,9.95,-0.12,7.00,0.00,40.00,-13057.56,25975
268.36,9.65,-0.30,7.00,0.00,40.00,-13058.40,25984
320.32,9.34,-0.31,7.00,0.00,40.00,-13058.40,25993
368.09,8.94,-0.40,7.00,0.00,40.00,-13058.40,26001
418.89,8.53,-0.41,7.00,0.00,40.00,-13058.40,26010
430.63,7.64,-0.89,7.00,0.00,40.00,-13058.40,26019
438.63,6.77,-0.87,7.00,0.00,40.00,-13058.40,26028
440.66,5.95,-0.82,7.00,0.00,40.00,-13058.40,26037
446.78,5.40,-0.56,7.00,0.00,40.00,-13058.40,26045
450.91,5.03,-0.37,7.00,0.00,40.00,-13058.40,26054
455.08,4.74,-0.29,7.00,0.00,40.00,-13058.40,26063
459.29,4.47,-0.27,7.00,0.00,40.00,-13058.40,26072
457.18,4.25,-0.22,7.00,0.00,40.00,-13058.40,26081
448.84,4.08,-0.16,7.00,0.00,40.00,-13058.40,26089
442.69,4.03,-0.06,7.00,0.00,40.00,-13058.40,26098
436.62,4.06,0.03,7.00,0.00,40.00,-13058.40,26107
428.65,4.14,0.09,7.00,0.00,40.00,-13058.40,26116
426.68,4.20,0.06,7.00,0.00,40.00,-13058.40,26125
426.68,4.32,0.12,7.00,0.00,40.00,-13058.40,26133
428.65,4.39,0.07,7.00,0.00,40.00,-13058.40,26142
428.65,4.52,0.13,7.00,0.00,40.00,-13058.40,26151
430.63,4.67,0.15,7.00,0.00,40.00,-13058.40,26160
436.62,4.81,0.14,7.00,0.00,40.00,-13058.40,26169
438.63,4.96,0.15,7.00,0.00,40.00,-13058.40,26178
444.73,5.15,0.19,7.00,0.00,40.00,-13058.40,26186
450.91,5.32,0.17,7.00,0.00,40.00,-13058.40,26195
457.18,5.46,0.14,7.00,0.00,40.00,-13058.40,26204
463.53,5.62,0.16,7.00,0.00,40.00,-13058.40,26213
474.31,5.75,0.13,7.00,0.00,40.00,-13058.40,26221
478.69,5.86,0.11,7.00,0.00,40.00,-13058.40,26230
487.57,5.98,0.12,7.00,0.00,40.00,-13058.40,26240
498.89,6.10,0.13,7.00,0.00,40.00,-13058.40,26248
508.13,6.19,0.08,7.00,0.00,40.00,-13058.40,26257
515.18,6.31,0.13,7.00,0.00,40.00,-13058.40,26265
519.92,6.46,0.15,7.00,0.00,40.00,-13058.40,26274
527.13,6.53,0.07,7.00,0.00,40.00,-13058.40,26284
531.98,6.56,0.03,7.00,0.00,40.00,-13058.40,26292
539.35,6.60,0.03,7.00,0.00,40.00,-13058.40,26301
549.33,6.50,-0.10,7.00,0.00,40.00,-13058.40,26309
554.39,6.44,-0.06,7.00,0.00,40.00,-13058.40,26318
562.06,6.34,-0.09,7.00,0.00,40.00,-13058.40,26328
572.45,6.20,-0.14,7.00,0.00,40.00,-13058.40,26336
583.03,6.03,-0.17,7.00,0.00,40.00,-13058.40,26345
583.03,5.87,-0.16,7.00,0.00,40.00,-13058.40,26353
591.09,5.67,-0.20,7.00,0.00,40.00,-13058.40,26362
596.52,5.48,-0.20,7.00,0.00,40.00,-13058.40,26371
602.00,5.28,-0.19,7.00,0.00,40.00,-13058.40,26380
607.54,5.09,-0.19,7.00,0.00,40.00,-13058.40,26389
607.54,4.87,-0.22,7.00,0.00,40.00,-13058.40,26397
615.93,4.62,-0.25,7.00,0.00,40.00,-13058.40,26406
615.93,4.36,-0.26,7.00,0.00,40.00,-13058.40,26416
618.75,4.09,-0.26,7.00,0.00,40.00,-13058.40,26424
618.75,3.79,-0.30,7.00,0.00,40.00,-13058.40,26433
618.75,3.51,-0.29,7.00,0.00,40.00,-13058.40,26441
621.59,3.26,-0.25,7.00,0.00,40.00,-13058.40,26450
624.44,3.10,-0.16,7.00,0.00,40.00,-13058.40,26460
627.30,2.99,-0.11,7.00,0.00,40.00,-13058.40,26468
627.30,2.94,-0.05,7.00,0.00,40.00,-13058.40,26477
624.44,2.90,-0.04,7.00,0.00,40.00,-13058.40,26485
621.59,2.92,0.02,7.00,0.00,40.00,-13058.40,26494
618.75,2.93,0.01,7.00,0.00,40.00,-13058.40,26504
618.75,2.99,0.06,7.00,0.00,40.00,-13058.40,26512
618.75,3.06,0.07,7.00,0.00,40.00,-13058.40,26521
618.75,3.13,0.07,7.00,0.00,40.00,-13058.40,26529
618.75,3.23,0.10,7.00,0.00,40.00,-13058.40,26539
615.93,3.34,0.11,7.00,0.00,40.00,-13058.40,26548
615.93,3.48,0.14,7.00,0.00,40.00,-13058.40,26556
607.54,3.66,0.18,7.00,0.00,40.00,-13058.40,26565
596.52,3.90,0.24,7.00,0.00,40.00,-13058.40,26574
585.70,4.17,0.27,7.00,0.00,40.00,-13058.40,26583
577.71,4.45,0.28,7.00,0.00,40.00,-13058.40,26592
577.71,4.66,0.20,7.00,0.00,40.00,-13058.40,26600
572.45,4.83,0.17,7.00,0.00,40.00,-13058.40,26609
562.06,4.96,0.13,7.00,0.00,40.00,-13058.40,26618
549.33,5.05,0.09,7.00,0.00,40.00,-13058.40,26627
544.32,5.13,0.08,7.00,0.00,40.00,-13058.40,26636
529.55,5.16,0.03,7.00,0.00,40.00,-13058.40,26644
510.47,5.17,0.01,7.00,0.00,40.00,-13058.40,26653
469.97,5.19,0.02,7.00,0.00,40.00,-13058.40,26661
415.04,5.22,0.03,7.00,0.00,40.00,-13058.40,26671
337.09,5.24,0.02,7.00,0.00,40.00,-13058.40,26680
273.42,5.24,-0.00,7.00,0.00,40.00,-13058.40,26688
236.48,5.23,-0.01,7.00,0.00,40.00,-13058.40,26697
201.47,5.11,-0.12,7.00,0.00,40.00,-13058.40,26705
187.64,4.87,-0.23,7.00,0.00,40.00,-13058.40,26715
153.55,4.55,-0.32,7.00,0.00,40.00,-13058.40,26724
113.63,4.11,-0.44,7.00,0.00,40.00,-13058.40,26732
72.69,3.66,-0.46,7.00,-7.96,-46.00,-13058.40,26741
37.78,3.01,-0.65,7.00,-19.67,-56.00,-13058.40,26750
24.42,2.50,-0.52,7.00,-23.39,-59.00,-13058.40,26760
14.42,2.03,-0.47,7.00,-26.33,-62.00,-13059.24,26768
10.60,1.53,-0.50,7.00,-29.14,-64.00,-13059.24,26777
7.36,1.03,-0.49,7.00,-31.69,-66.00,-13059.24,26786
5.32,0.51,-0.53,7.00,-34.52,-69.00,-13059.24,26795
4.09,-0.06,-0.57,7.00,-37.52,-71.00,-13059.24,26804
2.59,-0.65,-0.60,7.00,-40.64,-74.00,-13059.24,26813
0.14,-1.28,-0.63,7.00,-43.92,-77.00,-13060.08,26822
0.10,-1.92,-0.64,7.00,-47.14,-79.00,-13060.08,26830
0.14,-2.51,-0.59,7.00,-49.93,-82.00,-13060.92,26840
0.14,-3.13,-0.62,7.00,-53.13,-84.00,-13060.92,26849
0.10,-3.74,-0.61,7.00,-56.14,-87.00,-13061.76,26857
0.10,-4.42,-0.68,7.00,-59.78,-90.00,-13062.59,26866
0.10,-5.08,-0.66,7.00,-315.30,-305.00,-13063.43,26875
0.19,-5.81,-0.72,7.00,-334.62,-322.00,-13065.11,26885
0.19,-6.62,-0.81,7.00,-356.77,-340.00,-13066.79,26893
0.19,-7.30,-0.68,7.00,-371.01,-352.00,-13069.31,26902
0.19,-8.01,-0.71,7.00,-389.57,-368.00,-13072.67,26911
0.19,-8.45,-0.44,7.00,-395.04,-373.00,-13075.18,26920
0.19,-9.29,-0.84,7.00,-424.11,-397.00,-13079.38,26930
0.19,-9.78,-0.49,7.00,-429.39,-401.00,-13082.74,26938
0.19,-10.42,-0.63,7.00,-448.03,-417.00,-13086.94,26947
0.19,-10.84,-0.42,7.00,-454.38,-423.00,-13091.13,26956
0.19,-11.27,-0.43,7.00,-465.24,-432.00,-13095.33,26966
0.19,-11.94,-0.67,7.00,-486.94,-450.00,-13100.37,26975
0.19,-12.53,-0.59,7.00,-500.11,-461.00,-13105.40,26984
0.19,-12.22,0.31,7.00,-474.18,-439.00,-13110.44,26993
0.19,-13.25,-1.03,7.00,-526.98,-484.00,-13116.31,27002
0.19,-13.22,0.03,7.00,-505.05,-465.00,-13122.19,27011
0.19,-13.66,-0.43,7.00,-525.16,-482.00,-13128.06,27020
0.19,-14.08,-0.42,7.00,-535.23,-491.00,-13134.78,27029
0.19,-14.16,-0.09,7.00,-530.76,-487.00,-13141.49,27038
0.19,-14.22,-0.06,7.00,-531.59,-488.00,-13148.21,27047
0.19,-14.08,0.14,7.00,-524.35,-482.00,-13155.76,27057
0.14,-14.43,-0.35,7.00,-542.73,-497.00,-13163.32,27066
0.19,-14.70,-0.27,7.00,-547.76,-501.00,-13170.87,27075
0.19,-15.34,-0.65,7.00,-571.47,-521.00,-13178.42,27084
0.14,-15.39,-0.05,7.00,-560.87,-512.00,-13185.98,27092
0.14,-15.34,0.05,7.00,-557.50,-510.00,-13194.37,27102
0.19,-15.37,-0.03,7.00,-559.97,-512.00,-13201.92,27111
0.19,-15.46,-0.09,7.00,-563.33,-514.00,-13210.32,27120
0.19,-16.07,-0.61,7.00,-588.81,-536.00,-13218.71,27129
0.19,-15.63,0.43,7.00,-557.15,-509.00,-13227.10,27139
0.19,-15.85,-0.22,7.00,-575.57,-525.00,-13235.50,27148
0.19,-16.08,-0.23,7.00,-581.38,-530.00,-13244.73,27157
0.19,-15.88,0.19,7.00,-568.18,-518.00,-13253.96,27165
0.19,-15.87,0.01,7.00,-571.53,-521.00,-13263.20,27174
0.19,-15.91,-0.04,7.00,-573.76,-523.00,-13272.43,27184
0.19,-15.75,0.17,7.00,-565.27,-516.00,-13281.66,27193
0.19,-15.56,0.19,7.00,-560.30,-512.00,-13291.73,27202
0.19,-15.39,0.17,7.00,-556.32,-509.00,-13300.97,27211
0.19,-15.17,0.22,7.00,-549.72,-503.00,-13311.04,27220
0.19,-15.20,-0.03,7.00,-555.60,-508.00,-13320.27,27230
0.19,-14.84,0.36,7.00,-538.87,-494.00,-13330.34,27239
0.19,-14.84,-0.00,7.00,-546.13,-500.00,-13340.41,27248
0.19,-14.76,0.08,7.00,-542.36,-497.00,-13350.49,27257
0.19,-14.40,0.36,7.00,-527.89,-485.00,-13360.56,27267
0.19,-14.01,0.39,7.00,-517.61,-476.00,-13370.63,27275
0.19,-13.49,0.52,7.00,-501.76,-463.00,-13381.54,27284
0.19,-13.59,-0.10,7.00,-516.59,-475.00,-13391.62,27293
0.19,-13.84,-0.25,7.00,-526.06,-483.00,-13402.53,27302
0.19,-13.38,0.46,7.00,-500.25,-461.00,-13412.60,27312
0.19,-13.46,-0.08,7.00,-513.11,-472.00,-13423.51,27321
0.19,-12.76,0.70,7.00,-479.88,-444.00,-13433.58,27330
0.19,-12.75,0.01,7.00,-493.67,-456.00,-13444.49,27339
0.19,-12.25,0.50,7.00,-471.10,-437.00,-13454.57,27348
0.19,-12.19,0.06,7.00,-478.57,-443.00,-13465.48,27358
0.19,-12.05,0.14,7.00,-473.53,-439.00,-13476.39,27366
0.19,-11.90,0.15,7.00,-469.61,-435.00,-13487.30,27375
0.19,-11.50,0.41,7.00,-454.26,-422.00,-13498.21,27384
0.19,-11.08,0.41,7.00,-443.75,-414.00,-13509.12,27394
0.14,-10.82,0.26,7.00,-440.18,-411.00,-13520.87,27403
0.19,-10.41,0.40,7.00,-427.26,-400.00,-13531.78,27412
0.19,-10.34,0.08,7.00,-431.80,-404.00,-13542.70,27421
0.19,-9.95,0.38,7.00,-416.21,-390.00,-13553.61,27430
0.19,-9.59,0.36,7.00,-407.44,-383.00,-13564.52,27440
0.19,-10.13,-0.54,7.00,-439.01,-410.00,-13575.43,27449
0.19,-9.63,0.50,7.00,-405.78,-382.00,-13586.34,27457
0.19,-9.41,0.22,7.00,-405.63,-381.00,-13597.25,27466
0.19,-9.12,0.29,7.00,-397.20,-374.00,-13609.00,27475
0.19,-8.67,0.45,7.00,-382.77,-362.00,-13619.91,27485
0.19,-8.34,0.33,7.00,-376.97,-357.00,-13631.66,27494
0.19,-8.57,-0.22,7.00,-393.61,-371.00,-13642.58,27503
0.19,-8.47,0.09,7.00,-384.98,-364.00,-13654.33,27512
0.19,-8.08,0.40,7.00,-369.02,-351.00,-13665.24,27521
0.19,-7.91,0.17,7.00,-369.47,-351.00,-13676.15,27530
0.19,-7.06,0.85,7.00,-334.39,-321.00,-13687.06,27539
0.19,-7.05,0.01,7.00,-350.88,-335.00,-13698.81,27548
0.19,-6.69,0.36,7.00,-335.04,-322.00,-13709.72,27557
0.19,-5.77,0.92,7.00,-300.99,-293.00,-13721.47,27567
0.19,-5.37,0.40,7.00,-301.43,-294.00,-13732.38,27576
0.19,-3.76,1.61,7.00,-47.36,-79.00,-13744.14,27584
0.14,-2.89,0.87,7.00,-45.94,-78.00,-13755.05,27593
0.14,-2.13,0.76,7.00,-42.61,-75.00,-13765.12,27602
0.10,-0.70,1.43,7.00,-32.75,-67.00,-13775.19,27612
0.14,0.17,0.86,7.00,-30.71,-65.00,-13785.26,27620
0.14,1.27,1.10,7.00,-24.25,-60.00,-13795.34,27629
0.10,1.96,0.69,7.00,-22.47,-58.00,-13805.41,27638
0.14,2.83,0.88,7.00,-17.31,-54.00,-13814.64,27648
0.14,3.52,0.69,7.00,-14.64,-52.00,-13823.87,27656
0.63,4.55,1.02,7.00,-8.18,-46.00,-13833.11,27665
2.89,5.11,0.57,7.00,-35.83,-70.00,-13842.34,27674
3.44,5.83,0.72,7.00,-14.66,-52.00,-13851.57,27683
3.63,6.07,0.24,7.00,-18.42,-55.00,-13859.96,27692
5.18,6.30,0.23,7.00,-12.83,-50.00,-13868.36,27701
5.82,6.55,0.25,7.00,-6.14,-45.00,-13876.75,27710
5.90,6.62,0.06,7.00,-8.22,-46.00,-13885.14,27718
6.50,6.66,0.04,7.00,-7.50,-46.00,-13893.54,27727
7.12,6.71,0.04,7.00,-6.37,-45.00,-13901.93,27737
8.27,6.79,0.09,7.00,-3.40,-42.00,-13909.49,27745
8.61,6.96,0.17,7.00,2.30,41.00,-13917.04,27754
8.18,6.94,-0.02,7.00,-1.86,-41.00,-13924.59,27763
9.40,7.15,0.21,7.00,7.78,46.00,-13931.31,27771
10.79,7.28,0.13,7.00,9.54,48.00,-13938.02,27781
11.97,7.25,-0.03,7.00,5.38,44.00,-13944.74,27790
14.87,7.40,0.15,7.00,12.61,50.00,-13950.61,27798
20.15,7.64,0.23,7.00,19.79,56.00,-13955.65,27807
24.26,7.83,0.20,7.00,23.67,59.00,-13960.68,27816
23.80,7.85,0.02,7.00,20.49,57.00,-13964.88,27826
25.22,7.92,0.07,7.00,22.95,59.00,-13969.08,27834
26.36,7.86,-0.05,7.00,19.17,56.00,-13972.44,27843
28.75,7.78,-0.08,7.00,16.19,53.00,-13974.95,27852
32.84,7.66,-0.12,7.00,12.00,50.00,-13977.47,27860
38.21,7.61,-0.05,7.00,11.38,49.00,-13979.15,27870
48.34,7.06,-0.56,7.00,-5.07,-44.00,-13980.83,27879
56.54,7.07,0.01,7.00,0.00,40.00,-13981.67,27888
62.85,6.72,-0.35,7.00,-6.09,-45.00,-13982.51,27896
82.59,6.44,-0.28,7.00,-5.82,-44.00,-13983.35,27906
94.61,5.87,-0.58,7.00,-21.93,-58.00,-13983.35,27915
96.51,5.39,-0.48,7.00,-31.33,-66.00,-13983.35,27923
97.97,4.79,-0.59,7.00,0.00,40.00,-13984.19,27932
97.00,4.27,-0.52,7.00,0.00,40.00,-13984.19,27941
100.43,4.10,-0.17,7.00,0.00,40.00,-13984.19,27950
107.11,3.81,-0.28,7.00,0.00,40.00,-13984.19,27959
115.89,3.58,-0.23,7.00,0.00,40.00,-13984.19,27968
117.60,3.35,-0.23,7.00,0.00,40.00,-13984.19,27976
113.63,3.19,-0.16,7.00,0.00,40.00,-13984.19,27985
108.17,3.11,-0.08,7.00,0.00,40.00,-13984.19,27994
106.58,3.07,-0.03,7.00,0.00,40.00,-13984.19,28003
108.17,3.05,-0.03,7.00,0.00,40.00,-13984.19,28012
109.25,3.04,-0.00,7.00,0.00,40.00,-13984.19,28020
114.75,2.96,-0.08,7.00,0.00,40.00,-13984.19,28029
128.40,2.85,-0.11,7.00,0.00,40.00,-13984.19,28039
135.45,2.86,0.01,7.00,0.00,40.00,-13984.19,28047
140.79,2.90,0.05,7.00,0.00,40.00,-13984.19,28056
142.85,3.01,0.10,7.00,0.00,40.00,-13984.19,28064
148.46,3.13,0.13,7.00,0.00,40.00,-13984.19,28073
154.28,3.28,0.15,7.00,0.00,40.00,-13984.19,28083
168.98,3.42,0.13,7.00,0.00,40.00,-13984.19,28091
192.15,3.54,0.12,7.00,0.00,40.00,-13984.19,28100
217.28,3.62,0.08,7.00,0.00,40.00,-13984.19,28108
232.08,3.69,0.08,7.00,0.00,40.00,-13984.19,28118
243.24,3.73,0.04,7.00,0.00,40.00,-13984.19,28127
251.35,3.77,0.04,7.00,0.00,40.00,-13984.19,28135
265.87,3.76,-0.00,7.00,0.00,40.00,-13984.19,28144
268.36,3.80,0.03,7.00,0.00,40.00,-13984.19,28152
283.82,3.83,0.03,7.00,0.00,40.00,-13984.19,28162
304.36,3.84,0.01,7.00,0.00,40.00,-13984.19,28171
315.89,3.86,0.01,7.00,0.00,40.00,-13984.19,28179
341.81,3.87,0.02,7.00,0.00,40.00,-13984.19,28188
364.70,3.87,-0.00,7.00,0.00,40.00,-13984.19,28197
381.96,3.85,-0.02,7.00,0.00,40.00,-13984.19,28206
392.69,3.84,-0.00,7.00,0.00,40.00,-13984.19,28215
403.72,3.84,0.00,7.00,0.00,40.00,-13984.19,28223
409.34,3.88,0.04,7.00,0.00,40.00,-13984.19,28232
415.04,3.93,0.05,7.00,0.00,40.00,-13984.19,28241
428.65,3.96,0.03,7.00,0.00,40.00,-13984.19,28250
444.73,3.98,0.02,7.00,0.00,40.00,-13984.19,28259
457.18,3.99,0.01,7.00,0.00,40.00,-13984.19,28267
467.81,3.96,-0.03,7.00,0.00,40.00,-13984.19,28276
476.49,3.95,-0.02,7.00,0.00,40.00,-13984.19,28285
487.57,3.90,-0.04,7.00,0.00,40.00,-13984.19,28294
492.06,3.87,-0.04,7.00,0.00,40.00,-13984.19,28303
496.60,3.82,-0.05,7.00,0.00,40.00,-13984.19,28312
505.81,3.76,-0.06,7.00,0.00,40.00,-13984.19,28320
517.55,3.63,-0.13,7.00,0.00,40.00,-13984.19,28329
536.88,3.46,-0.17,7.00,0.00,40.00,-13984.19,28338
546.82,3.26,-0.20,7.00,0.00,40.00,-13984.19,28347
556.93,2.98,-0.28,7.00,0.00,40.00,-13984.19,28356
567.23,2.68,-0.31,7.00,0.00,40.00,-13984.19,28364
569.83,2.38,-0.30,7.00,0.00,40.00,-13984.19,28374
572.45,2.09,-0.29,7.00,0.00,40.00,-13984.19,28383
572.45,1.82,-0.27,7.00,0.00,40.00,-13984.19,28391
572.45,1.60,-0.22,7.00,0.00,40.00,-13984.19,28400
564.64,1.43,-0.17,7.00,0.00,40.00,-13984.19,28408
556.93,1.34,-0.09,7.00,0.00,40.00,-13984.19,28418
546.82,1.31,-0.02,7.00,0.00,40.00,-13984.19,28427
536.88,1.35,0.03,7.00,0.00,40.00,-13984.19,28435
515.18,1.44,0.09,7.00,0.00,40.00,-13984.19,28444
503.49,1.62,0.18,7.00,0.00,40.00,-13984.19,28453
489.81,1.80,0.18,7.00,0.00,40.00,-13984.19,28462
478.69,1.98,0.17,7.00,0.00,40.00,-13984.19,28471
472.13,2.13,0.16,7.00,0.00,40.00,-13984.19,28479
465.67,2.28,0.15,7.00,0.00,40.00,-13984.19,28488
452.99,2.41,0.13,7.00,0.00,40.00,-13984.19,28497
424.72,2.46,0.05,7.00,0.00,40.00,-13984.19,28506
387.29,2.60,0.14,7.00,0.00,40.00,-13984.19,28515
341.81,2.80,0.20,7.00,0.00,40.00,-13984.19,28524
275.99,3.01,0.21,7.00,0.00,40.00,-13984.19,28532
188.54,3.26,0.25,7.00,0.00,40.00,-13984.19,28541
141.47,3.52,0.26,7.00,0.00,40.00,-13984.19,28550
94.13,3.78,0.26,7.00,0.00,40.00,-13984.19,28559
57.76,4.02,0.24,7.00,-7.25,-46.00,-13984.19,28568
33.62,4.22,0.19,7.00,-10.88,-49.00,-13984.19,28576
23.80,4.37,0.16,7.00,-11.38,-49.00,-13984.19,28585
13.98,4.42,0.05,7.00,-12.28,-50.00,-13985.03,28595
8.96,4.50,0.08,7.00,-12.02,-50.00,-13985.03,28604
7.77,4.31,-0.19,7.00,-14.07,-51.00,-13985.03,28612
5.90,4.25,-0.06,7.00,-13.94,-51.00,-13985.03,28621
1.41,4.13,-0.12,7.00,-14.83,-52.00,-13985.03,28631
0.10,3.97,-0.16,7.00,-15.82,-53.00,-13985.03,28639
0.10,3.69,-0.28,7.00,-17.65,-54.00,-13985.03,28648
0.14,3.28,-0.41,7.00,-20.22,-57.00,-13985.03,28657
0.14,2.81,-0.47,7.00,-22.82,-59.00,-13985.03,28665
0.10,2.35,-0.46,7.00,-25.08,-61.00,-13985.86,28675
0.10,1.79,-0.56,7.00,-28.32,-63.00,-13985.86,28684
0.14,1.06,-0.72,7.00,-32.57,-67.00,-13985.86,28692
0.10,0.13,-0.93,7.00,-38.06,-72.00,-13986.70,28701
0.14,-0.63,-0.77,7.00,-41.23,-74.00,-13987.54,28710
0.14,-1.48,-0.85,7.00,-45.78,-78.00,-13988.38,28720
0.24,-2.27,-0.79,7.00,-49.54,-81.00,-13989.22,28728
0.14,-3.05,-0.78,7.00,-53.38,-84.00,-13990.06,28737
0.10,-3.69,-0.64,7.00,-56.00,-87.00,-13990.90,28746
0.19,-4.32,-0.63,7.00,-59.13,-89.00,-13991.74,28754
0.10,-5.00,-0.68,7.00,-62.69,-92.00,-13993.42,28764
0.14,-5.70,-0.71,7.00,-331.75,-319.00,-13995.10,28773
0.14,-6.36,-0.66,7.00,-347.10,-332.00,-13996.78,28782
0.19,-6.97,-0.61,7.00,-361.55,-344.00,-13999.29,28790
0.19,-7.45,-0.48,7.00,-370.71,-352.00,-14002.65,28800
0.19,-8.21,-0.76,7.00,-395.45,-373.00,-14006.85,28809
0.19,-8.63,-0.42,7.00,-399.05,-376.00,-14011.04,28818
0.19,-9.25,-0.62,7.00,-418.64,-392.00,-14015.24,28827
0.19,-9.49,-0.25,7.00,-417.29,-391.00,-14020.28,28836
0.19,-9.94,-0.45,7.00,-432.56,-404.00,-14025.31,28845
0.19,-10.23,-0.29,7.00,-436.53,-408.00,-14030.35,28854
0.14,-10.56,-0.33,7.00,-445.63,-415.00,-14036.23,28863
0.14,-10.81,-0.25,7.00,-450.24,-419.00,-14042.10,28872
0.19,-11.23,-0.42,7.00,-464.13,-431.00,-14047.98,28881
0.19,-11.41,-0.19,7.00,-464.07,-431.00,-14054.69,28891
0.19,-11.68,-0.26,7.00,-472.12,-438.00,-14060.57,28900
0.19,-11.58,0.10,7.00,-462.43,-429.00,-14067.28,28909
0.19,-11.54,0.04,7.00,-462.58,-429.00,-14073.99,28917
0.19,-11.48,0.05,7.00,-461.09,-428.00,-14081.55,28926
0.19,-11.74,-0.26,7.00,-473.82,-439.00,-14088.26,28936
0.19,-11.78,-0.03,7.00,-470.02,-436.00,-14095.82,28945
0.19,-12.06,-0.28,7.00,-481.97,-446.00,-14104.21,28954
0.19,-12.19,-0.14,7.00,-482.60,-446.00,-14111.76,28963
0.19,-12.35,-0.16,7.00,-486.92,-450.00,-14120.16,28973
0.19,-12.28,0.07,7.00,-480.75,-445.00,-14128.55,28982
0.19,-12.33,-0.05,7.00,-484.15,-448.00,-14136.95,28990
0.19,-13.09,-0.77,7.00,-517.68,-476.00,-14146.18,28999
0.19,-12.81,0.28,7.00,-489.75,-452.00,-14154.57,29008
0.19,-13.33,-0.52,7.00,-518.74,-477.00,-14163.80,29018
0.19,-13.77,-0.44,7.00,-528.11,-485.00,-14173.04,29027
0.14,-13.66,0.12,7.00,-514.12,-473.00,-14182.27,29036
0.19,-13.60,0.06,7.00,-513.83,-473.00,-14191.50,29045
0.19,-13.44,0.16,7.00,-507.66,-467.00,-14200.74,29054
0.19,-13.42,0.01,7.00,-510.27,-470.00,-14210.81,29064
0.19,-13.52,-0.10,7.00,-515.13,-474.00,-14220.04,29073
0.19,-12.98,0.55,7.00,-488.41,-451.00,-14230.11,29082
0.19,-13.32,-0.35,7.00,-515.12,-474.00,-14240.18,29091
0.19,-12.91,0.41,7.00,-489.57,-452.00,-14250.26,29100
0.19,-13.24,-0.32,7.00,-512.39,-471.00,-14260.33,29109
0.19,-13.13,0.11,7.00,-501.09,-462.00,-14271.24,29118
0.19,-12.52,0.61,7.00,-475.60,-440.00,-14281.31,29127
0.19,-13.69,-1.17,7.00,-540.71,-495.00,-14291.38,29136
0.19,-13.09,0.60,7.00,-490.26,-453.00,-14302.29,29146
0.19,-13.17,-0.08,7.00,-505.86,-466.00,-14312.37,29155
0.19,-12.57,0.60,7.00,-477.20,-442.00,-14323.28,29164
0.19,-12.46,0.11,7.00,-484.49,-448.00,-14334.19,29173
0.19,-12.18,0.29,7.00,-473.68,-439.00,-14345.10,29182
0.19,-12.33,-0.15,7.00,-486.22,-449.00,-14356.01,29192
0.19,-11.80,0.53,7.00,-459.41,-427.00,-14366.92,29201
0.19,-12.33,-0.53,7.00,-494.02,-456.00,-14377.84,29209
0.19,-12.57,-0.23,7.00,-493.78,-456.00,-14389.59,29218
0.14,-12.08,0.49,7.00,-467.12,-433.00,-14400.50,29228
0.19,-12.26,-0.19,7.00,-485.36,-449.00,-14411.41,29237
0.19,-11.81,0.46,7.00,-460.95,-428.00,-14422.32,29246
0.19,-11.94,-0.13,7.00,-476.10,-441.00,-14433.23,29255
0.19,-11.84,0.10,7.00,-468.99,-435.00,-14444.14,29264
0.19,-11.95,-0.11,7.00,-476.13,-441.00,-14455.89,29274
0.19,-11.25,0.71,7.00,-442.00,-412.00,-14466.80,29283
0.19,-11.47,-0.22,7.00,-466.25,-433.00,-14478.56,29292
0.19,-11.05,0.42,7.00,-442.66,-413.00,-14490.31,29301
0.19,-10.86,0.19,7.00,-442.79,-413.00,-14501.22,29310
0.19,-10.42,0.44,7.00,-426.52,-399.00,-14512.97,29320
0.14,-10.20,0.21,7.00,-425.74,-398.00,-14524.72,29328
0.19,-9.97,0.23,7.00,-419.71,-393.00,-14535.63,29337
0.19,-9.27,0.70,7.00,-392.71,-371.00,-14547.38,29346
0.19,-8.92,0.35,7.00,-390.78,-369.00,-14558.29,29356
0.19,-8.72,0.19,7.00,-389.23,-368.00,-14570.04,29365
0.19,-8.32,0.40,7.00,-374.96,-356.00,-14581.79,29374
0.19,-8.02,0.30,7.00,-369.63,-351.00,-14593.54,29383
0.19,-7.97,0.05,7.00,-373.14,-354.00,-14604.46,29392
0.19,-7.65,0.32,7.00,-359.85,-343.00,-14616.21,29401
0.19,-7.64,0.01,7.00,-365.73,-348.00,-14627.96,29410
0.19,-7.18,0.46,7.00,-345.33,-331.00,-14638.87,29419
0.19,-7.10,0.08,7.00,-350.71,-335.00,-14650.62,29428
0.19,-6.80,0.29,7.00,-339.25,-325.00,-14661.53,29437
0.19,-6.40,0.41,7.00,-326.76,-315.00,-14673.28,29447
0.14,-5.85,0.54,7.00,-310.40,-301.00,-14685.03,29456
0.19,-5.48,0.37,7.00,-304.67,-296.00,-14695.94,29464
0.19,-5.07,0.42,7.00,-293.29,-287.00,-14707.69,29473
0.19,-4.35,0.71,7.00,-53.93,-85.00,-14719.45,29483
0.14,-3.92,0.44,7.00,-52.83,-84.00,-14730.36,29492
0.10,-3.20,0.71,7.00,-48.15,-80.00,-14741.27,29501
0.14,-2.73,0.47,7.00,-46.76,-79.00,-14751.34,29509
0.10,-2.10,0.62,7.00,-43.03,-76.00,-14762.25,29518
0.14,-1.50,0.60,7.00,-40.13,-73.00,-14772.32,29528
0.14,-1.06,0.44,7.00,-38.54,-72.00,-14782.40,29537
0.10,-0.63,0.44,7.00,-36.38,-70.00,-14792.47,29546
0.14,-0.09,0.54,7.00,-33.28,-67.00,-14801.70,29554
0.10,0.36,0.45,7.00,-31.38,-66.00,-14811.77,29563
0.14,0.68,0.31,7.00,-30.36,-65.00,-14821.01,29573
0.14,0.96,0.29,7.00,-29.03,-64.00,-14830.24,29582
0.10,1.18,0.21,7.00,-28.28,-63.00,-14839.47,29590
0.14,1.41,0.24,7.00,-26.97,-62.00,-14848.70,29599
0.14,1.28,-0.14,7.00,-29.18,-64.00,-14857.93,29608
0.14,1.66,0.38,7.00,-25.16,-61.00,-14866.33,29618
0.19,1.84,0.18,7.00,-25.12,-61.00,-14874.72,29626
2.24,2.16,0.33,7.00,-22.86,-59.00,-14883.95,29635
2.59,2.31,0.14,7.00,-22.87,-59.00,-14892.35,29644
4.42,2.47,0.16,7.00,-21.95,-58.00,-14900.74,29654
5.11,2.62,0.15,7.00,-21.28,-57.00,-14908.30,29662
4.69,2.57,-0.05,7.00,-22.29,-58.00,-14916.69,29671
5.25,2.35,-0.22,7.00,-24.03,-60.00,-14924.24,29680
6.65,2.41,0.05,7.00,-22.65,-59.00,-14932.64,29689
8.10,2.29,-0.12,7.00,-23.91,-60.00,-14940.19,29698
8.18,2.33,0.04,7.00,-23.02,-59.00,-14947.74,29707
8.96,2.48,0.15,7.00,-21.81,-58.00,-14955.30,29716
9.85,2.56,0.08,7.00,-21.71,-58.00,-14962.85,29725
9.85,2.69,0.13,7.00,-20.80,-57.00,-14969.57,29733
10.13,2.73,0.04,7.00,-20.98,-57.00,-14977.12,29743
9.67,2.94,0.21,7.00,-19.30,-56.00,-14983.84,29752
9.94,2.93,-0.01,7.00,-20.23,-57.00,-14990.55,29761
10.79,3.23,0.30,7.00,-17.43,-54.00,-14997.26,29769
12.17,3.13,-0.09,7.00,-19.42,-56.00,-15003.14,29778
12.58,3.29,0.16,7.00,-17.63,-54.00,-15009.86,29788
13.76,3.36,0.08,7.00,-17.49,-54.00,-15015.73,29797
14.65,3.64,0.27,7.00,-15.31,-52.00,-15021.61,29806
17.14,3.95,0.31,7.00,-13.44,-51.00,-15027.48,29815
17.39,4.16,0.21,7.00,-12.74,-50.00,-15034.20,29824
17.89,4.49,0.33,7.00,-10.61,-48.00,-15039.23,29833
19.33,4.72,0.23,7.00,-9.76,-48.00,-15045.11,29842
22.73,4.84,0.13,7.00,-9.24,-47.00,-15050.98,29851
30.74,4.93,0.08,7.00,-8.14,-46.00,-15056.86,29859
45.25,5.56,0.64,7.00,-19.10,-56.00,-15061.89,29869
44.75,5.00,-0.56,7.00,-57.13,-88.00,-15066.93,29878
43.04,3.96,-1.04,7.00,-15.63,-53.00,-15072.81,29887
43.52,3.37,-0.59,7.00,-16.74,-54.00,-15077.84,29896
44.75,3.29,-0.08,7.00,-14.82,-52.00,-15082.88,29904
46.26,3.32,0.03,7.00,-13.98,-51.00,-15087.91,29914
47.29,3.23,-0.09,7.00,-14.75,-52.00,-15092.95,29923
53.30,3.02,-0.21,7.00,-15.03,-52.00,-15097.99,29932
56.24,3.05,0.03,7.00,-13.33,-51.00,-15103.02,29941
57.76,2.84,-0.21,7.00,-15.00,-52.00,-15107.22,29949
59.62,2.86,0.03,7.00,-13.46,-51.00,-15111.41,29959
60.26,2.83,-0.03,7.00,-13.73,-51.00,-15115.61,29968
61.54,2.72,-0.11,7.00,-14.26,-51.00,-15119.81,29977
63.18,2.61,-0.11,7.00,-14.38,-52.00,-15124.01,29986
64.52,2.68,0.06,7.00,-13.02,-50.00,-15128.20,29995
65.88,2.67,-0.01,7.00,-13.01,-50.00,-15131.56,30004
72.69,2.82,0.15,7.00,-9.71,-48.00,-15135.76,30013
74.20,2.81,-0.01,7.00,-9.96,-48.00,-15139.11,30022
75.74,3.05,0.23,7.00,-7.37,-46.00,-15142.47,30030
72.69,3.10,0.05,7.00,-8.71,-47.00,-15145.83,30040
72.32,3.32,0.22,7.00,-7.04,-45.00,-15149.18,30049
73.82,3.40,0.08,7.00,-6.75,-45.00,-15152.54,30058
74.20,3.67,0.27,7.00,-4.56,-43.00,-15155.90,30066
78.50,3.80,0.13,7.00,-3.17,-42.00,-15158.42,30075
82.59,3.99,0.19,7.00,-0.65,-40.00,-15161.78,30085
86.43,4.14,0.15,7.00,0.00,40.00,-15164.29,30093
92.73,4.30,0.16,7.00,0.00,40.00,-15166.81,30102
98.46,4.33,0.03,7.00,0.00,40.00,-15168.49,30111
115.89,4.48,0.14,7.00,0.00,40.00,-15170.17,30119
130.92,4.59,0.11,7.00,0.00,40.00,-15171.01,30129
154.28,4.67,0.08,7.00,0.00,40.00,-15171.85,30138
175.56,4.60,-0.07,7.00,0.00,40.00,-15171.85,30146
185.87,4.42,-0.18,7.00,0.00,40.00,-15171.85,30155
198.63,4.03,-0.39,7.00,0.00,40.00,-15171.85,30163
200.52,3.61,-0.42,7.00,0.00,40.00,-15171.85,30173
207.27,3.22,-0.38,7.00,0.00,40.00,-15171.85,30182
220.37,2.97,-0.25,7.00,0.00,40.00,-15171.85,30190
237.60,2.76,-0.21,7.00,0.00,40.00,-15171.85,30199
259.72,2.54,-0.22,7.00,0.00,40.00,-15171.85,30209
270.88,2.20,-0.34,7.00,0.00,40.00,-15171.85,30217
279.88,1.89,-0.31,7.00,0.00,40.00,-15171.85,30226
283.82,1.59,-0.29,7.00,0.00,40.00,-15171.85,30234
287.82,1.34,-0.25,7.00,0.00,40.00,-15171.85,30243
290.51,1.16,-0.18,7.00,0.00,40.00,-15171.85,30253
290.51,1.03,-0.13,7.00,0.00,40.00,-15171.85,30261
293.23,0.94,-0.09,7.00,0.00,40.00,-15171.85,30270
307.20,0.90,-0.04,7.00,0.00,40.00,-15171.85,30279
320.32,0.88,-0.02,7.00,0.00,40.00,-15171.85,30287
326.32,0.85,-0.03,7.00,0.00,40.00,-15171.85,30297
338.66,0.89,0.04,7.00,0.00,40.00,-15171.85,30305
340.23,0.97,0.07,7.00,0.00,40.00,-15171.85,30314
341.81,1.06,0.10,7.00,0.00,40.00,-15171.85,30323
341.81,1.17,0.10,7.00,0.00,40.00,-15171.85,30331
345.00,1.31,0.14,7.00,0.00,40.00,-15171.85,30341
348.21,1.47,0.16,7.00,0.00,40.00,-15171.85,30349
353.08,1.63,0.16,7.00,0.00,40.00,-15171.85,30358
358.02,1.80,0.16,7.00,0.00,40.00,-15171.85,30367
371.51,1.98,0.19,7.00,0.00,40.00,-15171.85,30375
383.73,2.15,0.17,7.00,0.00,40.00,-15171.85,30385
396.33,2.32,0.17,7.00,0.00,40.00,-15171.85,30394
401.86,2.45,0.13,7.00,0.00,40.00,-15171.85,30402
407.46,2.58,0.14,7.00,0.00,40.00,-15171.85,30411
415.04,2.72,0.13,7.00,0.00,40.00,-15171.85,30419
420.82,2.83,0.12,7.00,0.00,40.00,-15171.01,30429
407.46,2.87,0.04,7.00,0.00,40.00,-15171.01,30438
383.73,2.91,0.03,7.00,0.00,40.00,-15171.01,30446
332.44,2.93,0.02,7.00,0.00,40.00,-15171.01,30455
269.62,3.01,0.08,7.00,0.00,40.00,-15171.01,30465
191.24,3.09,0.08,7.00,0.00,40.00,-15171.01,30473
152.81,3.18,0.09,7.00,0.00,40.00,-15170.17,30482
119.34,3.24,0.06,7.00,0.00,40.00,-15170.17,30490
91.81,3.29,0.05,7.00,-1.46,-41.00,-15170.17,30499
69.75,3.28,-0.02,7.00,-8.95,-47.00,-15170.17,30509
38.43,3.28,0.01,7.00,-15.61,-53.00,-15170.17,30518
27.71,3.20,-0.08,7.00,-17.76,-54.00,-15171.01,30526
13.54,2.87,-0.33,7.00,-21.62,-58.00,-15171.01,30535
7.69,2.92,0.05,7.00,-20.04,-56.00,-15171.01,30544
6.42,2.47,-0.45,7.00,-24.35,-60.00,-15171.01,30553
3.57,2.50,0.02,7.00,-22.40,-58.00,-15171.01,30562
0.14,2.18,-0.31,7.00,-25.33,-61.00,-15171.01,30571
0.14,1.77,-0.42,7.00,-27.85,-63.00,-15171.01,30580
0.14,1.19,-0.58,7.00,-31.35,-66.00,-15171.85,30588
0.14,0.59,-0.60,7.00,-34.48,-69.00,-15171.85,30598
0.05,-0.10,-0.69,7.00,-38.26,-72.00,-15171.85,30607
0.14,-0.76,-0.66,7.00,-41.42,-74.00,-15171.85,30615
0.10,-1.56,-0.80,7.00,-46.01,-78.00,-15172.69,30624
0.10,-2.27,-0.71,7.00,-49.21,-81.00,-15173.53,30633
0.14,-3.11,-0.84,7.00,-53.89,-85.00,-15174.37,30642
0.10,-3.83,-0.72,7.00,-57.00,-88.00,-15175.20,30651
0.19,-4.52,-0.70,7.00,-60.40,-90.00,-15176.04,30660
0.14,-5.31,-0.79,7.00,-323.66,-312.00,-15176.88,30669
0.19,-5.95,-0.64,7.00,-336.63,-323.00,-15179.40,30678
0.19,-6.61,-0.65,7.00,-353.25,-337.00,-15181.92,30687
0.14,-7.34,-0.73,7.00,-373.17,-354.00,-15185.28,30696
0.19,-7.78,-0.44,7.00,-378.29,-358.00,-15188.63,30705
0.19,-8.37,-0.59,7.00,-396.16,-373.00,-15193.67,30714
0.19,-8.79,-0.42,7.00,-403.22,-379.00,-15198.71,30724
0.14,-9.47,-0.67,7.00,-425.10,-398.00,-15203.74,30732
0.19,-9.94,-0.48,7.00,-433.19,-405.00,-15209.62,30741
0.19,-10.36,-0.41,7.00,-442.27,-412.00,-15215.49,30750
0.19,-11.10,-0.74,7.00,-467.12,-433.00,-15222.21,30759
0.19,-11.36,-0.26,7.00,-464.29,-431.00,-15228.92,30769
0.14,-11.96,-0.60,7.00,-485.93,-449.00,-15235.64,30778
0.14,-12.36,-0.40,7.00,-491.93,-454.00,-15242.35,30787
0.19,-12.64,-0.29,7.00,-496.83,-458.00,-15249.91,30796
0.19,-12.70,-0.06,7.00,-493.70,-456.00,-15256.62,30804
0.19,-12.87,-0.17,7.00,-500.03,-461.00,-15264.17,30814
0.19,-12.86,0.01,7.00,-496.24,-458.00,-15271.73,30823
0.14,-13.05,-0.19,7.00,-505.18,-465.00,-15278.44,30832
0.19,-13.40,-0.35,7.00,-516.97,-475.00,-15286.00,30841
0.19,-13.77,-0.37,7.00,-526.57,-483.00,-15293.55,30851
0.14,-14.12,-0.35,7.00,-535.00,-491.00,-15301.95,30860
0.19,-14.05,0.07,7.00,-524.89,-482.00,-15309.50,30869
0.14,-14.65,-0.60,7.00,-553.25,-506.00,-15317.89,30877
0.14,-14.69,-0.04,7.00,-543.08,-497.00,-15327.12,30886
0.19,-14.63,0.07,7.00,-539.32,-494.00,-15335.52,30896
0.19,-15.02,-0.39,7.00,-558.39,-510.00,-15344.75,30905
0.19,-15.34,-0.32,7.00,-564.78,-516.00,-15353.98,30914
0.19,-15.45,-0.11,7.00,-563.40,-515.00,-15363.22,30923
0.19,-15.39,0.06,7.00,-558.63,-510.00,-15372.45,30932
0.19,-15.27,0.13,7.00,-554.14,-507.00,-15381.68,30942
0.19,-15.22,0.05,7.00,-554.61,-507.00,-15391.75,30951
0.19,-14.83,0.39,7.00,-537.88,-493.00,-15400.99,30960
0.19,-15.14,-0.31,7.00,-559.80,-511.00,-15411.06,30968
0.19,-14.99,0.15,7.00,-546.64,-500.00,-15421.13,30978
0.19,-14.91,0.08,7.00,-546.15,-500.00,-15431.20,30987
0.19,-14.93,-0.02,7.00,-548.71,-502.00,-15441.28,30996
0.19,-15.01,-0.08,7.00,-551.74,-505.00,-15451.35,31005
0.19,-14.95,0.06,7.00,-547.47,-501.00,-15462.26,31014
0.14,-15.43,-0.49,7.00,-570.58,-521.00,-15472.33,31024
0.19,-15.39,0.04,7.00,-559.07,-511.00,-15482.40,31033
0.19,-15.56,-0.17,7.00,-567.32,-518.00,-15492.47,31042
0.14,-15.34,0.22,7.00,-554.27,-507.00,-15502.55,31051
0.19,-15.19,0.15,7.00,-551.62,-505.00,-15513.46,31059
0.14,-14.72,0.47,7.00,-533.58,-489.00,-15524.37,31069
0.14,-14.71,0.01,7.00,-542.50,-497.00,-15535.28,31078
0.19,-14.81,-0.10,7.00,-547.30,-501.00,-15546.19,31087
0.14,-14.48,0.33,7.00,-530.61,-487.00,-15557.10,31096
0.14,-14.69,-0.20,7.00,-546.24,-500.00,-15568.01,31106
0.19,-14.56,0.13,7.00,-536.47,-492.00,-15578.93,31115
0.14,-14.38,0.18,7.00,-531.08,-487.00,-15589.84,31124
0.19,-14.43,-0.04,7.00,-536.47,-492.00,-15600.75,31133
0.14,-14.57,-0.15,7.00,-542.35,-497.00,-15611.66,31142
0.19,-13.89,0.68,7.00,-508.78,-468.00,-15622.57,31152
0.19,-13.74,0.15,7.00,-515.60,-474.00,-15633.48,31161
0.14,-13.76,-0.01,7.00,-519.29,-477.00,-15645.23,31169
0.14,-13.41,0.35,7.00,-503.12,-464.00,-15656.15,31178
0.19,-13.39,0.02,7.00,-509.25,-469.00,-15667.90,31187
0.19,-12.61,0.77,7.00,-474.83,-440.00,-15678.81,31197
0.14,-12.41,0.20,7.00,-481.22,-445.00,-15690.56,31206
0.19,-12.22,0.19,7.00,-476.61,-441.00,-15701.47,31215
0.14,-11.83,0.39,7.00,-462.94,-430.00,-15713.22,31224
0.19,-11.92,-0.09,7.00,-474.92,-440.00,-15724.13,31234
0.19,-11.73,0.19,7.00,-464.33,-431.00,-15735.88,31243
0.19,-11.42,0.31,7.00,-454.34,-423.00,-15746.79,31252
0.19,-10.93,0.49,7.00,-438.46,-409.00,-15758.54,31261
0.14,-11.03,-0.10,7.00,-452.88,-421.00,-15770.29,31270
0.14,-10.74,0.30,7.00,-437.50,-408.00,-15781.21,31280
0.19,-10.88,-0.14,7.00,-449.74,-419.00,-15792.96,31288
0.19,-10.29,0.59,7.00,-420.35,-394.00,-15803.87,31297
0.19,-10.29,-0.01,7.00,-432.39,-404.00,-15815.62,31306
0.19,-9.98,0.31,7.00,-418.22,-392.00,-15826.53,31315
0.19,-9.53,0.45,7.00,-404.12,-380.00,-15838.28,31325
0.19,-9.21,0.32,7.00,-398.84,-376.00,-15849.19,31334
0.19,-8.90,0.31,7.00,-391.44,-370.00,-15860.94,31343
0.19,-8.18,0.72,7.00,-364.95,-347.00,-15872.69,31352
0.19,-7.96,0.22,7.00,-369.48,-351.00,-15883.60,31362
0.19,-7.29,0.66,7.00,-344.07,-330.00,-15895.35,31370
0.19,-7.86,-0.57,7.00,-382.86,-362.00,-15906.27,31379
0.19,-7.15,0.71,7.00,-339.62,-326.00,-15918.02,31388
0.19,-7.02,0.13,7.00,-348.02,-333.00,-15928.93,31397
0.19,-6.82,0.21,7.00,-341.23,-327.00,-15940.68,31407
0.19,-6.03,0.79,7.00,-310.05,-301.00,-15952.43,31416
0.19,-5.74,0.29,7.00,-312.54,-303.00,-15963.34,31425
0.19,-5.12,0.62,7.00,-290.49,-284.00,-15975.09,31433
0.19,-4.40,0.72,7.00,-54.10,-85.00,-15986.84,31442
0.14,-3.81,0.58,7.00,-51.72,-83.00,-15997.75,31452
0.14,-2.56,1.25,7.00,-42.83,-76.00,-16008.66,31461
0.14,-1.95,0.62,7.00,-42.25,-75.00,-16019.58,31469
0.14,-1.21,0.73,7.00,-38.11,-72.00,-16029.65,31478
0.10,-0.36,0.85,7.00,-33.39,-68.00,-16040.56,31488
0.14,-0.05,0.31,7.00,-34.04,-68.00,-16050.63,31497
0.10,0.59,0.64,7.00,-29.50,-64.00,-16059.87,31506
0.10,1.43,0.84,7.00,-24.50,-60.00,-16069.94,31514
0.14,1.89,0.46,7.00,-23.69,-59.00,-16079.17,31523
0.10,2.40,0.51,7.00,-20.95,-57.00,-16088.40,31533
0.00,3.21,0.81,7.00,-15.69,-53.00,-16097.64,31541
0.10,3.89,0.68,7.00,-12.82,-50.00,-16106.87,31550
0.10,4.44,0.55,7.00,-10.56,-48.00,-16116.10,31559
0.10,4.91,0.46,7.00,-8.60,-47.00,-16124.49,31568
0.10,5.28,0.37,7.00,-35.58,-69.00,-16132.89,31577
1.63,5.65,0.37,7.00,-26.52,-62.00,-16141.28,31586
1.85,5.89,0.25,7.00,-22.73,-59.00,-16149.67,31595
2.53,5.77,-0.12,7.00,-33.06,-67.00,-16158.07,31604
3.26,6.22,0.44,7.00,-10.70,-49.00,-16166.46,31612
3.89,6.08,-0.13,7.00,-25.53,-61.00,-16174.01,31622
3.89,6.18,0.10,7.00,-18.36,-55.00,-16181.57,31631
5.75,6.21,0.02,7.00,-19.36,-56.00,-16189.96,31639
6.50,6.35,0.14,7.00,-13.45,-51.00,-16197.52,31648
7.12,6.35,0.01,7.00,-15.88,-53.00,-16205.07,31657
8.44,6.47,0.11,7.00,-10.87,-49.00,-16212.62,31666
8.96,6.52,0.05,7.00,-10.76,-49.00,-16219.34,31675
12.79,6.61,0.09,7.00,-7.75,-46.00,-16226.89,31684
13.32,6.64,0.03,7.00,-8.05,-46.00,-16233.61,31693
13.98,6.59,-0.05,7.00,-11.06,-49.00,-16241.16,31702
15.33,6.62,0.04,7.00,-8.17,-46.00,-16247.88,31711
15.68,6.80,0.18,7.00,-0.84,-40.00,-16254.59,31720
13.43,6.84,0.04,7.00,-2.97,-42.00,-16261.30,31729
20.01,7.14,0.31,7.00,8.93,47.00,-16267.18,31737
27.71,7.43,0.28,7.00,14.87,52.00,-16273.90,31747
35.24,7.80,0.38,7.00,25.12,61.00,-16278.93,31756
41.38,8.04,0.24,7.00,27.43,63.00,-16283.97,31765
55.94,8.25,0.21,7.00,29.35,64.00,-16288.16,31773
66.91,8.37,0.11,7.00,27.57,63.00,-16292.36,31782
80.52,8.48,0.11,7.00,26.05,61.00,-16295.72,31792
95.08,8.62,0.15,7.00,25.36,61.00,-16298.24,31801
133.49,8.61,-0.01,7.00,4.51,43.00,-16300.75,31809
178.93,8.53,-0.08,7.00,0.00,40.00,-16302.43,31818
234.27,8.19,-0.34,7.00,0.00,40.00,-16304.11,31826
267.11,7.60,-0.59,7.00,0.00,40.00,-16304.95,31836
300.14,7.06,-0.55,7.00,0.00,40.00,-16305.79,31845
341.81,6.63,-0.42,7.00,0.00,40.00,-16305.79,31853
359.68,6.31,-0.32,7.00,0.00,40.00,-16305.79,31862
387.29,5.70,-0.61,7.00,0.00,40.00,-16305.79,31872
401.86,5.05,-0.65,7.00,0.00,40.00,-16305.79,31880
418.89,4.37,-0.68,7.00,0.00,40.00,-16305.79,31889
432.62,3.77,-0.60,7.00,0.00,40.00,-16305.79,31897
446.78,3.31,-0.46,7.00,0.00,40.00,-16305.79,31906
463.53,2.99,-0.33,7.00,0.00,40.00,-16305.79,31916
476.49,2.76,-0.23,7.00,0.00,40.00,-16305.79,31924
483.11,2.49,-0.26,7.00,0.00,40.00,-16305.79,31933
[truncated: 232,983 more chars]
