# Supplementary material for: Lightweight and compact smart walking cane
Source: PeerJ Comput Sci. 2023 Nov 29;9:e1563. doi: 10.7717/peerj-cs.1563 (PMC10773566; doi:10.7717/peerj-cs.1563)
Supplement: Supplemental Information 20 — System signals during the test of normal user 1 with second robotic cane [file peerj-cs-09-1563-s020.csv]

=~=~=~=~=~=~=~=~=~=~=~= PuTTY log 2022.08.22 14:49:11 =~=~=~=~=~=~=~=~=~=~=~=
161292.00	0.00	0.01	1.32	0.00	0.00	-10.80	2.79
161395.00	0.00	-5.00	0.56	0.00	0.00	-1.23	1.97
161489.00	0.00	-2.57	0.32	0.00	-0.25	-1.89	5.76
161586.00	0.00	-2.44	0.08	0.00	-0.50	-5.41	67.11
161681.00	-0.01	-0.86	-0.00	0.00	2.00	0.04	28.62
161780.00	0.00	-1.41	-0.14	0.00	2.25	19.36	136.49
161873.00	0.05	-1.42	-0.27	0.00	2.00	10.62	37.93
161969.00	0.07	0.25	-0.25	0.00	2.10	12.86	50.56
162068.00	0.01	-0.65	-0.31	0.00	1.85	30.71	94.65
162166.00	0.02	-1.06	-0.42	0.00	2.10	48.70	109.77
162266.00	0.02	-0.16	-0.43	0.00	2.35	62.46	134.95
162365.00	0.02	0.15	-0.42	0.00	2.50	108.38	243.44
162463.00	0.03	-0.14	-0.43	0.00	2.75	108.32	234.83
162563.00	0.03	-0.22	-0.45	0.00	3.00	120.38	246.77
162662.00	0.03	-0.46	-0.50	0.00	3.25	140.98	258.33
162760.00	0.03	-0.17	-0.52	0.00	3.50	139.55	246.05
162860.00	0.04	0.09	-0.51	0.00	3.68	129.36	232.97
162959.00	0.03	0.10	-0.50	0.00	3.85	115.58	212.92
163057.00	0.03	1.28	-0.37	0.00	4.10	92.14	236.14
163156.00	0.04	0.16	-0.36	0.00	4.30	92.38	248.54
163256.00	0.03	0.18	-0.34	0.00	4.49	86.97	247.69
163355.00	0.04	-0.06	-0.34	0.00	4.74	101.06	282.64
163453.00	0.04	-0.49	-0.39	0.00	4.99	123.82	300.20
163553.00	0.04	0.22	-0.37	0.00	5.24	129.96	335.48
163652.00	0.25	-0.08	-0.38	0.00	5.49	103.80	261.63
163757.00	0.17	0.08	-0.37	0.00	5.24	107.18	277.22
163860.00	0.26	-0.17	-0.39	0.00	5.49	99.37	244.40
163964.00	0.17	0.12	-0.37	0.00	5.24	98.22	250.59
164068.00	0.04	0.00	-0.37	0.00	5.25	90.61	231.33
164160.00	0.05	-0.43	-0.41	0.00	5.50	91.41	208.89
164250.00	0.05	-0.12	-0.42	0.00	5.75	89.10	197.54
164344.00	0.19	-0.17	-0.44	0.00	6.00	105.24	223.67
164448.00	0.04	-0.11	-0.45	0.00	6.25	99.93	206.24
164543.00	0.05	0.37	-0.42	0.00	6.50	91.23	206.45
164641.00	0.40	-0.18	-0.43	0.00	6.75	96.88	208.97
164745.00	0.05	-0.25	-0.46	0.00	7.00	113.22	228.21
164840.00	0.04	0.03	-0.46	0.00	7.10	114.32	231.97
164938.00	0.09	0.04	-0.45	0.00	7.31	111.20	227.78
165038.00	0.64	0.04	-0.45	0.00	7.09	113.17	233.97
165154.00	0.09	0.28	-0.42	0.00	7.34	109.72	247.24
165245.00	0.40	0.09	-0.41	0.00	7.50	109.86	253.12
165349.00	0.06	0.23	-0.39	0.00	7.75	106.81	263.45
165439.00	0.05	-0.12	-0.40	0.00	8.00	101.71	243.44
165532.00	0.05	0.11	-0.39	0.00	8.15	96.86	238.39
165632.00	0.12	0.02	-0.38	0.00	7.90	84.19	208.19
165736.00	0.56	0.23	-0.36	0.00	8.15	77.63	205.89
165852.00	0.05	0.21	-0.34	0.00	8.32	76.45	218.52
165943.00	0.05	0.14	-0.32	0.00	8.41	75.48	225.11
166033.00	0.06	-0.44	-0.36	0.00	8.66	79.05	207.76
166127.00	0.04	-0.07	-0.37	0.00	8.91	77.29	198.92
166225.00	0.06	-0.17	-0.39	0.00	9.16	90.19	220.93
166325.00	0.36	-0.14	-0.40	0.00	9.41	74.94	176.29
166428.00	0.07	-0.00	-0.40	0.00	9.66	87.96	206.62
166522.00	0.64	0.29	-0.38	0.00	9.91	84.01	213.22
166639.00	0.06	0.07	-0.37	0.00	10.00	87.31	227.30
166729.00	0.06	0.35	-0.34	0.00	10.00	78.98	226.46
166820.00	0.06	0.39	-0.30	0.00	10.00	74.27	239.71
166919.00	0.08	-0.16	-0.32	0.00	10.00	55.33	169.27
167018.00	0.79	0.38	-0.28	0.00	9.75	55.41	193.94
167135.00	0.44	-0.01	-0.28	0.00	9.83	65.55	228.20
167239.00	0.05	0.17	-0.26	0.00	9.85	56.92	212.55
167332.00	0.05	0.22	-0.24	0.00	10.00	57.79	235.28
167426.00	0.05	0.06	-0.23	0.00	10.00	57.83	241.62
167519.00	0.06	-0.16	-0.25	0.00	10.00	50.62	198.48
167612.00	0.61	0.17	-0.23	0.00	9.75	53.03	222.95
167728.00	0.06	-0.20	-0.26	0.00	10.00	49.60	189.16
167820.00	0.65	-0.03	-0.26	0.00	9.75	56.59	213.80
167936.00	0.05	-0.08	-0.27	0.00	10.00	55.62	202.66
168026.00	0.06	-0.02	-0.27	0.00	10.00	57.68	208.89
168116.00	0.07	-0.13	-0.28	0.00	10.00	61.93	214.67
168206.00	0.07	-0.07	-0.29	0.00	10.00	50.96	172.59
168305.00	0.64	0.29	-0.26	0.00	9.75	51.01	193.01
168422.00	0.28	0.04	-0.25	0.00	9.50	55.85	215.16
168524.00	0.06	-0.18	-0.27	0.00	9.75	58.94	210.84
168615.00	0.06	0.20	-0.25	0.00	9.86	61.54	236.86
168709.00	0.06	-0.51	-0.30	0.00	9.90	59.33	190.62
168800.00	0.16	0.04	-0.30	0.00	9.65	61.74	200.89
168904.00	0.50	0.35	-0.26	0.00	9.40	56.56	211.49
169021.00	0.06	0.24	-0.23	0.00	9.65	43.54	183.50
169115.00	0.76	-0.00	-0.23	0.00	9.40	43.39	182.53
169232.00	0.23	-0.13	-0.25	0.00	9.15	47.11	185.67
169334.00	0.09	-0.45	-0.29	0.00	9.38	55.85	184.27
169425.00	0.34	-0.34	-0.33	0.00	9.63	57.87	171.40
169530.00	0.41	-0.03	-0.33	0.00	9.88	25.80	75.50
169633.00	0.35	0.00	-0.33	0.00	9.89	20.92	61.29
169741.00	0.44	-0.15	-0.34	0.00	10.00	17.63	49.10
169844.00	0.39	-0.46	-0.39	0.00	10.00	11.74	28.41
169948.00	0.39	-0.25	-0.42	0.00	10.00	31.97	72.04
170050.00	0.05	-0.25	-0.44	0.00	10.00	39.99	84.29
170141.00	0.40	-0.18	-0.46	0.00	10.00	12.92	26.13
170246.00	0.68	0.46	-0.41	0.00	10.00	13.14	30.20
170363.00	0.70	-0.02	-0.41	0.00	10.00	13.10	29.91
170479.00	0.30	0.05	-0.41	0.00	9.96	12.81	29.74
170583.00	0.06	-0.13	-0.42	0.00	10.00	51.82	115.90
170681.00	0.05	0.57	-0.37	0.00	10.00	43.60	114.07
170780.00	0.32	0.01	-0.36	0.00	10.00	9.47	24.83
170884.00	0.23	0.17	-0.35	0.00	9.91	25.94	71.87
170989.00	0.10	0.10	-0.34	0.00	9.66	36.15	103.61
171092.00	0.06	-0.22	-0.36	0.00	9.91	67.82	181.27
171183.00	0.06	0.20	-0.34	0.00	10.00	60.89	172.36
171275.00	0.05	-0.29	-0.37	0.00	10.00	38.87	101.28
171374.00	0.06	-0.07	-0.37	0.00	10.00	57.54	146.85
171472.00	0.33	0.12	-0.36	0.00	9.99	64.39	170.07
171576.00	0.06	-0.21	-0.38	0.00	10.00	41.35	102.32
171671.00	0.58	0.18	-0.37	0.00	9.99	65.93	171.52
171787.00	0.07	0.24	-0.34	0.00	10.00	49.02	138.71
171878.00	0.06	0.35	-0.31	0.00	10.00	67.39	211.84
171971.00	0.06	0.02	-0.31	0.00	9.75	74.47	235.71
172066.00	0.05	-0.30	-0.33	0.00	10.00	66.22	190.53
172166.00	0.06	0.32	-0.30	0.00	10.00	74.72	239.57
172265.00	0.07	0.31	-0.27	0.00	10.00	66.09	236.91
172363.00	0.07	-0.19	-0.29	0.00	10.00	65.37	218.44
172463.00	0.08	-0.14	-0.30	0.00	10.00	78.34	249.18
172562.00	0.07	0.17	-0.29	0.00	9.97	73.34	247.99
172661.00	0.06	0.29	-0.26	0.00	10.00	64.15	242.61
172760.00	0.07	-0.25	-0.28	0.00	10.00	68.65	236.18
172859.00	0.07	-0.42	-0.32	0.00	10.00	75.71	225.04
172958.00	0.06	0.21	-0.30	0.00	9.92	79.42	252.98
173057.00	0.07	-0.31	-0.34	0.00	10.00	81.32	233.44
173156.00	0.06	0.41	-0.29	0.00	10.00	71.32	235.39
173255.00	0.07	0.44	-0.25	0.00	10.00	58.95	230.00
173353.00	0.07	-0.21	-0.27	0.00	10.00	64.68	232.21
173453.00	0.06	0.20	-0.25	0.00	10.00	62.27	241.80
173552.00	0.07	-0.24	-0.28	0.00	10.00	66.23	234.31
173650.00	0.07	-0.28	-0.30	0.00	10.00	70.72	226.65
173750.00	0.07	-0.23	-0.33	0.00	10.00	83.54	247.49
173849.00	0.07	-0.21	-0.35	0.00	10.00	73.86	204.91
173947.00	0.07	-0.18	-0.36	0.00	10.00	85.29	224.16
174047.00	0.07	-0.08	-0.37	0.00	10.00	69.62	178.45
174146.00	0.06	0.11	-0.36	0.00	10.00	69.74	184.87
174244.00	0.27	-0.01	-0.36	0.00	10.00	63.66	168.32
174348.00	0.06	-0.09	-0.37	0.00	10.00	59.95	154.20
174443.00	0.07	-0.35	-0.40	0.00	10.00	78.87	184.52
174541.00	0.06	-0.26	-0.43	0.00	10.00	73.05	159.36
174641.00	0.40	-0.24	-0.45	0.00	10.00	25.35	51.99
174745.00	0.34	0.28	-0.42	0.00	10.00	48.38	107.00
174848.00	0.06	0.46	-0.38	0.00	10.00	48.37	121.99
174939.00	0.06	-0.31	-0.41	0.00	10.00	55.59	129.45
175037.00	0.06	0.27	-0.38	0.00	10.00	57.39	144.22
175136.00	0.06	0.49	-0.33	0.00	10.00	59.54	173.84
175235.00	0.59	0.29	-0.30	0.00	9.75	24.44	78.55
175352.00	0.35	0.09	-0.29	0.00	9.50	38.70	129.20
175456.00	0.05	0.17	-0.27	0.00	9.49	37.05	132.00
175549.00	0.06	-0.16	-0.29	0.00	9.74	43.00	144.87
175639.00	0.05	-0.32	-0.32	0.00	9.99	61.42	186.73
175730.00	0.06	-0.21	-0.34	0.00	10.00	47.89	136.60
175828.00	0.06	-0.18	-0.36	0.00	10.00	21.37	57.61
175928.00	0.64	0.24	-0.33	0.00	10.00	11.37	33.02
176044.00	0.11	0.22	-0.31	0.00	9.75	27.26	86.38
176148.00	0.06	-0.27	-0.33	0.00	10.00	11.25	32.45
176239.00	0.65	-0.13	-0.35	0.00	10.00	23.28	64.57
176355.00	0.07	0.02	-0.34	0.00	10.00	56.55	158.29
176446.00	0.06	0.13	-0.33	0.00	10.00	34.69	100.84
176536.00	0.24	-0.06	-0.34	0.00	10.00	10.61	30.30
176643.00	0.75	0.14	-0.32	0.00	10.00	9.13	27.40
176759.00	0.75	0.04	-0.32	0.00	10.00	10.44	31.83
176875.00	0.11	-0.13	-0.33	0.00	10.00	14.39	41.77
176977.00	0.06	0.02	-0.33	0.00	10.00	10.86	31.69
177070.00	0.51	-0.03	-0.33	0.00	10.00	10.76	31.13
177186.00	0.74	0.09	-0.32	0.00	10.00	6.46	19.38
177303.00	0.52	0.10	-0.31	0.00	9.75	10.65	33.26
177419.00	0.08	0.02	-0.31	0.00	9.50	7.60	23.92
177512.00	0.06	-0.06	-0.31	0.00	9.75	7.50	23.18
177611.00	0.05	-0.23	-0.34	0.00	10.00	34.54	98.97
177710.00	0.05	-0.43	-0.38	0.00	10.00	43.16	108.51
177809.00	0.06	-0.50	-0.43	0.00	10.00	25.00	54.79
177908.00	0.65	0.60	-0.37	0.00	10.00	42.07	108.94
178024.00	0.13	0.11	-0.36	0.00	9.75	12.28	33.00
178128.00	0.69	-0.01	-0.36	0.00	10.00	32.48	86.88
178246.00	0.08	0.23	-0.33	0.00	10.00	29.10	84.64
178336.00	0.10	0.33	-0.30	0.00	9.75	8.26	26.59
178441.00	0.70	-0.36	-0.34	0.00	10.00	10.68	30.27
178558.00	0.65	0.21	-0.32	0.00	10.00	7.63	23.40
178676.00	0.65	-0.03	-0.32	0.00	10.00	15.91	48.16
178791.00	0.20	-0.08	-0.33	0.00	10.00	31.12	91.50
178894.00	0.05	-0.38	-0.37	0.00	10.00	42.89	111.45
178984.00	0.06	-0.31	-0.39	0.00	10.00	72.94	174.98
179075.00	0.06	0.24	-0.37	0.00	10.00	48.10	122.87
179166.00	0.38	-0.43	-0.41	0.00	10.00	9.57	21.89
179270.00	0.77	0.02	-0.41	0.00	10.00	12.26	28.19
179387.00	0.40	0.37	-0.37	0.00	10.00	36.76	95.61
179490.00	0.05	0.49	-0.32	0.00	10.00	37.83	115.40
179581.00	0.46	0.76	-0.25	0.00	10.00	24.84	98.16
179686.00	0.33	-0.17	-0.27	0.00	9.75	29.16	107.09
179788.00	0.19	-0.37	-0.30	0.00	9.50	24.46	78.02
179894.00	0.51	-0.02	-0.31	0.00	9.25	14.94	47.35
180009.00	0.41	0.10	-0.29	0.00	9.00	13.09	43.24
180114.00	0.13	-0.14	-0.31	0.00	8.75	28.01	87.85
180217.00	0.05	-0.12	-0.32	0.00	9.00	26.63	79.97
180308.00	0.05	-0.43	-0.36	0.00	9.25	34.30	90.96
180399.00	0.14	-0.14	-0.37	0.00	9.42	38.01	97.04
180503.00	0.76	-0.20	-0.39	0.00	9.67	12.86	30.93
180620.00	0.37	0.17	-0.37	0.00	9.87	19.75	50.28
180726.00	0.29	0.24	-0.35	0.00	9.99	15.77	43.41
180834.00	0.49	0.33	-0.31	0.00	9.74	13.68	42.35
180937.00	0.05	0.02	-0.31	0.00	9.49	23.77	74.13
181030.00	0.05	0.34	-0.28	0.00	9.64	14.56	50.86
181125.00	0.45	-0.72	-0.35	0.00	9.89	7.96	22.02
181228.00	0.29	0.06	-0.34	0.00	9.98	9.30	26.25
181332.00	0.06	0.37	-0.30	0.00	10.00	18.16	58.27
181426.00	0.04	-0.09	-0.31	0.00	10.00	15.29	47.61
181516.00	0.06	-0.38	-0.34	0.00	10.00	10.39	28.93
181606.00	0.07	0.08	-0.34	0.00	10.00	19.05	54.20
181696.00	0.06	0.17	-0.32	0.00	10.00	14.45	43.15
181787.00	0.06	-0.55	-0.37	0.00	10.00	8.72	22.24
181878.00	0.38	0.45	-0.33	0.00	10.00	9.34	27.06
181982.00	0.06	0.27	-0.30	0.00	9.95	10.28	32.77
182075.00	0.06	0.71	-0.24	0.00	10.00	8.42	34.79
182168.00	0.05	-0.03	-0.24	0.00	10.00	10.19	41.64
182264.00	0.06	-0.57	-0.29	0.00	9.97	17.61	58.02
182363.00	0.12	-0.28	-0.32	0.00	10.00	7.87	23.57
182467.00	0.75	-0.27	-0.35	0.00	10.00	6.92	18.98
182583.00	0.06	0.09	-0.34	0.00	10.00	8.27	23.44
182673.00	0.07	0.24	-0.32	0.00	10.00	8.85	26.95
182764.00	0.06	0.27	-0.29	0.00	9.99	7.39	24.50
182858.00	0.05	-0.18	-0.31	0.00	10.00	18.47	57.75
182957.00	0.06	0.41	-0.27	0.00	10.00	39.36	142.57
183056.00	0.06	0.18	-0.25	0.00	10.00	12.89	50.18
183155.00	0.45	-0.05	-0.26	0.00	10.00	8.63	32.95
183259.00	0.30	0.05	-0.25	0.00	9.75	20.31	79.20
183363.00	0.18	0.26	-0.22	0.00	9.50	37.49	164.76
183468.00	0.06	-0.17	-0.24	0.00	9.75	41.56	168.43
183558.00	0.06	-0.37	-0.28	0.00	10.00	38.91	137.81
183650.00	0.06	0.43	-0.24	0.00	10.00	39.03	162.58
183749.00	0.07	0.08	-0.23	0.00	10.00	35.29	152.01
183847.00	0.07	-0.30	-0.26	0.00	10.00	41.11	155.78
183947.00	0.07	0.03	-0.26	0.00	9.91	15.52	59.45
184046.00	0.31	-0.20	-0.28	0.00	9.66	31.02	109.88
184151.00	0.32	-0.19	-0.30	0.00	9.41	45.43	149.29
184254.00	0.06	0.22	-0.27	0.00	9.50	39.38	140.92
184347.00	0.06	-0.10	-0.28	0.00	9.75	31.58	109.05
184442.00	0.32	0.01	-0.28	0.00	9.50	5.00	17.32
184546.00	0.30	0.08	-0.27	0.00	9.25	7.04	25.11
184650.00	0.62	0.19	-0.25	0.00	9.00	6.30	24.29
184766.00	0.07	0.05	-0.25	0.00	8.95	6.64	26.26
184859.00	0.05	-0.41	-0.29	0.00	9.10	7.84	26.72
184949.00	0.06	-0.29	-0.31	0.00	9.29	8.30	25.78
185040.00	0.19	0.04	-0.31	0.00	9.04	2.18	6.85
185145.00	0.67	-0.12	-0.32	0.00	9.29	6.80	20.45
185262.00	0.39	0.01	-0.32	0.00	9.54	7.14	21.56
185365.00	0.15	0.29	-0.29	0.00	9.29	6.24	20.87
185469.00	0.61	0.06	-0.28	0.00	9.04	6.05	20.69
185585.00	0.09	-0.06	-0.29	0.00	9.29	6.27	20.86
185675.00	0.05	0.15	-0.28	0.00	9.16	5.38	18.79
185769.00	0.47	-0.51	-0.33	0.00	9.41	5.58	16.48
185873.00	0.45	0.15	-0.31	0.00	9.16	2.30	7.16
185976.00	0.29	-0.20	-0.33	0.00	9.41	2.29	6.65
186081.00	0.57	-0.31	-0.36	0.00	9.66	5.76	15.10
186196.00	0.30	0.38	-0.32	0.00	9.91	5.23	15.72
186300.00	0.05	0.61	-0.26	0.00	10.00	4.39	16.62
186393.00	0.34	-0.84	-0.34	0.00	10.00	1.44	4.12
186493.00	0.66	0.01	-0.33	0.00	10.00	2.10	6.03
186610.00	0.65	-0.09	-0.35	0.00	10.00	5.47	15.21
186727.00	0.35	0.32	-0.31	0.00	9.75	4.97	15.59
186831.00	0.39	-0.33	-0.34	0.00	10.00	6.06	16.99
186935.00	0.05	-0.25	-0.37	0.00	10.00	6.35	16.43
187025.00	0.49	-0.15	-0.38	0.00	10.00	1.63	4.05
187129.00	0.70	-0.02	-0.38	0.00	10.00	1.81	4.47
187247.00	0.65	-0.30	-0.42	0.00	10.00	1.29	2.90
187363.00	0.57	0.42	-0.37	0.00	10.00	1.91	4.92
187481.00	0.55	-0.04	-0.38	0.00	10.00	6.61	16.78
187596.00	0.10	-0.26	-0.40	0.00	10.00	7.18	16.77
187700.00	0.44	0.07	-0.40	0.00	10.00	2.23	5.30
187804.00	0.67	0.06	-0.39	0.00	10.00	1.96	4.74
187921.00	0.29	0.06	-0.38	0.00	10.00	2.04	5.04
188024.00	0.66	-0.10	-0.40	0.00	10.00	2.09	5.02
188141.00	0.22	-0.11	-0.41	0.00	10.00	7.08	16.35
188243.00	0.05	-0.17	-0.43	0.00	10.00	8.63	19.01
188334.00	0.06	0.22	-0.41	0.00	10.00	7.47	17.35
188425.00	0.47	0.16	-0.39	0.00	10.00	2.32	5.61
188529.00	0.52	-0.26	-0.42	0.00	10.00	2.21	4.97
188646.00	0.47	0.04	-0.41	0.00	10.00	1.16	2.65
188750.00	0.65	0.02	-0.41	0.00	10.00	1.21	2.78
188866.00	0.08	0.03	-0.41	0.00	10.00	7.83	18.14
188957.00	0.69	0.16	-0.39	0.00	10.00	1.61	3.89
189074.00	0.32	-0.11	-0.41	0.00	10.00	0.92	2.13
189177.00	0.54	-0.26	-0.43	0.00	10.00	1.15	2.49
189295.00	0.47	0.32	-0.40	0.00	10.00	6.54	15.67
189400.00	0.63	0.18	-0.38	0.00	10.00	7.93	20.04
189516.00	0.22	0.07	-0.37	0.00	9.88	8.02	20.75
189620.00	0.51	0.08	-0.36	0.00	10.00	8.17	21.69
189736.00	0.11	0.13	-0.35	0.00	9.75	6.40	17.77
189841.00	0.53	-0.47	-0.39	0.00	10.00	2.03	4.88
189958.00	0.53	0.64	-0.32	0.00	10.00	5.03	15.14
190074.00	0.61	0.07	-0.31	0.00	9.75	5.22	16.16
190192.00	0.49	0.22	-0.29	0.00	9.50	5.77	19.60
190296.00	0.15	-0.18	-0.31	0.00	9.25	6.41	20.34
190398.00	0.10	-0.21	-0.33	0.00	9.50	6.48	19.14
190489.00	0.58	-0.55	-0.38	0.00	9.75	2.06	5.20
190607.00	0.58	-0.20	-0.40	0.00	10.00	6.88	16.21
190724.00	0.32	0.02	-0.40	0.00	10.00	6.13	14.52
190828.00	0.52	-0.07	-0.41	0.00	10.00	2.03	4.71
190946.00	0.60	0.26	-0.38	0.00	10.00	7.51	19.00
191062.00	0.08	-0.30	-0.41	0.00	10.00	8.17	18.72
191153.00	0.24	-0.24	-0.43	0.00	10.00	1.96	4.24
191257.00	0.67	0.13	-0.42	0.00	10.00	2.09	4.68
191375.00	0.58	0.15	-0.40	0.00	10.00	2.01	4.72
191492.00	0.56	0.29	-0.37	0.00	10.00	5.67	14.70
191608.00	0.51	0.03	-0.36	0.00	10.00	7.19	18.88
191725.00	0.37	-0.15	-0.38	0.00	10.00	8.20	20.43
191830.00	0.42	-0.01	-0.38	0.00	10.00	7.72	19.16
191933.00	0.52	-0.07	-0.39	0.00	10.00	8.82	21.43
192050.00	0.28	0.03	-0.39	0.00	9.94	8.75	21.46
192155.00	0.47	0.13	-0.37	0.00	10.00	8.46	21.58
192259.00	0.22	0.15	-0.36	0.00	9.99	10.22	27.29
192363.00	0.32	0.31	-0.33	0.00	10.00	30.73	91.04
192466.00	0.05	-0.03	-0.33	0.00	10.00	7.64	22.38
192560.00	0.68	-0.06	-0.33	0.00	10.00	7.54	21.67
192677.00	0.65	0.06	-0.33	0.00	10.00	14.97	44.05
192794.00	0.09	0.11	-0.32	0.00	10.00	32.68	100.23
192885.00	0.08	0.03	-0.31	0.00	9.76	33.58	103.81
192980.00	0.54	-0.08	-0.32	0.00	10.00	33.98	102.38
193098.00	0.13	-0.09	-0.33	0.00	10.00	15.02	43.67
193203.00	0.36	0.38	-0.29	0.00	9.75	8.00	26.67
193307.00	0.34	0.70	-0.22	0.00	10.00	17.60	79.34
193411.00	0.06	-0.00	-0.22	0.00	10.00	10.01	45.09
193502.00	0.65	0.08	-0.21	0.00	9.75	9.55	44.50
193618.00	0.17	0.32	-0.17	0.00	9.50	15.93	90.26
193722.00	0.09	-0.21	-0.20	0.00	9.75	24.23	121.79
193813.00	0.14	-0.06	-0.20	0.00	9.55	25.31	123.70
193916.00	0.07	-0.10	-0.21	0.00	9.80	8.42	39.12
194008.00	0.26	-0.02	-0.21	0.00	9.93	9.31	42.85
194110.00	0.24	0.28	-0.19	0.00	9.68	8.01	42.78
194214.00	0.21	-0.24	-0.21	0.00	9.43	5.22	24.55
194318.00	0.33	-0.34	-0.24	0.00	9.18	5.91	23.64
194421.00	0.64	-0.09	-0.25	0.00	8.93	7.26	27.96
194537.00	0.06	0.09	-0.24	0.00	8.91	5.94	23.88
194631.00	0.53	-0.05	-0.25	0.00	8.66	5.70	22.46
194748.00	0.29	0.05	-0.24	0.00	8.41	6.58	26.53
194851.00	0.05	0.24	-0.22	0.00	8.66	5.93	26.69
194945.00	0.08	-0.09	-0.23	0.00	8.91	5.54	23.98
195037.00	0.05	-0.15	-0.24	0.00	9.16	5.71	23.20
195134.00	0.04	-0.24	-0.26	0.00	9.41	6.06	22.37
195233.00	0.33	-0.05	-0.27	0.00	9.18	6.16	22.34
195338.00	0.58	-0.11	-0.28	0.00	8.93	5.97	20.71
195454.00	0.52	-0.30	-0.32	0.00	9.18	4.84	14.78
195572.00	0.57	-0.23	-0.34	0.00	9.43	5.37	15.03
195689.00	0.53	0.20	-0.32	0.00	9.68	6.43	19.39
195806.00	0.35	0.13	-0.30	0.00	9.43	5.67	18.02
195910.00	0.40	0.37	-0.27	0.00	9.18	4.63	16.99
196015.00	0.57	-0.01	-0.27	0.00	8.93	1.60	5.85
196132.00	0.48	-0.11	-0.28	0.00	9.01	1.63	5.68
196236.00	0.47	0.25	-0.25	0.00	8.76	1.33	5.11
196340.00	0.52	0.34	-0.22	0.00	8.51	1.21	5.46
196458.00	0.48	0.05	-0.21	0.00	8.42	1.18	5.47
196561.00	0.46	-0.14	-0.23	0.00	8.67	3.65	15.74
196666.00	0.46	-0.19	-0.25	0.00	8.91	1.03	4.09
196769.00	0.46	-0.30	-0.28	0.00	8.69	1.24	4.34
196875.00	0.44	-0.00	-0.28	0.00	8.77	1.29	4.49
196978.00	0.42	0.11	-0.27	0.00	8.52	1.40	5.09
197082.00	0.42	0.02	-0.27	0.00	8.27	1.26	4.65
197186.00	0.43	-0.17	-0.28	0.00	8.05	1.14	3.90
197289.00	0.42	-0.14	-0.30	0.00	7.80	0.72	2.35
197393.00	0.40	-0.22	-0.32	0.00	8.05	0.91	2.74
197496.00	0.40	0.09	-0.31	0.00	7.80	0.80	2.48
197600.00	0.34	-0.04	-0.32	0.00	8.05	0.85	2.61
197703.00	0.28	0.12	-0.30	0.00	7.80	1.17	3.74
197807.00	0.29	0.19	-0.28	0.00	7.55	1.35	4.63
197911.00	0.33	0.14	-0.27	0.00	7.30	0.65	2.37
198014.00	0.31	0.05	-0.26	0.00	7.05	0.72	2.65
198118.00	0.29	0.17	-0.25	0.00	6.80	0.70	2.80
198222.00	0.27	-0.15	-0.26	0.00	6.55	1.16	4.36
198326.00	0.27	0.20	-0.24	0.00	6.30	3.37	13.76
198429.00	0.33	0.06	-0.23	0.00	6.05	4.28	17.96
198533.00	0.10	-0.17	-0.25	0.00	5.80	3.62	14.10
198636.00	0.11	-0.04	-0.26	0.00	5.55	1.57	6.02
198739.00	0.43	0.31	-0.22	0.00	5.32	3.55	15.56
198844.00	0.26	0.51	-0.17	0.00	5.50	3.48	20.13
198947.00	0.11	0.21	-0.15	0.00	5.25	3.58	23.86
199050.00	0.03	-0.47	-0.20	0.00	5.50	5.26	26.31
199140.00	0.04	-0.46	-0.24	0.00	5.68	24.69	101.26
199231.00	0.05	-0.56	-0.29	0.00	5.43	14.74	49.29
199322.00	0.04	-0.18	-0.31	0.00	5.49	7.58	23.92
199412.00	0.04	-0.27	-0.33	0.00	5.74	1.82	5.29
199503.00	0.39	-0.32	-0.36	0.00	5.99	5.98	15.90
199607.00	0.19	-0.08	-0.37	0.00	6.24	6.87	17.83
199710.00	0.25	-0.11	-0.38	0.00	6.49	5.17	12.98
199814.00	0.56	-0.19	-0.40	0.00	6.74	5.65	13.42
199931.00	0.45	0.09	-0.39	0.00	6.99	5.51	13.48
200035.00	0.17	-0.01	-0.39	0.00	7.24	6.06	14.76
200139.00	0.52	-0.21	-0.41	0.00	7.49	6.54	15.00
200255.00	0.23	-0.27	-0.44	0.00	7.74	6.40	13.51
200358.00	0.48	0.03	-0.44	0.00	7.99	7.14	15.18
200463.00	0.46	0.28	-0.41	0.00	8.24	7.44	17.13
200566.00	0.40	0.13	-0.40	0.00	8.49	6.33	15.09
200670.00	0.34	-0.13	-0.41	0.00	8.74	6.13	14.07
200773.00	0.31	0.07	-0.40	0.00	8.75	3.09	7.22
200877.00	0.23	-0.03	-0.41	0.00	9.00	4.86	11.26
200980.00	0.20	-0.03	-0.41	0.00	9.25	4.97	11.41
201082.00	0.17	0.00	-0.41	0.00	9.00	5.58	12.81
201186.00	0.14	-0.07	-0.42	0.00	9.25	4.68	10.53
201288.00	0.07	0.13	-0.40	0.00	9.50	7.87	18.37
201379.00	0.19	-0.03	-0.41	0.00	9.75	8.01	18.55
201482.00	0.24	0.09	-0.40	0.00	9.66	6.91	16.43
201586.00	0.23	0.08	-0.39	0.00	9.53	7.75	18.90
201689.00	0.27	0.17	-0.37	0.00	9.63	7.92	20.29
201793.00	0.31	0.05	-0.37	0.00	9.70	7.73	20.12
201896.00	0.32	-0.02	-0.37	0.00	9.95	7.94	20.53
202000.00	0.36	-0.10	-0.38	0.00	10.00	8.42	21.09
202103.00	0.39	-0.11	-0.39	0.00	10.00	8.47	20.57
202207.00	0.35	0.20	-0.37	0.00	10.00	8.12	20.96
202310.00	0.33	0.20	-0.35	0.00	10.00	7.68	21.12
202415.00	0.31	0.04	-0.34	0.00	10.00	6.74	18.81
202517.00	0.29	-0.16	-0.36	0.00	10.00	6.52	17.27
202620.00	0.27	0.02	-0.36	0.00	9.96	6.41	17.08
202724.00	0.27	-0.02	-0.36	0.00	10.00	6.91	18.28
202827.00	0.29	0.06	-0.36	0.00	10.00	6.50	17.51
202931.00	0.29	-0.04	-0.36	0.00	10.00	6.27	16.68
203033.00	0.22	0.05	-0.35	0.00	9.90	6.18	16.71
203137.00	0.19	0.28	-0.33	0.00	10.00	6.67	19.78
203240.00	0.28	0.05	-0.32	0.00	10.00	6.79	20.46
203344.00	0.36	-0.14	-0.34	0.00	10.00	6.07	17.43
203448.00	0.38	-0.23	-0.36	0.00	10.00	6.19	16.49
203551.00	0.40	-0.06	-0.36	0.00	10.00	7.37	19.29
203655.00	0.45	-0.33	-0.40	0.00	10.00	8.91	21.14
203758.00	0.51	-0.18	-0.42	0.00	10.00	9.77	22.06
203875.00	0.52	-0.04	-0.42	0.00	10.00	9.88	22.01
203992.00	0.51	-0.03	-0.42	0.00	10.00	10.14	22.42
204108.00	0.49	0.45	-0.37	0.00	10.00	8.95	22.92
204214.00	0.46	0.03	-0.37	0.00	10.00	8.36	21.62
204317.00	0.42	0.05	-0.36	0.00	10.00	8.26	21.66
204424.00	0.45	0.04	-0.36	0.00	10.00	7.92	21.03
204527.00	0.46	-0.12	-0.37	0.00	10.00	8.42	21.59
204632.00	0.42	0.10	-0.36	0.00	10.00	7.70	20.38
204736.00	0.35	0.09	-0.35	0.00	10.00	7.05	19.17
204840.00	0.28	0.33	-0.32	0.00	10.00	7.48	22.69
204944.00	0.40	0.05	-0.31	0.00	9.75	7.00	21.60
205049.00	0.46	0.17	-0.30	0.00	9.50	6.21	20.40
205154.00	0.43	-0.22	-0.32	0.00	9.75	6.76	20.47
205257.00	0.46	-0.04	-0.32	0.00	10.00	7.36	21.98
205362.00	0.50	-0.07	-0.33	0.00	10.00	7.29	21.26
205478.00	0.56	-0.07	-0.34	0.00	10.00	7.24	20.55
205595.00	0.55	0.04	-0.33	0.00	10.00	6.27	18.05
205713.00	0.49	0.65	-0.26	0.00	10.00	4.64	17.65
205816.00	0.44	-0.18	-0.28	0.00	9.89	4.86	17.15
205921.00	0.39	-0.18	-0.29	0.00	9.64	5.18	17.05
206025.00	0.40	-0.14	-0.31	0.00	9.39	5.36	16.78
206129.00	0.41	0.13	-0.30	0.00	9.14	5.01	16.45
206233.00	0.39	-0.03	-0.30	0.00	8.89	5.01	16.23
206338.00	0.30	0.39	-0.26	0.00	8.64	4.29	16.22
206441.00	0.27	0.02	-0.26	0.00	8.39	4.63	17.65
206545.00	0.29	0.39	-0.22	0.00	8.14	4.38	19.95
206649.00	0.36	-0.04	-0.22	0.00	8.39	3.58	15.97
206753.00	0.36	-0.35	-0.26	0.00	8.14	4.11	15.63
206857.00	0.36	-0.11	-0.27	0.00	7.94	4.84	17.59
206961.00	0.41	-0.04	-0.27	0.00	7.69	5.62	20.11
207065.00	0.12	-0.50	-0.32	0.00	7.94	7.18	21.30
207168.00	0.03	-0.32	-0.36	0.00	8.19	8.04	21.49
207259.00	0.44	-0.21	-0.38	0.00	8.44	6.32	15.99
207364.00	0.52	0.27	-0.35	0.00	8.69	6.59	18.17
207481.00	0.52	-0.11	-0.36	0.00	8.94	6.28	16.68
207598.00	0.49	-0.19	-0.38	0.00	9.19	6.34	15.76
207703.00	0.49	0.00	-0.38	0.00	9.44	6.49	16.14
207807.00	0.51	-0.24	-0.41	0.00	9.69	7.74	17.95
207924.00	0.53	-0.12	-0.42	0.00	9.94	7.20	16.07
208040.00	0.46	0.15	-0.40	0.00	10.00	1.66	3.88
208144.00	0.33	0.25	-0.38	0.00	10.00	7.62	19.19
208247.00	0.42	0.54	-0.32	0.00	10.00	6.19	18.54
208352.00	0.53	0.02	-0.32	0.00	10.00	5.60	16.92
208468.00	0.51	0.22	-0.29	0.00	9.75	5.93	19.55
208585.00	0.34	-0.44	-0.35	0.00	10.00	7.53	20.93
208689.00	0.23	-0.46	-0.39	0.00	10.00	8.70	20.97
208792.00	0.63	-0.13	-0.41	0.00	10.00	8.00	18.55
208910.00	0.53	0.14	-0.39	0.00	10.00	8.64	21.00
209027.00	0.55	0.35	-0.35	0.00	10.00	6.70	18.36
209143.00	0.48	0.45	-0.30	0.00	9.75	6.54	21.26
209247.00	0.46	0.32	-0.27	0.00	9.50	5.83	21.47
209351.00	0.48	0.04	-0.26	0.00	9.25	5.81	21.71
209455.00	0.50	0.16	-0.24	0.00	9.00	4.57	18.33
209572.00	0.48	0.06	-0.24	0.00	8.75	0.88	3.66
209676.00	0.44	0.02	-0.24	0.00	8.50	3.58	14.93
209780.00	0.45	0.49	-0.18	0.00	8.75	3.35	17.94
209885.00	0.42	0.02	-0.18	0.00	8.76	3.86	20.98
209988.00	0.45	0.27	-0.15	0.00	9.01	3.57	22.90
210093.00	0.48	0.46	-0.11	0.00	9.26	2.73	25.69
210197.00	0.57	0.09	-0.10	0.00	9.51	2.47	25.47
210314.00	0.34	-0.43	-0.15	0.00	9.76	4.14	28.06
210418.00	0.56	0.02	-0.14	0.00	9.51	3.57	24.59
210537.00	0.65	0.16	-0.13	0.00	9.76	3.46	27.37
210654.00	0.23	-0.21	-0.15	0.00	10.00	3.80	25.05
210758.00	0.16	-0.01	-0.15	0.00	10.00	3.58	23.38
210863.00	0.68	-0.07	-0.16	0.00	10.00	3.63	22.65
210980.00	0.57	-0.31	-0.20	0.00	9.75	4.59	23.20
211098.00	0.68	-0.11	-0.21	0.00	9.50	4.35	20.65
211215.00	0.63	0.23	-0.18	0.00	9.25	3.84	20.98
211333.00	0.63	-0.11	-0.19	0.00	9.00	3.27	16.67
211449.00	0.62	-0.24	-0.22	0.00	8.75	3.96	17.59
211567.00	0.57	0.23	-0.19	0.00	8.50	4.22	21.37
211684.00	0.19	-0.18	-0.22	0.00	8.25	4.29	19.52
211788.00	0.44	-0.03	-0.22	0.00	8.50	4.07	18.23
211893.00	0.55	0.44	-0.17	0.00	8.25	3.29	18.82
212009.00	0.51	0.57	-0.11	0.00	8.50	2.22	20.76
212127.00	0.50	0.44	-0.05	0.00	8.75	1.04	19.08
212232.00	0.52	0.23	-0.03	0.00	9.00	0.66	21.55
212349.00	0.50	0.91	0.08	0.00	8.75	-1.63	21.27
212470.00	0.47	0.48	0.14	0.00	9.00	-3.15	23.20
212577.00	0.45	0.11	0.15	0.00	9.14	-3.75	25.31
212684.00	0.44	0.08	0.16	0.00	9.33	-3.96	25.28
212792.00	0.37	0.13	0.17	0.00	9.57	-4.56	26.70
212898.00	0.25	0.17	0.19	0.00	9.82	-5.13	27.11
213006.00	0.18	0.11	0.20	0.00	9.96	-27.83	138.11
213112.00	0.13	0.17	0.22	0.00	10.00	-27.02	122.62
213219.00	0.11	0.09	0.23	0.00	10.00	-34.98	152.08
213324.00	0.18	0.06	0.23	0.00	10.00	-42.45	179.77
213431.00	0.24	-0.19	0.21	0.00	10.00	-41.53	193.18
213534.00	0.33	0.11	0.22	0.00	10.00	-29.42	129.38
213641.00	0.38	-0.16	0.21	0.00	10.00	-26.00	124.27
213744.00	0.44	-0.15	0.19	0.00	10.00	-23.30	120.57
213849.00	0.46	-0.08	0.18	0.00	10.00	-18.80	101.90
213952.00	0.46	-0.31	0.15	0.00	10.00	-20.79	137.04
214055.00	0.51	0.37	0.19	0.00	9.99	-25.29	132.48
214173.00	0.48	-0.21	0.16	0.00	10.00	-23.47	142.04
214278.00	0.55	-0.15	0.15	0.00	10.00	-21.07	141.64
214394.00	0.54	-0.00	0.15	0.00	10.00	-19.49	131.24
214511.00	0.56	-0.16	0.13	0.00	10.00	-18.27	140.47
214629.00	0.53	-0.43	0.08	0.00	9.75	-10.40	132.27
214746.00	0.44	0.29	0.11	0.00	9.63	-12.52	110.91
214852.00	0.32	0.18	0.13	0.00	9.38	-19.00	143.50
214959.00	0.27	0.03	0.13	0.00	9.13	-20.51	151.37
215065.00	0.27	0.46	0.18	0.00	9.38	-24.38	131.16
215172.00	0.31	-0.43	0.14	0.00	9.39	-17.47	125.75
215275.00	0.36	-0.13	0.12	0.00	9.64	-17.36	139.04
215379.00	0.37	-0.18	0.11	0.00	9.68	-15.05	141.62
215483.00	0.38	-0.01	0.10	0.00	9.92	-15.23	144.74
215586.00	0.41	0.01	0.11	0.00	9.67	-14.79	138.57
215694.00	0.44	0.09	0.12	0.00	9.42	-17.22	147.70
215800.00	0.42	0.42	0.16	0.00	9.67	-18.67	115.27
215907.00	0.49	-0.05	0.16	0.00	9.92	-13.88	88.42
216011.00	0.52	-0.37	0.12	0.00	9.67	-15.21	128.90
216128.00	0.40	0.29	0.15	0.00	9.92	-13.22	86.38
216235.00	0.42	-0.22	0.13	0.00	10.00	-16.63	129.45
216339.00	0.57	-0.74	0.05	0.00	9.75	-7.51	146.92
216456.00	0.60	0.03	0.05	0.00	9.50	-7.94	146.11
216572.00	0.38	0.59	0.12	0.00	9.73	-16.90	136.81
216681.00	0.62	-0.21	0.10	0.00	9.62	-14.14	140.94
216798.00	0.57	0.20	0.12	0.00	9.37	-16.83	136.07
216915.00	0.57	-0.29	0.09	0.00	9.12	-10.68	119.62
217032.00	0.52	-0.30	0.05	0.00	8.87	-6.98	130.32
217149.00	0.44	-0.24	0.03	0.00	8.62	-3.54	136.31
217252.00	0.33	0.24	0.05	0.00	8.37	-7.72	152.55
217359.00	0.24	0.19	0.07	0.00	8.12	-15.05	210.70
217465.00	0.21	0.57	0.13	0.00	8.01	-19.74	149.01
217572.00	0.23	0.12	0.14	0.00	7.76	-16.42	112.99
217678.00	0.28	-0.01	0.14	0.00	8.01	-11.47	79.45
217783.00	0.31	-0.16	0.13	0.00	8.16	-3.19	25.14
217886.00	0.37	0.01	0.13	0.00	7.91	-3.24	25.38
217993.00	0.37	0.07	0.13	0.00	7.68	-3.42	25.36
218099.00	0.40	-0.09	0.12	0.00	7.93	-5.79	46.16
218203.00	0.31	0.35	0.16	0.00	8.17	-7.33	45.26
218308.00	0.09	0.30	0.19	0.00	8.42	-5.02	25.85
218401.00	0.32	-0.90	0.11	0.00	8.43	-11.94	110.34
218505.00	0.42	0.01	0.11	0.00	8.18	-13.82	126.91
218611.00	0.07	0.20	0.13	0.00	8.01	-10.68	82.07
218704.00	0.32	-0.08	0.12	0.00	8.25	-14.82	120.53
218808.00	0.51	-0.48	0.07	0.00	8.00	-9.03	125.24
218926.00	0.36	-0.27	0.04	0.00	7.75	-5.68	143.08
219029.00	0.24	0.51	0.09	0.00	7.50	-10.83	116.93
219137.00	0.33	0.04	0.10	0.00	7.25	-11.34	116.88
219242.00	0.31	0.15	0.11	0.00	7.00	-13.70	121.35
219348.00	0.33	-0.06	0.11	0.00	7.23	-12.99	121.43
219453.00	0.42	-0.33	0.07	0.00	7.00	-9.78	136.01
219557.00	0.56	-0.40	0.03	0.00	6.75	-4.84	157.65
219675.00	0.47	-0.07	0.02	0.00	6.50	-4.12	180.85
219779.00	0.29	0.43	0.07	0.00	6.25	-9.61	142.87
219885.00	0.25	0.11	0.08	0.00	6.00	-10.04	126.56
219993.00	0.28	-0.23	0.05	0.00	5.75	-6.93	126.77
220096.00	0.46	0.38	0.09	0.00	5.74	-12.15	129.22
220204.00	0.19	-0.02	0.09	0.00	5.54	-13.06	141.82
220307.00	0.09	0.00	0.09	0.00	5.29	-12.68	137.27
220400.00	0.24	-0.30	0.06	0.00	5.04	-8.98	140.60
220505.00	0.26	-0.09	0.05	0.00	4.79	-8.19	150.09
220608.00	0.37	0.39	0.09	0.00	4.59	-14.77	155.35
220715.00	0.03	0.31	0.13	0.00	4.56	-16.71	129.43
220808.00	0.04	-0.11	0.12	0.00	4.81	-16.64	139.90
220898.00	0.04	0.29	0.14	0.00	5.06	-19.75	135.67
220991.00	0.04	0.28	0.17	0.00	5.31	-26.43	153.80
221084.00	0.04	-0.30	0.14	0.00	5.56	-23.39	162.90
221174.00	0.06	-0.08	0.14	0.00	5.81	-21.81	160.50
221271.00	0.05	-0.43	0.09	0.00	5.56	-15.85	169.13
221370.00	0.19	-0.07	0.09	0.00	5.31	-15.13	174.66
221472.00	0.03	-0.44	0.04	0.00	5.06	-5.97	143.07
221568.00	0.04	0.29	0.07	0.00	4.81	-10.57	152.38
221667.00	0.06	0.08	0.08	0.00	4.56	-10.90	140.46
221765.00	0.09	0.36	0.11	0.00	4.43	-14.19	125.46
221864.00	0.04	-0.35	0.08	0.00	4.18	-10.82	138.18
221964.00	0.03	-0.22	0.06	0.00	3.93	-7.92	139.90
222062.00	0.09	-0.23	0.03	0.00	3.68	-5.73	169.77
222161.00	0.11	0.14	0.05	0.00	3.43	-8.43	176.96
222268.00	0.03	0.08	0.06	0.00	3.18	-7.63	135.40
222360.00	0.05	-0.48	0.01	0.00	2.93	-1.86	148.69
222458.00	0.20	0.50	0.06	0.00	2.68	-7.03	114.60
222565.00	0.12	-0.07	0.05	0.00	2.43	-7.31	136.91
222667.00	0.03	0.17	0.07	0.00	2.18	-10.16	144.39
222760.00	0.03	-0.14	0.06	0.00	1.93	-9.90	173.20
222855.00	0.03	-0.17	0.04	0.00	1.68	-7.66	185.52
222954.00	0.08	0.26	0.07	0.00	1.43	-10.72	159.90
223052.00	0.03	-0.47	0.02	0.00	1.18	-2.28	107.23
223152.00	0.03	0.43	0.06	0.00	0.93	-7.12	110.13
223251.00	0.02	0.25	0.09	0.00	0.68	-11.00	123.00
223349.00	0.03	0.44	0.13	0.00	0.87	-17.86	134.43
223449.00	0.03	0.07	0.14	0.00	0.76	-18.23	129.96
223548.00	0.03	-0.43	0.10	0.00	0.51	-13.19	135.72
223646.00	0.03	0.69	0.16	0.00	0.76	-17.76	107.02
223746.00	0.03	0.34	0.20	0.00	1.01	-18.21	90.39
223845.00	0.03	-0.33	0.17	0.00	1.26	-17.74	105.78
223943.00	0.03	0.16	0.18	0.00	1.51	-19.54	106.09
224043.00	0.03	0.19	0.20	0.00	1.76	-7.25	35.65
224142.00	0.03	0.51	0.25	0.00	2.01	-11.22	43.76
224240.00	0.03	-0.23	0.23	0.00	2.26	-15.27	65.57
224339.00	0.03	0.00	0.23	0.00	2.51	-14.50	62.25
224439.00	0.03	0.09	0.24	0.00	2.76	-14.79	60.90
224538.00	0.04	-0.03	0.24	0.00	3.01	-10.29	42.96
224636.00	0.03	0.06	0.24	0.00	3.26	-6.46	26.30
224736.00	0.03	-0.55	0.19	0.00	3.51	-6.89	36.63
224835.00	0.03	0.37	0.22	0.00	3.76	-15.45	68.24
224933.00	0.04	-0.11	0.21	0.00	4.01	-17.61	81.91
225033.00	0.03	0.24	0.24	0.00	4.26	-32.33	134.78
225132.00	0.04	-0.24	0.21	0.00	4.51	-38.49	178.70
225230.00	0.04	-0.40	0.17	0.00	4.76	-42.48	243.52
225330.00	0.07	-0.09	0.16	0.00	5.01	-37.33	226.11
225429.00	0.08	-0.13	0.15	0.00	5.26	-30.79	202.51
225527.00	0.04	-0.14	0.14	0.00	5.51	-23.43	170.06
225627.00	0.07	0.05	0.14	0.00	5.50	-22.12	155.32
225726.00	0.04	0.36	0.18	0.00	5.75	-24.60	137.17
225824.00	0.18	-0.22	0.16	0.00	5.90	-21.26	135.44
225928.00	0.04	-0.37	0.12	0.00	5.84	-14.09	119.26
226023.00	0.04	-0.74	0.05	0.00	5.59	-4.98	105.31
226121.00	0.05	0.21	0.07	0.00	5.34	-5.29	78.15
226221.00	0.04	-0.19	0.05	0.00	5.09	-3.09	63.01
226320.00	0.04	0.27	0.08	0.00	4.84	-3.87	50.93
226418.00	0.09	0.10	0.09	0.00	4.59	-6.59	77.08
226518.00	0.11	0.14	0.10	0.00	4.34	-13.27	133.48
226624.00	0.03	-0.05	0.09	0.00	4.19	-15.72	166.46
226715.00	0.08	0.37	0.13	0.00	4.36	-27.13	211.68
226814.00	0.09	0.44	0.17	0.00	4.61	-35.32	205.00
226914.00	0.12	0.35	0.21	0.00	4.83	-36.37	174.33
227019.00	0.07	-0.40	0.16	0.00	5.08	-22.62	136.75
227111.00	0.03	0.14	0.18	0.00	5.33	-16.10	90.23
227211.00	0.04	-0.27	0.15	0.00	5.58	-5.00	33.12
227310.00	0.05	-0.14	0.14	0.00	5.83	-8.78	64.16
227408.00	0.03	-0.15	0.12	0.00	6.08	-13.10	107.69
227508.00	0.04	-0.09	0.11	0.00	6.26	-16.18	143.84
227607.00	0.04	-0.04	0.11	0.00	6.43	-15.28	140.82
227705.00	0.14	-0.21	0.09	0.00	6.18	-12.43	141.10
227810.00	0.38	0.04	0.09	0.00	5.93	-13.12	141.81
227917.00	0.13	0.03	0.10	0.00	5.68	-14.22	148.83
228024.00	0.16	-0.11	0.08	0.00	5.43	-13.30	159.71
228129.00	0.21	0.35	0.12	0.00	5.18	-17.75	146.84
228236.00	0.04	-0.08	0.11	0.00	5.36	-17.41	155.08
228326.00	0.05	-0.04	0.11	0.00	5.56	-17.45	160.17
228417.00	0.05	0.13	0.12	0.00	5.31	-18.95	156.58
228510.00	0.04	0.03	0.12	0.00	5.06	-18.65	150.78
228604.00	0.04	0.25	0.15	0.00	5.31	-20.40	138.63
228698.00	0.05	0.08	0.15	0.00	5.56	-22.70	146.15
228795.00	0.13	0.10	0.16	0.00	5.31	-23.53	142.82
228901.00	0.07	0.24	0.19	0.00	5.56	-21.87	114.71
228995.00	0.04	-0.16	0.17	0.00	5.81	-19.85	113.09
229092.00	0.33	0.56	0.23	0.00	6.06	-21.13	90.88
229198.00	0.18	-0.21	0.21	0.00	6.31	-26.09	124.97
229302.00	0.03	-0.09	0.20	0.00	6.56	-23.58	118.44
229393.00	0.05	0.02	0.20	0.00	6.81	-16.60	82.64
229488.00	0.31	-0.35	0.16	0.00	7.06	-19.94	119.79
229592.00	0.05	0.37	0.20	0.00	7.31	-24.28	117.61
229686.00	0.04	-0.01	0.20	0.00	7.56	-22.59	109.96
229785.00	0.14	0.32	0.23	0.00	7.81	-27.73	116.16
229891.00	0.16	-0.15	0.22	0.00	8.06	-25.58	115.29
229994.00	0.04	-0.07	0.21	0.00	8.31	-27.83	129.73
230085.00	0.35	-0.04	0.21	0.00	8.56	-27.32	129.83
230189.00	0.27	0.03	0.21	0.00	8.81	-27.11	126.93
230294.00	0.10	-0.72	0.14	0.00	8.72	-16.63	122.36
230386.00	0.54	-0.12	0.12	0.00	8.69	-16.95	136.05
230503.00	0.27	-0.16	0.10	0.00	8.45	-12.57	119.43
230605.00	0.13	-0.45	0.06	0.00	8.20	-7.90	133.17
230709.00	0.08	0.09	0.07	0.00	7.95	-9.00	130.92
230803.00	0.31	-0.44	0.03	0.00	7.70	-3.89	144.70
230905.00	0.07	-0.08	0.02	0.00	7.45	-2.71	147.88
230996.00	0.06	-0.56	-0.03	0.00	7.70	5.03	155.14
231088.00	0.56	0.10	-0.02	0.00	7.95	3.83	165.40
231204.00	0.14	-0.15	-0.04	0.00	8.20	6.76	165.30
231309.00	0.56	0.29	-0.01	0.00	8.45	1.50	145.53
231427.00	0.48	0.17	0.01	0.00	8.20	-1.82	178.08
231533.00	0.57	0.35	0.05	0.00	7.95	-9.12	190.34
231650.00	0.29	0.32	0.08	0.00	7.70	-13.51	158.84
231756.00	0.17	0.58	0.15	0.00	7.73	-19.22	130.54
231863.00	0.41	0.12	0.16	0.00	7.90	-18.77	117.27
231969.00	0.30	-0.37	0.12	0.00	7.81	-16.08	133.91
232074.00	0.33	-0.36	0.08	0.00	7.56	-13.26	162.29
232177.00	0.54	-0.11	0.07	0.00	7.32	-12.08	172.15
232294.00	0.47	-0.06	0.06	0.00	7.44	-12.60	201.31
232397.00	0.40	0.34	0.10	0.00	7.26	-14.34	146.41
232504.00	0.20	-0.12	0.08	0.00	7.01	-9.60	113.12
232607.00	0.37	-0.18	0.07	0.00	6.81	-5.89	88.78
232712.00	0.42	-0.21	0.04	0.00	6.56	-5.20	116.66
232816.00	0.44	0.29	0.07	0.00	6.31	-8.23	110.05
232922.00	0.22	0.65	0.14	0.00	6.53	-15.19	104.94
233029.00	0.34	0.06	0.15	0.00	6.38	-20.35	134.83
233136.00	0.27	0.35	0.19	0.00	6.63	-24.38	128.94
233242.00	0.06	-0.09	0.18	0.00	6.88	-21.80	121.55
233333.00	0.04	0.23	0.20	0.00	7.13	-23.55	117.08
233425.00	0.05	-0.20	0.18	0.00	7.38	-21.85	120.15
233517.00	0.23	-0.26	0.16	0.00	7.60	-21.89	139.17
233621.00	0.60	-0.09	0.15	0.00	7.85	-23.43	158.54
233737.00	0.07	-0.39	0.10	0.00	7.60	-16.95	166.34
233828.00	0.12	-0.01	0.10	0.00	7.35	-16.16	160.30
233931.00	0.07	-0.25	0.07	0.00	7.10	-8.53	114.50
234021.00	0.16	0.44	0.11	0.00	6.85	-15.51	135.47
234128.00	0.11	0.10	0.13	0.00	6.60	-17.58	139.78
234233.00	0.12	-0.34	0.09	0.00	6.35	-14.14	157.93
234338.00	0.06	-0.07	0.08	0.00	6.10	-12.38	151.43
234428.00	0.08	0.01	0.08	0.00	5.85	-15.28	184.08
234522.00	0.37	-0.21	0.06	0.00	5.60	-11.78	187.25
234626.00	0.16	0.28	0.09	0.00	5.35	-12.37	133.57
234733.00	0.32	0.44	0.14	0.00	5.52	-17.96	127.82
234839.00	0.04	0.10	0.15	0.00	5.67	-17.24	114.18
234933.00	0.06	0.32	0.18	0.00	5.92	-16.73	91.79
235032.00	0.31	-0.41	0.14	0.00	6.02	-20.20	143.33
235136.00	0.23	0.34	0.18	0.00	6.21	-26.51	149.60
235242.00	0.26	0.42	0.22	0.00	6.46	-35.94	160.60
235348.00	0.17	-0.51	0.17	0.00	6.36	-24.13	143.52
235453.00	0.38	0.02	0.17	0.00	6.46	-22.18	130.07
235559.00	0.04	-0.27	0.14	0.00	6.71	-17.68	125.01
235650.00	0.04	-0.33	0.11	0.00	6.54	-13.99	126.19
235742.00	0.10	-0.04	0.11	0.00	6.29	-13.73	127.63
235845.00	0.18	-0.07	0.10	0.00	6.08	-15.75	156.94
235949.00	0.05	0.24	0.12	0.00	5.93	-16.87	134.56
236042.00	0.05	0.36	0.16	0.00	6.18	-16.34	102.33
236136.00	0.11	-0.20	0.14	0.00	6.02	-16.86	120.27
236238.00	0.05	-0.07	0.13	0.00	6.27	-11.66	87.67
236329.00	0.05	0.08	0.14	0.00	6.21	-12.02	85.51
236423.00	0.09	-0.89	0.06	0.00	5.96	-7.41	131.74
236517.00	0.05	-0.03	0.05	0.00	5.71	-7.22	133.94
236616.00	0.04	-0.05	0.05	0.00	5.46	-7.94	162.64
236715.00	0.04	0.50	0.10	0.00	5.21	-14.45	146.40
236814.00	0.09	-0.23	0.08	0.00	4.96	-11.86	157.28
236913.00	0.08	0.22	0.10	0.00	4.71	-13.49	137.95
237011.00	0.04	-0.54	0.04	0.00	4.46	-8.03	178.84
237111.00	0.16	0.07	0.05	0.00	4.21	-11.20	215.31
237217.00	0.33	-0.00	0.05	0.00	3.98	-13.62	263.48
237322.00	0.06	0.02	0.05	0.00	3.73	-15.71	289.54
237415.00	0.04	0.61	0.11	0.00	3.75	-28.14	251.91
237509.00	0.13	-0.47	0.07	0.00	3.50	-15.24	226.35
237612.00	0.11	0.10	0.08	0.00	3.25	-11.59	149.06
237718.00	0.02	-0.26	0.05	0.00	3.00	-6.93	139.19
237809.00	0.05	0.66	0.11	0.00	3.08	-13.86	125.49
237902.00	0.03	0.02	0.11	0.00	2.83	-17.87	158.41
238002.00	0.03	-0.11	0.10	0.00	2.76	-17.29	169.89
238101.00	0.03	0.34	0.14	0.00	2.89	-21.53	157.95
238200.00	0.03	-0.14	0.12	0.00	3.14	-15.46	126.72
238299.00	0.03	0.08	0.13	0.00	2.89	-14.86	113.85
238398.00	0.03	-0.04	0.13	0.00	3.14	-13.86	109.48
238497.00	0.03	-0.35	0.09	0.00	2.89	-11.25	122.97
238596.00	0.03	0.12	0.10	0.00	2.64	-12.48	120.80
238695.00	0.03	-0.38	0.07	0.00	2.39	-9.79	149.19
238794.00	0.04	0.43	0.11	0.00	2.14	-13.91	128.33
238893.00	0.03	-0.10	0.10	0.00	1.99	-10.96	111.08
238992.00	0.03	0.40	0.14	0.00	2.24	-13.09	94.06
239091.00	0.03	-0.00	0.14	0.00	2.49	-13.71	98.56
239190.00	0.03	0.08	0.15	0.00	2.53	-17.40	118.15
239289.00	0.03	-0.36	0.11	0.00	2.31	-13.69	122.73
239388.00	0.03	0.44	0.15	0.00	2.56	-17.79	114.09
239486.00	0.03	-0.12	0.14	0.00	2.81	-18.03	124.96
239586.00	0.03	0.27	0.17	0.00	3.06	-14.71	85.61
239685.00	0.03	0.35	0.20	0.00	3.31	-20.47	98.57
239783.00	0.03	0.05	0.21	0.00	3.56	-25.59	120.11
239883.00	0.03	-0.19	0.19	0.00	3.81	-22.15	114.65
239982.00	0.03	0.13	0.20	0.00	4.06	-22.00	106.24
240080.00	0.04	-0.08	0.20	0.00	4.31	-22.18	111.34
240180.00	0.03	0.05	0.20	0.00	4.56	-23.60	115.71
240279.00	0.03	0.26	0.23	0.00	4.81	-26.51	115.08
240377.00	0.04	-0.06	0.22	0.00	5.06	-22.25	99.38
240477.00	0.06	0.03	0.22	0.00	5.31	-30.39	133.69
240576.00	0.13	-0.22	0.20	0.00	5.56	-33.52	163.81
240679.00	0.11	-0.20	0.18	0.00	5.80	-38.40	209.93
240784.00	0.45	-0.32	0.15	0.00	6.05	-41.83	281.18
240887.00	0.15	-0.05	0.14	0.00	6.20	-41.02	285.60
240993.00	0.40	-0.24	0.12	0.00	6.45	-33.82	286.54
241096.00	0.42	-0.24	0.09	0.00	6.54	-21.11	225.87
241201.00	0.38	-0.11	0.08	0.00	6.57	-17.73	217.09
241305.00	0.13	0.34	0.12	0.00	6.32	-21.58	183.45
241411.00	0.06	0.41	0.16	0.00	6.57	-21.98	135.33
241505.00	0.13	-0.46	0.12	0.00	6.32	-15.00	126.78
241609.00	0.46	-0.07	0.11	0.00	6.57	-11.39	103.00
241714.00	0.11	-0.43	0.07	0.00	6.32	-5.34	81.59
241818.00	0.07	-0.13	0.05	0.00	6.07	-4.25	82.66
241909.00	0.09	-0.05	0.05	0.00	5.82	-4.46	95.98
242000.00	0.50	0.36	0.08	0.00	5.72	-6.44	81.01
242107.00	0.06	0.23	0.10	0.00	5.47	-9.25	89.03
242201.00	0.04	0.18	0.12	0.00	5.22	-10.99	90.45
242294.00	0.04	0.23	0.14	0.00	5.38	-11.27	78.49
242387.00	0.13	-0.00	0.14	0.00	5.54	-12.26	85.47
242492.00	0.16	-0.00	0.14	0.00	5.77	-7.13	49.85
242595.00	0.04	0.31	0.17	0.00	6.02	-8.28	47.18
242689.00	0.23	0.38	0.21	0.00	6.27	-10.04	47.19
242795.00	0.25	-0.15	0.19	0.00	6.52	-6.73	34.27
242898.00	0.15	-0.01	0.19	0.00	6.77	-10.23	52.28
243003.00	0.04	0.28	0.22	0.00	7.02	-7.70	34.06
243096.00	0.05	-0.24	0.20	0.00	7.27	-6.59	32.55
243187.00	0.11	0.02	0.20	0.00	7.06	-6.70	32.82
243293.00	0.05	-0.04	0.20	0.00	7.31	-6.38	32.03
243384.00	0.06	-0.21	0.18	0.00	7.56	-6.22	34.66
243475.00	0.10	0.05	0.18	0.00	7.31	-6.47	35.20
243581.00	0.07	0.19	0.20	0.00	7.56	-7.02	34.21
243675.00	0.04	-0.16	0.19	0.00	7.81	-6.90	36.32
243766.00	0.12	0.50	0.23	0.00	8.06	-8.26	34.82
243872.00	0.05	0.14	0.25	0.00	8.31	-8.56	33.86
243965.00	0.05	0.04	0.25	0.00	8.56	-6.99	27.22
244061.00	0.25	-0.12	0.24	0.00	8.81	-8.65	35.33
244164.00	0.05	-0.06	0.23	0.00	9.06	-14.92	62.58
244254.00	0.07	0.57	0.29	0.00	9.31	-16.53	56.26
244348.00	0.16	-0.22	0.26	0.00	9.56	-9.30	34.26
244453.00	0.31	-0.25	0.24	0.00	9.81	-13.43	55.07
244556.00	0.09	0.23	0.26	0.00	10.00	-9.37	34.85
244649.00	0.11	-0.37	0.23	0.00	10.00	-8.29	35.72
244754.00	0.39	-0.33	0.19	0.00	10.00	-6.72	34.27
244857.00	0.11	-0.37	0.16	0.00	9.80	-5.37	34.21
244962.00	0.24	-0.49	0.10	0.00	9.55	-3.32	31.65
245065.00	0.07	-0.31	0.07	0.00	9.30	-2.36	32.29
245155.00	0.07	0.07	0.08	0.00	9.05	-2.15	27.00
245250.00	0.05	-0.35	0.05	0.00	8.80	-1.10	23.63
245340.00	0.06	-0.53	-0.00	0.00	9.05	0.02	20.20
245431.00	0.06	-0.52	-0.05	0.00	9.30	1.04	21.53
245526.00	0.05	-0.52	-0.10	0.00	9.55	1.73	17.74
245625.00	0.05	0.20	-0.08	0.00	9.80	1.56	20.14
245724.00	0.44	-0.01	-0.08	0.00	10.00	1.81	23.11
245827.00	0.19	-0.36	-0.11	0.00	10.00	2.79	24.21
245931.00	0.17	-0.66	-0.18	0.00	9.75	3.14	16.90
246034.00	0.59	0.19	-0.16	0.00	9.50	2.91	17.58
246151.00	0.32	-0.28	-0.20	0.00	9.64	3.41	17.06
246254.00	0.32	-0.54	-0.25	0.00	9.39	4.51	17.46
246359.00	0.46	0.09	-0.24	0.00	9.14	4.87	19.61
246462.00	0.11	0.37	-0.21	0.00	8.89	3.98	19.13
246566.00	0.23	0.34	-0.17	0.00	8.78	3.64	21.25
246670.00	0.21	-0.16	-0.19	0.00	8.83	3.87	20.51
246774.00	0.36	-0.09	-0.20	0.00	9.08	4.07	20.47
246878.00	0.38	-0.36	-0.23	0.00	8.97	5.63	23.71
246981.00	0.22	-0.26	-0.26	0.00	8.72	7.21	27.16
247085.00	0.13	-0.51	-0.31	0.00	8.47	20.85	64.48
247188.00	0.05	0.70	-0.24	0.00	8.72	17.77	72.38
247281.00	0.05	0.49	-0.20	0.00	8.97	5.31	26.82
247374.00	0.05	-0.28	-0.22	0.00	9.22	5.56	24.72
247464.00	0.25	0.04	-0.22	0.00	8.97	4.50	20.38
247569.00	0.48	-0.22	-0.24	0.00	9.22	4.86	19.84
247671.00	0.09	0.14	-0.23	0.00	9.44	4.38	19.04
247766.00	0.43	0.00	-0.23	0.00	9.19	4.43	19.26
247869.00	0.37	0.26	-0.20	0.00	9.18	4.17	20.68
247973.00	0.05	0.28	-0.17	0.00	9.43	3.52	20.58
248067.00	0.53	-0.15	-0.18	0.00	9.18	3.45	18.57
248184.00	0.70	0.04	-0.18	0.00	8.93	3.07	16.92
248301.00	0.47	0.31	-0.14	0.00	9.18	2.64	18.27
248406.00	0.62	0.18	-0.13	0.00	9.43	2.47	19.61
248522.00	0.59	0.10	-0.11	0.00	9.68	3.05	26.66
248639.00	0.09	0.14	-0.10	0.00	9.93	2.65	27.21
248733.00	0.32	0.22	-0.08	0.00	10.00	1.83	24.06
248838.00	0.64	0.11	-0.06	0.00	10.00	1.63	25.29
248954.00	0.34	0.14	-0.05	0.00	10.00	1.20	25.07
249059.00	0.64	0.48	0.00	0.00	9.75	-0.08	27.34
249176.00	0.24	-0.31	-0.03	0.00	10.00	1.16	34.61
249279.00	0.06	0.11	-0.02	0.00	10.00	0.77	35.20
249373.00	0.05	0.35	0.01	0.00	9.75	-0.29	26.08
249465.00	0.05	-0.23	-0.01	0.00	10.00	0.26	24.85
249556.00	0.06	0.29	0.02	0.00	9.75	-0.42	26.33
249650.00	0.28	-0.24	-0.01	0.00	10.00	0.16	24.85
249754.00	0.31	-0.33	-0.04	0.00	10.00	1.11	27.06
249857.00	0.06	0.05	-0.04	0.00	10.00	0.94	26.06
249950.00	0.14	-0.75	-0.11	0.00	9.87	2.81	26.43
250053.00	0.07	-0.10	-0.12	0.00	10.00	3.24	27.92
250143.00	0.37	-0.14	-0.13	0.00	10.00	3.23	25.13
250248.00	0.74	-0.23	-0.15	0.00	10.00	4.01	26.28
250364.00	0.29	0.18	-0.13	0.00	10.00	3.17	24.16
250469.00	0.65	-0.53	-0.19	0.00	9.75	4.77	25.39
250585.00	0.06	-0.50	-0.24	0.00	9.98	6.49	26.03
250675.00	0.06	-0.71	-0.31	0.00	9.73	8.14	25.57
250773.00	0.07	0.14	-0.29	0.00	9.58	7.73	25.43
250872.00	0.07	-0.46	-0.34	0.00	9.83	7.28	20.53
250971.00	0.70	0.33	-0.31	0.00	9.58	6.53	20.54
251088.00	0.70	0.14	-0.29	0.00	9.33	5.74	19.14
251206.00	0.66	0.29	-0.26	0.00	9.08	5.31	20.19
251324.00	0.52	0.01	-0.26	0.00	8.83	6.42	24.51
251440.00	0.20	-0.36	-0.30	0.00	8.58	7.95	25.89
251543.00	0.03	0.02	-0.30	0.00	8.33	5.77	18.90
251637.00	0.57	0.11	-0.29	0.00	8.08	5.39	18.33
251755.00	0.43	0.16	-0.27	0.00	7.83	5.33	19.49
251858.00	0.24	-0.08	-0.28	0.00	7.58	6.25	22.08
251961.00	0.05	0.08	-0.27	0.00	7.33	6.70	24.44
252060.00	0.04	-0.13	-0.28	0.00	7.58	7.21	25.07
252160.00	0.05	0.17	-0.26	0.00	7.38	6.91	25.67
252258.00	0.09	-0.39	-0.30	0.00	7.36	6.60	21.24
252357.00	0.25	-0.38	-0.34	0.00	7.61	7.17	20.33
252461.00	0.22	-0.08	-0.35	0.00	7.86	7.41	20.48
252564.00	0.29	0.33	-0.31	0.00	7.61	7.36	22.73
252667.00	0.11	0.66	-0.24	0.00	7.36	6.69	26.77
252771.00	0.05	-0.08	-0.25	0.00	7.61	6.92	26.71
252862.00	0.05	0.28	-0.23	0.00	7.78	5.56	23.97
252958.00	0.07	0.10	-0.22	0.00	7.85	4.00	18.02
253053.00	0.08	-0.02	-0.22	0.00	8.10	4.86	21.71
253149.00	0.04	0.60	-0.16	0.00	8.35	3.90	23.81
253248.00	0.05	0.43	-0.12	0.00	8.60	3.15	26.14
253347.00	0.04	-0.05	-0.13	0.00	8.85	3.39	26.87
253446.00	0.05	0.34	-0.09	0.00	9.10	2.57	27.99
253545.00	0.09	0.07	-0.08	0.00	9.35	2.90	34.22
253644.00	0.04	0.06	-0.08	0.00	9.60	2.61	33.11
253743.00	0.11	0.32	-0.05	0.00	9.85	1.29	27.31
253847.00	0.56	-0.44	-0.09	0.00	10.00	6.29	67.47
253964.00	0.06	0.06	-0.09	0.00	10.00	3.86	44.67
254057.00	0.32	0.29	-0.06	0.00	10.00	4.64	78.67
254160.00	0.26	0.03	-0.06	0.00	10.00	3.36	60.54
254265.00	0.36	0.07	-0.05	0.00	10.00	3.78	78.72
254368.00	0.34	0.15	-0.03	0.00	10.00	1.03	31.81
254472.00	0.25	-0.60	-0.09	0.00	10.00	7.79	82.40
254575.00	0.09	0.12	-0.08	0.00	10.00	5.26	63.70
254668.00	0.06	-0.46	-0.12	0.00	10.00	11.14	88.81
254759.00	0.06	0.33	-0.09	0.00	10.00	4.65	49.08
254853.00	0.06	0.10	-0.09	0.00	10.00	7.68	89.71
254946.00	0.05	0.27	-0.06	0.00	10.00	7.65	126.03
255039.00	0.06	0.08	-0.05	0.00	10.00	4.81	90.99
255132.00	0.31	-0.67	-0.11	0.00	10.00	3.59	31.07
255236.00	0.13	0.21	-0.09	0.00	10.00	2.24	24.02
255339.00	0.23	0.04	-0.09	0.00	10.00	2.07	23.09
255442.00	0.33	0.36	-0.05	0.00	10.00	1.19	22.91
255546.00	0.06	-0.21	-0.07	0.00	10.00	1.54	20.82
255637.00	0.67	0.35	-0.04	0.00	10.00	0.91	21.54
255754.00	0.16	0.32	-0.00	0.00	10.00	0.11	24.13
255857.00	0.46	-0.78	-0.09	0.00	10.00	1.89	22.16
255962.00	0.71	0.33	-0.05	0.00	10.00	1.47	29.11
256078.00	0.27	0.02	-0.05	0.00	10.00	5.14	107.13
256183.00	0.71	-0.15	-0.06	0.00	10.00	6.24	97.02
256300.00	0.28	-0.37	-0.11	0.00	10.00	14.92	137.80
256402.00	0.14	0.36	-0.07	0.00	10.00	8.23	115.18
256505.00	0.06	-0.46	-0.12	0.00	10.00	11.27	94.29
256595.00	0.07	-0.29	-0.15	0.00	10.00	6.78	46.37
256687.00	0.60	-0.13	-0.16	0.00	10.00	8.58	54.10
256804.00	0.53	-0.09	-0.17	0.00	9.92	7.67	45.20
256920.00	0.20	-0.32	-0.21	0.00	9.67	5.67	27.26
257024.00	0.13	0.03	-0.20	0.00	9.42	5.54	27.03
257127.00	0.08	0.37	-0.16	0.00	9.67	4.48	26.97
257220.00	0.05	0.45	-0.12	0.00	9.92	3.04	24.67
257314.00	0.54	0.44	-0.08	0.00	10.00	2.13	25.99
257430.00	0.19	-0.35	-0.12	0.00	10.00	3.38	27.38
257533.00	0.06	-0.44	-0.17	0.00	10.00	4.80	28.22
257625.00	0.48	-0.55	-0.22	0.00	10.00	6.39	28.70
257727.00	0.11	-0.09	-0.23	0.00	9.75	6.60	28.39
257830.00	0.07	-0.35	-0.26	0.00	10.00	7.49	27.62
257921.00	0.06	-0.37	-0.30	0.00	10.00	7.82	25.40
258011.00	0.06	0.17	-0.28	0.00	9.90	6.16	21.13
258105.00	0.30	0.07	-0.28	0.00	9.65	5.28	18.59
258209.00	0.61	-0.16	-0.29	0.00	9.40	5.78	19.13
258326.00	0.22	-0.03	-0.30	0.00	9.15	7.36	23.99
258428.00	0.06	0.59	-0.24	0.00	9.40	6.01	24.87
258522.00	0.04	0.45	-0.19	0.00	9.65	4.63	23.44
258615.00	0.05	-0.27	-0.22	0.00	9.90	4.46	19.93
258706.00	0.66	-0.12	-0.23	0.00	9.65	5.04	21.43
258823.00	0.47	0.40	-0.18	0.00	9.90	4.92	26.38
258926.00	0.05	0.22	-0.16	0.00	10.00	4.58	27.99
259020.00	0.05	-0.03	-0.16	0.00	10.00	4.73	28.49
259110.00	0.06	0.38	-0.13	0.00	10.00	7.58	57.74
259204.00	0.05	0.15	-0.12	0.00	10.00	3.28	27.91
259298.00	0.48	-0.50	-0.16	0.00	10.00	4.49	27.22
259403.00	0.78	-0.13	-0.18	0.00	10.00	4.33	24.23
259520.00	0.75	0.03	-0.17	0.00	9.75	4.68	26.68
259638.00	0.66	0.16	-0.15	0.00	9.70	4.26	27.26
259755.00	0.09	-0.18	-0.18	0.00	9.95	5.02	28.18
259845.00	0.05	-0.28	-0.20	0.00	10.00	5.27	25.80
259936.00	0.37	-0.36	-0.23	0.00	9.85	5.37	22.55
260040.00	0.62	-0.24	-0.26	0.00	9.60	5.06	19.10
260158.00	0.65	0.28	-0.23	0.00	9.35	5.61	24.46
260275.00	0.27	0.35	-0.18	0.00	9.25	4.97	26.62
260379.00	0.05	0.28	-0.16	0.00	9.50	4.46	28.54
260475.00	0.05	-0.09	-0.16	0.00	9.75	4.62	27.98
260574.00	0.05	-0.46	-0.21	0.00	10.00	5.73	26.99
260673.00	0.05	0.39	-0.17	0.00	10.00	3.76	21.92
260772.00	0.46	0.11	-0.16	0.00	10.00	3.56	22.19
260878.00	0.67	0.03	-0.16	0.00	9.79	3.86	24.55
260994.00	0.11	-0.01	-0.16	0.00	10.00	4.22	26.75
261097.00	0.07	-0.29	-0.19	0.00	10.00	5.06	26.86
261188.00	0.06	-0.77	-0.26	0.00	9.84	6.23	23.81
261279.00	0.50	-0.47	-0.30	0.00	9.59	6.81	22.15
261383.00	0.24	0.13	-0.29	0.00	9.34	8.20	27.97
261486.00	0.12	-0.27	-0.31	0.00	9.09	8.97	27.73
261590.00	0.08	0.31	-0.28	0.00	9.27	7.78	27.01
261683.00	0.05	0.23	-0.26	0.00	9.34	7.01	26.42
261776.00	0.07	-0.17	-0.27	0.00	9.59	6.16	21.86
261868.00	0.69	0.30	-0.25	0.00	9.34	5.49	21.80
261985.00	0.56	0.10	-0.24	0.00	9.09	5.91	24.64
262100.00	0.06	-0.02	-0.24	0.00	9.34	6.20	25.59
262192.00	0.26	0.61	-0.18	0.00	9.59	4.90	26.64
262295.00	0.05	0.04	-0.18	0.00	9.78	4.75	26.41
262388.00	0.14	-0.54	-0.23	0.00	9.53	5.18	22.35
262493.00	0.65	0.24	-0.20	0.00	9.28	4.71	22.94
262608.00	0.07	-0.15	-0.22	0.00	9.53	6.00	26.93
262699.00	0.08	0.09	-0.21	0.00	9.75	5.99	27.99
262792.00	0.06	0.09	-0.20	0.00	9.94	5.65	27.53
262885.00	0.05	0.17	-0.19	0.00	10.00	5.31	28.13
262978.00	0.22	0.65	-0.13	0.00	10.00	3.48	27.37
263083.00	0.26	-0.01	-0.13	0.00	10.00	3.60	28.13
263186.00	0.24	0.23	-0.10	0.00	10.00	2.81	26.94
263290.00	0.55	0.22	-0.08	0.00	10.00	2.36	29.05
263407.00	0.07	0.29	-0.05	0.00	10.00	1.28	27.05
263500.00	0.19	0.01	-0.05	0.00	10.00	1.33	28.59
263604.00	0.21	0.50	0.01	0.00	9.75	-0.16	28.36
263710.00	0.17	-0.19	-0.01	0.00	10.00	0.42	28.36
263814.00	0.22	-0.13	-0.03	0.00	10.00	0.81	29.13
263918.00	0.43	0.34	0.01	0.00	9.75	-0.54	76.41
264025.00	0.18	-0.19	-0.01	0.00	10.00	0.90	65.18
264128.00	0.08	0.28	0.01	0.00	9.75	-1.03	68.63
264222.00	0.08	-0.21	-0.00	0.00	10.00	0.36	74.53
264313.00	0.07	0.08	0.00	0.00	9.75	-0.23	79.30
264409.00	0.73	0.00	0.00	0.00	9.50	-0.27	89.50
264525.00	0.10	0.30	0.04	0.00	9.25	-2.27	59.38
264632.00	0.58	0.11	0.05	0.00	9.00	-1.47	29.37
264750.00	0.26	-0.23	0.02	0.00	8.75	-1.13	50.35
264853.00	0.21	0.52	0.08	0.00	8.50	-2.75	36.27
264961.00	0.53	0.27	0.11	0.00	8.25	-12.77	120.77
265077.00	0.24	0.18	0.13	0.00	8.00	-3.49	27.37
265184.00	0.38	-0.09	0.12	0.00	8.25	-7.00	59.41
265288.00	0.27	0.33	0.15	0.00	8.28	-8.09	53.03
265395.00	0.46	0.39	0.19	0.00	8.53	-6.53	33.43
265501.00	0.37	-0.07	0.19	0.00	8.78	-11.12	59.19
265606.00	0.28	-0.15	0.17	0.00	9.03	-10.93	63.83
265709.00	0.46	0.26	0.20	0.00	9.28	-6.77	33.97
265817.00	0.44	-0.17	0.18	0.00	9.53	-5.02	27.92
265920.00	0.24	0.27	0.21	0.00	9.78	-5.70	27.26
266027.00	0.10	-0.25	0.18	0.00	10.00	-4.73	26.16
266130.00	0.08	0.28	0.21	0.00	10.00	-5.79	27.50
266224.00	0.58	-0.06	0.20	0.00	10.00	-5.63	27.54
266341.00	0.23	-0.02	0.20	0.00	10.00	-5.53	27.29
266444.00	0.37	0.04	0.20	0.00	10.00	-4.47	21.56
266551.00	0.10	-0.36	0.17	0.00	9.91	-3.37	20.15
266655.00	0.05	-0.26	0.14	0.00	10.00	-2.88	20.68
266746.00	0.07	-0.50	0.09	0.00	9.75	-2.32	24.74
266838.00	0.36	-0.27	0.07	0.00	9.50	-1.75	25.53
266941.00	0.22	-0.37	0.03	0.00	9.25	-1.98	65.15
267044.00	0.29	0.37	0.07	0.00	9.00	-3.62	52.41
267152.00	0.21	-0.08	0.06	0.00	8.75	-1.60	26.78
267256.00	0.52	-0.03	0.06	0.00	8.50	-1.30	22.91
267373.00	0.17	-0.15	0.04	0.00	8.25	-0.77	19.97
267478.00	0.20	-0.40	-0.00	0.00	8.50	0.06	19.54
267582.00	0.06	-0.47	-0.05	0.00	8.75	1.08	21.07
267672.00	0.05	-0.42	-0.09	0.00	9.00	2.07	23.09
267762.00	0.06	0.14	-0.08	0.00	9.25	1.37	17.98
267855.00	0.05	-0.67	-0.14	0.00	9.50	1.90	13.65
267945.00	0.06	-0.18	-0.15	0.00	9.75	1.69	10.85
268037.00	0.05	-0.03	-0.16	0.00	10.00	1.84	11.56
268127.00	0.07	-0.25	-0.18	0.00	10.00	2.64	14.52
268217.00	0.06	-0.62	-0.24	0.00	10.00	4.42	18.37
268307.00	0.06	-0.24	-0.26	0.00	10.00	6.53	24.74
268398.00	0.06	0.10	-0.25	0.00	9.97	5.42	21.34
268494.00	0.06	-0.41	-0.29	0.00	10.00	6.00	20.23
268594.00	0.07	0.16	-0.27	0.00	9.97	4.85	17.37
268692.00	0.59	-0.14	-0.29	0.00	9.72	4.98	16.89
268808.00	0.08	0.01	-0.29	0.00	9.48	6.87	23.38
268901.00	0.05	0.63	-0.23	0.00	9.73	5.93	25.65
268994.00	0.05	-0.05	-0.23	0.00	9.98	5.60	23.72
269088.00	0.29	-0.56	-0.28	0.00	9.73	6.25	21.35
269192.00	0.06	0.24	-0.26	0.00	9.82	6.58	24.73
269286.00	0.05	-0.60	-0.32	0.00	10.00	8.36	25.50
269385.00	0.06	-0.65	-0.38	0.00	10.00	13.01	32.41
269485.00	0.07	-0.23	-0.40	0.00	10.00	45.69	106.76
269583.00	0.07	0.07	-0.40	0.00	10.00	18.03	42.89
269682.00	0.26	-0.43	-0.44	0.00	10.00	19.67	41.78
269786.00	0.55	-0.12	-0.45	0.00	10.00	12.30	25.27
269901.00	0.07	0.84	-0.36	0.00	10.00	9.46	25.38
269998.00	0.06	-0.29	-0.39	0.00	10.00	10.75	26.53
270088.00	0.10	0.32	-0.36	0.00	9.93	9.81	26.34
270190.00	0.06	-0.04	-0.36	0.00	10.00	9.47	25.11
270281.00	0.43	0.17	-0.35	0.00	10.00	6.54	18.18
270386.00	0.74	-0.25	-0.37	0.00	10.00	7.90	20.30
270501.00	0.28	-0.13	-0.39	0.00	10.00	10.11	24.86
270604.00	0.06	0.41	-0.34	0.00	10.00	9.82	27.44
270695.00	0.06	0.15	-0.33	0.00	10.00	36.75	107.42
270785.00	0.06	-0.06	-0.33	0.00	10.00	30.47	87.60
270876.00	0.49	-0.31	-0.36	0.00	10.00	9.44	24.85
270980.00	-5.00	-0.25	-0.39	0.00	9.75	8.44	20.58
271069.00	0.81	0.49	-0.35	0.00	10.00	7.38	20.50
271185.00	0.46	0.65	-0.27	0.00	10.00	5.99	21.66
271289.00	0.05	0.55	-0.21	0.00	10.00	5.30	24.53
271381.00	0.10	0.56	-0.16	0.00	9.82	3.85	23.58
271484.00	0.16	-0.73	-0.24	0.00	9.57	4.08	16.92
271589.00	0.75	0.13	-0.22	0.00	9.32	3.34	14.78
271707.00	0.64	0.05	-0.22	0.00	9.07	3.97	18.03
271822.00	0.06	0.27	-0.19	0.00	9.32	4.24	22.55
271917.00	0.04	-0.11	-0.20	0.00	9.57	5.38	27.06
272007.00	0.06	0.23	-0.18	0.00	9.82	4.27	23.99
272100.00	0.06	-0.63	-0.23	0.00	9.96	4.85	20.31
272191.00	0.27	-0.21	-0.25	0.00	9.71	3.17	12.23
272294.00	0.23	-0.14	-0.27	0.00	9.46	0.92	3.35
272398.00	0.06	0.21	-0.25	0.00	9.59	3.74	14.89
272491.00	0.05	-0.44	-0.29	0.00	9.70	5.84	19.81
272581.00	0.06	-0.20	-0.30	0.00	9.95	5.85	18.65
272672.00	0.06	0.41	-0.27	0.00	10.00	0.84	3.07
272765.00	0.14	-0.74	-0.34	0.00	9.78	2.53	7.26
272869.00	0.09	0.25	-0.31	0.00	9.77	2.75	8.61
272962.00	0.05	0.06	-0.30	0.00	9.52	4.41	14.08
273054.00	0.06	0.28	-0.28	0.00	9.61	4.38	15.34
273148.00	0.05	-0.21	-0.30	0.00	9.86	5.11	16.63
273247.00	0.06	-0.18	-0.32	0.00	10.00	5.54	16.94
273345.00	0.06	-0.03	-0.32	0.00	10.00	3.39	10.25
273444.00	0.07	-0.35	-0.35	0.00	10.00	5.52	14.97
273544.00	0.06	-0.15	-0.37	0.00	10.00	5.53	14.32
273642.00	0.06	-0.24	-0.39	0.00	10.00	6.89	16.67
273741.00	0.06	-0.45	-0.44	0.00	10.00	8.72	18.72
273841.00	0.11	-0.07	-0.44	0.00	10.00	7.38	15.53
273945.00	0.59	0.35	-0.41	0.00	10.00	1.55	3.60
274062.00	0.52	0.49	-0.35	0.00	10.00	5.47	14.99
274179.00	0.24	0.21	-0.33	0.00	10.00	6.17	18.31
274282.00	0.18	0.36	-0.29	0.00	9.75	5.61	18.95
274385.00	0.06	0.25	-0.26	0.00	9.86	5.76	21.49
274479.00	0.06	0.96	-0.17	0.00	10.00	3.79	21.92
274573.00	0.06	-0.53	-0.22	0.00	10.00	3.29	14.59
274664.00	0.20	-0.28	-0.25	0.00	9.75	3.61	14.31
274767.00	0.06	-0.03	-0.25	0.00	10.00	5.06	19.79
274859.00	0.05	-0.55	-0.30	0.00	9.89	5.98	19.30
274949.00	0.07	-0.28	-0.33	0.00	10.00	6.54	19.35
275039.00	0.06	0.37	-0.29	0.00	10.00	5.33	17.67
275133.00	0.05	-0.14	-0.31	0.00	10.00	4.27	13.51
275226.00	0.24	-0.04	-0.31	0.00	9.75	4.86	15.20
275332.00	0.65	0.31	-0.28	0.00	9.50	4.30	15.16
275449.00	0.38	0.26	-0.25	0.00	9.25	3.80	15.08
275553.00	0.17	0.05	-0.24	0.00	9.00	3.91	15.89
275656.00	0.07	-0.15	-0.26	0.00	9.25	5.02	19.11
275747.00	0.06	-0.13	-0.27	0.00	9.50	5.31	19.27
275838.00	0.07	-0.19	-0.29	0.00	9.75	4.51	15.31
275930.00	0.35	-0.10	-0.30	0.00	9.50	4.13	13.55
276034.00	0.29	0.23	-0.27	0.00	9.25	3.96	14.22
276139.00	0.46	-0.17	-0.29	0.00	9.09	5.52	18.52
276242.00	0.06	0.41	-0.25	0.00	9.34	5.07	20.02
276335.00	0.05	0.44	-0.21	0.00	9.59	4.67	22.22
276429.00	0.05	-0.35	-0.24	0.00	9.84	4.38	17.93
276519.00	0.06	-0.68	-0.30	0.00	9.59	4.73	15.24
276613.00	0.11	0.11	-0.29	0.00	9.34	4.99	16.67
276716.00	0.09	0.09	-0.28	0.00	9.25	5.61	19.41
276810.00	0.06	-0.32	-0.31	0.00	9.43	6.82	21.17
276910.00	0.05	-0.28	-0.34	0.00	9.68	8.53	24.12
277009.00	0.06	0.19	-0.32	0.00	9.93	8.22	24.75
277107.00	0.27	0.03	-0.32	0.00	10.00	6.53	19.83
277213.00	0.84	-0.03	-0.32	0.00	10.00	6.18	18.54
277329.00	0.38	-0.08	-0.33	0.00	10.00	8.17	23.73
277433.00	0.06	0.65	-0.26	0.00	10.00	6.86	25.42
277525.00	0.08	0.31	-0.24	0.00	10.00	6.55	27.33
277619.00	0.05	0.28	-0.21	0.00	10.00	5.88	27.75
277712.00	0.17	0.12	-0.20	0.00	9.75	4.60	22.96
277818.00	0.63	-0.31	-0.23	0.00	9.50	5.46	23.26
277934.00	0.06	0.03	-0.23	0.00	9.48	5.66	24.45
278027.00	0.05	0.43	-0.19	0.00	9.73	4.77	25.14
278120.00	0.05	-0.02	-0.19	0.00	9.98	4.88	25.37
278210.00	0.06	-0.21	-0.21	0.00	10.00	4.91	23.14
278301.00	0.06	0.21	-0.19	0.00	10.00	4.08	21.17
278396.00	0.47	-0.12	-0.20	0.00	10.00	3.83	18.72
278501.00	0.78	-0.11	-0.21	0.00	9.88	3.46	15.99
278619.00	0.69	0.19	-0.19	0.00	9.63	3.67	18.97
278734.00	0.22	0.22	-0.17	0.00	9.38	3.11	18.63
278841.00	0.65	-0.01	-0.17	0.00	9.63	3.39	20.14
278957.00	0.35	-0.30	-0.20	0.00	9.80	3.00	14.65
279061.00	0.55	0.21	-0.18	0.00	9.55	2.23	12.25
279179.00	0.63	-0.03	-0.18	0.00	9.65	3.20	17.32
279296.00	0.19	-0.24	-0.21	0.00	9.40	3.48	16.20
279399.00	0.13	-0.20	-0.23	0.00	9.15	3.86	16.33
279502.00	0.15	0.02	-0.23	0.00	8.90	4.26	18.18
279606.00	0.15	-0.08	-0.24	0.00	8.65	3.97	16.30
279710.00	0.57	-0.26	-0.27	0.00	8.40	2.33	8.56
279829.00	0.50	-0.16	-0.28	0.00	8.15	4.25	14.54
279946.00	0.42	-0.27	-0.32	0.00	8.40	5.28	16.14
280049.00	0.08	0.39	-0.28	0.00	8.65	4.51	15.94
280142.00	0.40	0.08	-0.27	0.00	8.40	4.84	17.59
280247.00	0.49	-0.15	-0.28	0.00	8.41	4.82	16.50
280350.00	0.35	-0.74	-0.36	0.00	8.61	4.80	12.71
280454.00	0.19	0.55	-0.30	0.00	8.36	4.71	15.04
280558.00	0.52	0.36	-0.27	0.00	8.11	5.24	19.28
280674.00	0.06	0.36	-0.22	0.00	8.36	4.40	19.27
280770.00	0.05	0.13	-0.21	0.00	8.52	4.25	19.75
280869.00	0.31	-0.24	-0.24	0.00	8.30	4.81	20.08
280974.00	0.44	-0.45	-0.28	0.00	8.05	5.69	19.62
281077.00	0.50	0.26	-0.26	0.00	7.86	5.87	22.42
281181.00	0.45	0.36	-0.22	0.00	7.85	4.73	21.26
281285.00	0.57	0.19	-0.20	0.00	7.60	4.93	24.36
281401.00	0.10	0.02	-0.20	0.00	7.35	4.87	24.37
281505.00	0.25	-0.04	-0.20	0.00	7.41	4.58	22.48
281609.00	0.56	0.18	-0.18	0.00	7.16	4.11	22.33
281725.00	0.49	-0.39	-0.23	0.00	7.24	5.60	24.21
281829.00	0.17	0.28	-0.20	0.00	6.99	4.88	24.37
281932.00	0.09	-0.17	-0.22	0.00	7.24	5.42	24.75
282023.00	0.04	-0.05	-0.22	0.00	7.49	6.25	27.93
282114.00	0.05	-0.49	-0.26	0.00	7.45	7.22	26.63
282204.00	0.06	0.22	-0.25	0.00	7.45	6.27	25.06
282300.00	0.06	-0.68	-0.31	0.00	7.20	6.51	20.31
282391.00	0.06	0.22	-0.29	0.00	6.95	4.98	16.67
282487.00	0.05	0.10	-0.28	0.00	6.70	5.47	18.99
282584.00	0.04	0.18	-0.26	0.00	6.49	5.08	18.87
282679.00	0.05	0.33	-0.23	0.00	6.73	5.00	21.20
282775.00	0.05	-0.30	-0.26	0.00	6.98	5.72	21.50
282865.00	0.05	-0.10	-0.27	0.00	7.23	4.79	17.38
282956.00	0.06	0.06	-0.26	0.00	6.98	4.75	17.62
283052.00	0.05	0.53	-0.21	0.00	7.23	3.95	18.25
283148.00	0.05	0.42	-0.17	0.00	7.48	3.77	21.69
283245.00	0.05	0.30	-0.14	0.00	7.73	3.50	24.36
283344.00	0.05	-0.65	-0.21	0.00	7.87	5.00	23.85
283444.00	0.07	0.23	-0.18	0.00	8.12	4.45	23.96
283543.00	0.05	-0.50	-0.23	0.00	8.37	5.25	22.09
283641.00	0.09	-0.15	-0.25	0.00	8.62	6.03	23.86
283741.00	0.08	0.05	-0.24	0.00	8.61	5.85	23.66
283840.00	0.05	0.59	-0.18	0.00	8.86	4.00	21.41
283938.00	0.06	-0.48	-0.23	0.00	9.11	4.89	20.76
284038.00	0.05	0.36	-0.20	0.00	9.36	4.18	21.15
284137.00	0.05	-0.11	-0.21	0.00	9.61	3.69	17.65
284235.00	0.39	-0.07	-0.21	0.00	9.86	4.90	22.65
284339.00	0.15	-0.09	-0.22	0.00	9.61	4.96	21.92
284443.00	0.16	0.27	-0.19	0.00	9.36	4.93	25.11
284547.00	0.07	0.09	-0.18	0.00	9.61	4.92	26.38
284640.00	0.05	0.43	-0.14	0.00	9.86	4.01	27.56
284734.00	0.06	0.21	-0.12	0.00	10.00	2.98	23.70
284829.00	0.36	-0.11	-0.13	0.00	10.00	3.06	22.50
284935.00	0.61	-0.09	-0.14	0.00	10.00	3.03	20.88
285051.00	0.67	-0.34	-0.18	0.00	9.79	3.85	20.75
285168.00	0.66	-0.04	-0.19	0.00	9.87	3.82	20.07
285285.00	0.65	0.06	-0.18	0.00	9.62	3.36	18.37
285402.00	0.59	-0.13	-0.20	0.00	9.37	3.76	18.95
285518.00	0.52	0.07	-0.19	0.00	9.12	3.40	17.93
285635.00	0.51	0.32	-0.15	0.00	8.87	2.63	17.41
285754.00	0.59	-0.12	-0.16	0.00	9.07	2.78	16.75
285871.00	0.56	0.34	-0.12	0.00	9.32	1.98	15.83
285987.00	0.59	-0.04	-0.13	0.00	9.57	1.14	8.79
286104.00	0.60	0.25	-0.10	0.00	9.82	1.27	12.57
286221.00	0.30	-0.14	-0.12	0.00	10.00	1.35	11.44
286323.00	0.05	0.28	-0.09	0.00	10.00	0.85	9.52
286416.00	0.05	0.38	-0.05	0.00	10.00	0.51	9.54
286513.00	0.06	0.43	-0.01	0.00	10.00	0.10	9.38
286612.00	0.06	0.24	0.01	0.00	9.75	-0.11	9.04
286710.00	0.06	0.25	0.04	0.00	9.50	-0.33	9.03
286810.00	0.07	0.45	0.08	0.00	9.25	-0.72	8.67
286909.00	0.06	-0.13	0.07	0.00	9.00	-0.62	8.85
287007.00	0.07	-0.23	0.05	0.00	8.75	-0.40	8.35
287107.00	0.07	-0.17	0.03	0.00	8.50	-0.26	8.52
287206.00	0.06	-0.46	-0.01	0.00	8.75	0.09	6.07
287304.00	0.07	0.07	-0.01	0.00	9.00	0.05	6.55
287404.00	0.06	0.50	0.04	0.00	8.75	-0.26	6.38
287503.00	0.07	-0.90	-0.05	0.00	9.00	0.28	5.90
287601.00	0.07	-0.18	-0.07	0.00	9.25	0.39	5.90
287700.00	0.06	-0.04	-0.07	0.00	9.50	0.43	6.21
287800.00	0.07	-0.04	-0.07	0.00	9.75	0.46	6.21
287898.00	0.06	-0.21	-0.09	0.00	10.00	0.60	6.36
287997.00	0.07	-0.32	-0.13	0.00	10.00	0.74	5.86
288097.00	0.07	-0.36	-0.16	0.00	10.00	1.21	7.42
288196.00	0.06	-0.25	-0.19	0.00	10.00	1.18	6.27
288294.00	0.07	-0.18	-0.20	0.00	10.00	1.29	6.25
288394.00	0.07	-0.09	-0.21	0.00	10.00	1.31	6.09
288493.00	0.07	-0.01	-0.21	0.00	10.00	1.38	6.40
288591.00	0.07	-0.07	-0.22	0.00	10.00	1.33	5.92
288691.00	0.07	-0.45	-0.27	0.00	10.00	0.68	2.51
288790.00	0.07	-0.40	-0.30	0.00	10.00	0.78	2.48
288888.00	0.07	-0.32	-0.34	0.00	10.00	0.86	2.46
288988.00	0.07	0.11	-0.32	0.00	10.00	0.83	2.47
289087.00	0.07	0.29	-0.30	0.00	10.00	0.76	2.49
289185.00	0.07	0.24	-0.27	0.00	10.00	0.70	2.51
289285.00	0.07	0.21	-0.25	0.00	10.00	0.65	2.52
289384.00	0.07	0.01	-0.25	0.00	9.88	0.65	2.52
289482.00	0.07	0.10	-0.24	0.00	9.92	0.62	2.53
289582.00	0.06	-0.03	-0.24	0.00	10.00	0.63	2.53
289681.00	0.07	-0.27	-0.27	0.00	10.00	0.70	2.51
289779.00	0.07	0.48	-0.22	0.00	10.00	0.58	2.54
289879.00	0.07	0.28	-0.20	0.00	10.00	0.51	2.55
289978.00	0.07	0.39	-0.16	0.00	10.00	0.41	2.57
290076.00	0.07	0.19	-0.14	0.00	10.00	0.32	2.30
290176.00	0.06	0.23	-0.11	0.00	10.00	0.30	2.59
290275.00	0.07	0.30	-0.09	0.00	10.00	0.23	2.74
290373
