# Supplementary material for: Lightweight and compact smart walking cane
Source: PeerJ Comput Sci. 2023 Nov 29;9:e1563. doi: 10.7717/peerj-cs.1563 (PMC10773566; doi:10.7717/peerj-cs.1563)
Supplement: Supplemental Information 21 — System signals during the test of normal user 2 with first robotic cane [file peerj-cs-09-1563-s021.txt]

0.23	-23.72	-0.00	7.00	-768.04	-687.00	-0.84	118
0.23	-23.71	0.01	7.00	-767.73	-687.00	-2.52	126
0.23	-23.70	0.01	7.00	-767.25	-686.00	-5.04	136
0.23	-23.68	0.02	7.00	-766.55	-686.00	-8.39	144
0.23	-23.67	0.01	7.00	-766.54	-686.00	-11.75	153
0.23	-23.59	0.08	7.00	-763.16	-683.00	-15.11	162
0.23	-23.56	0.03	7.00	-763.34	-683.00	-19.30	171
0.23	-23.47	0.09	7.00	-759.97	-680.00	-23.50	180
0.19	-23.42	0.05	7.00	-759.41	-680.00	-27.70	188
0.23	-23.31	0.11	7.00	-755.50	-676.00	-31.89	197
0.23	-23.19	0.12	7.00	-752.50	-674.00	-36.93	206
0.23	-23.07	0.12	7.00	-749.52	-671.00	-41.13	215
0.23	-22.97	0.11	7.00	-747.09	-669.00	-45.32	224
0.23	-22.81	0.16	7.00	-741.87	-665.00	-49.52	232
0.23	-22.70	0.10	7.00	-740.47	-664.00	-54.56	241
0.23	-22.52	0.18	7.00	-734.42	-659.00	-58.75	250
0.23	-22.32	0.20	7.00	-729.08	-654.00	-62.95	259
0.23	-22.29	0.03	7.00	-731.51	-656.00	-67.99	268
0.19	-22.04	0.24	7.00	-721.21	-648.00	-72.18	276
0.23	-21.86	0.19	7.00	-717.70	-645.00	-77.22	285
0.23	-21.78	0.08	7.00	-718.04	-645.00	-82.25	294
0.23	-21.40	0.38	7.00	-702.43	-632.00	-87.29	303
0.23	-21.31	0.09	7.00	-705.92	-635.00	-92.33	312
0.23	-20.93	0.38	7.00	-690.43	-622.00	-97.36	321
0.23	-20.85	0.07	7.00	-694.92	-625.00	-102.40	329
0.23	-20.66	0.19	7.00	-687.68	-619.00	-107.44	338
0.23	-20.11	0.56	7.00	-666.54	-601.00	-112.47	348
0.23	-20.10	0.01	7.00	-677.21	-610.00	-117.51	356
0.23	-19.91	0.19	7.00	-668.99	-603.00	-122.54	365
0.23	-19.65	0.25	7.00	-661.27	-597.00	-127.58	374
0.14	-19.58	0.07	7.00	-663.12	-599.00	-132.62	382
0.23	-19.27	0.31	7.00	-650.54	-588.00	-137.65	392
0.23	-19.39	-0.12	7.00	-662.01	-598.00	-142.69	401
0.23	-19.17	0.21	7.00	-650.13	-588.00	-147.72	409
0.19	-18.83	0.35	7.00	-638.63	-578.00	-153.60	418
0.23	-18.88	-0.06	7.00	-648.29	-586.00	-158.63	428
0.23	-18.63	0.26	7.00	-635.62	-575.00	-164.51	436
0.28	-18.27	0.36	7.00	-624.38	-566.00	-169.55	445
0.23	-18.45	-0.18	7.00	-639.85	-579.00	-175.42	454
0.23	-17.95	0.50	7.00	-613.70	-557.00	-181.30	462
0.23	-17.67	0.28	7.00	-611.15	-555.00	-186.33	472
0.23	-17.81	-0.14	7.00	-623.15	-565.00	-192.21	481
0.23	-17.57	0.24	7.00	-609.34	-553.00	-198.08	489
0.23	-17.20	0.37	7.00	-597.56	-543.00	-203.96	498
0.23	-17.41	-0.21	7.00	-614.38	-557.00	-209.83	507
0.19	-17.27	0.14	7.00	-603.87	-549.00	-215.71	517
0.23	-16.63	0.64	7.00	-578.06	-527.00	-221.58	525
0.23	-16.86	-0.23	7.00	-601.04	-546.00	-227.46	534
0.19	-16.56	0.30	7.00	-583.15	-531.00	-232.50	543
0.23	-16.10	0.47	7.00	-568.07	-518.00	-238.37	551
0.23	-16.08	0.02	7.00	-576.54	-526.00	-243.41	561
0.23	-16.10	-0.02	7.00	-577.90	-527.00	-249.28	570
0.23	-15.64	0.46	7.00	-556.62	-509.00	-254.32	578
0.23	-15.22	0.41	7.00	-547.41	-501.00	-260.19	587
0.23	-15.54	-0.31	7.00	-569.68	-520.00	-265.23	596
0.23	-14.99	0.55	7.00	-538.82	-494.00	-271.11	605
0.23	-14.61	0.38	7.00	-532.67	-489.00	-276.14	614
0.23	-14.86	-0.25	7.00	-551.35	-504.00	-282.02	623
0.23	-13.99	0.87	7.00	-507.39	-467.00	-287.05	631
0.23	-13.87	0.12	7.00	-519.44	-477.00	-292.93	641
0.23	-13.99	-0.12	7.00	-527.33	-484.00	-297.96	650
0.23	-13.51	0.48	7.00	-503.18	-464.00	-303.84	658
0.23	-13.48	0.03	7.00	-511.29	-471.00	-308.88	667
0.23	-13.12	0.36	7.00	-495.98	-458.00	-314.75	676
0.23	-12.81	0.32	7.00	-488.81	-452.00	-319.79	685
0.23	-13.17	-0.37	7.00	-511.69	-471.00	-324.82	694
0.19	-13.04	0.14	7.00	-498.19	-459.00	-330.70	703
0.23	-12.50	0.54	7.00	-476.58	-441.00	-335.73	711
0.23	-12.80	-0.31	7.00	-501.20	-462.00	-341.61	720
0.23	-12.46	0.34	7.00	-479.82	-444.00	-346.65	730
0.23	-12.40	0.07	7.00	-483.51	-447.00	-352.52	739
0.19	-12.83	-0.44	7.00	-504.54	-465.00	-357.56	747
0.23	-12.43	0.40	7.00	-477.84	-442.00	-362.59	756
0.23	-11.98	0.45	7.00	-465.57	-432.00	-368.47	765
0.23	-12.29	-0.30	7.00	-488.24	-451.00	-373.50	774
0.23	-12.11	0.18	7.00	-474.23	-439.00	-379.38	783
0.23	-11.90	0.21	7.00	-468.42	-434.00	-384.42	792
0.23	-12.19	-0.28	7.00	-485.32	-449.00	-389.45	800
0.23	-11.41	0.77	7.00	-444.81	-415.00	-395.33	809
0.23	-11.30	0.12	7.00	-455.09	-423.00	-400.36	819
0.23	-11.46	-0.17	7.00	-464.84	-431.00	-406.24	827
0.23	-11.01	0.45	7.00	-441.33	-412.00	-411.27	836
0.23	-10.82	0.20	7.00	-441.43	-412.00	-417.15	845
0.23	-10.60	0.22	7.00	-435.48	-407.00	-422.19	854
0.23	-9.95	0.64	7.00	-410.92	-386.00	-427.22	863
0.23	-10.37	-0.42	7.00	-442.64	-413.00	-433.10	872
0.23	-10.24	0.13	7.00	-428.44	-401.00	-438.13	880
0.23	-9.67	0.57	7.00	-405.20	-381.00	-444.01	889
0.23	-9.97	-0.30	7.00	-430.35	-402.00	-449.05	899
0.23	-9.68	0.29	7.00	-411.21	-386.00	-454.08	907
0.23	-9.14	0.54	7.00	-392.78	-371.00	-459.96	916
0.23	-9.72	-0.58	7.00	-429.43	-402.00	-464.99	925
0.23	-9.24	0.47	7.00	-396.67	-374.00	-470.87	933
0.23	-8.95	0.30	7.00	-392.74	-371.00	-476.74	943
0.23	-9.00	-0.05	7.00	-400.91	-378.00	-482.62	951
0.23	-8.26	0.73	7.00	-366.95	-349.00	-488.49	960
0.19	-8.25	0.01	7.00	-381.17	-361.00	-494.37	969
0.23	-7.62	0.63	7.00	-352.92	-337.00	-500.24	977
0.23	-8.18	-0.56	7.00	-390.67	-369.00	-506.12	987
0.23	-7.63	0.55	7.00	-354.62	-338.00	-512.00	996
0.23	-7.10	0.53	7.00	-342.00	-328.00	-518.71	1004
0.23	-7.07	0.03	7.00	-351.27	-336.00	-524.59	1013
0.23	-6.50	0.57	7.00	-326.00	-314.00	-530.46	1022
0.23	-5.91	0.59	7.00	-310.95	-302.00	-537.18	1031
0.23	-5.02	0.89	7.00	-282.69	-278.00	-543.05	1040
0.23	-4.70	0.32	7.00	-57.24	-88.00	-549.77	1048
0.19	-4.17	0.54	7.00	-53.68	-85.00	-555.64	1057
0.19	-3.56	0.61	7.00	-50.38	-82.00	-560.68	1067
0.14	-3.24	0.32	7.00	-49.93	-82.00	-566.55	1075
0.19	-2.57	0.67	7.00	-45.19	-78.00	-571.59	1084
0.19	-2.12	0.46	7.00	-43.75	-76.00	-577.46	1092
0.19	-1.50	0.61	7.00	-40.08	-73.00	-582.50	1101
0.19	-1.29	0.21	7.00	-40.61	-74.00	-587.54	1111
0.19	-0.68	0.61	7.00	-35.95	-70.00	-592.57	1119
0.19	-0.14	0.54	7.00	-33.54	-68.00	-597.61	1128
0.19	0.32	0.46	7.00	-31.55	-66.00	-602.64	1136
0.19	0.80	0.48	7.00	-29.07	-64.00	-607.68	1145
0.19	0.87	0.07	7.00	-30.36	-65.00	-612.72	1155
0.19	0.99	0.12	7.00	-29.56	-64.00	-616.91	1163
0.19	1.22	0.22	7.00	-28.02	-63.00	-621.95	1172
0.19	1.34	0.12	7.00	-27.80	-63.00	-626.15	1180
0.19	1.60	0.26	7.00	-25.97	-61.00	-630.34	1189
0.23	1.78	0.18	7.00	-25.35	-61.00	-634.54	1199
0.19	1.93	0.15	7.00	-24.75	-60.00	-637.90	1207
0.19	1.91	-0.02	7.00	-25.51	-61.00	-642.09	1216
0.14	2.02	0.11	7.00	-24.49	-60.00	-645.45	1224
0.19	1.97	-0.05	7.00	-25.39	-61.00	-648.81	1233
0.19	2.07	0.11	7.00	-24.23	-60.00	-652.16	1242
0.19	2.09	0.02	7.00	-24.46	-60.00	-654.68	1251
0.19	1.99	-0.10	7.00	-25.49	-61.00	-658.04	1260
0.19	1.86	-0.13	7.00	-26.19	-62.00	-660.56	1268
0.19	1.77	-0.10	7.00	-26.55	-62.00	-663.08	1277
0.00	1.56	-0.20	7.00	-27.99	-63.00	-665.59	1286
0.19	1.24	-0.33	7.00	-30.13	-65.00	-668.11	1295
0.19	0.95	-0.28	7.00	-31.37	-66.00	-670.63	1303
0.14	0.66	-0.30	7.00	-32.90	-67.00	-673.15	1312
0.19	0.37	-0.28	7.00	-34.27	-68.00	-675.67	1320
0.19	0.14	-0.23	7.00	-35.21	-69.00	-677.34	1330
0.19	-0.29	-0.43	7.00	-38.15	-72.00	-679.86	1339
0.19	-0.51	-0.22	7.00	-38.43	-72.00	-682.38	1347
0.19	-0.93	-0.42	7.00	-41.35	-74.00	-684.90	1356
0.19	-1.20	-0.27	7.00	-42.07	-75.00	-687.42	1364
0.19	-1.81	-0.61	7.00	-46.51	-79.00	-689.93	1374
0.19	-2.08	-0.26	7.00	-46.44	-79.00	-692.45	1382
0.19	-2.51	-0.43	7.00	-49.24	-81.00	-694.97	1391
0.19	-2.79	-0.28	7.00	-50.08	-82.00	-696.65	1400
0.23	-3.17	-0.39	7.00	-52.42	-84.00	-699.17	1409
0.19	-3.34	-0.17	7.00	-52.38	-84.00	-701.69	1418
0.19	-3.86	-0.52	7.00	-56.40	-87.00	-704.20	1426
0.19	-4.08	-0.22	7.00	-56.26	-87.00	-706.72	1435
0.19	-4.44	-0.37	7.00	-58.68	-89.00	-709.24	1444
0.19	-4.71	-0.26	7.00	-59.60	-90.00	-711.76	1453
0.23	-4.91	-0.20	7.00	-60.36	-90.00	-714.28	1462
0.23	-4.94	-0.03	7.00	-59.83	-90.00	-717.63	1470
0.19	-4.76	0.18	7.00	-58.10	-88.00	-720.15	1479
0.23	-4.55	0.21	7.00	-56.91	-87.00	-722.67	1488
0.19	-4.37	0.18	7.00	-56.10	-87.00	-725.19	1497
0.19	-4.14	0.23	7.00	-54.76	-86.00	-727.70	1506
0.19	-4.05	0.09	7.00	-54.87	-86.00	-731.06	1514
0.19	-3.85	0.20	7.00	-53.45	-85.00	-733.58	1523
0.14	-3.58	0.26	7.00	-51.86	-83.00	-736.10	1531
0.19	-3.39	0.19	7.00	-51.19	-83.00	-738.62	1541
0.19	-2.95	0.44	7.00	-48.01	-80.00	-741.13	1550
0.19	-2.51	0.44	7.00	-45.81	-78.00	-743.65	1558
0.19	-2.06	0.46	7.00	-43.46	-76.00	-746.17	1567
0.19	-1.63	0.43	7.00	-41.45	-74.00	-748.69	1575
0.19	-1.19	0.44	7.00	-39.17	-72.00	-750.37	1585
0.19	-0.91	0.28	7.00	-38.41	-72.00	-752.88	1594
0.19	-0.52	0.38	7.00	-36.08	-70.00	-754.56	1602
0.19	-0.25	0.27	7.00	-35.18	-69.00	-757.08	1611
0.19	0.12	0.37	7.00	-32.91	-67.00	-759.60	1619
0.14	0.47	0.35	7.00	-31.22	-66.00	-761.28	1629
0.19	0.78	0.31	7.00	-29.83	-65.00	-762.96	1637
0.19	1.11	0.33	7.00	-28.14	-63.00	-765.47	1646
0.14	1.34	0.23	7.00	-27.42	-63.00	-767.15	1655
0.19	1.53	0.19	7.00	-26.62	-62.00	-768.83	1664
0.14	1.64	0.12	7.00	-26.33	-62.00	-770.51	1673
0.19	1.73	0.09	7.00	-25.97	-61.00	-772.19	1681
0.23	1.81	0.08	7.00	-25.60	-61.00	-773.87	1690
0.19	1.89	0.08	7.00	-25.22	-61.00	-775.55	1698
0.19	1.94	0.05	7.00	-25.07	-61.00	-777.23	1708
0.19	2.01	0.06	7.00	-24.72	-60.00	-778.90	1716
0.23	1.99	-0.01	7.00	-25.07	-61.00	-779.74	1725
0.19	2.06	0.07	7.00	-24.42	-60.00	-781.42	1733
0.19	2.03	-0.03	7.00	-24.99	-60.00	-783.10	1742
0.23	2.10	0.07	7.00	-24.20	-60.00	-783.94	1752
0.19	2.11	0.01	7.00	-24.44	-60.00	-785.62	1760
0.19	2.21	0.11	7.00	-23.50	-59.00	-786.46	1769
0.19	2.26	0.04	7.00	-23.54	-59.00	-788.14	1777
0.19	2.31	0.06	7.00	-23.20	-59.00	-788.98	1786
0.19	2.30	-0.01	7.00	-23.53	-59.00	-790.66	1795
0.19	2.31	0.01	7.00	-23.39	-59.00	-791.49	1804
0.19	2.34	0.02	7.00	-23.21	-59.00	-792.33	1812
0.19	2.37	0.03	7.00	-23.00	-59.00	-793.17	1821
0.19	2.44	0.07	7.00	-22.50	-58.00	-794.85	1829
0.14	2.58	0.14	7.00	-21.56	-58.00	-795.69	1839
0.19	2.61	0.03	7.00	-21.81	-58.00	-796.53	1847
0.19	2.69	0.08	7.00	-21.19	-57.00	-797.37	1856
0.19	2.72	0.02	7.00	-21.34	-57.00	-798.21	1865
0.19	2.74	0.03	7.00	-21.19	-57.00	-799.05	1873
0.19	2.72	-0.02	7.00	-21.45	-58.00	-799.05	1883
0.19	2.78	0.06	7.00	-20.85	-57.00	-799.89	1891
0.19	2.83	0.04	7.00	-20.69	-57.00	-800.73	1900
0.19	2.82	-0.01	7.00	-20.93	-57.00	-801.57	1908
0.19	2.99	0.17	7.00	-19.35	-56.00	-802.41	1917
0.14	3.08	0.08	7.00	-19.28	-56.00	-803.25	1926
0.23	3.15	0.07	7.00	-18.97	-55.00	-803.25	1935
0.19	3.22	0.07	7.00	-18.64	-55.00	-804.08	1943
0.19	3.31	0.09	7.00	-18.06	-55.00	-804.92	1952
0.23	3.31	-0.00	7.00	-18.48	-55.00	-805.76	1961
0.19	3.38	0.07	7.00	-17.79	-54.00	-805.76	1970
0.19	3.41	0.03	7.00	-17.86	-55.00	-806.60	1979
0.19	3.46	0.05	7.00	-17.52	-54.00	-807.44	1987
0.19	3.48	0.03	7.00	-17.48	-54.00	-807.44	1996
0.19	3.51	0.03	7.00	-17.34	-54.00	-808.28	2004
0.19	3.51	-0.00	7.00	-17.48	-54.00	-809.12	2014
0.14	3.53	0.02	7.00	-17.29	-54.00	-809.12	2022
0.19	3.57	0.05	7.00	-16.93	-54.00	-809.96	2031
0.19	3.59	0.02	7.00	-16.99	-54.00	-809.96	2039
0.19	3.58	-0.01	7.00	-17.17	-54.00	-809.96	2049
0.19	3.48	-0.09	7.00	-17.95	-55.00	-810.80	2058
0.19	3.48	-0.00	7.00	-17.60	-54.00	-810.80	2066
0.19	3.45	-0.03	7.00	-17.86	-55.00	-810.80	2075
0.14	3.44	-0.01	7.00	-17.85	-55.00	-810.80	2083
0.19	3.40	-0.04	7.00	-18.12	-55.00	-811.64	2093
0.19	3.37	-0.03	7.00	-18.25	-55.00	-811.64	2101
0.14	3.33	-0.05	7.00	-18.56	-55.00	-811.64	2110
0.14	3.30	-0.03	7.00	-18.61	-55.00	-811.64	2118
0.14	3.28	-0.02	7.00	-18.67	-55.00	-811.64	2127
0.19	3.30	0.02	7.00	-18.38	-55.00	-811.64	2136
0.28	3.43	0.13	7.00	-17.33	-54.00	-811.64	2145
0.19	3.47	0.03	7.00	-17.53	-54.00	-811.64	2153
0.19	3.53	0.06	7.00	-17.13	-54.00	-811.64	2162
0.14	3.54	0.02	7.00	-17.22	-54.00	-811.64	2171
0.19	3.60	0.06	7.00	-16.79	-54.00	-811.64	2180
0.19	3.64	0.04	7.00	-16.61	-53.00	-811.64	2189
0.19	3.69	0.05	7.00	-16.33	-53.00	-811.64	2197
0.19	3.72	0.02	7.00	-16.33	-53.00	-811.64	2206
0.19	3.78	0.06	7.00	-15.89	-53.00	-811.64	2214
0.14	3.84	0.07	7.00	-15.51	-53.00	-811.64	2224
0.14	3.85	0.01	7.00	-15.73	-53.00	-811.64	2232
0.19	3.90	0.05	7.00	-15.29	-52.00	-811.64	2241
0.19	3.97	0.07	7.00	-14.91	-52.00	-811.64	2249
0.14	3.99	0.03	7.00	-14.94	-52.00	-811.64	2258
0.19	4.01	0.02	7.00	-14.84	-52.00	-811.64	2268
0.19	4.01	-0.00	7.00	-14.94	-52.00	-811.64	2276
0.19	3.97	-0.04	7.00	-15.30	-52.00	-811.64	2285
0.14	3.90	-0.07	7.00	-15.81	-53.00	-811.64	2293
0.19	3.81	-0.09	7.00	-16.31	-53.00	-811.64	2302
0.19	3.71	-0.09	7.00	-16.81	-54.00	-811.64	2311
0.19	3.56	-0.15	7.00	-17.79	-54.00	-811.64	2320
0.14	3.41	-0.16	7.00	-18.59	-55.00	-811.64	2328
0.19	3.24	-0.16	7.00	-19.44	-56.00	-811.64	2337
0.19	3.11	-0.13	7.00	-19.97	-56.00	-811.64	2345
0.14	2.98	-0.13	7.00	-20.64	-57.00	-811.64	2355
0.19	2.83	-0.15	7.00	-21.46	-58.00	-811.64	2364
0.19	2.62	-0.21	7.00	-22.73	-59.00	-811.64	2372
0.14	2.38	-0.24	7.00	-24.06	-60.00	-811.64	2381
0.19	2.09	-0.29	7.00	-25.68	-61.00	-811.64	2390
0.19	1.77	-0.32	7.00	-27.43	-63.00	-811.64	2399
0.14	1.39	-0.38	7.00	-29.53	-64.00	-811.64	2407
0.19	1.01	-0.38	7.00	-31.49	-66.00	-811.64	2416
0.19	0.59	-0.42	7.00	-33.75	-68.00	-811.64	2424
0.19	0.13	-0.46	7.00	-36.19	-70.00	-811.64	2434
0.14	-0.33	-0.46	7.00	-38.46	-72.00	-811.64	2443
0.19	-0.80	-0.47	7.00	-40.91	-74.00	-811.64	2451
0.19	-1.24	-0.44	7.00	-42.98	-76.00	-811.64	2460
0.14	-1.64	-0.40	7.00	-44.83	-77.00	-811.64	2468
0.19	-2.06	-0.41	7.00	-46.95	-79.00	-811.64	2478
0.19	-2.45	-0.40	7.00	-48.86	-81.00	-811.64	2486
0.23	-2.83	-0.38	7.00	-50.66	-82.00	-811.64	2495
0.14	-3.22	-0.39	7.00	-52.70	-84.00	-811.64	2504
0.19	-3.60	-0.38	7.00	-54.51	-85.00	-811.64	2512
0.19	-3.98	-0.38	7.00	-56.40	-87.00	-811.64	2522
0.19	-4.39	-0.41	7.00	-58.56	-89.00	-811.64	2530
0.23	-4.83	-0.44	7.00	-60.89	-91.00	-811.64	2539
0.19	-5.32	-0.49	7.00	-317.78	-307.00	-811.64	2547
0.23	-5.82	-0.50	7.00	-330.35	-318.00	-811.64	2556
0.23	-6.45	-0.64	7.00	-349.00	-334.00	-812.48	2566
0.23	-6.80	-0.35	7.00	-352.09	-336.00	-812.48	2574
0.28	-6.98	-0.18	7.00	-353.09	-337.00	-812.48	2583
0.23	-7.46	-0.48	7.00	-370.97	-352.00	-813.32	2592
0.23	-8.00	-0.55	7.00	-386.00	-365.00	-814.16	2600
0.23	-8.43	-0.42	7.00	-394.18	-372.00	-815.00	2610
0.23	-8.75	-0.33	7.00	-400.32	-377.00	-815.84	2619
0.23	-9.24	-0.49	7.00	-415.76	-390.00	-816.67	2627
0.23	-9.67	-0.43	7.00	-425.19	-398.00	-818.35	2636
0.23	-10.07	-0.40	7.00	-434.78	-406.00	-819.19	2646
0.23	-10.49	-0.42	7.00	-445.64	-415.00	-820.87	2654
0.23	-10.71	-0.22	7.00	-447.24	-417.00	-822.55	2663
0.23	-10.91	-0.20	7.00	-451.81	-420.00	-824.23	2672
0.23	-11.13	-0.21	7.00	-457.40	-425.00	-825.91	2680
0.23	-11.47	-0.34	7.00	-468.55	-435.00	-827.59	2690
0.23	-11.72	-0.26	7.00	-473.22	-438.00	-829.26	2699
0.23	-11.70	0.02	7.00	-466.98	-433.00	-830.94	2708
0.23	-12.02	-0.32	7.00	-481.81	-446.00	-832.62	2716
0.23	-12.22	-0.20	7.00	-484.66	-448.00	-835.14	2725
0.23	-12.48	-0.26	7.00	-492.05	-454.00	-836.82	2735
0.23	-12.47	0.01	7.00	-486.60	-450.00	-839.34	2743
0.19	-12.67	-0.20	7.00	-495.64	-457.00	-841.02	2752
0.23	-12.71	-0.05	7.00	-493.74	-456.00	-842.69	2761
0.23	-12.74	-0.03	7.00	-494.05	-456.00	-845.21	2770
0.23	-12.75	-0.01	7.00	-494.10	-456.00	-846.89	2779
0.23	-12.49	0.27	7.00	-481.84	-446.00	-849.41	2788
0.23	-12.22	0.26	7.00	-475.35	-440.00	-851.09	2797
0.23	-12.34	-0.12	7.00	-485.80	-449.00	-852.77	2805
0.23	-12.56	-0.22	7.00	-493.41	-456.00	-854.44	2814
0.23	-12.31	0.25	7.00	-477.69	-442.00	-856.12	2824
0.23	-12.09	0.22	7.00	-472.99	-438.00	-857.80	2832
0.23	-12.23	-0.14	7.00	-483.51	-447.00	-860.32	2841
0.23	-12.09	0.14	7.00	-474.59	-440.00	-862.00	2850
0.23	-11.79	0.31	7.00	-463.54	-430.00	-863.68	2860
0.23	-11.61	0.18	7.00	-461.52	-429.00	-864.52	2868
0.23	-11.69	-0.08	7.00	-468.94	-435.00	-866.20	2877
0.23	-11.82	-0.13	7.00	-472.89	-438.00	-867.87	2886
0.28	-11.61	0.21	7.00	-461.13	-428.00	-869.55	2894
0.23	-11.60	0.01	7.00	-464.98	-431.00	-870.39	2904
0.19	-11.67	-0.07	7.00	-468.06	-434.00	-872.07	2913
0.23	-11.56	0.11	7.00	-461.61	-429.00	-872.91	2921
0.23	-11.46	0.09	7.00	-459.65	-427.00	-874.59	2930
0.23	-11.40	0.06	7.00	-458.73	-426.00	-875.43	2939
0.23	-11.34	0.06	7.00	-457.38	-425.00	-876.27	2948
0.23	-11.31	0.03	7.00	-457.31	-425.00	-877.95	2957
0.23	-11.30	0.02	7.00	-457.02	-425.00	-878.79	2966
0.23	-11.32	-0.02	7.00	-458.46	-426.00	-879.62	2975
0.23	-11.33	-0.01	7.00	-458.44	-426.00	-880.46	2983
0.23	-11.12	0.21	7.00	-449.00	-418.00	-881.30	2993
0.23	-11.22	-0.09	7.00	-457.32	-425.00	-882.14	3002
0.28	-11.17	0.04	7.00	-453.45	-422.00	-882.98	3010
0.23	-11.05	0.12	7.00	-448.95	-418.00	-883.82	3019
0.28	-11.13	-0.08	7.00	-454.93	-423.00	-884.66	3028
0.19	-11.12	0.01	7.00	-452.74	-421.00	-885.50	3037
0.23	-11.15	-0.03	7.00	-454.49	-423.00	-886.34	3046
0.28	-11.20	-0.05	7.00	-456.14	-424.00	-887.18	3055
0.19	-11.22	-0.02	7.00	-455.88	-424.00	-887.18	3063
0.23	-11.36	-0.14	7.00	-461.68	-429.00	-888.02	3073
0.23	-11.48	-0.12	7.00	-464.56	-431.00	-888.02	3082
0.23	-11.53	-0.05	7.00	-464.27	-431.00	-888.02	3091
0.28	-11.63	-0.10	7.00	-467.57	-434.00	-888.02	3099
0.23	-11.62	0.00	7.00	-465.51	-432.00	-888.02	3108
0.23	-11.66	-0.03	7.00	-467.12	-433.00	-888.86	3118
0.23	-11.74	-0.08	7.00	-470.05	-436.00	-888.86	3126
0.19	-11.79	-0.05	7.00	-470.85	-436.00	-888.86	3135
0.23	-11.85	-0.06	7.00	-472.27	-438.00	-888.86	3144
0.23	-11.97	-0.13	7.00	-476.90	-442.00	-888.86	3152
0.23	-12.07	-0.10	7.00	-478.71	-443.00	-888.86	3162
0.23	-12.22	-0.15	7.00	-483.50	-447.00	-889.70	3171
0.23	-12.44	-0.22	7.00	-490.31	-453.00	-889.70	3179
0.23	-12.61	-0.17	7.00	-493.60	-456.00	-890.54	3188
0.23	-12.81	-0.20	7.00	-499.17	-460.00	-890.54	3197
0.19	-13.01	-0.21	7.00	-504.51	-465.00	-890.54	3207
0.23	-13.20	-0.19	7.00	-508.81	-468.00	-891.38	3215
0.23	-13.29	-0.09	7.00	-509.13	-469.00	-892.21	3224
0.23	-13.42	-0.13	7.00	-513.18	-472.00	-892.21	3233
0.23	-13.49	-0.07	7.00	-513.58	-472.00	-893.05	3241
0.23	-13.66	-0.17	7.00	-519.98	-478.00	-893.05	3251
0.23	-13.69	-0.03	7.00	-518.03	-476.00	-893.89	3260
0.23	-13.68	0.01	7.00	-516.75	-475.00	-894.73	3268
0.23	-13.72	-0.04	7.00	-518.96	-477.00	-894.73	3277
0.23	-13.65	0.07	7.00	-514.96	-474.00	-895.57	3287
0.23	-13.60	0.06	7.00	-513.76	-473.00	-896.41	3296
0.23	-13.53	0.07	7.00	-511.76	-471.00	-896.41	3304
0.23	-13.46	0.06	7.00	-510.24	-470.00	-897.25	3313
0.19	-13.44	0.02	7.00	-510.51	-470.00	-898.09	3322
0.23	-13.31	0.13	7.00	-505.33	-466.00	-898.93	3331
0.23	-13.23	0.08	7.00	-504.30	-465.00	-899.77	3340
0.23	-13.19	0.05	7.00	-503.66	-464.00	-900.61	3349
0.23	-13.07	0.12	7.00	-499.36	-460.00	-901.45	3357
0.23	-12.95	0.12	7.00	-496.35	-458.00	-902.29	3366
0.23	-12.93	0.02	7.00	-497.64	-459.00	-903.13	3376
0.23	-12.85	0.07	7.00	-494.84	-457.00	-903.97	3385
0.23	-12.80	0.05	7.00	-494.14	-456.00	-904.80	3393
0.23	-12.67	0.13	7.00	-489.25	-452.00	-906.48	3402
0.23	-12.61	0.06	7.00	-489.12	-452.00	-907.32	3411
0.23	-12.55	0.06	7.00	-487.67	-451.00	-908.16	3420
0.23	-12.53	0.03	7.00	-487.62	-451.00	-909.00	3429
0.23	-12.39	0.14	7.00	-481.88	-446.00	-909.84	3438
0.23	-12.41	-0.02	7.00	-485.50	-449.00	-910.68	3446
0.23	-12.47	-0.07	7.00	-488.08	-451.00	-911.52	3456
0.23	-12.35	0.12	7.00	-481.41	-445.00	-913.20	3465
0.23	-12.30	0.05	7.00	-481.34	-445.00	-914.04	3473
0.23	-12.29	0.00	7.00	-482.24	-446.00	-914.88	3482
0.23	-12.36	-0.06	7.00	-485.14	-449.00	-916.56	3491
0.23	-12.33	0.03	7.00	-482.53	-446.00	-917.39	3501
0.23	-12.30	0.03	7.00	-481.84	-446.00	-918.23	3509
0.23	-12.43	-0.14	7.00	-488.59	-451.00	-919.91	3518
0.19	-12.45	-0.02	7.00	-486.58	-450.00	-920.75	3527
0.23	-12.43	0.02	7.00	-485.46	-449.00	-921.59	3535
0.28	-12.44	-0.00	7.00	-485.95	-449.00	-922.43	3545
0.19	-12.66	-0.23	7.00	-496.07	-458.00	-924.11	3554
0.23	-12.69	-0.02	7.00	-492.59	-455.00	-924.95	3562
0.23	-12.79	-0.11	7.00	-496.86	-458.00	-926.63	3571
0.23	-12.89	-0.10	7.00	-499.22	-460.00	-927.47	3580
0.23	-13.14	-0.25	7.00	-508.38	-468.00	-929.15	3590
0.23	-13.25	-0.11	7.00	-508.50	-468.00	-929.98	3598
0.19	-13.40	-0.15	7.00	-513.05	-472.00	-931.66	3607
0.23	-13.80	-0.40	7.00	-528.04	-485.00	-933.34	3616
0.23	-13.95	-0.15	7.00	-526.86	-484.00	-934.18	3624
0.19	-14.06	-0.11	7.00	-528.66	-485.00	-935.86	3634
0.23	-14.27	-0.21	7.00	-536.06	-491.00	-937.54	3643
0.23	-14.52	-0.25	7.00	-542.98	-497.00	-939.22	3651
0.23	-14.62	-0.10	7.00	-542.42	-497.00	-941.74	3660
0.23	-15.01	-0.39	7.00	-558.04	-510.00	-943.41	3670
0.23	-15.23	-0.22	7.00	-560.32	-512.00	-945.93	3679
0.23	-15.35	-0.11	7.00	-560.99	-512.00	-947.61	3687
0.23	-15.43	-0.09	7.00	-562.61	-514.00	-950.13	3696
0.23	-15.64	-0.20	7.00	-570.08	-520.00	-952.65	3705
0.23	-15.75	-0.11	7.00	-570.91	-521.00	-956.00	3714
0.23	-15.78	-0.03	7.00	-570.18	-520.00	-958.52	3723
0.23	-15.36	0.42	7.00	-550.48	-504.00	-961.88	3732
0.19	-15.77	-0.41	7.00	-577.51	-526.00	-964.40	3741
0.23	-15.07	0.70	7.00	-537.93	-493.00	-967.76	3749
0.23	-14.82	0.26	7.00	-540.38	-495.00	-971.11	3759
0.23	-15.29	-0.47	7.00	-566.69	-517.00	-975.31	3768
0.23	-14.84	0.45	7.00	-536.88	-492.00	-978.67	3776
0.23	-15.02	-0.18	7.00	-553.97	-507.00	-982.86	3785
0.23	-14.67	0.34	7.00	-534.93	-490.00	-986.22	3794
0.23	-14.76	-0.09	7.00	-545.78	-500.00	-990.42	3804
0.23	-14.60	0.16	7.00	-536.96	-492.00	-995.45	3812
0.23	-14.45	0.15	7.00	-533.39	-489.00	-999.65	3821
0.23	-13.67	0.78	7.00	-501.12	-462.00	-1003.85	3830
0.23	-14.27	-0.60	7.00	-543.83	-498.00	-1008.88	3840
0.23	-13.47	0.80	7.00	-495.68	-457.00	-1013.92	3848
0.23	-13.34	0.13	7.00	-506.10	-466.00	-1018.95	3857
0.23	-13.20	0.15	7.00	-502.02	-463.00	-1023.99	3866
0.23	-12.18	1.02	7.00	-458.93	-426.00	-1029.03	3875
0.23	-12.94	-0.77	7.00	-513.93	-473.00	-1034.06	3884
0.23	-11.71	1.23	7.00	-443.02	-413.00	-1039.94	3893
0.23	-11.68	0.03	7.00	-466.56	-433.00	-1044.97	3902
0.23	-11.98	-0.29	7.00	-480.33	-444.00	-1050.85	3911
0.23	-10.98	1.00	7.00	-429.41	-402.00	-1056.72	3920
0.23	-11.42	-0.44	7.00	-469.19	-435.00	-1062.60	3929
0.23	-10.85	0.57	7.00	-434.97	-406.00	-1068.48	3938
0.23	-10.04	0.81	7.00	-409.89	-385.00	-1074.35	3947
0.23	-9.53	0.51	7.00	-402.90	-379.00	-1080.23	3956
0.23	-9.63	-0.10	7.00	-417.90	-392.00	-1086.10	3964
0.23	-8.91	0.72	7.00	-383.52	-363.00	-1091.98	3974
0.23	-8.24	0.68	7.00	-367.47	-349.00	-1098.69	3983
0.19	-8.25	-0.01	7.00	-381.29	-361.00	-1104.57	3992
0.23	-8.30	-0.05	7.00	-383.56	-363.00	-1111.28	4000
0.23	-8.14	0.16	7.00	-375.14	-356.00	-1117.16	4009
0.23	-7.52	0.62	7.00	-350.50	-335.00	-1123.87	4019
0.23	-6.92	0.60	7.00	-336.07	-323.00	-1130.59	4027
0.23	-6.16	0.76	7.00	-313.81	-304.00	-1137.30	4036
0.23	-6.62	-0.46	7.00	-349.49	-334.00	-1144.02	4045
0.23	-6.36	0.26	7.00	-328.80	-317.00	-1151.57	4055
0.23	-6.18	0.18	7.00	-325.89	-314.00	-1158.28	4063
0.19	-5.57	0.61	7.00	-301.88	-294.00	-1165.84	4072
0.23	-4.68	0.88	7.00	-54.87	-86.00	-1172.55	4081
0.19	-5.16	-0.48	7.00	-313.74	-304.00	-1180.11	4090
0.23	-4.28	0.88	7.00	-52.87	-84.00	-1186.82	4099
0.19	-4.23	0.05	7.00	-55.92	-87.00	-1194.38	4108
0.19	-4.12	0.10	7.00	-55.20	-86.00	-1201.09	4117
0.19	-4.16	-0.03	7.00	-55.93	-87.00	-1207.81	4125
0.19	-3.93	0.23	7.00	-53.73	-85.00	-1214.52	4134
0.19	-3.38	0.55	7.00	-49.69	-81.00	-1221.23	4144
0.19	-2.76	0.62	7.00	-46.34	-79.00	-1227.11	4152
0.23	-2.31	0.46	7.00	-44.70	-77.00	-1233.82	4161
0.19	-1.88	0.43	7.00	-42.70	-76.00	-1240.54	4170
0.14	-1.30	0.58	7.00	-39.14	-72.00	-1246.41	4178
0.19	-0.89	0.41	7.00	-37.82	-71.00	-1252.29	4188
0.23	-0.56	0.33	7.00	-36.50	-70.00	-1259.00	4197
0.19	-0.19	0.37	7.00	-34.49	-69.00	-1264.88	4205
0.19	0.05	0.24	7.00	-33.81	-68.00	-1270.76	4214
0.19	0.28	0.23	7.00	-32.69	-67.00	-1276.63	4222
0.14	0.55	0.28	7.00	-31.13	-66.00	-1282.51	4232
0.14	0.72	0.16	7.00	-30.76	-65.00	-1287.54	4241
0.14	0.90	0.18	7.00	-29.78	-65.00	-1293.42	4249
0.19	1.00	0.10	7.00	-29.60	-64.00	-1298.45	4258
0.19	1.34	0.35	7.00	-26.90	-62.00	-1303.49	4268
0.19	1.67	0.33	7.00	-25.33	-61.00	-1308.53	4276
0.19	1.80	0.13	7.00	-25.50	-61.00	-1313.56	4285
0.19	2.25	0.46	7.00	-21.90	-58.00	-1318.60	4293
0.19	2.00	-0.26	7.00	-26.03	-61.00	-1323.63	4302
0.00	2.41	0.41	7.00	-21.30	-57.00	-1328.67	4312
0.19	2.80	0.39	7.00	-19.42	-56.00	-1332.87	4320
0.19	3.19	0.39	7.00	-17.52	-54.00	-1337.90	4329
0.19	3.60	0.41	7.00	-15.36	-52.00	-1342.10	4337
0.19	4.04	0.44	7.00	-13.06	-50.00	-1346.30	4346
0.19	4.44	0.40	7.00	-11.17	-49.00	-1350.49	4356
0.14	4.99	0.55	7.00	-7.85	-46.00	-1354.69	4364
0.19	5.51	0.52	7.00	-26.98	-62.00	-1358.89	4373
0.19	5.85	0.34	7.00	-22.08	-58.00	-1363.08	4381
0.19	6.34	0.49	7.00	-6.76	-45.00	-1366.44	4390
0.19	6.75	0.42	7.00	2.22	41.00	-1370.64	4400
0.14	7.06	0.31	7.00	7.82	46.00	-1373.99	4408
0.19	7.24	0.18	7.00	9.52	48.00	-1377.35	4417
0.23	7.63	0.39	7.00	23.45	59.00	-1379.87	4425
0.19	7.76	0.13	7.00	21.72	58.00	-1382.39	4434
0.19	8.67	0.90	7.00	59.74	90.00	-1384.91	4443
0.19	8.43	-0.24	7.00	30.82	65.00	-1385.74	4452
0.19	9.36	0.94	7.00	77.84	105.00	-1386.58	4460
0.19	8.63	-0.73	7.00	26.07	61.00	-1386.58	4469
1.74	9.33	0.70	7.00	72.37	100.00	-1386.58	4477
0.19	9.43	0.10	7.00	62.65	92.00	-1386.58	4487
0.23	10.14	0.71	7.00	92.76	118.00	-1386.58	4496
0.19	9.89	-0.25	7.00	67.38	96.00	-1386.58	4504
0.19	10.67	0.78	7.00	107.32	130.00	-1386.58	4513
0.23	10.33	-0.34	7.00	76.52	104.00	-1386.58	4523
0.23	10.61	0.28	7.00	95.71	120.00	-1386.58	4531
0.19	10.56	-0.05	7.00	88.06	114.00	-1386.58	4540
0.19	10.76	0.20	7.00	97.94	122.00	-1386.58	4548
0.19	10.65	-0.11	7.00	89.18	115.00	-1385.74	4557
0.19	10.47	-0.18	7.00	83.29	110.00	-1385.74	4567
0.19	10.30	-0.17	7.00	79.13	106.00	-1385.74	4575
0.19	10.00	-0.30	7.00	69.13	98.00	-1385.74	4584
0.14	9.66	-0.34	7.00	59.80	90.00	-1385.74	4593
0.19	9.40	-0.26	7.00	54.83	86.00	-1385.74	4601
0.19	9.12	-0.29	7.00	47.20	79.00	-1385.74	4611
0.19	8.79	-0.33	7.00	38.15	72.00	-1385.74	4619
0.19	8.45	-0.34	7.00	29.59	64.00	-1385.74	4628
0.19	8.12	-0.33	7.00	21.46	58.00	-1385.74	4636
0.19	7.82	-0.30	7.00	14.65	52.00	-1385.74	4645
0.19	7.55	-0.27	7.00	8.41	47.00	-1385.74	4654
0.19	7.31	-0.24	7.00	3.01	42.00	-1385.74	4663
0.19	7.07	-0.24	7.00	-2.91	-42.00	-1385.74	4671
0.09	6.87	-0.21	7.00	-7.42	-46.00	-1385.74	4680
0.19	6.75	-0.12	7.00	-8.81	-47.00	-1385.74	4689
0.14	6.68	-0.07	7.00	-9.34	-47.00	-1385.74	4698
0.19	6.61	-0.07	7.00	-11.23	-49.00	-1385.74	4707
0.19	6.58	-0.03	7.00	-10.98	-49.00	-1385.74	4715
0.19	6.56	-0.02	7.00	-11.32	-49.00	-1386.58	4724
0.19	6.66	0.09	7.00	-6.74	-45.00	-1386.58	4732
0.14	6.88	0.23	7.00	1.68	41.00	-1386.58	4742
0.19	7.05	0.17	7.00	4.75	43.00	-1386.58	4750
0.19	7.42	0.37	7.00	17.94	55.00	-1386.58	4759
0.19	7.59	0.17	7.00	18.27	55.00	-1386.58	4767
0.14	7.66	0.06	7.00	17.73	54.00	-1386.58	4776
0.19	7.74	0.08	7.00	20.06	56.00	-1386.58	4785
0.19	7.96	0.23	7.00	28.64	64.00	-1386.58	4794
0.19	8.18	0.21	7.00	33.63	68.00	-1386.58	4803
0.19	8.48	0.31	7.00	43.20	76.00	-1386.58	4811
0.19	8.74	0.26	7.00	48.74	81.00	-1386.58	4820
0.19	9.00	0.26	7.00	55.13	86.00	-1386.58	4829
0.23	9.27	0.27	7.00	62.14	92.00	-1386.58	4838
0.19	9.49	0.22	7.00	66.81	96.00	-1386.58	4846
0.23	9.68	0.18	7.00	70.57	99.00	-1385.74	4855
0.19	9.85	0.17	7.00	74.56	102.00	-1385.74	4864
0.19	10.02	0.17	7.00	78.86	106.00	-1385.74	4873
0.19	10.16	0.14	7.00	81.78	108.00	-1385.74	4882
0.14	10.24	0.08	7.00	82.43	109.00	-1385.74	4890
0.19	10.34	0.10	7.00	85.57	112.00	-1385.74	4899
0.23	10.40	0.06	7.00	85.98	112.00	-1385.74	4909
0.23	10.49	0.09	7.00	88.98	114.00	-1385.74	4917
0.23	10.57	0.08	7.00	90.85	116.00	-1385.74	4926
0.23	10.71	0.15	7.00	95.77	120.00	-1385.74	4935
0.19	10.82	0.10	7.00	97.55	122.00	-1385.74	4943
0.19	10.94	0.12	7.00	100.81	124.00	-1384.91	4953
0.19	10.98	0.05	7.00	100.48	124.00	-1384.91	4962
0.19	11.00	0.02	7.00	100.25	124.00	-1384.91	4970
0.23	11.00	-0.00	7.00	99.82	124.00	-1384.91	4979
0.19	10.98	-0.02	7.00	99.06	123.00	-1384.91	4988
0.28	10.94	-0.03	7.00	97.97	122.00	-1384.07	4997
0.19	10.91	-0.03	7.00	97.12	121.00	-1384.07	5006
0.19	10.85	-0.06	7.00	94.95	120.00	-1384.07	5015
0.23	10.81	-0.04	7.00	94.51	119.00	-1384.07	5023
0.19	10.83	0.02	7.00	96.17	121.00	-1383.23	5032
0.19	10.81	-0.02	7.00	94.95	120.00	-1383.23	5041
0.00	10.82	0.01	7.00	95.82	120.00	-1383.23	5050
0.19	10.87	0.05	7.00	97.64	122.00	-1383.23	5059
0.14	10.80	-0.07	7.00	93.48	118.00	-1382.39	5067
0.19	10.76	-0.04	7.00	93.33	118.00	-1382.39	5076
0.19	10.75	-0.01	7.00	93.62	118.00	-1382.39	5086
0.23	10.76	0.00	7.00	93.94	119.00	-1382.39	5094
0.23	10.75	-0.01	7.00	93.65	118.00	-1382.39	5103
0.19	10.80	0.05	7.00	95.96	120.00	-1381.55	5112
0.19	10.87	0.07	7.00	98.24	122.00	-1381.55	5121
0.23	10.94	0.07	7.00	100.00	124.00	-1381.55	5130
0.19	10.90	-0.05	7.00	96.46	121.00	-1381.55	5139
0.19	10.89	-0.01	7.00	96.92	121.00	-1380.71	5147
0.23	10.86	-0.03	7.00	95.82	120.00	-1380.71	5156
0.19	10.79	-0.07	7.00	93.24	118.00	-1379.87	5166
0.19	10.65	-0.14	7.00	88.49	114.00	-1379.87	5174
0.19	10.59	-0.06	7.00	88.71	114.00	-1379.87	5183
0.19	10.65	0.06	7.00	92.53	117.00	-1379.03	5192
0.19	10.79	0.13	7.00	97.36	122.00	-1379.03	5200
0.19	10.80	0.01	7.00	95.26	120.00	-1378.19	5210
0.23	10.75	-0.05	7.00	92.84	118.00	-1378.19	5218
0.14	10.77	0.02	7.00	94.83	119.00	-1377.35	5227
0.23	10.87	0.10	7.00	98.65	123.00	-1377.35	5236
0.19	10.83	-0.04	7.00	95.16	120.00	-1376.51	5244
0.19	10.87	0.04	7.00	97.68	122.00	-1375.67	5254
0.23	10.98	0.10	7.00	101.48	125.00	-1375.67	5263
0.19	10.93	-0.04	7.00	97.42	122.00	-1374.83	5271
0.19	10.97	0.03	7.00	99.85	124.00	-1374.83	5280
0.23	10.99	0.02	7.00	100.05	124.00	-1373.99	5289
0.19	11.04	0.05	7.00	101.95	125.00	-1373.15	5298
0.14	11.05	0.01	7.00	101.42	125.00	-1372.32	5307
0.19	10.98	-0.07	7.00	97.98	122.00	-1371.48	5316
0.19	10.94	-0.03	7.00	97.93	122.00	-1370.64	5324
0.23	10.98	0.03	7.00	100.09	124.00	-1369.80	5334
0.19	11.01	0.03	7.00	100.81	124.00	-1368.96	5343
0.19	11.13	0.13	7.00	105.87	129.00	-1368.12	5351
0.19	11.07	-0.06	7.00	100.48	124.00	-1367.28	5360
0.19	11.18	0.11	7.00	106.82	130.00	-1366.44	5369
0.19	11.25	0.06	7.00	107.38	130.00	-1365.60	5379
0.19	11.34	0.09	7.00	110.27	132.00	-1364.76	5387
0.19	11.34	0.00	7.00	108.50	131.00	-1363.08	5396
0.19	11.24	-0.10	7.00	103.93	127.00	-1362.24	5405
0.19	11.24	-0.00	7.00	105.85	129.00	-1360.56	5413
0.19	11.00	-0.23	7.00	95.33	120.00	-1359.73	5423
0.19	10.96	-0.04	7.00	98.05	122.00	-1358.05	5432
0.23	10.81	-0.15	7.00	92.34	117.00	-1357.21	5440
0.14	10.56	-0.25	7.00	83.84	110.00	-1355.53	5449
0.23	10.40	-0.16	7.00	81.75	108.00	-1354.69	5457
0.19	10.31	-0.09	7.00	81.00	108.00	-1353.01	5467
0.19	9.91	-0.40	7.00	64.59	94.00	-1351.33	5476
0.28	9.65	-0.25	7.00	61.35	91.00	-1350.49	5484
0.19	9.29	-0.37	7.00	49.92	82.00	-1348.81	5493
0.19	9.01	-0.28	7.00	44.49	77.00	-1347.14	5501
0.19	8.52	-0.49	7.00	28.17	63.00	-1346.30	5511
0.14	8.30	-0.22	7.00	27.96	63.00	-1344.62	5519
0.19	7.96	-0.34	7.00	17.09	54.00	-1343.78	5528
0.19	7.64	-0.32	7.00	9.62	48.00	-1342.10	5537
0.19	7.32	-0.32	7.00	1.63	41.00	-1341.26	5545
0.19	7.00	-0.32	7.00	-6.21	-45.00	-1340.42	5555
0.19	6.55	-0.45	7.00	-20.30	-57.00	-1339.58	5563
0.28	6.23	-0.32	7.00	-25.65	-61.00	-1338.74	5572
0.23	5.77	-0.46	7.00	-39.74	-73.00	-1338.74	5580
0.19	5.49	-0.28	7.00	-43.46	-76.00	-1338.74	5590
0.19	4.99	-0.50	7.00	-12.06	-50.00	-1339.58	5599
0.19	3.98	-1.01	7.00	-19.18	-56.00	-1339.58	5607
0.19	4.16	0.18	7.00	-13.50	-51.00	-1339.58	5616
0.19	3.84	-0.32	7.00	-17.09	-54.00	-1339.58	5624
0.19	3.42	-0.42	7.00	-19.61	-56.00	-1339.58	5634
0.19	2.80	-0.62	7.00	-23.50	-59.00	-1339.58	5643
0.19	2.53	-0.27	7.00	-23.45	-59.00	-1339.58	5651
0.19	2.00	-0.53	7.00	-27.14	-62.00	-1339.58	5660
0.19	1.79	-0.20	7.00	-26.84	-62.00	-1340.42	5668
0.19	1.45	-0.34	7.00	-29.12	-64.00	-1341.26	5678
0.23	1.16	-0.29	7.00	-30.37	-65.00	-1342.10	5686
0.19	0.73	-0.43	7.00	-33.09	-67.00	-1342.10	5695
0.19	0.45	-0.28	7.00	-33.86	-68.00	-1342.94	5704
0.23	-0.10	-0.55	7.00	-37.74	-71.00	-1343.78	5712
0.19	-0.27	-0.17	7.00	-37.01	-71.00	-1344.62	5722
0.19	-0.73	-0.46	7.00	-40.45	-74.00	-1344.62	5731
0.19	-1.12	-0.39	7.00	-42.18	-75.00	-1345.46	5739
0.19	-1.53	-0.40	7.00	-44.24	-77.00	-1346.30	5748
0.19	-1.84	-0.31	7.00	-45.45	-78.00	-1347.14	5756
0.19	-2.40	-0.56	7.00	-49.23	-81.00	-1347.97	5766
0.19	-2.89	-0.50	7.00	-51.45	-83.00	-1348.81	5775
0.19	-3.23	-0.34	7.00	-52.50	-84.00	-1349.65	5783
0.19	-3.70	-0.47	7.00	-55.41	-86.00	-1351.33	5792
0.19	-4.08	-0.37	7.00	-56.87	-87.00	-1352.17	5801
0.19	-4.42	-0.34	7.00	-58.48	-89.00	-1353.01	5810
0.19	-4.54	-0.12	7.00	-58.18	-88.00	-1354.69	5819
0.19	-4.82	-0.28	7.00	-60.22	-90.00	-1355.53	5827
0.19	-5.14	-0.32	7.00	-310.10	-301.00	-1357.21	5836
0.23	-5.46	-0.31	7.00	-317.73	-307.00	-1358.89	5846
0.23	-6.07	-0.61	7.00	-339.10	-325.00	-1360.56	5854
0.23	-5.89	0.19	7.00	-318.38	-308.00	-1363.08	5863
0.23	-6.55	-0.67	7.00	-352.21	-336.00	-1366.44	5872
0.19	-6.33	0.22	7.00	-328.75	-317.00	-1368.96	5881
0.23	-6.49	-0.17	7.00	-340.66	-327.00	-1371.48	5890
0.19	-6.14	0.35	7.00	-321.42	-310.00	-1373.99	5899
0.23	-6.18	-0.04	7.00	-330.14	-318.00	-1377.35	5908
0.23	-6.32	-0.14	7.00	-335.66	-322.00	-1380.71	5916
0.23	-6.43	-0.11	7.00	-337.99	-324.00	-1384.07	5925
0.23	-6.83	-0.40	7.00	-353.82	-338.00	-1387.42	5935
0.23	-6.31	0.52	7.00	-322.21	-311.00	-1391.62	5944
0.23	-7.17	-0.86	7.00	-371.37	-353.00	-1394.98	5952
0.23	-6.54	0.63	7.00	-326.01	-314.00	-1399.17	5961
0.23	-7.26	-0.71	7.00	-370.69	-352.00	-1404.21	5970
0.23	-7.14	0.11	7.00	-351.41	-336.00	-1408.41	5980
0.23	-7.16	-0.01	7.00	-354.17	-338.00	-1412.60	5988
0.23	-6.93	0.23	7.00	-343.77	-329.00	-1417.64	5997
0.23	-7.76	-0.83	7.00	-385.49	-364.00	-1421.84	6006
0.23	-7.20	0.56	7.00	-343.89	-329.00	-1426.87	6014
0.23	-7.25	-0.05	7.00	-357.37	-341.00	-1431.91	6024
0.23	-7.78	-0.53	7.00	-379.96	-360.00	-1437.78	6033
0.23	-6.88	0.89	7.00	-329.25	-317.00	-1442.82	6042
0.23	-7.56	-0.67	7.00	-377.48	-358.00	-1447.86	6050
0.23	-7.62	-0.06	7.00	-366.60	-349.00	-1453.73	6060
0.23	-7.41	0.21	7.00	-356.10	-340.00	-1459.61	6069
0.23	-8.46	-1.05	7.00	-407.29	-383.00	-1465.48	6078
0.23	-8.05	0.40	7.00	-368.21	-350.00	-1471.36	6086
0.23	-7.66	0.39	7.00	-358.82	-342.00	-1477.23	6095
0.19	-7.33	0.33	7.00	-351.70	-336.00	-1483.11	6105
0.23	-7.86	-0.53	7.00	-382.08	-362.00	-1489.82	6114
0.23	-7.06	0.80	7.00	-335.37	-322.00	-1495.70	6122
0.23	-6.84	0.22	7.00	-341.64	-328.00	-1501.57	6131
0.23	-6.89	-0.05	7.00	-348.18	-333.00	-1508.29	6140
0.23	-6.62	0.27	7.00	-335.05	-322.00	-1515.00	6149
0.23	-6.37	0.25	7.00	-329.18	-317.00	-1520.88	6158
0.23	-5.79	0.58	7.00	-308.05	-299.00	-1527.59	6167
0.23	-6.23	-0.44	7.00	-339.69	-326.00	-1534.31	6176
0.23	-6.25	-0.02	7.00	-331.63	-319.00	-1541.02	6184
0.23	-6.16	0.09	7.00	-327.21	-315.00	-1547.74	6194
0.23	-6.29	-0.13	7.00	-335.03	-322.00	-1553.61	6203
0.23	-5.80	0.50	7.00	-310.03	-301.00	-1560.33	6212
0.23	-5.62	0.17	7.00	-312.13	-303.00	-1567.04	6220
0.23	-6.17	-0.54	7.00	-340.11	-326.00	-1573.76	6230
0.23	-7.24	-1.07	7.00	-377.41	-358.00	-1581.31	6239
0.23	-7.20	0.04	7.00	-354.33	-338.00	-1588.02	6248
0.23	-7.38	-0.18	7.00	-363.14	-346.00	-1594.74	6256
0.23	-6.96	0.42	7.00	-340.44	-327.00	-1601.45	6265
0.23	-7.48	-0.53	7.00	-372.61	-354.00	-1609.01	6275
0.23	-7.67	-0.19	7.00	-370.66	-352.00	-1615.72	6283
0.19	-7.98	-0.30	7.00	-380.50	-360.00	-1623.28	6292
0.23	-8.04	-0.06	7.00	-377.10	-357.00	-1629.99	6301
0.23	-7.45	0.58	7.00	-349.65	-334.00	-1636.71	6310
0.23	-7.09	0.36	7.00	-345.08	-330.00	-1644.26	6319
0.23	-6.64	0.45	7.00	-332.01	-319.00	-1650.98	6328
0.23	-6.00	0.64	7.00	-312.28	-303.00	-1658.53	6337
0.23	-6.55	-0.55	7.00	-349.92	-335.00	-1665.24	6346
0.23	-6.10	0.46	7.00	-318.24	-308.00	-1672.80	6354
0.23	-7.38	-1.28	7.00	-385.06	-364.00	-1680.35	6364
0.23	-6.80	0.58	7.00	-333.31	-321.00	-1687.07	6373
0.23	-7.20	-0.40	7.00	-362.98	-345.00	-1694.62	6382
0.23	-6.99	0.21	7.00	-345.67	-331.00	-1702.17	6390
0.23	-6.95	0.05	7.00	-347.69	-333.00	-1709.73	6400
0.23	-7.42	-0.48	7.00	-370.18	-352.00	-1716.44	6409
0.23	-7.41	0.02	7.00	-359.77	-343.00	-1724.00	6418
0.23	-8.09	-0.69	7.00	-391.16	-369.00	-1731.55	6426
0.23	-7.76	0.33	7.00	-362.47	-345.00	-1739.11	6435
0.23	-7.96	-0.20	7.00	-377.94	-358.00	-1745.82	6445
0.23	-7.47	0.49	7.00	-351.99	-336.00	-1753.37	6453
0.23	-7.71	-0.23	7.00	-372.32	-353.00	-1760.93	6462
0.23	-7.44	0.27	7.00	-355.60	-339.00	-1768.48	6471
0.23	-7.53	-0.09	7.00	-365.05	-347.00	-1776.04	6480
0.23	-7.08	0.45	7.00	-342.92	-329.00	-1783.59	6489
0.23	-6.74	0.33	7.00	-336.93	-324.00	-1791.14	6498
0.23	-7.02	-0.28	7.00	-356.00	-340.00	-1798.70	6507
0.23	-6.97	0.05	7.00	-348.22	-333.00	-1807.09	6516
0.23	-8.01	-1.04	7.00	-396.04	-373.00	-1814.65	6524
0.23	-7.86	0.14	7.00	-368.73	-350.00	-1823.04	6534
0.23	-9.19	-1.32	7.00	-431.06	-403.00	-1831.43	6543
0.23	-8.75	0.44	7.00	-384.82	-364.00	-1839.83	6552
0.23	-9.41	-0.66	7.00	-423.38	-396.00	-1848.22	6560
0.23	-9.95	-0.55	7.00	-434.77	-406.00	-1856.61	6569
0.23	-10.24	-0.28	7.00	-436.53	-408.00	-1865.01	6579
0.28	-10.39	-0.16	7.00	-437.98	-409.00	-1873.40	6588
0.23	-10.25	0.14	7.00	-428.47	-401.00	-1882.63	6597
0.23	-10.04	0.22	7.00	-421.56	-395.00	-1891.03	6605
0.23	-10.35	-0.31	7.00	-439.83	-410.00	-1900.26	6615
0.23	-10.31	0.04	7.00	-431.86	-404.00	-1909.49	6624
0.23	-10.40	-0.09	7.00	-436.85	-408.00	-1918.72	6633
0.23	-10.51	-0.11	7.00	-440.15	-411.00	-1928.80	6642
0.23	-11.05	-0.53	7.00	-461.79	-429.00	-1938.03	6650
0.23	-10.77	0.27	7.00	-438.86	-409.00	-1947.26	6660
0.23	-10.86	-0.09	7.00	-448.20	-417.00	-1957.33	6669
0.23	-10.66	0.20	7.00	-437.42	-408.00	-1966.57	6678
0.19	-10.07	0.59	7.00	-415.12	-389.00	-1976.64	6687
0.23	-9.97	0.10	7.00	-422.31	-396.00	-1985.87	6695
0.23	-9.98	-0.00	7.00	-424.48	-397.00	-1995.94	6705
0.19	-9.44	0.54	7.00	-400.16	-377.00	-2006.01	6714
0.23	-8.46	0.98	7.00	-366.96	-349.00	-2016.09	6723
0.23	-8.49	-0.03	7.00	-387.70	-366.00	-2026.16	6731
0.23	-7.91	0.58	7.00	-361.08	-344.00	-2036.23	6740
0.23	-7.90	0.01	7.00	-372.19	-353.00	-2046.30	6750
0.23	-7.46	0.44	7.00	-352.67	-337.00	-2057.21	6759
0.23	-6.55	0.91	7.00	-320.68	-310.00	-2067.29	6767
0.23	-5.90	0.65	7.00	-309.67	-301.00	-2077.36	6776
0.23	-4.83	1.08	7.00	-54.83	-86.00	-2087.43	6786
0.23	-3.89	0.94	7.00	-50.69	-82.00	-2097.50	6794
0.19	-2.41	1.47	7.00	-41.18	-74.00	-2107.57	6803
0.19	-1.57	0.85	7.00	-39.44	-73.00	-2116.81	6812
0.19	0.10	1.67	7.00	-27.81	-63.00	-2126.04	6820
0.19	1.07	0.97	7.00	-25.77	-61.00	-2134.43	6830
0.19	1.82	0.75	7.00	-22.92	-59.00	-2142.83	6839
0.19	2.68	0.86	7.00	-18.13	-55.00	-2151.22	6847
0.19	3.78	1.10	7.00	-11.68	-49.00	-2159.61	6856
0.14	4.53	0.74	7.00	-9.39	-47.00	-2167.17	6865
0.19	5.62	1.09	7.00	-12.73	-50.00	-2174.72	6874
0.19	6.46	0.85	7.00	3.50	42.00	-2182.28	6883
0.19	7.29	0.82	7.00	23.65	59.00	-2188.99	6891
0.19	8.13	0.84	7.00	44.89	77.00	-2194.87	6900
0.19	8.84	0.72	7.00	60.52	91.00	-2200.74	6908
0.19	9.37	0.53	7.00	69.88	98.00	-2205.78	6918
0.19	10.31	0.93	7.00	101.38	125.00	-2209.13	6927
0.19	10.17	-0.14	7.00	76.43	104.00	-2213.33	6935
0.19	11.00	0.83	7.00	116.79	138.00	-2215.85	6944
0.19	11.04	0.04	7.00	101.93	125.00	-2217.53	6953
0.23	11.52	0.48	7.00	122.61	143.00	-2217.53	6963
0.23	11.60	0.07	7.00	116.40	138.00	-2217.53	6971
0.19	11.82	0.23	7.00	125.13	145.00	-2217.53	6980
0.23	11.72	-0.10	7.00	115.95	137.00	-2217.53	6989
0.19	11.68	-0.04	7.00	116.12	137.00	-2217.53	6998
0.23	11.52	-0.16	7.00	109.76	132.00	-2217.53	7007
0.19	11.38	-0.14	7.00	106.63	129.00	-2217.53	7016
0.23	11.01	-0.37	7.00	93.00	118.00	-2217.53	7024
0.23	10.83	-0.18	7.00	92.26	117.00	-2217.53	7033
0.19	10.63	-0.21	7.00	86.47	112.00	-2217.53	7043
0.28	10.33	-0.30	7.00	77.24	105.00	-2217.53	7051
0.23	9.85	-0.48	7.00	61.48	91.00	-2217.53	7060
0.23	9.49	-0.35	7.00	55.20	86.00	-2217.53	7069
0.37	9.17	-0.32	7.00	47.71	80.00	-2217.53	7077
0.23	8.86	-0.31	7.00	40.37	73.00	-2217.53	7087
0.19	8.69	-0.17	7.00	38.83	72.00	-2217.53	7095
0.19	8.53	-0.16	7.00	34.99	69.00	-2217.53	7104
0.23	8.40	-0.12	7.00	32.65	67.00	-2217.53	7112
0.19	8.24	-0.17	7.00	27.58	63.00	-2217.53	7121
0.19	8.16	-0.08	7.00	27.28	62.00	-2217.53	7130
0.23	8.20	0.04	7.00	30.90	66.00	-2217.53	7139
0.23	8.33	0.13	7.00	35.94	70.00	-2217.53	7148
0.23	8.58	0.25	7.00	44.54	77.00	-2217.53	7156
0.19	8.92	0.34	7.00	54.93	86.00	-2217.53	7165
0.23	9.30	0.38	7.00	65.18	94.00	-2217.53	7174
0.19	9.66	0.36	7.00	73.81	102.00	-2217.53	7183
0.23	10.02	0.35	7.00	82.50	109.00	-2217.53	7191
0.23	10.39	0.37	7.00	92.26	117.00	-2217.53	7200
0.23	10.73	0.34	7.00	99.98	124.00	-2217.53	7209
0.23	11.03	0.30	7.00	106.80	130.00	-2217.53	7218
0.23	11.35	0.32	7.00	115.24	137.00	-2217.53	7227
0.23	11.67	0.32	7.00	123.23	143.00	-2217.53	7236
0.19	11.97	0.30	7.00	130.24	149.00	-2216.69	7244
0.23	12.32	0.35	7.00	139.86	157.00	-2216.69	7254
0.19	12.58	0.26	7.00	144.60	161.00	-2216.69	7263
0.23	12.82	0.24	7.00	150.30	166.00	-2216.69	7271
0.23	13.05	0.23	7.00	155.93	171.00	-2216.69	7280
0.14	13.26	0.21	7.00	160.70	175.00	-2215.85	7289
0.23	13.49	0.23	7.00	166.83	180.00	-2215.85	7299
0.23	13.73	0.24	7.00	173.20	186.00	-2215.85	7307
0.19	13.90	0.17	7.00	175.90	188.00	-2215.85	7316
0.23	14.08	0.18	7.00	180.47	192.00	-2215.01	7324
0.23	14.32	0.24	7.00	187.70	198.00	-2215.01	7333
0.23	14.52	0.21	7.00	192.15	201.00	-2215.01	7343
0.23	14.71	0.19	7.00	196.42	205.00	-2215.01	7352
0.19	14.89	0.18	7.00	201.02	209.00	-2214.17	7360
0.19	15.01	0.12	7.00	202.81	210.00	-2214.17	7369
0.28	15.13	0.11	7.00	205.39	213.00	-2214.17	7378
0.23	15.17	0.04	7.00	205.00	212.00	-2214.17	7387
0.19	15.28	0.12	7.00	209.40	216.00	-2214.17	7396
0.23	15.35	0.07	7.00	210.24	217.00	-2213.33	7405
0.23	15.39	0.03	7.00	210.37	217.00	-2213.33	7413
0.23	15.46	0.07	7.00	212.90	219.00	-2213.33	7422
0.23	15.54	0.08	7.00	215.26	221.00	-2213.33	7432
0.23	15.56	0.02	7.00	214.36	220.00	-2212.49	7440
0.23	15.55	-0.01	7.00	213.40	219.00	-2212.49	7449
0.23	15.54	-0.00	7.00	213.58	220.00	-2212.49	7458
0.19	15.47	-0.08	7.00	210.07	217.00	-2211.65	7467
0.23	15.42	-0.05	7.00	209.40	216.00	-2211.65	7476
0.19	15.32	-0.10	7.00	206.01	213.00	-2210.81	7485
0.23	15.08	-0.24	7.00	197.06	206.00	-2210.81	7494
0.23	14.95	-0.13	7.00	196.27	205.00	-2209.97	7502
0.23	14.87	-0.08	7.00	195.32	204.00	-2209.97	7512
0.23	14.71	-0.16	7.00	189.48	199.00	-2209.13	7521
0.23	14.70	-0.01	7.00	192.27	202.00	-2209.13	7529
0.23	14.74	0.04	7.00	194.17	203.00	-2208.29	7538
0.23	14.72	-0.02	7.00	192.59	202.00	-2208.29	7547
0.19	14.71	-0.01	7.00	192.68	202.00	-2207.45	7556
0.19	14.80	0.09	7.00	196.80	205.00	-2207.45	7565
0.23	14.83	0.03	7.00	196.45	205.00	-2206.62	7574
0.19	14.81	-0.02	7.00	195.01	204.00	-2205.78	7583
0.23	14.89	0.07	7.00	198.66	207.00	-2205.78	7591
0.19	14.81	-0.08	7.00	193.63	203.00	-2204.94	7601
0.23	14.79	-0.02	7.00	194.36	203.00	-2204.10	7610
0.23	14.72	-0.07	7.00	191.40	201.00	-2203.26	7618
0.23	14.69	-0.02	7.00	191.80	201.00	-2202.42	7627
0.14	14.69	0.00	7.00	192.32	202.00	-2200.74	7636
0.28	14.54	-0.15	7.00	185.44	196.00	-2199.90	7646
0.23	14.57	0.03	7.00	189.67	199.00	-2199.06	7654
0.23	14.52	-0.04	7.00	187.25	197.00	-2198.22	7663
0.23	14.60	0.08	7.00	191.53	201.00	-2196.54	7672
0.19	14.51	-0.09	7.00	185.96	196.00	-2194.87	7681
0.23	14.49	-0.02	7.00	186.99	197.00	-2194.03	7690
0.23	14.44	-0.06	7.00	184.76	195.00	-2192.35	7699
0.23	14.50	0.07	7.00	188.91	199.00	-2190.67	7707
0.23	14.52	0.02	7.00	188.34	198.00	-2189.83	7716
0.23	14.60	0.08	7.00	191.59	201.00	-2188.15	7726
0.23	14.69	0.09	7.00	194.27	203.00	-2186.47	7735
0.47	14.74	0.05	7.00	194.45	203.00	-2184.79	7743
0.23	14.73	-0.01	7.00	193.04	202.00	-2183.11	7752
0.23	14.78	0.05	7.00	195.32	204.00	-2181.44	7761
0.23	14.73	-0.05	7.00	192.14	201.00	-2178.92	7770
0.23	14.49	-0.24	7.00	182.56	193.00	-2177.24	7779
0.23	14.41	-0.08	7.00	183.50	194.00	-2175.56	7788
0.23	14.37	-0.04	7.00	183.58	194.00	-2173.04	7796
0.23	14.04	-0.33	7.00	169.57	182.00	-2171.36	7805
0.23	13.95	-0.09	7.00	171.87	184.00	-2168.85	7815
0.19	13.83	-0.13	7.00	168.13	181.00	-2167.17	7824
0.19	13.59	-0.24	7.00	159.95	174.00	-2164.65	7832
0.23	13.17	-0.42	7.00	145.94	163.00	-2162.97	7841
0.19	13.08	-0.09	7.00	150.36	166.00	-2161.29	7851
0.23	13.08	-0.00	7.00	152.05	168.00	-2158.77	7859
0.23	12.87	-0.21	7.00	142.57	160.00	-2157.09	7868
0.19	12.61	-0.26	7.00	134.99	153.00	-2154.58	7877
0.23	12.46	-0.15	7.00	133.59	152.00	-2152.90	7886
0.19	12.32	-0.14	7.00	130.24	149.00	-2150.38	7895
0.23	12.22	-0.10	7.00	128.34	148.00	-2148.70	7904
0.23	12.10	-0.12	7.00	125.16	145.00	-2147.02	7913
0.19	11.83	-0.27	7.00	115.39	137.00	-2144.50	7921
0.33	11.75	-0.08	7.00	117.08	138.00	-2142.83	7930
0.19	11.58	-0.17	7.00	110.94	133.00	-2140.31	7940
0.19	11.22	-0.36	7.00	98.26	122.00	-2138.63	7949
0.23	10.82	-0.40	7.00	87.63	113.00	-2136.95	7957
0.19	10.68	-0.14	7.00	89.26	115.00	-2134.43	7966
0.19	10.58	-0.10	7.00	87.38	113.00	-2132.75	7975
0.23	10.46	-0.12	7.00	83.91	110.00	-2131.08	7984
0.19	10.26	-0.20	7.00	77.59	105.00	-2129.40	7993
0.19	10.21	-0.05	7.00	79.40	106.00	-2126.88	8002
0.19	10.14	-0.08	7.00	76.85	104.00	-2125.20	8010
0.28	9.95	-0.19	7.00	69.85	98.00	-2123.52	8019
0.19	9.72	-0.23	7.00	63.40	93.00	-2121.84	8028
0.19	9.62	-0.10	7.00	63.41	93.00	-2120.16	8037
0.19	9.45	-0.17	7.00	57.91	88.00	-2118.49	8045
0.19	9.33	-0.12	7.00	55.65	86.00	-2116.81	8054
0.19	9.08	-0.24	7.00	47.21	79.00	-2115.13	8064
0.19	8.66	-0.42	7.00	33.10	67.00	-2114.29	8072
0.19	8.40	-0.26	7.00	29.70	65.00	-2112.61	8081
0.23	7.99	-0.41	7.00	16.59	53.00	-2110.93	8089
0.14	7.73	-0.26	7.00	13.11	51.00	-2109.25	8098
0.19	7.27	-0.46	7.00	-2.43	-42.00	-2108.41	8107
0.37	6.96	-0.31	7.00	-7.11	-45.00	-2106.73	8116
0.19	6.68	-0.28	7.00	-13.68	-51.00	-2105.90	8124
0.19	6.44	-0.24	7.00	-18.79	-55.00	-2105.90	8133
0.19	6.24	-0.20	7.00	-23.16	-59.00	-2105.90	8142
0.23	5.78	-0.46	7.00	-39.60	-73.00	-2105.90	8151
0.19	5.63	-0.15	7.00	-37.32	-71.00	-2105.90	8160
0.23	5.13	-0.50	7.00	-56.66	-87.00	-2105.90	8168
0.33	5.11	-0.02	7.00	-47.64	-80.00	-2105.90	8177
0.19	5.12	0.01	7.00	-46.96	-79.00	-2105.90	8185
0.19	4.95	-0.17	7.00	-10.92	-49.00	-2105.90	8195
0.00	4.51	-0.44	7.00	-14.21	-51.00	-2105.90	8204
0.19	4.23	-0.28	7.00	-14.96	-52.00	-2106.73	8212
0.19	4.01	-0.22	7.00	-15.81	-53.00	-2106.73	8221
0.19	3.68	-0.33	7.00	-17.90	-55.00	-2106.73	8229
0.19	3.51	-0.17	7.00	-18.16	-55.00	-2107.57	8239
0.19	3.29	-0.21	7.00	-19.38	-56.00	-2107.57	8248
0.19	3.13	-0.17	7.00	-20.05	-56.00	-2108.41	8256
0.23	2.99	-0.14	7.00	-20.62	-57.00	-2108.41	8265
0.19	2.87	-0.12	7.00	-21.11	-57.00	-2109.25	8273
0.19	2.59	-0.28	7.00	-23.18	-59.00	-2109.25	8283
0.19	2.53	-0.06	7.00	-22.59	-58.00	-2109.25	8292
0.19	2.24	-0.29	7.00	-24.93	-60.00	-2109.25	8300
0.19	1.97	-0.27	7.00	-26.20	-62.00	-2109.25	8309
0.23	1.66	-0.32	7.00	-27.98	-63.00	-2110.09	8317
0.19	1.37	-0.29	7.00	-29.35	-64.00	-2110.09	8327
0.19	1.02	-0.35	7.00	-31.30	-66.00	-2110.09	8336
0.19	0.63	-0.38	7.00	-33.36	-68.00	-2110.09	8344
0.19	0.11	-0.53	7.00	-36.56	-70.00	-2110.93	8353
0.19	-0.46	-0.57	7.00	-39.55	-73.00	-2110.93	8361
0.19	-0.90	-0.44	7.00	-41.26	-74.00	-2111.77	8371
0.19	-1.18	-0.28	7.00	-42.06	-75.00	-2111.77	8380
0.19	-1.44	-0.26	7.00	-43.25	-76.00	-2112.61	8388
0.19	-1.70	-0.26	7.00	-44.51	-77.00	-2112.61	8397
0.19	-2.10	-0.40	7.00	-47.07	-79.00	-2113.45	8406
0.14	-2.64	-0.54	7.00	-50.35	-82.00	-2113.45	8415
0.19	-3.16	-0.52	7.00	-52.88	-84.00	-2114.29	8424
0.19	-3.63	-0.47	7.00	-55.05	-86.00	-2115.13	8432
0.23	-3.77	-0.14	7.00	-54.44	-85.00	-2115.13	8441
0.14	-3.99	-0.21	7.00	-55.80	-87.00	-2115.97	8450
0.23	-4.23	-0.24	7.00	-57.12	-88.00	-2116.81	8459
0.19	-4.50	-0.27	7.00	-58.60	-89.00	-2116.81	8468
0.14	-4.65	-0.15	7.00	-58.83	-89.00	-2117.65	8476
0.19	-4.82	-0.17	7.00	-59.76	-90.00	-2117.65	8485
0.19	-4.91	-0.09	7.00	-59.89	-90.00	-2118.49	8495
0.19	-5.01	-0.10	7.00	-302.31	-294.00	-2119.32	8503
0.23	-5.08	-0.07	7.00	-303.23	-295.00	-2120.16	8512
0.23	-5.13	-0.06	7.00	-304.51	-296.00	-2121.00	8521
0.23	-5.47	-0.34	7.00	-318.48	-308.00	-2122.68	8529
0.23	-4.99	0.48	7.00	-58.04	-88.00	-2124.36	8539
0.19	-5.07	-0.08	7.00	-303.40	-295.00	-2125.20	8548
0.23	-5.03	0.04	7.00	-300.03	-292.00	-2126.88	8556
0.23	-5.28	-0.25	7.00	-312.14	-303.00	-2128.56	8565
0.23	-5.18	0.10	7.00	-302.63	-295.00	-2130.24	8574
0.23	-4.60	0.59	7.00	-55.62	-86.00	-2132.75	8583
0.19	-4.81	-0.22	7.00	-59.94	-90.00	-2134.43	8592
0.19	-4.64	0.17	7.00	-57.52	-88.00	-2136.11	8601
0.19	-4.75	-0.11	7.00	-59.17	-89.00	-2137.79	8609
0.19	-4.49	0.26	7.00	-56.43	-87.00	-2139.47	8619
0.19	-4.50	-0.01	7.00	-57.57	-88.00	-2141.15	8627
0.14	-4.62	-0.12	7.00	-58.57	-89.00	-2142.83	8636
0.23	-4.14	0.48	7.00	-53.77	-85.00	-2144.50	8645
0.19	-3.97	0.17	7.00	-54.21	-85.00	-2145.34	8653
0.19	-3.83	0.14	7.00	-53.57	-85.00	-2146.18	8663
0.23	-3.68	0.15	7.00	-52.83	-84.00	-2147.86	8672
0.19	-3.67	0.02	7.00	-53.27	-84.00	-2148.70	8680
0.19	-3.52	0.15	7.00	-52.01	-83.00	-2149.54	8689
0.19	-3.35	0.16	7.00	-51.11	-83.00	-2150.38	8697
0.19	-3.43	-0.07	7.00	-52.43	-84.00	-2151.22	8707
0.19	-3.42	0.01	7.00	-52.05	-83.00	-2152.06	8716
0.19	-3.43	-0.02	7.00	-52.24	-84.00	-2152.06	8724
0.19	-3.50	-0.06	7.00	-52.72	-84.00	-2152.90	8733
0.19	-3.74	-0.24	7.00	-54.67	-86.00	-2152.90	8741
0.23	-3.94	-0.20	7.00	-55.48	-86.00	-2152.90	8751
0.19	-4.06	-0.13	7.00	-55.82	-87.00	-2153.74	8760
0.14	-4.16	-0.09	7.00	-56.15	-87.00	-2153.74	8768
0.23	-4.22	-0.07	7.00	-56.40	-87.00	-2153.74	8777
0.19	-4.29	-0.06	7.00	-56.68	-87.00	-2154.58	8786
0.14	-4.38	-0.09	7.00	-57.25	-88.00	-2154.58	8795
0.19	-4.48	-0.11	7.00	-57.85	-88.00	-2154.58	8804
0.23	-4.52	-0.03	7.00	-57.72	-88.00	-2154.58	8812
0.19	-4.61	-0.09	7.00	-58.39	-89.00	-2155.42	8821
0.19	-4.73	-0.12	7.00	-59.11	-89.00	-2155.42	8830
0.19	-4.75	-0.02	7.00	-58.82	-89.00	-2155.42	8839
0.19	-4.80	-0.05	7.00	-59.21	-89.00	-2155.42	8848
0.23	-4.87	-0.07	7.00	-59.64	-90.00	-2155.42	8856
0.19	-4.93	-0.06	7.00	-59.87	-90.00	-2155.42	8865
0.19	-5.02	-0.09	7.00	-302.38	-294.00	-2155.42	8875
0.23	-5.09	-0.07	7.00	-303.84	-296.00	-2155.42	8883
0.23	-5.36	-0.26	7.00	-314.25	-304.00	-2156.26	8892
0.23	-4.93	0.43	7.00	-57.94	-88.00	-2157.09	8901
0.19	-4.83	0.10	7.00	-58.74	-89.00	-2157.09	8909
0.19	-4.76	0.07	7.00	-58.55	-89.00	-2157.09	8919
0.19	-5.06	-0.29	7.00	-307.31	-299.00	-2157.93	8928
0.23	-4.75	0.30	7.00	-57.55	-88.00	-2158.77	8936
0.19	-4.98	-0.23	7.00	-60.80	-91.00	-2159.61	8945
0.19	-3.91	1.07	7.00	-50.27	-82.00	-2159.61	8953
0.23	-4.13	-0.22	7.00	-56.55	-87.00	-2159.61	8963
0.19	-4.28	-0.15	7.00	-56.97	-87.00	-2160.45	8972
0.14	-3.90	0.38	7.00	-52.96	-84.00	-2160.45	8980
0.42	-3.94	-0.04	7.00	-54.87	-86.00	-2161.29	8989
0.14	-3.68	0.26	7.00	-52.37	-84.00	-2161.29	8998
0.19	-4.29	-0.61	7.00	-58.92	-89.00	-2162.13	9007
0.33	-3.61	0.68	7.00	-50.31	-82.00	-2162.13	9016
0.19	-3.72	-0.11	7.00	-54.03	-85.00	-2162.13	9024
0.19	-3.68	0.04	7.00	-53.23	-84.00	-2162.13	9033
0.19	-3.69	-0.01	7.00	-53.48	-85.00	-2162.13	9041
0.23	-3.58	0.11	7.00	-52.47	-84.00	-2162.13	9051
0.19	-3.53	0.05	7.00	-52.46	-84.00	-2162.13	9060
0.19	-3.49	0.04	7.00	-52.26	-84.00	-2162.13	9068
0.23	-3.46	0.03	7.00	-52.17	-83.00	-2162.13	9077
0.23	-3.46	-0.01	7.00	-52.35	-84.00	-2162.13	9085
0.19	-3.54	-0.07	7.00	-52.97	-84.00	-2162.13	9095
0.23	-3.62	-0.09	7.00	-53.47	-85.00	-2162.13	9104
0.19	-3.74	-0.11	7.00	-54.12	-85.00	-2162.13	9112
0.19	-3.84	-0.11	7.00	-54.63	-86.00	-2162.13	9121
0.23	-3.98	-0.14	7.00	-55.44	-86.00	-2162.13	9131
0.23	-4.09	-0.11	7.00	-55.93	-87.00	-2162.13	9139
0.19	-4.19	-0.10	7.00	-56.38	-87.00	-2162.13	9148
0.19	-4.31	-0.11	7.00	-57.00	-87.00	-2162.13	9156
0.19	-4.45	-0.14	7.00	-57.80	-88.00	-2162.13	9165
0.19	-4.59	-0.14	7.00	-58.51	-89.00	-2162.97	9175
0.19	-4.74	-0.15	7.00	-59.27	-89.00	-2162.97	9183
0.19	-4.87	-0.14	7.00	-59.93	-90.00	-2162.97	9192
0.19	-5.05	-0.18	7.00	-304.96	-297.00	-2162.97	9201
0.19	-5.19	-0.14	7.00	-307.68	-299.00	-2162.97	9209
0.23	-5.56	-0.37	7.00	-321.44	-310.00	-2163.81	9219
0.23	-5.28	0.28	7.00	-301.45	-294.00	-2163.81	9228
0.23	-5.25	0.04	7.00	-305.47	-297.00	-2164.65	9236
0.23	-5.52	-0.28	7.00	-318.62	-308.00	-2165.49	9245
0.23	-5.63	-0.10	7.00	-317.67	-307.00	-2166.33	9254
0.23	-5.61	0.01	7.00	-315.11	-305.00	-2167.17	9263
0.23	-5.67	-0.06	7.00	-318.04	-308.00	-2168.85	9272
0.23	-5.74	-0.06	7.00	-319.65	-309.00	-2169.68	9281
0.23	-5.79	-0.05	7.00	-320.81	-310.00	-2171.36	9290
0.23	-5.71	0.08	7.00	-316.08	-306.00	-2173.04	9298
0.23	-5.66	0.05	7.00	-315.61	-306.00	-2174.72	9308
0.23	-5.59	0.07	7.00	-313.24	-304.00	-2177.24	9317
0.19	-5.22	0.37	7.00	-297.98	-291.00	-2178.92	9325
0.23	-5.27	-0.05	7.00	-307.60	-299.00	-2180.60	9334
0.23	-5.59	-0.33	7.00	-321.38	-310.00	-2183.11	9344
0.23	-5.23	0.36	7.00	-298.41	-291.00	-2185.63	9352
0.23	-4.88	0.35	7.00	-57.98	-88.00	-2188.15	9361
0.19	-5.15	-0.28	7.00	-309.36	-300.00	-2190.67	9370
0.23	-5.09	0.06	7.00	-301.12	-293.00	-2193.19	9379
0.23	-5.25	-0.16	7.00	-309.40	-300.00	-2195.70	9388
0.23	-4.87	0.38	7.00	-57.85	-88.00	-2199.06	9397
0.19	-4.82	0.05	7.00	-58.89	-89.00	-2201.58	9406
0.14	-4.60	0.22	7.00	-57.11	-88.00	-2203.26	9414
0.14	-5.04	-0.45	7.00	-310.05	-301.00	-2205.78	9423
0.23	-4.72	0.32	7.00	-57.34	-88.00	-2208.29	9432
0.19	-4.67	0.05	7.00	-58.17	-88.00	-2211.65	9441
0.19	-4.81	-0.14	7.00	-59.63	-90.00	-2214.17	9450
0.19	-4.44	0.37	7.00	-55.74	-86.00	-2215.85	9458
0.19	-4.99	-0.55	7.00	-62.16	-92.00	-2218.37	9467
0.19	-4.57	0.42	7.00	-56.14	-87.00	-2220.04	9477
0.19	-4.51	0.06	7.00	-57.33	-88.00	-2222.56	9485
0.19	-4.40	0.11	7.00	-56.56	-87.00	-2224.24	9494
0.19	-4.40	0.00	7.00	-56.96	-87.00	-2225.92	9502
0.19	-4.22	0.17	7.00	-55.44	-86.00	-2226.76	9511
0.19	-4.45	-0.22	7.00	-58.13	-88.00	-2228.44	9521
0.19	-4.58	-0.13	7.00	-58.43	-89.00	-2230.12	9529
0.23	-4.66	-0.08	7.00	-58.60	-89.00	-2230.96	9538
0.19	-4.74	-0.08	7.00	-59.03	-89.00	-2232.63	9547
0.14	-4.73	0.02	7.00	-58.56	-89.00	-2233.47	9555
0.19	-5.07	-0.35	7.00	-308.72	-300.00	-2234.31	9565
0.23	-5.31	-0.23	7.00	-312.30	-303.00	-2235.15	9574
0.23	-5.99	-0.68	7.00	-338.22	-325.00	-2236.83	9582
0.23	-5.75	0.23	7.00	-314.23	-304.00	-2238.51	9591
0.23	-5.69	0.06	7.00	-316.13	-306.00	-2240.19	9601
0.23	-6.22	-0.53	7.00	-341.17	-327.00	-2241.87	9609
0.23	-6.47	-0.25	7.00	-341.72	-328.00	-2243.55	9618
0.23	-6.60	-0.13	7.00	-342.49	-328.00	-2246.06	9627
0.23	-6.25	0.35	7.00	-324.09	-313.00	-2248.58	9635
0.23	-6.81	-0.56	7.00	-356.40	-340.00	-2251.10	9645
0.23	-6.78	0.03	7.00	-343.81	-329.00	-2253.62	9654
0.19	-6.44	0.34	7.00	-329.07	-317.00	-2256.14	9663
0.23	-6.93	-0.49	7.00	-357.93	-341.00	-2259.49	9671
0.23	-6.75	0.18	7.00	-340.11	-326.00	-2262.85	9680
0.28	-6.83	-0.08	7.00	-347.47	-332.00	-2265.37	9690
0.23	-6.84	-0.00	7.00	-345.98	-331.00	-2269.57	9698
0.23	-6.78	0.06	7.00	-343.30	-329.00	-2272.92	9707
0.23	-6.81	-0.03	7.00	-345.72	-331.00	-2276.28	9716
0.23	-6.99	-0.19	7.00	-353.60	-338.00	-2280.48	9725
0.19	-6.31	0.68	7.00	-319.16	-309.00	-2284.67	9734
0.23	-6.54	-0.22	7.00	-342.88	-329.00	-2288.03	9743
0.23	-6.07	0.46	7.00	-317.57	-307.00	-2293.07	9752
0.23	-6.13	-0.05	7.00	-329.22	-317.00	-2297.26	9760
0.23	-5.79	0.33	7.00	-313.19	-303.00	-2301.46	9769
0.23	-5.37	0.43	7.00	-300.64	-293.00	-2306.50	9779
0.23	-5.58	-0.21	7.00	-318.77	-308.00	-2311.53	9788
0.23	-3.88	1.70	7.00	-47.58	-80.00	-2316.57	9796
0.19	-4.61	-0.74	7.00	-61.01	-91.00	-2321.60	9805
0.19	-3.50	1.11	7.00	-48.05	-80.00	-2326.64	9815
0.19	-4.28	-0.78	7.00	-59.53	-90.00	-2330.84	9823
0.23	-3.70	0.58	7.00	-51.16	-83.00	-2335.87	9832
0.19	-4.08	-0.38	7.00	-56.94	-87.00	-2340.07	9840
0.19	-3.30	0.78	7.00	-48.41	-80.00	-2345.11	9849
0.23	-3.02	0.28	7.00	-49.00	-81.00	-2350.14	9859
0.19	-2.75	0.27	7.00	-47.69	-80.00	-2354.34	9867
0.19	-2.17	0.58	7.00	-43.54	-76.00	-2358.54	9876
0.19	-1.82	0.35	7.00	-42.69	-75.00	-2363.57	9885
0.19	-1.44	0.38	7.00	-40.68	-74.00	-2367.77	9893
0.19	-1.26	0.18	7.00	-40.61	-74.00	-2371.96	9903
0.23	-0.83	0.43	7.00	-37.44	-71.00	-2376.16	9912
0.19	-0.32	0.51	7.00	-34.56	-69.00	-2379.52	9920
0.19	0.12	0.45	7.00	-32.59	-67.00	-2383.72	9929
0.19	0.59	0.47	7.00	-30.17	-65.00	-2387.91	9937
0.19	1.42	0.83	7.00	-24.55	-60.00	-2391.27	9947
0.19	2.02	0.59	7.00	-22.55	-58.00	-2395.47	9956
0.19	2.69	0.68	7.00	-18.83	-55.00	-2398.82	9964
0.19	3.36	0.67	7.00	-15.52	-53.00	-2402.18	9973
0.19	4.00	0.64	7.00	-12.45	-50.00	-2405.54	9982
0.19	4.53	0.53	7.00	-10.20	-48.00	-2408.90	9991
0.19	5.06	0.53	7.00	-38.02	-72.00	-2412.25	10000
0.19	5.64	0.58	7.00	-22.49	-58.00	-2414.77	10008
0.19	6.22	0.58	7.00	-8.05	-46.00	-2417.29	10017
0.19	6.89	0.68	7.00	10.87	49.00	-2420.65	10027
0.19	7.78	0.89	7.00	37.37	71.00	-2422.33	10035
0.23	8.66	0.87	7.00	58.82	89.00	-2424.00	10044
0.19	9.38	0.73	7.00	74.18	102.00	-2425.68	10052
0.19	9.93	0.54	7.00	84.10	110.00	-2425.68	10061
0.19	10.41	0.48	7.00	95.02	120.00	-2424.84	10071
0.19	10.97	0.55	7.00	110.28	132.00	-2424.84	10079
0.19	11.38	0.41	7.00	117.54	139.00	-2424.00	10088
0.23	11.92	0.54	7.00	133.83	152.00	-2423.16	10097
0.19	12.18	0.27	7.00	134.90	153.00	-2421.49	10106
0.23	12.63	0.45	7.00	149.90	166.00	-2419.81	10115
0.23	13.02	0.38	7.00	158.17	173.00	-2417.29	10124
0.19	13.33	0.31	7.00	164.41	178.00	-2414.77	10133
0.19	13.46	0.13	7.00	164.28	178.00	-2412.25	10142
0.23	13.80	0.33	7.00	176.56	188.00	-2408.90	10150
0.23	13.92	0.12	7.00	175.26	187.00	-2404.70	10160
0.23	14.08	0.17	7.00	180.35	192.00	-2400.50	10169
0.19	14.26	0.18	7.00	184.94	195.00	-2395.47	10178
0.23	14.37	0.12	7.00	186.72	197.00	-2390.43	10187
0.23	14.39	0.02	7.00	185.13	196.00	-2385.39	10195
0.23	14.19	-0.21	7.00	175.56	187.00	-2379.52	10205
0.23	13.76	-0.43	7.00	160.42	175.00	-2373.64	10214
0.19	13.53	-0.22	7.00	158.86	173.00	-2366.93	10223
0.19	12.65	-0.89	7.00	123.46	144.00	-2360.21	10231
0.19	12.25	-0.40	7.00	123.41	144.00	-2353.50	10241
0.19	11.70	-0.55	7.00	106.51	129.00	-2346.78	10250
0.19	11.36	-0.34	7.00	102.18	126.00	-2340.07	10259
0.23	10.63	-0.73	7.00	75.99	103.00	-2333.36	10268
0.19	10.03	-0.60	7.00	63.80	93.00	-2325.80	10276
0.19	9.40	-0.63	7.00	47.36	79.00	-2319.09	10286
0.19	8.69	-0.70	7.00	28.25	63.00	-2312.37	10294
0.19	8.08	-0.62	7.00	14.57	52.00	-2305.66	10303
0.14	7.50	-0.57	7.00	1.18	40.00	-2299.78	10312
0.14	7.01	-0.49	7.00	-9.57	-48.00	-2293.07	10320
0.19	6.30	-0.72	7.00	-31.90	-66.00	-2287.19	10330
0.19	5.90	-0.39	7.00	-35.29	-69.00	-2282.16	10339
0.19	6.55	0.65	7.00	1.62	41.00	-2277.12	10347
0.19	7.17	0.62	7.00	16.78	54.00	-2272.92	10356
0.19	5.42	-1.76	7.00	-74.74	-102.00	-2268.73	10365
0.19	6.94	1.53	7.00	29.08	64.00	-2264.53	10374
0.19	5.05	-1.89	7.00	-86.41	-112.00	-2261.17	10383
0.19	4.63	-0.42	7.00	-13.54	-51.00	-2258.65	10392
0.19	3.54	-1.10	7.00	-21.70	-58.00	-2256.14	10400
0.19	3.26	-0.27	7.00	-19.77	-56.00	-2254.46	10409
0.19	2.49	-0.77	7.00	-25.61	-61.00	-2252.78	10419
0.23	2.49	-0.01	7.00	-22.57	-58.00	-2251.94	10427
0.19	2.60	0.11	7.00	-21.58	-58.00	-2251.10	10436
0.19	1.44	-1.16	7.00	-32.43	-67.00	-2251.10	10445
0.00	0.80	-0.64	7.00	-33.59	-68.00	-2251.10	10454
0.19	0.66	-0.14	7.00	-32.26	-67.00	-2251.10	10463
0.19	0.33	-0.33	7.00	-34.70	-69.00	-2251.94	10471
0.23	0.33	0.00	7.00	-33.34	-68.00	-2251.94	10480
0.19	0.39	0.06	7.00	-32.78	-67.00	-2252.78	10489
0.19	0.38	-0.01	7.00	-33.16	-67.00	-2252.78	10498
0.19	0.56	0.18	7.00	-31.49	-66.00	-2253.62	10507
0.19	0.59	0.03	7.00	-31.96	-66.00	-2254.46	10516
0.19	0.52	-0.07	7.00	-32.67	-67.00	-2254.46	10524
0.42	0.53	0.01	7.00	-32.35	-67.00	-2255.30	10533
0.19	0.50	-0.02	7.00	-32.57	-67.00	-2256.14	10543
1.85	0.30	-0.20	7.00	-34.28	-68.00	-2256.98	10551
0.14	0.25	-0.05	7.00	-33.94	-68.00	-2256.98	10560
0.19	0.20	-0.05	7.00	-34.19	-68.00	-2257.82	10568
0.19	0.26	0.06	7.00	-33.47	-68.00	-2258.65	10577
0.00	0.16	-0.10	7.00	-34.62	-69.00	-2259.49	10587
0.23	0.16	0.01	7.00	-34.16	-68.00	-2259.49	10595
0.19	0.22	0.06	7.00	-33.64	-68.00	-2260.33	10604
0.19	0.27	0.05	7.00	-33.45	-68.00	-2261.17	10613
0.19	0.30	0.03	7.00	-33.35	-68.00	-2262.01	10621
0.19	0.34	0.04	7.00	-33.15	-67.00	-2262.01	10631
0.23	0.25	-0.09	7.00	-34.09	-68.00	-2262.85	10639
0.23	0.23	-0.02	7.00	-33.96	-68.00	-2263.69	10648
0.19	0.02	-0.21	7.00	-35.76	-70.00	-2263.69	10657
0.19	-0.24	-0.25	7.00	-37.19	-71.00	-2264.53	10665
0.23	-0.31	-0.07	7.00	-36.82	-71.00	-2264.53	10675
1.96	-0.40	-0.09	7.00	-37.32	-71.00	-2265.37	10684
0.23	-0.49	-0.09	7.00	-37.81	-71.00	-2266.21	10692
0.19	-0.32	0.17	7.00	-35.95	-70.00	-2267.05	10701
0.19	-0.45	-0.13	7.00	-37.76	-71.00	-2267.89	10711
0.23	-0.76	-0.31	7.00	-40.02	-73.00	-2267.89	10719
0.14	-0.92	-0.16	7.00	-40.22	-73.00	-2268.73	10728
0.19	-1.09	-0.17	7.00	-41.11	-74.00	-2269.57	10737
0.19	-1.15	-0.06	7.00	-41.02	-74.00	-2269.57	10745
0.19	-1.21	-0.06	7.00	-41.26	-74.00	-2270.41	10755
0.19	-1.25	-0.04	7.00	-41.42	-74.00	-2270.41	10764
0.19	-1.30	-0.05	7.00	-41.71	-75.00	-2271.24	10772
0.23	-1.38	-0.08	7.00	-42.22	-75.00	-2272.08	10781
0.19	-1.41	-0.03	7.00	-42.13	-75.00	-2272.08	10790
0.19	-1.47	-0.06	7.00	-42.57	-75.00	-2272.92	10799
0.19	-1.61	-0.15	7.00	-43.65	-76.00	-2272.92	10808
0.19	-1.87	-0.26	7.00	-45.38	-78.00	-2272.92	10817
0.19	-1.93	-0.06	7.00	-44.90	-77.00	-2272.92	10825
1.96	-1.96	-0.03	7.00	-44.94	-77.00	-2272.92	10834
0.23	-2.02	-0.05	7.00	-45.30	-78.00	-2272.92	10844
0.19	-1.90	0.12	7.00	-44.03	-77.00	-2272.92	10852
0.19	-1.83	0.07	7.00	-43.90	-76.00	-2272.92	10861
0.19	-1.64	0.20	7.00	-42.39	-75.00	-2272.92	10870
0.19	-1.61	0.02	7.00	-42.97	-76.00	-2272.92	10878
0.14	-1.49	0.12	7.00	-41.96	-75.00	-2272.92	10888
0.19	-1.58	-0.09	7.00	-43.23	-76.00	-2272.92	10897
0.19	-1.51	0.06	7.00	-42.32	-75.00	-2272.92	10905
0.14	-1.61	-0.10	7.00	-43.45	-76.00	-2272.92	10914
0.19	-1.47	0.14	7.00	-41.82	-75.00	-2272.92	10924
0.19	-1.62	-0.15	7.00	-43.68	-76.00	-2272.92	10932
0.14	-1.43	0.19	7.00	-41.39	-74.00	-2272.92	10941
0.19	-1.56	-0.13	7.00	-43.33	-76.00	-2272.92	10950
0.19	-1.35	0.21	7.00	-40.90	-74.00	-2272.92	10958
0.19	-1.46	-0.11	7.00	-42.75	-76.00	-2272.92	10968
0.19	-1.28	0.18	7.00	-40.64	-74.00	-2272.92	10977
0.19	-1.53	-0.26	7.00	-43.68	-76.00	-2272.92	10985
0.19	-1.34	0.20	7.00	-40.89	-74.00	-2272.92	10994
0.19	-0.89	0.45	7.00	-37.63	-71.00	-2272.92	11003
0.14	-0.81	0.07	7.00	-38.77	-72.00	-2272.92	11012
0.19	-0.71	0.10	7.00	-38.13	-72.00	-2272.92	11021
0.23	-0.50	0.21	7.00	-36.63	-70.00	-2272.92	11030
0.19	-0.33	0.17	7.00	-35.98	-70.00	-2272.92	11038
0.28	-0.26	0.07	7.00	-36.03	-70.00	-2272.92	11047
0.19	-0.22	0.04	7.00	-35.92	-70.00	-2272.92	11057
0.19	-0.31	-0.09	7.00	-36.88	-71.00	-2272.92	11065
0.28	-0.30	0.00	7.00	-36.49	-70.00	-2272.92	11074
0.19	-0.28	0.02	7.00	-36.36	-70.00	-2272.92	11082
0.19	-0.39	-0.10	7.00	-37.33	-71.00	-2272.92	11091
0.23	-0.44	-0.06	7.00	-37.45	-71.00	-2272.92	11101
0.23	-0.39	0.05	7.00	-36.77	-70.00	-2272.92	11109
0.19	-0.38	0.02	7.00	-36.80	-70.00	-2272.92	11118
0.00	-0.40	-0.03	7.00	-37.12	-71.00	-2272.92	11127
0.23	-0.48	-0.07	7.00	-37.68	-71.00	-2272.92	11136
0.19	-0.61	-0.13	7.00	-38.57	-72.00	-2272.92	11145
0.00	-0.80	-0.19	7.00	-39.78	-73.00	-2272.92	11154
0.23	-1.00	-0.20	7.00	-40.83	-74.00	-2272.92	11162
0.23	-1.20	-0.19	7.00	-41.76	-75.00	-2272.92	11171
0.23	-1.39	-0.19	7.00	-42.69	-75.00	-2272.92	11181
0.14	-1.61	-0.23	7.00	-43.98	-77.00	-2272.92	11189
0.14	-1.77	-0.16	7.00	-44.51	-77.00	-2272.92	11198
0.19	-1.96	-0.18	7.00	-45.51	-78.00	-2272.92	11207
0.23	-2.01	-0.06	7.00	-45.28	-78.00	-2272.92	11215
0.19	-2.03	-0.02	7.00	-45.23	-78.00	-2272.92	11225
0.19	-2.06	-0.03	7.00	-45.40	-78.00	-2272.92	11234
0.23	-2.08	-0.02	7.00	-45.47	-78.00	-2272.92	11242
0.19	-2.11	-0.03	7.00	-45.67	-78.00	-2272.92	11251
0.23	-2.20	-0.10	7.00	-46.40	-79.00	-2272.92	11260
0.23	-2.29	-0.09	7.00	-46.84	-79.00	-2272.92	11269
0.19	-2.41	-0.12	7.00	-47.52	-80.00	-2272.92	11278
0.23	-2.58	-0.17	7.00	-48.59	-80.00	-2272.92	11286
0.19	-2.77	-0.19	7.00	-49.58	-81.00	-2272.92	11295
0.19	-2.91	-0.14	7.00	-50.11	-82.00	-2272.92	11304
0.19	-3.07	-0.16	7.00	-51.02	-83.00	-2272.92	11313
0.23	-3.22	-0.14	7.00	-51.67	-83.00	-2272.92	11322
0.14	-3.35	-0.13	7.00	-52.27	-84.00	-2272.92	11331
0.23	-3.53	-0.18	7.00	-53.38	-84.00	-2272.92	11339
0.23	-3.71	-0.18	7.00	-54.28	-85.00	-2272.92	11348
0.23	-3.93	-0.22	7.00	-55.53	-86.00	-2272.92	11358
0.23	-4.24	-0.31	7.00	-57.42	-88.00	-2272.92	11366
0.19	-4.66	-0.42	7.00	-59.97	-90.00	-2272.92	11375
0.19	-5.08	-0.42	7.00	-310.47	-301.00	-2272.92	11384
0.23	-5.55	-0.47	7.00	-322.99	-312.00	-2273.76	11394
0.23	-6.23	-0.68	7.00	-344.46	-330.00	-2273.76	11402
0.23	-6.41	-0.17	7.00	-338.63	-325.00	-2273.76	11411
0.23	-6.70	-0.30	7.00	-348.47	-333.00	-2274.60	11420
0.28	-7.20	-0.50	7.00	-365.00	-347.00	-2274.60	11429
0.23	-7.58	-0.38	7.00	-372.14	-353.00	-2275.44	11438
0.23	-7.94	-0.35	7.00	-380.45	-360.00	-2276.28	11447
0.28	-8.33	-0.40	7.00	-391.32	-369.00	-2276.28	11456
0.23	-8.85	-0.51	7.00	-406.47	-382.00	-2277.12	11465
0.23	-9.12	-0.27	7.00	-408.29	-384.00	-2277.96	11473
0.23	-9.31	-0.20	7.00	-411.77	-387.00	-2278.80	11483
0.23	-9.45	-0.14	7.00	-414.21	-389.00	-2279.64	11492
0.23	-9.67	-0.22	7.00	-421.24	-395.00	-2280.48	11501
0.23	-9.66	0.01	7.00	-416.30	-390.00	-2281.32	11509
0.23	-9.69	-0.03	7.00	-417.69	-392.00	-2283.00	11518
0.23	-9.76	-0.07	7.00	-420.35	-394.00	-2283.83	11528
0.23	-9.72	0.04	7.00	-417.09	-391.00	-2284.67	11537
0.23	-9.82	-0.11	7.00	-422.77	-396.00	-2286.35	11545
0.23	-10.00	-0.18	7.00	-428.60	-401.00	-2287.19	11554
0.23	-10.19	-0.18	7.00	-433.32	-405.00	-2288.87	11564
0.23	-10.28	-0.09	7.00	-433.91	-405.00	-2289.71	11573
0.23	-10.32	-0.04	7.00	-433.70	-405.00	-2291.39	11582
0.23	-10.48	-0.16	7.00	-440.03	-410.00	-2292.23	11590
0.23	-10.45	0.02	7.00	-435.83	-407.00	-2293.91	11599
0.23	-10.46	-0.01	7.00	-436.55	-408.00	-2295.59	11609
0.23	-10.52	-0.07	7.00	-439.38	-410.00	-2297.26	11618
0.19	-10.53	-0.00	7.00	-438.25	-409.00	-2298.10	11627
0.23	-10.43	0.10	7.00	-433.79	-405.00	-2299.78	11635
0.23	-10.26	0.17	7.00	-427.96	-400.00	-2301.46	11644
0.23	-10.29	-0.04	7.00	-433.04	-405.00	-2302.30	11654
0.23	-10.17	0.12	7.00	-426.74	-399.00	-2303.98	11663
0.23	-10.05	0.12	7.00	-423.72	-397.00	-2305.66	11671
0.23	-9.78	0.27	7.00	-414.18	-389.00	-2307.34	11680
0.23	-9.66	0.12	7.00	-414.14	-389.00	-2308.18	11689
0.19	-9.51	0.15	7.00	-409.62	-385.00	-2309.85	11699
0.23	-9.24	0.27	7.00	-400.61	-377.00	-2311.53	11708
0.23	-9.24	-0.00	7.00	-406.14	-382.00	-2313.21	11716
0.23	-8.97	0.27	7.00	-393.85	-372.00	-2314.05	11725
0.23	-8.83	0.14	7.00	-393.12	-371.00	-2315.73	11735
0.19	-8.78	0.06	7.00	-393.36	-371.00	-2316.57	11743
0.23	-8.61	0.17	7.00	-386.90	-366.00	-2317.41	11752
0.23	-8.49	0.12	7.00	-384.71	-364.00	-2319.09	11761
0.23	-8.46	0.03	7.00	-386.01	-365.00	-2319.93	11770
0.23	-8.32	0.14	7.00	-380.03	-360.00	-2321.60	11779
0.23	-8.13	0.19	7.00	-374.39	-355.00	-2322.44	11788
0.23	-8.10	0.03	7.00	-376.73	-357.00	-2324.12	11797
0.23	-8.10	-0.01	7.00	-377.81	-358.00	-2324.96	11806
0.23	-7.97	0.13	7.00	-371.68	-353.00	-2326.64	11814
0.23	-8.02	-0.04	7.00	-376.25	-357.00	-2327.48	11824
0.23	-8.32	-0.30	7.00	-389.02	-367.00	-2329.16	11833
0.23	-8.38	-0.06	7.00	-385.54	-365.00	-2330.00	11842
0.23	-8.45	-0.08	7.00	-387.88	-366.00	-2331.68	11850
0.19	-8.64	-0.19	7.00	-394.75	-372.00	-2332.52	11859
0.23	-8.82	-0.18	7.00	-399.11	-376.00	-2334.19	11869
0.23	-9.15	-0.33	7.00	-410.42	-386.00	-2335.87	11878
0.23	-9.34	-0.19	7.00	-412.16	-387.00	-2337.55	11886
0.23	-9.73	-0.39	7.00	-426.06	-399.00	-2339.23	11895
0.23	-9.80	-0.07	7.00	-421.48	-395.00	-2340.91	11905
0.23	-9.99	-0.18	7.00	-428.36	-401.00	-2342.59	11914
0.23	-10.24	-0.25	7.00	-436.06	-407.00	-2345.11	11922
0.23	-10.48	-0.24	7.00	-441.64	-412.00	-2347.62	11931
0.23	-10.87	-0.39	7.00	-454.67	-423.00	-2349.30	11940
0.23	-11.04	-0.17	7.00	-454.40	-423.00	-2352.66	11950
0.23	-10.97	0.07	7.00	-448.04	-417.00	-2355.18	11959
0.23	-11.09	-0.12	7.00	-454.66	-423.00	-2357.70	11967
0.23	-11.52	-0.43	7.00	-471.77	-437.00	-2361.05	11976
0.23	-11.13	0.39	7.00	-445.39	-415.00	-2364.41	11985
0.23	-11.37	-0.24	7.00	-464.09	-431.00	-2367.77	11995
0.23	-11.72	-0.35	7.00	-475.03	-440.00	-2371.13	12004
0.23	-11.43	0.29	7.00	-454.97	-423.00	-2375.32	12013
0.23	-11.53	-0.10	7.00	-465.26	-432.00	-2379.52	12021
0.23	-11.34	0.19	7.00	-454.64	-423.00	-2383.72	12030
0.23	-11.51	-0.17	7.00	-466.17	-432.00	-2387.91	12040
0.23	-10.81	0.70	7.00	-431.40	-403.00	-2392.11	12049
0.23	-11.62	-0.80	7.00	-481.43	-445.00	-2397.15	12058
0.23	-10.82	0.79	7.00	-429.75	-402.00	-2401.34	12066
0.23	-11.14	-0.31	7.00	-459.74	-427.00	-2406.38	12076
0.23	-10.93	0.20	7.00	-444.25	-414.00	-2411.41	12085
0.19	-9.76	1.17	7.00	-395.72	-373.00	-2417.29	12094
0.23	-10.35	-0.58	7.00	-445.43	-415.00	-2422.33	12103
0.23	-9.58	0.77	7.00	-398.95	-376.00	-2428.20	12111
0.23	-8.78	0.80	7.00	-378.51	-359.00	-2434.08	12121
0.23	-9.31	-0.53	7.00	-418.49	-392.00	-2439.95	12130
0.23	-8.73	0.58	7.00	-381.64	-361.00	-2445.83	12139
0.23	-8.11	0.63	7.00	-365.13	-347.00	-2452.54	12148
0.23	-8.03	0.08	7.00	-374.11	-355.00	-2458.42	12156
0.23	-7.09	0.94	7.00	-333.43	-321.00	-2465.13	12166
0.23	-6.49	0.60	7.00	-325.15	-314.00	-2471.85	12175
0.23	-5.47	1.02	7.00	-291.22	-285.00	-2478.56	12184
0.23	-4.96	0.50	7.00	-57.81	-88.00	-2485.28	12192
0.19	-4.31	0.65	7.00	-53.95	-85.00	-2491.99	12201
0.19	-3.62	0.69	7.00	-50.31	-82.00	-2497.87	12211
0.19	-3.41	0.21	7.00	-51.23	-83.00	-2503.74	12219
0.19	-2.75	0.66	7.00	-46.14	-78.00	-2509.62	12228
0.23	-2.81	-0.06	7.00	-49.28	-81.00	-2515.49	12237
0.19	-2.41	0.40	7.00	-45.44	-78.00	-2522.21	12247
0.19	-2.07	0.34	7.00	-43.98	-77.00	-2528.08	12255
0.19	-1.53	0.53	7.00	-40.54	-74.00	-2533.96	12264
0.19	-1.00	0.54	7.00	-37.84	-71.00	-2539.83	12273
0.19	-0.44	0.56	7.00	-34.98	-69.00	-2545.71	12281
0.19	-0.11	0.33	7.00	-34.22	-68.00	-2551.58	12291
0.19	0.57	0.68	7.00	-29.42	-64.00	-2557.46	12300
0.19	0.95	0.38	7.00	-28.74	-64.00	-2563.33	12308
0.19	1.11	0.16	7.00	-28.80	-64.00	-2569.21	12317
0.19	1.46	0.35	7.00	-26.30	-62.00	-2574.25	12326
0.19	1.79	0.33	7.00	-24.75	-60.00	-2580.12	12335
0.19	1.81	0.02	7.00	-25.90	-61.00	-2586.00	12344
0.19	1.76	-0.05	7.00	-26.41	-62.00	-2591.03	12353
0.19	1.78	0.02	7.00	-26.04	-61.00	-2596.91	12361
0.19	1.89	0.11	7.00	-25.12	-61.00	-2601.94	12370
0.00	2.13	0.24	7.00	-23.42	-59.00	-2607.82	12380
0.19	1.99	-0.14	7.00	-25.61	-61.00	-2612.85	12388
0.19	2.18	0.19	7.00	-23.35	-59.00	-2617.89	12397
0.23	2.26	0.08	7.00	-23.37	-59.00	-2622.93	12406
0.19	1.97	-0.29	7.00	-26.31	-62.00	-2627.12	12414
0.19	1.77	-0.20	7.00	-26.96	-62.00	-2632.16	12424
0.19	2.23	0.46	7.00	-21.98	-58.00	-2637.20	12433
0.19	2.13	-0.10	7.00	-24.73	-60.00	-2641.39	12441
0.19	2.16	0.02	7.00	-24.12	-60.00	-2646.43	12450
0.19	1.91	-0.25	7.00	-26.43	-62.00	-2650.62	12460
0.19	1.76	-0.15	7.00	-26.77	-62.00	-2655.66	12468
0.14	1.94	0.17	7.00	-24.63	-60.00	-2659.86	12477
0.19	2.22	0.28	7.00	-22.80	-59.00	-2664.05	12486
0.19	2.69	0.47	7.00	-19.67	-56.00	-2669.09	12494
0.19	3.13	0.44	7.00	-17.61	-54.00	-2673.29	12504
0.19	3.36	0.24	7.00	-17.25	-54.00	-2678.32	12513
0.19	3.63	0.27	7.00	-15.74	-53.00	-2682.52	12521
0.23	3.88	0.25	7.00	-14.63	-52.00	-2686.72	12530
0.19	3.93	0.05	7.00	-15.12	-52.00	-2690.91	12539
0.19	4.38	0.45	7.00	-11.30	-49.00	-2695.11	12548
0.19	4.26	-0.12	7.00	-14.21	-51.00	-2699.31	12557
0.19	4.54	0.29	7.00	-11.15	-49.00	-2703.50	12566
0.19	4.61	0.07	7.00	-11.69	-49.00	-2707.70	12574
0.19	4.87	0.26	7.00	-9.58	-48.00	-2711.90	12583
0.19	4.93	0.06	7.00	-10.12	-48.00	-2716.09	12593
0.19	5.14	0.21	7.00	-42.35	-75.00	-2720.29	12601
0.23	5.11	-0.02	7.00	-47.64	-80.00	-2723.65	12610
0.19	5.23	0.11	7.00	-42.07	-75.00	-2727.84	12619
0.19	4.78	-0.44	7.00	-12.86	-50.00	-2732.04	12627
0.19	4.82	0.03	7.00	-10.78	-49.00	-2736.24	12637
0.19	4.94	0.12	7.00	-9.82	-48.00	-2740.43	12646
0.19	5.17	0.23	7.00	-41.17	-74.00	-2744.63	12654
0.14	5.40	0.23	7.00	-35.49	-69.00	-2747.99	12663
0.19	5.66	0.27	7.00	-28.09	-63.00	-2752.18	12673
0.19	5.81	0.15	7.00	-26.89	-62.00	-2756.38	12681
0.14	5.99	0.18	7.00	-21.49	-58.00	-2760.58	12690
0.23	6.10	0.10	7.00	-20.55	-57.00	-2764.77	12699
0.19	6.03	-0.07	7.00	-25.77	-61.00	-2768.13	12707
0.19	6.09	0.07	7.00	-21.40	-58.00	-2772.33	12717
0.19	6.09	0.00	7.00	-22.67	-59.00	-2776.53	12726
0.19	6.42	0.33	7.00	-7.98	-46.00	-2780.72	12734
0.19	6.35	-0.07	7.00	-17.49	-54.00	-2784.08	12743
0.19	6.88	0.52	7.00	7.39	46.00	-2788.28	12751
0.14	6.92	0.04	7.00	-1.19	-40.00	-2791.63	12761
0.19	7.56	0.64	7.00	26.73	62.00	-2794.99	12770
0.14	7.83	0.27	7.00	26.20	62.00	-2798.35	12778
0.14	7.26	-0.57	7.00	-5.08	-44.00	-2800.03	12787
0.19	7.64	0.38	7.00	23.60	59.00	-2802.54	12795
0.19	8.12	0.48	7.00	37.60	71.00	-2804.22	12805
0.14	8.56	0.44	7.00	47.73	80.00	-2805.90	12814
0.19	8.51	-0.05	7.00	36.75	70.00	-2806.74	12822
0.23	9.21	0.70	7.00	69.37	98.00	-2806.74	12831
0.19	9.20	-0.01	7.00	54.83	86.00	-2806.74	12839
0.28	9.82	0.62	7.00	82.97	109.00	-2806.74	12849
0.23	9.51	-0.31	7.00	56.41	87.00	-2806.74	12858
0.19	10.05	0.54	7.00	86.91	113.00	-2806.74	12866
0.19	9.71	-0.33	7.00	61.14	91.00	-2806.74	12875
0.23	9.89	0.18	7.00	75.94	103.00	-2806.74	12884
0.19	9.75	-0.14	7.00	65.85	95.00	-2805.90	12893
0.00	9.85	0.10	7.00	73.04	101.00	-2805.90	12902
0.23	9.67	-0.17	7.00	63.45	93.00	-2805.90	12910
0.19	9.58	-0.09	7.00	62.67	92.00	-2805.90	12919
0.19	9.44	-0.14	7.00	58.23	89.00	-2805.06	12929
0.19	9.36	-0.08	7.00	57.28	88.00	-2805.06	12937
0.19	9.26	-0.10	7.00	54.45	85.00	-2805.06	12946
0.19	9.11	-0.15	7.00	49.70	81.00	-2804.22	12954
0.19	9.11	0.00	7.00	52.72	84.00	-2804.22	12963
0.19	9.05	-0.06	7.00	50.21	82.00	-2804.22	12973
0.19	9.10	0.04	7.00	53.24	84.00	-2803.38	12981
0.23	9.03	-0.06	7.00	49.49	81.00	-2803.38	12990
0.19	8.96	-0.07	7.00	47.69	80.00	-2803.38	12998
0.19	8.88	-0.08	7.00	45.44	78.00	-2802.54	13007
0.19	8.82	-0.06	7.00	44.31	77.00	-2801.71	13017
0.19	8.65	-0.18	7.00	37.64	71.00	-2801.71	13025
0.19	8.46	-0.19	7.00	32.79	67.00	-2800.87	13034
0.23	8.42	-0.04	7.00	34.66	69.00	-2800.87	13042
0.19	8.38	-0.04	7.00	33.67	68.00	-2800.03	13051
0.23	8.45	0.07	7.00	37.47	71.00	-2800.03	13061
0.00	8.57	0.13	7.00	41.78	75.00	-2799.19	13069
0.19	8.66	0.09	7.00	43.47	76.00	-2799.19	13078
0.19	8.78	0.11	7.00	46.61	79.00	-2798.35	13086
0.19	8.90	0.12	7.00	49.89	81.00	-2798.35	13095
0.19	9.08	0.18	7.00	55.54	86.00	-2797.51	13105
0.19	9.19	0.11	7.00	56.86	87.00	-2797.51	13113
0.14	9.33	0.14	7.00	61.12	91.00	-2797.51	13122
0.19	9.48	0.15	7.00	64.97	94.00	-2796.67	13130
0.19	9.56	0.08	7.00	65.80	95.00	-2796.67	13139
0.19	9.65	0.09	7.00	68.11	97.00	-2795.83	13149
0.23	9.85	0.19	7.00	74.97	103.00	-2795.83	13157
0.19	9.93	0.08	7.00	74.75	102.00	-2794.99	13166
0.23	9.96	0.03	7.00	74.66	102.00	-2794.99	13175
0.19	10.01	0.05	7.00	76.13	104.00	-2794.15	13184
0.14	10.07	0.06	7.00	77.81	105.00	-2794.15	13193
0.19	10.02	-0.04	7.00	74.78	102.00	-2793.31	13202
0.23	9.95	-0.08	7.00	72.14	100.00	-2793.31	13210
0.19	9.93	-0.02	7.00	72.89	101.00	-2792.47	13219
0.19	9.79	-0.14	7.00	67.01	96.00	-2792.47	13229
0.19	9.72	-0.07	7.00	66.41	95.00	-2791.63	13237
0.19	9.65	-0.06	7.00	65.01	94.00	-2791.63	13246
0.19	9.56	-0.09	7.00	62.14	92.00	-2790.79	13254
0.19	9.44	-0.12	7.00	58.61	89.00	-2789.95	13263
0.19	9.27	-0.17	7.00	53.25	84.00	-2789.95	13273
0.19	9.09	-0.18	7.00	48.49	80.00	-2789.12	13281
0.19	9.00	-0.08	7.00	48.37	80.00	-2788.28	13290
0.19	8.81	-0.19	7.00	41.56	74.00	-2788.28	13298
0.19	8.62	-0.19	7.00	36.69	70.00	-2787.44	13307
0.19	8.40	-0.22	7.00	30.63	65.00	-2786.60	13317
0.19	8.31	-0.09	7.00	31.06	66.00	-2786.60	13325
0.19	8.27	-0.04	7.00	31.01	66.00	-2785.76	13334
0.14	8.15	-0.13	7.00	26.11	62.00	-2784.92	13342
0.23	8.03	-0.12	7.00	23.32	59.00	-2784.92	13351
0.19	7.93	-0.09	7.00	21.44	58.00	-2784.08	13360
0.19	7.83	-0.10	7.00	18.86	55.00	-2784.08	13369
0.19	7.75	-0.09	7.00	17.02	54.00	-2783.24	13378
0.19	7.67	-0.08	7.00	15.07	52.00	-2783.24	13386
0.23	7.55	-0.12	7.00	11.45	49.00	-2782.40	13395
0.14	7.51	-0.04	7.00	12.14	50.00	-2782.40	13404
0.19	7.41	-0.10	7.00	8.23	46.00	-2781.56	13413
0.19	7.33	-0.08	7.00	6.75	45.00	-2781.56	13422
0.19	7.23	-0.10	7.00	3.69	43.00	-2781.56	13430
0.19	7.14	-0.09	7.00	1.77	41.00	-2780.72	13440
0.19	6.95	-0.19	7.00	-5.10	-44.00	-2780.72	13448
0.19	6.71	-0.24	7.00	-11.91	-50.00	-2780.72	13457
0.19	6.55	-0.16	7.00	-14.34	-52.00	-2780.72	13465
0.19	6.35	-0.21	7.00	-20.39	-57.00	-2780.72	13474
0.23	6.17	-0.17	7.00	-24.10	-60.00	-2780.72	13484
0.19	5.92	-0.26	7.00	-32.14	-67.00	-2781.56	13492
0.19	5.76	-0.16	7.00	-34.26	-68.00	-2782.40	13501
0.19	5.57	-0.19	7.00	-39.41	-73.00	-2783.24	13510
0.19	5.51	-0.07	7.00	-38.64	-72.00	-2784.08	13518
0.19	5.04	-0.47	7.00	-58.53	-89.00	-2784.08	13528
0.28	4.93	-0.10	7.00	-10.75	-49.00	-2784.92	13537
0.14	4.77	-0.16	7.00	-11.81	-49.00	-2785.76	13545
0.19	4.99	0.22	7.00	-9.16	-47.00	-2785.76	13554
0.19	4.58	-0.41	7.00	-13.77	-51.00	-2785.76	13562
0.19	4.94	0.36	7.00	-8.85	-47.00	-2786.60	13572
0.19	4.45	-0.49	7.00	-14.68	-52.00	-2786.60	13581
0.19	4.58	0.13	7.00	-11.58	-49.00	-2787.44	13589
0.19	4.43	-0.16	7.00	-13.49	-51.00	-2787.44	13598
0.19	3.90	-0.53	7.00	-17.63	-54.00	-2788.28	13607
0.23	4.07	0.17	7.00	-13.97	-51.00	-2789.12	13616
0.19	3.83	-0.24	7.00	-16.82	-54.00	-2789.12	13625
0.19	3.88	0.05	7.00	-15.40	-52.00	-2789.12	13634
0.19	3.77	-0.11	7.00	-16.62	-53.00	-2789.95	13642
0.19	3.66	-0.11	7.00	-17.13	-54.00	-2789.95	13651
0.19	3.59	-0.07	7.00	-17.30	-54.00	-2789.95	13661
0.19	3.21	-0.38	7.00	-20.45	-57.00	-2790.79	13669
0.19	3.01	-0.20	7.00	-20.74	-57.00	-2790.79	13678
0.14	2.91	-0.10	7.00	-20.86	-57.00	-2791.63	13687
0.19	2.91	-0.00	7.00	-20.49	-57.00	-2791.63	13696
0.14	2.86	-0.05	7.00	-20.92	-57.00	-2792.47	13705
0.19	2.82	-0.04	7.00	-21.08	-57.00	-2792.47	13713
0.19	2.65	-0.16	7.00	-22.40	-58.00	-2793.31	13722
0.19	2.51	-0.14	7.00	-23.00	-59.00	-2793.31	13731
0.19	2.36	-0.15	7.00	-23.76	-59.00	-2793.31	13740
0.19	2.17	-0.19	7.00	-24.90	-60.00	-2794.15	13749
0.19	2.04	-0.13	7.00	-25.34	-61.00	-2794.15	13758
0.19	1.97	-0.07	7.00	-25.44	-61.00	-2794.99	13766
0.19	1.82	-0.15	7.00	-26.50	-62.00	-2794.99	13775
0.19	1.69	-0.12	7.00	-27.03	-62.00	-2794.99	13785
0.23	1.50	-0.19	7.00	-28.24	-63.00	-2795.83	13793
0.19	1.30	-0.20	7.00	-29.29	-64.00	-2795.83	13802
0.23	1.18	-0.12	7.00	-29.58	-64.00	-2795.83	13811
0.23	1.10	-0.08	7.00	-29.84	-65.00	-2795.83	13819
0.19	0.93	-0.16	7.00	-30.99	-66.00	-2796.67	13829
0.19	0.80	-0.13	7.00	-31.53	-66.00	-2796.67	13838
0.00	0.66	-0.14	7.00	-32.24	-67.00	-2796.67	13846
0.19	0.51	-0.15	7.00	-33.02	-67.00	-2796.67	13855
0.19	0.38	-0.14	7.00	-33.67	-68.00	-2796.67	13863
0.00	0.15	-0.23	7.00	-35.15	-69.00	-2796.67	13873
0.19	-0.13	-0.28	7.00	-36.74	-70.00	-2796.67	13882
0.19	-0.41	-0.28	7.00	-38.18	-72.00	-2796.67	13890
0.19	-0.68	-0.27	7.00	-39.49	-73.00	-2796.67	13899
0.19	-0.93	-0.25	7.00	-40.65	-74.00	-2796.67	13908
0.19	-1.17	-0.24	7.00	-41.83	-75.00	-2796.67	13917
0.23	-1.45	-0.28	7.00	-43.34	-76.00	-2796.67	13926
0.19	-1.71	-0.27	7.00	-44.64	-77.00	-2796.67	13935
0.19	-1.99	-0.27	7.00	-46.04	-78.00	-2796.67	13943
0.19	-2.26	-0.27	7.00	-47.41	-79.00	-2796.67	13953
0.19	-2.54	-0.27	7.00	-48.77	-81.00	-2796.67	13962
0.19	-2.81	-0.28	7.00	-50.19	-82.00	-2796.67	13970
0.19	-3.11	-0.29	7.00	-51.70	-83.00	-2796.67	13979
0.19	-3.41	-0.30	7.00	-53.24	-84.00	-2796.67	13988
0.19	-3.70	-0.30	7.00	-54.72	-86.00	-2796.67	13997
0.23	-3.99	-0.29	7.00	-56.11	-87.00	-2796.67	14006
0.19	-4.32	-0.33	7.00	-57.92	-88.00	-2796.67	14015
0.19	-4.64	-0.32	7.00	-59.50	-90.00	-2796.67	14023
0.23	-4.96	-0.31	7.00	-61.02	-91.00	-2796.67	14032
0.23	-5.26	-0.30	7.00	-312.52	-303.00	-2796.67	14042
0.23	-5.54	-0.28	7.00	-319.11	-309.00	-2797.51	14051
0.23	-5.33	0.21	7.00	-304.18	-296.00	-2798.35	14059
0.23	-5.77	-0.44	7.00	-327.97	-316.00	-2800.03	14068
0.23	-6.99	-1.22	7.00	-374.34	-355.00	-2801.71	14077
0.23	-6.57	0.43	7.00	-330.63	-318.00	-2803.38	14087
0.19	-7.42	-0.85	7.00	-377.44	-358.00	-2804.22	14095
0.23	-7.06	0.36	7.00	-344.14	-330.00	-2805.90	14104
0.23	-7.26	-0.21	7.00	-360.80	-344.00	-2807.58	14113
0.23	-7.99	-0.72	7.00	-389.07	-367.00	-2809.26	14123
0.23	-8.16	-0.18	7.00	-382.52	-362.00	-2811.78	14132
0.23	-8.23	-0.06	7.00	-381.92	-361.00	-2813.46	14140
0.23	-8.45	-0.22	7.00	-390.65	-369.00	-2815.97	14149
0.23	-8.53	-0.09	7.00	-390.06	-368.00	-2818.49	14158
0.23	-9.04	-0.50	7.00	-410.92	-386.00	-2821.01	14168
0.23	-9.25	-0.21	7.00	-410.42	-386.00	-2823.53	14176
0.23	-8.98	0.27	7.00	-394.04	-372.00	-2826.89	14185
0.23	-9.69	-0.71	7.00	-431.44	-403.00	-2830.24	14194
0.19	-9.64	0.05	7.00	-415.12	-389.00	-2832.76	14203
0.23	-9.54	0.10	7.00	-411.53	-386.00	-2836.12	14212
0.23	-10.17	-0.63	7.00	-441.67	-412.00	-2839.48	14221
0.23	-9.82	0.35	7.00	-413.51	-388.00	-2842.83	14230
0.23	-10.02	-0.20	7.00	-429.40	-402.00	-2847.03	14239
0.23	-9.98	0.04	7.00	-423.83	-397.00	-2850.39	14248
0.23	-10.03	-0.05	7.00	-426.83	-399.00	-2853.74	14257
0.23	-10.38	-0.35	7.00	-441.54	-412.00	-2857.94	14266
0.23	-9.91	0.48	7.00	-413.16	-388.00	-2862.14	14275
0.23	-10.56	-0.66	7.00	-452.17	-421.00	-2865.49	14284
0.19	-9.97	0.59	7.00	-412.31	-387.00	-2869.69	14292
0.23	-10.28	-0.31	7.00	-438.31	-409.00	-2873.89	14302
0.23	-9.77	0.52	7.00	-408.80	-384.00	-2877.25	14311
0.23	-9.56	0.20	7.00	-410.08	-385.00	-2881.44	14320
0.23	-9.20	0.36	7.00	-397.76	-375.00	-2885.64	14329
0.23	-9.16	0.04	7.00	-403.17	-379.00	-2889.00	14338
0.23	-9.23	-0.07	7.00	-406.95	-383.00	-2893.19	14347
0.23	-9.42	-0.20	7.00	-414.46	-389.00	-2897.39	14356
0.23	-9.09	0.33	7.00	-395.69	-373.00	-2900.75	14365
0.23	-9.30	-0.21	7.00	-411.74	-387.00	-2904.94	14373
0.23	-9.54	-0.23	7.00	-418.05	-392.00	-2908.30	14383
0.23	-9.54	-0.00	7.00	-413.50	-388.00	-2912.50	14392
0.23	-9.75	-0.21	7.00	-422.85	-396.00	-2915.86	14401
0.23	-9.75	0.00	7.00	-418.66	-392.00	-2919.21	14409
0.23	-10.16	-0.41	7.00	-437.22	-408.00	-2923.41	14418
0.19	-9.94	0.22	7.00	-418.92	-393.00	-2926.77	14428
0.23	-10.41	-0.48	7.00	-444.81	-415.00	-2930.12	14437
0.23	-10.31	0.11	7.00	-430.54	-402.00	-2933.48	14446
0.23	-10.81	-0.51	7.00	-455.39	-423.00	-2937.68	14455
0.23	-11.04	-0.23	7.00	-455.71	-424.00	-2941.04	14464
0.23	-11.03	0.01	7.00	-450.61	-419.00	-2944.39	14473
0.23	-11.43	-0.40	7.00	-468.82	-435.00	-2947.75	14482
0.23	-11.59	-0.15	7.00	-467.77	-434.00	-2951.95	14491
0.23	-11.74	-0.15	7.00	-471.62	-437.00	-2955.30	14500
0.23	-11.87	-0.13	7.00	-474.36	-439.00	-2958.66	14509
0.23	-11.96	-0.08	7.00	-475.58	-440.00	-2962.02	14518
0.28	-12.04	-0.08	7.00	-477.63	-442.00	-2965.38	14527
0.23	-12.13	-0.09	7.00	-479.90	-444.00	-2969.57	14536
0.19	-13.03	-0.90	7.00	-518.72	-477.00	-2972.93	14545
0.23	-12.58	0.45	7.00	-480.55	-445.00	-2977.13	14554
0.23	-12.97	-0.39	7.00	-506.91	-467.00	-2980.48	14563
0.23	-12.69	0.28	7.00	-486.77	-450.00	-2983.84	14572
0.23	-13.02	-0.33	7.00	-506.92	-467.00	-2988.04	14581
0.23	-12.99	0.02	7.00	-499.42	-461.00	-2992.23	14590
0.23	-13.04	-0.04	7.00	-501.79	-463.00	-2995.59	14600
0.23	-13.46	-0.43	7.00	-520.10	-478.00	-2999.79	14608
0.23	-13.25	0.21	7.00	-501.94	-463.00	-3003.99	14617
0.23	-13.32	-0.07	7.00	-509.33	-469.00	-3008.18	14626
0.23	-13.34	-0.02	7.00	-509.02	-469.00	-3012.38	14636
0.23	-13.13	0.21	7.00	-498.98	-460.00	-3016.58	14645
0.23	-13.48	-0.35	7.00	-518.85	-477.00	-3020.77	14653
0.23	-13.09	0.38	7.00	-494.63	-457.00	-3025.81	14662
0.19	-13.05	0.04	7.00	-500.60	-461.00	-3030.00	14671
0.23	-12.86	0.19	7.00	-492.80	-455.00	-3034.20	14681
0.23	-12.90	-0.04	7.00	-498.28	-460.00	-3039.24	14690
0.23	-11.75	1.15	7.00	-445.78	-415.00	-3044.27	14698
0.23	-13.06	-1.31	7.00	-527.79	-484.00	-3048.47	14707
0.23	-12.31	0.75	7.00	-467.65	-434.00	-3053.51	14716
0.23	-11.61	0.70	7.00	-451.33	-420.00	-3058.54	14726
0.23	-12.13	-0.52	7.00	-488.69	-451.00	-3063.58	14735
0.23	-11.18	0.95	7.00	-435.47	-407.00	-3069.45	14744
0.23	-12.01	-0.83	7.00	-492.05	-454.00	-3074.49	14752
0.23	-11.14	0.88	7.00	-435.93	-407.00	-3079.53	14761
0.19	-10.59	0.54	7.00	-428.98	-401.00	-3085.40	14771
0.23	-11.39	-0.79	7.00	-475.47	-440.00	-3091.28	14780
0.23	-10.68	0.70	7.00	-428.02	-400.00	-3097.15	14789
0.23	-10.46	0.22	7.00	-432.20	-404.00	-3103.03	14797
0.23	-11.08	-0.61	7.00	-464.19	-431.00	-3108.90	14807
0.23	-10.76	0.31	7.00	-437.87	-409.00	-3114.78	14816
0.23	-10.08	0.68	7.00	-413.49	-388.00	-3120.65	14825
0.23	-10.35	-0.27	7.00	-439.20	-410.00	-3127.37	14834
0.23	-10.05	0.30	7.00	-420.11	-394.00	-3134.08	14843
0.23	-9.61	0.44	7.00	-406.60	-382.00	-3139.96	14852
0.23	-8.89	0.72	7.00	-382.94	-362.00	-3146.67	14861
0.23	-8.41	0.48	7.00	-375.73	-356.00	-3153.39	14870
0.23	-8.40	0.01	7.00	-384.90	-364.00	-3160.10	14879
0.23	-8.44	-0.04	7.00	-386.94	-366.00	-3166.82	14887
0.14	-8.09	0.35	7.00	-370.29	-352.00	-3173.53	14897
0.23	-7.86	0.23	7.00	-366.98	-349.00	-3180.25	14906
0.23	-6.98	0.89	7.00	-331.71	-319.00	-3187.80	14915
0.23	-6.79	0.19	7.00	-340.91	-327.00	-3194.51	14924
0.23	-5.89	0.90	7.00	-304.29	-296.00	-3202.07	14932
0.23	-6.69	-0.80	7.00	-358.11	-341.00	-3209.62	14942
0.19	-6.10	0.58	7.00	-315.96	-306.00	-3217.18	14951
0.23	-6.31	-0.21	7.00	-336.93	-324.00	-3224.73	14960
0.23	-5.31	1.00	7.00	-287.90	-282.00	-3232.28	14969
0.23	-5.33	-0.01	7.00	-308.36	-299.00	-3239.84	14978
0.23	-4.87	0.45	7.00	-57.57	-88.00	-3247.39	14987
0.19	-3.68	1.19	7.00	-48.65	-80.00	-3254.95	14996
0.19	-3.45	0.24	7.00	-51.29	-83.00	-3262.50	15004
0.23	-3.44	0.01	7.00	-52.17	-83.00	-3269.22	15013
0.19	-2.74	0.70	7.00	-45.88	-78.00	-3276.77	15023
0.19	-2.39	0.35	7.00	-45.57	-78.00	-3283.48	15032
0.23	-2.08	0.31	7.00	-44.18	-77.00	-3291.04	15040
0.19	-1.54	0.55	7.00	-40.49	-74.00	-3297.75	15049
0.23	-1.06	0.47	7.00	-38.44	-72.00	-3304.47	15058
0.14	-0.48	0.59	7.00	-35.02	-69.00	-3312.02	15067
0.19	0.12	0.59	7.00	-32.04	-66.00	-3318.74	15076
0.19	0.54	0.42	7.00	-30.59	-65.00	-3325.45	15085
0.23	1.01	0.46	7.00	-28.12	-63.00	-3332.17	15094
0.19	1.49	0.49	7.00	-25.58	-61.00	-3338.88	15102
0.19	1.99	0.50	7.00	-23.02	-59.00	-3345.60	15112
0.19	2.18	0.19	7.00	-23.33	-59.00	-3351.47	15121
0.19	2.61	0.42	7.00	-20.29	-57.00	-3358.19	15129
0.19	3.16	0.55	7.00	-16.98	-54.00	-3364.90	15138
0.19	3.34	0.18	7.00	-17.54	-54.00	-3370.78	15148
0.23	3.52	0.18	7.00	-16.65	-53.00	-3376.65	15156
0.19	3.95	0.42	7.00	-13.56	-51.00	-3383.37	15165
0.19	4.47	0.52	7.00	-10.58	-48.00	-3389.24	15174
0.23	4.91	0.44	7.00	-8.67	-47.00	-3395.12	15182
0.19	5.24	0.33	7.00	-37.46	-71.00	-3400.99	15192
0.19	5.65	0.41	7.00	-25.61	-61.00	-3406.87	15201
0.19	5.96	0.31	7.00	-19.80	-56.00	-3412.74	15209
0.19	6.38	0.42	7.00	-7.15	-45.00	-3417.78	15218
0.19	6.81	0.43	7.00	3.66	43.00	-3423.65	15226
0.19	6.70	-0.11	7.00	-9.74	-48.00	-3428.69	15236
0.19	7.33	0.63	7.00	20.96	57.00	-3433.73	15245
0.14	7.55	0.21	7.00	17.94	55.00	-3438.76	15253
0.19	7.66	0.12	7.00	19.01	56.00	-3442.96	15262
0.19	8.00	0.34	7.00	31.81	66.00	-3446.32	15270
0.19	8.18	0.18	7.00	32.95	67.00	-3449.67	15280
0.28	8.58	0.41	7.00	47.76	80.00	-3452.19	15289
0.19	8.40	-0.18	7.00	31.37	66.00	-3453.87	15297
0.37	8.67	0.27	7.00	47.22	79.00	-3455.55	15306
0.23	8.53	-0.14	7.00	35.42	69.00	-3455.55	15315
0.19	8.92	0.39	7.00	55.88	87.00	-3455.55	15324
0.19	8.69	-0.23	7.00	37.54	71.00	-3455.55	15333
0.00	9.02	0.33	7.00	56.99	87.00	-3455.55	15341
0.19	8.81	-0.21	7.00	41.10	74.00	-3455.55	15350
0.19	8.87	0.06	7.00	48.03	80.00	-3455.55	15358
0.19	8.65	-0.22	7.00	36.90	71.00	-3455.55	15368
0.23	8.60	-0.05	7.00	39.03	72.00	-3455.55	15377
0.14	8.18	-0.42	7.00	21.07	57.00	-3455.55	15385
0.19	7.85	-0.33	7.00	14.43	52.00	-3455.55	15394
0.19	7.47	-0.37	7.00	4.32	43.00	-3455.55	15403
0.19	7.24	-0.24	7.00	1.20	41.00	-3455.55	15412
0.19	7.02	-0.22	7.00	-4.02	-43.00	-3455.55	15421
0.19	6.95	-0.07	7.00	-2.66	-42.00	-3455.55	15429
0.19	6.91	-0.04	7.00	-2.95	-42.00	-3455.55	15438
0.19	6.91	-0.01	7.00	-2.45	-42.00	-3455.55	15447
0.47	6.97	0.06	7.00	0.55	40.00	-3455.55	15456
0.23	7.02	0.05	7.00	1.43	41.00	-3455.55	15464
0.23	7.12	0.11	7.00	5.22	44.00	-3455.55	15473
0.19	7.29	0.17	7.00	10.56	48.00	-3455.55	15481
0.19	7.54	0.25	7.00	18.61	55.00	-3455.55	15491
0.19	7.89	0.35	7.00	29.11	64.00	-3455.55	15500
0.23	8.23	0.34	7.00	37.67	71.00	-3455.55	15508
0.19	8.61	0.38	7.00	47.70	80.00	-3455.55	15517
0.23	8.96	0.35	7.00	56.06	87.00	-3455.55	15525
0.23	9.33	0.37	7.00	65.67	95.00	-3455.55	15535
0.19	9.68	0.35	7.00	74.18	102.00	-3455.55	15544
0.19	10.05	0.36	7.00	83.41	110.00	-3455.55	15552
0.14	10.36	0.31	7.00	90.34	116.00	-3455.55	15561
0.19	10.68	0.32	7.00	98.32	122.00	-3455.55	15570
0.23	10.97	0.29	7.00	104.99	128.00	-3454.71	15579
0.19	11.21	0.24	7.00	110.08	132.00	-3454.71	15588
0.19	11.48	0.27	7.00	117.37	138.00	-3454.71	15597
0.23	11.75	0.27	7.00	123.95	144.00	-3454.71	15606
0.19	11.95	0.20	7.00	127.76	147.00	-3454.71	15614
0.19	12.15	0.20	7.00	132.77	151.00	-3453.87	15624
0.19	12.29	0.14	7.00	135.04	153.00	-3453.87	15633
0.23	12.44	0.15	7.00	139.01	157.00	-3453.87	15642
0.19	12.62	0.18	7.00	144.15	161.00	-3453.87	15650
0.19	12.75	0.13	7.00	146.27	163.00	-3453.03	15660
0.23	12.90	0.15	7.00	150.53	166.00	-3453.03	15669
0.19	12.90	0.00	7.00	147.60	164.00	-3452.19	15678
0.23	12.98	0.07	7.00	150.84	167.00	-3452.19	15686
0.19	13.03	0.05	7.00	151.77	167.00	-3452.19	15695
0.19	13.17	0.14	7.00	157.08	172.00	-3451.35	15705
0.28	13.20	0.03	7.00	155.43	171.00	-3451.35	15714
0.19	13.18	-0.01	7.00	154.38	170.00	-3450.51	15722
0.23	13.31	0.13	7.00	160.33	175.00	-3450.51	15731
0.23	13.46	0.15	7.00	164.62	178.00	-3449.67	15740
0.23	13.42	-0.05	7.00	159.51	174.00	-3449.67	15750
0.28	13.45	0.03	7.00	161.83	176.00	-3448.83	15758
0.23	13.57	0.13	7.00	166.85	180.00	-3447.99	15767
0.23	13.53	-0.05	7.00	162.31	176.00	-3447.16	15776
0.19	13.42	-0.10	7.00	158.54	173.00	-3446.32	15785
0.23	13.45	0.02	7.00	161.67	176.00	-3445.48	15794
0.19	13.44	-0.01	7.00	160.73	175.00	-3444.64	15803
0.19	13.38	-0.05	7.00	158.48	173.00	-3442.96	15812
0.23	13.25	-0.13	7.00	153.64	169.00	-3442.12	15821
0.23	13.26	0.01	7.00	156.59	171.00	-3440.44	15830
0.19	13.28	0.03	7.00	157.60	172.00	-3438.76	15839
0.23	13.25	-0.03	7.00	155.64	171.00	-3437.92	15848
0.23	13.20	-0.06	7.00	153.77	169.00	-3436.24	15857
0.14	13.25	0.05	7.00	157.16	172.00	-3434.56	15865
0.23	13.10	-0.15	7.00	149.52	166.00	-3432.89	15875
0.19	13.07	-0.03	7.00	151.12	167.00	-3431.21	15884
0.19	12.96	-0.11	7.00	146.74	163.00	-3429.53	15893
0.23	12.69	-0.27	7.00	136.86	155.00	-3427.85	15901
0.19	12.30	-0.39	7.00	124.91	145.00	-3426.17	15910
0.23	12.16	-0.15	7.00	126.08	146.00	-3423.65	15920
0.23	11.91	-0.25	7.00	117.85	139.00	-3421.97	15928
0.23	11.61	-0.30	7.00	109.40	132.00	-3419.46	15937
0.23	11.35	-0.26	7.00	103.65	127.00	-3417.78	15946
0.19	11.19	-0.17	7.00	101.29	125.00	-3415.26	15955
0.23	11.26	0.08	7.00	108.18	131.00	-3413.58	15965
0.19	11.10	-0.17	7.00	99.07	123.00	-3411.06	15973
0.23	10.89	-0.21	7.00	93.01	118.00	-3409.38	15982
0.23	10.68	-0.21	7.00	87.75	113.00	-3406.87	15991
0.19	10.52	-0.16	7.00	84.81	111.00	-3404.35	16000
0.00	10.32	-0.20	7.00	78.81	106.00	-3402.67	16009
0.19	9.99	-0.32	7.00	68.46	97.00	-3400.15	16018
0.23	9.64	-0.35	7.00	58.93	89.00	-3398.47	16026
0.23	9.59	-0.05	7.00	63.82	93.00	-3395.96	16035
0.23	9.16	-0.43	7.00	45.28	78.00	-3394.28	16044
0.19	8.89	-0.27	7.00	42.03	75.00	-3392.60	16053
0.19	8.46	-0.44	7.00	27.61	63.00	-3390.08	16062
0.19	8.29	-0.17	7.00	28.89	64.00	-3388.40	16070
0.19	7.94	-0.35	7.00	16.50	53.00	-3386.72	16079
0.23	7.59	-0.35	7.00	7.73	46.00	-3385.04	16088
0.19	7.40	-0.19	7.00	6.19	45.00	-3383.37	16097
0.19	7.10	-0.30	7.00	-3.65	-43.00	-3381.69	16106
0.19	6.99	-0.11	7.00	-2.45	-42.00	-3380.85	16114
0.19	6.53	-0.45	7.00	-20.72	-57.00	-3380.01	16123
0.19	6.47	-0.07	7.00	-14.73	-52.00	-3379.17	16132
0.19	6.04	-0.43	7.00	-32.64	-67.00	-3379.17	16141
0.23	5.43	-0.61	7.00	-51.61	-83.00	-3379.17	16150
0.19	4.50	-0.92	7.00	-16.18	-53.00	-3379.17	16158
0.19	4.32	-0.18	7.00	-14.14	-51.00	-3379.17	16167
0.19	4.03	-0.29	7.00	-16.01	-53.00	-3379.17	16177
0.19	4.06	0.03	7.00	-14.57	-52.00	-3379.17	16185
0.19	3.67	-0.40	7.00	-18.25	-55.00	-3379.17	16194
0.19	3.38	-0.28	7.00	-19.20	-56.00	-3379.17	16203
0.19	3.24	-0.15	7.00	-19.40	-56.00	-3380.01	16211
0.14	2.83	-0.41	7.00	-22.47	-58.00	-3380.01	16221
0.19	2.59	-0.25	7.00	-23.06	-59.00	-3380.01	16229
0.19	2.29	-0.30	7.00	-24.74	-60.00	-3380.85	16238
0.14	2.07	-0.22	7.00	-25.51	-61.00	-3381.69	16247
0.19	1.62	-0.45	7.00	-28.70	-64.00	-3381.69	16256
0.19	1.65	0.03	7.00	-26.60	-62.00	-3382.53	16265
0.19	1.32	-0.33	7.00	-29.71	-65.00	-3382.53	16274
0.19	1.09	-0.23	7.00	-30.44	-65.00	-3383.37	16282
0.19	0.85	-0.24	7.00	-31.73	-66.00	-3383.37	16291
0.19	0.65	-0.20	7.00	-32.57	-67.00	-3384.20	16301
0.19	0.37	-0.27	7.00	-34.23	-68.00	-3385.04	16309
0.23	0.22	-0.15	7.00	-34.48	-69.00	-3385.04	16318
0.14	-0.02	-0.24	7.00	-36.06	-70.00	-3385.88	16327
0.19	-0.18	-0.16	7.00	-36.53	-70.00	-3386.72	16335
0.19	-0.22	-0.04	7.00	-36.25	-70.00	-3386.72	16345
0.23	-0.39	-0.17	7.00	-37.67	-71.00	-3387.56	16354
0.19	-0.41	-0.02	7.00	-37.12	-71.00	-3388.40	16362
0.19	-0.47	-0.06	7.00	-37.56	-71.00	-3389.24	16371
0.19	-0.43	0.03	7.00	-37.04	-71.00	-3390.08	16380
0.19	-0.43	0.00	7.00	-37.15	-71.00	-3390.92	16389
0.19	-0.50	-0.07	7.00	-37.79	-71.00	-3391.76	16398
0.23	-0.59	-0.09	7.00	-38.29	-72.00	-3391.76	16407
0.19	-0.41	0.18	7.00	-36.35	-70.00	-3392.60	16415
0.19	-0.48	-0.07	7.00	-37.69	-71.00	-3393.44	16424
0.23	-0.54	-0.06	7.00	-37.93	-71.00	-3393.44	16434
0.19	-0.64	-0.10	7.00	-38.62	-72.00	-3394.28	16442
0.19	-0.79	-0.14	7.00	-39.51	-73.00	-3395.12	16451
0.19	-1.02	-0.24	7.00	-41.05	-74.00	-3395.96	16460
0.19	-1.37	-0.34	7.00	-43.20	-76.00	-3396.79	16468
0.19	-1.64	-0.28	7.00	-44.34	-77.00	-3396.79	16478
0.19	-1.66	-0.01	7.00	-43.34	-76.00	-3397.63	16487
0.19	-1.70	-0.04	7.00	-43.64	-76.00	-3398.47	16495
0.19	-1.81	-0.11	7.00	-44.48	-77.00	-3398.47	16504
0.19	-1.95	-0.14	7.00	-45.33	-78.00	-3399.31	16514
0.19	-2.06	-0.11	7.00	-45.76	-78.00	-3400.15	16522
0.28	-2.19	-0.13	7.00	-46.46	-79.00	-3400.15	16531
0.19	-2.44	-0.25	7.00	-48.19	-80.00	-3400.99	16540
0.19	-2.79	-0.35	7.00	-50.34	-82.00	-3400.99	16548
0.37	-3.10	-0.32	7.00	-51.79	-83.00	-3400.99	16558
0.19	-3.30	-0.20	7.00	-52.29	-84.00	-3401.83	16567
0.14	-3.47	-0.17	7.00	-53.03	-84.00	-3401.83	16575
0.14	-3.64	-0.17	7.00	-53.87	-85.00	-3401.83	16584
0.19	-3.83	-0.19	7.00	-54.93	-86.00	-3402.67	16593
0.19	-4.04	-0.21	7.00	-56.00	-87.00	-3402.67	16602
0.19	-4.25	-0.22	7.00	-57.12	-88.00	-3402.67	16611
0.19	-4.51	-0.26	7.00	-58.61	-89.00	-3402.67	16620
0.19	-4.79	-0.28	7.00	-60.08	-90.00	-3402.67	16628
0.23	-5.10	-0.31	7.00	-308.55	-300.00	-3402.67	16637
0.23	-5.45	-0.35	7.00	-318.26	-308.00	-3402.67	16647
0.23	-6.19	-0.74	7.00	-344.49	-330.00	-3403.51	16655
0.19	-6.26	-0.07	7.00	-332.99	-320.00	-3404.35	16664
0.23	-6.50	-0.24	7.00	-342.18	-328.00	-3405.19	16673
0.23	-6.60	-0.11	7.00	-342.19	-328.00	-3406.03	16683
0.23	-7.02	-0.42	7.00	-358.82	-342.00	-3406.87	16691
0.23	-7.47	-0.46	7.00	-370.97	-352.00	-3408.55	16700
0.23	-7.82	-0.35	7.00	-377.59	-358.00	-3410.22	16709
0.23	-8.26	-0.44	7.00	-390.40	-369.00	-3411.90	16718
0.23	-8.62	-0.36	7.00	-397.81	-375.00	-3413.58	16727
0.23	-8.84	-0.21	7.00	-400.19	-377.00	-3416.10	16736
0.23	-9.12	-0.28	7.00	-408.74	-384.00	-3418.62	16745
0.23	-9.71	-0.59	7.00	-429.38	-401.00	-3421.97	16754
0.23	-10.09	-0.38	7.00	-434.88	-406.00	-3424.49	16763
0.23	-9.86	0.23	7.00	-417.04	-391.00	-3427.01	16772
0.23	-9.58	0.28	7.00	-409.01	-384.00	-3430.37	16781
0.23	-10.35	-0.77	7.00	-449.26	-418.00	-3432.89	16790
0.23	-10.77	-0.42	7.00	-452.54	-421.00	-3436.24	16799
0.23	-10.57	0.20	7.00	-435.33	-407.00	-3439.60	16808
0.23	-11.22	-0.65	7.00	-468.38	-434.00	-3442.96	16817
0.23	-11.24	-0.03	7.00	-456.61	-424.00	-3446.32	16826
0.19	-11.28	-0.04	7.00	-457.73	-425.00	-3450.51	16835
0.23	-11.42	-0.14	7.00	-463.44	-430.00	-3453.87	16844
0.23	-11.59	-0.16	7.00	-467.95	-434.00	-3458.07	16854
0.23	-12.09	-0.50	7.00	-487.17	-450.00	-3462.26	16862
0.23	-11.36	0.73	7.00	-444.47	-414.00	-3466.46	16871
0.19	-12.22	-0.86	7.00	-497.67	-459.00	-3470.66	16880
0.23	-12.31	-0.09	7.00	-484.45	-448.00	-3474.85	16889
0.23	-11.61	0.70	7.00	-451.27	-420.00	-3479.89	16899
0.23	-12.19	-0.58	7.00	-491.19	-454.00	-3484.09	16908
0.23	-11.63	0.55	7.00	-454.81	-423.00	-3489.12	16916
0.23	-11.82	-0.18	7.00	-474.10	-439.00	-3493.32	16925
0.23	-11.56	0.25	7.00	-459.06	-427.00	-3498.35	16934
0.23	-12.26	-0.70	7.00	-495.54	-457.00	-3503.39	16944
0.23	-11.61	0.65	7.00	-452.22	-421.00	-3508.43	16953
0.23	-11.10	0.51	7.00	-442.27	-412.00	-3513.46	16961
0.23	-12.01	-0.91	7.00	-493.34	-455.00	-3519.34	16970
0.23	-11.09	0.92	7.00	-433.77	-405.00	-3524.37	16979
0.28	-11.66	-0.58	7.00	-478.15	-443.00	-3529.41	16989
0.23	-11.54	0.12	7.00	-461.12	-428.00	-3535.29	16998
0.23	-10.97	0.57	7.00	-437.94	-409.00	-3541.16	17007
0.23	-11.95	-0.97	7.00	-493.16	-455.00	-3546.20	17015
0.23	-11.48	0.46	7.00	-452.77	-421.00	-3552.07	17025
0.23	-11.50	-0.02	7.00	-462.99	-430.00	-3557.95	17034
0.23	-11.78	-0.28	7.00	-474.97	-440.00	-3563.82	17043
0.23	-11.34	0.44	7.00	-449.63	-419.00	-3569.70	17052
0.23	-11.02	0.32	7.00	-444.01	-414.00	-3575.57	17061
0.23	-11.05	-0.04	7.00	-452.07	-421.00	-3581.45	17070
0.23	-11.40	-0.35	7.00	-467.04	-433.00	-3588.16	17079
0.23	-11.90	-0.50	7.00	-482.65	-446.00	-3594.04	17088
0.23	-11.71	0.19	7.00	-464.00	-431.00	-3600.75	17097
0.23	-11.57	0.14	7.00	-461.40	-429.00	-3606.63	17106
0.19	-12.55	-0.98	7.00	-508.33	-468.00	-3613.34	17116
0.23	-12.30	0.25	7.00	-477.45	-442.00	-3620.06	17124
0.23	-12.34	-0.04	7.00	-484.31	-448.00	-3626.77	17133
0.19	-12.09	0.25	7.00	-472.26	-438.00	-3634.33	17142
0.23	-12.05	0.04	7.00	-475.31	-440.00	-3641.04	17152
0.23	-13.00	-0.95	7.00	-519.06	-477.00	-3647.76	17161
0.23	-12.90	0.10	7.00	-495.70	-457.00	-3655.31	17169
0.23	-12.94	-0.03	7.00	-499.09	-460.00	-3662.03	17178
0.23	-12.71	0.23	7.00	-488.14	-451.00	-3669.58	17187
0.23	-12.24	0.47	7.00	-471.63	-437.00	-3677.13	17197
0.23	-11.68	0.56	7.00	-455.87	-424.00	-3683.85	17206
0.28	-11.15	0.53	7.00	-443.00	-413.00	-3691.40	17215
0.23	-10.76	0.39	7.00	-436.34	-407.00	-3698.96	17223
0.23	-10.73	0.03	7.00	-442.59	-413.00	-3706.51	17232
0.23	-10.53	0.20	7.00	-434.25	-406.00	-3714.06	17242
0.23	-10.95	-0.42	7.00	-457.31	-425.00	-3722.46	17251
0.23	-10.93	0.03	7.00	-447.69	-417.00	-3730.01	17260
0.23	-11.25	-0.32	7.00	-462.81	-430.00	-3738.40	17269
0.23	-10.99	0.27	7.00	-444.35	-414.00	-3745.96	17278
0.23	-10.40	0.59	7.00	-423.32	-396.00	-3754.35	17287
0.19	-12.04	-1.64	7.00	-508.96	-469.00	-3762.75	17296
0.23	-11.56	0.49	7.00	-454.26	-422.00	-3771.14	17305
0.23	-11.74	-0.18	7.00	-472.04	-437.00	-3779.53	17314
0.23	-11.55	0.19	7.00	-459.78	-427.00	-3787.93	17324
0.23	-11.74	-0.20	7.00	-472.54	-438.00	-3796.32	17333
0.23	-12.17	-0.43	7.00	-487.87	-451.00	-3804.71	17342
0.23	-11.61	0.57	7.00	-453.83	-422.00	-3813.11	17350
0.23	-11.71	-0.11	7.00	-470.02	-436.00	-3822.34	17359
0.23	-11.98	-0.26	7.00	-479.62	-444.00	-3831.57	17369
0.23	-11.32	0.65	7.00	-445.06	-415.00	-3839.96	17378
0.19	-11.01	0.31	7.00	-444.02	-414.00	-3849.20	17387
0.23	-10.79	0.22	7.00	-440.29	-411.00	-3858.43	17396
0.28	-10.47	0.32	7.00	-430.26	-402.00	-3867.66	17404
0.23	-9.75	0.72	7.00	-404.40	-380.00	-3877.73	17414
0.19	-10.14	-0.39	7.00	-436.45	-407.00	-3886.97	17423
0.23	-9.36	0.79	7.00	-393.15	-371.00	-3896.20	17432
0.23	-9.60	-0.24	7.00	-419.80	-393.00	-3905.43	17441
0.23	-8.85	0.75	7.00	-381.35	-361.00	-3914.67	17451
0.28	-8.37	0.48	7.00	-374.68	-355.00	-3924.74	17459
0.23	-7.55	0.82	7.00	-347.22	-332.00	-3933.97	17468
0.19	-7.19	0.36	7.00	-347.63	-333.00	-3944.04	17477
0.23	-6.56	0.63	7.00	-326.59	-315.00	-3954.11	17486
0.19	-6.08	0.48	7.00	-317.52	-307.00	-3964.19	17496
0.23	-5.18	0.91	7.00	-286.26	-281.00	-3974.26	17504
0.23	-4.31	0.87	7.00	-53.05	-84.00	-3984.33	17513
0.19	-3.78	0.53	7.00	-51.78	-83.00	-3994.40	17522
0.19	-2.46	1.32	7.00	-42.00	-75.00	-4003.64	17531
0.19	-1.52	0.94	7.00	-38.83	-72.00	-4012.87	17540
0.19	-0.32	1.19	7.00	-31.86	-66.00	-4022.10	17549
0.19	0.71	1.03	7.00	-27.35	-63.00	-4030.49	17558
0.19	1.77	1.06	7.00	-21.92	-58.00	-4039.73	17566
0.19	2.97	1.21	7.00	-15.30	-52.00	-4048.12	17575
0.14	4.01	1.03	7.00	-10.83	-49.00	-4056.51	17585
0.19	4.99	0.98	7.00	-6.16	-45.00	-4064.91	17593
0.19	6.04	1.05	7.00	-3.12	-42.00	-4072.46	17602
0.19	6.83	0.80	7.00	11.80	49.00	-4080.85	17611
0.14	7.85	1.01	7.00	41.38	74.00	-4088.41	17619
0.23	8.69	0.84	7.00	59.06	89.00	-4095.12	17629
0.19	9.34	0.65	7.00	71.33	100.00	-4101.00	17638
0.19	9.97	0.63	7.00	86.74	113.00	-4106.87	17646
0.23	10.48	0.51	7.00	97.16	121.00	-4111.07	17655
0.19	11.23	0.76	7.00	120.99	141.00	-4115.27	17665
0.23	11.50	0.27	7.00	117.99	139.00	-4117.79	17674
0.23	12.17	0.67	7.00	142.72	160.00	-4119.46	17682
0.19	12.37	0.20	7.00	138.41	156.00	-4120.30	17691
0.47	12.67	0.30	7.00	147.87	164.00	-4120.30	17700
0.23	12.77	0.09	7.00	145.94	163.00	-4120.30	17710
0.19	12.38	-0.39	7.00	126.72	146.00	-4120.30	17718
0.23	12.49	0.12	7.00	139.70	157.00	-4120.30	17727
0.19	11.98	-0.51	7.00	114.22	136.00	-4120.30	17736
0.23	11.82	-0.16	7.00	117.51	139.00	-4120.30	17744
0.19	11.32	-0.51	7.00	97.68	122.00	-4120.30	17754
0.19	10.94	-0.38	7.00	90.80	116.00	-4120.30	17763
0.23	10.44	-0.49	7.00	76.31	104.00	-4120.30	17772
0.19	10.18	-0.27	7.00	74.16	102.00	-4120.30	17780
0.19	9.49	-0.69	7.00	48.30	80.00	-4120.30	17789
0.19	8.92	-0.57	7.00	36.70	70.00	-4120.30	17798
0.14	8.27	-0.65	7.00	18.63	55.00	-4120.30	17807
0.14	7.61	-0.66	7.00	2.08	41.00	-4120.30	17816
0.19	7.21	-0.40	7.00	-2.79	-42.00	-4120.30	17824
0.19	7.03	-0.18	7.00	-3.00	-42.00	-4120.30	17833
0.19	7.18	0.15	7.00	7.61	46.00	-4120.30	17842
0.19	7.39	0.21	7.00	13.86	51.00	-4120.30	17851
0.19	7.61	0.22	7.00	19.60	56.00	-4120.30	17859
0.19	7.78	0.17	7.00	22.94	59.00	-4120.30	17868
[truncated: 19,468 more rows]
