# Supplementary material for: Lightweight and compact smart walking cane
Source: PeerJ Comput Sci. 2023 Nov 29;9:e1563. doi: 10.7717/peerj-cs.1563 (PMC10773566; doi:10.7717/peerj-cs.1563)
Supplement: Supplemental Information 22 — System signals during the test of normal user 2 with second robotic cane [file peerj-cs-09-1563-s022.csv]

=~=~=~=~=~=~=~=~=~=~=~= PuTTY log 2022.08.22 14:55:11 =~=~=~=~=~=~=~=~=~=~=~=
33146.00	0.00	-0.00	-0.08	0.00	0.25	0.81	9.59
33247.00	0.00	0.08	-0.08	0.00	0.50	0.92	12.04
33353.00	0.02	-0.02	-0.08	0.00	0.75	0.83	10.52
33453.00	0.02	-0.03	-0.08	0.00	1.00	0.88	10.70
33552.00	0.00	-0.01	-0.08	0.00	1.25	0.95	11.46
33652.00	0.00	-0.12	-0.10	0.00	1.50	1.74	18.23
33750.00	0.01	0.19	-0.08	0.00	1.75	1.00	13.02
33846.00	0.02	-0.12	-0.09	0.00	2.00	1.29	14.62
33936.00	0.01	-0.45	-0.13	0.00	2.25	1.47	11.40
34026.00	0.02	0.06	-0.12	0.00	2.50	1.36	11.03
34122.00	0.02	-0.01	-0.12	0.00	2.75	1.39	11.22
34213.00	0.03	-0.20	-0.14	0.00	3.00	1.39	9.71
34304.00	0.02	-0.07	-0.15	0.00	3.25	1.26	8.45
34395.00	0.03	0.15	-0.14	0.00	3.50	1.10	8.11
34491.00	0.17	-0.33	-0.17	0.00	3.36	1.54	9.13
34595.00	0.09	0.25	-0.14	0.00	3.61	1.25	8.81
34691.00	0.02	0.42	-0.10	0.00	3.86	0.95	9.40
34788.00	0.03	0.86	-0.02	0.00	4.11	0.16	9.08
34882.00	0.04	0.23	0.00	0.00	3.86	-0.05	10.18
34975.00	0.03	-0.03	0.00	0.00	3.61	-0.01	7.49
35065.00	0.19	-0.48	-0.04	0.00	3.86	0.38	9.25
35169.00	0.06	-0.88	-0.13	0.00	4.11	1.28	9.54
35258.00	0.03	-1.14	-0.23	0.00	4.36	2.24	9.36
35347.00	0.03	-0.42	-0.27	0.00	4.30	2.44	8.75
35444.00	0.03	0.05	-0.27	0.00	4.05	2.35	8.58
35544.00	0.04	-0.04	-0.27	0.00	4.30	2.48	8.92
35643.00	0.03	0.13	-0.26	0.00	4.05	2.31	8.78
35741.00	0.03	-0.54	-0.31	0.00	3.80	2.94	9.17
35841.00	0.03	-0.14	-0.32	0.00	4.05	2.90	8.61
35940.00	0.03	0.35	-0.29	0.00	3.88	2.59	8.70
36038.00	0.03	0.17	-0.27	0.00	3.63	2.35	8.40
36137.00	0.03	-0.15	-0.29	0.00	3.83	2.58	8.71
36237.00	0.03	-0.21	-0.31	0.00	3.78	2.65	8.31
36336.00	0.03	-0.04	-0.31	0.00	3.97	2.91	8.98
36434.00	0.03	0.09	-0.30	0.00	3.72	2.66	8.49
36534.00	0.03	0.11	-0.29	0.00	3.47	2.73	9.04
36633.00	0.03	0.51	-0.24	0.00	3.72	2.09	8.47
36731.00	0.04	0.27	-0.22	0.00	3.94	2.02	9.22
36831.00	0.03	-0.09	-0.23	0.00	4.19	1.99	8.68
36930.00	0.04	-0.37	-0.26	0.00	4.31	2.39	8.95
37028.00	0.03	-0.34	-0.29	0.00	4.22	2.59	8.52
37128.00	0.04	0.34	-0.26	0.00	4.24	2.44	9.12
37227.00	0.04	0.34	-0.23	0.00	4.47	2.13	9.20
37325.00	0.04	0.29	-0.20	0.00	4.72	1.90	9.44
37425.00	0.04	0.01	-0.20	0.00	4.71	1.86	9.26
37524.00	0.04	0.21	-0.18	0.00	4.96	1.45	8.06
37622.00	0.05	-0.47	-0.22	0.00	5.21	2.22	9.74
37722.00	0.04	-0.08	-0.23	0.00	5.46	2.25	9.55
37821.00	0.05	0.08	-0.22	0.00	5.42	2.01	8.85
37919.00	0.05	0.20	-0.20	0.00	5.66	2.02	9.79
38019.00	0.05	-0.40	-0.24	0.00	5.89	2.27	9.17
38118.00	0.05	-0.07	-0.25	0.00	6.14	2.38	9.33
38216.00	0.05	0.28	-0.22	0.00	6.37	2.08	9.21
38316.00	0.05	0.06	-0.22	0.00	6.33	2.03	9.22
38415.00	0.05	-0.45	-0.26	0.00	6.37	2.44	9.12
38514.00	0.06	-0.05	-0.27	0.00	6.62	2.48	9.11
38612.00	0.05	-0.36	-0.30	0.00	6.52	2.80	9.02
38712.00	0.06	0.26	-0.28	0.00	6.38	2.38	8.39
38811.00	0.05	-0.25	-0.30	0.00	6.44	2.53	8.16
38909.00	0.06	0.31	-0.27	0.00	6.41	2.18	7.89
39009.00	0.05	0.07	-0.26	0.00	6.16	2.22	8.25
39108.00	0.06	-0.02	-0.27	0.00	6.41	2.38	8.76
39206.00	0.05	-0.13	-0.28	0.00	6.66	2.64	9.26
39306.00	0.06	-0.08	-0.29	0.00	6.91	2.66	9.06
39405.00	0.06	-0.24	-0.31	0.00	6.94	3.04	9.52
39503.00	0.06	0.16	-0.29	0.00	6.69	2.79	9.21
39603.00	0.05	0.41	-0.25	0.00	6.89	2.49	9.68
39702.00	0.06	-0.28	-0.28	0.00	7.07	2.66	9.25
39800.00	0.06	-0.02	-0.28	0.00	7.32	2.78	9.60
39900.00	0.06	0.07	-0.27	0.00	7.07	2.56	9.09
39999.00	0.09	-0.62	-0.34	0.00	7.32	3.17	9.09
40097.00	0.05	0.03	-0.33	0.00	7.57	3.08	8.92
40197.00	0.06	0.13	-0.32	0.00	7.82	3.20	9.66
40296.00	0.06	-0.05	-0.32	0.00	8.07	3.67	10.90
40394.00	0.06	-0.01	-0.33	0.00	8.32	2.51	7.42
40494.00	0.06	0.36	-0.29	0.00	8.44	1.47	4.92
40593.00	0.07	-0.85	-0.37	0.00	8.69	2.30	5.86
40691.00	0.06	-0.48	-0.42	0.00	8.94	2.23	4.99
40791.00	0.05	-0.02	-0.42	0.00	9.19	2.17	4.83
40890.00	0.06	0.50	-0.37	0.00	9.44	1.69	4.33
40989.00	0.07	-0.13	-0.39	0.00	9.69	1.75	4.31
41088.00	0.05	1.33	-0.25	0.00	9.94	0.04	0.14
41187.00	0.06	-0.30	-0.28	0.00	10.00	0.08	0.27
41286.00	0.06	-0.15	-0.30	0.00	10.00	0.12	0.40
41384.00	0.05	-0.29	-0.33	0.00	10.00	0.04	0.13
41484.00	0.36	-0.42	-0.37	0.00	10.00	0.00	0.00
41587.00	0.37	-0.34	-0.40	0.00	10.00	0.05	0.13
41690.00	0.07	0.45	-0.36	0.00	10.00	0.05	0.13
41781.00	0.48	0.60	-0.30	0.00	9.78	0.00	0.00
41887.00	0.60	-0.16	-0.32	0.00	10.00	0.00	0.00
42003.00	0.24	-0.15	-0.34	0.00	10.00	0.00	0.00
42106.00	0.55	-0.48	-0.39	0.00	10.00	0.05	0.13
42222.00	0.22	0.15	-0.37	0.00	9.97	0.05	0.13
42327.00	0.58	0.14	-0.35	0.00	10.00	0.10	0.26
42443.00	0.43	0.00	-0.35	0.00	10.00	0.15	0.40
42547.00	0.59	-0.37	-0.39	0.00	10.00	0.00	0.00
42663.00	0.65	-0.11	-0.40	0.00	10.00	0.11	0.26
42782.00	0.63	-0.11	-0.42	0.00	10.00	0.00	0.00
42899.00	0.62	-0.06	-0.42	0.00	10.00	0.12	0.26
43015.00	0.38	0.18	-0.40	0.00	10.00	0.11	0.26
43119.00	0.43	0.16	-0.39	0.00	10.00	0.05	0.13
43223.00	0.07	-0.69	-0.46	0.00	10.00	0.06	0.13
43313.00	0.05	-0.25	-0.48	0.00	10.00	0.13	0.25
43403.00	0.30	-0.40	-0.52	0.00	10.00	0.00	0.00
43507.00	0.64	0.35	-0.48	0.00	9.94	0.06	0.12
43624.00	0.42	0.11	-0.47	0.00	10.00	0.13	0.25
43727.00	0.30	-0.13	-0.48	0.00	10.00	0.13	0.25
43831.00	0.17	-0.25	-0.51	0.00	10.00	0.14	0.25
43933.00	0.11	-0.37	-0.55	0.00	9.75	0.15	0.24
44037.00	0.34	-0.04	-0.55	0.00	0.00	0.15	0.24
44140.00	0.07	-0.09	-0.56	0.00	0.00	0.15	0.24
44230.00	0.03	0.13	-0.55	0.00	-0.03	0.00	0.00
44321.00	0.00	1.25	-0.43	0.00	0.65	0.00	0.00
44416.00	0.00	1.10	-0.33	0.00	0.90	2.60	7.58
44510.00	0.02	0.69	-0.27	0.00	1.15	2.15	7.90
44606.00	0.01	0.42	-0.22	0.00	1.40	1.26	5.48
44702.00	0.05	0.34	-0.19	0.00	1.65	0.95	4.88
44797.00	0.02	0.49	-0.15	0.00	1.90	0.77	5.24
44893.00	0.03	-0.28	-0.17	0.00	2.15	0.00	0.00
44983.00	0.03	0.06	-0.17	0.00	2.36	0.78	4.58
45079.00	0.03	0.46	-0.12	0.00	2.61	0.47	3.83
45175.00	0.03	-0.02	-0.13	0.00	2.86	0.00	0.00
45265.00	0.04	-0.25	-0.15	0.00	3.11	0.93	6.22
45357.00	0.04	0.33	-0.12	0.00	3.36	0.86	7.26
45452.00	0.04	0.14	-0.10	0.00	3.61	0.57	5.43
45548.00	0.04	0.07	-0.10	0.00	3.86	0.00	0.00
45642.00	0.04	-0.01	-0.10	0.00	4.11	0.00	0.00
45741.00	0.04	-0.22	-0.12	0.00	4.36	0.00	0.00
45840.00	0.04	-0.36	-0.16	0.00	4.61	0.00	0.00
45939.00	0.04	0.01	-0.15	0.00	4.86	0.00	0.00
46038.00	0.04	0.30	-0.12	0.00	5.11	0.89	7.09
46137.00	0.04	-0.08	-0.13	0.00	5.36	0.47	3.51
46236.00	0.05	-0.21	-0.15	0.00	5.61	0.00	0.00
46334.00	0.15	-0.16	-0.17	0.00	5.60	0.00	0.00
46439.00	0.05	0.16	-0.15	0.00	5.85	0.00	0.00
46533.00	0.05	0.44	-0.11	0.00	6.10	0.00	0.00
46631.00	0.05	0.03	-0.11	0.00	6.35	0.00	0.00
46731.00	0.04	-0.16	-0.12	0.00	6.60	0.00	0.00
46830.00	0.05	0.01	-0.12	0.00	6.85	0.00	0.00
46928.00	0.05	0.05	-0.12	0.00	7.10	0.00	0.00
47028.00	0.04	-0.20	-0.14	0.00	7.35	0.00	0.00
47127.00	0.05	-0.35	-0.17	0.00	7.60	0.00	0.00
47225.00	0.16	-0.22	-0.19	0.00	7.35	0.00	0.00
47329.00	0.08	-0.14	-0.21	0.00	7.60	0.00	0.00
47424.00	0.04	-0.60	-0.27	0.00	7.40	0.00	0.00
47522.00	0.09	-0.48	-0.31	0.00	7.18	0.00	0.00
47622.00	0.05	-0.16	-0.33	0.00	7.43	0.00	0.00
47721.00	0.05	0.40	-0.29	0.00	7.37	0.00	0.00
47820.00	0.06	-0.04	-0.29	0.00	7.62	0.00	0.00
47919.00	0.05	-0.31	-0.32	0.00	7.87	0.00	0.00
48018.00	0.05	0.08	-0.32	0.00	8.12	0.00	0.00
48117.00	0.05	0.23	-0.29	0.00	8.03	0.00	0.00
48216.00	0.06	0.31	-0.26	0.00	8.20	0.00	0.00
48315.00	0.05	0.03	-0.26	0.00	8.02	0.00	0.00
48414.00	0.06	-0.62	-0.32	0.00	8.27	0.00	0.00
48513.00	0.06	0.07	-0.31	0.00	8.52	0.00	0.00
48612.00	0.08	-0.11	-0.33	0.00	8.77	0.00	0.00
48711.00	0.05	-0.32	-0.36	0.00	9.02	0.00	0.00
48809.00	0.05	-0.21	-0.38	0.00	9.27	0.00	0.00
48909.00	0.14	0.27	-0.35	0.00	9.45	0.00	0.00
49012.00	0.06	-0.09	-0.36	0.00	9.70	0.30	0.80
49106.00	0.05	0.23	-0.34	0.00	9.95	0.00	0.00
49206.00	0.38	0.13	-0.32	0.00	10.00	0.00	0.00
49310.00	0.05	0.31	-0.29	0.00	10.00	0.00	0.00
49403.00	0.06	0.87	-0.21	0.00	10.00	0.00	0.00
49503.00	0.05	-0.20	-0.23	0.00	10.00	0.00	0.00
49602.00	0.06	-0.15	-0.25	0.00	10.00	0.00	0.00
49700.00	0.06	0.28	-0.22	0.00	10.00	0.00	0.00
49800.00	0.06	-0.10	-0.23	0.00	10.00	0.00	0.00
49899.00	0.06	0.34	-0.20	0.00	10.00	0.00	0.00
49998.00	0.06	0.31	-0.17	0.00	10.00	0.00	0.00
50097.00	0.08	-0.05	-0.17	0.00	10.00	0.00	0.00
50196.00	0.66	-0.08	-0.18	0.00	10.00	0.00	0.00
50313.00	0.48	-0.37	-0.22	0.00	10.00	0.00	0.00
50416.00	0.56	0.68	-0.15	0.00	10.00	0.00	0.00
50534.00	0.71	-0.02	-0.15	0.00	10.00	0.00	0.00
50651.00	0.67	-0.23	-0.18	0.00	10.00	0.00	0.00
50767.00	0.56	0.39	-0.13	0.00	10.00	0.00	0.00
50884.00	0.49	0.36	-0.09	0.00	10.00	0.00	0.00
50991.00	0.49	0.34	-0.06	0.00	10.00	0.00	0.00
51097.00	0.53	0.55	0.00	0.00	9.75	0.00	0.00
51213.00	0.55	0.15	0.02	0.00	9.50	0.00	0.00
51330.00	0.50	0.13	0.03	0.00	9.25	0.00	0.00
51446.00	0.47	0.55	0.10	0.00	9.31	0.00	0.00
51553.00	0.42	0.03	0.10	0.00	9.06	0.00	0.00
51659.00	0.53	0.24	0.13	0.00	8.81	0.00	0.00
51775.00	0.56	-0.18	0.11	0.00	8.59	0.00	0.00
51891.00	0.54	-0.14	0.09	0.00	8.34	0.00	0.00
52007.00	0.55	0.34	0.13	0.00	8.09	0.00	0.00
52124.00	0.49	-0.22	0.10	0.00	8.33	0.00	0.00
52228.00	0.46	0.27	0.13	0.00	8.49	0.00	0.00
52333.00	0.48	0.08	0.14	0.00	8.59	0.00	0.00
52439.00	0.44	0.23	0.17	0.00	8.84	0.00	0.00
52545.00	0.41	-0.31	0.13	0.00	9.09	-0.11	0.84
52648.00	0.36	0.26	0.16	0.00	9.34	-0.77	4.75
52756.00	0.36	0.11	0.17	0.00	9.59	-1.22	7.04
52862.00	0.42	0.02	0.17	0.00	9.84	-1.24	7.03
52970.00	0.45	0.40	0.22	0.00	10.00	-1.50	6.81
53078.00	0.44	-0.25	0.19	0.00	10.00	-1.13	5.85
53182.00	0.39	-0.22	0.17	0.00	10.00	-0.86	5.06
53286.00	0.36	-0.09	0.16	0.00	10.00	-0.89	5.56
53391.00	0.38	-0.64	0.09	0.00	9.75	-0.48	5.28
53495.00	0.40	0.15	0.11	0.00	9.50	-1.00	9.39
53603.00	0.39	0.26	0.13	0.00	9.48	-1.28	9.54
53709.00	0.36	0.32	0.17	0.00	9.73	-1.95	11.53
53817.00	0.28	0.42	0.21	0.00	9.98	-2.31	10.68
53923.00	0.25	0.09	0.22	0.00	10.00	-2.28	10.11
54030.00	0.26	-0.09	0.21	0.00	10.00	-1.95	9.05
54134.00	0.31	-0.03	0.21	0.00	10.00	-1.81	8.53
54238.00	0.36	-0.22	0.19	0.00	10.00	-1.85	9.82
54341.00	0.38	-0.08	0.18	0.00	10.00	-2.60	14.44
54446.00	0.36	-0.13	0.16	0.00	10.00	-18.21	110.14
54550.00	0.38	-0.05	0.16	0.00	10.00	-50.89	317.19
54654.00	0.45	0.08	0.17	0.00	10.00	-45.39	268.86
54761.00	0.51	0.01	0.17	0.00	9.75	-56.53	332.68
54879.00	0.52	-0.24	0.14	0.00	9.64	-53.01	375.72
54995.00	0.47	-0.02	0.14	0.00	9.89	-55.62	402.29
55100.00	0.42	-0.11	0.13	0.00	10.00	-48.12	382.00
55204.00	0.37	-0.07	0.12	0.00	10.00	-28.15	237.49
55308.00	0.34	-0.57	0.06	0.00	9.75	-12.99	221.15
55412.00	0.26	0.23	0.08	0.00	9.50	-16.06	195.03
55519.00	0.20	-0.11	0.07	0.00	9.25	-9.27	131.18
55622.00	0.14	0.45	0.12	0.00	9.00	-13.81	118.06
55729.00	0.05	0.15	0.13	0.00	8.81	-14.78	110.65
55822.00	0.08	0.06	0.14	0.00	8.73	-8.44	60.60
55916.00	0.19	-0.04	0.13	0.00	8.84	-3.02	22.27
56019.00	0.28	-0.16	0.12	0.00	8.81	-2.33	19.52
56123.00	0.35	0.00	0.12	0.00	8.56	-2.31	19.29
56229.00	0.07	-0.45	0.07	0.00	8.31	-1.38	19.38
56321.00	0.04	-0.39	0.03	0.00	8.06	-0.66	18.97
56411.00	0.21	-0.26	0.01	0.00	7.81	-0.21	17.87
56515.00	0.39	-0.34	-0.02	0.00	8.06	0.43	17.86
56619.00	0.06	-0.41	-0.07	0.00	8.31	1.15	17.39
56710.00	0.23	-0.37	-0.10	0.00	8.56	1.74	17.34
56813.00	0.58	-0.17	-0.12	0.00	8.81	1.96	16.66
56930.00	0.09	-0.27	-0.15	0.00	9.06	2.45	16.38
57027.00	0.53	-0.14	-0.16	0.00	9.02	2.68	16.35
57144.00	0.61	0.17	-0.14	0.00	9.06	2.72	19.01
57262.00	0.50	-0.02	-0.14	0.00	9.31	3.74	25.68
57365.00	0.45	0.61	-0.08	0.00	9.56	1.61	19.59
57469.00	0.44	-0.08	-0.09	0.00	9.81	2.22	24.58
57573.00	0.41	0.22	-0.07	0.00	10.00	1.86	27.71
57677.00	0.31	0.26	-0.04	0.00	10.00	1.18	29.36
57782.00	0.25	0.81	0.05	0.00	9.75	-1.42	31.29
57889.00	0.29	0.36	0.08	0.00	9.50	-1.94	23.12
57996.00	0.38	-0.57	0.02	0.00	9.25	-0.54	23.44
58101.00	0.37	0.25	0.05	0.00	9.00	-1.05	21.49
58208.00	0.33	-0.41	0.01	0.00	8.75	-0.16	29.38
58312.00	0.28	0.61	0.07	0.00	8.50	-2.08	30.41
58418.00	0.21	-0.16	0.05	0.00	8.25	-1.65	32.12
58522.00	0.12	0.33	0.09	0.00	8.00	-2.69	31.48
58628.00	0.10	0.02	0.09	0.00	7.75	-1.60	18.24
58722.00	0.13	0.07	0.09	0.00	7.50	-1.44	15.23
58828.00	0.18	-0.27	0.07	0.00	7.25	-0.71	10.72
58932.00	0.24	-0.27	0.04	0.00	7.00	-0.56	14.66
59035.00	0.27	0.29	0.07	0.00	6.75	-1.15	16.74
59142.00	0.23	0.08	0.08	0.00	6.50	-1.34	17.38
59247.00	0.18	0.18	0.10	0.00	6.25	-1.79	18.67
59354.00	0.12	-0.01	0.09	0.00	6.00	-1.79	18.89
59457.00	0.06	0.22	0.12	0.00	5.75	-2.17	18.40
59550.00	0.01	0.20	0.14	0.00	5.66	-2.24	16.41
59643.00	0.00	0.13	0.15	0.00	5.70	-2.16	14.51
59738.00	0.00	0.10	0.16	0.00	5.87	-1.56	9.87
59830.00	0.00	0.02	0.16	0.00	5.99	-1.49	9.32
59924.00	0.01	0.06	0.16	0.00	6.24	-1.46	8.78
60016.00	0.05	-0.16	0.15	0.00	6.49	-1.39	9.16
60107.00	0.11	0.05	0.16	0.00	6.24	-1.49	9.51
60214.00	0.19	0.01	0.16	0.00	5.99	-1.50	9.51
60320.00	0.25	-0.24	0.13	0.00	6.03	-1.24	9.36
60424.00	0.28	-0.17	0.11	0.00	6.06	-1.05	9.20
60527.00	0.33	-0.34	0.08	0.00	5.81	-0.70	8.87
60631.00	0.35	-0.30	0.05	0.00	5.56	-0.45	9.43
60735.00	0.34	-0.24	0.02	0.00	5.31	-0.25	10.92
60838.00	0.34	-0.08	0.02	0.00	5.06	-0.16	10.74
60943.00	0.22	0.46	0.06	0.00	4.81	-0.93	14.64
61048.00	0.16	0.12	0.08	0.00	4.56	-0.80	10.52
61156.00	0.12	0.25	0.10	0.00	4.31	-0.93	9.03
61261.00	0.11	0.02	0.10	0.00	4.06	-1.02	9.76
61369.00	0.14	-0.07	0.10	0.00	3.81	-0.78	7.97
61472.00	0.08	0.05	0.10	0.00	3.56	-0.72	6.93
61565.00	0.05	-0.03	0.10	0.00	3.58	-0.66	6.60
61657.00	0.09	-0.08	0.09	0.00	3.54	-0.75	7.98
61747.00	0.18	0.01	0.09	0.00	3.29	-0.79	8.33
61853.00	0.14	-0.16	0.08	0.00	3.04	-0.54	6.95
61957.00	0.17	-0.11	0.07	0.00	2.79	-0.45	6.79
62060.00	0.22	-0.11	0.05	0.00	2.54	-0.33	5.95
62163.00	0.18	0.20	0.07	0.00	2.29	-0.46	6.11
62269.00	0.13	0.37	0.11	0.00	2.04	-0.68	5.92
62375.00	0.02	-0.20	0.09	0.00	1.79	-0.51	5.44
62472.00	0.02	-0.02	0.09	0.00	1.56	-0.51	5.60
62571.00	0.02	-0.25	0.07	0.00	1.31	-0.35	5.29
62670.00	0.02	0.19	0.09	0.00	1.06	-0.48	5.61
62769.00	0.03	-0.39	0.05	0.00	0.81	-0.26	5.62
62868.00	0.03	-0.56	-0.01	0.00	1.06	0.01	0.71
62967.00	0.07	-0.21	-0.03	0.00	1.31	0.17	5.79
63066.00	0.03	0.14	-0.02	0.00	1.56	0.09	5.79
63165.00	0.04	0.01	-0.02	0.00	1.81	0.08	5.30
63264.00	0.02	0.14	-0.00	0.00	2.06	0.01	5.63
63363.00	0.02	0.08	0.01	0.00	1.81	-0.00	0.71
63462.00	0.02	-0.03	0.00	0.00	1.56	-0.00	0.71
63561.00	0.02	-0.02	0.00	0.00	1.31	-0.00	0.71
63661.00	0.02	0.20	0.02	0.00	1.06	-0.12	5.79
63759.00	0.09	0.32	0.05	0.00	0.81	-0.40	7.65
63858.00	0.13	-0.05	0.05	0.00	0.56	-0.37	7.83
63961.00	0.02	0.09	0.06	0.00	0.31	-0.41	7.13
64056.00	0.03	0.29	0.08	0.00	0.06	-0.02	0.28
64155.00	0.03	0.13	0.10	0.00	-0.19	-0.07	0.70
64254.00	0.01	-0.01	0.10	0.00	-0.09	-0.03	0.28
64353.00	0.00	0.08	0.10	0.00	-0.34	-0.06	0.56
64452.00	-0.01	0.18	0.12	0.00	-0.59	-0.03	0.28
64551.00	0.00	0.08	0.13	0.00	-0.84	-0.68	5.25
64650.00	0.00	-0.02	0.13	0.00	-0.31	-0.61	4.77
64749.00	0.00	0.05	0.13	0.00	-0.56	-1.10	8.29
64848.00	0.00	-0.01	0.13	0.00	0.06	-1.24	9.36
64947.00	0.00	0.11	0.14	0.00	-0.07	-1.46	10.26
65046.00	0.00	0.22	0.16	0.00	0.32	-1.69	10.23
65145.00	0.00	0.11	0.17	0.00	0.57	-1.83	10.39
65244.00	0.01	0.19	0.19	0.00	0.82	-2.17	11.10
65343.00	0.02	-0.07	0.19	0.00	1.07	-2.02	10.74
65442.00	0.02	-0.37	0.15	0.00	1.32	-1.46	9.70
65541.00	0.03	-0.07	0.14	0.00	1.57	-1.40	9.71
65640.00	0.08	-0.72	0.07	0.00	1.32	-0.62	8.70
65739.00	0.10	-0.21	0.05	0.00	1.07	-0.45	8.89
65842.00	0.02	-0.34	0.02	0.00	0.82	-0.15	9.26
65937.00	0.08	0.02	0.02	0.00	0.57	-0.18	9.81
66036.00	0.02	0.45	0.06	0.00	0.32	-0.62	9.79
66136.00	0.01	-0.02	0.06	0.00	0.07	-0.55	9.06
66234.00	0.03	-0.24	0.04	0.00	-0.18	-0.32	8.54
66333.00	0.01	-0.20	0.02	0.00	-0.43	-0.13	7.66
66433.00	0.00	-0.25	-0.01	0.00	1.81	0.07	8.90
66531.00	0.00	0.25	0.02	0.00	1.56	-0.17	10.18
66630.00	0.04	0.17	0.03	0.00	1.31	-0.34	10.36
66729.00	0.01	0.03	0.04	0.00	1.06	-0.39	10.92
66828.00	0.02	-0.11	0.03	0.00	0.81	-0.25	9.99
66927.00	0.02	-0.19	0.01	0.00	0.56	-0.06	8.90
67026.00	0.02	-0.07	-0.00	0.00	0.81	0.00	8.72
67125.00	0.03	0.04	0.00	0.00	0.56	-0.03	7.31
67224.00	0.02	-0.28	-0.02	0.00	0.81	0.19	7.83
67323.00	0.03	-0.24	-0.05	0.00	1.06	0.42	8.71
67422.00	0.02	-0.24	-0.07	0.00	1.31	0.70	9.78
67521.00	0.03	-0.30	-0.10	0.00	1.56	1.00	9.94
67620.00	0.03	-0.21	-0.12	0.00	1.81	1.23	10.10
67719.00	0.03	0.10	-0.11	0.00	2.06	1.09	9.75
67818.00	0.02	0.07	-0.10	0.00	2.31	1.08	10.31
67917.00	0.03	0.37	-0.07	0.00	2.56	0.56	8.35
68017.00	0.03	0.13	-0.05	0.00	2.81	0.48	8.71
68115.00	0.03	-0.39	-0.09	0.00	3.06	0.84	9.04
68214.00	0.03	-0.52	-0.14	0.00	3.31	1.41	9.71
68314.00	0.03	-0.09	-0.15	0.00	3.56	1.47	9.51
68412.00	0.03	0.46	-0.11	0.00	3.81	1.03	9.39
68511.00	0.03	-0.15	-0.12	0.00	4.06	1.19	9.55
68611.00	0.03	0.00	-0.12	0.00	4.31	1.22	9.73
68709.00	0.03	0.10	-0.11	0.00	4.56	1.14	9.93
68808.00	0.03	-0.13	-0.13	0.00	4.81	1.29	10.10
68908.00	0.04	0.16	-0.11	0.00	5.06	0.84	7.61
69006.00	0.03	-0.10	-0.12	0.00	5.31	0.92	7.61
69105.00	0.04	-0.55	-0.17	0.00	5.56	1.39	7.89
69204.00	0.03	0.32	-0.14	0.00	5.81	0.82	5.73
69303.00	0.04	-0.71	-0.21	0.00	5.79	1.62	7.49
69402.00	0.04	-0.18	-0.23	0.00	6.04	0.13	0.55
69501.00	0.07	-0.16	-0.25	0.00	6.29	0.14	0.55
69600.00	0.22	0.27	-0.22	0.00	6.04	0.12	0.55
69703.00	0.04	0.25	-0.20	0.00	6.29	0.11	0.55
69799.00	0.07	-0.34	-0.23	0.00	6.54	0.13	0.55
69897.00	0.46	0.10	-0.22	0.00	6.29	0.12	0.55
70001.00	0.07	-0.11	-0.23	0.00	6.54	0.13	0.55
70095.00	0.04	0.39	-0.19	0.00	6.79	0.11	0.55
70195.00	0.26	0.43	-0.15	0.00	7.04	0.08	0.56
70298.00	0.27	-0.49	-0.20	0.00	6.79	0.11	0.55
70402.00	0.13	-0.29	-0.23	0.00	6.54	0.13	0.55
70505.00	0.36	-0.06	-0.24	0.00	6.44	0.13	0.55
70609.00	0.39	-0.05	-0.24	0.00	6.42	0.00	0.00
70713.00	0.37	0.11	-0.23	0.00	6.17	0.13	0.55
70817.00	0.40	-0.08	-0.24	0.00	6.18	0.13	0.55
70922.00	0.40	-0.00	-0.24	0.00	6.27	0.13	0.55
71025.00	0.46	0.03	-0.24	0.00	6.02	0.13	0.55
71130.00	0.42	0.20	-0.22	0.00	5.77	0.12	0.55
71233.00	0.39	-0.14	-0.23	0.00	5.79	0.13	0.55
71336.00	0.11	-0.10	-0.24	0.00	5.54	0.13	0.55
71440.00	0.27	0.18	-0.22	0.00	5.29	0.09	0.41
71544.00	0.29	0.25	-0.19	0.00	5.04	0.08	0.41
71648.00	0.22	-0.11	-0.21	0.00	4.81	0.12	0.55
71751.00	0.23	0.22	-0.18	0.00	4.56	0.10	0.55
71855.00	0.03	0.39	-0.14	0.00	4.81	0.08	0.56
71950.00	0.05	-0.08	-0.15	0.00	5.06	0.08	0.56
72041.00	0.03	-0.04	-0.15	0.00	5.31	0.11	0.70
72132.00	0.31	-0.21	-0.17	0.00	5.56	0.77	4.42
72236.00	0.19	0.59	-0.11	0.00	5.81	0.02	0.14
72339.00	0.03	0.29	-0.08	0.00	6.06	0.03	0.42
72434.00	0.11	0.01	-0.08	0.00	6.26	0.05	0.56
72538.00	0.07	0.32	-0.05	0.00	6.51	0.03	0.56
72634.00	0.36	-0.26	-0.07	0.00	6.76	0.01	0.14
72737.00	0.04	-0.13	-0.09	0.00	7.01	0.05	0.56
72828.00	0.08	-0.91	-0.17	0.00	7.26	0.02	0.14
72919.00	0.15	-0.55	-0.22	0.00	7.01	0.12	0.55
73023.00	0.40	-0.07	-0.23	0.00	7.20	0.03	0.14
73125.00	0.04	0.11	-0.22	0.00	7.21	0.12	0.55
73223.00	0.05	-0.18	-0.23	0.00	7.46	0.03	0.14
73314.00	0.53	-0.23	-0.25	0.00	7.21	0.14	0.55
73431.00	0.17	0.53	-0.19	0.00	6.96	0.03	0.14
73534.00	0.04	0.12	-0.18	0.00	7.20	0.10	0.55
73630.00	0.04	0.12	-0.17	0.00	7.45	0.00	0.00
73723.00	0.05	-0.11	-0.18	0.00	7.70	0.10	0.56
73814.00	0.05	-0.24	-0.20	0.00	7.95	0.08	0.41
73905.00	0.11	-0.41	-0.24	0.00	7.70	0.13	0.55
74008.00	0.34	0.26	-0.21	0.00	7.45	0.12	0.55
74112.00	0.07	0.26	-0.18	0.00	7.70	0.10	0.55
74208.00	0.03	0.34	-0.15	0.00	7.95	0.08	0.56
74303.00	0.19	-0.23	-0.17	0.00	7.90	0.10	0.56
74407.00	0.36	-0.46	-0.22	0.00	7.65	0.12	0.55
74510.00	0.27	0.13	-0.21	0.00	7.40	0.12	0.55
74614.00	0.30	0.34	-0.17	0.00	7.49	0.07	0.42
74719.00	0.50	-0.42	-0.22	0.00	7.72	0.12	0.55
74821.00	0.17	0.43	-0.17	0.00	7.47	0.10	0.56
74926.00	0.44	0.31	-0.14	0.00	7.72	0.08	0.56
75030.00	0.59	-0.34	-0.17	0.00	7.47	0.10	0.56
75146.00	0.43	0.39	-0.13	0.00	7.72	0.07	0.56
75249.00	0.15	0.40	-0.09	0.00	7.97	0.00	0.00
75354.00	0.30	-0.26	-0.12	0.00	8.22	0.06	0.56
75457.00	0.51	-0.15	-0.13	0.00	8.47	0.00	0.00
75574.00	0.37	0.36	-0.09	0.00	8.72	0.05	0.56
75678.00	0.48	-0.09	-0.10	0.00	8.97	0.00	0.00
75782.00	0.51	0.59	-0.04	0.00	9.22	0.02	0.56
75898.00	0.49	0.21	-0.01	0.00	9.47	0.00	0.14
76002.00	0.59	-0.30	-0.04	0.00	9.72	0.02	0.56
76120.00	0.55	0.31	-0.01	0.00	9.97	0.00	0.00
76236.00	0.53	-0.32	-0.04	0.00	10.00	0.02	0.42
76353.00	0.48	-0.42	-0.09	0.00	10.00	0.03	0.28
76456.00	0.49	-0.02	-0.10	0.00	10.00	0.03	0.28
76560.00	0.50	-0.02	-0.10	0.00	10.00	0.04	0.42
76677.00	0.49	0.12	-0.08	0.00	10.00	0.02	0.28
76780.00	0.45	-0.17	-0.10	0.00	10.00	0.04	0.42
76884.00	0.46	0.31	-0.07	0.00	10.00	0.00	0.00
76991.00	0.48	-0.44	-0.12	0.00	10.00	0.05	0.42
77094.00	0.46	0.78	-0.03	0.00	10.00	0.14	4.01
77199.00	0.41	0.17	-0.02	0.00	10.00	0.08	4.65
77302.00	0.39	0.54	0.04	0.00	9.75	-0.24	6.12
77409.00	0.39	0.16	0.06	0.00	9.50	-0.50	8.89
77516.00	0.42	0.43	0.10	0.00	9.34	-0.71	6.93
77623.00	0.43	0.19	0.12	0.00	9.19	-0.05	0.42
77730.00	0.42	-0.31	0.09	0.00	8.95	-0.55	6.10
77834.00	0.39	-0.33	0.05	0.00	8.70	-0.49	9.07
77938.00	0.40	-0.09	0.05	0.00	8.45	-0.42	9.25
78042.00	0.44	-0.01	0.04	0.00	8.20	-0.41	9.43
78146.00	0.44	-0.10	0.03	0.00	7.95	0.00	0.00
78249.00	0.46	-0.45	-0.01	0.00	8.20	0.00	0.28
78353.00	0.41	-0.24	-0.04	0.00	8.45	0.06	1.57
78457.00	0.39	-0.25	-0.06	0.00	8.70	0.41	6.45
78561.00	0.52	-0.20	-0.09	0.00	8.95	0.00	0.00
78678.00	0.47	0.21	-0.06	0.00	9.20	0.03	0.42
78781.00	0.50	-0.80	-0.14	0.00	9.45	0.06	0.42
78881.00	0.50	-0.23	-0.17	0.00	9.70	0.07	0.42
78986.00	0.50	-0.05	-0.17	0.00	9.50	0.22	1.26
79102.00	0.51	0.20	-0.15	0.00	9.25	0.06	0.42
79219.00	0.51	0.14	-0.13	0.00	9.05	0.06	0.42
79336.00	0.49	0.21	-0.11	0.00	9.30	0.00	0.00
79443.00	0.50	0.19	-0.09	0.00	9.55	0.04	0.42
79561.00	0.52	0.58	-0.02	0.00	9.80	0.00	0.00
79678.00	0.49	0.48	0.04	0.00	9.55	-0.02	0.42
79785.00	0.47	-0.17	0.02	0.00	9.30	0.00	0.00
79889.00	0.49	-0.26	-0.01	0.00	9.55	0.00	0.42
79993.00	0.51	0.09	0.00	0.00	9.30	0.00	0.00
80110.00	0.52	0.17	0.02	0.00	9.05	-0.01	0.42
80228.00	0.52	-0.14	0.00	0.00	8.80	-0.00	0.42
80345.00	0.55	-0.41	-0.04	0.00	9.05	0.02	0.42
80461.00	0.51	-0.41	-0.09	0.00	9.30	0.04	0.42
80579.00	0.48	0.05	-0.09	0.00	9.55	0.00	0.00
80686.00	0.47	-0.10	-0.10	0.00	9.80	0.04	0.42
80791.00	0.51	-0.12	-0.11	0.00	10.00	0.00	0.00
80908.00	0.55	-0.17	-0.13	0.00	10.00	0.05	0.42
81025.00	0.52	-0.63	-0.20	0.00	9.75	0.03	0.14
81141.00	0.50	-0.45	-0.25	0.00	9.70	0.11	0.41
81247.00	0.49	-0.24	-0.28	0.00	9.65	0.12	0.41
81350.00	0.50	0.48	-0.23	0.00	9.90	0.10	0.41
81455.00	0.46	-0.25	-0.26	0.00	9.96	0.07	0.27
81558.00	0.41	0.10	-0.25	0.00	9.71	0.10	0.41
81662.00	0.42	0.52	-0.19	0.00	9.96	0.08	0.41
81766.00	0.46	-0.03	-0.20	0.00	10.00	0.08	0.41
81870.00	0.51	0.07	-0.19	0.00	9.75	0.05	0.28
81987.00	0.53	-0.24	-0.22	0.00	9.50	0.09	0.41
82105.00	0.48	-0.27	-0.25	0.00	9.71	0.10	0.41
82208.00	0.14	-0.32	-0.28	0.00	9.46	0.00	0.00
82313.00	0.10	-0.71	-0.36	0.00	9.21	0.10	0.26
82417.00	0.57	-0.24	-0.38	0.00	9.46	0.00	0.00
82534.00	0.62	-0.23	-0.41	0.00	9.71	0.11	0.26
82651.00	0.60	-0.27	-0.44	0.00	9.96	0.00	0.00
82768.00	0.59	0.31	-0.40	0.00	10.00	0.00	0.00
82885.00	0.46	0.23	-0.38	0.00	10.00	0.10	0.26
82990.00	0.33	0.24	-0.35	0.00	10.00	0.10	0.26
83093.00	0.21	0.05	-0.35	0.00	9.89	0.10	0.26
83197.00	0.53	0.33	-0.31	0.00	9.64	0.13	0.40
83314.00	0.52	-0.37	-0.36	0.00	9.89	0.00	0.00
83432.00	0.65	0.49	-0.30	0.00	9.64	0.00	0.00
83548.00	0.20	0.53	-0.24	0.00	9.39	0.07	0.27
83653.00	0.48	-0.12	-0.25	0.00	9.64	0.00	0.00
83757.00	0.06	-0.08	-0.26	0.00	9.89	0.07	0.27
83848.00	0.06	-0.48	-0.30	0.00	9.87	0.00	0.00
83938.00	0.05	0.22	-0.28	0.00	9.81	0.08	0.27
84031.00	0.25	-0.71	-0.35	0.00	9.84	0.10	0.26
84134.00	0.14	0.39	-0.31	0.00	9.59	0.13	0.40
84238.00	0.32	0.05	-0.30	0.00	9.34	0.13	0.40
84342.00	0.38	-0.00	-0.30	0.00	9.09	0.13	0.40
84445.00	0.06	-0.46	-0.35	0.00	9.34	0.05	0.13
84536.00	0.06	-0.43	-0.39	0.00	9.59	0.11	0.26
84626.00	0.05	-0.46	-0.43	0.00	9.84	0.12	0.26
84716.00	0.06	-0.10	-0.44	0.00	10.00	0.18	0.38
84807.00	0.06	-0.25	-0.46	0.00	10.00	0.19	0.38
84897.00	0.52	0.31	-0.44	0.00	10.00	0.00	0.00
85015.00	0.71	-0.12	-0.45	0.00	10.00	0.12	0.25
85132.00	0.61	0.29	-0.42	0.00	10.00	0.11	0.26
85249.00	0.67	0.34	-0.38	0.00	10.00	0.15	0.39
85364.00	0.27	0.32	-0.34	0.00	10.00	0.09	0.26
85468.00	0.15	-0.12	-0.35	0.00	10.00	1.94	5.28
85570.00	0.08	0.24	-0.33	0.00	10.00	3.04	8.94
85660.00	0.06	0.58	-0.28	0.00	10.00	2.67	9.44
85753.00	0.06	0.04	-0.27	0.00	9.81	2.44	8.75
85847.00	0.06	-0.08	-0.28	0.00	10.00	1.69	5.89
85937.00	0.08	-0.42	-0.32	0.00	10.00	0.13	0.40
86035.00	0.47	-0.34	-0.35	0.00	10.00	0.14	0.40
86137.00	0.06	-0.30	-0.38	0.00	10.00	0.00	0.00
86233.00	0.33	0.29	-0.35	0.00	10.00	0.00	0.00
86336.00	0.17	0.29	-0.32	0.00	10.00	0.00	0.00
86438.00	0.40	0.13	-0.31	0.00	9.75	0.13	0.40
86544.00	0.74	0.02	-0.31	0.00	9.50	0.00	0.00
86661.00	0.65	0.32	-0.27	0.00	9.25	0.11	0.41
86777.00	0.41	0.49	-0.21	0.00	9.50	0.09	0.41
86882.00	0.61	-0.10	-0.22	0.00	9.25	0.09	0.41
86998.00	0.35	-0.04	-0.23	0.00	9.50	1.38	5.97
87102.00	0.63	-0.24	-0.25	0.00	9.25	1.45	5.61
87219.00	0.65	-0.14	-0.27	0.00	9.00	1.63	5.90
87336.00	0.24	-0.20	-0.29	0.00	8.75	1.82	6.02
87440.00	0.19	0.06	-0.29	0.00	8.50	1.73	5.88
87546.00	0.38	-0.11	-0.30	0.00	8.25	1.65	5.38
87649.00	0.05	-0.16	-0.31	0.00	8.50	1.89	5.82
87740.00	0.09	-0.75	-0.38	0.00	8.75	0.00	0.00
87831.00	0.66	0.33	-0.35	0.00	9.00	0.15	0.40
87949.00	0.64	0.12	-0.34	0.00	9.25	0.00	0.00
88066.00	0.58	-0.25	-0.37	0.00	9.50	0.10	0.26
88182.00	0.49	0.08	-0.36	0.00	9.75	0.00	0.00
88286.00	0.48	0.33	-0.32	0.00	10.00	0.13	0.40
88389.00	0.43	0.29	-0.30	0.00	9.75	0.12	0.40
88494.00	0.60	-0.01	-0.30	0.00	9.50	0.12	0.40
88611.00	0.60	0.33	-0.26	0.00	9.25	0.11	0.41
88729.00	0.55	0.29	-0.22	0.00	9.00	0.09	0.41
88845.00	0.17	-0.21	-0.25	0.00	8.75	0.10	0.41
88949.00	0.56	-0.15	-0.26	0.00	8.50	0.00	0.00
89066.00	0.50	0.57	-0.20	0.00	8.25	0.08	0.41
89184.00	0.04	-0.05	-0.20	0.00	8.50	0.00	0.00
89274.00	0.55	-0.69	-0.27	0.00	8.25	0.11	0.41
89392.00	0.58	-0.27	-0.30	0.00	8.00	0.00	0.00
89508.00	0.51	0.14	-0.28	0.00	7.75	0.12	0.41
89625.00	0.49	0.36	-0.24	0.00	7.61	0.10	0.41
89729.00	0.47	0.16	-0.22	0.00	7.36	0.06	0.27
89833.00	0.43	0.01	-0.22	0.00	7.11	0.09	0.41
89936.00	0.37	0.41	-0.18	0.00	7.36	0.07	0.42
90040.00	0.38	-0.16	-0.19	0.00	7.61	0.05	0.28
90144.00	0.48	-0.27	-0.22	0.00	7.86	0.06	0.27
90248.00	0.52	0.01	-0.22	0.00	7.61	0.09	0.41
90365.00	0.48	-0.14	-0.24	0.00	7.84	0.07	0.27
90469.00	0.39	0.12	-0.22	0.00	7.59	0.06	0.27
90572.00	0.37	1.00	-0.12	0.00	7.84	0.03	0.28
90680.00	0.35	0.58	-0.06	0.00	8.09	0.02	0.28
90783.00	0.32	-0.22	-0.08	0.00	8.34	0.00	0.00
90887.00	0.34	-0.07	-0.09	0.00	8.59	0.63	6.94
90990.00	0.39	-0.06	-0.10	0.00	8.84	0.84	8.68
91095.00	0.38	0.15	-0.08	0.00	9.09	0.77	9.41
91198.00	0.19	-0.75	-0.16	0.00	8.84	1.44	8.97
91301.00	0.40	-0.40	-0.20	0.00	9.09	1.66	8.20
91405.00	0.43	0.23	-0.18	0.00	9.34	1.24	7.03
91508.00	0.46	0.36	-0.14	0.00	9.59	1.00	7.25
91614.00	0.55	0.47	-0.09	0.00	9.84	0.71	7.98
91730.00	0.43	-0.22	-0.11	0.00	10.00	0.95	8.31
91835.00	0.35	0.16	-0.10	0.00	10.00	0.66	6.77
91938.00	0.37	-0.41	-0.14	0.00	10.00	0.80	5.74
92043.00	0.41	-0.40	-0.18	0.00	10.00	1.22	6.69
92146.00	0.41	0.20	-0.16	0.00	10.00	1.31	8.08
92251.00	0.37	-0.11	-0.17	0.00	10.00	1.34	7.72
92354.00	0.32	-0.10	-0.18	0.00	10.00	1.46	7.88
92457.00	0.29	-0.18	-0.20	0.00	10.00	1.57	7.68
92561.00	0.31	0.56	-0.14	0.00	10.00	1.14	7.93
92664.00	0.37	0.21	-0.12	0.00	10.00	0.99	8.13
92769.00	0.42	-0.33	-0.16	0.00	10.00	1.42	8.97
92872.00	0.47	-0.42	-0.20	0.00	10.00	1.80	8.90
92976.00	0.44	0.21	-0.18	0.00	10.00	1.67	9.29
93079.00	0.43	-0.06	-0.18	0.00	10.00	1.90	10.19
93184.00	0.47	0.30	-0.15	0.00	10.00	1.72	11.18
93287.00	0.51	0.48	-0.10	0.00	10.00	1.12	10.87
93404.00	0.54	0.15	-0.08	0.00	10.00	0.85	9.96
93521.00	0.53	-0.02	-0.09	0.00	10.00	0.87	9.96
93637.00	0.57	0.05	-0.08	0.00	10.00	0.83	10.14
93755.00	0.61	-0.22	-0.11	0.00	10.00	0.98	9.03
93873.00	0.60	0.21	-0.08	0.00	10.00	0.80	9.59
93989.00	0.62	-0.26	-0.11	0.00	10.00	1.04	9.20
94107.00	0.65	-0.47	-0.17	0.00	9.85	1.38	8.07
94224.00	0.60	-0.14	-0.18	0.00	9.60	1.77	9.46
94341.00	0.57	0.86	-0.08	0.00	9.85	0.79	9.41
94461.00	0.56	0.04	-0.08	0.00	10.00	0.76	9.60
94578.00	0.52	0.47	-0.02	0.00	10.00	0.25	9.99
94696.00	0.51	0.39	0.02	0.00	9.75	-0.22	9.99
94814.00	0.55	-0.11	0.01	0.00	9.50	-0.16	16.78
94930.00	0.51	0.26	0.04	0.00	9.25	-0.68	17.41
95047.00	0.40	0.90	0.14	0.00	9.21	-2.47	17.03
95155.00	0.24	0.28	0.17	0.00	9.40	-2.91	16.52
95261.00	0.12	0.60	0.24	0.00	9.65	-4.10	16.94
95367.00	0.08	0.36	0.28	0.00	9.90	-2.92	10.33
95460.00	0.14	-0.06	0.27	0.00	10.00	-2.71	9.81
95564.00	0.24	0.08	0.28	0.00	10.00	-2.74	9.61
95670.00	0.35	-0.61	0.21	0.00	10.00	-2.16	9.95
95774.00	0.34	-0.41	0.17	0.00	10.00	-1.89	10.95
95878.00	0.31	0.19	0.19	0.00	10.00	-2.08	10.73
95984.00	0.26	-0.43	0.15	0.00	9.96	-1.61	11.00
96088.00	0.22	-0.11	0.13	0.00	10.00	-1.52	11.20
96191.00	0.15	0.05	0.14	0.00	9.75	-1.49	10.63
96296.00	0.15	-0.03	0.14	0.00	9.80	-1.29	9.36
96400.00	0.17	-0.27	0.11	0.00	9.55	-1.00	9.21
96503.00	0.18	0.07	0.12	0.00	9.30	-1.16	9.93
96610.00	0.20	-0.36	0.08	0.00	9.05	-0.78	9.96
96713.00	0.22	-0.15	0.06	0.00	8.80	-0.62	9.97
96817.00	0.20	-0.01	0.06	0.00	8.55	-0.65	10.72
96920.00	0.18	0.24	0.09	0.00	8.30	-0.91	10.70
97027.00	0.18	-0.15	0.07	0.00	8.05	-0.75	10.90
97130.00	0.20	-0.44	0.02	0.00	7.80	-0.24	9.99
97233.00	0.17	-0.02	0.02	0.00	7.55	-0.23	10.36
97337.00	0.17	0.33	0.06	0.00	7.30	-0.56	9.98
97443.00	0.13	0.04	0.06	0.00	7.05	-0.62	10.35
97550.00	0.13	0.05	0.07	0.00	6.80	-0.65	9.97
97655.00	0.17	0.14	0.08	0.00	6.55	-0.70	8.69
97763.00	0.19	0.11	0.09	0.00	6.30	-0.80	8.68
97868.00	0.24	-0.27	0.06	0.00	6.05	-0.62	9.61
97974.00	0.26	0.18	0.08	0.00	5.80	-0.77	9.23
98080.00	0.26	0.17	0.10	0.00	5.55	-0.90	8.85
98187.00	0.26	-0.17	0.08	0.00	5.30	-0.84	10.14
98290.00	0.26	-0.49	0.03	0.00	5.05	-0.38	11.68
98394.00	0.17	-0.04	0.03	0.00	4.80	-0.31	11.11
98498.00	0.11	0.36	0.07	0.00	4.55	-0.69	10.53
98605.00	0.08	0.14	0.08	0.00	4.30	-0.78	9.59
98698.00	0.06	0.21	0.10	0.00	4.05	-0.93	9.21
98792.00	0.08	-0.02	0.10	0.00	4.17	-0.79	7.97
98882.00	0.12	0.11	0.11	0.00	3.92	-0.89	8.14
98990.00	0.17	-0.08	0.10	0.00	3.67	-0.77	7.62
99093.00	0.11	-0.03	0.10	0.00	3.42	-0.77	7.80
99197.00	0.02	0.02	0.10	0.00	3.17	-0.64	6.43
99291.00	0.02	0.31	0.13	0.00	3.10	-0.64	4.93
99385.00	0.03	-0.43	0.09	0.00	2.85	0.00	0.00
99475.00	0.11	-0.28	0.06	0.00	2.60	-0.43	6.79
99578.00	0.31	-0.10	0.05	0.00	2.35	-0.48	9.07
99682.00	0.19	0.13	0.07	0.00	2.10	-0.62	9.24
99789.00	0.02	-0.21	0.04	0.00	1.85	-0.35	7.83
99880.00	0.02	0.43	0.08	0.00	1.60	-0.61	7.29
99973.00	0.03	0.31	0.11	0.00	1.35	-0.86	7.61
100067.00	0.02	-0.21	0.09	0.00	1.10	-0.49	5.28
100157.00	0.03	-0.03	0.09	0.00	0.87	-0.61	6.77
100248.00	0.02	-0.25	0.07	0.00	0.62	-0.53	7.82
100339.00	0.03	0.01	0.07	0.00	0.37	-0.57	8.35
100432.00	0.02	0.12	0.08	0.00	0.12	-0.63	7.99
100526.00	0.01	0.04	0.08	0.00	-0.13	-0.69	8.34
100621.00	0.02	-0.00	0.08	0.00	-0.19	-0.65	7.81
100712.00	0.00	-0.11	0.07	0.00	-0.44	-0.57	7.81
100803.00	0.00	0.29	0.10	0.00	-0.69	-0.94	9.40
100897.00	0.00	0.14	0.11	0.00	-0.94	-1.18	10.48
100992.00	0.00	0.05	0.12	0.00	-1.19	-1.23	10.48
101086.00	0.00	0.00	0.12	0.00	-1.44	-1.23	10.48
101182.00	0.00	-0.02	0.12	0.00	-1.08	-1.23	10.67
101280.00	0.00	0.02	0.12	0.00	-1.33	-1.19	10.11
101380.00	0.00	-0.02	0.12	0.00	-0.96	-1.19	10.30
101479.00	0.00	0.17	0.13	0.00	-1.10	-1.34	10.09
101577.00	0.00	0.17	0.15	0.00	-1.01	-1.45	9.70
101677.00	0.00	0.01	0.15	0.00	-1.08	-1.46	9.70
101776.00	0.00	-0.10	0.14	0.00	-0.45	-1.26	8.99
101874.00	0.00	0.22	0.16	0.00	-0.09	-1.43	8.78
101974.00	0.00	0.25	0.19	0.00	0.69	-1.75	9.28
102073.00	0.00	0.10	0.20	0.00	0.94	-1.91	9.62
102172.00	0.01	0.00	0.20	0.00	1.19	-1.88	9.44
102270.00	0.01	-0.24	0.17	0.00	1.44	-1.56	8.94
102370.00	0.03	-0.38	0.14	0.00	1.67	-1.20	8.82
102469.00	0.03	-0.62	0.07	0.00	1.42	-0.63	8.52
102567.00	0.02	-0.17	0.06	0.00	1.17	-0.48	8.35
102667.00	0.03	-0.07	0.05	0.00	0.92	-0.37	7.31
102766.00	0.03	0.21	0.07	0.00	0.67	-0.63	8.88
102864.00	0.03	0.18	0.09	0.00	0.42	-0.47	5.28
102964.00	0.07	-0.34	0.05	0.00	0.17	-0.35	6.45
103063.00	0.03	0.27	0.08	0.00	-0.08	-0.59	7.29
103161.00	0.03	0.06	0.09	0.00	-0.33	-0.74	8.51
103261.00	0.00	0.29	0.12	0.00	-0.56	-1.10	9.38
103360.00	0.00	0.33	0.15	0.00	-0.23	-1.52	10.06
103458.00	0.00	0.06	0.16	0.00	-0.16	-1.57	10.06
103558.00	0.00	-0.06	0.15	0.00	0.66	-1.54	10.25
103657.00	0.00	-0.11	0.14	0.00	0.91	-1.51	10.82
103755.00	0.01	-0.05	0.13	0.00	1.16	-1.46	10.83
103855.00	0.01	0.09	0.14	0.00	1.07	-1.56	10.82
103954.00	0.02	0.01	0.14	0.00	0.91	-1.56	10.81
104052.00	0.03	-0.34	0.11	0.00	0.69	-1.10	9.93
104152.00	0.03	-0.47	0.06	0.00	0.44	-0.60	9.42
104251.00	0.03	-0.23	0.04	0.00	0.19	-0.39	9.44
104349.00	0.03	-0.34	0.01	0.00	-0.06	-0.07	9.44
104449.00	0.03	-0.46	-0.04	0.00	1.69	0.37	9.62
104548.00	0.00	0.23	-0.02	0.00	1.94	0.16	10.36
104647.00	0.05	0.11	-0.01	0.00	2.19	0.07	12.47
104745.00	0.01	-0.17	-0.02	0.00	2.44	0.25	11.30
104845.00	0.02	-0.12	-0.03	0.00	2.69	0.37	10.73
104944.00	0.02	-0.12	-0.05	0.00	2.94	0.45	9.80
105042.00	0.03	-0.38	-0.08	0.00	3.19	0.77	9.23
105142.00	0.03	0.02	-0.08	0.00	3.44	0.68	8.34
105241.00	0.11	0.12	-0.07	0.00	3.69	1.02	14.64
105345.00	0.06	-0.16	-0.09	0.00	3.94	0.72	8.33
105439.00	0.03	0.15	-0.07	0.00	4.19	0.65	9.06
105538.00	0.03	-0.03	-0.07	0.00	4.44	0.38	5.12
105636.00	0.07	0.23	-0.05	0.00	4.69	0.00	0.00
105736.00	0.03	-0.01	-0.05	0.00	4.94	0.00	0.00
105835.00	0.29	-0.17	-0.07	0.00	5.19	0.33	4.64
105939.00	0.31	-0.12	-0.08	0.00	5.44	0.49	5.94
106043.00	0.36	-0.21	-0.10	0.00	5.69	0.73	6.93
106147.00	0.27	-0.28	-0.13	0.00	5.94	0.91	6.74
106251.00	0.35	-0.19	-0.15	0.00	6.19	1.12	7.23
106354.00	0.33	-0.16	-0.17	0.00	6.44	1.33	7.72
106459.00	0.31	-0.17	-0.19	0.00	6.69	1.60	8.39
106563.00	0.31	0.17	-0.17	0.00	6.57	1.45	8.42
106667.00	0.28	0.33	-0.14	0.00	6.82	1.24	9.00
106771.00	0.33	0.06	-0.13	0.00	7.07	1.14	8.65
106874.00	0.32	0.14	-0.12	0.00	7.32	1.07	9.20
106979.00	0.37	0.18	-0.10	0.00	7.57	0.84	8.68
107082.00	0.37	-0.04	-0.10	0.00	7.82	0.92	9.03
107187.00	0.34	0.10	-0.09	0.00	8.07	0.81	8.86
107291.00	0.33	0.18	-0.07	0.00	8.32	0.67	9.24
107395.00	0.37	0.57	-0.01	0.00	8.57	0.11	8.72
107499.00	0.42	0.44	0.03	0.00	8.32	-0.30	9.08
107607.00	0.44	-0.55	-0.03	0.00	8.57	0.24	9.08
107710.00	0.42	-0.55	-0.08	0.00	8.82	0.79	9.41
107814.00	0.37	0.49	-0.03	0.00	9.07	0.30	9.26
107919.00	0.34	-0.06	-0.04	0.00	9.32	0.31	8.18
108022.00	0.37	-0.01	-0.04	0.00	9.57	0.19	4.81
108127.00	0.38	-0.01	-0.04	0.00	9.82	0.21	5.29
108230.00	0.34	0.11	-0.03	0.00	10.00	0.23	8.01
108335.00	0.30	-0.06	-0.03	0.00	10.00	0.29	8.36
108438.00	0.27	-0.49	-0.09	0.00	10.00	0.71	8.33
108541.00	0.22	0.36	-0.05	0.00	10.00	0.40	8.35
108646.00	0.18	0.35	-0.01	0.00	10.00	0.10	9.08
108749.00	0.19	0.58	0.05	0.00	9.75	-0.46	9.61
108856.00	0.24	0.46	0.10	0.00	9.50	-0.92	9.40
108962.00	0.25	0.32	0.13	0.00	9.25	-1.41	10.65
109069.00	0.15	0.24	0.16	0.00	9.00	-1.77	11.17
109175.00	0.07	0.30	0.19	0.00	9.25	-2.05	10.73
109270.00	0.07	0.06	0.20	0.00	9.50	-1.90	9.62
109363.00	0.08	0.16	0.21	0.00	9.75	-1.75	8.18
109457.00	0.13	-0.22	0.19	0.00	10.00	-1.47	7.70
109560.00	0.15	0.06	0.20	0.00	9.99	-1.52	7.69
109667.00	0.13	-0.12	0.18	0.00	10.00	-1.71	9.29
109771.00	0.06	-0.01	0.18	0.00	10.00	-1.73	9.47
109861.00	0.03	0.11	0.19	0.00	10.00	-1.69	8.74
109955.00	0.04	0.05	0.20	0.00	10.00	-1.56	7.86
110049.00	0.04	-0.05	0.19	0.00	10.00	-1.35	7.01
110139.00	0.07	-0.04	0.19	0.00	10.00	-0.90	4.73
110231.00	0.07	-0.19	0.17	0.00	10.00	-0.76	4.42
110322.00	0.07	-0.00	0.17	0.00	10.00	-0.81	4.74
110412.00	0.10	-0.31	0.14	0.00	9.75	-0.37	2.59
110516.00	0.11	-0.05	0.14	0.00	9.66	-0.65	4.77
110620.00	0.14	-0.19	0.12	0.00	9.41	-0.54	4.62
110724.00	0.16	-0.32	0.08	0.00	9.16	-0.40	4.79
110829.00	0.22	-0.17	0.06	0.00	8.91	-0.28	4.32
110932.00	0.29	0.01	0.07	0.00	8.66	-0.31	4.64
111041.00	0.32	-0.14	0.05	0.00	8.41	-0.30	5.95
111145.00	0.36	-0.29	0.02	0.00	8.16	-0.10	4.65
111251.00	0.36	-0.35	-0.02	0.00	8.41	0.07	4.17
111354.00	0.37	-0.24	-0.04	0.00	8.66	0.02	0.56
111459.00	0.39	-0.47	-0.09	0.00	8.91	0.38	4.15
111563.00	0.46	-0.35	-0.13	0.00	9.16	0.09	0.70
111669.00	0.36	0.12	-0.11	0.00	9.41	0.02	0.14
111773.00	0.49	-0.25	-0.14	0.00	9.66	0.10	0.70
111877.00	0.31	-0.69	-0.21	0.00	9.41	0.06	0.27
111981.00	0.46	-0.08	-0.22	0.00	9.66	0.15	0.69
112084.00	0.11	-0.22	-0.24	0.00	9.41	0.07	0.27
112189.00	0.62	0.17	-0.22	0.00	9.16	0.16	0.69
112306.00	0.09	0.42	-0.17	0.00	9.41	0.12	0.70
112399.00	0.39	-0.01	-0.18	0.00	9.66	0.12	0.70
112503.00	0.47	-0.53	-0.23	0.00	9.66	0.03	0.14
112608.00	0.42	-0.25	-0.26	0.00	9.58	0.04	0.14
112712.00	0.42	-0.42	-0.30	0.00	9.33	0.08	0.27
112817.00	0.71	-0.46	-0.35	0.00	9.58	0.24	0.66
112933.00	0.62	0.11	-0.34	0.00	9.83	0.23	0.67
113051.00	0.65	-0.09	-0.35	0.00	10.00	0.24	0.66
113168.00	0.61	-0.04	-0.35	0.00	10.00	0.24	0.66
113286.00	0.53	-0.19	-0.37	0.00	10.00	0.00	0.00
113402.00	0.62	0.44	-0.32	0.00	10.00	0.22	0.67
113519.00	0.66	-0.10	-0.33	0.00	10.00	0.09	0.27
113636.00	0.46	-0.19	-0.36	0.00	10.00	0.25	0.66
113739.00	0.55	0.17	-0.34	0.00	10.00	0.23	0.67
113856.00	0.68	0.28	-0.31	0.00	9.75	0.21	0.67
113974.00	0.53	0.03	-0.30	0.00	9.50	0.17	0.54
114089.00	0.08	0.10	-0.29	0.00	9.35	0.04	0.13
114183.00	0.13	0.13	-0.28	0.00	9.10	0.19	0.68
114286.00	0.07	0.27	-0.25	0.00	9.33	0.18	0.68
114379.00	0.05	0.33	-0.22	0.00	9.58	0.15	0.69
114471.00	0.06	0.36	-0.19	0.00	9.83	0.13	0.69
114565.00	0.06	0.15	-0.17	0.00	10.00	0.12	0.70
114658.00	0.07	0.14	-0.16	0.00	10.00	0.11	0.70
114751.00	0.15	0.09	-0.15	0.00	9.75	0.02	0.14
114854.00	0.06	-0.04	-0.16	0.00	10.00	0.09	0.56
114945.00	0.06	-0.70	-0.22	0.00	10.00	0.06	0.27
115042.00	0.21	-0.25	-0.24	0.00	9.75	0.17	0.69
115146.00	0.06	0.33	-0.21	0.00	10.00	0.06	0.27
115239.00	0.17	0.22	-0.19	0.00	9.75	0.13	0.69
115345.00	0.63	0.09	-0.18	0.00	9.50	0.05	0.28
115461.00	0.12	0.21	-0.16	0.00	9.25	0.11	0.70
115565.00	0.42	0.28	-0.13	0.00	9.50	0.04	0.28
115668.00	0.07	0.13	-0.11	0.00	9.75	0.08	0.70
115762.00	0.08	-0.08	-0.12	0.00	10.00	0.03	0.28
115852.00	0.20	-0.29	-0.15	0.00	10.00	0.10	0.70
115956.00	0.06	0.04	-0.14	0.00	10.00	0.04	0.28
116048.00	0.06	-0.34	-0.17	0.00	10.00	0.12	0.70
116140.00	0.05	0.12	-0.16	0.00	10.00	0.07	0.42
116233.00	0.17	0.10	-0.15	0.00	9.75	0.11	0.70
116337.00	0.71	0.05	-0.15	0.00	9.89	0.02	0.14
116454.00	0.11	0.01	-0.15	0.00	9.64	0.10	0.70
116559.00	0.34	-0.29	-0.18	0.00	9.89	0.05	0.28
116664.00	0.71	-0.03	-0.18	0.00	10.00	0.13	0.70
116782.00	0.48	0.25	-0.15	0.00	10.00	0.06	0.42
116886.00	0.50	-0.11	-0.16	0.00	9.87	0.09	0.56
117003.00	0.60	0.14	-0.15	0.00	9.71	0.04	0.28
117120.00	0.07	0.01	-0.15	0.00	9.96	0.10	0.70
117213.00	0.07	0.15	-0.13	0.00	10.00	0.09	0.70
117307.00	0.44	0.05	-0.13	0.00	10.00	0.09	0.70
117410.00	0.15	0.12	-0.12	0.00	9.86	0.03	0.28
117515.00	0.16	-0.43	-0.16	0.00	9.66	0.11	0.70
117619.00	0.56	0.20	-0.14	0.00	9.63	0.16	1.13
117735.00	0.06	0.20	-0.12	0.00	9.88	0.10	0.84
117829.00	0.13	-0.36	-0.15	0.00	9.76	0.04	0.28
117933.00	0.06	0.64	-0.08	0.00	10.00	0.06	0.70
118026.00	0.12	-0.16	-0.10	0.00	10.00	0.01	0.14
118131.00	0.77	-0.28	-0.13	0.00	10.00	0.09	0.70
118248.00	0.73	0.07	-0.12	0.00	10.00	0.08	0.70
118366.00	0.68	-0.46	-0.17	0.00	9.87	0.10	0.56
118483.00	0.61	0.10	-0.16	0.00	9.62	0.09	0.56
118601.00	0.53	-0.25	-0.19	0.00	9.37	0.00	0.00
118719.00	0.46	-0.16	-0.21	0.00	9.62	0.09	0.41
118823.00	0.40	0.27	-0.18	0.00	9.86	0.00	0.00
118930.00	0.34	0.61	-0.12	0.00	10.00	0.07	0.56
119033.00	0.29	0.38	-0.08	0.00	10.00	0.00	0.00
119140.00	0.26	0.65	-0.01	0.00	10.00	0.00	0.56
119244.00	0.28	0.35	0.03	0.00	9.75	0.00	0.00
119350.00	0.31	0.18	0.05	0.00	9.50	-0.02	0.42
119457.00	0.34	0.20	0.07	0.00	9.25	0.00	0.00
119563.00	0.32	0.57	0.13	0.00	9.38	-0.07	0.56
119669.00	0.25	0.13	0.14	0.00	9.13	-0.08	0.56
119776.00	0.18	0.47	0.19	0.00	9.38	-0.11	0.55
119882.00	0.21	0.34	0.23	0.00	9.63	-0.13	0.55
119989.00	0.29	0.05	0.23	0.00	9.88	-0.10	0.41
120095.00	0.36	0.40	0.28	0.00	10.00	-0.15	0.54
120202.00	0.34	0.00	0.28	0.00	10.00	-0.23	0.82
120308.00	0.32	0.41	0.32	0.00	9.75	-0.18	0.54
120415.00	0.31	-0.34	0.28	0.00	10.00	-0.16	0.54
120519.00	0.23	0.23	0.31	0.00	10.00	-0.66	2.07
120626.00	0.16	-0.12	0.30	0.00	10.00	-0.12	0.40
120729.00	0.11	-0.06	0.29	0.00	10.00	-0.16	0.54
120833.00	0.10	-0.23	0.26	0.00	10.00	-0.04	0.14
120936.00	0.11	-0.03	0.26	0.00	10.00	-0.15	0.54
121039.00	0.13	-0.13	0.25	0.00	10.00	0.00	0.00
121143.00	0.15	-0.18	0.23	0.00	10.00	-0.13	0.55
121246.00	0.14	-0.15	0.21	0.00	10.00	0.00	0.00
121350.00	0.13	-0.20	0.19	0.00	10.00	-0.14	0.69
121453.00	0.11	0.09	0.20	0.00	10.00	-0.03	0.14
121560.00	0.09	-0.07	0.19	0.00	10.00	-0.08	0.41
121651.00	0.06	-0.17	0.18	0.00	10.00	0.00	0.00
121741.00	0.05	-0.19	0.16	0.00	10.00	-0.30	1.85
121831.00	0.07	-0.24	0.14	0.00	10.00	-0.08	0.56
121922.00	0.13	0.11	0.15	0.00	9.75	-0.08	0.56
122029.00	0.19	-0.17	0.13	0.00	9.66	-0.07	0.56
122132.00	0.22	-0.31	0.10	0.00	9.41	-0.06	0.56
122235.00	0.19	0.21	0.12	0.00	9.16	-0.07	0.56
122342.00	0.17	-0.21	0.10	0.00	8.91	-0.06	0.56
122445.00	0.06	-0.11	0.09	0.00	8.66	-0.05	0.56
122535.00	0.00	0.23	0.11	0.00	8.41	-0.39	3.52
122629.00	0.00	0.04	0.11	0.00	8.16	-0.06	0.56
122722.00	0.00	-0.01	0.11	0.00	8.12	-0.02	0.14
122812.00	0.00	0.02	0.11	0.00	7.87	-0.06	0.56
122906.00	0.00	0.15	0.13	0.00	7.62	-0.02	0.14
122999.00	0.00	0.04	0.13	0.00	7.37	-0.07	0.56
123094.00	0.01	-0.21	0.11	0.00	7.30	-0.02	0.14
123185.00	0.08	0.09	0.12	0.00	7.05	-0.50	4.14
123279.00	0.15	0.16	0.14	0.00	6.80	-0.96	7.08
123385.00	0.25	-0.01	0.13	0.00	7.05	-1.10	8.11
123489.00	0.06	0.05	0.14	0.00	6.98	-0.58	4.13
123583.00	0.17	-0.33	0.11	0.00	6.73	-0.08	0.70
123686.00	0.18	0.22	0.13	0.00	6.48	-0.07	0.56
123794.00	0.45	0.21	0.15	0.00	6.73	-1.29	8.26
123900.00	0.47	-0.05	0.15	0.00	6.98	-1.03	6.89
124005.00	0.41	-0.10	0.14	0.00	7.23	-1.03	7.42
124109.00	0.35	-0.12	0.13	0.00	7.48	0.00	0.00
124216.00	0.40	0.05	0.13	0.00	7.28	-0.06	0.42
124323.00	0.37	0.11	0.14	0.00	7.19	0.00	0.00
124430.00	0.35	0.36	0.18	0.00	7.44	-0.08	0.42
124537.00	0.37	-0.07	0.18	0.00	7.69	-1.22	6.86
124642.00	0.38	-0.22	0.15	0.00	7.94	-1.46	9.51
124746.00	0.34	0.10	0.16	0.00	7.97	-1.50	9.14
124853.00	0.30	-0.02	0.16	0.00	8.22	-1.78	10.97
124957.00	0.19	0.07	0.17	0.00	7.97	-1.76	10.40
125064.00	0.11	-0.03	0.17	0.00	8.22	-1.83	10.97
125167.00	0.03	0.17	0.18	0.00	8.47	-1.88	10.19
125260.00	0.03	-0.06	0.18	0.00	8.72	-1.76	9.84
125352.00	0.05	0.00	0.18	0.00	8.97	-1.63	9.12
125446.00	0.04	-0.12	0.17	0.00	9.22	-1.27	7.56
125536.00	0.00	-0.08	0.16	0.00	9.47	0.00	0.00
125635.00	0.00	-0.01	0.16	0.00	9.72	-0.07	0.42
125734.00	0.00	0.06	0.16	0.00	9.97	-0.07	0.42
125833.00	0.01	-0.07	0.16	0.00	10.00	-0.07	0.42
125932.00	0.02	0.11	0.17	0.00	10.00	-0.07	0.42
126031.00	0.08	-0.17	0.15	0.00	10.00	-0.06	0.42
126130.00	0.16	-0.00	0.15	0.00	10.00	-0.06	0.42
126234.00	0.27	-0.17	0.13	0.00	10.00	-0.08	0.56
126338.00	0.36	-0.36	0.10	0.00	9.75	-0.04	0.42
126442.00	0.41	-0.06	0.09	0.00	9.79	-0.05	0.56
126546.00	0.41	-0.19	0.07	0.00	9.54	-0.03	0.42
126650.00	0.31	0.02	0.07	0.00	9.29	-0.03	0.42
126756.00	0.23	-0.22	0.05	0.00	9.04	-0.02	0.42
126860.00	0.16	-0.20	0.03	0.00	8.79	-0.01	0.42
126963.00	0.15	0.13	0.04	0.00	8.54	0.00	0.00
127069.00	0.17	-0.00	0.04	0.00	8.29	-0.02	0.42
127172.00	0.19	-0.16	0.03	0.00	8.04	-0.21	8.18
127276.00	0.11	0.09	0.03	0.00	7.79	-0.32	9.07
127382.00	0.08	0.29	0.07	0.00	7.54	-0.51	7.82
127475.00	0.05	0.26	0.09	0.00	7.29	-0.72	7.98
127568.00	0.01	0.11	0.10	0.00	7.04	-0.98	9.76
127662.00	0.00	0.07	0.11	0.00	6.79	-1.56	14.59
127755.00	0.00	0.45	0.15	0.00	7.04	-2.02	13.51
127848.00	0.00	0.10	0.16	0.00	7.24	-1.10	6.88
127941.00	0.01	-0.07	0.15	0.00	7.49	0.00	0.00
128031.00	0.04	0.04	0.16	0.00	7.67	-0.90	5.72
128124.00	0.06	0.22	0.18	0.00	7.92	-1.34	7.54
128219.00	0.07	0.08	0.18	0.00	8.17	-1.37	7.36
128312.00	0.11	0.01	0.18	0.00	7.92	-1.47	7.88
128418.00	0.13	0.07	0.19	0.00	7.73	-1.84	9.45
128525.00	0.07	-0.23	0.17	0.00	7.98	-2.39	14.06
128616.00	0.04	0.06	0.17	0.00	8.23	-2.60	14.86
128709.00	0.00	0.01	0.17	0.00	8.48	-3.18	18.03
128803.00	0.00	-0.01	0.17	0.00	8.73	-3.28	18.69
128902.00	0.00	-0.07	0.17	0.00	8.98	-3.00	17.84
129001.00	0.00	-0.06	0.16	0.00	9.23	-2.65	16.35
129100.00	0.00	0.01	0.16	0.00	9.43	-2.62	16.14
129199.00	0.01	0.02	0.16	0.00	9.68	-2.52	15.30
129298.00	0.00	-0.04	0.16	0.00	9.93	-1.64	10.23
129397.00	0.00	-0.03	0.16	0.00	10.00	-1.76	11.17
129497.00	0.01	-0.04	0.15	0.00	10.00	-1.38	8.97
129595.00	0.03	0.00	0.15	0.00	10.00	-1.35	8.80
129694.00	0.04	-0.03	0.15	0.00	10.00	-1.28	8.45
129794.00	0.08	-0.04	0.15	0.00	10.00	-1.35	9.16
129892.00	0.04	-0.10	0.14	0.00	10.00	-1.44	10.45
129991.00	0.01	0.05	0.14	0.00	9.78	-1.47	10.26
130091.00	0.00	-0.04	0.14	0.00	10.00	-1.40	10.08
130189.00	0.00	0.02	0.14	0.00	9.75	-1.35	9.53
130288.00	0.02	-0.02	0.14	0.00	10.00	-1.23	8.81
130387.00	0.02	-0.17	0.12	0.00	10.00	-0.95	7.78
130486.00	0.03	-0.14	0.11	0.00	9.75	-0.94	8.67
130585.00	0.02	0.01	0.11	0.00	9.50	-1.03	9.39
130684.00	0.01	0.04	0.11	0.00	9.25	-1.09	9.56
130783.00	0.00	-0.04	0.11	0.00	9.07	-1.07	9.75
130882.00	0.00	-0.03	0.11	0.00	8.84	-1.03	9.57
130981.00	0.00	0.01	0.11	0.00	8.59	-1.02	9.39
131080.00	0.00	-0.06	0.10	0.00	8.34	-0.93	9.03
131179.00	0.02	-0.02	0.10	0.00	8.09	-0.91	9.03
131278.00	0.04	0.18	0.12	0.00	7.84	-1.05	8.84
131377.00	0.04	-0.15	0.10	0.00	7.79	-0.96	9.21
131476.00	0.03	0.01	0.10	0.00	7.54	-0.89	8.50
131575.00	0.00	-0.15	0.09	0.00	7.29	-0.87	9.59
131675.00	0.00	0.05	0.10	0.00	7.04	-0.85	8.86
131773.00	0.00	-0.00	0.10	0.00	6.86	-0.86	9.04
131872.00	0.00	0.02	0.10	0.00	6.61	-0.84	8.68
131972.00	0.00	0.00	0.10	0.00	6.36	-0.86	8.86
132070.00	0.00	-0.02	0.10	0.00	6.18	-0.85	8.86
132169.00	0.00	0.02	0.10	0.00	5.93	-0.88	9.04
132269.00	0.00	0.03	0.10	0.00	5.68	-0.85	8.50
132367.00	0.00	-0.00	0.10	0.00	5.59	-0.85	8.50
132466.00	0.00	-0.02	0.10	0.00	5.44	-0.85	8.68
132566.00	0.03	-0.03	0.09	0.00	5.29	-0.89	9.40
132664.00	0.07	-0.19	0.08	0.00	5.04	-0.73	9.60
132763.00	0.11	-0.10	0.07	0.00	4.79	-0.65	9.79
132867.00	0.13	0.01	0.07	0.00	4.54	-0.65	9.60
132973.00	0.13	-0.00	0.07	0.00	4.29	-0.67	9.97
133076.00	0.15	-0.16	0.05	0.00	4.04	-0.54	10.54
133181.00	0.17	-0.47	0.00	0.00	3.79	-0.01	9.81
133284.00	0.13	-0.16	-0.01	0.00	4.04	0.16	10.74
133388.00	0.11	-0.36	-0.05	0.00	4.29	0.51	9.80
133491.00	0.12	-0.04	-0.06	0.00	4.54	0.57	10.16
133595.00	0.00	0.37	-0.02	0.00	4.79	0.27	15.50
133690.00	0.00	0.22	0.00	0.00	4.54	-0.06	16.14
133784.00	0.00	-0.05	-0.00	0.00	4.79	0.02	15.30
133874.00	0.00	-0.14	-0.01	0.00	5.04	0.20	13.86
133964.00	0.00	0.01	-0.01	0.00	5.29	0.21	15.29
134061.00	0.00	0.04	-0.01	0.00	5.54	0.17	17.21
134157.00	0.01	0.25	0.01	0.00	5.29	-0.24	16.99
134250.00	0.05	0.37	0.05	0.00	5.04	-0.84	17.19
134347.00	0.19	-0.40	0.01	0.00	4.79	-0.16	16.35
134451.00	0.28	0.06	0.02	0.00	4.54	-0.26	15.71
134558.00	0.20	-0.09	0.01	0.00	4.29	-0.11	16.14
134663.00	0.18	-0.28	-0.02	0.00	4.54	0.27	11.88
134766.00	0.02	-0.00	-0.02	0.00	4.79	0.22	9.44
134856.00	0.03	-0.66	-0.08	0.00	5.04	0.74	8.87
134947.00	0.12	-0.63	-0.14	0.00	4.79	1.22	8.63
135051.00	0.29	-0.30	-0.17	0.00	5.04	1.77	10.21
135155.00	0.35	0.41	-0.13	0.00	5.29	0.99	7.60
135260.00	0.29	-0.00	-0.13	0.00	5.54	1.01	7.77
135364.00	0.26	0.18	-0.11	0.00	5.79	0.88	7.96
135468.00	0.27	0.08	-0.10	0.00	6.04	0.85	8.32
135572.00	0.29	0.31	-0.07	0.00	6.29	0.58	8.34
135675.00	0.28	-0.23	-0.09	0.00	6.54	0.89	9.58
135780.00	0.22	0.21	-0.07	0.00	6.79	0.98	13.82
135883.00	0.14	0.40	-0.03	0.00	7.04	0.47	15.71
135988.00	0.02	0.35	0.01	0.00	6.79	-0.03	4.01
136081.00	0.00	0.39	0.04	0.00	6.54	-0.80	18.51
136175.00	0.00	0.29	0.07	0.00	6.29	-1.34	18.93
136268.00	0.00	0.24	0.09	0.00	6.04	-1.74	18.67
136361.00	0.00	0.17	0.11	0.00	5.79	-1.92	17.54
136455.00	0.00	0.12	0.12	0.00	5.54	-1.38	11.42
136548.00	0.01	0.07	0.13	0.00	5.29	-1.38	10.84
136641.00	0.00	0.03	0.13	0.00	5.04	-1.34	10.28
136734.00	0.00	-0.13	0.12	0.00	5.14	-1.26	10.67
136825.00	0.00	0.10	0.13	0.00	4.89	-1.26	9.91
136922.00	0.00	-0.00	0.13	0.00	5.14	-1.33	10.47
137020.00	0.01	0.04	0.13	0.00	4.89	-1.23	9.36
137119.00	0.00	0.02	0.13	0.00	4.64	-1.42	10.64
137219.00	0.00	0.02	0.13	0.00	4.39	-1.49	11.02
137317.00	0.00	-0.01	0.13	0.00	4.64	-1.46	10.83
137416.00	0.00	0.10	0.14	0.00	4.54	-1.17	8.10
137516.00	0.02	0.02	0.15	0.00	4.44	-1.21	8.28
137614.00	0.03	-0.18	0.13	0.00	4.69	-1.04	8.12
137713.00	0.05	-0.10	0.12	0.00	4.94	-1.18	9.92
137812.00	0.07	-0.14	0.10	0.00	4.97	-1.26	12.01
137911.00	0.08	-0.38	0.07	0.00	4.72	-1.02	15.26
138010.00	0.08	-0.19	0.05	0.00	4.47	-0.72	15.07
138109.00	0.08	0.17	0.06	0.00	4.22	-0.91	14.03
138208.00	0.11	-0.15	0.05	0.00	3.97	-0.49	9.80
138312.00	0.18	-0.34	0.01	0.00	3.72	-0.15	10.18
138416.00	0.06	-0.07	0.01	0.00	3.47	-0.07	9.81
138507.00	0.21	0.12	0.02	0.00	3.22	-0.17	9.62
138613.00	0.06	-0.34	-0.02	0.00	3.47	0.18	9.99
138704.00	0.26	-0.22	-0.04	0.00	3.72	0.37	9.62
138807.00	0.12	-0.24	-0.06	0.00	3.97	0.59	9.42
138911.00	0.25	-0.25	-0.09	0.00	4.22	0.87	9.77
139015.00	0.23	-0.09	-0.10	0.00	4.47	0.96	9.76
139118.00	0.24	-0.01	-0.10	0.00	4.72	0.99	9.94
139222.00	0.22	-0.16	-0.12	0.00	4.97	1.16	9.93
139325.00	0.18	-0.25	-0.14	0.00	5.22	1.38	9.71
139428.00	0.08	-0.17	-0.16	0.00	5.47	1.55	9.69
139520.00	0.33	-0.37	-0.19	0.00	5.49	1.98	10.17
139623.00	0.32	-0.00	-0.19	0.00	5.74	1.81	9.27
139726.00	0.31	-0.20	-0.21	0.00	5.61	2.00	9.23
139830.00	0.25	-0.20	-0.23	0.00	5.36	2.19	9.19
139934.00	0.20	0.01	-0.23	0.00	5.11	2.13	9.01
140038.00	0.19	-0.06	-0.24	0.00	4.86	2.27	9.35
140141.00	0.22	-0.03	-0.24	0.00	4.61	2.21	8.99
140243.00	0.10	0.36	-0.20	0.00	4.86	1.92	9.25
140341.00	0.25	-0.00	-0.20	0.00	4.90	1.92	9.25
140443.00	0.26	-0.16	-0.22	0.00	4.65	2.04	9.03
140547.00	0.27	-0.09	-0.23	0.00	4.40	2.12	9.02
140650.00	0.24	0.06	-0.22	0.00	4.15	2.02	8.85
140753.00	0.15	0.30	-0.19	0.00	3.90	1.75	8.91
140857.00	0.08	0.17	-0.18	0.00	4.15	1.58	8.94
140952.00	0.05	0.10	-0.17	0.00	4.40	1.50	8.96
141048.00	0.01	0.06	-0.16	0.00	4.60	1.44	8.96
141144.00	0.00	0.66	-0.10	0.00	4.85	0.88	9.04
141239.00	0.02	0.33	-0.06	0.00	5.10	0.57	8.70
141335.00	0.14	0.11	-0.05	0.00	5.35	0.50	9.25
141437.00	0.14	0.19	-0.04	0.00	5.60	0.46	13.05
141542.00	0.18	0.04	-0.03	0.00	5.85	0.31	9.99
141644.00	0.18	-0.15	-0.05	0.00	6.10	0.47	10.17
141748.00	0.16	0.11	-0.03	0.00	6.35	0.33	9.80
141851.00	0.23	0.27	-0.01	0.00	6.60	0.06	9.26
141956.00	0.24	-0.04	-0.01	0.00	6.85	0.10	9.08
142059.00	0.33	-0.19	-0.03	0.00	7.10	0.26	8.72
142162.00	0.34	0.03	-0.03	0.00	7.35	0.19	6.97
142267.00	0.34	-0.40	-0.07	0.00	7.60	0.54	7.82
142370.00	0.37	0.31	-0.04	0.00	7.85	0.30	8.36
142474.00	0.40	-0.10	-0.05	0.00	8.10	0.41	8.71
142578.00	0.41	0.12	-0.03	0.00	8.35	0.34	9.80
142682.00	0.39	0.15	-0.02	0.00	8.60	0.16	8.72
142786.00	0.36	0.40	0.02	0.00	8.35	-0.20	8.72
142893.00	0.38	0.17	0.04	0.00	8.10	-0.40	9.62
143000.00	0.40	-0.09	0.03	0.00	7.85	-0.32	10.17
143104.00	0.44	-0.04	0.03	0.00	7.60	-0.28	10.36
143208.00	0.43	0.20	0.05	0.00	7.35	-0.49	10.17
143314.00	0.41	0.04	0.05	0.00	7.10	-0.76	14.45
143421.00	0.35	-0.26	0.02	0.00	6.85	-0.40	16.56
143524.00	0.27	0.37	0.06	0.00	6.60	-0.71	11.48
143631.00	0.24	0.07	0.07	0.00	6.35	-0.70	9.97
143737.00	0.27	-0.05	0.06	0.00	6.10	-0.27	4.16
143841.00	0.34	-0.27	0.04	0.00	5.85	-0.27	7.48
143945.00	0.31	-0.08	0.03	0.00	5.60	-0.26	9.44
144049.00	0.35	0.17	0.04	0.00	5.35	-0.43	9.62
144155.00	0.15	0.52	0.10	0.00	5.10	-0.14	1.42
144261.00	0.03	-0.60	0.04	0.00	4.85	-0.10	2.77
144352.00	0.03	0.15	0.05	0.00	4.60	-0.10	2.02
144445.00	0.05	-0.10	0.04	0.00	4.35	-0.09	2.17
144544.00	0.03	1.64	0.20	0.00	4.60	-0.41	1.98
144644.00	0.03	-0.05	0.20	0.00	4.85	-0.49	2.42
144742.00	0.03	0.07	0.21	0.00	5.10	-0.47	2.27
144841.00	0.03	-0.54	0.15	0.00	5.35	-0.31	2.00
144941.00	0.04	0.62	0.21	0.00	5.60	-0.46	2.12
145039.00	0.03	-0.39	0.17	0.00	5.85	-0.33	1.84
145138.00	0.04	-0.86	0.09	0.00	5.63	-0.15	1.72
145238.00	0.05	0.27	0.12	0.00	5.38	-0.17	1.42
145337.00	0.05	-0.27	0.09	0.00	5.13	-0.13	1.42
145435.00	0.03	-0.40	0.05	0.00	4.88	-0.28	5.45
145534.00	0.04	-0.25	0.03	0.00	4.63	-0.14	5.46
145634.00	0.05	-0.41	-0.02	0.00	4.88	0.08	5.13
145732.00	0.25	-0.22	-0.04	0.00	5.13	0.05	1.43
145836.00	0.18	-0.15	-0.05	0.00	5.38	0.29	5.62
145939.00	0.03	0.04	-0.05	0.00	5.63	0.05	0.99
146035.00	0.17	0.07	-0.04	0.00	5.88	0.06	1.43
146139.00	0.08	0.28	-0.01	0.00	6.13	0.02	1.72
146235.00	0.21	-0.03	-0.02	0.00	6.38	0.00	0.14
146338.00	0.03	0.05	-0.01	0.00	6.63	0.01	0.56
146435.00	0.14	0.13	0.00	0.00	6.38	-0.00	0.28
146541.00	0.48	-0.10	-0.01	0.00	6.63	0.04	5.63
146646.00	0.48	0.07	-0.00	0.00	6.88	0.00	6.12
146750.00	0.45	-0.14	-0.01	0.00	7.13	0.12	7.83
146853.00	0.20	-0.18	-0.03	0.00	7.38	0.27	8.18
146958.00	0.43	0.24	-0.01	0.00	7.63	0.07	8.01
147062.00	0.48	-0.10	-0.02	0.00	7.88	0.18	9.08
147166.00	0.45	-0.01	-0.02	0.00	8.13	0.20	9.99
147270.00	0.44	0.07	-0.01	0.00	8.38	0.12	9.44
147375.00	0.43	0.12	-0.00	0.00	8.63	0.01	9.44
147478.00	0.42	0.17	0.02	0.00	8.38	-0.14	8.54
147586.00	0.39	0.39	0.06	0.00	8.13	-0.37	6.45
147692.00	0.36	0.29	0.09	0.00	7.88	-0.50	5.60
147800.00	0.36	0.14	0.10	0.00	7.63	-0.76	7.27
147906.00	0.41	-0.10	0.09	0.00	7.84	-0.04	0.42
148011.00	0.40	-0.00	0.09	0.00	8.09	-0.13	1.42
148115.00	0.41	-0.83	0.01	0.00	7.84	-0.00	0.42
148218.00	0.46	0.04	0.01	0.00	7.59	-0.00	0.42
148325.00	0.45	-0.35	-0.03	0.00	7.84	0.01	0.42
148429.00	0.44	-0.05	-0.03	0.00	8.09	0.00	0.00
148533.00	0.36	0.37	0.01	0.00	7.84	-0.04	5.79
148640.00	0.44	-0.64	-0.06	0.00	8.09	0.48	8.00
148745.00	0.46	0.22	-0.04	0.00	8.34	0.32	8.54
148849.00	0.45	0.70	0.03	0.00	8.09	-0.32	9.26
148957.00	0.45	0.10	0.05	0.00	7.84	-0.42	9.25
149064.00	0.49	0.18	0.07	0.00	7.59	-0.50	7.64
149172.00	0.44	-0.10	0.05	0.00	7.48	-0.43	7.82
149276.00	0.42	0.05	0.06	0.00	7.23	-0.36	5.95
149383.00	0.44	0.02	0.06	0.00	6.98	-0.50	8.00
149490.00	0.45	0.55	0.12	0.00	7.23	-1.03	8.48
149597.00	0.34	0.11	0.13	0.00	6.98	-1.25	9.36
149704.00	0.40	0.42	0.18	0.00	7.23	-1.66	9.30
149811.00	0.35	-0.01	0.18	0.00	7.48	-1.69	9.48
149915.00	0.33	-0.09	0.17	0.00	7.73	-1.51	8.95
150019.00	0.36	-0.20	0.15	0.00	7.98	-1.14	7.75
150123.00	0.38	0.04	0.15	0.00	7.91	-1.31	8.62
150230.00	0.39	0.19	0.17	0.00	8.16	-1.54	8.95
150336.00	0.36	-0.44	0.12	0.00	8.06	-1.01	8.12
150439.00	0.35	-0.24	0.10	0.00	7.85	-0.83	8.32
150543.00	0.33	-0.10	0.09	0.00	7.81	-0.56	6.27
150646.00	0.37	-0.09	0.08	0.00	7.80	-0.50	6.27
150751.00	0.38	-0.00	0.08	0.00	7.92	-0.75	9.41
150854.00	0.37	0.10	0.09	0.00	7.67	-0.85	9.40
150961.00	0.34	-0.10	0.08	0.00	7.56	-0.50	6.27
151064.00	0.33	0.60	0.14	0.00	7.81	-1.33	9.35
151171.00	0.31	0.19	0.16	0.00	7.87	-1.01	6.21
151277.00	0.36	0.19	0.18	0.00	8.12	-0.75	4.10
151384.00	0.39	-0.29	0.15	0.00	8.37	-1.02	6.72
151487.00	0.42	-0.12	0.14	0.00	8.62	-1.13	8.11
151591.00	0.40	0.06	0.14	0.00	8.54	-1.12	7.75
151698.00	0.35	-0.26	0.12	0.00	8.55	-1.10	9.38
151801.00	0.34	-0.12	0.10	0.00	8.53	-1.04	9.94
151906.00	0.38	0.04	0.11	0.00	8.28	-0.86	7.96
152012.00	0.40	0.04	0.11	0.00	8.03	-1.08	9.56
152119.00	0.43	-0.24	0.09	0.00	7.84	-0.80	9.23
152222.00	0.42	-1.02	-0.02	0.00	8.09	0.18	9.99
152323.00	0.39	-0.75	-0.09	0.00	8.34	0.99	10.50
152426.00	0.40	0.20	-0.07	0.00	8.59	0.77	10.34
152529.00	0.42	-0.01	-0.08	0.00	8.84	0.73	9.60
152634.00	0.43	0.21	-0.05	0.00	9.09	0.49	9.25
152738.00	0.44	-0.40	-0.09	0.00	9.34	0.86	9.04
152842.00	0.42	0.22	-0.07	0.00	9.59	0.66	9.24
152946.00	0.44	0.16	-0.05	0.00	9.84	0.50	9.07
153051.00	0.46	-0.27	-0.08	0.00	10.00	0.51	6.10
153155.00	0.52	-0.10	-0.09	0.00	10.00	0.40	4.31
153271.00	0.59	0.22	-0.07	0.00	10.00	0.43	6.28
153389.00	0.57	0.01	-0.07	0.00	10.00	0.26	3.85
153505.00	0.31	-0.01	-0.07	0.00	10.00	0.29	4.16
153609.00	0.63	-0.21	-0.09	0.00	10.00	0.38	4.15
153725.00	0.38	0.10	-0.08	0.00	10.00	0.33	4.16
153829.00	0.41	-0.26	-0.11	0.00	10.00	0.46	4.30
153933.00	-5.00	-0.67	-0.18	0.00	9.75	0.73	4.11
154000.00	0.65	0.03	-0.17	0.00	9.50	0.67	3.80
154117.00	0.33	-1.00	-0.29	0.00	9.25	1.20	4.00
154217.00	0.44	-0.43	-0.33	0.00	9.50	1.37	3.94
154321.00	0.61	0.23	-0.31	0.00	9.25	1.27	3.97
154437.00	0.36	-0.75	-0.40	0.00	9.38	1.61	3.85
154542.00	0.65	0.18	-0.38	0.00	9.63	1.54	3.88
154659.00	0.55	0.28	-0.34	0.00	9.88	1.41	3.93
154776.00	0.58	0.02	-0.34	0.00	10.00	1.29	3.63
154893.00	0.59	-0.18	-0.36	0.00	10.00	1.54	4.05
155010.00	0.62	-0.15	-0.38	0.00	10.00	1.43	3.58
155126.00	0.66	0.14	-0.36	0.00	10.00	1.54	4.04
155244.00	0.60	-0.07	-0.37	0.00	10.00	1.58	4.03
155361.00	0.58	-0.02	-0.37	0.00	10.00	1.58	4.03
155478.00	0.57	-0.28	-0.41	0.00	10.00	1.65	3.83
155594.00	0.62	0.40	-0.36	0.00	10.00	1.36	3.61
155712.00	0.63	0.01	-0.36	0.00	10.00	1.47	3.90
155829.00	0.43	0.11	-0.35	0.00	10.00	1.26	3.48
155932.00	0.54	0.64	-0.28	0.00	9.75	1.16	4.01
156050.00	0.60	-0.23	-0.31	0.00	9.50	1.26	3.97
156167.00	0.34	-0.45	-0.36	0.00	9.75	1.47	3.90
156270.00	0.60	0.19	-0.34	0.00	10.00	1.39	3.93
156388.00	0.63	-0.05	-0.35	0.00	10.00	1.41	3.92
156505.00	0.46	-0.26	-0.38	0.00	10.00	1.53	3.88
156608.00	0.57	0.20	-0.36	0.00	10.00	1.34	3.61
156725.00	0.65	0.05	-0.35	0.00	10.00	1.43	3.92
156843.00	0.64	0.34	-0.31	0.00	9.75	1.13	3.52
156960.00	0.52	0.17	-0.29	0.00	9.50	1.24	4.15
157077.00	0.55	0.16	-0.27	0.00	9.25	1.12	4.02
157194.00	0.49	-0.02	-0.27	0.00	9.50	1.13	4.01
157299.00	0.57	-0.00	-0.27	0.00	9.25	1.13	4.01
157416.00	0.62	0.08	-0.26	0.00	9.00	1.09	4.03
157533.00	0.63	-0.17	-0.28	0.00	8.75	1.17	4.00
157651.00	0.63	-0.48	-0.34	0.00	9.00	1.24	3.48
157768.00	0.55	-0.06	-0.35	0.00	9.25	1.32	3.62
157886.00	0.47	0.35	-0.31	0.00	9.00	1.16	3.67
157990.00	0.55	0.05	-0.30	0.00	8.75	1.24	3.98
158108.00	0.60	-0.04	-0.31	0.00	8.50	1.26	3.98
158225.00	0.52	0.10	-0.30	0.00	8.25	1.21	3.99
158342.00	0.50	-0.08	-0.30	0.00	8.00	1.25	3.98
158459.00	0.47	-0.33	-0.34	0.00	8.25	1.29	3.63
158563.00	0.45	0.22	-0.32	0.00	8.50	1.31	3.96
158667.00	0.46	-0.41	-0.36	0.00	8.75	1.31	3.46
158771.00	0.40	-0.05	-0.37	0.00	9.00	1.50	3.89
158876.00	0.49	0.25	-0.34	0.00	9.25	1.29	3.63
158980.00	0.45	0.03	-0.34	0.00	9.50	1.43	4.08
159084.00	0.42	0.09	-0.33	0.00	9.75	1.19	3.50
159187.00	0.31	0.30	-0.30	0.00	9.50	1.27	4.14
159293.00	0.55	-0.02	-0.30	0.00	9.25	1.14	3.68
159410.00	0.51	-0.25	-0.33	0.00	9.50	1.40	4.10
159526.00	0.54	0.21	-0.31	0.00	9.25	1.30	4.13
159643.00	0.21	-0.00	-0.31	0.00	9.00	2.31	7.30
159747.00	0.07	-0.27	-0.34	0.00	9.25	2.18	6.26
159838.00	0.51	-0.21	-0.35	0.00	9.50	2.60	7.02
159954.00	0.59	-0.25	-0.38	0.00	9.75	1.62	4.02
160071.00	0.57	0.55	-0.32	0.00	10.00	1.36	4.11
160189.00	0.53	-0.36	-0.36	0.00	10.00	1.53	4.05
160306.00	0.48	-0.03	-0.37	0.00	10.00	1.38	3.60
160409.00	0.52	-0.27	-0.39	0.00	10.00	1.66	4.00
160527.00	0.56	0.10	-0.38	0.00	10.00	1.50	3.72
160644.00	0.58	-0.47	-0.44	0.00	10.00	1.83	3.92
160761.00	0.55	-0.22	-0.46	0.00	10.00	1.93	3.88
160877.00	0.62	-0.23	-0.49	0.00	10.00	2.03	3.82
160995.00	0.54	-0.43	-0.54	0.00	9.75	2.22	3.71
161112.00	0.54	0.74	-0.45	0.00	10.00	1.69	3.47
161228.00	0.57	0.55	-0.39	0.00	10.00	1.64	4.01
161346.00	0.58	0.06	-0.38	0.00	10.00	1.49	3.72
161463.00	0.61	-0.44	-0.43	0.00	10.00	1.82	3.93
161579.00	0.17	0.33	-0.39	0.00	10.00	1.66	4.00
161682.00	0.13	0.39	-0.35	0.00	10.00	1.50	4.06
161785.00	0.34	0.26	-0.33	0.00	10.00	1.39	4.10
161890.00	0.74	-0.30	-0.36	0.00	10.00	1.52	4.05
162007.00	0.69	0.54	-0.30	0.00	9.75	1.27	4.14
162124.00	0.62	0.01	-0.30	0.00	9.50	1.26	4.14
162241.00	0.60	0.23	-0.27	0.00	9.25	1.15	4.17
162360.00	0.60	-0.66	-0.35	0.00	9.50	1.05	2.89
162477.00	0.60	-0.12	-0.36	0.00	9.75	1.59	4.20
162593.00	0.60	0.42	-0.31	0.00	9.50	1.33	4.12
162710.00	0.60	0.18	-0.29	0.00	9.25	1.24	4.15
162828.00	0.53	-0.17	-0.31	0.00	9.00	1.37	4.27
162945.00	0.49	0.49	-0.25	0.00	9.14	1.01	3.88
163049.00	0.50	0.03	-0.25	0.00	8.89	1.08	4.19
163167.00	0.53	0.26	-0.22	0.00	8.64	0.84	3.76
163283.00	0.51	0.42	-0.17	0.00	8.39	0.32	1.84
163400.00	0.44	0.21	-0.15	0.00	8.64	0.23	1.56
163505.00	0.38	-0.21	-0.17	0.00	8.89	0.39	2.29
163608.00	0.41	0.54	-0.11	0.00	9.14	0.02	0.14
163713.00	0.38	1.05	-0.00	0.00	9.39	0.01	2.32
163820.00	0.35	0.15	0.01	0.00	9.14	-0.05	3.85
163927.00	0.25	0.70	0.09	0.00	8.89	-0.67	7.63
164033.00	0.17	0.59	0.15	0.00	8.95	-1.31	8.62
164139.00	0.10	0.43	0.20	0.00	9.20	-1.80	9.08
164245.00	0.03	0.27	0.22	0.00	9.45	-1.98	8.68
164338.00	0.01	0.17	0.24	0.00	9.70	-0.07	0.27
164432.00	0.04	0.10	0.25	0.00	9.95	-0.03	0.14
164526.00	0.09	-0.05	0.24	0.00	10.00	-0.07	0.27
164617.00	0.14	0.24	0.27	0.00	10.00	0.00	0.00
164723.00	0.23	-0.18	0.25	0.00	10.00	-0.07	0.27
164827.00	0.31	-0.04	0.24	0.00	10.00	0.00	0.00
164930.00	0.35	-0.44	0.20	0.00	10.00	-0.08	0.41
165035.00	0.34	-0.09	0.19	0.00	10.00	0.00	0.00
165138.00	0.32	0.35	0.22	0.00	10.00	-0.09	0.41
165244.00	0.28	-0.15	0.21	0.00	10.00	0.00	0.00
165348.00	0.24	-0.04	0.20	0.00	10.00	-0.32	1.54
165451.00	0.24	0.01	0.20	0.00	10.00	0.00	0.00
165557.00	0.29	0.28	0.23	0.00	10.00	-0.07	0.27
165664.00	0.35	-0.44	0.19	0.00	10.00	-0.08	0.41
165768.00	0.36	0.30	0.22	0.00	10.00	0.00	0.00
165874.00	0.36	-0.43	0.17	0.00	10.00	-0.10	0.56
165978.00	0.37	-0.29	0.14	0.00	10.00	-0.08	0.56
166082.00	0.40	-0.21	0.12	0.00	10.00	-0.07	0.56
166185.00	0.45	-0.40	0.08	0.00	9.75	-0.04	0.56
166291.00	0.48	0.01	0.08	0.00	9.50	-0.05	0.56
166397.00	0.53	-0.86	-0.01	0.00	9.75	0.01	0.56
166511.00	0.49	-0.54	-0.07	0.00	10.00	0.04	0.56
166616.00	0.47	-0.37	-0.11	0.00	10.00	0.05	0.42
166719.00	0.51	0.18	-0.09	0.00	10.00	0.05	0.56
166837.00	0.53	-0.12	-0.11	0.00	10.00	0.02	0.14
166955.00	0.53	0.02	-0.11	0.00	10.00	0.06	0.56
167071.00	0.54	-0.65	-0.18	0.00	9.75	0.03	0.14
167188.00	0.58	-0.12	-0.20	0.00	9.50	0.11	0.55
167306.00	0.53	-0.04	-0.20	0.00	9.25	0.11	0.55
167422.00	0.52	-0.24	-0.23	0.00	9.00	0.13	0.55
167539.00	0.22	0.19	-0.21	0.00	8.75	0.12	0.55
167644.00	0.61	-0.29	-0.24	0.00	8.50	0.10	0.41
167760.00	0.42	-0.12	-0.25	0.00	8.67	0.10	0.41
167865.00	0.29	0.31	-0.22	0.00	8.42	0.00	0.00
167971.00	0.41	0.08	-0.21	0.00	8.19	0.09	0.41
168077.00	0.51	-0.17	-0.23	0.00	7.94	0.00	0.00
168194.00	0.33	0.43	-0.18	0.00	8.18	0.10	0.56
168298.00	0.39	-0.31	-0.21	0.00	8.42	0.00	0.00
168401.00	0.43	0.04	-0.20	0.00	8.24	0.09	0.41
168505.00	0.31	0.04	-0.20	0.00	7.99	0.00	0.00
168610.00	0.10	-0.36	-0.24	0.00	7.74	0.10	0.41
168714.00	0.31	-0.08	-0.25	0.00	7.49	0.00	0.00
168816.00	0.12	-0.26	-0.27	0.00	7.24	0.11	0.41
168920.00	0.05	0.18	-0.25	0.00	7.12	0.00	0.00
169013.00	0.27	-0.49	-0.30	0.00	6.87	0.12	0.40
169116.00	0.11	-0.38	-0.34	0.00	7.12	0.00	0.00
169219.00	0.05	-0.74	-0.42	0.00	7.32	0.17	0.39
169310.00	0.06	0.34	-0.38	0.00	7.57	0.00	0.00
169402.00	0.05	-0.37	-0.42	0.00	7.82	0.17	0.39
169493.00	0.06	0.36	-0.39	0.00	8.07	0.48	1.19
169591.00	0.05	-0.13	-0.40	0.00	8.32	0.16	0.39
169691.00	0.24	0.15	-0.38	0.00	8.45	0.00	0.00
169794.00	0.29	-0.50	-0.43	0.00	8.61	0.18	0.38
169897.00	0.32	0.36	-0.40	0.00	8.86	0.11	0.26
170001.00	0.36	-0.08	-0.41	0.00	9.11	0.22	0.52
170103.00	0.16	0.06	-0.40	0.00	8.90	0.00	0.00
170208.00	0.39	-0.01	-0.40	0.00	9.15	0.16	0.39
170310.00	0.23	0.04	-0.40	0.00	9.08	0.00	0.00
170415.00	0.66	0.12	-0.38	0.00	9.33	0.21	0.52
170533.00	0.63	0.38	-0.34	0.00	9.58	0.00	0.00
170649.00	0.12	0.15	-0.32	0.00	9.43	0.13	0.40
170754.00	0.37	0.12	-0.31	0.00	9.18	0.00	0.00
170860.00	0.23	-0.36	-0.35	0.00	9.43	0.14	0.40
170962.00	0.05	0.20	-0.33	0.00	9.68	0.00	0.00
171054.00	0.05	0.08	-0.32	0.00	9.90	0.18	0.54
171146.00	0.19	0.13	-0.31	0.00	9.65	0.00	0.00
171252.00	0.62	0.14	-0.29	0.00	9.40	0.12	0.40
171370.00	0.68	-0.10	-0.31	0.00	9.15	0.04	0.13
171487.00	0.64	0.43	-0.26	0.00	8.90	0.14	0.55
171603.00	0.30	0.25	-0.23	0.00	8.65	0.13	0.55
171708.00	0.48	0.30	-0.20	0.00	8.90	0.11	0.55
171812.00	0.31	-0.20	-0.22	0.00	8.92	0.09	0.41
171916.00	0.05	-0.57	-0.28	0.00	8.90	0.15	0.54
172007.00	0.24	0.19	-0.26	0.00	8.65	0.11	0.41
172110.00	0.11	0.48	-0.21	0.00	8.40	0.12	0.55
172214.00	0.20	0.03	-0.21	0.00	8.15	0.09	0.41
172317.00	0.10	0.07	-0.20	0.00	8.40	0.11	0.55
172411.00	0.05	0.23	-0.18	0.00	8.65	0.10	0.56
172505.00	0.05	-0.23	-0.20	0.00	8.90	0.11	0.55
172595.00	0.05	-0.13	-0.21	0.00	9.15	0.00	0.00
172685.00	0.06	-0.19	-0.23	0.00	9.40	0.16	0.69
172777.00	0.05	-0.22	-0.25	0.00	9.65	0.00	0.00
172867.00	0.06	0.19	-0.23	0.00	9.82	0.13	0.55
172960.00	0.24	0.05	-0.22	0.00	9.57	0.00	0.00
173067.00	0.05	-0.03	-0.23	0.00	9.82	0.13	0.55
173157.00	0.06	-0.08	-0.24	0.00	10.00	0.13	0.55
173255.00	0.05	-0.01	-0.24	0.00	10.00	0.13	0.55
173353.00	0.06	-0.84	-0.32	0.00	10.00	0.22	0.67
173453.00	0.07	0.39	-0.28	0.00	10.00	0.16	0.54
173552.00	0.22	0.24	-0.26	0.00	9.75	0.11	0.41
173656.00	0.27	0.36	-0.22	0.00	9.50	0.09	0.41
173760.00	0.18	0.11	-0.21	0.00	9.25	0.12	0.55
173863.00	0.14	0.14	-0.19	0.00	9.00	0.11	0.55
173967.00	0.12	0.57	-0.13	0.00	9.20	0.08	0.56
174071.00	0.06	-0.02	-0.14	0.00	9.45	0.23	1.71
174161.00	0.06	0.05	-0.13	0.00	9.70	0.06	0.42
174256.00	0.06	-0.74	-0.20	0.00	9.85	0.11	0.55
174346.00	0.06	0.40	-0.17	0.00	10.00	0.07	0.42
174443.00	0.05	0.28	-0.14	0.00	10.00	0.00	0.00
174542.00	0.75	-0.12	-0.15	0.00	10.00	0.06	0.42
174658.00	0.19	0.16	-0.13	0.00	9.90	0.07	0.56
174763.00	0.13	0.02	-0.13	0.00	9.65	0.20	1.56
174866.00	0.05	-0.58	-0.19	0.00	9.90	0.11	0.55
174956.00	0.06	0.22	-0.17	0.00	10.00	0.10	0.56
175050.00	0.25	-0.42	-0.21	0.00	9.75	0.27	1.26
175155.00	0.60	-0.25	-0.24	0.00	9.50	0.10	0.41
175270.00	0.13	0.56	-0.17	0.00	9.33	0.10	0.56
175374.00	0.12	0.08	-0.16	0.00	9.08	0.09	0.56
175478.00	0.10	0.02	-0.16	0.00	8.83	0.07	0.42
175582.00	0.14	-0.19	-0.18	0.00	8.64	0.10	0.55
175685.00	0.05	0.27	-0.15	0.00	8.89	0.09	0.56
175778.00	0.06	0.61	-0.10	0.00	9.14	0.05	0.56
175872.00	0.07	-0.30	-0.12	0.00	9.39	0.00	0.00
175963.00	0.05	0.05	-0.12	0.00	9.64	0.05	0.42
176057.00	0.06	-0.17	-0.14	0.00	9.89	0.00	0.00
176147.00	0.09	0.00	-0.14	0.00	10.00	0.08	0.56
176241.00	0.05	-0.10	-0.15	0.00	10.00	0.00	0.00
176331.00	0.06	-0.80	-0.22	0.00	10.00	0.12	0.55
176422.00	0.20	-0.56	-0.27	0.00	9.75	0.15	0.54
176526.00	0.06	-0.33	-0.30	0.00	9.93	0.17	0.54
176621.00	0.05	-0.13	-0.32	0.00	10.00	0.49	1.50
176719.00	0.05	0.62	-0.26	0.00	10.00	0.14	0.55
176819.00	0.05	-0.00	-0.26	0.00	10.00	0.11	0.41
176918.00	0.14	-0.24	-0.28	0.00	9.75	0.00	0.00
177021.00	0.42	-0.26	-0.31	0.00	9.50	0.13	0.40
177126.00	0.23	-0.15	-0.32	0.00	9.75	0.18	0.54
177229.00	0.11	0.13	-0.31	0.00	9.50	0.17	0.54
177333.00	0.09	0.15	-0.29	0.00	9.42	0.00	0.00
177426.00	0.07	0.04	-0.29	0.00	9.18	0.12	0.40
177519.00	0.14	-0.33	-0.32	0.00	9.43	0.18	0.54
177623.00	0.06	0.02	-0.32	0.00	9.59	0.18	0.54
177713.00	0.18	0.48	-0.27	0.00	9.34	0.00	0.00
177819.00	0.25	-0.18	-0.29	0.00	9.09	0.12	0.40
177924.00	0.68	-0.06	-0.30	0.00	8.84	0.00	0.00
178040.00	0.45	0.12	-0.29	0.00	8.59	0.16	0.54
178144.00	0.24	0.04	-0.28	0.00	8.34	0.12	0.41
178246.00	0.05	0.24	-0.26	0.00	8.44	0.14	0.55
178340.00	0.11	-0.38	-0.29	0.00	8.19	0.12	0.40
178443.00	0.05	0.30	-0.26	0.00	8.33	0.11	0.41
178537.00	0.38	-0.17	-0.28	0.00	8.08	0.00	0.00
178640.00	0.52	-0.27	-0.31	0.00	7.83	0.13	0.40
178758.00	0.47	-0.34	-0.35	0.00	8.08	0.14	0.40
178861.00	0.05	0.41	-0.30	0.00	8.19	0.17	0.54
178954.00	0.05	-0.54	-0.35	0.00	8.44	0.20	0.53
179044.00	0.06	0.89	-0.27	0.00	8.29	0.15	0.54
179138.00	0.05	-0.21	-0.29	0.00	8.54	0.00	0.00
179229.00	0.05	-0.28	-0.32	0.00	8.79	0.13	0.40
179320.00	0.06	-0.56	-0.37	0.00	9.04	0.00	0.00
179410.00	0.06	0.36	-0.34	0.00	9.29	0.14	0.40
179502.00	0.49	-0.03	-0.34	0.00	9.54	0.00	0.00
179606.00	0.31	-0.00	-0.34	0.00	9.79	0.19	0.53
179710.00	0.67	-0.06	-0.35	0.00	10.00	0.00	0.00
179827.00	0.55	0.10	-0.33	0.00	10.00	0.19	0.53
179944.00	0.20	-0.16	-0.35	0.00	10.00	0.20	0.53
180047.00	0.12	-0.45	-0.40	0.00	9.92	0.22	0.52
180152.00	0.61	0.16	-0.38	0.00	10.00	0.00	0.00
180268.00	0.06	0.20	-0.36	0.00	10.00	0.15	0.40
180359.00	0.65	-0.15	-0.37	0.00	10.00	0.00	0.00
180475.00	0.61	0.42	-0.33	0.00	10.00	0.18	0.53
180592.00	0.28	-0.28	-0.36	0.00	10.00	0.15	0.40
180696.00	0.62	0.48	-0.31	0.00	9.75	0.13	0.40
180813.00	0.49	-0.05	-0.31	0.00	9.62	3.25	10.04
180917.00	0.15	0.11	-0.30	0.00	9.37	4.93	15.81
181020.00	0.06	0.40	-0.26	0.00	9.62	2.72	10.19
181113.00	0.05	0.83	-0.18	0.00	9.80	0.34	1.84
181208.00	0.05	0.33	-0.15	0.00	10.00	0.11	0.70
181301.00	0.07	-0.30	-0.18	0.00	10.00	0.10	0.56
181392.00	0.06	-0.17	-0.20	0.00	10.00	0.00	0.00
181482.00	0.06	-0.47	-0.24	0.00	10.00	0.10	0.41
181573.00	0.08	0.03	-0.23	0.00	10.00	0.00	0.00
181670.00	0.05	-0.14	-0.25	0.00	10.00	0.10	0.41
181769.00	0.08	0.39	-0.21	0.00	10.00	0.00	0.00
181868.00	0.36	-0.29	-0.24	0.00	9.87	0.13	0.55
181972.00	0.43	-0.14	-0.25	0.00	10.00	0.00	0.00
182077.00	0.65	-0.12	-0.27	0.00	9.75	0.11	0.41
182196.00	0.66	-0.03	-0.27	0.00	9.50	0.00	0.00
182311.00	0.09	0.14	-0.25	0.00	9.62	0.11	0.41
182405.00	0.14	0.16	-0.24	0.00	9.37	0.00	0.00
182511.00	0.32	-0.12	-0.25	0.00	9.21	0.10	0.41
182616.00	0.09	-0.18	-0.27	0.00	9.46	0.00	0.00
182707.00	0.42	-0.06	-0.28	0.00	9.47	0.08	0.27
182811.00	0.37	-0.05	-0.28	0.00	9.28	0.00	0.00
182916.00	0.66	-0.18	-0.30	0.00	9.03	0.17	0.54
183032.00	0.54	0.33	-0.26	0.00	8.78	0.37	1.38
183149.00	0.18	-0.27	-0.29	0.00	8.53	3.36	11.20
183252.00	0.07	0.00	-0.29	0.00	8.28	5.45	18.18
183346.00	0.04	-0.29	-0.32	0.00	8.53	6.73	20.44
183438.00	0.57	-0.42	-0.36	0.00	8.78	6.62	17.79
183555.00	0.44	-0.13	-0.37	0.00	9.03	6.90	17.68
183658.00	0.25	-0.22	-0.39	0.00	9.28	4.57	10.97
183762.00	0.61	-0.28	-0.42	0.00	9.53	4.57	10.13
183878.00	0.04	0.47	-0.37	0.00	9.78	4.37	11.26
183968.00	0.06	0.52	-0.32	0.00	10.00	5.46	16.32
184059.00	0.06	0.17	-0.31	0.00	9.82	3.48	10.96
184154.00	0.39	0.15	-0.29	0.00	9.57	3.89	12.88
184258.00	0.51	-0.19	-0.31	0.00	9.32	3.03	9.33
184376.00	0.70	0.25	-0.28	0.00	9.07	2.79	9.59
184494.00	0.59	0.22	-0.26	0.00	8.82	2.22	8.43
184610.00	0.41	-0.22	-0.28	0.00	8.57	2.04	7.02
184714.00	0.54	-0.01	-0.28	0.00	8.32	1.26	4.31
184832.00	0.46	-0.11	-0.30	0.00	8.13	1.99	6.50
184935.00	0.11	-0.31	-0.33	0.00	8.35	2.94	8.59
185039.00	0.33	0.47	-0.28	0.00	8.10	2.56	8.90
185143.00	0.47	0.10	-0.27	0.00	7.85	2.38	8.58
185247.00	0.34	0.62	-0.21	0.00	7.98	1.78	8.54
185351.00	0.44	0.27	-0.18	0.00	8.23	1.70	9.47
185455.00	0.46	0.40	-0.14	0.00	8.48	1.32	9.72
185560.00	0.47	0.33	-0.10	0.00	8.73	1.58	15.63
185664.00	0.48	0.18	-0.08	0.00	8.98	1.59	19.37
185768.00	0.40	0.27	-0.05	0.00	9.23	1.11	20.78
185873.00	0.52	0.47	-0.00	0.00	9.48	0.10	28.04
185990.00	0.52	0.08	0.01	0.00	9.23	-0.10	19.89
186107.00	0.43	0.18	0.03	0.00	8.98	-0.56	21.04
186214.00	0.33	0.75	0.11	0.00	9.04	-4.22	39.46
186320.00	0.26	0.39	0.15	0.00	9.06	-2.96	19.90
186426.00	0.26	0.39	0.19	0.00	9.31	-2.95	15.43
186533.00	0.31	0.17	0.21	0.00	9.56	-3.15	14.97
186640.00	0.36	-0.12	0.19	0.00	9.81	-3.13	15.83
186743.00	0.32	-0.52	0.14	0.00	9.75	-2.25	15.77
186847.00	0.28	0.15	0.16	0.00	9.65	-1.74	10.98
186952.00	0.26	-0.41	0.11	0.00	9.40	-1.22	10.67
187056.00	0.27	-0.15	0.10	0.00	9.15	-0.70	7.11
187160.00	0.31	-0.03	0.09	0.00	9.02	-0.66	6.94
187264.00	0.36	0.05	0.10	0.00	8.77	-0.73	7.28
187371.00	0.38	-0.27	0.07	0.00	8.52	-0.52	7.30
187474.00	0.36	0.32	0.10	0.00	8.27	-0.79	7.62
187582.00	0.32	-0.23	0.08	0.00	8.02	-0.64	8.16
187685.00	0.31	0.07	0.09	0.00	7.77	-0.67	7.81
187792.00	0.31	0.14	0.10	0.00	7.52	-0.83	8.32
187899.00	0.34	-0.16	0.08	0.00	7.38	-0.68	8.16
188003.00	0.35	-0.14	0.07	0.00	7.14	-0.59	8.52
188108.00	0.33	0.12	0.08	0.00	6.89	-0.70	8.51
188214.00	0.29	0.10	0.09	0.00	6.64	-1.31	14.20
188321.00	0.24	-0.06	0.09	0.00	6.39	-1.33	15.45
188425.00	0.14	0.20	0.11	0.00	6.14	-1.34	12.59
188531.00	0.10	0.14	0.12	0.00	5.93	-1.28	10.47
188624.00	0.07	0.25	0.14	0.00	6.18	-1.28	8.81
188719.00	0.09	0.09	0.15	0.00	6.43	-1.27	8.27
188811.00	0.12	-0.00	0.15	0.00	6.67	-1.22	7.92
188914.00	0.18	-0.32	0.12	0.00	6.42	-0.96	7.95
189018.00	0.19	-0.00	0.12	0.00	6.49	-1.04	8.66
189121.00	0.20	0.07	0.13	0.00	6.24	-1.27	9.91
189228.00	0.17	0.16	0.14	0.00	5.99	-1.28	8.81
189334.00	0.18	-0.04	0.14	0.00	6.19	-1.16	8.28
189437.00	0.18	-0.24	0.11	0.00	5.94	-1.00	8.66
189541.00	0.16	-0.08	0.11	0.00	5.71	-0.91	8.49
189644.00	0.12	-0.05	0.10	0.00	5.46	-0.87	8.50
189748.00	0.06	0.08	0.11	0.00	5.21	-0.90	8.14
189841.00	0.05	0.15	0.12	0.00	4.96	-0.99	7.95
189934.00	0.06	0.11	0.13	0.00	4.89	-0.94	6.91
190027.00	0.04	0.09	0.14	0.00	4.87	-1.07	7.41
190120.00	0.01	0.02	0.14	0.00	4.72	-1.20	8.28
190214.00	0.00	0.20	0.16	0.00	4.97	-0.94	5.71
190307.00	0.00	0.16	0.18	0.00	5.22	0.00	0.00
190399.00	0.00	0.15	0.19	0.00	5.47	0.00	0.00
190491.00	0.01	0.13	0.20	0.00	5.72	0.00	0.00
190584.00	0.10	0.01	0.20	0.00	5.97	0.00	0.00
190680.00	0.14	-0.08	0.20	0.00	6.22	0.00	0.00
190784.00	0.04	-0.33	0.16	0.00	6.47	0.00	0.00
190877.00	0.25	-0.14	0.15	0.00	6.72	0.00	0.00
190984.00	0.39	-0.31	0.11	0.00	6.85	-0.23	2.01
191087.00	0.39	-0.09	0.11	0.00	7.10	0.00	0.00
191194.00	0.38	0.13	0.12	0.00	6.85	0.00	0.00
191299.00	0.35	-0.00	0.12	0.00	7.10	0.00	0.00
191405.00	0.33	-0.17	0.10	0.00	7.11	0.00	0.00
191510.00	0.37	-0.19	0.08	0.00	6.96	0.00	0.00
191616.00	0.41	-0.11	0.07	0.00	6.89	0.00	0.00
191721.00	0.25	-0.41	0.03	0.00	6.64	-0.16	5.96
191824.00	0.39	-0.66	-0.04	0.00	6.89	0.31	7.48
191928.00	0.35	-0.20	-0.06	0.00	7.14	0.59	9.61
192032.00	0.29	-0.03	-0.07	0.00	7.39	0.59	9.06
192135.00	0.30	0.25	-0.04	0.00	7.64	0.38	9.62
192239.00	0.30	-0.13	-0.05	0.00	7.89	0.52	9.80
192342.00	0.28	0.11	-0.04	0.00	8.14	0.43	10.17
192446.00	0.26	0.44	0.00	0.00	7.89	-0.05	14.06
192551.00	0.20	0.33	0.04	0.00	7.64	-0.57	14.66
192658.00	0.11	0.32	0.07	0.00	7.39	-0.70	9.60
192763.00	0.10	0.25	0.10	0.00	7.14	-0.90	9.04
192858.00	0.11	0.02	0.10	0.00	6.89	-0.25	2.46
192963.00	0.13	-0.12	0.09	0.00	6.64	-0.23	2.61
193067.00	0.12	0.03	0.09	0.00	6.39	0.00	0.00
193171.00	0.16	-0.09	0.08	0.00	6.14	0.00	0.00
193276.00	0.22	-0.07	0.07	0.00	5.89	0.00	0.00
193382.00	0.28	-0.02	0.07	0.00	5.64	0.00	0.00
193487.00	0.24	-0.38	0.03	0.00	5.39	0.00	0.00
193593.00	0.32	-0.22	0.01	0.00	5.14	0.00	0.00
193698.00	0.28	-0.13	-0.00	0.00	5.39	0.00	0.00
193802.00	0.30	0.41	0.04	0.00	5.14	0.00	0.00
193908.00	0.26	0.23	0.06	0.00	4.89	0.00	0.00
194013.00	0.26	0.04	0.07	0.00	4.64	0.00	0.00
194118.00	0.19	-0.13	0.05	0.00	4.39	0.00	0.00
194224.00	0.21	-0.09	0.04	0.00	4.14	0.00	0.00
194329.00	0.22	-0.17	0.03	0.00	3.89	0.00	0.00
194434.00	0.08	-0.10	0.02	0.00	3.64	0.00	0.00
194524.00	0.31	0.61	0.07	0.00	3.39	0.00	0.00
194629.00	0.19	-0.09	0.06	0.00	3.14	0.00	0.00
194735.00	0.21	0.02	0.06	0.00	2.89	0.00	0.00
194839.00	0.02	-0.07	0.06	0.00	2.64	0.00	0.00
194936.00	0.02	0.30	0.08	0.00	2.39	0.00	0.00
195035.00	0.03	0.08	0.09	0.00	2.14	0.00	0.00
195134.00	0.02	-0.27	0.07	0.00	1.89	0.00	0.00
195233.00	0.11	-0.10	0.06	0.00	1.64	0.00	0.00
195339.00	0.20	-0.09	0.05	0.00	1.39	0.00	0.00
195443.00	0.10	0.18	0.07	0.00	1.14	0.00	0.00
195536.00	0.13	-0.05	0.06	0.00	0.89	0.00	0.00
195641.00	0.02	0.21	0.08	0.00	0.64	0.00	0.00
195733.00	0.01	0.03	0.09	0.00	0.39	-0.04	0.42
195827.00	0.02	-0.06	0.08	0.00	0.14	-0.09	1.13
195927.00	0.03	0.04	0.08	0.00	-0.11	-0.34	4.00
196025.00	0.02	0.12	0.10	0.00	-0.36	-0.47	4.95
196124.00	0.00	-0.03	0.09	0.00	-0.37	0.00	0.00
196224.00	0.00	0.37	0.13	0.00	-0.30	-0.88	6.74
196322.00	0.00	0.19	0.15	0.00	-0.16	-1.01	6.72
196421.00	0.00	0.08	0.16	0.00	-0.04	0.00	0.00
196520.00	0.00	0.02	0.16	0.00	0.05	-0.20	1.27
196619.00	0.00	0.01	0.16	0.00	0.19	-1.09	6.71
196718.00	0.01	-0.12	0.15	0.00	0.44	-0.96	6.39
196817.00	0.02	-0.26	0.12	0.00	0.56	-0.86	6.92
196916.00	0.02	-0.26	0.10	0.00	0.31	-0.65	6.60
197015.00	0.02	-0.11	0.09	0.00	0.06	0.00	0.00
197114.00	0.02	-0.06	0.08	0.00	-0.19	-0.50	6.10
197213.00	0.02	-0.12	0.07	0.00	-0.44	-0.34	4.80
197312.00	0.00	-0.09	0.06	0.00	-0.69	-0.51	8.17
197411.00	-0.01	0.37	0.10	0.00	-0.94	-0.93	9.40
197511.00	0.00	0.10	0.11	0.00	-1.19	-0.61	5.59
197609.00	0.00	-0.04	0.10	0.00	-1.03	-0.50	4.78
197708.00	0.00	0.13	0.12	0.00	-1.28	-0.85	7.26
197808.00	0.00	0.06	0.12	0.00	-1.53	-0.85	6.92
197906.00	0.00	0.07	0.13	0.00	-1.78	-1.13	8.65
198005.00	0.00	0.16	0.15	0.00	-1.72	-0.70	4.76
198105.00	0.00	0.18	0.16	0.00	-1.37	-1.03	6.21
198203.00	0.00	0.19	0.18	0.00	-0.74	-0.81	4.41
198302.00	0.00	0.18	0.20	0.00	0.15	-0.83	4.09
198402.00	0.01	0.11	0.21	0.00	0.40	-0.91	4.23
198500.00	0.01	-0.00	0.21	0.00	0.65	-1.35	6.32
198599.00	0.01	-0.12	0.20	0.00	0.90	0.00	0.00
198699.00	0.03	-0.24	0.18	0.00	1.15	-0.15	0.84
198797.00	0.03	-0.10	0.17	0.00	1.40	-1.21	7.21
198896.00	0.02	-0.31	0.13	0.00	1.65	-0.62	4.61
198995.00	0.03	-0.27	0.11	0.00	1.45	-0.92	8.49
199094.00	0.02	-0.29	0.08	0.00	1.20	-0.72	9.05
199193.00	0.03	-0.26	0.05	0.00	0.95	-0.49	9.07
199292.00	0.03	0.06	0.06	0.00	0.70	-0.51	8.53
199391.00	0.02	-0.13	0.05	0.00	0.45	-0.39	8.18
199490.00	0.02	-0.12	0.03	0.00	0.20	-0.30	8.72
199589.00	0.02	0.10	0.04	0.00	-0.05	-0.40	8.89
199689.00	0.02	-0.15	0.03	0.00	-0.30	-0.27	8.90
199787.00	0.00	0.25	0.06	0.00	-0.55	-0.68	12.25
199886.00	-0.01	0.12	0.07	0.00	-0.80	-0.90	13.43
199986.00	0.00	0.02	0.07	0.00	-1.05	-0.65	9.42
200084.00	0.00	0.00	0.07	0.00	-1.30	-0.67	9.60
200183.00	0.00	0.17	0.09	0.00	-1.55	-0.82	9.41
200283.00	0.00	0.15	0.10	0.00	-1.80	-1.00	9.76
200381.00	0.00	0.17	0.12	0.00	-2.05	-1.12	9.38
200480.00	0.00	0.18	0.14	0.00	-2.11	-1.31	9.54
200580.00	0.00	0.17	0.15	0.00	-1.92	-1.42	9.15
200678.00	0.00	0.12	0.17	0.00	-1.61	-1.53	9.13
200777.00	0.00	0.18	0.18	0.00	-0.96	-1.63	8.75
200877.00	0.00	0.01	0.19	0.00	-0.50	-1.67	8.93
200975.00	0.00	0.08	0.19	0.00	0.16	-1.54	7.86
201074.00	0.00	0.01	0.19	0.00	0.41	-1.51	7.69
201174.00	0.01	-0.00	0.19	0.00	0.66	-1.28	6.51
201272.00	0.02	-0.12	0.18	0.00	0.91	-0.76	4.10
201371.00	0.02	-0.02	0.18	0.00	1.16	0.00	0.00
201470.00	0.03	-0.42	0.14	0.00	1.41	0.00	0.00
201569.00	0.02	-0.10	0.13	0.00	1.66	0.00	0.00
201668.00	0.03	-0.30	0.10	0.00	1.41	-0.11	1.13
201767.00	0.02	-0.19	0.08	0.00	1.16	-0.10	1.28
201866.00	0.03	-0.24	0.06	0.00	0.91	-0.09	1.57
201965.00	0.02	-0.00	0.06	0.00	0.66	-0.31	5.45
202064.00	0.02	-0.28	0.03	0.00	0.41	-0.04	1.43
202164.00	0.02	-0.39	-0.01	0.00	0.66	0.01	1.14
202262.00	0.02	0.17	0.01	0.00	0.41	0.00	0.00
202361.00	0.02	-0.11	-0.01	0.00	0.66	0.00	0.00
202461.00	0.02	-0.18	-0.02	0.00	0.91	0.00	0.00
202559.00	0.02	-0.14	-0.04	0.00	1.16	0.00	0.00
202658.00	0.03	-0.23	-0.06	0.00	1.41	0.00	0.00
202758.00	0.02	0.05	-0.05	0.00	1.66	0.00	0.00
202856.00	0.08	0.06	-0.05	0.00	1.91	0.00	0.00
202955.00	0.03	-0.09	-0.06	0.00	2.16	0.00	0.00
203055.00	0.02	-0.02	-0.06	0.00	2.41	0.02	0.28
203153.00	0.02	-0.32	-0.09	0.00	2.66	0.00	0.00
203252.00	0.02	-0.36	-0.13	0.00	2.91	0.00	0.00
203352.00	0.02	-0.34	-0.16	0.00	3.16	0.00	0.00
203450.00	0.03	-0.05	-0.17	0.00	3.41	0.00	0.00
203549.00	0.25	-0.18	-0.18	0.00	3.53	0.00	0.00
203653.00	0.20	0.06	-0.18	0.00	3.28	0.00	0.00
203756.00	0.15	-0.03	-0.18	0.00	3.27	0.00	0.00
203860.00	0.09	0.00	-0.18	0.00	3.50	0.00	0.00
203953.00	0.02	0.23	-0.16	0.00	3.75	0.00	0.00
204047.00	0.03	-0.44	-0.20	0.00	4.00	0.00	0.00
204143.00	0.03	-0.26	-0.23	0.00	4.25	0.00	0.00
204242.00	0.27	-0.17	-0.24	0.00	4.00	0.00	0.00
204346.00	0.27	-0.29	-0.27	0.00	3.75	0.00	0.00
204449.00	0.25	-0.13	-0.29	0.00	3.50	0.00	0.00
204552.00	0.02	-0.18	-0.31	0.00	3.52	0.00	0.00
204642.00	0.03	-0.19	-0.32	0.00	3.77	0.00	0.00
204737.00	0.03	-0.45	-0.37	0.00	4.02	0.00	0.00
204836.00	0.06	-0.26	-0.39	0.00	4.27	0.00	0.00
204936.00	0.34	-0.14	-0.41	0.00	4.52	0.00	0.00
205038.00	0.14	0.25	-0.38	0.00	4.77	0.00	0.00
205142.00	0.04	0.21	-0.36	0.00	5.02	0.00	0.00
205235.00	0.09	0.42	-0.32	0.00	5.27	0.00	0.00
205331.00	0.38	-0.19	-0.34	0.00	5.52	0.00	0.00
205434.00	0.37	-0.21	-0.36	0.00	5.77	0.00	0.00
205539.00	0.32	-0.03	-0.36	0.00	6.02	0.00	0.00
205642.00	0.29	-0.09	-0.37	0.00	6.27	0.00	0.00
205746.00	0.28	-0.25	-0.40	0.00	6.52	0.00	0.00
205848.00	0.29	-0.05	-0.40	0.00	6.77	0.00	0.00
205953.00	0.30	-0.11	-0.42	0.00	7.02	0.00	0.00
206055.00	0.32	-0.04	-0.42	0.00	7.27	0.00	0.00
206159.00	0.31	0.03	-0.42	0.00	7.49	0.00	0.00
206263.00	0.31	0.41	-0.37	0.00	7.74	0.00	0.00
206367.00	0.31	0.03	-0.37	0.00	7.99	0.00	0.00
206471.00	0.29	0.29	-0.34	0.00	8.24	0.00	0.00
206574.00	0.28	0.45	-0.29	0.00	7.99	0.00	0.00
206681.00	0.27	0.20	-0.27	0.00	7.74	0.00	0.00
206785.00	0.27	0.23	-0.25	0.00	7.49	0.00	0.00
206888.00	0.31	0.29	-0.22	0.00	7.24	0.00	0.00
206993.00	0.32	0.30	-0.19	0.00	7.14	0.00	0.00
207096.00	0.33	-0.09	-0.19	0.00	7.39	0.00	0.00
207200.00	0.34	0.11	-0.18	0.00	7.14	0.00	0.00
207304.00	0.37	-0.06	-0.19	0.00	7.39	0.00	0.00
207408.00	0.43	0.24	-0.16	0.00	7.64	0.00	0.00
207512.00	0.43	0.10	-0.15	0.00	7.89	0.00	0.00
207616.00	0.42	0.64	-0.09	0.00	8.14	0.00	0.00
207720.00	0.41	0.16	-0.07	0.00	8.39	0.00	0.00
207826.00	0.41	0.14	-0.06	0.00	8.64	0.00	0.00
207934.00	0.31	0.07	-0.05	0.00	8.89	0.42	8.89
208037.00	0.52	0.61	0.02	0.00	8.64	-0.15	9.99
208155.00	0.48	0.65	0.09	0.00	8.77	-0.87	9.40
208263.00	0.44	-0.31	0.06	0.00	8.52	-0.60	10.16
208366.00	0.44	0.52	0.11	0.00	8.67	-1.15	10.11
208473.00	0.41	-0.15	0.10	0.00	8.69	-0.98	10.13
208577.00	0.37	0.02	0.10	0.00	8.44	-1.00	10.13
208684.00	0.31	-0.31	0.06	0.00	8.19	-0.70	10.72
208787.00	0.24	0.19	0.08	0.00	7.94	-0.89	10.51
208893.00	0.17	0.21	0.11	0.00	7.69	-1.14	10.68
209000.00	0.15	0.32	0.14	0.00	7.44	-1.40	9.89
209106.00	0.18	0.19	0.16	0.00	7.19	-1.39	8.61
209212.00	0.25	-0.17	0.14	0.00	7.43	-1.01	7.07
209316.00	0.29	0.02	0.14	0.00	7.18	-1.49	10.26
209423.00	0.24	0.27	0.17	0.00	7.30	-1.89	10.76
209529.00	0.21	0.18	0.19	0.00	7.41	-1.91	9.81
209636.00	0.15	0.02	0.19	0.00	7.24	-1.90	9.62
209741.00	0.14	0.31	0.23	0.00	7.49	-2.09	9.02
209848.00	0.14	-0.36	0.19	0.00	7.72	-1.41	7.35
209951.00	0.15	-0.14	0.17	0.00	7.97	-1.18	6.70
210055.00	0.20	-0.18	0.16	0.00	8.22	-0.82	5.23
210158.00	0.24	-0.07	0.15	0.00	8.47	-0.04	0.28
210263.00	0.30	-0.21	0.13	0.00	8.55	-0.04	0.28
210366.00	0.35	0.05	0.13	0.00	8.30	-0.72	5.41
210473.00	0.35	-0.17	0.11	0.00	8.37	-0.86	7.61
210577.00	0.31	-0.78	0.03	0.00	8.12	-0.29	9.08
210681.00	0.29	-0.05	0.03	0.00	7.87	-0.26	9.81
210785.00	0.26	-0.00	0.03	0.00	7.62	-0.25	9.62
210889.00	0.27	0.25	0.05	0.00	7.37	-0.46	8.89
210997.00	0.33	-0.03	0.05	0.00	7.12	-0.28	5.62
211100.00	0.37	-0.35	0.01	0.00	6.87	-0.06	4.65
211206.00	0.38	-0.46	-0.04	0.00	7.12	0.28	7.83
211309.00	0.37	0.37	0.00	0.00	6.87	-0.02	9.63
211416.00	0.35	-0.03	-0.00	0.00	7.12	0.01	9.26
211519.00	0.36	0.02	0.00	0.00	6.87	-0.01	10.18
211627.00	0.36	-0.02	-0.00	0.00	7.12	0.01	9.63
211730.00	0.37	0.09	0.01	0.00	6.87	-0.08	9.63
211836.00	0.40	-0.01	0.01	0.00	6.62	-0.06	7.14
211941.00	0.38	-0.33	-0.03	0.00	6.87	0.16	5.79
212044.00	0.38	-0.35	-0.06	0.00	7.12	0.34	5.45
212149.00	0.39	0.09	-0.05	0.00	7.37	0.31	5.78
212252.00	0.38	-0.24	-0.08	0.00	7.62	0.42	5.45
212357.00	0.36	0.02	-0.08	0.00	7.87	0.44	5.78
212461.00	0.52	-0.33	-0.11	0.00	8.12	0.74	6.76
212578.00	0.34	-0.14	-0.13	0.00	8.37	0.71	5.58
212681.00	0.28	0.36	-0.09	0.00	8.62	0.52	5.77
212786.00	0.29	-0.23	-0.11	0.00	8.87	0.25	2.15
212889.00	0.05	0.32	-0.08	0.00	9.12	0.03	0.42
212982.00	0.26	-0.23	-0.10	0.00	9.37	0.59	5.76
213086.00	0.17	0.18	-0.08	0.00	9.62	0.64	7.63
213189.00	0.14	-0.03	-0.09	0.00	9.87	0.84	9.59
213295.00	0.62	0.07	-0.08	0.00	10.00	0.81	10.15
213411.00	0.38	-0.57	-0.15	0.00	10.00	1.56	10.62
213516.00	0.71	-0.17	-0.16	0.00	10.00	1.78	10.78
213633.00	0.68	0.11	-0.15	0.00	10.00	1.55	10.25
213750.00	0.67	0.51	-0.09	0.00	10.00	1.05	11.45
213868.00	0.63	0.12	-0.08	0.00	10.00	0.66	8.52
213986.00	0.60	-0.18	-0.10	0.00	10.00	0.00	0.00
214103.00	0.63	0.14	-0.08	0.00	10.00	0.00	0.00
214219.00	0.64	-0.13	-0.10	0.00	10.00	0.00	0.00
214336.00	0.64	-0.16	-0.12	0.00	10.00	0.00	0.00
214454.00	0.61	-0.33	-0.16	0.00	10.00	0.00	0.00
214571.00	0.57	-0.13	-0.17	0.00	10.00	0.00	0.00
214688.00	0.56	-0.33	-0.21	0.00	9.75	0.00	0.00
214805.00	0.52	-0.01	-0.21	0.00	9.50	0.00	0.00
214922.00	0.61	-0.03	-0.21	0.00	9.25	0.00	0.00
215040.00	0.62	-0.02	-0.22	0.00	9.00	0.00	0.00
215156.00	0.54	0.08	-0.21	0.00	8.75	0.00	0.00
215273.00	0.58	0.03	-0.20	0.00	8.50	0.00	0.00
215391.00	0.58	0.06	-0.20	0.00	8.25	0.00	0.00
215508.00	0.41	-0.11	-0.21	0.00	8.50	0.00	0.00
215612.00	0.31	-0.00	-0.21	0.00	8.75	0.00	0.00
215716.00	0.50	-0.07	-0.22	0.00	8.50	0.00	0.00
215833.00	0.57	0.09	-0.21	0.00	8.25	0.00	0.00
215950.00	0.34	-0.06	-0.21	0.00	8.50	0.00	0.00
216053.00	0.34	-0.01	-0.21	0.00	8.75	0.00	0.00
216158.00	0.51	-0.20	-0.23	0.00	8.50	0.00	0.00
216273.00	0.18	-0.13	-0.25	0.00	8.25	0.00	0.00
216378.00	0.53	-0.09	-0.26	0.00	8.00	0.00	0.00
216495.00	0.55	0.36	-0.22	0.00	7.75	0.00	0.00
216611.00	0.48	0.13	-0.20	0.00	7.79	0.00	0.00
216716.00	0.45	-0.34	-0.24	0.00	7.64	0.07	0.27
216819.00	0.46	0.14	-0.22	0.00	7.39	0.00	0.00
216924.00	0.43	0.41	-0.18	0.00	7.64	0.00	0.00
217027.00	0.41	0.23	-0.16	0.00	7.89	0.00	0.00
217132.00	0.38	0.15	-0.14	0.00	8.14	0.00	0.00
217236.00	0.41	0.24	-0.11	0.00	8.39	0.00	0.00
217344.00	0.43	-0.23	-0.14	0.00	8.64	0.00	0.00
217447.00	0.43	0.19	-0.12	0.00	8.89	0.00	0.00
217554.00	0.38	0.12	-0.11	0.00	9.14	0.48	4.46
217658.00	0.33	0.27	-0.08	0.00	9.39	0.00	0.00
217765.00	0.31	0.46	-0.03	0.00	9.64	0.00	0.00
217872.00	0.35	0.43	0.02	0.00	9.39	0.00	0.00
217977.00	0.37	0.55	0.07	0.00	9.14	0.00	0.00
218084.00	0.33	0.27	0.10	0.00	8.89	-0.43	4.15
218190.00	0.25	0.89	0.20	0.00	9.14	-1.30	6.50
218298.00	0.20	0.32	0.23	0.00	9.39	-1.52	6.45
218403.00	0.19	0.31	0.26	0.00	9.64	0.00	0.00
218510.00	0.20	0.15	0.28	0.00	9.89	-1.60	5.57
218616.00	0.19	0.03	0.28	0.00	10.00	0.00	0.00
218722.00	0.23	0.14	0.30	0.00	10.00	-0.77	2.50
218828.00	0.25	0.11	0.31	0.00	10.00	-2.88	8.99
218935.00	0.20	0.10	0.32	0.00	9.75	-3.03	9.13
219041.00	0.21	0.18	0.34	0.00	9.50	0.00	0.00
219148.00	0.24	-0.35	0.30	0.00	9.75	-2.38	7.65
219251.00	0.20	-0.02	0.30	0.00	10.00	-2.74	8.85
219355.00	0.13	0.22	0.32	0.00	9.75	-3.23	9.65
219461.00	0.08	-0.02	0.32	0.00	9.50	-4.76	14.32
219552.00	0.00	-0.03	0.32	0.00	9.25	-3.12	9.49
219643.00	0.00	-0.02	0.32	0.00	9.00	-2.77	8.46
219734.00	0.00	-0.08	0.31	0.00	9.25	0.00	0.00
219824.00	0.00	-0.09	0.30	0.00	9.50	0.00	0.00
219914.00	0.00	-0.06	0.30	0.00	9.75	0.00	0.00
220005.00	0.00	-0.02	0.29	0.00	10.00	0.00	0.00
220094.00	0.02	-0.04	0.29	0.00	10.00	0.00	0.00
220184.00	0.06	-0.13	0.28	0.00	10.00	0.00	0.00
220280.00	0.13	-0.36	0.24	0.00	10.00	0.00	0.00
220384.00	0.21	-0.31	0.21	0.00	10.00	0.00	0.00
220487.00	0.32	-0.25	0.19	0.00	10.00	0.00	0.00
220590.00	0.39	-0.28	0.16	0.00	10.00	0.00	0.00
220694.00	0.40	-0.03	0.15	0.00	10.00	0.00	0.00
220796.00	0.42	-0.21	0.13	0.00	10.00	0.00	0.00
220901.00	0.38	-0.61	0.07	0.00	9.75	-0.53	7.82
221004.00	0.33	-0.01	0.07	0.00	9.50	-0.58	8.70
221109.00	0.30	-0.09	0.06	0.00	9.25	-0.55	9.61
221213.00	0.28	0.22	0.08	0.00	9.00	-0.79	9.78
221320.00	0.29	0.11	0.09	0.00	8.75	-0.85	9.22
221427.00	0.28	0.30	0.12	0.00	8.50	-1.10	8.83
221534.00	0.31	-0.28	0.09	0.00	8.25	-0.03	0.28
221638.00	0.30	-0.83	0.01	0.00	8.00	-0.07	8.01
221742.00	0.27	-0.13	-0.01	0.00	8.25	0.05	9.81
221846.00	0.22	-0.02	-0.01	0.00	8.50	0.07	9.44
221949.00	0.20	-0.19	-0.03	0.00	8.75	0.27	9.99
222054.00	0.22	0.42	0.02	0.00	8.50	-0.18	9.81
222160.00	0.25	0.73	0.10	0.00	8.25	-0.94	9.76
222267.00	0.21	-0.08	0.09	0.00	8.00	-0.85	9.77
222370.00	0.20	0.37	0.13	0.00	7.75	-1.25	9.91
222477.00	0.20	0.14	0.14	0.00	7.50	-1.37	9.71
222582.00	0.16	0.38	0.18	0.00	7.61	-1.82	10.01
222689.00	0.08	0.04	0.18	0.00	7.86	-1.76	9.46
222782.00	0.04	0.16	0.20	0.00	8.11	-1.38	6.83
222876.00	0.00	0.11	0.21	0.00	8.36	-1.10	5.18
222969.00	0.05	0.10	0.22	0.00	8.61	-0.03	0.14
223064.00	0.11	-0.40	0.18	0.00	8.71	0.00	0.00
223166.00	0.17	-0.09	0.17	0.00	8.96	-0.02	0.14
223270.00	0.19	0.01	0.17	0.00	8.71	0.00	0.00
223376.00	0.22	-0.00	0.17	0.00	8.96	-0.02	0.14
223480.00	0.30	0.34	0.21	0.00	9.21	0.00	0.00
223586.00	0.38	-0.14	0.19	0.00	9.46	-0.03	0.14
223690.00	0.44	-0.08	0.18	0.00	9.71	0.00	0.00
223794.00	0.45	0.15	0.20	0.00	9.96	0.00	0.00
223900.00	0.47	0.22	0.22	0.00	10.00	0.00	0.00
224007.00	0.46	-0.16	0.21	0.00	10.00	0.00	0.00
224109.00	0.53	-0.80	0.12	0.00	10.00	0.00	0.00
224225.00	0.52	-0.71	0.04	0.00	9.75	-0.23	5.62
224342.00	0.49	-0.23	0.01	0.00	9.50	-0.08	5.63
224445.00	0.45	0.04	0.02	0.00	9.25	-0.13	6.97
224552.00	0.49	-0.02	0.02	0.00	9.00	-0.00	0.14
224656.00	0.50	0.33	0.05	0.00	8.75	-0.37	7.30
224773.00	0.49	0.33	0.09	0.00	8.50	-0.49	5.44
224879.00	0.41	-0.07	0.08	0.00	8.43	-0.66	7.98
224984.00	0.38	0.16	0.10	0.00	8.18	-0.90	9.04
225089.00	0.39	0.56	0.16	0.00	8.43	-1.40	8.79
225197.00	0.38	0.34	0.19	0.00	8.68	-1.12	5.68
225302.00	0.40	-0.11	0.18	0.00	8.93	-0.87	4.73
225406.00	0.38	0.05	0.19	0.00	9.18	-1.05	5.53
225513.00	0.38	0.46	0.24	0.00	9.43	0.00	0.00
225619.00	0.45	0.36	0.27	0.00	9.68	-0.39	1.38
225727.00	0.50	-0.21	0.25	0.00	9.93	0.00	0.00
225829.00	0.28	0.05	0.26	0.00	10.00	-0.04	0.14
225937.00	0.38	-0.02	0.26	0.00	10.00	0.00	0.00
226039.00	0.05	-0.21	0.23	0.00	10.00	-1.66	6.95
226130.00	0.16	-0.60	0.18	0.00	9.95	-1.66	9.11
226234.00	0.27	-0.43	0.13	0.00	9.77	-1.29	9.54
226338.00	0.06	-0.46	0.09	0.00	9.52	-0.85	9.77
226429.00	0.22	-0.33	0.06	0.00	9.27	-0.53	9.43
226534.00	0.05	-0.33	0.02	0.00	9.02	0.00	0.00
226623.00	0.07	-0.59	-0.03	0.00	9.27	0.01	0.28
226716.00	0.23	0.14	-0.02	0.00	9.52	0.01	0.28
226819.00	0.06	-0.20	-0.04	0.00	9.77	0.01	0.28
226914.00	0.13	-0.29	-0.07	0.00	10.00	0.01	0.14
227017.00	0.06	-0.09	-0.08	0.00	10.00	0.02	0.28
227111.00	0.05	-0.35	-0.11	0.00	10.00	0.03	0.28
227211.00	0.06	0.03	-0.11	0.00	10.00	0.04	0.42
227310.00	0.05	-0.27	-0.13	0.00	10.00	0.04	0.28
227408.00	0.06	0.00	-0.13	0.00	10.00	0.04	0.28
227508.00	0.39	-0.51	-0.18	0.00	10.00	0.00	0.00
227611.00	0.12	0.20	-0.16	0.00	9.75	0.00	0.00
227717.00	0.26	-0.39	-0.20	0.00	9.50	0.00	0.00
227820.00	0.19	-0.58	-0.26	0.00	9.25	0.00	0.00
227923.00	0.06	0.38	-0.22	0.00	9.50	0.03	0.14
228017.00	0.06	0.09	-0.22	0.00	9.61	0.00	0.00
228110.00	0.05	0.19	-0.20	0.00	9.86	0.00	0.00
228203.00	0.06	0.54	-0.15	0.00	10.00	0.00	0.00
228299.00	0.06	-0.26	-0.17	0.00	10.00	0.00	0.00
228399.00	0.05	0.35	-0.14	0.00	10.00	0.00	0.00
228498.00	0.11	-0.13	-0.15	0.00	10.00	0.00	0.00
228602.00	0.44	-1.03	-0.26	0.00	10.00	0.00	0.00
228702.00	0.06	-0.42	-0.30	0.00	10.00	0.00	0.00
228795.00	0.07	0.57	-0.25	0.00	10.00	0.00	0.00
228893.00	0.06	-0.25	-0.27	0.00	10.00	0.00	0.00
228993.00	0.07	-0.14	-0.29	0.00	10.00	0.00	0.00
229092.00	0.07	-0.56	-0.34	0.00	10.00	0.00	0.00
229191.00	0.13	-0.08	-0.35	0.00	10.00	0.00	0.00
229294.00	0.08	0.91	-0.26	0.00	10.00	0.00	0.00
229389.00	0.15	0.17	-0.24	0.00	9.75	0.00	0.00
229495.00	0.46	-0.31	-0.27	0.00	9.59	0.04	0.13
229599.00	0.06	-0.68	-0.34	0.00	9.84	0.00	0.00
229689.00	0.18	-0.54	-0.39	0.00	9.80	0.05	0.13
229792.00	0.07	0.40	-0.35	0.00	10.00	0.00	0.00
229883.00	0.06	-0.36	-0.38	0.00	10.00	0.00	0.00
229983.00	0.06	0.45	-0.34	0.00	10.00	0.00	0.00
230082.00	0.53	-0.40	-0.38	0.00	10.00	0.00	0.00
230197.00	0.07	0.16	-0.36	0.00	10.00	0.00	0.00
230287.00	0.06	0.53	-0.31	0.00	10.00	0.00	0.00
230380.00	0.06	0.70	-0.25	0.00	10.00	0.00	0.00
230477.00	0.07	-0.35	-0.28	0.00	10.00	0.00	0.00
230577.00	0.57	-0.36	-0.32	0.00	10.00	0.00	0.00
230692.00	0.06	0.08	-0.31	0.00	9.75	0.52	1.64
230786.00	0.05	0.57	-0.25	0.00	10.00	0.00	0.00
230879.00	0.06	-0.03	-0.26	0.00	10.00	0.00	0.00
230973.00	0.05	-1.28	-0.38	0.00	10.00	0.00	0.00
231071.00	0.11	-0.35	-0.41	0.00	10.00	0.00	0.00
231175.00	0.08	0.04	-0.41	0.00	10.00	0.00	0.00
231270.00	0.77	0.26	-0.38	0.00	10.00	0.00	0.00
231387.00	0.65	0.26	-0.35	0.00	10.00	0.00	0.00
231504.00	0.67	-0.46	-0.41	0.00	10.00	0.00	0.00
231621.00	0.63	-0.06	-0.41	0.00	10.00	0.00	0.00
231737.00	0.35	-0.22	-0.44	0.00	10.00	0.00	0.00
231840.00	0.25	0.38	-0.40	0.00	10.00	0.00	0.00
231944.00	0.05	0.61	-0.34	0.00	10.00	0.00	0.00
232034.00	0.16	0.13	-0.32	0.00	10.00	0.00	0.00
232137.00	0.09	0.47	-0.28	0.00	10.00	0.00	0.00
232230.00	0.05	-0.28	-0.30	0.00	10.00	0.00	0.00
232321.00	0.26	-0.21	-0.32	0.00	10.00	0.00	0.00
232424.00	0.29	-0.42	-0.36	0.00	10.00	0.00	0.00
232527.00	0.21	0.36	-0.33	0.00	10.00	0.00	0.00
232632.00	0.77	-0.62	-0.39	0.00	10.00	0.00	0.00
232749.00	0.70	0.07	-0.38	0.00	10.00	0.00	0.00
232866.00	0.68	-0.35	-0.43	0.00	10.00	0.00	0.00
232984.00	0.62	-0.22	-0.45	0.00	10.00	0.00	0.00
233102.00	0.58	0.23	-0.42	0.00	10.00	0.00	0.00
233219.00	0.53	0.02	-0.42	0.00	9.94	0.00	0.00
233335.00	0.59	-0.37	-0.47	0.00	10.00	0.00	0.00
233453.00	0.55	-0.05	-0.47	0.00	10.00	0.00	0.00
233570.00	0.52	0.77	-0.38	0.00	10.00	0.00	0.00
233688.00	0.48	-0.11	-0.40	0.00	10.00	0.00	0.00
233791.00	0.47	0.67	-0.33	0.00	10.00	0.00	0.00
233895.00	0.44	0.10	-0.32	0.00	10.00	0.00	0.00
233999.00	0.45	-0.07	-0.32	0.00	10.00	0.00	0.00
234104.00	0.49	-0.20	-0.34	0.00	10.00	0.00	0.00
234208.00	0.54	0.55	-0.29	0.00	9.75	0.00	0.00
234326.00	0.57	0.44	-0.23	0.00	9.50	0.00	0.00
234443.00	0.51	-0.08	-0.24	0.00	9.25	0.00	0.00
234560.00	0.51	0.26	-0.21	0.00	9.00	0.00	0.00
234678.00	0.53	0.09	-0.20	0.00	8.75	0.00	0.00
234795.00	0.54	-0.24	-0.23	0.00	8.50	0.03	0.14
234912.00	0.52	0.21	-0.21	0.00	8.25	0.00	0.00
235030.00	0.54	0.03	-0.20	0.00	8.00	0.00	0.00
235148.00	0.48	-0.13	-0.22	0.00	8.25	0.00	0.00
235251.00	0.42	0.49	-0.17	0.00	8.50	0.00	0.00
235358.00	0.38	0.03	-0.17	0.00	8.52	0.00	0.00
235464.00	0.36	-0.29	-0.20	0.00	8.77	0.00	0.00
235568.00	0.35	0.04	-0.19	0.00	8.52	0.00	0.00
235674.00	0.32	-0.14	-0.21	0.00	8.77	0.00	0.00
235779.00	0.30	-0.06	-0.21	0.00	8.99	0.00	0.00
235882.00	0.24	0.34	-0.18	0.00	8.82	0.00	0.00
235987.00	0.22	0.21	-0.16	0.00	8.62	0.00	0.00
236094.00	0.20	0.18	-0.14	0.00	8.51	0.00	0.00
236200.00	0.21	0.20	-0.12	0.00	8.69	0.00	0.00
236307.00	0.26	0.01	-0.12	0.00	8.78	0.00	0.00
236413.00	0.31	0.32	-0.08	0.00	9.03	0.00	0.00
236520.00	0.35	-0.25	-0.11	0.00	9.28	0.00	0.00
236623.00	0.38	-0.05	-0.11	0.00	9.53	0.00	0.00
236727.00	0.34	-0.02	-0.12	0.00	9.78	0.00	0.00
236831.00	0.30	-0.35	-0.15	0.00	10.00	0.00	0.00
236935.00	0.27	-0.01	-0.15	0.00	10.00	0.00	0.00
237039.00	0.30	-0.42	-0.20	0.00	9.89	0.00	0.00
237143.00	0.31	-0.25	-0.22	0.00	9.80	0.00	0.00
237246.00	0.33	0.02	-0.22	0.00	9.55	0.00	0.00
237352.00	0.32	-0.09	-0.23	0.00	9.63	0.00	0.00
237457.00	0.26	0.05	-0.23	0.00	9.38	0.00	0.00
237563.00	0.25	-0.36	-0.27	0.00	9.13	0.00	0.00
237667.00	0.23	0.10	-0.26	0.00	8.88	0.00	0.00
237773.00	0.22	-0.16	-0.27	0.00	8.63	0.00	0.00
237877.00	0.22	-0.11	-0.28	0.00	8.38	0.00	0.00
237981.00	0.20	-0.02	-0.29	0.00	8.13	0.00	0.00
238085.00	0.19	-0.06	-0.29	0.00	7.88	0.00	0.00
238189.00	0.27	-0.10	-0.30	0.00	7.63	0.00	0.00
238292.00	0.22	0.09	-0.29	0.00	7.38	0.00	0.00
238398.00	0.15	0.27	-0.27	0.00	7.13	0.00	0.00
238501.00	0.06	-0.12	-0.28	0.00	7.38	0.00	0.00
238596.00	0.04	-0.08	-0.28	0.00	7.63	0.00	0.00
238695.00	0.01	-0.10	-0.29	0.00	7.78	0.04	0.13
238794.00	0.00	-0.11	-0.30	0.00	7.83	0.00	0.00
238893.00	0.00	0.01	-0.30	0.00	7.58	0.04	0.13
238992.00	0.00	-0.01	-0.30	0.00	7.74	0.00	0.00
239091.00	0.01	-0.01	-0.31	0.00	7.93	0.08	0.27
[truncated: 4 more rows]
