# Supplementary material for: Lightweight and compact smart walking cane
Source: PeerJ Comput Sci. 2023 Nov 29;9:e1563. doi: 10.7717/peerj-cs.1563 (PMC10773566; doi:10.7717/peerj-cs.1563)
Supplement: Supplemental Information 23 — System signals during the test of first robotic cane with gini implemented [file peerj-cs-09-1563-s023.txt]

0.19	-1.06	-1.06	7.00	-44.58	-77.00	0.00	0.00	25.00	110
0.14	-1.77	-0.71	7.00	-46.71	-79.00	-12.59	0.00	25.00	218
0.19	-1.81	-0.04	7.00	-44.20	-77.00	-40.29	0.00	25.00	325
0.19	-0.71	1.10	7.00	-34.15	-68.00	-60.43	0.00	25.00	433
0.14	0.30	1.01	7.00	-29.42	-64.00	-79.74	0.00	25.00	539
0.19	1.14	0.84	7.00	-25.95	-61.00	-99.04	0.00	25.00	647
0.19	0.63	-0.51	7.00	-33.85	-68.00	-117.51	0.00	25.00	754
0.14	-0.34	-0.98	7.00	-40.63	-74.00	-132.62	0.00	25.00	862
0.19	-1.62	-1.27	7.00	-48.16	-80.00	-148.56	0.00	25.00	969
0.23	-2.19	-0.57	7.00	-48.23	-80.00	-171.22	0.00	25.00	1077
0.14	-2.13	0.06	7.00	-45.43	-78.00	-206.48	0.00	25.00	1184
0.19	-1.05	1.08	7.00	-35.97	-70.00	-250.96	0.00	25.00	1292
0.19	1.91	2.97	7.00	-13.58	-51.00	-297.13	0.00	25.00	1399
0.23	4.08	2.17	7.00	-5.95	-44.00	-343.29	0.00	25.00	1507
116.64	5.82	1.74	7.00	0.00	40.00	-386.93	0.00	25.00	1614
650.84	3.91	-1.91	7.00	0.00	40.00	-399.52	0.00	25.00	1722
696.97	2.53	-1.38	7.00	0.00	40.00	-399.52	0.00	25.00	1829
736.18	1.78	-0.76	7.00	0.00	40.00	-399.52	0.00	25.00	1937
756.59	0.24	-1.54	7.00	0.00	40.00	-399.52	0.00	25.00	2044
756.59	-0.97	-1.21	7.00	0.00	40.00	-399.52	0.00	25.00	2152
719.58	-1.32	-0.35	7.00	0.00	40.00	-397.85	0.00	25.00	2259
520.11	-2.17	-0.84	7.00	0.00	40.00	-397.01	0.00	25.00	2367
45.19	-5.10	-2.94	7.00	-357.31	-341.00	-395.33	0.00	25.00	2475
0.23	-8.38	-3.28	7.00	-450.08	-419.00	-426.38	0.00	25.00	2582
0.23	-7.34	1.04	7.00	-337.70	-324.00	-505.28	0.00	25.00	2690
0.23	-8.37	-1.03	7.00	-404.76	-381.00	-611.88	0.00	25.00	2797
0.23	-9.36	-0.99	7.00	-428.86	-401.00	-735.26	0.00	25.00	2905
0.23	-6.12	3.24	7.00	-263.21	-261.00	-867.03	0.00	25.00	3013
0.23	0.62	6.74	7.00	-4.93	-44.00	-1002.17	0.00	25.00	3121
89.27	5.07	4.45	7.00	24.99	60.00	-1117.16	0.00	25.00	3228
662.84	3.19	-1.88	7.00	0.00	40.00	-1180.95	0.00	25.00	3336
722.87	-0.07	-3.26	7.00	0.00	40.00	-1185.14	0.00	25.00	3443
742.92	-1.11	-1.04	7.00	0.00	40.00	-1185.14	0.00	25.00	3551
753.15	-2.42	-1.31	7.00	0.00	40.00	-1185.14	0.00	25.00	3658
742.92	-2.46	-0.04	7.00	0.00	40.00	-1185.14	0.00	25.00	3766
607.72	-2.69	-0.23	7.00	0.00	40.00	-1184.30	0.00	25.00	3873
35.02	-6.58	-3.89	7.00	-414.98	-389.00	-1178.43	0.00	25.00	3981
26.88	-11.20	-4.62	7.00	-545.78	-500.00	-1201.09	0.00	25.00	4088
0.23	-14.67	-3.47	7.00	-611.21	-555.00	-1263.20	0.00	25.00	4197
0.23	-14.80	-0.13	7.00	-547.53	-501.00	-1358.89	0.00	25.00	4304
0.23	-15.48	-0.68	7.00	-575.60	-525.00	-1471.36	0.00	25.00	4412
0.23	-12.31	3.17	7.00	-419.39	-393.00	-1598.10	0.00	25.00	4519
0.23	-7.27	5.04	7.00	-256.08	-255.00	-1729.03	0.00	25.00	4627
0.23	1.18	8.45	7.00	4.72	43.00	-1862.49	0.00	25.00	4734
12.77	4.56	3.38	7.00	0.96	40.00	-1959.01	0.00	25.00	4843
547.01	1.84	-2.71	7.00	0.00	40.00	-1995.94	0.00	25.00	4951
671.98	-0.51	-2.36	7.00	0.00	40.00	-1997.62	0.00	25.00	5058
732.83	-2.82	-2.31	7.00	0.00	40.00	-1997.62	0.00	25.00	5166
746.32	-3.46	-0.64	7.00	0.00	40.00	-1997.62	0.00	25.00	5273
739.54	-3.36	0.10	7.00	0.00	40.00	-1997.62	0.00	25.00	5381
364.89	-5.23	-1.87	7.00	-76.85	-104.00	-1993.42	0.00	25.00	5488
10.98	-9.64	-4.42	7.00	-504.20	-465.00	-1998.46	0.00	25.00	5596
5.22	-11.77	-2.12	7.00	-511.57	-471.00	-2037.07	0.00	25.00	5703
0.23	-12.00	-0.23	7.00	-479.44	-444.00	-2115.13	0.00	25.00	5811
0.23	-10.11	1.88	7.00	-390.26	-368.00	-2218.37	0.00	25.00	5919
0.23	-8.93	1.18	7.00	-374.65	-355.00	-2336.71	0.00	25.00	6027
0.19	-3.74	5.19	7.00	-32.91	-67.00	-2465.97	0.00	25.00	6134
0.19	-0.57	3.17	7.00	-25.15	-61.00	-2586.00	0.00	25.00	6242
47.48	2.79	3.36	7.00	-3.10	-42.00	-2690.07	0.00	25.00	6349
570.02	-2.18	-4.97	7.00	0.00	40.00	-2779.04	0.00	25.00	6457
671.98	-1.90	0.28	7.00	0.00	40.00	-2826.89	0.00	25.00	6564
760.05	-3.67	-1.77	7.00	0.00	40.00	-2831.08	0.00	25.00	6672
770.51	-4.71	-1.04	7.00	0.00	40.00	-2831.08	0.00	25.00	6779
746.32	-4.41	0.31	7.00	0.00	40.00	-2831.08	0.00	25.00	6887
286.67	-5.61	-1.21	7.00	-175.02	-187.00	-2826.89	0.00	25.00	6994
0.19	-10.41	-4.80	7.00	-531.26	-487.00	-2837.80	0.00	25.00	7103
0.23	-11.49	-1.08	7.00	-484.06	-448.00	-2877.25	0.00	25.00	7211
0.23	-12.82	-1.33	7.00	-522.03	-480.00	-2956.98	0.00	25.00	7318
0.23	-10.03	2.79	7.00	-369.84	-351.00	-3063.58	0.00	25.00	7426
0.23	-7.04	2.99	7.00	-291.05	-285.00	-3184.44	0.00	25.00	7533
0.23	-5.71	1.33	7.00	-291.23	-285.00	-3314.54	0.00	25.00	7642
0.23	-1.03	4.68	7.00	-21.44	-58.00	-3449.67	0.00	25.00	7749
0.19	3.04	4.07	7.00	-3.48	-42.00	-3573.06	0.00	25.00	7857
356.55	4.66	1.62	7.00	0.00	40.00	-3674.62	0.00	25.00	7964
729.50	3.61	-1.05	7.00	0.00	40.00	-3735.89	0.00	25.00	8072
767.01	1.79	-1.82	7.00	0.00	40.00	-3745.12	0.00	25.00	8179
774.03	-1.30	-3.09	7.00	0.00	40.00	-3745.12	0.00	25.00	8287
763.52	-2.76	-1.46	7.00	0.00	40.00	-3745.12	0.00	25.00	8394
668.92	-3.37	-0.60	7.00	0.00	40.00	-3743.44	0.00	25.00	8502
157.46	-5.71	-2.35	7.00	-315.23	-305.00	-3738.40	0.00	25.00	8609
42.99	-8.26	-2.55	7.00	-428.71	-401.00	-3760.23	0.00	25.00	8717
6.01	-11.19	-2.93	7.00	-513.45	-472.00	-3818.14	0.00	25.00	8824
0.23	-10.38	0.82	7.00	-418.03	-392.00	-3908.79	0.00	25.00	8933
0.23	-9.85	0.52	7.00	-410.93	-386.00	-4018.74	0.00	25.00	9040
0.23	-10.30	-0.44	7.00	-441.21	-411.00	-4141.29	0.00	25.00	9148
0.23	-5.86	4.43	7.00	-232.99	-236.00	-4271.38	0.00	25.00	9255
0.23	-0.49	5.37	7.00	-15.95	-53.00	-4401.48	0.00	25.00	9363
35.22	3.54	4.03	7.00	0.00	40.00	-4521.51	0.00	25.00	9470
562.24	4.46	0.92	7.00	0.00	40.00	-4598.72	0.00	25.00	9578
756.59	1.18	-3.28	7.00	0.00	40.00	-4618.87	0.00	25.00	9686
788.26	-0.86	-2.04	7.00	0.00	40.00	-4618.87	0.00	25.00	9793
791.86	-2.18	-1.32	7.00	0.00	40.00	-4618.87	0.00	25.00	9901
777.56	-2.81	-0.63	7.00	0.00	40.00	-4618.87	0.00	25.00	10008
630.36	-5.52	-2.71	7.00	0.00	40.00	-4614.67	0.00	25.00	10116
14.16	-9.87	-4.36	7.00	-508.55	-468.00	-4607.96	0.00	25.00	10224
10.88	-14.12	-4.25	7.00	-612.80	-556.00	-4639.85	0.00	25.00	10332
0.23	-16.78	-2.66	7.00	-647.74	-586.00	-4702.80	0.00	25.00	10439
0.23	-15.35	1.43	7.00	-530.05	-486.00	-4788.41	0.00	25.00	10547
0.23	-13.83	1.52	7.00	-490.38	-453.00	-4895.01	0.00	25.00	10655
0.23	-12.03	1.80	7.00	-439.74	-410.00	-5010.84	0.00	25.00	10763
0.23	-8.49	3.54	7.00	-316.25	-306.00	-5130.02	0.00	25.00	10870
0.23	-4.57	3.91	7.00	-42.20	-75.00	-5255.09	0.00	25.00	10978
0.19	0.26	4.83	7.00	-14.35	-52.00	-5373.43	0.00	25.00	11086
108.90	3.78	3.51	7.00	0.00	40.00	-5476.67	0.00	25.00	11194
613.31	-2.88	-6.66	7.00	0.00	40.00	-5541.30	0.00	25.00	11301
753.15	-5.83	-2.95	7.00	0.00	40.00	-5551.37	0.00	25.00	11409
756.59	-6.71	-0.88	7.00	0.00	40.00	-5551.37	0.00	25.00	11516
739.54	-6.73	-0.02	7.00	0.00	40.00	-5551.37	0.00	25.00	11624
706.58	-7.22	-0.49	7.00	0.00	40.00	-5551.37	0.00	25.00	11731
101.12	-9.26	-2.04	7.00	-426.84	-399.00	-5548.01	0.94	15.61	11995
0.23	-9.55	-0.29	7.00	-264.18	-262.00	-5658.81	0.94	15.61	12102
0.23	-8.38	1.17	7.00	-216.58	-222.00	-5759.53	0.94	15.61	12210
0.23	-12.10	-3.72	7.00	-372.60	-354.00	-5874.52	0.94	15.61	12317
0.23	-11.13	0.97	7.00	-263.65	-262.00	-5997.90	0.94	15.61	12426
0.23	-4.62	6.51	7.00	-10.25	-48.00	-6128.00	0.94	15.61	12533
0.19	-1.41	3.21	7.00	-13.44	-51.00	-6245.50	0.94	15.61	12641
0.19	2.34	3.75	7.00	0.44	40.00	-6344.54	0.94	15.61	12748
428.84	2.46	0.13	7.00	0.00	40.00	-6403.30	0.94	15.61	12856
662.84	-1.66	-4.12	7.00	0.00	40.00	-6410.85	0.94	15.61	12963
726.18	-2.25	-0.59	7.00	0.00	40.00	-6410.85	0.94	15.61	13071
722.87	-4.55	-2.30	7.00	0.00	40.00	-6410.85	0.94	15.61	13178
659.82	-5.62	-1.06	7.00	0.00	40.00	-6410.85	0.94	15.61	13287
354.91	-7.44	-1.83	7.00	-10.11	-48.00	-6409.17	0.94	15.61	13394
38.84	-10.27	-2.83	7.00	-323.05	-312.00	-6411.69	0.94	15.61	13502
22.18	-13.08	-2.81	7.00	-368.77	-350.00	-6438.55	0.94	15.61	13609
12.57	-12.70	0.38	7.00	-299.62	-292.00	-6499.82	0.94	15.61	13718
0.23	-11.90	0.80	7.00	-279.11	-275.00	-6588.79	0.94	15.61	13826
0.23	-10.67	1.24	7.00	-251.06	-251.00	-6696.23	0.94	15.61	13933
0.23	-7.37	3.30	7.00	-158.27	-173.00	-6812.06	0.94	15.61	14042
0.23	-2.45	4.91	7.00	-9.86	-48.00	-6932.92	0.94	15.61	14149
0.19	0.12	2.57	7.00	-11.21	-49.00	-7038.68	0.94	15.61	14257
0.19	1.47	1.35	7.00	-11.86	-49.00	-7125.97	0.94	15.61	14364
380.39	4.30	2.83	7.00	0.00	40.00	-7199.83	0.94	15.61	14472
671.98	1.80	-2.50	7.00	0.00	40.00	-7229.21	0.94	15.61	14579
739.54	1.05	-0.75	7.00	0.00	40.00	-7229.21	0.94	15.61	14687
739.54	-1.61	-2.66	7.00	0.00	40.00	-7229.21	0.94	15.61	14794
729.50	-2.83	-1.22	7.00	0.00	40.00	-7229.21	0.94	15.61	14902
639.06	-4.26	-1.43	7.00	0.00	40.00	-7226.69	0.94	15.61	15010
204.54	-6.71	-2.44	7.00	-179.18	-191.00	-7223.33	0.94	15.61	15118
25.73	-10.83	-4.13	7.00	-359.55	-343.00	-7233.40	0.94	15.61	15225
0.23	-13.09	-2.25	7.00	-358.61	-342.00	-7280.41	0.94	15.61	15333
0.23	-11.21	1.88	7.00	-246.61	-247.00	-7368.54	0.94	15.61	15441
0.23	-12.44	-1.23	7.00	-327.99	-316.00	-7473.45	0.94	15.61	15549
0.23	-8.90	3.54	7.00	-177.30	-189.00	-7596.83	0.94	15.61	15656
0.23	-9.52	-0.63	7.00	-270.45	-267.00	-7724.41	0.94	15.61	15765
0.23	-6.66	2.86	7.00	-156.13	-171.00	-7855.35	0.94	15.61	15873
0.19	-0.91	5.75	7.00	-1.70	-41.00	-7987.13	0.94	15.61	15980
29.30	3.22	4.13	7.00	3.01	42.00	-8102.95	0.94	15.61	16088
453.18	3.63	0.41	7.00	0.00	40.00	-8173.46	0.94	15.61	16195
719.58	-0.43	-4.06	7.00	0.00	40.00	-8186.05	0.94	15.61	16303
693.80	-3.36	-2.92	7.00	0.00	40.00	-8186.05	0.94	15.61	16410
616.12	-4.31	-0.95	7.00	0.00	40.00	-8186.05	0.94	15.61	16519
271.07	-5.12	-0.81	7.00	-58.39	-89.00	-8186.05	0.94	15.61	16626
4.01	-9.61	-4.50	7.00	-349.26	-334.00	-8192.76	0.94	15.61	16734
0.23	-9.39	0.22	7.00	-251.45	-251.00	-8220.46	0.94	15.61	16841
0.23	-10.82	-1.43	7.00	-306.76	-298.00	-8284.25	0.94	15.61	16949
0.23	-9.97	0.85	7.00	-247.79	-248.00	-8379.10	0.94	15.61	17057
0.23	-8.59	1.38	7.00	-215.75	-221.00	-8490.73	0.94	15.61	17165
0.23	-8.67	-0.08	7.00	-246.16	-247.00	-8611.59	0.94	15.61	17272
0.23	-5.09	3.58	7.00	-117.11	-138.00	-8739.17	0.94	15.61	17381
0.19	-0.79	4.30	7.00	-7.09	-45.00	-8863.39	0.94	15.61	17488
0.19	5.07	5.85	7.00	86.83	113.00	-8976.70	0.94	15.61	17596
51.24	7.45	2.38	7.00	49.38	81.00	-9018.67	0.94	15.61	17703
547.01	3.25	-4.20	7.00	0.00	40.00	-9018.67	0.94	15.61	17811
693.80	1.96	-1.29	7.00	0.00	40.00	-9018.67	0.94	15.61	17918
716.31	-1.15	-3.11	7.00	0.00	40.00	-9018.67	0.94	15.61	18026
693.80	-2.41	-1.27	7.00	0.00	40.00	-9017.83	0.94	15.61	18134
470.16	-4.40	-1.99	7.00	0.00	40.00	-9016.15	0.94	15.61	18241
25.56	-6.57	-2.17	7.00	-253.89	-253.00	-9011.12	0.94	15.61	18350
4.74	-8.75	-2.18	7.00	-289.55	-284.00	-9032.94	0.94	15.61	18457
0.23	-11.87	-3.12	7.00	-356.88	-340.00	-9087.50	0.94	15.61	18565
0.23	-10.07	1.80	7.00	-230.36	-234.00	-9171.43	0.94	15.61	18672
0.23	-8.89	1.17	7.00	-224.63	-229.00	-9271.31	0.94	15.61	18781
0.23	-7.98	0.92	7.00	-215.48	-221.00	-9380.42	0.94	15.61	18888
0.23	-4.12	3.86	7.00	-19.28	-56.00	-9497.09	0.94	15.61	18996
0.19	-0.28	3.84	7.00	-7.36	-46.00	-9602.01	0.94	15.61	19103
4.88	0.39	0.67	7.00	-17.93	-55.00	-9690.98	0.94	15.61	19211
153.00	1.29	0.91	7.00	0.00	40.00	-9768.20	0.94	15.61	19318
656.82	0.33	-0.97	7.00	0.00	40.00	-9811.00	0.94	15.61	19426
756.59	-1.84	-2.16	7.00	0.00	40.00	-9812.68	0.94	15.61	19533
767.01	-2.52	-0.68	7.00	0.00	40.00	-9812.68	0.94	15.61	19642
763.52	-3.07	-0.55	7.00	0.00	40.00	-9811.84	0.94	15.61	19749
726.18	-4.71	-1.64	7.00	0.00	40.00	-9809.33	0.94	15.61	19857
28.07	-7.34	-2.63	7.00	-275.02	-271.00	-9807.65	0.94	15.61	19964
0.23	-10.61	-3.26	7.00	-340.14	-326.00	-9830.31	0.94	15.61	20072
0.23	-10.62	-0.01	7.00	-275.35	-272.00	-9890.74	0.94	15.61	20179
0.23	-13.34	-2.72	7.00	-371.80	-353.00	-9977.19	0.94	15.61	20288
0.23	-17.39	-4.05	7.00	-461.67	-429.00	-10078.75	0.94	15.61	20396
0.23	-11.94	5.45	7.00	-186.68	-197.00	-10193.74	0.94	15.61	20504
0.19	-7.43	4.51	7.00	-135.12	-153.00	-10307.89	0.94	15.61	20612
0.19	-5.25	2.18	7.00	-147.58	-164.00	-10420.36	0.94	15.61	20719
11.17	-1.51	3.74	7.00	-11.36	-49.00	-10538.71	0.94	15.61	20828
289.35	1.31	2.82	7.00	0.00	40.00	-10647.82	0.94	15.61	20935
700.16	2.07	0.76	7.00	0.00	40.00	-10715.81	0.94	15.61	21043
756.59	-0.33	-2.40	7.00	0.00	40.00	-10730.08	0.94	15.61	21150
746.32	-0.73	-0.40	7.00	0.00	40.00	-10730.08	0.94	15.61	21258
700.16	-0.41	0.32	7.00	0.00	40.00	-10730.08	0.94	15.61	21365
593.98	-0.58	-0.17	7.00	0.00	40.00	-10730.08	0.94	15.61	21473
266.05	-2.20	-1.63	7.00	0.00	40.00	-10730.08	0.94	15.61	21580
0.19	-6.76	-4.56	7.00	-306.00	-298.00	-10727.56	0.94	15.61	21688
0.23	-12.15	-5.39	7.00	-406.80	-382.00	-10754.42	0.94	15.61	21796
0.23	-11.89	0.27	7.00	-289.52	-284.00	-10823.24	0.94	15.61	21904
0.23	-12.48	-0.59	7.00	-315.93	-306.00	-10919.77	0.94	15.61	22012
0.23	-11.24	1.24	7.00	-260.08	-259.00	-11033.92	0.94	15.61	22120
0.19	-12.70	-1.46	7.00	-336.75	-323.00	-11158.98	0.94	15.61	22227
0.23	-9.35	3.35	7.00	-188.23	-198.00	-11292.43	0.94	15.61	22336
0.23	-1.37	7.98	7.00	5.77	44.00	-11425.05	0.94	15.61	22444
107.30	2.29	3.67	7.00	0.00	40.00	-11516.54	0.94	15.61	22551
583.21	-0.91	-3.21	7.00	0.00	40.00	-11545.91	0.94	15.61	22659
675.06	-2.20	-1.29	7.00	0.00	40.00	-11545.91	0.94	15.61	22766
739.54	-2.91	-0.71	7.00	0.00	40.00	-11545.91	0.94	15.61	22874
749.73	-4.43	-1.52	7.00	0.00	40.00	-11545.91	0.94	15.61	22981
719.58	-5.09	-0.66	7.00	0.00	40.00	-11545.91	0.94	15.61	23089
583.21	-6.12	-1.03	7.00	0.00	40.00	-11543.40	0.94	15.61	23196
89.72	-8.84	-2.72	7.00	-285.50	-280.00	-11539.20	0.94	15.61	23305
12.46	-11.02	-2.18	7.00	-324.56	-313.00	-11560.18	0.94	15.61	23412
0.23	-14.43	-3.41	7.00	-402.82	-379.00	-11618.94	0.94	15.61	23521
0.28	-12.42	2.01	7.00	-263.04	-261.00	-11709.58	0.94	15.61	23628
5.51	-15.75	-3.33	7.00	-421.74	-395.00	-11817.86	0.94	15.61	23736
0.23	-11.93	3.83	7.00	-218.91	-224.00	-11938.72	0.11	14.53	24002
0.23	-1.15	10.78	7.00	19.44	56.00	-12251.80	0.11	14.53	24110
10.88	4.85	6.00	7.00	17.53	54.00	-12340.77	0.11	14.53	24217
575.26	0.68	-4.18	7.00	0.00	40.00	-12359.23	0.11	14.53	24326
684.36	-1.49	-2.16	7.00	0.00	40.00	-12359.23	0.11	14.53	24433
709.81	-2.64	-1.15	7.00	0.00	40.00	-12359.23	0.11	14.53	24541
675.06	-4.08	-1.44	7.00	0.00	40.00	-12359.23	0.11	14.53	24648
610.51	-4.15	-0.07	7.00	0.00	40.00	-12359.23	0.11	14.53	24756
47.48	-5.01	-0.86	7.00	-187.27	-197.00	-12358.39	0.11	14.53	24863
0.23	-6.36	-1.35	7.00	-221.10	-226.00	-12376.86	0.11	14.53	24971
0.23	-10.05	-3.69	7.00	-321.56	-311.00	-12418.82	0.11	14.53	25079
0.23	-10.41	-0.36	7.00	-260.29	-259.00	-12491.85	0.11	14.53	25187
0.23	-12.10	-1.69	7.00	-311.30	-302.00	-12588.37	0.11	14.53	25295
0.23	-13.48	-1.38	7.00	-325.35	-314.00	-12700.00	0.11	14.53	25403
0.23	-8.81	4.68	7.00	-136.22	-154.00	-12824.22	0.11	14.53	25510
0.23	-2.69	6.12	7.00	-3.71	-43.00	-12949.28	0.11	14.53	25618
0.19	4.28	6.97	7.00	19.99	56.00	-13059.24	0.11	14.53	25726
118.95	6.11	1.83	7.00	0.00	40.00	-13120.51	0.11	14.53	25834
627.48	3.68	-2.43	7.00	0.00	40.00	-13125.54	0.11	14.53	25942
671.98	2.09	-1.59	7.00	0.00	40.00	-13125.54	0.11	14.53	26049
700.16	-0.05	-2.14	7.00	0.00	40.00	-13125.54	0.11	14.53	26157
659.82	-1.40	-1.35	7.00	0.00	40.00	-13125.54	0.11	14.53	26264
549.52	-2.12	-0.72	7.00	0.00	40.00	-13125.54	0.11	14.53	26372
52.64	-3.90	-1.77	7.00	-33.24	-67.00	-13123.03	0.11	14.53	26479
0.23	-7.19	-3.29	7.00	-272.08	-269.00	-13126.38	0.11	14.53	26588
0.23	-11.13	-3.94	7.00	-342.36	-328.00	-13160.80	0.11	14.53	26695
0.19	-7.12	4.01	7.00	-125.15	-145.00	-13235.50	0.11	14.53	26803
0.19	-5.46	1.67	7.00	-147.74	-164.00	-13323.63	0.11	14.53	26911
0.19	-8.51	-3.05	7.00	-286.35	-281.00	-13420.15	0.11	14.53	27019
0.23	-7.37	1.14	7.00	-186.05	-196.00	-13530.10	0.11	14.53	27126
0.19	-4.34	3.03	7.00	-20.82	-57.00	-13645.93	0.11	14.53	27235
0.19	-0.06	4.28	7.00	-3.39	-42.00	-13756.73	0.11	14.53	27342
16.95	2.53	2.58	7.00	-2.08	-41.00	-13848.21	0.11	14.53	27450
103.66	3.32	0.79	7.00	0.00	40.00	-13920.40	0.11	14.53	27557
602.19	2.01	-1.31	7.00	0.00	40.00	-13952.29	0.11	14.53	27665
722.87	-0.56	-2.57	7.00	0.00	40.00	-13952.29	0.11	14.53	27772
722.87	-1.69	-1.13	7.00	0.00	40.00	-13952.29	0.11	14.53	27880
662.84	-2.57	-0.89	7.00	0.00	40.00	-13952.29	0.11	14.53	27988
316.08	-3.56	-0.99	7.00	0.00	40.00	-13951.45	0.11	14.53	28096
0.19	-5.95	-2.39	7.00	-236.04	-238.00	-13947.26	0.11	14.53	28204
0.23	-9.82	-3.87	7.00	-321.95	-311.00	-13969.92	0.11	14.53	28311
0.23	-9.04	0.79	7.00	-217.30	-223.00	-14027.83	0.11	14.53	28419
0.23	-6.51	2.53	7.00	-145.76	-162.00	-14111.76	0.11	14.53	28527
0.19	-6.10	0.41	7.00	-182.32	-193.00	-14207.45	0.11	14.53	28635
0.23	-2.20	3.90	7.00	-11.12	-49.00	-14314.04	0.11	14.53	28742
0.14	3.46	5.66	7.00	12.33	50.00	-14413.93	0.11	14.53	28851
0.19	5.48	2.02	7.00	18.44	55.00	-14470.16	0.11	14.53	28958
376.89	2.63	-2.85	7.00	0.00	40.00	-14475.20	0.11	14.53	29066
713.05	1.74	-0.89	7.00	0.00	40.00	-14475.20	0.11	14.53	29173
736.18	-1.02	-2.77	7.00	0.00	40.00	-14474.36	0.11	14.53	29281
706.58	-3.12	-2.09	7.00	0.00	40.00	-14471.84	0.11	14.53	29388
470.16	-5.45	-2.34	7.00	0.00	40.00	-14471.84	0.11	14.53	29496
0.19	-7.61	-2.16	7.00	-255.46	-255.00	-14471.84	0.11	14.53	29603
0.23	-9.20	-1.59	7.00	-267.25	-265.00	-14502.06	0.11	14.53	29712
0.23	-9.35	-0.15	7.00	-240.60	-242.00	-14565.01	0.11	14.53	29819
0.23	-9.06	0.29	7.00	-227.72	-231.00	-14648.10	0.11	14.53	29927
0.23	-5.72	3.35	7.00	-117.89	-139.00	-14742.11	0.11	14.53	30035
0.23	-4.26	1.46	7.00	-26.91	-62.00	-14838.63	0.11	14.53	30143
0.19	-2.26	2.00	7.00	-18.94	-55.00	-14927.60	0.11	14.53	30251
0.19	0.18	2.45	7.00	-10.03	-48.00	-15007.34	0.11	14.53	30358
0.14	0.99	0.81	7.00	-14.22	-51.00	-15079.52	0.11	14.53	30466
92.46	3.29	2.30	7.00	0.00	40.00	-15144.15	0.11	14.53	30574
552.04	2.11	-1.18	7.00	0.00	40.00	-15176.88	0.11	14.53	30682
693.80	-1.01	-3.12	7.00	0.00	40.00	-15176.88	0.11	14.53	30789
736.18	-2.33	-1.31	7.00	0.00	40.00	-15176.88	0.11	14.53	30897
749.73	-4.28	-1.95	7.00	0.00	40.00	-15175.20	0.11	14.53	31004
729.50	-7.68	-3.40	7.00	0.00	40.00	-15170.17	0.11	14.53	31112
281.37	-10.31	-2.62	7.00	-145.67	-162.00	-15163.45	0.11	14.53	31219
0.19	-13.78	-3.47	7.00	-371.50	-353.00	-15171.85	0.11	14.53	31328
0.23	-15.09	-1.31	7.00	-347.36	-332.00	-15212.13	0.11	14.53	31435
0.23	-16.92	-1.83	7.00	-384.35	-364.00	-15288.51	0.11	14.53	31544
0.23	-14.37	2.56	7.00	-259.46	-258.00	-15392.59	0.11	14.53	31651
0.23	-9.03	5.34	7.00	-126.07	-146.00	-15510.94	0.11	14.53	31759
0.33	-6.72	2.31	7.00	-153.25	-169.00	-15631.80	0.11	14.53	31867
0.23	-4.37	2.35	7.00	-23.63	-59.00	-15756.03	0.11	14.53	31975
0.19	-1.50	2.87	7.00	-13.24	-51.00	-15869.34	0.11	14.53	32082
0.19	0.89	2.39	7.00	-8.18	-46.00	-15965.86	0.11	14.53	32190
107.30	3.54	2.65	7.00	0.00	40.00	-16047.28	0.11	14.53	32297
659.82	2.79	-0.75	7.00	0.00	40.00	-16085.88	0.11	14.53	32405
739.54	1.20	-1.59	7.00	0.00	40.00	-16085.88	0.11	14.53	32514
753.15	-0.65	-1.85	7.00	0.00	40.00	-16085.88	0.11	14.53	32621
703.36	-1.95	-1.30	7.00	0.00	40.00	-16085.88	0.11	14.53	32729
585.89	-2.35	-0.40	7.00	0.00	40.00	-16084.21	0.11	14.53	32836
82.78	-5.11	-2.76	7.00	-217.59	-223.00	-16080.85	0.11	14.53	32944
0.19	-7.62	-2.50	7.00	-262.46	-261.00	-16095.96	0.11	14.53	33051
0.23	-10.65	-3.03	7.00	-317.21	-307.00	-16146.32	0.11	14.53	33160
0.23	-11.06	-0.41	7.00	-270.68	-268.00	-16229.41	0.11	14.53	33267
0.23	-9.48	1.58	7.00	-208.08	-215.00	-16337.69	0.11	14.53	33375
0.23	-9.28	0.21	7.00	-232.38	-235.00	-16455.19	0.11	14.53	33483
0.23	-5.16	4.12	7.00	-94.40	-119.00	-16580.25	0.11	14.53	33591
0.19	1.03	6.19	7.00	7.37	46.00	-16701.96	0.11	14.53	33698
0.14	3.79	2.76	7.00	1.71	41.00	-16785.89	0.11	14.53	33806
124.89	2.16	-1.63	7.00	0.00	40.00	-16807.72	0.11	14.53	33913
653.82	-0.28	-2.44	7.00	0.00	40.00	-16807.72	0.11	14.53	34022
700.16	-3.52	-3.24	7.00	0.00	40.00	-16807.72	0.11	14.53	34129
716.31	-4.52	-1.00	7.00	0.00	40.00	-16807.72	0.11	14.53	34237
687.49	-7.24	-2.71	7.00	0.00	40.00	-16807.72	0.11	14.53	34344
537.07	-8.43	-1.19	7.00	0.00	40.00	-16806.88	0.11	14.53	34452
154.47	-9.90	-1.47	7.00	-227.40	-231.00	-16802.68	0.11	14.53	34560
19.52	-10.86	-0.95	7.00	-277.85	-274.00	-16823.66	0.11	14.53	34668
12.06	-8.53	2.33	7.00	-178.80	-190.00	-16876.54	0.11	14.53	34776
0.19	-10.15	-1.63	7.00	-281.84	-277.00	-16951.24	0.11	14.53	34883
0.23	-8.44	1.71	7.00	-190.09	-200.00	-17048.60	0.11	14.53	34992
0.23	-6.75	1.69	7.00	-166.02	-179.00	-17154.36	0.11	14.53	35099
0.23	-2.95	3.80	7.00	-13.71	-51.00	-17269.35	0.11	14.53	35207
0.19	1.64	4.58	7.00	2.74	42.00	-17376.79	0.11	14.53	35314
0.19	2.95	1.32	7.00	-6.50	-45.00	-17443.09	0.11	14.53	35422
49.06	2.30	-0.65	7.00	-11.44	-49.00	-17478.34	0.11	14.53	35530
564.82	1.87	-0.44	7.00	0.00	40.00	-17515.27	0.11	14.53	35638
624.62	-1.24	-3.11	7.00	0.00	40.00	-17529.55	0.11	14.53	35745
665.87	-3.11	-1.87	7.00	0.00	40.00	-17528.70	0.10	13.51	36008
234.46	-7.02	-3.90	7.00	-157.46	-172.00	-17527.03	0.10	13.51	36116
0.19	-9.07	-2.05	7.00	-258.12	-257.00	-17538.78	0.10	13.51	36224
0.23	-10.96	-1.89	7.00	-280.27	-276.00	-17582.42	0.10	13.51	36332
0.23	-9.98	0.98	7.00	-209.71	-216.00	-17658.80	0.10	13.51	36440
0.23	-8.92	1.06	7.00	-193.90	-203.00	-17756.16	0.10	13.51	36547
0.23	-5.54	3.38	7.00	-101.74	-125.00	-17869.48	0.10	13.51	36656
0.23	-4.77	0.77	7.00	-28.73	-64.00	-17983.63	0.10	13.51	36763
0.19	-4.19	0.58	7.00	-27.89	-63.00	-18091.90	0.10	13.51	36871
0.19	-2.22	1.96	7.00	-17.06	-54.00	-18189.26	0.10	13.51	36978
0.19	0.99	3.22	7.00	-3.37	-42.00	-18276.55	0.10	13.51	37086
19.25	3.53	2.54	7.00	0.04	40.00	-18352.93	0.10	13.51	37194
618.94	3.28	-0.25	7.00	0.00	40.00	-18386.51	0.10	13.51	37302
662.84	0.75	-2.53	7.00	0.00	40.00	-18386.51	0.10	13.51	37409
700.16	-1.97	-2.73	7.00	0.00	40.00	-18386.51	0.10	13.51	37517
604.95	-2.96	-0.99	7.00	0.00	40.00	-18386.51	0.10	13.51	37624
413.32	-2.65	0.31	7.00	0.00	40.00	-18386.51	0.10	13.51	37732
26.38	-3.62	-0.97	7.00	-31.16	-66.00	-18386.51	0.10	13.51	37839
0.14	-6.16	-2.54	7.00	-228.51	-232.00	-18390.70	0.10	13.51	37948
0.23	-10.12	-3.96	7.00	-310.40	-301.00	-18414.20	0.10	13.51	38055
0.23	-11.30	-1.18	7.00	-270.69	-268.00	-18473.80	0.10	13.51	38163
0.23	-11.13	0.17	7.00	-241.55	-243.00	-18566.13	0.10	13.51	38272
0.23	-10.12	1.01	7.00	-210.94	-217.00	-18675.24	0.10	13.51	38379
0.05	-4.55	5.56	7.00	-8.97	-47.00	-18796.10	0.10	13.51	38487
0.19	-1.55	3.00	7.00	-11.09	-49.00	-18908.58	0.10	13.51	38595
0.19	1.58	3.13	7.00	-2.13	-41.00	-19001.74	0.10	13.51	38703
21.32	5.22	3.64	7.00	47.90	80.00	-19080.64	0.10	13.51	38810
633.25	1.35	-3.87	7.00	0.00	40.00	-19105.82	0.10	13.51	38918
753.15	-0.37	-1.72	7.00	0.00	40.00	-19105.82	0.10	13.51	39025
763.52	-2.93	-2.56	7.00	0.00	40.00	-19105.82	0.10	13.51	39133
756.59	-4.50	-1.57	7.00	0.00	40.00	-19104.98	0.10	13.51	39240
656.82	-7.34	-2.84	7.00	0.00	40.00	-19103.30	0.10	13.51	39348
534.62	-10.40	-3.06	7.00	0.00	40.00	-19101.62	0.10	13.51	39456
23.22	-14.28	-3.88	7.00	-363.96	-346.00	-19101.62	0.10	13.51	39564
0.23	-17.76	-3.48	7.00	-404.00	-380.00	-19136.03	0.10	13.51	39671
0.23	-16.54	1.22	7.00	-293.63	-287.00	-19209.06	0.10	13.51	39780
0.23	-16.20	0.34	7.00	-306.70	-298.00	-19307.26	0.10	13.51	39887
0.23	-13.51	2.70	7.00	-223.12	-228.00	-19422.25	0.10	13.51	39995
0.23	-10.57	2.94	7.00	-178.58	-190.00	-19546.47	0.10	13.51	40103
0.19	-7.94	2.63	7.00	-149.08	-165.00	-19676.57	0.10	13.51	40211
0.23	-6.23	1.71	7.00	-144.44	-161.00	-19801.63	0.10	13.51	40318
30.20	0.56	6.79	7.00	7.92	46.00	-19921.65	0.10	13.51	40427
432.80	2.15	1.59	7.00	0.00	40.00	-20003.07	0.10	13.51	40535
709.81	0.54	-1.61	7.00	0.00	40.00	-20024.05	0.10	13.51	40642
746.32	-0.60	-1.14	7.00	0.00	40.00	-20024.05	0.10	13.51	40750
760.05	-1.17	-0.57	7.00	0.00	40.00	-20024.05	0.10	13.51	40857
753.15	-1.52	-0.34	7.00	0.00	40.00	-20023.21	0.10	13.51	40965
501.37	-2.99	-1.47	7.00	0.00	40.00	-20020.70	0.10	13.51	41072
0.14	-5.89	-2.90	7.00	-232.25	-235.00	-20014.82	0.10	13.51	41180
0.00	-9.36	-3.47	7.00	-290.38	-284.00	-20032.45	0.10	13.51	41288
0.23	-9.23	0.13	7.00	-216.66	-222.00	-20093.72	0.10	13.51	41396
0.23	-11.84	-2.61	7.00	-306.63	-298.00	-20185.20	0.10	13.51	41503
0.23	-9.03	2.81	7.00	-160.38	-175.00	-20299.35	0.10	13.51	41612
0.23	-10.77	-1.74	7.00	-274.96	-271.00	-20423.58	0.10	13.51	41719
0.23	-13.07	-2.30	7.00	-317.09	-307.00	-20554.51	0.10	13.51	41827
0.23	-12.44	0.63	7.00	-249.88	-250.00	-20688.81	0.10	13.51	41935
0.23	-8.24	4.20	7.00	-121.76	-142.00	-20823.94	0.10	13.51	42043
0.23	-2.94	5.29	7.00	-5.69	-44.00	-20955.72	0.10	13.51	42150
58.87	-0.66	2.28	7.00	-4.65	-43.00	-21065.67	0.10	13.51	42258
134.98	1.35	2.01	7.00	0.00	40.00	-21156.32	0.10	13.51	42366
515.36	3.73	2.38	7.00	0.00	40.00	-21208.36	0.10	13.51	42474
656.82	0.72	-3.02	7.00	0.00	40.00	-21210.04	0.10	13.51	42582
662.84	-1.02	-1.73	7.00	0.00	40.00	-21210.04	0.10	13.51	42689
678.15	-1.27	-0.26	7.00	0.00	40.00	-21210.04	0.10	13.51	42797
624.62	-1.68	-0.41	7.00	0.00	40.00	-21210.04	0.10	13.51	42904
89.72	-2.79	-1.10	7.00	-14.75	-52.00	-21210.04	0.10	13.51	43012
3.95	-7.09	-4.30	7.00	-276.32	-272.00	-21214.23	0.10	13.51	43120
0.23	-10.32	-3.23	7.00	-298.51	-291.00	-21249.49	0.10	13.51	43228
0.23	-10.05	0.26	7.00	-225.07	-229.00	-21324.18	0.10	13.51	43335
0.19	-9.31	0.75	7.00	-205.30	-213.00	-21421.55	0.10	13.51	43444
0.19	-5.67	3.64	7.00	-98.27	-122.00	-21531.50	0.10	13.51	43551
0.19	-2.21	3.46	7.00	-11.04	-49.00	-21643.13	0.10	13.51	43659
0.19	1.64	3.85	7.00	0.94	40.00	-21743.85	0.10	13.51	43766
102.63	5.00	3.36	7.00	19.17	56.00	-21803.45	0.10	13.51	43874
706.58	3.02	-1.99	7.00	0.00	40.00	-21808.48	0.10	13.51	43982
732.83	0.69	-2.33	7.00	0.00	40.00	-21808.48	0.10	13.51	44090
736.18	-1.10	-1.79	7.00	0.00	40.00	-21808.48	0.10	13.51	44197
713.05	-3.31	-2.21	7.00	0.00	40.00	-21808.48	0.10	13.51	44305
618.94	-4.79	-1.48	7.00	0.00	40.00	-21806.80	0.10	13.51	44412
214.42	-7.02	-2.22	7.00	-141.84	-159.00	-21803.45	0.10	13.51	44520
12.06	-7.01	0.01	7.00	-188.85	-199.00	-21817.71	0.10	13.51	44628
4.41	-9.26	-2.25	7.00	-264.55	-263.00	-21852.13	0.10	13.51	44736
0.23	-10.09	-0.83	7.00	-247.55	-248.00	-21919.27	0.10	13.51	44844
0.23	-8.58	1.51	7.00	-180.34	-192.00	-22012.44	0.10	13.51	44952
0.23	-8.39	0.20	7.00	-203.91	-211.00	-22116.52	0.10	13.51	45060
0.23	-9.30	-0.92	7.00	-238.56	-241.00	-22232.35	0.10	13.51	45167
0.19	-8.38	0.92	7.00	-189.33	-199.00	-22355.73	0.10	13.51	45275
0.23	-2.99	5.40	7.00	-5.40	-44.00	-22481.63	0.10	13.51	45383
0.19	0.81	3.80	7.00	-1.55	-41.00	-22594.94	0.10	13.51	45491
314.61	1.30	0.49	7.00	0.00	40.00	-22688.11	0.10	13.51	45598
618.94	1.89	0.59	7.00	0.00	40.00	-22743.50	0.10	13.51	45706
746.32	0.20	-1.68	7.00	0.00	40.00	-22750.22	0.10	13.51	45813
756.59	-2.36	-2.56	7.00	0.00	40.00	-22750.22	0.10	13.51	45921
739.54	-2.93	-0.57	7.00	0.00	40.00	-22750.22	0.10	13.51	46028
696.97	-2.73	0.20	7.00	0.00	40.00	-22750.22	0.10	13.51	46136
293.42	-3.18	-0.45	7.00	0.00	40.00	-22750.22	0.10	13.51	46244
88.83	-6.00	-2.82	7.00	-216.35	-222.00	-22750.22	0.10	13.51	46352
27.21	-8.36	-2.36	7.00	-253.13	-253.00	-22774.56	0.10	13.51	46459
2.04	-9.38	-1.02	7.00	-241.57	-243.00	-22834.99	0.10	13.51	46567
4.14	-10.42	-1.04	7.00	-255.98	-255.00	-22925.64	0.10	13.51	46675
0.23	-9.50	0.92	7.00	-204.48	-212.00	-23038.11	0.10	13.51	46783
0.23	-6.47	3.03	7.00	-121.28	-142.00	-23162.33	0.10	13.51	46891
0.19	0.98	7.45	7.00	13.54	51.00	-23285.71	0.10	13.51	46999
0.19	7.69	6.71	7.00	143.38	160.00	-23367.97	0.10	13.51	47107
501.37	3.67	-4.01	7.00	0.00	40.00	-23375.52	0.10	13.51	47214
729.50	1.53	-2.14	7.00	0.00	40.00	-23375.52	0.10	13.51	47322
739.54	0.02	-1.52	7.00	0.00	40.00	-23375.52	0.10	13.51	47429
746.32	-2.67	-2.69	7.00	0.00	40.00	-23375.52	0.10	13.51	47537
722.87	-5.00	-2.33	7.00	0.00	40.00	-23375.52	0.10	13.51	47644
602.19	-7.15	-2.15	7.00	0.00	40.00	-23374.68	0.10	13.51	47753
40.41	-9.78	-2.63	7.00	-276.05	-272.00	-23368.81	0.07	12.83	48017
0.23	-8.51	1.27	7.00	-173.66	-186.00	-23483.80	0.07	12.83	48124
0.19	-9.13	-0.61	7.00	-219.23	-224.00	-23573.61	0.07	12.83	48232
0.52	-8.22	0.91	7.00	-176.99	-189.00	-23676.00	0.07	12.83	48340
0.19	-9.46	-1.25	7.00	-236.19	-239.00	-23787.64	0.07	12.83	48448
0.23	-6.19	3.28	7.00	-103.67	-127.00	-23905.99	0.07	12.83	48556
0.19	-3.17	3.02	7.00	-14.02	-51.00	-24023.49	0.07	12.83	48664
105.20	1.28	4.45	7.00	0.00	40.00	-24129.25	0.07	12.83	48772
690.64	0.67	-0.61	7.00	0.00	40.00	-24197.24	0.07	12.83	48879
767.01	-2.44	-3.10	7.00	0.00	40.00	-24210.66	0.07	12.83	48987
784.68	-4.07	-1.64	7.00	0.00	40.00	-24210.66	0.07	12.83	49094
763.52	-5.29	-1.21	7.00	0.00	40.00	-24210.66	0.07	12.83	49202
700.16	-5.86	-0.57	7.00	0.00	40.00	-24209.82	0.07	12.83	49309
293.42	-7.81	-1.95	7.00	-56.78	-87.00	-24208.99	0.07	12.83	49417
0.23	-10.68	-2.87	7.00	-284.15	-279.00	-24217.38	0.07	12.83	49525
0.23	-12.36	-1.69	7.00	-282.19	-277.00	-24257.66	0.07	12.83	49633
0.23	-11.67	0.70	7.00	-225.54	-230.00	-24334.89	0.07	12.83	49740
0.19	-12.59	-0.92	7.00	-269.82	-267.00	-24433.92	0.07	12.83	49849
0.23	-16.47	-3.88	7.00	-378.75	-359.00	-24547.24	0.07	12.83	49956
0.23	-12.03	4.44	7.00	-155.38	-170.00	-24672.30	0.07	12.83	50064
0.23	-5.83	6.20	7.00	-40.48	-74.00	-24795.68	0.07	12.83	50172
0.19	-1.84	3.99	7.00	-6.74	-45.00	-24908.99	0.07	12.83	50280
8.80	3.62	5.46	7.00	13.03	50.00	-25008.03	0.07	12.83	50387
610.51	2.81	-0.81	7.00	0.00	40.00	-25063.43	0.07	12.83	50495
746.32	0.10	-2.71	7.00	0.00	40.00	-25067.63	0.07	12.83	50603
760.05	-1.38	-1.48	7.00	0.00	40.00	-25067.63	0.07	12.83	50710
749.73	-3.06	-1.68	7.00	0.00	40.00	-25065.95	0.07	12.83	50819
520.11	-5.02	-1.96	7.00	0.00	40.00	-25065.95	0.07	12.83	50926
0.19	-8.63	-3.61	7.00	-272.82	-270.00	-25065.11	0.07	12.83	51034
0.23	-13.01	-4.38	7.00	-344.22	-330.00	-25091.97	0.07	12.83	51141
0.23	-17.89	-4.88	7.00	-416.84	-391.00	-25155.76	0.07	12.83	51249
0.23	-17.57	0.32	7.00	-308.86	-300.00	-25246.40	0.07	12.83	51357
0.23	-16.14	1.43	7.00	-268.30	-266.00	-25362.23	0.07	12.83	51465
0.23	-18.81	-2.67	7.00	-384.58	-364.00	-25488.97	0.07	12.83	51573
0.23	-18.24	0.57	7.00	-312.35	-303.00	-25621.59	0.07	12.83	51681
0.23	-13.29	4.95	7.00	-161.27	-175.00	-25758.40	0.07	12.83	51788
0.19	-8.67	4.62	7.00	-108.58	-131.00	-25891.85	0.07	12.83	51897
0.19	-4.54	4.12	7.00	-13.14	-51.00	-26019.43	0.07	12.83	52004
49.33	-1.68	2.86	7.00	-5.96	-44.00	-26133.58	0.07	12.83	52112
73.25	0.84	2.52	7.00	0.00	40.00	-26229.27	0.07	12.83	52219
527.32	1.13	0.29	7.00	0.00	40.00	-26286.34	0.07	12.83	52327
719.58	-2.00	-3.13	7.00	0.00	40.00	-26294.74	0.07	12.83	52435
736.18	-3.43	-1.43	7.00	0.00	40.00	-26294.74	0.07	12.83	52543
709.81	-3.89	-0.46	7.00	0.00	40.00	-26294.74	0.07	12.83	52651
426.87	-4.65	-0.77	7.00	0.00	40.00	-26294.74	0.07	12.83	52758
98.15	-7.68	-3.03	7.00	-229.66	-233.00	-26293.06	0.07	12.83	52866
50.96	-11.66	-3.97	7.00	-313.63	-304.00	-26315.72	0.07	12.83	52973
0.23	-10.20	1.45	7.00	-191.68	-201.00	-26375.31	0.07	12.83	53082
0.23	-10.51	-0.30	7.00	-230.68	-234.00	-26462.60	0.07	12.83	53189
0.23	-8.13	2.38	7.00	-146.53	-163.00	-26565.00	0.07	12.83	53297
0.23	-5.26	2.86	7.00	-100.06	-124.00	-26675.80	0.07	12.83	53405
0.19	0.08	5.34	7.00	3.59	42.00	-26786.59	0.07	12.83	53513
0.14	-0.93	-1.01	7.00	-24.40	-60.00	-26862.97	0.07	12.83	53620
314.61	-1.27	-0.34	7.00	0.00	40.00	-26909.97	0.07	12.83	53728
729.50	-4.09	-2.81	7.00	0.00	40.00	-26930.95	0.07	12.83	53835
749.73	-5.05	-0.96	7.00	0.00	40.00	-26930.95	0.07	12.83	53943
763.52	-6.08	-1.03	7.00	0.00	40.00	-26930.95	0.07	12.83	54050
756.59	-7.36	-1.28	7.00	0.00	40.00	-26930.95	0.07	12.83	54158
671.98	-8.17	-0.80	7.00	0.00	40.00	-26929.27	0.07	12.83	54266
105.20	-10.37	-2.20	7.00	-244.76	-246.00	-26924.24	0.07	12.83	54374
23.68	-13.79	-3.42	7.00	-334.00	-321.00	-26942.70	0.07	12.83	54481
18.34	-14.72	-0.93	7.00	-296.59	-289.00	-26998.94	0.07	12.83	54590
0.23	-13.71	1.01	7.00	-245.46	-246.00	-27088.75	0.07	12.83	54697
0.19	-15.98	-2.27	7.00	-340.19	-326.00	-27198.70	0.07	12.83	54805
0.23	-14.66	1.32	7.00	-251.50	-252.00	-27321.24	0.07	12.83	54914
0.23	-10.94	3.72	7.00	-155.72	-171.00	-27452.18	0.07	12.83	55021
0.23	-6.53	4.41	7.00	-85.45	-112.00	27424.48	0.07	12.83	55129
0.19	-4.66	1.87	7.00	-22.43	-58.00	27300.26	0.07	12.83	55237
155.21	-0.91	3.74	7.00	0.00	40.00	27186.95	0.07	12.83	55345
494.52	0.18	1.09	7.00	0.00	40.00	27111.41	0.07	12.83	55452
713.05	-1.77	-1.95	7.00	0.00	40.00	27091.27	0.07	12.83	55560
739.54	-5.47	-3.70	7.00	0.00	40.00	27091.27	0.07	12.83	55667
693.80	-6.09	-0.63	7.00	0.00	40.00	27091.27	0.07	12.83	55775
513.01	-6.76	-0.67	7.00	0.00	40.00	27092.11	0.07	12.83	55882
61.73	-8.32	-1.56	7.00	-220.22	-225.00	27095.46	0.07	12.83	55990
16.59	-10.96	-2.64	7.00	-282.71	-278.00	27074.48	0.07	12.83	56098
0.23	-10.77	0.19	7.00	-224.12	-228.00	27022.44	0.07	12.83	56206
0.23	-11.08	-0.32	7.00	-238.35	-240.00	26937.67	0.07	12.83	56314
0.23	-11.20	-0.11	7.00	-235.70	-238.00	26834.43	0.07	12.83	56422
0.23	-13.12	-1.92	7.00	-296.65	-290.00	26720.28	0.07	12.83	56529
0.23	-7.78	5.34	7.00	-82.95	-109.00	26595.22	0.07	12.83	56637
0.19	-4.83	2.96	7.00	-18.52	-55.00	26474.35	0.07	12.83	56745
0.19	-0.61	4.22	7.00	-2.64	-42.00	26362.72	0.07	12.83	56853
236.67	0.61	1.22	7.00	0.00	40.00	26268.72	0.07	12.83	56961
522.50	1.74	1.12	7.00	0.00	40.00	26212.48	0.07	12.83	57068
703.36	-0.54	-2.27	7.00	0.00	40.00	26205.77	0.07	12.83	57176
732.83	-3.26	-2.73	7.00	0.00	40.00	26205.77	0.07	12.83	57283
719.58	-3.97	-0.71	7.00	0.00	40.00	26205.77	0.07	12.83	57391
570.02	-4.41	-0.44	7.00	0.00	40.00	26205.77	0.07	12.83	57498
31.30	-5.69	-1.28	7.00	-186.39	-197.00	26206.60	0.07	12.83	57607
0.23	-7.70	-2.02	7.00	-228.98	-232.00	26188.98	0.07	12.83	57714
0.23	-10.15	-2.45	7.00	-268.95	-266.00	26146.17	0.07	12.83	57822
0.23	-11.59	-1.44	7.00	-267.23	-265.00	26067.28	0.07	12.83	57930
0.23	-9.22	2.36	7.00	-160.91	-175.00	25964.04	0.07	12.83	58038
0.19	-11.49	-2.27	7.00	-282.68	-278.00	25852.40	0.07	12.83	58145
0.23	-8.65	2.85	7.00	-143.76	-161.00	25731.54	0.07	12.83	58254
0.19	-4.49	4.15	7.00	-12.89	-50.00	25609.84	0.07	12.83	58361
0.19	1.36	5.85	7.00	8.94	47.00	25498.20	0.07	12.83	58469
470.16	2.20	0.84	7.00	0.00	40.00	25429.38	0.07	12.83	58576
696.97	-1.44	-3.64	7.00	0.00	40.00	25418.47	0.07	12.83	58684
749.73	-3.42	-1.98	7.00	0.00	40.00	25418.47	0.07	12.83	58791
753.15	-4.88	-1.47	7.00	0.00	40.00	25418.47	0.07	12.83	58899
732.83	-6.30	-1.42	7.00	0.00	40.00	25418.47	0.07	12.83	59006
681.25	-8.16	-1.86	7.00	0.00	40.00	25419.31	0.07	12.83	59115
257.49	-10.41	-2.25	7.00	-135.74	-154.00	25420.15	0.07	12.83	59223
35.63	-10.57	-0.16	7.00	-226.10	-230.00	25405.04	0.07	12.83	59330
4.21	-9.72	0.84	7.00	-197.66	-206.00	25366.43	0.07	12.83	59439
0.23	-8.04	1.68	7.00	-159.33	-174.00	25302.64	0.07	12.83	59546
0.00	-6.37	1.67	7.00	-138.15	-156.00	25222.90	0.07	12.83	59654
0.19	-1.26	5.11	7.00	-0.73	-40.00	25133.93	0.07	12.83	59761
0.14	1.47	2.73	7.00	-3.29	-42.00	25053.36	0.02	12.62	60026
263.58	4.10	2.63	7.00	0.00	40.00	24903.11	0.02	12.62	60134
668.92	0.87	-3.23	7.00	0.00	40.00	24881.30	0.02	12.62	60241
719.58	-1.87	-2.74	7.00	0.00	40.00	24881.30	0.02	12.62	60349
726.18	-3.46	-1.59	7.00	0.00	40.00	24882.13	0.02	12.62	60456
703.36	-5.86	-2.40	7.00	0.00	40.00	24882.13	0.02	12.62	60564
557.12	-6.90	-1.04	7.00	0.00	40.00	24884.65	0.02	12.62	60672
22.04	-8.64	-1.74	7.00	-231.29	-234.00	24888.01	0.02	12.62	60779
0.23	-10.33	-1.69	7.00	-252.54	-252.00	24870.38	0.02	12.62	60888
0.23	-14.99	-4.65	7.00	-370.60	-352.00	24820.86	0.02	12.62	60995
0.23	-17.01	-2.02	7.00	-343.47	-329.00	24736.93	0.02	12.62	61103
0.23	-13.90	3.11	7.00	-201.51	-209.00	24629.49	0.02	12.62	61211
0.23	-14.18	-0.28	7.00	-272.89	-270.00	24511.99	0.02	12.62	61319
0.23	-12.48	1.70	7.00	-211.97	-218.00	24384.41	0.02	12.62	61426
0.23	-7.86	4.62	7.00	-95.23	-120.00	24251.79	0.02	12.62	61535
0.19	-4.05	3.82	7.00	-12.62	-50.00	24125.89	0.02	12.62	61642
440.84	-1.00	3.05	7.00	0.00	40.00	24011.74	0.02	12.62	61750
577.90	0.04	1.04	7.00	0.00	40.00	23940.40	0.02	12.62	61857
713.05	-3.51	-3.55	7.00	0.00	40.00	23930.33	0.02	12.62	61965
719.58	-6.11	-2.60	7.00	0.00	40.00	23930.33	0.02	12.62	62072
713.05	-6.33	-0.22	7.00	0.00	40.00	23930.33	0.02	12.62	62180
552.04	-6.47	-0.14	7.00	0.00	40.00	23930.33	0.02	12.62	62288
14.95	-7.63	-1.17	7.00	-207.56	-214.00	23932.00	0.02	12.62	62396
0.23	-10.01	-2.37	7.00	-262.14	-260.00	23913.54	0.02	12.62	62503
0.23	-10.83	-0.82	7.00	-241.57	-243.00	23858.98	0.02	12.62	62611
0.23	-8.73	2.10	7.00	-156.58	-171.00	23770.85	0.02	12.62	62720
0.19	-8.59	0.14	7.00	-194.05	-203.00	23668.45	0.02	12.62	62827
0.19	-6.25	2.34	7.00	-120.34	-141.00	23554.30	0.02	12.62	62935
0.19	-4.28	1.97	7.00	-20.57	-57.00	23439.31	0.02	12.62	63043
0.19	-1.26	3.01	7.00	-8.80	-47.00	23332.72	0.02	12.62	63151
0.19	-0.94	0.32	7.00	-18.75	-55.00	23242.07	0.02	12.62	63258
57.64	-0.70	0.23	7.00	-11.87	-49.00	23163.17	0.02	12.62	63366
407.65	0.88	1.59	7.00	0.00	40.00	23093.51	0.02	12.62	63473
639.06	-2.97	-3.85	7.00	0.00	40.00	23062.45	0.02	12.62	63581
700.16	-4.18	-1.21	7.00	0.00	40.00	23062.45	0.02	12.62	63689
703.36	-5.20	-1.02	7.00	0.00	40.00	23062.45	0.02	12.62	63797
596.71	-5.67	-0.47	7.00	0.00	40.00	23063.29	0.02	12.62	63904
63.04	-7.56	-1.89	7.00	-213.71	-220.00	23067.49	0.02	12.62	64012
1.65	-11.81	-4.25	7.00	-322.48	-311.00	23049.02	0.02	12.62	64119
0.23	-16.18	-4.37	7.00	-380.03	-360.00	22992.79	0.02	12.62	64228
0.23	-16.75	-0.57	7.00	-311.24	-302.00	22902.14	0.02	12.62	64335
0.23	-16.12	0.64	7.00	-278.98	-275.00	22793.02	0.02	12.62	64443
0.23	-11.09	5.03	7.00	-127.71	-147.00	22669.64	0.02	12.62	64551
0.19	-7.03	4.05	7.00	-96.09	-120.00	22546.26	0.02	12.62	64659
0.19	-3.81	3.22	7.00	-14.39	-52.00	22428.75	0.02	12.62	64766
31.30	-1.40	2.41	7.00	-9.58	-48.00	22324.67	0.02	12.62	64874
368.28	0.49	1.89	7.00	0.00	40.00	22236.54	0.02	12.62	64983
659.82	0.37	-0.12	7.00	0.00	40.00	22189.54	0.02	12.62	65090
763.52	-3.73	-4.11	7.00	0.00	40.00	22187.02	0.02	12.62	65198
767.01	-5.80	-2.07	7.00	0.00	40.00	22187.02	0.02	12.62	65305
749.73	-6.74	-0.94	7.00	0.00	40.00	22187.02	0.02	12.62	65413
476.68	-7.49	-0.76	7.00	0.00	40.00	22190.38	0.02	12.62	65520
1.92	-11.54	-4.05	7.00	-314.93	-305.00	22196.26	0.02	12.62	65628
0.23	-13.83	-2.29	7.00	-308.66	-300.00	22166.04	0.02	12.62	65735
0.19	-13.33	0.50	7.00	-246.59	-247.00	22093.02	0.02	12.62	65844
0.19	-14.57	-1.25	7.00	-297.21	-290.00	21994.81	0.02	12.62	65951
0.23	-12.77	1.80	7.00	-213.57	-220.00	21878.99	0.02	12.62	66059
0.23	-8.95	3.82	7.00	-124.95	-145.00	21753.92	0.02	12.62	66167
0.19	-5.07	3.89	7.00	-74.62	-102.00	21630.54	0.02	12.62	66275
0.19	-1.32	3.75	7.00	-6.01	-45.00	21512.20	0.02	12.62	66382
4.47	2.23	3.55	7.00	2.13	41.00	21407.28	0.02	12.62	66490
481.08	3.80	1.56	7.00	0.00	40.00	21346.01	0.02	12.62	66597
713.05	2.13	-1.66	7.00	0.00	40.00	21340.97	0.02	12.62	66706
749.73	-0.31	-2.44	7.00	0.00	40.00	21340.97	0.02	12.62	66813
719.58	-1.02	-0.71	7.00	0.00	40.00	21340.97	0.02	12.62	66921
684.36	-1.60	-0.58	7.00	0.00	40.00	21340.97	0.02	12.62	67028
604.95	-3.93	-2.33	7.00	0.00	40.00	21341.81	0.02	12.62	67136
19.39	-8.22	-4.30	7.00	-277.31	-273.00	21341.81	0.02	12.62	67244
0.23	-11.57	-3.35	7.00	-301.32	-294.00	21306.56	0.02	12.62	67352
0.23	-13.37	-1.80	7.00	-293.16	-287.00	21234.38	0.02	12.62	67460
0.23	-13.50	-0.13	7.00	-261.41	-260.00	21133.66	0.02	12.62	67567
0.23	-12.58	0.93	7.00	-228.59	-232.00	21018.67	0.02	12.62	67676
0.23	-11.15	1.43	7.00	-200.58	-209.00	20894.44	0.02	12.62	67783
0.23	-7.40	3.75	7.00	-106.73	-129.00	20768.54	0.02	12.62	67891
0.19	-5.39	2.01	7.00	-116.26	-137.00	20644.32	0.02	12.62	67999
0.19	-1.31	4.08	7.00	-4.63	-43.00	20525.14	0.02	12.62	68107
123.08	3.44	4.74	7.00	0.00	40.00	20416.02	0.02	12.62	68214
602.19	1.31	-2.13	7.00	0.00	40.00	20347.20	0.02	12.62	68322
753.15	-2.24	-3.55	7.00	0.00	40.00	20336.29	0.02	12.62	68429
763.52	-4.07	-1.83	7.00	0.00	40.00	20336.29	0.02	12.62	68537
729.50	-5.19	-1.11	7.00	0.00	40.00	20337.96	0.02	12.62	68644
577.90	-6.17	-0.99	7.00	0.00	40.00	20338.80	0.02	12.62	68752
7.07	-8.12	-1.95	7.00	-229.89	-233.00	20339.64	0.02	12.62	68860
0.23	-10.87	-2.75	7.00	-280.56	-276.00	20313.62	0.02	12.62	68968
0.23	-10.30	0.58	7.00	-206.81	-214.00	20254.87	0.02	12.62	69075
0.19	-11.81	-1.51	7.00	-267.65	-265.00	20173.45	0.02	12.62	69184
0.19	-14.13	-2.32	7.00	-313.02	-303.00	20076.93	0.02	12.62	69292
0.23	-10.50	3.63	7.00	-148.29	-164.00	19967.82	0.02	12.62	69399
0.19	-3.76	6.74	7.00	-0.21	-40.00	19855.35	0.02	12.62	69507
0.19	-1.29	2.47	7.00	-11.07	-49.00	19753.79	0.02	12.62	69615
0.87	1.83	3.12	7.00	-0.56	-40.00	19669.85	0.02	12.62	69723
289.35	2.97	1.15	7.00	0.00	40.00	19605.23	0.02	12.62	69830
687.49	1.10	-1.87	7.00	0.00	40.00	19579.20	0.02	12.62	69938
749.73	-0.03	-1.13	7.00	0.00	40.00	19579.20	0.02	12.62	70045
770.51	-0.42	-0.39	7.00	0.00	40.00	19579.20	0.02	12.62	70153
777.56	-0.82	-0.40	7.00	0.00	40.00	19579.20	0.02	12.62	70260
760.05	-1.69	-0.87	7.00	0.00	40.00	19579.20	0.02	12.62	70368
189.62	-6.72	-5.03	7.00	-201.94	-210.00	19580.88	0.02	12.62	70476
0.23	-10.00	-3.27	7.00	-280.02	-276.00	19567.45	0.02	12.62	70584
0.23	-10.10	-0.11	7.00	-218.04	-223.00	19508.70	0.02	12.62	70691
0.19	-8.83	1.28	7.00	-174.30	-186.00	19418.89	0.02	12.62	70800
0.19	-8.01	0.82	7.00	-172.92	-185.00	19313.14	0.02	12.62	70907
0.19	-4.89	3.12	7.00	-17.54	-54.00	19202.34	0.02	12.62	71015
0.19	-2.11	2.77	7.00	-11.92	-50.00	19101.62	0.02	12.62	71122
0.19	1.51	3.62	7.00	0.63	40.00	19015.17	0.02	12.62	71230
117.21	1.68	0.17	7.00	0.00	40.00	18964.81	0.02	12.62	71339
722.87	-0.40	-2.08	7.00	0.00	40.00	18960.61	0.02	12.62	71446
781.11	-1.35	-0.95	7.00	0.00	40.00	18960.61	0.02	12.62	71554
784.68	-3.93	-2.58	7.00	0.00	40.00	18960.61	0.02	12.62	71661
784.68	-5.43	-1.49	7.00	0.00	40.00	18963.97	0.02	12.62	71769
719.58	-7.47	-2.05	7.00	0.00	40.00	18969.01	0.07	13.28	72032
0.14	-16.58	-9.11	7.00	-495.28	-457.00	18984.95	0.07	13.28	72139
0.23	-17.52	-0.94	7.00	-344.37	-330.00	18936.27	0.07	13.28	72248
0.23	-17.64	-0.12	7.00	-329.56	-317.00	18853.18	0.07	13.28	72355
0.23	-13.19	4.45	7.00	-179.16	-191.00	18744.91	0.07	13.28	72463
0.23	-15.63	-2.44	7.00	-349.32	-334.00	18622.36	0.07	13.28	72571
0.23	-11.08	4.55	7.00	-149.14	-165.00	18493.10	0.07	13.28	72679
0.19	-7.61	3.47	7.00	-124.56	-144.00	18364.68	0.07	13.28	72786
0.19	-4.58	3.03	7.00	-18.63	-55.00	18242.14	0.07	13.28	72895
39.73	-3.68	0.90	7.00	-21.59	-58.00	18131.35	0.07	13.28	73003
520.11	-0.50	3.18	7.00	0.00	40.00	18037.34	0.07	13.28	73110
716.31	-2.42	-1.93	7.00	0.00	40.00	17981.95	0.07	13.28	73218
760.05	-5.77	-3.35	7.00	0.00	40.00	17976.07	0.07	13.28	73325
760.05	-6.77	-1.00	7.00	0.00	40.00	17976.07	0.07	13.28	73433
742.92	-6.85	-0.07	7.00	0.00	40.00	17976.07	0.07	13.28	73540
542.02	-7.31	-0.46	7.00	0.00	40.00	17978.59	0.07	13.28	73648
39.51	-10.26	-2.95	7.00	-285.21	-280.00	17985.30	0.07	13.28	73756
0.23	-14.67	-4.40	7.00	-375.80	-356.00	17964.32	0.07	13.28	73864
0.23	-15.34	-0.67	7.00	-310.18	-301.00	17898.01	0.07	13.28	73972
0.23	-15.60	-0.26	7.00	-305.36	-297.00	17803.17	0.07	13.28	74080
0.19	-14.26	1.34	7.00	-255.62	-255.00	17688.18	0.07	13.28	74187
0.23	-16.05	-1.79	7.00	-341.97	-328.00	17560.60	0.07	13.28	74296
0.23	-7.11	8.95	7.00	-8.39	-46.00	17427.99	0.07	13.28	74403
0.19	-2.93	4.18	7.00	-9.64	-48.00	17305.44	0.07	13.28	74511
34.01	2.68	5.61	7.00	8.64	47.00	17202.20	0.07	13.28	74618
693.80	3.04	0.35	7.00	0.00	40.00	17140.09	0.07	13.28	74726
774.03	1.73	-1.31	7.00	0.00	40.00	17130.86	0.07	13.28	74833
774.03	-1.10	-2.82	7.00	0.00	40.00	17130.86	0.07	13.28	74941
749.73	-2.15	-1.05	7.00	0.00	40.00	17130.86	0.07	13.28	75049
722.87	-2.73	-0.58	7.00	0.00	40.00	17131.70	0.07	13.28	75157
537.07	-4.96	-2.23	7.00	0.00	40.00	17133.38	0.07	13.28	75265
48.00	-9.59	-4.63	7.00	-308.37	-299.00	17139.25	0.07	13.28	75372
12.26	-13.55	-3.95	7.00	-351.65	-336.00	17113.24	0.07	13.28	75480
0.23	-11.29	2.26	7.00	-197.71	-206.00	17046.92	0.07	13.28	75588
0.19	-14.60	-3.31	7.00	-352.98	-337.00	16957.96	0.07	13.28	75696
0.23	-14.14	0.46	7.00	-271.60	-268.00	16850.52	0.07	13.28	75803
0.23	-9.89	4.25	7.00	-139.33	-157.00	16728.82	0.07	13.28	75912
0.19	-5.86	4.03	7.00	-90.26	-116.00	16605.43	0.07	13.28	76019
0.19	-3.28	2.59	7.00	-16.95	-54.00	16487.93	0.07	13.28	76127
66.41	0.71	3.98	7.00	0.00	40.00	16378.81	0.07	13.28	76234
559.68	2.14	1.43	7.00	0.00	40.00	16309.99	0.07	13.28	76342
719.58	-0.73	-2.86	7.00	0.00	40.00	16294.88	0.07	13.28	76450
749.73	-4.06	-3.34	7.00	0.00	40.00	16294.88	0.07	13.28	76558
650.84	-5.42	-1.36	7.00	0.00	40.00	16294.88	0.07	13.28	76665
83.20	-6.72	-1.30	7.00	-194.35	-203.00	16295.72	0.07	13.28	76773
0.19	-6.77	-0.05	7.00	-183.74	-194.00	16277.25	0.07	13.28	76880
0.23	-8.33	-1.56	7.00	-234.75	-237.00	16236.13	0.07	13.28	76989
0.23	-9.11	-0.78	7.00	-229.44	-233.00	16170.66	0.07	13.28	77096
0.52	-10.33	-1.23	7.00	-254.68	-254.00	16081.69	0.07	13.28	77204
0.23	-10.58	-0.24	7.00	-238.30	-240.00	15975.09	0.07	13.28	77313
0.23	-9.30	1.28	7.00	-190.91	-200.00	15859.26	0.07	13.28	77420
0.23	-5.81	3.49	7.00	-100.29	-124.00	15740.92	0.07	13.28	77528
0.19	-0.99	4.82	7.00	-1.96	-41.00	15625.93	0.07	13.28	77635
0.19	0.85	1.84	7.00	-8.99	-47.00	15527.73	0.07	13.28	77743
25.24	4.40	3.55	7.00	6.03	45.00	15444.63	0.07	13.28	77851
376.89	4.15	-0.25	7.00	0.00	40.00	15396.79	0.07	13.28	77959
693.80	1.36	-2.79	7.00	0.00	40.00	15392.59	0.07	13.28	78066
767.01	-0.37	-1.73	7.00	0.00	40.00	15393.43	0.07	13.28	78174
774.03	-2.70	-2.33	7.00	0.00	40.00	15396.79	0.07	13.28	78281
534.62	-6.58	-3.88	7.00	0.00	40.00	15400.99	0.07	13.28	78389
0.09	-10.43	-3.85	7.00	-308.57	-300.00	15409.38	0.07	13.28	78496
0.23	-11.69	-1.26	7.00	-273.38	-270.00	15370.77	0.07	13.28	78605
0.23	-14.97	-3.28	7.00	-357.43	-341.00	15300.27	0.07	13.28	78712
0.23	-18.20	-3.22	7.00	-399.11	-376.00	15204.58	0.07	13.28	78820
0.23	-16.57	1.63	7.00	-280.43	-276.00	15088.75	0.07	13.28	78928
0.23	-16.45	0.12	7.00	-309.15	-300.00	14959.50	0.07	13.28	79036
0.23	-15.10	1.35	7.00	-266.58	-264.00	14822.68	0.07	13.28	79144
0.23	-13.39	1.71	7.00	-236.49	-239.00	14684.19	0.07	13.28	79252
0.23	-5.77	7.62	7.00	-17.05	-54.00	14545.70	0.07	13.28	79360
174.91	-1.60	4.16	7.00	0.00	40.00	14425.68	0.07	13.28	79467
729.50	-1.45	0.15	7.00	0.00	40.00	14345.10	0.07	13.28	79575
746.32	-6.04	-4.58	7.00	0.00	40.00	14320.76	0.07	13.28	79683
696.97	-7.84	-1.80	7.00	0.00	40.00	14321.60	0.07	13.28	79791
662.84	-9.76	-1.92	7.00	0.00	40.00	14324.12	0.07	13.28	79898
354.91	-10.91	-1.15	7.00	-8.98	-47.00	14324.12	0.07	13.28	80006
0.19	-11.47	-0.56	7.00	-256.36	-256.00	14320.76	0.07	13.28	80113
0.23	-11.32	0.15	7.00	-240.26	-242.00	14288.87	0.07	13.28	80222
0.23	-12.30	-0.98	7.00	-275.83	-272.00	14221.72	0.07	13.28	80329
0.23	-11.40	0.90	7.00	-226.32	-230.00	14130.23	0.07	13.28	80437
0.19	-10.45	0.95	7.00	-212.71	-219.00	14021.96	0.07	13.28	80545
0.23	-8.95	1.50	7.00	-181.80	-193.00	13901.93	0.07	13.28	80653
0.19	-7.33	1.62	7.00	-157.92	-173.00	13778.55	0.07	13.28	80760
0.19	-4.04	3.29	7.00	-16.19	-53.00	13650.97	0.07	13.28	80868
0.19	1.95	6.00	7.00	10.59	48.00	13532.62	0.07	13.28	80976
7.39	3.69	1.74	7.00	-1.71	-41.00	13458.76	0.07	13.28	81084
487.75	1.93	-1.77	7.00	0.00	40.00	13420.15	0.07	13.28	81191
678.15	-2.20	-4.13	7.00	0.00	40.00	13410.08	0.07	13.28	81299
739.54	-2.89	-0.69	7.00	0.00	40.00	13411.76	0.07	13.28	81406
742.92	-5.59	-2.70	7.00	0.00	40.00	13411.76	0.07	13.28	81514
690.64	-6.62	-1.02	7.00	0.00	40.00	13412.60	0.07	13.28	81622
128.59	-8.33	-1.71	7.00	-204.80	-212.00	13417.63	0.07	13.28	81729
2.84	-12.58	-4.25	7.00	-344.99	-330.00	13404.20	0.07	13.28	81838
5.08	-14.43	-1.85	7.00	-321.59	-311.00	13362.24	0.07	13.28	81945
0.23	-15.67	-1.24	7.00	-325.78	-314.00	13286.70	0.07	13.28	82053
0.23	-18.86	-3.19	7.00	-407.31	-383.00	13183.46	0.07	13.28	82161
0.19	-17.98	0.88	7.00	-314.14	-304.00	13066.79	0.07	13.28	82269
0.23	-14.58	3.40	7.00	-218.45	-224.00	12937.53	0.07	13.28	82376
0.19	-9.43	5.15	7.00	-115.19	-137.00	12805.76	0.07	13.28	82485
0.19	-4.27	5.15	7.00	-9.33	-47.00	12676.50	0.07	13.28	82592
0.14	0.26	4.54	7.00	0.27	40.00	12560.67	0.07	13.28	82700
503.68	1.57	1.30	7.00	0.00	40.00	12485.97	0.07	13.28	82807
739.54	-1.47	-3.04	7.00	0.00	40.00	12466.66	0.07	13.28	82915
774.03	-2.77	-1.29	7.00	0.00	40.00	12466.66	0.07	13.28	83022
774.03	-5.45	-2.68	7.00	0.00	40.00	12466.66	0.07	13.28	83131
756.59	-6.48	-1.03	7.00	0.00	40.00	12469.18	0.07	13.28	83238
554.57	-8.30	-1.81	7.00	0.00	40.00	12472.54	0.07	13.28	83346
24.77	-11.21	-2.91	7.00	-298.87	-291.00	12480.93	0.07	13.28	83453
0.19	-15.59	-4.38	7.00	-387.50	-366.00	12465.83	0.07	13.28	83561
0.23	-16.32	-0.73	7.00	-324.35	-313.00	12409.59	0.07	13.28	83670
0.23	-12.10	4.22	7.00	-169.29	-182.00	12318.10	0.07	13.28	83777
0.23	-9.43	2.67	7.00	-164.72	-178.00	12214.87	0.10	12.32	84042
0.19	-2.69	6.74	7.00	3.08	42.00	11921.94	0.10	12.32	84151
0.19	8.39	11.08	7.00	238.76	241.00	11833.81	0.10	12.32	84258
246.87	4.28	-4.11	7.00	0.00	40.00	11826.25	0.10	12.32	84366
693.80	2.19	-2.09	7.00	0.00	40.00	11826.25	0.10	12.32	84473
726.18	0.97	-1.22	7.00	0.00	40.00	11826.25	0.10	12.32	84581
732.83	-1.13	-2.09	7.00	0.00	40.00	11827.09	0.10	12.32	84688
703.36	-4.56	-3.43	7.00	0.00	40.00	11829.61	0.10	12.32	84796
61.40	-6.85	-2.29	7.00	-208.99	-216.00	11836.32	0.10	12.32	84904
0.23	-8.96	-2.11	7.00	-238.94	-241.00	11815.34	0.10	12.32	85012
0.23	-7.47	1.50	7.00	-148.32	-165.00	11759.95	0.10	12.32	85120
0.23	-9.76	-2.29	7.00	-252.29	-252.00	11682.73	0.10	12.32	85228
0.23	-10.94	-1.19	7.00	-244.78	-246.00	11581.16	0.10	12.32	85336
0.23	-12.10	-1.15	7.00	-258.35	-257.00	11461.98	0.10	12.32	85443
0.23	-9.07	3.03	7.00	-137.26	-155.00	11333.56	0.10	12.32	85552
0.19	-4.53	4.53	7.00	-10.28	-48.00	11202.62	0.10	12.32	85659
0.19	-0.11	4.42	7.00	0.19	40.00	11081.76	0.10	12.32	85767
28.59	3.11	3.22	7.00	1.68	41.00	11002.02	0.10	12.32	85874
700.16	0.90	-2.22	7.00	0.00	40.00	10979.36	0.10	12.32	85982
756.59	-1.52	-2.42	7.00	0.00	40.00	10979.36	0.10	12.32	86089
760.05	-3.32	-1.80	7.00	0.00	40.00	10979.36	0.10	12.32	86198
749.73	-4.26	-0.93	7.00	0.00	40.00	10981.04	0.10	12.32	86305
583.21	-7.10	-2.84	7.00	0.00	40.00	10986.08	0.10	12.32	86413
0.19	-10.44	-3.34	7.00	-281.68	-277.00	10989.43	0.10	12.32	86520
0.23	-11.73	-1.29	7.00	-256.58	-256.00	10958.38	0.10	12.32	86628
0.23	-13.55	-1.82	7.00	-289.52	-284.00	10895.43	0.10	12.32	86736
0.23	-14.48	-0.93	7.00	-283.25	-278.00	10808.98	0.10	12.32	86844
0.23	-14.34	0.14	7.00	-260.24	-259.00	10702.38	0.10	12.32	86951
0.23	-15.44	-1.09	7.00	-298.28	-291.00	10585.71	0.10	12.32	87060
0.23	-10.57	4.87	7.00	-119.10	-140.00	10464.01	0.10	12.32	87168
0.19	-3.91	6.66	7.00	-0.23	-40.00	10346.50	0.10	12.32	87275
0.19	0.46	4.36	7.00	1.33	41.00	10240.74	0.10	12.32	87383
89.27	1.55	1.10	7.00	0.00	40.00	10179.47	0.10	12.32	87491
700.16	-1.66	-3.21	7.00	0.00	40.00	10172.76	0.10	12.32	87599
739.54	-3.77	-2.11	7.00	0.00	40.00	10172.76	0.10	12.32	87706
684.36	-5.48	-1.71	7.00	0.00	40.00	10172.76	0.10	12.32	87814
449.03	-5.97	-0.49	7.00	0.00	40.00	10173.60	0.10	12.32	87921
5.36	-8.33	-2.36	7.00	-236.01	-238.00	10176.12	0.10	12.32	88029
0.23	-8.62	-0.29	7.00	-198.34	-207.00	10150.94	0.10	12.32	88136
0.19	-7.81	0.81	7.00	-166.28	-180.00	10096.38	0.10	12.32	88245
0.19	-7.62	0.19	7.00	-176.33	-188.00	10024.20	0.10	12.32	88352
0.19	-8.03	-0.41	7.00	-193.31	-202.00	9936.07	0.10	12.32	88460
0.19	-8.10	-0.07	7.00	-187.53	-198.00	9833.67	0.10	12.32	88567
0.19	-9.83	-1.73	7.00	-241.87	-243.00	9720.36	0.10	12.32	88676
0.23	-6.24	3.59	7.00	-91.19	-116.00	9599.49	0.10	12.32	88783
0.19	-3.60	2.64	7.00	-15.56	-53.00	9479.47	0.10	12.32	88891
0.19	0.74	4.33	7.00	1.90	41.00	9369.51	0.10	12.32	88998
206.48	2.25	1.52	7.00	0.00	40.00	9299.85	0.10	12.32	89106
709.81	-0.89	-3.14	7.00	0.00	40.00	9283.90	0.10	12.32	89213
713.05	-3.66	-2.77	7.00	0.00	40.00	9283.90	0.10	12.32	89321
641.98	-5.44	-1.78	7.00	0.00	40.00	9283.90	0.10	12.32	89428
639.06	-6.00	-0.55	7.00	0.00	40.00	9284.74	0.10	12.32	89536
264.81	-8.02	-2.03	7.00	-85.44	-112.00	9286.42	0.10	12.32	89645
18.60	-7.90	0.13	7.00	-180.24	-191.00	9278.87	0.10	12.32	89752
0.19	-10.84	-2.94	7.00	-278.50	-274.00	9257.88	0.10	12.32	89860
5.36	-10.23	0.61	7.00	-199.96	-208.00	9204.16	0.10	12.32	89967
0.19	-9.84	0.39	7.00	-199.61	-208.00	9126.95	0.10	12.32	90076
0.23	-8.16	1.68	7.00	-153.27	-169.00	9028.74	0.10	12.32	90183
0.19	-5.85	2.31	7.00	-112.19	-134.00	8923.83	0.10	12.32	90291
0.19	-4.14	1.71	7.00	-20.60	-57.00	8812.19	0.10	12.32	90398
0.19	-1.13	3.01	7.00	-7.99	-46.00	8707.28	0.10	12.32	90507
0.19	0.60	1.73	7.00	-8.84	-47.00	8618.31	0.10	12.32	90614
218.49	2.77	2.17	7.00	0.00	40.00	8542.77	0.10	12.32	90722
596.71	2.29	-0.49	7.00	0.00	40.00	8502.48	0.10	12.32	90829
749.73	0.57	-1.72	7.00	0.00	40.00	8501.64	0.10	12.32	90937
739.54	-1.57	-2.14	7.00	0.00	40.00	8502.48	0.10	12.32	91044
639.06	-2.34	-0.77	7.00	0.00	40.00	8505.00	0.10	12.32	91152
133.68	-4.81	-2.47	7.00	-3.24	-42.00	8512.55	0.10	12.32	91259
0.19	-10.25	-5.44	7.00	-321.25	-310.00	8513.39	0.10	12.32	91367
0.23	-13.02	-2.77	7.00	-302.00	-294.00	8480.66	0.10	12.32	91475
0.23	-17.21	-4.20	7.00	-382.23	-362.00	8406.79	0.10	12.32	91583
0.23	-19.75	-2.54	7.00	-380.25	-360.00	8303.56	0.10	12.32	91691
0.23	-26.40	-6.65	7.00	-544.35	-498.00	8183.53	0.10	12.32	91799
0.23	-21.87	4.53	7.00	-265.03	-263.00	8050.08	0.10	12.32	91907
0.23	-17.62	4.25	7.00	-218.31	-224.00	7912.43	0.10	12.32	92014
0.23	-15.46	2.16	7.00	-233.47	-236.00	7773.93	0.10	12.32	92123
0.23	-7.81	7.65	7.00	-29.35	-64.00	7637.96	0.10	12.32	92230
43.71	-3.35	4.46	7.00	-3.83	-43.00	7512.06	0.10	12.32	92338
255.09	-0.59	2.76	7.00	0.00	40.00	7403.79	0.10	12.32	92445
616.12	-0.48	0.10	7.00	0.00	40.00	7336.64	0.10	12.32	92553
687.49	-3.41	-2.93	7.00	0.00	40.00	7324.05	0.10	12.32	92660
713.05	-4.30	-0.89	7.00	0.00	40.00	7324.05	0.10	12.32	92768
726.18	-4.64	-0.34	7.00	0.00	40.00	7324.05	0.10	12.32	92875
373.42	-4.90	-0.26	7.00	0.00	40.00	7324.89	0.10	12.32	92983
0.19	-8.98	-4.08	7.00	-278.41	-274.00	7327.41	0.10	12.32	93091
0.23	-11.84	-2.86	7.00	-289.43	-284.00	7291.32	0.10	12.32	93199
0.23	-12.70	-0.86	7.00	-259.95	-259.00	7219.97	0.10	12.32	93306
0.23	-13.09	-0.38	7.00	-255.17	-255.00	7124.29	0.10	12.32	93414
0.23	-11.10	1.98	7.00	-183.35	-194.00	7008.46	0.10	12.32	93522
0.19	-7.01	4.10	7.00	-90.65	-116.00	6886.76	0.10	12.32	93630
0.19	-3.28	3.73	7.00	-10.43	-48.00	6766.73	0.10	12.32	93737
0.14	4.13	7.42	7.00	22.61	59.00	6658.46	0.10	12.32	93845
278.76	5.73	1.59	7.00	0.00	40.00	6596.35	0.10	12.32	93953
662.84	2.51	-3.22	7.00	0.00	40.00	6591.31	0.10	12.32	94060
703.36	1.39	-1.12	7.00	0.00	40.00	6591.31	0.10	12.32	94168
641.98	-0.54	-1.92	7.00	0.00	40.00	6591.31	0.10	12.32	94275
256.29	-0.92	-0.38	7.00	0.00	40.00	6591.31	0.10	12.32	94383
6.16	-1.04	-0.12	7.00	-20.19	-56.00	6591.31	0.10	12.32	94491
1.76	-2.38	-1.35	7.00	-28.50	-64.00	6587.11	0.10	12.32	94599
0.14	-5.75	-3.37	7.00	-224.48	-229.00	6578.72	0.10	12.32	94706
0.19	-9.89	-4.13	7.00	-290.68	-285.00	6542.63	0.10	12.32	94814
0.23	-12.31	-2.42	7.00	-286.25	-281.00	6472.12	0.10	12.32	94921
0.23	-13.40	-1.09	7.00	-273.09	-270.00	6375.60	0.10	12.32	95030
0.23	-10.24	3.16	7.00	-149.27	-165.00	6261.45	0.10	12.32	95137
0.19	-6.75	3.49	7.00	-99.62	-123.00	6140.59	0.10	12.32	95245
0.19	-3.17	3.58	7.00	-10.72	-49.00	6024.76	0.10	12.32	95352
0.14	-1.95	1.22	7.00	-17.19	-54.00	5918.16	0.10	12.32	95461
23.37	0.49	2.45	7.00	-5.15	-44.00	5827.51	0.10	12.32	95568
588.58	2.73	2.24	7.00	0.00	40.00	5751.97	0.10	12.32	95676
729.50	3.30	0.57	7.00	0.00	40.00	5717.56	0.10	12.32	95783
784.68	1.66	-1.65	7.00	0.00	40.00	5716.72	0.06	11.70	96047
532.17	-4.01	-5.66	7.00	0.00	40.00	5717.56	0.06	11.70	96154
21.32	-9.03	-5.03	7.00	-287.12	-282.00	5720.08	0.06	11.70	96262
12.88	-12.27	-3.24	7.00	-289.80	-284.00	5692.38	0.06	11.70	96370
4.21	-10.81	1.45	7.00	-179.27	-191.00	5635.31	0.06	11.70	96478
0.23	-12.40	-1.59	7.00	-258.68	-258.00	5560.60	0.06	11.70	96585
0.23	-9.29	3.11	7.00	-128.45	-148.00	5469.96	0.06	11.70	96693
0.19	-8.31	0.99	7.00	-159.25	-174.00	5370.08	0.06	11.70	96801
0.19	-5.20	3.11	7.00	-80.53	-107.00	5264.32	0.06	11.70	96909
0.19	-2.02	3.18	7.00	-8.41	-47.00	5158.56	0.06	11.70	97016
0.19	1.04	3.07	7.00	-1.68	-41.00	5061.20	0.06	11.70	97124
25.40	2.68	1.63	7.00	-2.29	-41.00	4978.94	0.06	11.70	97231
296.16	3.49	0.81	7.00	0.00	40.00	4910.12	0.06	11.70	97339
687.49	1.99	-1.49	7.00	0.00	40.00	4874.87	0.06	11.70	97446
693.80	-0.95	-2.95	7.00	0.00	40.00	4874.87	0.06	11.70	97554
585.89	-2.61	-1.66	7.00	0.00	40.00	4874.87	0.06	11.70	97661
224.75	-4.09	-1.48	7.00	0.00	40.00	4875.71	0.06	11.70	97770
63.70	-7.36	-3.26	7.00	-225.02	-229.00	4876.55	0.06	11.70	97878
14.61	-12.44	-5.08	7.00	-328.65	-317.00	4853.04	0.06	11.70	97985
0.23	-16.11	-3.67	7.00	-343.63	-329.00	4792.61	0.06	11.70	98093
0.23	-15.43	0.68	7.00	-248.86	-249.00	4701.12	0.06	11.70	98201
0.23	-13.20	2.23	7.00	-191.67	-201.00	4592.85	0.06	11.70	98309
0.19	-10.80	2.40	7.00	-160.12	-174.00	4474.50	0.06	11.70	98416
0.19	-6.92	3.88	7.00	-85.20	-111.00	4354.48	0.06	11.70	98524
0.19	-1.68	5.24	7.00	0.64	40.00	4238.65	0.06	11.70	98632
5.65	-1.50	0.18	7.00	-19.09	-56.00	4156.39	0.06	11.70	98740
411.42	-2.73	-1.23	7.00	0.00	40.00	4105.20	0.06	11.70	98847
633.25	-1.79	0.94	7.00	0.00	40.00	4079.18	0.06	11.70	98955
729.50	-3.98	-2.19	7.00	0.00	40.00	4079.18	0.06	11.70	99062
659.82	-5.50	-1.52	7.00	0.00	40.00	4079.18	0.06	11.70	99170
503.68	-6.17	-0.67	7.00	0.00	40.00	4079.18	0.06	11.70	99277
244.57	-6.83	-0.66	7.00	-55.35	-86.00	4079.18	0.06	11.70	99385
30.93	-8.59	-1.77	7.00	-215.82	-221.00	4073.30	0.06	11.70	99492
4.47	-12.28	-3.69	7.00	-299.30	-292.00	4047.28	0.06	11.70	99601
0.23	-12.63	-0.34	7.00	-236.42	-239.00	3984.33	0.06	11.70	99708
0.23	-12.13	0.49	7.00	-213.93	-220.00	3892.84	0.06	11.70	99816
0.23	-13.53	-1.40	7.00	-268.14	-266.00	3786.25	0.06	11.70	99923
0.23	-10.57	2.96	7.00	-146.36	-163.00	3665.38	0.06	11.70	100032
0.23	-8.70	1.88	7.00	-146.09	-163.00	3542.00	0.06	11.70	100140
0.23	-6.63	2.07	7.00	-118.13	-139.00	3418.62	0.06	11.70	100247
0.19	-3.29	3.34	7.00	-10.71	-49.00	3298.59	0.06	11.70	100356
0.14	1.66	4.95	7.00	7.33	46.00	3191.16	0.06	11.70	100463
18.86	2.13	0.47	7.00	-8.79	-47.00	3125.69	0.06	11.70	100571
442.88	-1.46	-3.60	7.00	0.00	40.00	3094.63	0.06	11.70	100678
684.36	-3.94	-2.48	7.00	0.00	40.00	3087.08	0.06	11.70	100786
684.36	-5.69	-1.75	7.00	0.00	40.00	3087.08	0.06	11.70	100893
527.32	-6.71	-1.02	7.00	0.00	40.00	3087.92	0.06	11.70	101001
38.62	-8.63	-1.92	7.00	-218.16	-223.00	3090.44	0.06	11.70	101109
0.23	-12.59	-3.97	7.00	-308.53	-300.00	3074.49	0.06	11.70	101217
0.23	-11.54	1.05	7.00	-195.81	-205.00	3022.45	0.06	11.70	101324
0.23	-9.09	2.45	7.00	-139.15	-157.00	2942.71	0.06	11.70	101432
0.19	-8.29	0.80	7.00	-162.96	-177.00	2845.35	0.06	11.70	101540
0.19	-6.11	2.18	7.00	-109.66	-132.00	2740.43	0.06	11.70	101648
0.19	-3.18	2.93	7.00	-12.08	-50.00	2633.00	0.06	11.70	101755
0.19	1.24	4.42	7.00	4.21	43.00	2536.47	0.06	11.70	101863
0.19	2.24	1.00	7.00	-7.14	-45.00	2479.40	0.06	11.70	101970
72.88	1.28	-0.96	7.00	-6.58	-45.00	2452.54	0.06	11.70	102079
570.02	-0.32	-1.60	7.00	0.00	40.00	2423.16	0.06	11.70	102187
716.31	-2.94	-2.62	7.00	0.00	40.00	2418.13	0.06	11.70	102294
749.73	-3.85	-0.92	7.00	0.00	40.00	2419.81	0.06	11.70	102402
719.58	-4.85	-0.99	7.00	0.00	40.00	2422.33	0.06	11.70	102509
40.41	-6.72	-1.87	7.00	-194.57	-203.00	2429.04	0.06	11.70	102617
0.23	-11.15	-4.43	7.00	-301.01	-293.00	2413.93	0.06	11.70	102725
0.19	-11.32	-0.16	7.00	-217.53	-223.00	2360.21	0.06	11.70	102833
0.23	-10.96	0.36	7.00	-202.94	-211.00	2272.92	0.06	11.70	102940
0.23	-14.21	-3.25	7.00	-312.96	-303.00	2168.85	0.06	11.70	103049
0.23	-14.66	-0.46	7.00	-262.52	-261.00	2047.14	0.06	11.70	103156
0.19	-11.50	3.16	7.00	-153.19	-169.00	1916.21	0.06	11.70	103264
0.19	-9.89	1.61	7.00	-165.23	-179.00	1784.43	0.06	11.70	103372
0.19	-4.70	5.18	7.00	-6.65	-45.00	1657.69	0.06	11.70	103480
0.19	-2.75	1.96	7.00	-14.97	-52.00	1543.54	0.06	11.70	103587
23.83	1.54	4.29	7.00	3.25	42.00	1447.86	0.06	11.70	103695
681.25	-0.48	-2.02	7.00	0.00	40.00	1391.62	0.06	11.70	103802
753.15	-3.33	-2.86	7.00	0.00	40.00	1385.74	0.06	11.70	103911
732.83	-4.31	-0.97	7.00	0.00	40.00	1385.74	0.06	11.70	104018
267.30	-5.01	-0.70	7.00	-11.56	-49.00	1386.58	0.06	11.70	104126
0.19	-5.34	-0.33	7.00	-150.93	-167.00	1383.23	0.06	11.70	104233
0.23	-8.50	-3.16	7.00	-244.40	-245.00	1368.12	0.06	11.70	104341
0.23	-9.90	-1.40	7.00	-225.77	-230.00	1319.44	0.06	11.70	104450
0.19	-11.17	-1.27	7.00	-238.02	-240.00	1238.86	0.06	11.70	104557
0.23	-10.51	0.67	7.00	-191.46	-201.00	1139.82	0.06	11.70	104665
0.23	-9.22	1.28	7.00	-164.06	-178.00	1033.22	0.06	11.70	104773
0.23	-7.64	1.58	7.00	-139.69	-157.00	921.59	0.06	11.70	104881
0.19	-5.38	2.26	7.00	-99.68	-123.00	809.96	0.06	11.70	104988
0.19	-0.84	4.54	7.00	-0.16	-40.00	700.85	0.06	11.70	105096
0.19	1.50	2.34	7.00	-3.51	-42.00	606.84	0.06	11.70	105203
17.57	2.87	1.37	7.00	-3.57	-42.00	527.94	0.06	11.70	105311
407.65	3.58	0.71	7.00	0.00	40.00	461.64	0.06	11.70	105418
722.87	1.19	-2.38	7.00	0.00	40.00	430.58	0.06	11.70	105526
756.59	-2.12	-3.31	7.00	0.00	40.00	430.58	0.06	11.70	105634
675.06	-3.98	-1.86	7.00	0.00	40.00	433.10	0.06	11.70	105742
7.79	-6.38	-2.39	7.00	-204.19	-212.00	438.97	0.06	11.70	105849
0.19	-8.65	-2.27	7.00	-228.53	-232.00	426.38	0.06	11.70	105957
0.19	-12.95	-4.30	7.00	-319.35	-309.00	384.42	0.06	11.70	106064
0.23	-12.87	0.08	7.00	-230.94	-234.00	311.39	0.06	11.70	106172
0.33	-12.48	0.39	7.00	-220.14	-225.00	214.03	0.06	11.70	106280
0.23	-15.24	-2.76	7.00	-315.35	-305.00	105.76	0.06	11.70	106388
0.23	-13.05	2.20	7.00	-190.57	-200.00	-14.27	0.06	11.70	106496
0.23	-11.20	1.84	7.00	-176.03	-188.00	-141.01	0.06	11.70	106604
0.19	-8.78	2.42	7.00	-136.22	-154.00	-266.91	0.06	11.70	106712
0.52	-0.72	8.06	7.00	14.16	51.00	-389.45	0.06	11.70	106819
229.02	0.12	0.85	7.00	0.00	40.00	-469.19	0.06	11.70	106927
633.25	-3.22	-3.34	7.00	0.00	40.00	-489.33	0.06	11.70	107034
729.50	-5.40	-2.18	7.00	0.00	40.00	-489.33	0.06	11.70	107142
690.64	-7.53	-2.13	7.00	0.00	40.00	-489.33	0.06	11.70	107249
290.70	-7.81	-0.28	7.00	-9.74	-48.00	-486.82	0.06	11.70	107357
0.00	-9.81	-2.01	7.00	-236.76	-239.00	-488.49	0.06	11.70	107464
0.23	-12.40	-2.59	7.00	-278.67	-274.00	-512.83	0.06	11.70	107573
0.23	-10.71	1.69	7.00	-173.30	-186.00	-569.91	0.06	11.70	107680
0.19	-13.40	-2.70	7.00	-292.55	-286.00	-647.13	0.06	11.70	107788
0.23	-11.39	2.02	7.00	-174.74	-187.00	-747.85	0.09	12.63	108054
0.19	-4.15	7.24	7.00	0.78	40.00	-1029.87	0.09	12.63	108162
0.19	-2.07	2.07	7.00	-14.63	-52.00	-1112.12	0.09	12.63	108269
0.19	-3.17	-1.09	7.00	-30.06	-65.00	-1163.32	0.09	12.63	108377
403.90	-3.93	-0.76	7.00	0.00	40.00	-1212.84	0.09	12.63	108485
668.92	-3.78	0.15	7.00	0.00	40.00	-1236.34	0.09	12.63	108593
732.83	-6.21	-2.43	7.00	0.00	40.00	-1233.82	0.09	12.63	108700
696.97	-8.17	-1.96	7.00	0.00	40.00	-1229.63	0.09	12.63	108808
34.81	-11.35	-3.18	7.00	-292.96	-286.00	-1221.23	0.09	12.63	108915
0.23	-14.00	-2.65	7.00	-318.47	-308.00	-1238.86	0.09	12.63	109024
0.23	-13.84	0.16	7.00	-260.07	-259.00	-1290.06	0.09	12.63	109131
0.23	-18.21	-4.37	7.00	-405.93	-382.00	-1369.80	0.09	12.63	109239
0.23	-15.13	3.08	7.00	-217.91	-223.00	-1473.88	0.09	12.63	109347
0.19	-14.79	0.34	7.00	-268.52	-266.00	-1586.35	0.09	12.63	109455
0.23	-16.30	-1.51	7.00	-324.68	-313.00	-1708.05	0.09	12.63	109562
0.23	-12.63	3.67	7.00	-174.56	-187.00	-1838.15	0.09	12.63	109671
0.23	-8.56	4.07	7.00	-115.32	-137.00	-1967.40	0.09	12.63	109778
0.19	-2.99	5.57	7.00	-2.97	-42.00	-2091.63	0.09	12.63	109886
23.68	0.83	3.82	7.00	0.00	40.00	-2203.26	0.09	12.63	109993
375.15	0.00	-0.82	7.00	0.00	40.00	-2271.24	0.09	12.63	110101
656.82	-3.49	-3.49	7.00	0.00	40.00	-2285.51	0.09	12.63	110210
716.31	-6.86	-3.37	7.00	0.00	40.00	-2285.51	0.09	12.63	110317
656.82	-8.14	-1.28	7.00	0.00	40.00	-2285.51	0.09	12.63	110425
151.53	-9.50	-1.36	7.00	-189.86	-200.00	-2283.00	0.09	12.63	110532
4.61	-10.74	-1.24	7.00	-248.79	-249.00	-2298.94	0.09	12.63	110640
4.21	-11.14	-0.40	7.00	-237.28	-239.00	-2340.07	0.09	12.63	110748
4.08	-12.29	-1.15	7.00	-266.58	-264.00	-2405.54	0.09	12.63	110856
0.23	-10.85	1.44	7.00	-196.77	-205.00	-2496.19	0.09	12.63	110963
0.19	-8.16	2.69	7.00	-137.91	-156.00	-2598.59	0.09	12.63	111072
0.19	-6.97	1.20	7.00	-152.45	-168.00	-2705.18	0.09	12.63	111179
0.19	-4.37	2.60	7.00	-18.33	-55.00	-2816.81	0.09	12.63	111287
0.19	0.30	4.67	7.00	1.77	41.00	-2918.37	0.09	12.63	111394
0.19	1.53	1.22	7.00	-8.94	-47.00	-2981.32	0.09	12.63	111503
572.63	1.36	-0.16	7.00	0.00	40.00	-3014.06	0.09	12.63	111610
726.18	-1.04	-2.40	7.00	0.00	40.00	-3022.45	0.09	12.63	111718
742.92	-1.56	-0.52	7.00	0.00	40.00	-3022.45	0.09	12.63	111825
763.52	-2.27	-0.71	7.00	0.00	40.00	-3022.45	0.09	12.63	111933
709.81	-3.65	-1.39	7.00	0.00	40.00	-3022.45	0.09	12.63	112040
107.83	-5.16	-1.51	7.00	-160.63	-175.00	-3019.09	0.09	12.63	112148
0.19	-6.04	-0.88	7.00	-182.23	-193.00	-3032.52	0.09	12.63	112257
0.19	-8.49	-2.45	7.00	-244.66	-246.00	-3069.45	0.09	12.63	112364
0.23	-8.05	0.44	7.00	-181.38	-192.00	-3134.08	0.09	12.63	112472
0.23	-8.06	-0.01	7.00	-190.47	-200.00	-3218.02	0.09	12.63	112579
0.19	-11.39	-3.33	7.00	-299.06	-292.00	-3315.38	0.09	12.63	112688
0.23	-8.23	3.17	7.00	-129.03	-148.00	-3425.33	0.09	12.63	112795
0.19	-6.61	1.61	7.00	-139.76	-157.00	-3541.16	0.09	12.63	112903
0.19	-3.31	3.31	7.00	-12.81	-50.00	-3656.99	0.09	12.63	113011
0.19	1.09	4.40	7.00	2.65	42.00	-3764.42	0.09	12.63	113119
93.85	3.58	2.49	7.00	0.00	40.00	-3827.37	0.09	12.63	113226
700.16	1.10	-2.48	7.00	0.00	40.00	-3833.25	0.09	12.63	113334
760.05	-1.73	-2.83	7.00	0.00	40.00	-3833.25	0.09	12.63	113441
742.92	-3.42	-1.69	7.00	0.00	40.00	-3833.25	0.09	12.63	113549
510.66	-5.38	-1.96	7.00	0.00	40.00	-3830.73	0.09	12.63	113656
1.28	-8.59	-3.21	7.00	-261.12	-260.00	-3829.05	0.09	12.63	113765
0.19	-11.54	-2.95	7.00	-293.19	-287.00	-3858.43	0.09	12.63	113872
0.19	-13.08	-1.55	7.00	-284.69	-279.00	-3922.22	0.09	12.63	113980
0.23	-11.80	1.28	7.00	-211.84	-218.00	-4008.67	0.09	12.63	114088
0.19	-8.44	3.36	7.00	-127.77	-147.00	-4108.55	0.09	12.63	114196
0.19	-5.52	2.91	7.00	-99.91	-124.00	-4210.95	0.09	12.63	114304
0.19	-2.43	3.09	7.00	-11.45	-49.00	-4310.83	0.09	12.63	114411
0.19	1.51	3.94	7.00	1.89	41.00	-4401.48	0.09	12.63	114519
0.14	1.84	0.33	7.00	-11.70	-49.00	-4454.36	0.09	12.63	114627
281.37	-0.78	-2.62	7.00	0.00	40.00	-4477.86	0.09	12.63	114735
729.50	-3.56	-2.78	7.00	0.00	40.00	-4485.41	0.09	12.63	114842
746.32	-4.89	-1.33	7.00	0.00	40.00	-4484.58	0.09	12.63	114950
749.73	-5.07	-0.18	7.00	0.00	40.00	-4483.74	0.09	12.63	115057
739.54	-6.55	-1.48	7.00	0.00	40.00	-4478.70	0.09	12.63	115165
44.69	-10.03	-3.48	7.00	-280.84	-276.00	-4467.79	0.09	12.63	115272
0.23	-11.91	-1.88	7.00	-276.53	-273.00	-4484.58	0.09	12.63	115381
0.23	-10.03	1.88	7.00	-177.47	-189.00	-4538.29	0.09	12.63	115488
0.19	-11.00	-0.97	7.00	-246.79	-248.00	-4608.80	0.09	12.63	115596
0.19	-12.11	-1.11	7.00	-263.67	-262.00	-4695.25	0.09	12.63	115704
0.23	-12.49	-0.38	7.00	-253.87	-253.00	-4801.84	0.09	12.63	115812
0.23	-12.76	-0.27	7.00	-255.19	-255.00	-4921.03	0.09	12.63	115920
0.23	-10.65	2.11	7.00	-180.83	-192.00	-5046.93	0.09	12.63	116028
0.19	-7.71	2.94	7.00	-127.01	-147.00	-5176.19	0.09	12.63	116135
0.19	-1.55	6.16	7.00	3.00	42.00	-5302.93	0.09	12.63	116243
4.27	3.19	4.75	7.00	9.34	47.00	-5393.58	0.09	12.63	116352
513.01	1.76	-1.43	7.00	0.00	40.00	-5420.43	0.09	12.63	116459
659.82	-1.96	-3.72	7.00	0.00	40.00	-5420.43	0.09	12.63	116567
627.48	-3.45	-1.48	7.00	0.00	40.00	-5420.43	0.09	12.63	116674
647.88	-4.80	-1.35	7.00	0.00	40.00	-5419.60	0.09	12.63	116782
288.01	-6.71	-1.91	7.00	-45.42	-78.00	-5417.92	0.09	12.63	116889
0.14	-9.06	-2.35	7.00	-250.02	-250.00	-5420.43	0.09	12.63	116997
0.23	-10.16	-1.10	7.00	-238.80	-241.00	-5447.29	0.09	12.63	117105
0.23	-7.99	2.16	7.00	-146.16	-163.00	-5503.53	0.09	12.63	117213
0.19	-10.84	-2.85	7.00	-282.43	-278.00	-5574.03	0.09	12.63	117320
0.23	-8.12	2.72	7.00	-136.70	-155.00	-5665.52	0.09	12.63	117429
0.19	-7.53	0.59	7.00	-171.79	-184.00	-5767.92	0.09	12.63	117536
0.19	-4.14	3.39	7.00	-14.59	-52.00	-5877.03	0.09	12.63	117644
0.19	-1.79	2.35	7.00	-12.83	-50.00	-5981.95	0.09	12.63	117751
0.14	1.18	2.97	7.00	-2.82	-42.00	-6071.76	0.09	12.63	117860
64.70	4.62	3.45	7.00	0.00	40.00	-6147.30	0.09	12.63	117967
659.82	2.68	-1.95	7.00	0.00	40.00	-6184.23	0.09	12.63	118075
726.18	0.86	-1.82	7.00	0.00	40.00	-6185.07	0.09	12.63	118182
756.59	-1.45	-2.31	7.00	0.00	40.00	-6185.07	0.09	12.63	118290
700.16	-2.78	-1.33	7.00	0.00	40.00	-6185.07	0.09	12.63	118397
210.41	-3.97	-1.19	7.00	0.00	40.00	-6182.55	0.09	12.63	118505
0.19	-6.29	-2.31	7.00	-214.13	-220.00	-6180.87	0.09	12.63	118612
0.19	-8.65	-2.37	7.00	-245.11	-246.00	-6201.86	0.09	12.63	118721
4.14	-11.04	-2.39	7.00	-275.80	-272.00	-6253.06	0.09	12.63	118829
0.23	-10.80	0.25	7.00	-219.91	-225.00	-6329.44	0.09	12.63	118936
0.19	-8.84	1.96	7.00	-160.98	-175.00	-6430.16	0.09	12.63	119045
0.19	-12.09	-3.25	7.00	-306.31	-298.00	-6538.43	0.09	12.63	119152
0.23	-13.00	-0.91	7.00	-270.85	-268.00	-6658.46	0.09	12.63	119260
0.23	-9.09	3.91	7.00	-125.14	-145.00	-6786.88	0.09	12.63	119368
0.19	-3.93	5.16	7.00	-7.00	-45.00	-6914.45	0.09	12.63	119476
9.95	2.97	6.91	7.00	17.25	54.00	-7030.28	0.09	12.63	119583
342.00	2.82	-0.15	7.00	0.00	40.00	-7094.91	0.09	12.63	119691
647.88	-0.54	-3.36	7.00	0.00	40.00	-7101.63	0.09	12.63	119798
639.06	-2.61	-2.07	7.00	0.00	40.00	-7101.63	0.05	13.09	120062
54.65	-5.81	-3.21	7.00	-225.79	-230.00	-7101.63	0.05	13.09	120170
0.23	-8.09	-2.28	7.00	-243.06	-244.00	-7124.29	0.05	13.09	120278
0.23	-3.89	4.20	7.00	-11.69	-49.00	-7171.29	0.05	13.09	120386
0.19	-5.66	-1.77	7.00	-201.07	-209.00	-7223.33	0.05	13.09	120494
0.19	-6.53	-0.87	7.00	-194.55	-203.00	-7291.32	0.05	13.09	120601
0.23	-6.69	-0.15	7.00	-182.20	-193.00	-7375.25	0.05	13.09	120709
0.19	-4.34	2.34	7.00	-20.31	-57.00	-7470.93	0.05	13.09	120817
0.14	-2.84	1.50	7.00	-19.77	-56.00	-7564.10	0.05	13.09	120925
0.14	-1.74	1.10	7.00	-18.46	-55.00	-7647.20	0.05	13.09	121032
0.14	-0.05	1.69	7.00	-11.71	-49.00	-7721.90	0.05	13.09	121140
137.61	2.16	2.21	7.00	0.00	40.00	-7789.88	0.05	13.09	121247
719.58	0.93	-1.23	7.00	0.00	40.00	-7821.78	0.05	13.09	121356
746.32	0.47	-0.46	7.00	0.00	40.00	-7822.62	0.05	13.09	121463
767.01	-0.79	-1.26	7.00	0.00	40.00	-7822.62	0.05	13.09	121571
749.73	-1.95	-1.16	7.00	0.00	40.00	-7822.62	0.05	13.09	121678
474.50	-3.86	-1.91	7.00	0.00	40.00	-7822.62	0.05	13.09	121786
0.33	-7.70	-3.84	7.00	-269.26	-266.00	-7821.78	0.05	13.09	121893
0.23	-12.60	-4.89	7.00	-354.24	-338.00	-7854.51	0.05	13.09	122002
0.23	-13.15	-0.56	7.00	-274.84	-271.00	-7916.62	0.05	13.09	122109
0.23	-14.23	-1.08	7.00	-299.30	-292.00	-8004.75	0.05	13.09	122217
0.23	-12.28	1.95	7.00	-213.36	-219.00	-8111.35	0.05	13.09	122326
0.23	-9.52	2.76	7.00	-160.99	-175.00	-8225.50	0.05	13.09	122433
0.19	-5.06	4.46	7.00	-68.54	-97.00	-8340.49	0.05	13.09	122541
0.19	-1.84	3.22	7.00	-10.24	-48.00	-8446.24	0.05	13.09	122648
0.14	2.22	4.06	7.00	3.71	43.00	-8538.57	0.05	13.09	122756
37.53	2.77	0.55	7.00	-6.03	-45.00	-8590.61	0.05	13.09	122864
602.19	0.85	-1.92	7.00	0.00	40.00	-8609.08	0.05	13.09	122972
739.54	-0.83	-1.68	7.00	0.00	40.00	-8614.11	0.05	13.09	123079
763.52	-2.28	-1.45	7.00	0.00	40.00	-8614.11	0.05	13.09	123187
753.15	-4.19	-1.91	7.00	0.00	40.00	-8613.27	0.05	13.09	123294
726.18	-6.83	-2.64	7.00	0.00	40.00	-8609.91	0.05	13.09	123402
103.14	-10.27	-3.44	7.00	-273.36	-270.00	-8601.52	0.05	13.09	123510
0.23	-13.18	-2.92	7.00	-322.38	-311.00	-8627.54	0.05	13.09	123618
0.23	-11.76	1.43	7.00	-216.92	-222.00	-8688.81	0.05	13.09	123725
0.23	-11.41	0.35	7.00	-233.83	-237.00	-8772.75	0.05	13.09	123834
0.23	-10.31	1.10	7.00	-204.57	-212.00	-8871.79	0.05	13.09	123941
0.19	-9.61	0.70	7.00	-203.38	-211.00	-8984.26	0.05	13.09	124049
0.19	-12.32	-2.71	7.00	-306.88	-298.00	-9104.28	0.05	13.09	124157
0.19	-12.90	-0.58	7.00	-271.97	-269.00	-9231.02	0.05	13.09	124265
0.23	-13.47	-0.57	7.00	-279.20	-275.00	-9365.32	0.05	13.09	124372
0.23	-9.62	3.84	7.00	-140.70	-158.00	-9499.61	0.05	13.09	124481
0.19	-5.71	3.91	7.00	-88.18	-114.00	-9630.55	0.05	13.09	124589
71.39	-0.44	5.27	7.00	0.00	40.00	-9755.61	0.05	13.09	124696
496.79	-0.56	-0.12	7.00	0.00	40.00	-9843.74	0.05	13.09	124804
696.97	-2.11	-1.54	7.00	0.00	40.00	-9873.12	0.05	13.09	124911
760.05	-3.45	-1.34	7.00	0.00	40.00	-9873.12	0.05	13.09	125019
345.18	-5.84	-2.39	7.00	0.00	40.00	-9873.12	0.05	13.09	125126
0.19	-8.67	-2.83	7.00	-261.55	-260.00	-9871.44	0.05	13.09	125235
0.19	-9.57	-0.90	7.00	-234.94	-238.00	-9927.67	0.05	13.09	125342
0.57	-9.98	-0.41	7.00	-230.30	-234.00	-10043.50	0.05	13.09	125450
0.23	-10.32	-0.34	7.00	-233.56	-236.00	-10175.28	0.05	13.09	125558
0.19	-10.43	-0.11	7.00	-230.21	-234.00	-10312.93	0.05	13.09	125666
0.19	-10.62	-0.19	7.00	-234.35	-237.00	-10451.42	0.05	13.09	125774
26.05	-10.47	0.15	7.00	-224.20	-228.00	-10591.59	0.05	13.09	125882
