# Supplementary material for: Lightweight and compact smart walking cane
Source: PeerJ Comput Sci. 2023 Nov 29;9:e1563. doi: 10.7717/peerj-cs.1563 (PMC10773566; doi:10.7717/peerj-cs.1563)
Supplement: Supplemental Information 24 — System signals during the test of first robotic cane without gini implemented [file peerj-cs-09-1563-s024.txt]

1.45	-1.56	-1.56	7.00	-49.07	-81.00	0.00	0.00	25.00	110
0.24	-1.47	0.09	7.00	-42.00	-75.00	-9.23	0.00	25.00	218
0.24	-1.07	0.40	7.00	-38.75	-72.00	-28.54	0.00	25.00	325
0.28	-0.77	0.30	7.00	-37.68	-71.00	-48.68	0.00	25.00	432
0.24	-0.36	0.41	7.00	-35.17	-69.00	-64.63	0.00	25.00	539
0.24	-0.23	0.13	7.00	-35.63	-70.00	-82.25	0.00	25.00	647
0.28	-1.03	-0.80	7.00	-43.34	-76.00	-100.72	0.00	25.00	754
0.24	-2.32	-1.29	7.00	-51.76	-83.00	-120.86	0.00	25.00	862
0.24	-3.04	-0.72	7.00	-53.06	-84.00	-150.24	0.00	25.00	969
0.28	-2.21	0.82	7.00	-42.77	-76.00	-189.69	0.00	25.00	1077
0.24	-0.50	1.71	7.00	-30.64	-65.00	-236.69	0.00	25.00	1184
0.24	2.47	2.97	7.00	-10.77	-49.00	-282.86	0.00	25.00	1292
0.24	4.63	2.15	7.00	-3.25	-42.00	-322.31	0.00	25.00	1399
0.28	6.64	2.02	7.00	31.40	66.00	-351.68	0.00	25.00	1507
489.95	6.86	0.22	7.00	0.00	40.00	-355.88	0.00	25.00	1614
709.76	7.57	0.71	7.00	0.00	40.00	-355.88	0.00	25.00	1722
732.78	7.54	-0.03	7.00	0.00	40.00	-355.88	0.00	25.00	1829
746.27	7.27	-0.27	7.00	0.00	40.00	-355.88	0.00	25.00	1937
766.96	6.17	-1.10	7.00	0.00	40.00	-355.88	0.00	25.00	2044
773.98	4.92	-1.25	7.00	0.00	40.00	-355.88	0.00	25.00	2152
766.96	2.81	-2.11	7.00	0.00	40.00	-355.88	0.00	25.00	2259
591.23	1.68	-1.13	7.00	0.00	40.00	-354.20	0.00	25.00	2366
29.43	-2.33	-4.01	7.00	-61.00	-91.00	-350.00	0.00	25.00	2475
0.24	-7.33	-5.00	7.00	-458.37	-426.00	-355.04	0.00	25.00	2582
0.33	-10.79	-3.46	7.00	-514.09	-473.00	-398.68	0.00	25.00	2690
0.33	-11.81	-1.01	7.00	-490.39	-453.00	-480.94	0.00	25.00	2797
0.33	-11.12	0.68	7.00	-439.38	-410.00	-582.50	0.00	25.00	2905
0.28	-9.48	1.65	7.00	-379.02	-359.00	-698.33	0.00	25.00	3012
0.33	-1.49	7.99	7.00	-10.50	-48.00	-820.03	0.00	25.00	3120
49.82	2.73	4.22	7.00	0.00	40.00	-926.63	0.00	25.00	3227
665.83	2.54	-0.19	7.00	0.00	40.00	-977.83	0.00	25.00	3335
760.00	2.35	-0.19	7.00	0.00	40.00	-977.83	0.00	25.00	3442
773.98	2.46	0.11	7.00	0.00	40.00	-977.83	0.00	25.00	3550
770.46	1.81	-0.64	7.00	0.00	40.00	-977.83	0.00	25.00	3657
763.47	-0.03	-1.84	7.00	0.00	40.00	-977.83	0.00	25.00	3765
684.32	-1.76	-1.73	7.00	0.00	40.00	-977.83	0.00	25.00	3872
403.86	-4.17	-2.41	7.00	0.00	40.00	-975.31	0.00	25.00	3980
32.40	-7.69	-3.52	7.00	-435.38	-407.00	-975.31	0.00	25.00	4087
4.16	-7.44	0.25	7.00	-356.01	-340.00	-1006.36	0.00	25.00	4195
0.28	-9.98	-2.54	7.00	-475.46	-440.00	-1073.51	0.00	25.00	4302
0.28	-7.83	2.16	7.00	-327.55	-316.00	-1165.84	0.00	25.00	4411
0.28	-8.00	-0.18	7.00	-378.65	-359.00	-1275.79	0.00	25.00	4518
0.28	-7.27	0.73	7.00	-342.06	-328.00	-1395.82	0.00	25.00	4626
0.28	-4.65	2.62	7.00	-47.76	-80.00	-1522.56	0.00	25.00	4733
0.24	-1.26	3.39	7.00	-27.75	-63.00	-1636.71	0.00	25.00	4841
163.56	0.63	1.89	7.00	0.00	40.00	-1730.71	0.00	25.00	4948
719.54	-0.54	-1.16	7.00	0.00	40.00	-1771.00	0.00	25.00	5056
763.47	-1.08	-0.55	7.00	0.00	40.00	-1771.00	0.00	25.00	5164
763.47	-1.70	-0.62	7.00	0.00	40.00	-1771.00	0.00	25.00	5271
777.51	-3.61	-1.91	7.00	0.00	40.00	-1771.00	0.00	25.00	5379
749.68	-5.44	-1.83	7.00	0.00	40.00	-1771.00	0.00	25.00	5486
503.63	-6.78	-1.34	7.00	0.00	40.00	-1771.00	0.00	25.00	5594
14.90	-9.78	-3.00	7.00	-479.06	-443.00	-1766.80	0.00	25.00	5701
10.64	-12.60	-2.82	7.00	-545.99	-500.00	-1796.18	0.00	25.00	5809
0.33	-15.50	-2.90	7.00	-620.37	-562.00	-1865.01	0.00	25.00	5917
0.28	-17.95	-2.46	7.00	-673.06	-607.00	-1965.73	0.00	25.00	6025
0.33	-17.41	0.55	7.00	-599.31	-545.00	-2083.23	0.00	25.00	6132
0.33	-13.16	4.25	7.00	-418.89	-393.00	-2212.49	0.00	25.00	6240
0.28	-12.11	1.05	7.00	-456.71	-425.00	-2345.95	0.00	25.00	6348
0.28	-7.78	4.33	7.00	-282.80	-278.00	-2481.08	0.00	25.00	6456
12.21	-1.55	6.23	7.00	-17.53	-54.00	-2614.53	0.00	25.00	6563
294.74	0.45	2.00	7.00	0.00	40.00	-2727.00	0.00	25.00	6671
577.85	-1.54	-1.99	7.00	0.00	40.00	-2782.40	0.00	25.00	6778
719.54	-3.20	-1.66	7.00	0.00	40.00	-2783.24	0.00	25.00	6886
760.00	-4.93	-1.73	7.00	0.00	40.00	-2783.24	0.00	25.00	6993
770.46	-5.31	-0.38	7.00	0.00	40.00	-2783.24	0.00	25.00	7101
760.00	-5.78	-0.46	7.00	0.00	40.00	-2783.24	0.00	25.00	7208
420.96	-7.43	-1.65	7.00	-39.19	-72.00	-2782.40	0.00	25.00	7316
8.07	-12.00	-4.57	7.00	-566.31	-517.00	-2787.44	0.00	25.00	7424
0.28	-12.72	-0.72	7.00	-507.53	-467.00	-2829.40	0.00	25.00	7531
0.33	-11.22	1.50	7.00	-425.66	-398.00	-2910.82	0.00	25.00	7640
0.28	-8.63	2.60	7.00	-338.82	-325.00	-3016.58	0.00	25.00	7747
0.33	-5.85	2.78	7.00	-265.63	-263.00	-3135.76	0.00	25.00	7855
0.33	-2.12	3.73	7.00	-30.72	-65.00	-3262.50	0.00	25.00	7962
0.28	1.88	4.00	7.00	-9.62	-48.00	-3374.13	0.00	25.00	8070
0.24	5.54	3.67	7.00	36.98	71.00	-3461.42	0.00	25.00	8177
684.32	0.59	-4.96	7.00	0.00	40.00	-3487.44	0.00	25.00	8285
746.27	-0.54	-1.13	7.00	0.00	40.00	-3487.44	0.00	25.00	8392
726.13	-0.55	-0.01	7.00	0.00	40.00	-3487.44	0.00	25.00	8500
736.13	-1.17	-0.62	7.00	0.00	40.00	-3487.44	0.00	25.00	8607
709.76	-1.53	-0.36	7.00	0.00	40.00	-3487.44	0.00	25.00	8715
444.87	-2.22	-0.69	7.00	0.00	40.00	-3487.44	0.00	25.00	8822
6.11	-4.94	-2.72	7.00	-70.48	-99.00	-3485.76	0.00	25.00	8930
0.28	-8.90	-3.96	7.00	-476.80	-442.00	-3498.35	0.00	25.00	9037
0.33	-8.01	0.90	7.00	-357.22	-341.00	-3547.04	0.00	25.00	9145
0.33	-5.99	2.02	7.00	-284.33	-279.00	-3635.17	0.00	25.00	9253
0.33	-6.31	-0.33	7.00	-339.37	-326.00	-3741.76	0.00	25.00	9361
0.33	-5.86	0.45	7.00	-312.43	-303.00	-3860.95	0.00	25.00	9468
0.33	-5.17	0.69	7.00	-290.38	-284.00	-3987.69	0.00	25.00	9576
0.33	-3.50	1.66	7.00	-45.86	-78.00	-4116.95	0.00	25.00	9683
0.28	0.86	4.36	7.00	-13.28	-51.00	-4230.26	0.00	25.00	9791
4.03	2.73	1.87	7.00	-13.85	-51.00	-4323.42	0.00	25.00	9899
97.62	4.31	1.58	7.00	0.00	40.00	-4396.44	0.00	25.00	10006
517.69	1.70	-2.61	7.00	0.00	40.00	-4421.62	0.00	25.00	10114
706.53	-0.05	-1.75	7.00	0.00	40.00	-4421.62	0.00	25.00	10221
739.50	-1.18	-1.13	7.00	0.00	40.00	-4421.62	0.00	25.00	10329
719.54	-2.36	-1.18	7.00	0.00	40.00	-4421.62	0.00	25.00	10437
522.46	-4.11	-1.75	7.00	0.00	40.00	-4420.79	0.00	25.00	10545
5.25	-6.89	-2.78	7.00	-402.61	-379.00	-4419.95	0.00	25.00	10652
0.33	-7.61	-0.73	7.00	-379.81	-360.00	-4452.68	0.00	25.00	10760
0.33	-8.63	-1.02	7.00	-411.17	-386.00	-4518.99	0.00	25.00	10867
0.33	-10.93	-2.29	7.00	-494.02	-456.00	-4610.48	0.00	25.00	10975
0.33	-7.37	3.56	7.00	-288.07	-282.00	-4714.55	0.00	25.00	11083
0.33	-3.48	3.89	7.00	-36.87	-71.00	-4824.51	0.00	25.00	11191
0.24	1.47	4.96	7.00	-7.81	-46.00	-4926.07	0.00	25.00	11298
0.28	3.54	2.07	7.00	-9.04	-47.00	-5010.00	0.00	25.00	11406
118.32	4.10	0.56	7.00	0.00	40.00	-5076.31	0.00	25.00	11513
636.10	0.76	-3.34	7.00	0.00	40.00	-5098.13	0.00	25.00	11621
739.50	-0.77	-1.53	7.00	0.00	40.00	-5098.13	0.00	25.00	11728
760.00	-1.79	-1.02	7.00	0.00	40.00	-5098.13	0.98	25.00	11992
554.53	-7.54	-5.74	7.00	0.00	40.00	-5096.45	0.98	25.00	12099
15.71	-10.49	-2.95	7.00	-495.94	-458.00	-5096.45	0.98	25.00	12207
0.33	-13.48	-2.98	7.00	-571.52	-521.00	-5125.83	0.98	25.00	12314
0.33	-15.07	-1.60	7.00	-583.78	-532.00	-5188.78	0.98	25.00	12423
0.33	-15.65	-0.57	7.00	-577.63	-526.00	-5279.43	0.98	25.00	12530
0.33	-13.31	2.34	7.00	-461.01	-428.00	-5386.86	0.98	25.00	12638
0.33	-12.48	0.83	7.00	-470.50	-436.00	-5503.53	0.98	25.00	12745
0.33	-11.35	1.13	7.00	-436.00	-407.00	-5627.75	0.98	25.00	12854
0.33	-8.80	2.55	7.00	-343.92	-329.00	-5756.17	0.98	25.00	12961
0.33	-2.83	5.96	7.00	-25.31	-61.00	-5882.91	0.98	25.00	13069
162.00	0.66	3.49	7.00	0.00	40.00	-5986.99	0.98	25.00	13176
481.03	-3.64	-4.29	7.00	0.00	40.00	-6033.99	0.98	25.00	13284
639.01	-5.88	-2.24	7.00	0.00	40.00	-6033.99	0.98	25.00	13391
662.79	-6.50	-0.62	7.00	0.00	40.00	-6033.99	0.98	25.00	13499
662.79	-6.94	-0.45	7.00	0.00	40.00	-6033.99	0.98	25.00	13606
639.01	-7.34	-0.39	7.00	0.00	40.00	-6033.99	0.98	25.00	13714
409.48	-6.94	0.40	7.00	-5.29	-44.00	-6033.99	0.98	25.00	13822
0.24	-8.15	-1.21	7.00	-403.05	-379.00	-6037.35	0.98	25.00	13930
0.28	-6.72	1.43	7.00	-314.49	-305.00	-6064.21	0.98	25.00	14038
0.33	-6.66	0.06	7.00	-340.26	-326.00	-6127.16	0.98	25.00	14145
0.33	-6.11	0.55	7.00	-316.74	-307.00	-6219.48	0.98	25.00	14254
0.33	-4.91	1.20	7.00	-54.75	-86.00	-6328.60	0.98	25.00	14361
0.24	-2.73	2.18	7.00	-39.96	-73.00	-6434.35	0.98	25.00	14469
0.24	-0.32	2.41	7.00	-26.97	-62.00	-6529.20	0.98	25.00	14576
0.28	0.63	0.95	7.00	-28.05	-63.00	-6613.97	0.98	25.00	14684
0.33	3.73	3.11	7.00	-3.91	-43.00	-6689.51	0.98	25.00	14791
247.98	5.63	1.90	7.00	0.00	40.00	-6749.94	0.98	25.00	14899
604.90	4.26	-1.37	7.00	0.00	40.00	-6764.21	0.98	25.00	15006
703.31	2.28	-1.98	7.00	0.00	40.00	-6764.21	0.98	25.00	15114
722.83	0.92	-1.37	7.00	0.00	40.00	-6764.21	0.98	25.00	15221
703.31	0.13	-0.78	7.00	0.00	40.00	-6764.21	0.98	25.00	15330
593.94	0.28	0.15	7.00	0.00	40.00	-6764.21	0.98	25.00	15437
162.78	-0.45	-0.73	7.00	0.00	40.00	-6764.21	0.98	25.00	15545
6.79	-2.98	-2.53	7.00	-59.91	-90.00	-6762.53	0.98	25.00	15652
0.28	-5.48	-2.50	7.00	-361.85	-345.00	-6773.45	0.98	25.00	15760
0.33	-2.64	2.83	7.00	-36.89	-71.00	-6817.09	0.98	25.00	15867
0.28	-3.98	-1.33	7.00	-60.22	-90.00	-6875.85	0.98	25.00	15975
0.24	-6.38	-2.40	7.00	-382.48	-362.00	-6938.79	0.98	25.00	16082
0.33	-4.37	2.01	7.00	-48.80	-81.00	-7020.21	0.98	25.00	16191
0.28	-2.80	1.56	7.00	-42.76	-76.00	-7104.14	0.98	25.00	16299
0.28	-2.09	0.71	7.00	-42.59	-75.00	-7183.04	0.98	25.00	16406
2.16	-1.01	1.08	7.00	-35.70	-70.00	-7257.74	0.98	25.00	16514
430.77	1.88	2.89	7.00	0.00	40.00	-7329.09	0.98	25.00	16621
681.20	0.00	-1.88	7.00	0.00	40.00	-7357.62	0.98	25.00	16729
729.45	-1.28	-1.29	7.00	0.00	40.00	-7357.62	0.98	25.00	16836
736.13	-2.28	-1.00	7.00	0.00	40.00	-7357.62	0.98	25.00	16944
690.59	-3.54	-1.26	7.00	0.00	40.00	-7357.62	0.98	25.00	17051
527.27	-4.10	-0.55	7.00	0.00	40.00	-7357.62	0.98	25.00	17159
5.04	-6.28	-2.18	7.00	-375.47	-356.00	-7355.11	0.98	25.00	17266
0.33	-9.66	-3.39	7.00	-484.33	-448.00	-7381.96	0.98	25.00	17375
0.33	-10.59	-0.93	7.00	-458.49	-426.00	-7443.24	0.98	25.00	17482
0.33	-8.00	2.59	7.00	-323.27	-312.00	-7534.72	0.98	25.00	17590
0.33	-7.44	0.57	7.00	-349.62	-334.00	-7642.16	0.98	25.00	17697
0.33	-9.57	-2.14	7.00	-457.09	-425.00	-7760.51	0.98	25.00	17806
0.33	-1.39	8.18	7.00	-9.26	-47.00	-7884.73	0.98	25.00	17913
0.28	4.94	6.34	7.00	15.07	52.00	-7989.64	0.98	25.00	18021
127.92	5.68	0.73	7.00	0.00	40.00	-8035.81	0.98	25.00	18128
616.07	3.65	-2.03	7.00	0.00	40.00	-8035.81	0.98	25.00	18236
650.80	2.24	-1.41	7.00	0.00	40.00	-8035.81	0.98	25.00	18343
668.87	1.43	-0.81	7.00	0.00	40.00	-8035.81	0.98	25.00	18451
696.92	-0.27	-1.70	7.00	0.00	40.00	-8035.81	0.98	25.00	18558
665.83	-1.28	-1.01	7.00	0.00	40.00	-8035.81	0.98	25.00	18666
405.72	-2.11	-0.83	7.00	0.00	40.00	-8034.97	0.98	25.00	18774
9.18	-3.91	-1.80	7.00	-61.60	-91.00	-8033.29	0.98	25.00	18881
0.28	-7.77	-3.86	7.00	-446.52	-416.00	-8040.00	0.98	25.00	18990
0.33	-11.63	-3.86	7.00	-542.87	-497.00	-8080.29	0.98	25.00	19097
0.33	-10.16	1.47	7.00	-399.69	-376.00	-8154.15	0.98	25.00	19205
0.33	-12.75	-2.59	7.00	-545.56	-499.00	-8249.00	0.98	25.00	19312
0.33	-12.93	-0.18	7.00	-501.84	-463.00	-8357.27	0.98	25.00	19421
0.33	-8.70	4.23	7.00	-307.94	-299.00	-8473.94	0.98	25.00	19528
0.33	-4.55	4.15	7.00	-41.14	-74.00	-8595.65	0.98	25.00	19636
0.28	2.90	7.44	7.00	9.26	47.00	-8708.12	0.98	25.00	19743
153.69	1.80	-1.09	7.00	0.00	40.00	-8769.39	0.98	25.00	19851
515.32	-1.16	-2.96	7.00	0.00	40.00	-8771.07	0.98	25.00	19958
613.26	-1.71	-0.55	7.00	0.00	40.00	-8771.07	0.98	25.00	20066
675.01	-2.42	-0.71	7.00	0.00	40.00	-8771.07	0.98	25.00	20173
639.01	-3.06	-0.64	7.00	0.00	40.00	-8771.07	0.98	25.00	20281
203.52	-3.90	-0.85	7.00	0.00	40.00	-8771.07	0.98	25.00	20388
4.29	-5.96	-2.06	7.00	-365.23	-347.00	-8770.23	0.98	25.00	20497
4.03	-6.26	-0.30	7.00	-337.47	-324.00	-8802.12	0.98	25.00	20604
0.28	-7.38	-1.11	7.00	-381.70	-361.00	-8866.75	0.98	25.00	20712
0.33	-3.62	3.76	7.00	-38.04	-72.00	-8957.40	0.98	25.00	20819
0.24	-1.64	1.98	7.00	-35.27	-69.00	-9045.53	0.98	25.00	20927
0.28	-0.69	0.95	7.00	-34.64	-69.00	-9125.27	0.98	25.00	21036
0.28	0.77	1.46	7.00	-25.30	-61.00	-9199.13	0.98	25.00	21143
0.28	0.36	-0.41	7.00	-34.85	-69.00	-9267.95	0.98	25.00	21251
48.75	2.85	2.49	7.00	-6.03	-45.00	-9333.42	0.98	25.00	21358
327.98	3.99	1.14	7.00	0.00	40.00	-9390.50	0.98	25.00	21466
572.59	2.03	-1.97	7.00	0.00	40.00	-9407.28	0.98	25.00	21573
647.83	0.12	-1.90	7.00	0.00	40.00	-9407.28	0.98	25.00	21681
665.83	-0.80	-0.92	7.00	0.00	40.00	-9407.28	0.98	25.00	21788
621.73	-2.31	-1.51	7.00	0.00	40.00	-9407.28	0.98	25.00	21896
512.96	-3.84	-1.52	7.00	0.00	40.00	-9407.28	0.98	25.00	22003
7.83	-6.15	-2.31	7.00	-374.72	-355.00	-9407.28	0.98	25.00	22112
0.33	-6.55	-0.41	7.00	-346.93	-332.00	-9437.50	0.98	25.00	22219
0.33	-7.21	-0.66	7.00	-368.35	-350.00	-9503.81	0.98	25.00	22327
0.33	-8.41	-1.20	7.00	-409.42	-385.00	-9595.30	0.98	25.00	22434
0.33	-6.94	1.47	7.00	-319.12	-309.00	-9702.73	0.98	25.00	22543
0.33	-3.19	3.75	7.00	-35.95	-70.00	-9814.36	0.98	25.00	22650
0.72	-1.42	1.77	7.00	-34.98	-69.00	-9905.85	0.98	25.00	22758
0.28	0.71	2.13	7.00	-22.92	-59.00	-9988.10	0.98	25.00	22865
9.99	3.36	2.65	7.00	-7.39	-46.00	-10057.77	0.98	25.00	22973
169.93	5.10	1.74	7.00	0.00	40.00	-10116.52	0.98	25.00	23080
613.26	1.63	-3.47	7.00	0.00	40.00	-10136.67	0.98	25.00	23188
729.45	-0.37	-2.00	7.00	0.00	40.00	-10136.67	0.98	25.00	23296
749.68	-0.20	0.18	7.00	0.00	40.00	-10136.67	0.98	25.00	23404
763.47	-0.96	-0.76	7.00	0.00	40.00	-10136.67	0.98	25.00	23512
739.50	-2.22	-1.26	7.00	0.00	40.00	-10136.67	0.98	25.00	23619
457.32	-2.55	-0.33	7.00	0.00	40.00	-10134.99	0.98	25.00	23727
7.26	-4.86	-2.31	7.00	-68.40	-97.00	-10134.15	0.00	25.00	23991
0.24	-8.14	-3.28	7.00	-444.23	-414.00	-10186.19	0.00	25.00	24098
0.33	-8.76	-0.62	7.00	-406.32	-382.00	-10255.01	0.00	25.00	24206
0.28	-10.12	-1.37	7.00	-455.40	-423.00	-10349.02	0.00	25.00	24313
0.33	-8.40	1.72	7.00	-350.59	-335.00	-10462.33	0.00	25.00	24422
0.33	-1.26	7.14	7.00	-12.77	-50.00	-10585.71	0.00	25.00	24529
0.28	3.46	4.72	7.00	1.19	40.00	-10696.50	0.00	25.00	24637
129.17	5.28	1.82	7.00	0.00	40.00	-10753.58	0.00	25.00	24744
610.46	2.28	-3.00	7.00	0.00	40.00	-10755.26	0.00	25.00	24852
675.01	1.20	-1.08	7.00	0.00	40.00	-10755.26	0.00	25.00	24960
726.13	0.24	-0.96	7.00	0.00	40.00	-10755.26	0.00	25.00	25067
746.27	-1.73	-1.97	7.00	0.00	40.00	-10755.26	0.00	25.00	25175
719.54	-3.04	-1.31	7.00	0.00	40.00	-10754.42	0.00	25.00	25283
173.20	-4.61	-1.57	7.00	-4.31	-43.00	-10751.90	0.00	25.00	25391
0.28	-6.39	-1.78	7.00	-370.39	-352.00	-10753.58	0.00	25.00	25498
0.33	-10.75	-4.36	7.00	-530.79	-487.00	-10782.12	0.00	25.00	25606
0.28	-11.24	-0.49	7.00	-465.88	-432.00	-10848.42	0.00	25.00	25714
0.33	-10.10	1.14	7.00	-404.67	-381.00	-10940.75	0.00	25.00	25822
0.33	-9.85	0.25	7.00	-416.27	-390.00	-11049.03	0.00	25.00	25929
0.33	-6.56	3.29	7.00	-273.23	-270.00	-11167.37	0.00	25.00	26038
0.33	-4.27	2.29	7.00	-47.20	-79.00	-11289.91	0.00	25.00	26145
0.28	1.27	5.54	7.00	-6.52	-45.00	-11401.55	0.00	25.00	26253
1.66	2.96	1.69	7.00	-13.43	-51.00	-11493.87	0.00	25.00	26360
117.74	5.06	2.10	7.00	0.00	40.00	-11571.09	0.00	25.00	26468
529.69	4.45	-0.61	7.00	0.00	40.00	-11605.51	0.00	25.00	26575
665.83	2.52	-1.93	7.00	0.00	40.00	-11605.51	0.00	25.00	26683
709.76	0.59	-1.93	7.00	0.00	40.00	-11605.51	0.00	25.00	26790
709.76	-0.45	-1.05	7.00	0.00	40.00	-11605.51	0.00	25.00	26899
659.77	-0.70	-0.24	7.00	0.00	40.00	-11605.51	0.00	25.00	27006
160.46	-2.07	-1.37	7.00	0.00	40.00	-11605.51	0.00	25.00	27114
6.11	-5.65	-3.59	7.00	-388.01	-367.00	-11605.51	0.00	25.00	27222
0.33	-7.20	-1.55	7.00	-385.95	-365.00	-11638.24	0.00	25.00	27329
0.33	-4.07	3.13	7.00	-42.85	-76.00	-11706.23	0.00	25.00	27437
0.28	-4.12	-0.05	7.00	-55.82	-87.00	-11783.45	0.00	25.00	27545
0.28	-3.48	0.64	7.00	-49.84	-81.00	-11862.34	0.00	25.00	27653
0.28	-2.05	1.43	7.00	-39.56	-73.00	-11936.20	0.00	25.00	27760
0.28	0.80	2.86	7.00	-19.54	-56.00	-12008.39	0.00	25.00	27868
0.28	1.77	0.96	7.00	-22.33	-58.00	-12074.70	0.00	25.00	27975
301.68	2.27	0.51	7.00	0.00	40.00	-12135.13	0.00	25.00	28083
687.45	0.60	-1.67	7.00	0.00	40.00	-12155.27	0.00	25.00	28190
739.50	0.41	-0.18	7.00	0.00	40.00	-12155.27	0.00	25.00	28298
749.68	-0.68	-1.10	7.00	0.00	40.00	-12155.27	0.00	25.00	28406
719.54	-2.01	-1.33	7.00	0.00	40.00	-12155.27	0.00	25.00	28514
633.20	-3.15	-1.14	7.00	0.00	40.00	-12155.27	0.00	25.00	28621
122.44	-4.16	-1.01	7.00	-29.86	-65.00	-12154.43	0.00	25.00	28729
3.90	-6.07	-1.91	7.00	-364.83	-347.00	-12156.95	0.00	25.00	28836
0.33	-9.31	-3.24	7.00	-472.60	-438.00	-12184.65	0.00	25.00	28944
0.33	-12.54	-3.23	7.00	-553.01	-506.00	-12249.28	0.00	25.00	29052
0.33	-10.11	2.42	7.00	-379.38	-359.00	-12343.28	0.00	25.00	29160
0.33	-9.58	0.54	7.00	-403.72	-380.00	-12454.07	0.00	25.00	29267
0.33	-5.84	3.74	7.00	-246.22	-247.00	-12576.62	0.00	25.00	29376
0.33	-2.74	3.10	7.00	-36.27	-70.00	-12702.52	0.00	25.00	29484
0.28	1.29	4.03	7.00	-12.42	-50.00	-12814.99	0.00	25.00	29591
0.28	3.51	2.22	7.00	-8.55	-47.00	-12908.16	0.00	25.00	29699
63.99	4.60	1.09	7.00	0.00	40.00	-12982.86	0.00	25.00	29806
476.63	1.63	-2.97	7.00	0.00	40.00	-13009.72	0.00	25.00	29914
681.20	-0.09	-1.72	7.00	0.00	40.00	-13009.72	0.00	25.00	30021
722.83	-1.54	-1.45	7.00	0.00	40.00	-13009.72	0.00	25.00	30130
722.83	-1.94	-0.40	7.00	0.00	40.00	-13009.72	0.00	25.00	30237
557.07	-1.87	0.07	7.00	0.00	40.00	-13009.72	0.00	25.00	30345
16.66	-2.33	-0.46	7.00	-47.90	-80.00	-13009.72	0.00	25.00	30452
0.28	-5.31	-2.98	7.00	-367.45	-349.00	-13016.43	0.00	25.00	30560
0.33	-9.95	-4.64	7.00	-516.52	-475.00	-13047.49	0.00	25.00	30667
0.33	-7.94	2.00	7.00	-333.53	-321.00	-13115.47	0.00	25.00	30776
0.33	-9.38	-1.43	7.00	-438.12	-409.00	-13208.64	0.00	25.00	30883
0.33	-9.38	-0.01	7.00	-409.75	-385.00	-13318.59	0.00	25.00	30991
0.33	-5.68	3.70	7.00	-243.11	-244.00	-13438.62	0.00	25.00	31098
0.33	1.01	6.70	7.00	-3.14	-42.00	-13561.16	0.00	25.00	31207
0.24	7.73	6.72	7.00	152.73	168.00	-13666.92	0.00	25.00	31314
190.48	2.08	-5.65	7.00	0.00	40.00	-13689.58	0.00	25.00	31422
621.73	-0.46	-2.55	7.00	0.00	40.00	-13689.58	0.00	25.00	31529
662.79	-1.40	-0.94	7.00	0.00	40.00	-13689.58	0.00	25.00	31637
678.10	-1.97	-0.56	7.00	0.00	40.00	-13689.58	0.00	25.00	31745
636.10	-2.14	-0.17	7.00	0.00	40.00	-13689.58	0.00	25.00	31852
273.56	-1.96	0.18	7.00	0.00	40.00	-13689.58	0.00	25.00	31960
27.68	-3.50	-1.54	7.00	-57.16	-88.00	-13689.58	0.00	25.00	32067
4.36	-5.55	-2.05	7.00	-354.81	-339.00	-13697.97	0.00	25.00	32176
0.33	-9.88	-4.33	7.00	-508.58	-468.00	-13733.22	0.00	25.00	32283
0.33	-9.16	0.72	7.00	-389.78	-368.00	-13804.57	0.00	25.00	32391
0.33	-5.49	3.68	7.00	-238.56	-241.00	-13898.57	0.00	25.00	32498
0.33	-5.77	-0.28	7.00	-324.87	-313.00	-14003.49	0.00	25.00	32607
0.33	-2.60	3.17	7.00	-35.30	-69.00	-14117.64	0.00	25.00	32714
0.28	-0.22	2.38	7.00	-26.59	-62.00	-14221.72	0.00	25.00	32822
0.28	1.55	1.77	7.00	-20.16	-56.00	-14309.85	0.00	25.00	32929
54.31	4.55	3.00	7.00	0.00	40.00	-14382.03	0.00	25.00	33037
529.69	2.91	-1.64	7.00	0.00	40.00	-14406.37	0.00	25.00	33145
690.59	1.87	-1.05	7.00	0.00	40.00	-14406.37	0.00	25.00	33253
703.31	0.63	-1.24	7.00	0.00	40.00	-14406.37	0.00	25.00	33360
693.75	-0.95	-1.58	7.00	0.00	40.00	-14406.37	0.00	25.00	33468
696.92	-3.03	-2.08	7.00	0.00	40.00	-14405.53	0.00	25.00	33575
599.40	-5.20	-2.17	7.00	0.00	40.00	-14405.53	0.00	25.00	33683
13.25	-7.64	-2.44	7.00	-414.51	-389.00	-14405.53	0.00	25.00	33790
4.16	-10.43	-2.79	7.00	-491.54	-454.00	-14432.39	0.00	25.00	33898
0.33	-9.67	0.76	7.00	-401.51	-378.00	-14491.99	0.00	25.00	34007
0.33	-7.34	2.33	7.00	-312.07	-303.00	-14575.92	0.00	25.00	34114
0.28	-1.65	5.69	7.00	-20.49	-57.00	-14674.96	0.00	25.00	34222
0.28	2.89	4.54	7.00	-2.40	-42.00	-14764.77	0.00	25.00	34329
0.28	5.75	2.86	7.00	25.98	61.00	-14837.79	0.00	25.00	34437
0.24	4.12	-1.63	7.00	-20.94	-57.00	-14862.97	0.00	25.00	34545
127.92	2.63	-1.48	7.00	0.00	40.00	-14871.37	0.00	25.00	34653
572.59	1.35	-1.28	7.00	0.00	40.00	-14874.72	0.00	25.00	34760
650.80	0.50	-0.85	7.00	0.00	40.00	-14874.72	0.00	25.00	34868
687.45	-0.84	-1.33	7.00	0.00	40.00	-14874.72	0.00	25.00	34975
706.53	-2.15	-1.32	7.00	0.00	40.00	-14874.72	0.00	25.00	35083
690.59	-3.76	-1.61	7.00	0.00	40.00	-14873.88	0.00	25.00	35190
503.63	-4.51	-0.74	7.00	0.00	40.00	-14873.88	0.00	25.00	35298
0.28	-6.49	-1.98	7.00	-376.70	-357.00	-14873.88	0.00	25.00	35405
0.33	-7.46	-0.97	7.00	-380.77	-360.00	-14897.38	0.00	25.00	35514
0.28	-7.36	0.09	7.00	-357.19	-341.00	-14957.82	0.00	25.00	35621
0.33	-10.20	-2.83	7.00	-486.57	-450.00	-15044.27	0.00	25.00	35729
0.33	-9.70	0.50	7.00	-407.45	-383.00	-15147.51	0.04	25.00	35994
0.33	-1.85	7.84	7.00	-12.90	-50.00	-15442.11	0.04	25.00	36102
0.28	4.83	6.68	7.00	15.88	53.00	-15550.39	0.04	25.00	36210
112.66	5.48	0.65	7.00	0.00	40.00	-15604.10	0.04	25.00	36318
541.97	2.00	-3.48	7.00	0.00	40.00	-15605.78	0.04	25.00	36425
639.01	1.00	-1.00	7.00	0.00	40.00	-15605.78	0.04	25.00	36533
639.01	-0.44	-1.44	7.00	0.00	40.00	-15605.78	0.04	25.00	36640
613.26	-1.97	-1.54	7.00	0.00	40.00	-15605.78	0.04	25.00	36748
492.21	-3.59	-1.61	7.00	0.00	40.00	-15605.78	0.04	25.00	36855
58.20	-4.01	-0.43	7.00	-50.01	-82.00	-15603.27	0.04	25.00	36963
0.28	-6.80	-2.79	7.00	-400.79	-377.00	-15607.46	0.04	25.00	37070
0.33	-6.56	0.24	7.00	-334.09	-321.00	-15636.84	0.04	25.00	37179
0.33	-7.40	-0.84	7.00	-376.77	-357.00	-15701.47	0.04	25.00	37286
0.33	-4.64	2.76	7.00	-47.15	-79.00	-15792.12	0.04	25.00	37394
0.28	-3.89	0.75	7.00	-51.45	-83.00	-15882.76	0.04	25.00	37501
0.24	-2.38	1.51	7.00	-40.82	-74.00	-15970.90	0.04	25.00	37610
0.28	-1.34	1.04	7.00	-37.52	-71.00	-16051.47	0.04	25.00	37718
0.24	0.47	1.81	7.00	-25.43	-61.00	-16126.17	0.04	25.00	37825
25.68	3.56	3.09	7.00	-3.51	-42.00	-16195.84	0.04	25.00	37933
403.86	5.29	1.73	7.00	0.00	40.00	-16247.04	0.04	25.00	38040
641.94	4.42	-0.87	7.00	0.00	40.00	-16254.59	0.04	25.00	38148
706.53	2.91	-1.51	7.00	0.00	40.00	-16254.59	0.04	25.00	38256
729.45	1.07	-1.84	7.00	0.00	40.00	-16254.59	0.04	25.00	38364
706.53	0.50	-0.57	7.00	0.00	40.00	-16254.59	0.04	25.00	38471
474.45	0.37	-0.13	7.00	0.00	40.00	-16254.59	0.04	25.00	38579
4.69	-1.02	-1.39	7.00	-45.62	-78.00	-16254.59	0.04	25.00	38686
0.24	-5.65	-4.63	7.00	-409.03	-384.00	-16261.30	0.04	25.00	38794
0.28	-7.47	-1.81	7.00	-398.03	-375.00	-16295.72	0.04	25.00	38901
0.33	-5.03	2.44	7.00	-251.75	-252.00	-16369.58	0.04	25.00	39010
0.28	-5.15	-0.12	7.00	-306.13	-298.00	-16466.11	0.04	25.00	39117
0.28	-5.38	-0.24	7.00	-314.30	-304.00	-16577.74	0.04	25.00	39225
0.33	-0.47	4.92	7.00	-17.68	-54.00	-16697.76	0.04	25.00	39332
0.28	0.89	1.36	7.00	-25.12	-61.00	-16801.84	0.04	25.00	39441
323.45	3.33	2.44	7.00	0.00	40.00	-16884.93	0.04	25.00	39548
684.32	-0.03	-3.36	7.00	0.00	40.00	-16913.47	0.04	25.00	39656
722.83	-0.81	-0.78	7.00	0.00	40.00	-16914.31	0.04	25.00	39763
729.45	-2.07	-1.26	7.00	0.00	40.00	-16914.31	0.04	25.00	39871
684.32	-3.48	-1.41	7.00	0.00	40.00	-16914.31	0.04	25.00	39979
569.97	-3.94	-0.46	7.00	0.00	40.00	-16914.31	0.04	25.00	40086
23.79	-5.29	-1.35	7.00	-333.08	-320.00	-16913.47	0.04	25.00	40195
2.79	-8.34	-3.05	7.00	-444.43	-414.00	-16938.65	0.04	25.00	40302
0.33	-7.02	1.32	7.00	-323.99	-313.00	-16996.57	0.04	25.00	40410
0.33	-7.10	-0.08	7.00	-354.05	-338.00	-17080.50	0.04	25.00	40517
0.33	-5.74	1.36	7.00	-291.44	-285.00	-17182.90	0.04	25.00	40626
0.33	-2.92	2.82	7.00	-38.33	-72.00	-17297.05	0.04	25.00	40733
0.28	-0.14	2.78	7.00	-24.56	-60.00	-17405.32	0.04	25.00	40841
0.28	0.52	0.66	7.00	-29.76	-65.00	-17497.65	0.04	25.00	40948
16.06	4.05	3.53	7.00	-0.16	-40.00	-17579.91	0.04	25.00	41056
564.78	5.42	1.38	7.00	0.00	40.00	-17643.69	0.04	25.00	41164
726.13	3.78	-1.64	7.00	0.00	40.00	-17655.44	0.04	25.00	41272
749.68	2.26	-1.53	7.00	0.00	40.00	-17655.44	0.04	25.00	41379
753.10	0.85	-1.41	7.00	0.00	40.00	-17655.44	0.04	25.00	41487
719.54	-0.91	-1.75	7.00	0.00	40.00	-17655.44	0.04	25.00	41594
607.68	-2.19	-1.28	7.00	0.00	40.00	-17654.61	0.04	25.00	41702
132.98	-4.55	-2.36	7.00	-31.84	-66.00	-17652.09	0.04	25.00	41809
1.23	-8.38	-3.82	7.00	-460.90	-428.00	-17654.61	0.04	25.00	41917
0.28	-12.09	-3.71	7.00	-551.42	-504.00	-17684.82	0.04	25.00	42025
0.33	-11.18	0.90	7.00	-436.55	-408.00	-17753.65	0.04	25.00	42133
0.28	-8.66	2.53	7.00	-340.97	-327.00	-17846.81	0.04	25.00	42241
0.33	-5.12	3.54	7.00	-232.06	-235.00	-17952.57	0.04	25.00	42349
0.28	-1.92	3.19	7.00	-31.83	-66.00	-18067.56	0.04	25.00	42457
0.28	-3.11	-1.19	7.00	-55.32	-86.00	-18174.16	0.04	25.00	42564
0.28	-0.54	2.57	7.00	-27.41	-63.00	-18269.00	0.04	25.00	42672
27.85	0.55	1.09	7.00	-26.35	-62.00	-18356.29	0.04	25.00	42780
396.47	2.74	2.20	7.00	0.00	40.00	-18427.63	0.04	25.00	42888
630.31	1.78	-0.97	7.00	0.00	40.00	-18450.30	0.04	25.00	42995
713.00	1.27	-0.50	7.00	0.00	40.00	-18450.30	0.04	25.00	43103
716.26	-0.29	-1.57	7.00	0.00	40.00	-18450.30	0.04	25.00	43210
675.01	-1.08	-0.79	7.00	0.00	40.00	-18450.30	0.04	25.00	43318
567.37	-1.40	-0.31	7.00	0.00	40.00	-18450.30	0.04	25.00	43425
70.62	-3.08	-1.69	7.00	-47.18	-79.00	-18450.30	0.04	25.00	43533
2.85	-5.66	-2.58	7.00	-367.98	-350.00	-18455.33	0.04	25.00	43641
11.71	-9.11	-3.45	7.00	-471.36	-437.00	-18488.91	0.04	25.00	43749
1.03	-7.20	1.91	7.00	-316.93	-307.00	-18554.37	0.04	25.00	43856
0.33	-4.26	2.94	7.00	-44.57	-77.00	-18643.34	0.04	25.00	43964
0.28	-4.53	-0.26	7.00	-58.70	-89.00	-18733.99	0.04	25.00	44072
0.28	-4.25	0.28	7.00	-55.14	-86.00	-18818.77	0.04	25.00	44180
0.24	-2.41	1.84	7.00	-39.70	-73.00	-18902.70	0.04	25.00	44288
0.28	-1.91	0.50	7.00	-42.57	-75.00	-18980.76	0.04	25.00	44395
7.66	-0.31	1.60	7.00	-30.01	-65.00	-19057.14	0.04	25.00	44503
201.61	2.68	2.98	7.00	0.00	40.00	-19131.00	0.04	25.00	44610
647.83	1.53	-1.14	7.00	0.00	40.00	-19159.54	0.04	25.00	44719
732.78	0.58	-0.95	7.00	0.00	40.00	-19159.54	0.04	25.00	44826
756.54	-0.78	-1.35	7.00	0.00	40.00	-19159.54	0.04	25.00	44934
736.13	-2.38	-1.60	7.00	0.00	40.00	-19159.54	0.04	25.00	45041
604.90	-3.85	-1.47	7.00	0.00	40.00	-19159.54	0.04	25.00	45149
12.52	-6.15	-2.31	7.00	-374.60	-355.00	-19157.02	0.04	25.00	45256
0.33	-10.31	-4.16	7.00	-516.14	-475.00	-19181.36	0.04	25.00	45364
0.33	-9.68	0.63	7.00	-404.45	-380.00	-19237.59	0.04	25.00	45472
0.33	-13.34	-3.65	7.00	-581.51	-530.00	-19319.01	0.04	25.00	45580
0.33	-14.55	-1.21	7.00	-562.84	-514.00	-19418.05	0.04	25.00	45687
0.33	-12.53	2.02	7.00	-447.80	-417.00	-19526.33	0.04	25.00	45796
0.33	-7.71	4.82	7.00	-271.40	-268.00	-19638.80	0.04	25.00	45903
0.33	-6.62	1.09	7.00	-318.62	-308.00	-19756.30	0.04	25.00	46011
0.33	-4.13	2.48	7.00	-45.73	-78.00	-19879.69	0.04	25.00	46119
0.28	0.43	4.56	7.00	-14.58	-52.00	-19995.52	0.04	25.00	46227
63.65	2.63	2.20	7.00	-4.91	-44.00	-20092.88	0.04	25.00	46334
235.52	1.68	-0.96	7.00	0.00	40.00	-20164.22	0.04	25.00	46442
653.78	-2.75	-4.42	7.00	0.00	40.00	-20185.20	0.04	25.00	46550
675.01	-3.28	-0.53	7.00	0.00	40.00	-20185.20	0.04	25.00	46657
627.44	-3.23	0.05	7.00	0.00	40.00	-20185.20	0.04	25.00	46765
73.21	-2.06	1.17	7.00	-29.92	-65.00	-20185.20	0.04	25.00	46873
0.24	-1.26	0.80	7.00	-38.09	-72.00	-20191.92	0.04	25.00	46981
0.28	-1.92	-0.66	7.00	-47.21	-79.00	-20199.47	0.04	25.00	47088
0.28	-4.86	-2.95	7.00	-71.10	-99.00	-20209.55	0.04	25.00	47196
0.28	-7.76	-2.90	7.00	-427.13	-400.00	-20229.69	0.04	25.00	47303
0.33	-7.87	-0.11	7.00	-373.93	-355.00	-20280.89	0.04	25.00	47412
0.28	-7.91	-0.04	7.00	-373.65	-354.00	-20365.66	0.04	25.00	47519
0.33	-8.83	-0.92	7.00	-414.16	-389.00	-20467.22	0.04	25.00	47627
0.33	-6.04	2.79	7.00	-270.17	-267.00	-20583.05	0.04	25.00	47734
0.33	-2.48	3.56	7.00	-33.16	-67.00	-20705.59	0.02	25.00	48000
4.49	1.32	3.80	7.00	-13.17	-51.00	-20952.36	0.02	25.00	48107
12.01	1.29	-0.03	7.00	-28.42	-63.00	-21024.54	0.02	25.00	48215
96.65	0.97	-0.32	7.00	-12.74	-50.00	-21080.78	0.02	25.00	48322
474.45	0.25	-0.72	7.00	0.00	40.00	-21117.71	0.02	25.00	48431
656.77	0.22	-0.03	7.00	0.00	40.00	-21121.07	0.02	25.00	48538
700.11	0.25	0.03	7.00	0.00	40.00	-21121.07	0.02	25.00	48646
665.83	0.27	0.02	7.00	0.00	40.00	-21121.07	0.02	25.00	48753
287.96	-1.78	-2.05	7.00	0.00	40.00	-21121.07	0.02	25.00	48861
13.57	-5.52	-3.74	7.00	-387.45	-366.00	-21120.23	0.02	25.00	48968
0.33	-6.06	-0.54	7.00	-337.45	-324.00	-21152.12	0.02	25.00	49076
0.33	-6.28	-0.21	7.00	-336.20	-323.00	-21220.11	0.02	25.00	49184
0.33	-3.04	3.24	7.00	-37.25	-71.00	-21314.11	0.02	25.00	49292
0.24	-1.84	1.20	7.00	-39.40	-73.00	-21405.60	0.02	25.00	49399
0.24	-1.86	-0.02	7.00	-44.39	-77.00	-21489.53	0.02	25.00	49507
0.28	2.18	4.04	7.00	-7.97	-46.00	-21566.75	0.02	25.00	49614
24.41	4.96	2.78	7.00	0.00	40.00	-21633.06	0.02	25.00	49723
700.11	2.32	-2.64	7.00	0.00	40.00	-21654.04	0.02	25.00	49830
726.13	1.16	-1.16	7.00	0.00	40.00	-21654.04	0.02	25.00	49938
722.83	-0.09	-1.26	7.00	0.00	40.00	-21654.04	0.02	25.00	50045
684.32	-2.18	-2.08	7.00	0.00	40.00	-21654.04	0.02	25.00	50153
653.78	-3.61	-1.43	7.00	0.00	40.00	-21653.20	0.02	25.00	50260
499.03	-4.59	-0.99	7.00	0.00	40.00	-21649.85	0.02	25.00	50368
17.91	-7.34	-2.74	7.00	-412.66	-387.00	-21641.45	0.02	25.00	50476
2.21	-9.07	-1.73	7.00	-436.34	-407.00	-21659.08	0.02	25.00	50584
0.33	-8.84	0.22	7.00	-391.61	-370.00	-21716.16	0.02	25.00	50692
0.33	-8.60	0.24	7.00	-385.29	-364.00	-21806.80	0.02	25.00	50799
0.33	-6.56	2.05	7.00	-297.94	-291.00	-21914.24	0.02	25.00	50907
0.33	-4.48	2.08	7.00	-49.06	-81.00	-22036.78	0.02	25.00	51015
0.24	-1.82	2.66	7.00	-33.46	-68.00	-22152.61	0.02	25.00	51123
0.28	-1.29	0.53	7.00	-39.35	-73.00	-22250.81	0.02	25.00	51230
11.41	2.99	4.29	7.00	-2.62	-42.00	-22340.62	0.02	25.00	51338
345.14	4.29	1.30	7.00	0.00	40.00	-22413.64	0.02	25.00	51446
593.94	2.52	-1.78	7.00	0.00	40.00	-22433.79	0.02	25.00	51554
671.94	1.47	-1.05	7.00	0.00	40.00	-22433.79	0.02	25.00	51661
653.78	0.67	-0.80	7.00	0.00	40.00	-22433.79	0.02	25.00	51769
613.26	-0.12	-0.79	7.00	0.00	40.00	-22433.79	0.02	25.00	51876
562.20	-0.95	-0.83	7.00	0.00	40.00	-22433.79	0.02	25.00	51984
9.54	-1.64	-0.69	7.00	-45.81	-78.00	-22432.11	0.02	25.00	52091
0.33	-5.93	-4.28	7.00	-408.85	-384.00	-22437.14	0.02	25.00	52199
0.33	-6.96	-1.03	7.00	-369.63	-351.00	-22475.75	0.02	25.00	52307
0.33	-7.21	-0.25	7.00	-360.44	-343.00	-22550.46	0.02	25.00	52415
0.33	-7.96	-0.75	7.00	-389.10	-368.00	-22648.66	0.02	25.00	52523
0.33	-7.28	0.69	7.00	-343.10	-329.00	-22761.97	0.02	25.00	52630
0.33	-4.22	3.05	7.00	-43.89	-76.00	-22885.35	0.02	25.00	52739
0.24	-0.37	3.85	7.00	-21.48	-58.00	-23000.34	0.02	25.00	52846
62.33	3.57	3.95	7.00	0.00	40.00	-23094.35	0.02	25.00	52954
696.92	1.34	-2.23	7.00	0.00	40.00	-23135.47	0.02	25.00	53061
736.13	-0.46	-1.80	7.00	0.00	40.00	-23135.47	0.02	25.00	53169
726.13	-2.51	-2.04	7.00	0.00	40.00	-23135.47	0.02	25.00	53276
713.00	-3.98	-1.47	7.00	0.00	40.00	-23135.47	0.02	25.00	53384
650.80	-5.46	-1.48	7.00	0.00	40.00	-23135.47	0.02	25.00	53491
461.55	-6.59	-1.13	7.00	0.00	40.00	-23134.63	0.02	25.00	53599
5.75	-8.47	-1.87	7.00	-424.06	-397.00	-23132.11	0.02	25.00	53707
0.33	-8.89	-0.43	7.00	-405.96	-382.00	-23158.98	0.02	25.00	53815
0.38	-9.83	-0.94	7.00	-439.61	-410.00	-23219.41	0.02	25.00	53922
0.33	-9.95	-0.12	7.00	-426.16	-399.00	-23310.06	0.02	25.00	54030
0.33	-9.34	0.61	7.00	-396.16	-373.00	-23417.49	0.02	25.00	54138
0.33	-9.06	0.27	7.00	-396.16	-373.00	-23538.35	0.02	25.00	54246
0.33	-9.07	-0.01	7.00	-401.90	-378.00	-23665.09	0.02	25.00	54353
0.33	-6.79	2.28	7.00	-299.23	-292.00	-23793.51	0.02	25.00	54462
0.33	0.02	6.81	7.00	-7.63	-46.00	-23922.77	0.02	25.00	54569
0.28	2.64	2.62	7.00	-11.30	-49.00	-24034.40	0.02	25.00	54677
21.13	3.23	0.59	7.00	-15.61	-53.00	-24124.21	0.02	25.00	54785
55.78	4.05	0.82	7.00	-5.26	-44.00	-24199.75	0.02	25.00	54893
121.84	5.93	1.88	7.00	0.00	40.00	-24256.83	0.02	25.00	55001
529.69	2.91	-3.02	7.00	0.00	40.00	-24271.09	0.02	25.00	55108
616.07	3.00	0.09	7.00	0.00	40.00	-24271.09	0.02	25.00	55216
380.34	3.91	0.91	7.00	0.00	40.00	-24271.09	0.02	25.00	55323
30.70	3.62	-0.28	7.00	-16.12	-53.00	-24271.09	0.02	25.00	55431
0.24	0.95	-2.68	7.00	-40.96	-74.00	-24275.29	0.02	25.00	55538
0.28	-3.40	-4.35	7.00	-69.40	-98.00	-24283.69	0.02	25.00	55646
0.28	-7.23	-3.82	7.00	-432.13	-404.00	-24306.35	0.02	25.00	55754
0.33	-8.92	-1.69	7.00	-431.71	-403.00	-24359.23	0.02	25.00	55862
0.33	-5.79	3.13	7.00	-257.07	-256.00	-24443.16	0.02	25.00	55969
0.33	-4.13	1.66	7.00	-48.98	-81.00	-24545.56	0.02	25.00	56077
0.28	-1.82	2.31	7.00	-34.88	-69.00	-24644.60	0.02	25.00	56185
0.28	-0.15	1.67	7.00	-29.08	-64.00	-24736.09	0.02	25.00	56293
363.16	-0.11	0.04	7.00	0.00	40.00	-24818.34	0.02	25.00	56400
696.92	-1.55	-1.44	7.00	0.00	40.00	-24852.76	0.02	25.00	56508
756.54	-3.32	-1.77	7.00	0.00	40.00	-24852.76	0.02	25.00	56615
766.96	-4.58	-1.27	7.00	0.00	40.00	-24852.76	0.02	25.00	56723
760.00	-6.83	-2.25	7.00	0.00	40.00	-24851.92	0.02	25.00	56830
653.78	-8.67	-1.83	7.00	0.00	40.00	-24847.72	0.02	25.00	56938
90.13	-10.99	-2.33	7.00	-480.12	-444.00	-24841.84	0.02	25.00	57047
7.66	-13.04	-2.05	7.00	-541.99	-496.00	-24861.99	0.02	25.00	57154
6.26	-15.38	-2.34	7.00	-606.27	-551.00	-24916.55	0.02	25.00	57262
10.55	-15.14	0.25	7.00	-548.31	-502.00	-25001.32	0.02	25.00	57370
0.33	-21.67	-6.53	7.00	-847.38	-754.00	-25108.75	0.02	25.00	57478
0.33	-23.70	-2.03	7.00	-807.98	-721.00	-25229.62	0.02	25.00	57585
0.33	-17.09	6.61	7.00	-470.19	-436.00	-25361.39	0.02	25.00	57694
0.33	-12.35	4.74	7.00	-389.00	-367.00	-25494.01	0.02	25.00	57801
385.65	-7.38	4.97	7.00	0.00	40.00	-25624.10	0.02	25.00	57909
618.89	-6.55	0.83	7.00	0.00	40.00	-25707.20	0.02	25.00	58016
763.47	-9.79	-3.24	7.00	0.00	40.00	-25718.95	0.02	25.00	58124
760.00	-10.77	-0.98	7.00	0.00	40.00	-25718.95	0.02	25.00	58232
763.47	-10.35	0.42	7.00	0.00	40.00	-25718.95	0.02	25.00	58340
756.54	-10.29	0.06	7.00	0.00	40.00	-25717.27	0.02	25.00	58447
722.83	-9.11	1.17	7.00	0.00	40.00	-25714.75	0.02	25.00	58555
297.50	-9.17	-0.05	7.00	-228.20	-232.00	-25710.56	0.02	25.00	58662
0.33	-13.17	-4.01	7.00	-584.41	-532.00	-25721.47	0.02	25.00	58770
0.33	-15.10	-1.93	7.00	-591.24	-538.00	-25766.79	0.02	25.00	58878
0.33	-12.39	2.72	7.00	-430.34	-402.00	-25847.37	0.02	25.00	58986
0.33	-14.20	-1.82	7.00	-566.36	-517.00	-25945.57	0.02	25.00	59094
0.33	-9.81	4.39	7.00	-332.43	-320.00	-26057.20	0.02	25.00	59202
0.33	-6.53	3.28	7.00	-272.60	-269.00	-26175.55	0.02	25.00	59310
0.33	-0.69	5.84	7.00	-15.05	-52.00	-26298.09	0.02	25.00	59417
115.46	4.98	5.67	7.00	0.00	40.00	-26405.53	0.02	25.00	59526
517.69	3.12	-1.86	7.00	0.00	40.00	-26463.44	0.02	25.00	59633
671.94	1.04	-2.08	7.00	0.00	40.00	-26465.12	0.02	25.00	59741
696.92	1.97	0.93	7.00	0.00	40.00	-26465.12	0.00	25.00	60002
693.75	-0.66	-2.63	7.00	0.00	40.00	-26465.12	0.00	25.00	60109
420.96	-1.23	-0.57	7.00	0.00	40.00	-26464.28	0.00	25.00	60217
6.41	-4.06	-2.83	7.00	-66.56	-96.00	-26460.08	0.00	25.00	60324
0.28	-9.94	-5.88	7.00	-540.94	-496.00	-26464.28	0.00	25.00	60432
0.33	-12.40	-2.46	7.00	-534.27	-490.00	-26502.05	0.00	25.00	60540
0.33	-11.25	1.15	7.00	-433.21	-405.00	-26578.43	0.00	25.00	60648
0.33	-10.26	0.99	7.00	-411.85	-387.00	-26676.63	0.00	25.00	60755
0.33	-9.91	0.35	7.00	-415.85	-390.00	-26789.10	0.00	25.00	60864
0.33	-3.07	6.84	7.00	-23.01	-59.00	-26906.61	0.00	25.00	60972
0.33	2.56	5.63	7.00	0.31	40.00	-27009.85	0.00	25.00	61079
671.94	1.50	-1.06	7.00	0.00	40.00	-27057.69	0.00	25.00	61187
766.96	-1.08	-2.58	7.00	0.00	40.00	-27057.69	0.00	25.00	61294
773.98	-1.56	-0.48	7.00	0.00	40.00	-27057.69	0.00	25.00	61402
770.46	-1.66	-0.10	7.00	0.00	40.00	-27057.69	0.00	25.00	61509
746.27	-1.83	-0.17	7.00	0.00	40.00	-27057.69	0.00	25.00	61617
616.07	-1.76	0.07	7.00	0.00	40.00	-27057.69	0.00	25.00	61725
14.23	-3.11	-1.35	7.00	-55.53	-86.00	-27056.02	0.00	25.00	61833
0.43	-7.43	-4.33	7.00	-447.40	-417.00	-27058.53	0.00	25.00	61940
0.33	-11.83	-4.39	7.00	-558.49	-510.00	-27091.27	0.00	25.00	62048
0.33	-12.35	-0.52	7.00	-494.21	-456.00	-27162.61	0.00	25.00	62156
0.33	-9.37	2.98	7.00	-349.63	-334.00	-27266.69	0.00	25.00	62264
0.33	-9.00	0.37	7.00	-392.75	-371.00	-27380.00	0.00	25.00	62371
0.33	-3.34	5.66	7.00	-29.04	-64.00	-27503.38	0.00	25.00	62479
0.28	0.46	3.80	7.00	-17.50	-54.00	27390.91	0.00	25.00	62587
6.49	4.78	4.32	7.00	6.13	45.00	27298.58	0.00	25.00	62695
644.88	3.98	-0.81	7.00	0.00	40.00	27261.65	0.00	25.00	62802
693.75	1.93	-2.04	7.00	0.00	40.00	27261.65	0.00	25.00	62910
693.75	0.65	-1.29	7.00	0.00	40.00	27261.65	0.00	25.00	63017
662.79	-1.26	-1.90	7.00	0.00	40.00	27261.65	0.00	25.00	63125
448.99	-2.24	-0.98	7.00	0.00	40.00	27263.33	0.00	25.00	63233
4.83	-3.19	-0.95	7.00	-54.71	-86.00	27264.17	0.00	25.00	63340
0.28	-4.62	-1.43	7.00	-63.81	-93.00	27259.97	0.00	25.00	63448
0.24	-7.63	-3.02	7.00	-426.15	-399.00	27250.74	0.00	25.00	63556
0.33	-7.82	-0.19	7.00	-374.34	-355.00	27213.81	0.00	25.00	63664
0.33	-7.14	0.69	7.00	-339.69	-326.00	27139.11	0.00	25.00	63771
0.33	-6.46	0.67	7.00	-323.12	-312.00	27040.07	0.00	25.00	63879
0.33	-11.49	-5.03	7.00	-562.98	-514.00	26928.43	0.00	25.00	63987
0.33	-8.21	3.28	7.00	-314.57	-305.00	26806.73	0.00	25.00	64095
0.33	-1.42	6.79	7.00	-14.95	-52.00	26683.35	0.00	25.00	64202
0.28	3.28	4.70	7.00	0.19	40.00	26575.91	0.00	25.00	64310
382.10	3.19	-0.09	7.00	0.00	40.00	26519.68	0.00	25.00	64418
681.20	0.05	-3.14	7.00	0.00	40.00	26518.00	0.00	25.00	64526
668.87	-1.05	-1.10	7.00	0.00	40.00	26518.00	0.00	25.00	64633
665.83	-1.33	-0.28	7.00	0.00	40.00	26518.00	0.00	25.00	64741
604.90	-1.02	0.30	7.00	0.00	40.00	26518.00	0.00	25.00	64848
186.01	-0.83	0.19	7.00	0.00	40.00	26518.00	0.00	25.00	64956
0.28	-2.15	-1.32	7.00	-51.05	-83.00	26518.00	0.00	25.00	65063
0.24	-4.91	-2.76	7.00	-70.59	-99.00	26511.28	0.00	25.00	65171
0.28	-8.30	-3.38	7.00	-450.09	-419.00	26497.85	0.00	25.00	65278
0.33	-11.51	-3.21	7.00	-527.02	-484.00	26454.21	0.00	25.00	65387
0.33	-11.26	0.25	7.00	-451.61	-420.00	26373.64	0.00	25.00	65495
0.33	-13.12	-1.86	7.00	-540.31	-495.00	26272.07	0.00	25.00	65602
0.33	-9.64	3.48	7.00	-346.27	-331.00	26155.41	0.00	25.00	65710
0.33	-5.46	4.18	7.00	-227.91	-232.00	26032.02	0.00	25.00	65818
0.33	-4.26	1.20	7.00	-51.53	-83.00	25906.12	0.00	25.00	65926
22.28	-0.79	3.47	7.00	-24.05	-60.00	25789.45	0.00	25.00	66033
286.62	-0.25	0.54	7.00	0.00	40.00	25692.93	0.00	25.00	66141
684.32	-1.71	-1.46	7.00	0.00	40.00	25653.48	0.00	25.00	66248
756.54	-3.67	-1.96	7.00	0.00	40.00	25653.48	0.00	25.00	66357
763.47	-4.86	-1.19	7.00	0.00	40.00	25653.48	0.00	25.00	66464
749.68	-5.71	-0.85	7.00	0.00	40.00	25654.32	0.00	25.00	66572
709.76	-6.61	-0.90	7.00	0.00	40.00	25655.16	0.00	25.00	66679
607.68	-7.49	-0.88	7.00	0.00	40.00	25656.00	0.00	25.00	66787
120.07	-11.12	-3.63	7.00	-496.70	-458.00	25657.68	0.00	25.00	66894
6.19	-13.06	-1.95	7.00	-540.44	-495.00	25638.37	0.00	25.00	67002
0.38	-15.33	-2.27	7.00	-603.64	-548.00	25584.66	0.00	25.00	67110
0.33	-13.26	2.07	7.00	-465.25	-432.00	25502.40	0.00	25.00	67218
0.33	-8.77	4.50	7.00	-304.21	-296.00	25402.52	0.00	25.00	67325
0.33	-5.30	3.47	7.00	-238.05	-240.00	25290.05	0.00	25.00	67433
0.33	-0.46	4.83	7.00	-17.99	-55.00	25172.54	0.00	25.00	67542
0.28	3.67	4.13	7.00	-0.12	-40.00	25066.79	0.00	25.00	67649
146.47	5.82	2.15	7.00	0.00	40.00	24985.37	0.00	25.00	67757
678.10	1.37	-4.44	7.00	0.00	40.00	24957.67	0.00	25.00	67864
739.50	-0.26	-1.64	7.00	0.00	40.00	24957.67	0.00	25.00	67972
760.00	-0.49	-0.23	7.00	0.00	40.00	24957.67	0.00	25.00	68079
760.00	-0.79	-0.30	7.00	0.00	40.00	24957.67	0.00	25.00	68187
739.50	-0.16	0.62	7.00	0.00	40.00	24957.67	0.00	25.00	68294
593.94	-0.50	-0.33	7.00	0.00	40.00	24957.67	0.00	25.00	68402
6.11	-3.10	-2.60	7.00	-60.85	-91.00	24960.19	0.00	25.00	68509
0.33	-7.82	-4.72	7.00	-465.10	-432.00	24955.16	0.00	25.00	68618
0.33	-9.35	-1.53	7.00	-439.27	-410.00	24915.71	0.00	25.00	68725
0.33	-7.96	1.39	7.00	-346.16	-331.00	24841.00	0.00	25.00	68833
0.33	-7.28	0.68	7.00	-343.55	-329.00	24744.48	0.00	25.00	68940
0.38	-9.03	-1.75	7.00	-435.83	-407.00	24632.85	0.00	25.00	69049
0.33	-2.50	6.53	7.00	-21.38	-57.00	24512.83	0.00	25.00	69156
0.28	2.53	5.03	7.00	-2.25	-41.00	24402.87	0.00	25.00	69264
249.15	4.12	1.60	7.00	0.00	40.00	24318.10	0.00	25.00	69371
726.13	0.61	-3.51	7.00	0.00	40.00	24288.72	0.00	25.00	69479
742.88	-0.98	-1.59	7.00	0.00	40.00	24288.72	0.00	25.00	69586
739.50	-2.53	-1.55	7.00	0.00	40.00	24288.72	0.00	25.00	69694
700.11	-4.42	-1.89	7.00	0.00	40.00	24288.72	0.00	25.00	69801
596.66	-5.26	-0.84	7.00	0.00	40.00	24289.56	0.00	25.00	69909
195.04	-6.17	-0.91	7.00	-271.30	-268.00	24290.40	0.00	25.00	70018
5.25	-9.71	-3.54	7.00	-488.41	-451.00	24266.90	0.00	25.00	70125
0.33	-7.43	2.27	7.00	-315.40	-305.00	24217.38	0.00	25.00	70233
0.33	-9.64	-2.21	7.00	-460.21	-428.00	24140.16	0.00	25.00	70341
0.33	-13.31	-3.67	7.00	-580.99	-529.00	24041.12	0.00	25.00	70449
0.33	-9.11	4.20	7.00	-318.83	-308.00	23932.00	0.00	25.00	70556
0.33	-6.24	2.87	7.00	-273.49	-270.00	23811.98	0.00	25.00	70664
0.33	-1.94	4.30	7.00	-27.50	-63.00	23687.76	0.00	25.00	70772
0.28	0.89	2.83	7.00	-19.22	-56.00	23576.96	0.00	25.00	70880
187.78	2.81	1.92	7.00	0.00	40.00	23488.00	0.00	25.00	70987
693.75	-0.93	-3.74	7.00	0.00	40.00	23451.90	0.00	25.00	71095
709.76	-2.15	-1.22	7.00	0.00	40.00	23451.90	0.00	25.00	71202
700.11	-3.56	-1.41	7.00	0.00	40.00	23451.90	0.00	25.00	71310
591.23	-4.92	-1.36	7.00	0.00	40.00	23451.90	0.00	25.00	71417
196.90	-5.58	-0.66	7.00	-250.13	-250.00	23451.90	0.00	25.00	71525
6.95	-7.45	-1.87	7.00	-398.37	-375.00	23425.05	0.00	25.00	71633
0.33	-9.39	-1.94	7.00	-448.63	-418.00	23367.13	0.00	25.00	71741
0.33	-10.01	-0.62	7.00	-437.51	-408.00	23283.20	0.06	25.00	72006
0.38	-2.26	7.74	7.00	-15.35	-52.00	23012.09	0.06	25.00	72114
0.28	-1.22	1.04	7.00	-36.94	-71.00	22907.17	0.06	25.00	72221
0.28	0.76	1.98	7.00	-23.31	-59.00	22818.20	0.06	25.00	72329
0.28	6.44	5.68	7.00	99.68	123.00	22736.79	0.06	25.00	72436
624.58	3.36	-3.08	7.00	0.00	40.00	22716.64	0.06	25.00	72545
749.68	1.70	-1.66	7.00	0.00	40.00	22716.64	0.06	25.00	72652
742.88	0.70	-1.00	7.00	0.00	40.00	22716.64	0.06	25.00	72760
746.27	-0.25	-0.95	7.00	0.00	40.00	22716.64	0.06	25.00	72867
726.13	-2.35	-2.10	7.00	0.00	40.00	22716.64	0.06	25.00	72975
524.86	-3.45	-1.10	7.00	0.00	40.00	22716.64	0.06	25.00	73082
7.66	-6.85	-3.40	7.00	-414.29	-389.00	22720.00	0.06	25.00	73190
6.79	-10.27	-3.41	7.00	-499.80	-461.00	22694.82	0.06	25.00	73297
5.96	-9.75	0.51	7.00	-408.56	-384.00	22636.07	0.06	25.00	73406
0.33	-8.19	1.56	7.00	-348.47	-333.00	22550.46	0.06	25.00	73513
0.33	-6.56	1.63	7.00	-306.45	-298.00	22447.22	0.06	25.00	73621
0.33	-3.39	3.18	7.00	-39.23	-73.00	22334.75	0.06	25.00	73730
0.24	1.41	4.79	7.00	-8.80	-47.00	22228.99	0.06	25.00	73837
0.28	4.13	2.72	7.00	-3.46	-42.00	22139.18	0.06	25.00	73945
0.28	4.22	0.10	7.00	-13.49	-51.00	22068.67	0.06	25.00	74052
551.99	6.01	1.79	7.00	0.00	40.00	22013.28	0.06	25.00	74160
732.78	5.95	-0.06	7.00	0.00	40.00	22000.69	0.06	25.00	74267
760.00	4.69	-1.26	7.00	0.00	40.00	22000.69	0.06	25.00	74375
777.51	3.12	-1.57	7.00	0.00	40.00	22000.69	0.06	25.00	74482
781.06	0.38	-2.74	7.00	0.00	40.00	22000.69	0.06	25.00	74590
753.10	-0.39	-0.78	7.00	0.00	40.00	22000.69	0.06	25.00	74697
426.82	-1.29	-0.89	7.00	0.00	40.00	22000.69	0.06	25.00	74806
0.28	-5.25	-3.96	7.00	-385.41	-364.00	22005.73	0.06	25.00	74913
0.33	-10.09	-4.84	7.00	-524.08	-481.00	21982.23	0.06	25.00	75021
0.33	-14.44	-4.35	7.00	-623.03	-565.00	21919.27	0.06	25.00	75128
0.33	-18.51	-4.07	7.00	-719.22	-646.00	21824.43	0.06	25.00	75237
0.33	-16.13	2.38	7.00	-530.50	-487.00	21714.48	0.06	25.00	75344
0.33	-11.52	4.61	7.00	-370.80	-352.00	21595.29	0.06	25.00	75452
0.33	-8.28	3.24	7.00	-317.30	-307.00	21469.39	0.06	25.00	75560
0.33	-7.14	1.14	7.00	-330.58	-318.00	21340.13	0.06	25.00	75668
0.33	-1.73	5.41	7.00	-22.04	-58.00	21207.52	0.06	25.00	75776
127.30	4.53	6.27	7.00	0.00	40.00	21092.53	0.06	25.00	75883
602.14	5.76	1.22	7.00	0.00	40.00	21027.06	0.06	25.00	75992
719.54	2.64	-3.11	7.00	0.00	40.00	21023.70	0.06	25.00	76099
760.00	2.08	-0.57	7.00	0.00	40.00	21023.70	0.06	25.00	76207
773.98	1.95	-0.13	7.00	0.00	40.00	21023.70	0.06	25.00	76314
773.98	-0.17	-2.12	7.00	0.00	40.00	21023.70	0.06	25.00	76422
726.13	-1.79	-1.62	7.00	0.00	40.00	21024.54	0.06	25.00	76529
186.01	-5.53	-3.74	7.00	-318.98	-308.00	21030.42	0.06	25.00	76637
0.33	-9.24	-3.70	7.00	-479.94	-444.00	21011.95	0.06	25.00	76744
0.33	-10.79	-1.56	7.00	-475.90	-441.00	20952.36	0.06	25.00	76853
0.33	-9.96	0.83	7.00	-407.54	-383.00	20868.42	0.06	25.00	76960
0.33	-9.24	0.73	7.00	-391.35	-369.00	20766.02	0.06	25.00	77068
0.33	-4.64	4.60	7.00	-39.79	-73.00	20651.04	0.06	25.00	77176
0.28	-0.99	3.64	7.00	-25.40	-61.00	20545.28	0.06	25.00	77284
1.08	2.64	3.63	7.00	-7.26	-46.00	20452.11	0.06	25.00	77391
237.74	4.84	2.20	7.00	0.00	40.00	20373.22	0.06	25.00	77499
656.77	2.25	-2.59	7.00	0.00	40.00	20342.16	0.06	25.00	77606
732.78	1.12	-1.12	7.00	0.00	40.00	20342.16	0.06	25.00	77714
742.88	0.22	-0.90	7.00	0.00	40.00	20342.16	0.06	25.00	77821
729.45	-1.65	-1.88	7.00	0.00	40.00	20343.00	0.06	25.00	77929
639.01	-4.67	-3.02	7.00	0.00	40.00	20345.52	0.06	25.00	78036
7.18	-7.82	-3.16	7.00	-433.61	-405.00	20349.72	0.06	25.00	78145
0.33	-11.63	-3.80	7.00	-541.74	-496.00	20323.70	0.06	25.00	78253
0.38	-13.36	-1.74	7.00	-543.82	-498.00	20260.75	0.06	25.00	78360
0.33	-11.61	1.75	7.00	-430.27	-402.00	20169.26	0.06	25.00	78469
0.33	-12.61	-1.00	7.00	-510.22	-470.00	20056.79	0.06	25.00	78576
0.33	-11.99	0.62	7.00	-462.56	-429.00	19932.57	0.06	25.00	78684
0.33	-10.88	1.11	7.00	-424.87	-398.00	19803.31	0.06	25.00	78792
0.33	-4.88	6.00	7.00	-35.43	-69.00	19671.53	0.06	25.00	78900
0.28	0.01	4.89	7.00	-15.39	-52.00	19551.51	0.06	25.00	79007
85.28	3.78	3.77	7.00	0.00	40.00	19457.50	0.06	25.00	79115
537.03	4.52	0.74	7.00	0.00	40.00	19410.50	0.06	25.00	79222
726.13	2.74	-1.78	7.00	0.00	40.00	19409.66	0.06	25.00	79330
770.46	1.60	-1.14	7.00	0.00	40.00	19409.66	0.06	25.00	79438
777.51	0.70	-0.90	7.00	0.00	40.00	19409.66	0.06	25.00	79546
781.06	0.57	-0.13	7.00	0.00	40.00	19409.66	0.06	25.00	79653
781.06	-0.47	-1.03	7.00	0.00	40.00	19409.66	0.06	25.00	79761
749.68	-0.93	-0.46	7.00	0.00	40.00	19409.66	0.06	25.00	79868
613.26	-0.99	-0.07	7.00	0.00	40.00	19410.50	0.06	25.00	79976
46.66	-3.61	-2.61	7.00	-59.14	-89.00	19415.53	0.06	25.00	80083
3.97	-8.13	-4.52	7.00	-468.55	-435.00	19411.34	0.06	25.00	80191
0.38	-9.85	-1.72	7.00	-455.74	-424.00	19375.25	0.06	25.00	80300
0.33	-9.20	0.65	7.00	-391.84	-370.00	19300.55	0.06	25.00	80407
0.38	-8.82	0.37	7.00	-388.08	-367.00	19204.86	0.06	25.00	80515
0.33	-3.68	5.14	7.00	-32.84	-67.00	19093.23	0.06	25.00	80622
0.28	0.63	4.31	7.00	-14.62	-52.00	18991.67	0.06	25.00	80731
0.28	3.55	2.92	7.00	-5.59	-44.00	18906.90	0.06	25.00	80838
522.46	5.30	1.75	7.00	0.00	40.00	18840.59	0.06	25.00	80946
749.68	4.48	-0.82	7.00	0.00	40.00	18824.64	0.06	25.00	81053
777.51	3.61	-0.86	7.00	0.00	40.00	18824.64	0.06	25.00	81161
766.96	3.42	-0.19	7.00	0.00	40.00	18824.64	0.06	25.00	81268
729.45	4.20	0.78	7.00	0.00	40.00	18824.64	0.06	25.00	81376
636.10	3.90	-0.30	7.00	0.00	40.00	18824.64	0.06	25.00	81483
33.96	1.67	-2.23	7.00	-33.25	-67.00	18826.32	0.06	25.00	81591
0.28	-2.80	-4.48	7.00	-66.92	-96.00	18822.96	0.06	25.00	81699
0.28	-7.02	-4.22	7.00	-434.76	-406.00	18809.53	0.06	25.00	81807
0.33	-7.65	-0.64	7.00	-379.04	-359.00	18765.05	0.06	25.00	81914
0.33	-6.36	1.29	7.00	-308.17	-299.00	18683.63	0.06	25.00	82022
0.38	-4.22	2.14	7.00	-47.56	-80.00	18579.55	0.06	25.00	82130
0.28	-3.37	0.85	7.00	-48.45	-80.00	18474.64	0.06	25.00	82238
0.28	-1.58	1.80	7.00	-35.70	-70.00	18378.11	0.06	25.00	82345
5.39	0.37	1.95	7.00	-25.30	-61.00	18287.46	0.06	25.00	82453
400.15	4.12	3.75	7.00	0.00	40.00	18207.73	0.06	25.00	82561
746.27	1.54	-2.58	7.00	0.00	40.00	18180.03	0.06	25.00	82668
773.98	0.75	-0.79	7.00	0.00	40.00	18180.03	0.06	25.00	82777
753.10	1.56	0.81	7.00	0.00	40.00	18180.03	0.06	25.00	82884
756.54	1.89	0.33	7.00	0.00	40.00	18180.03	0.06	25.00	82992
766.96	0.50	-1.39	7.00	0.00	40.00	18180.03	0.06	25.00	83099
753.10	-0.51	-1.01	7.00	0.00	40.00	18180.03	0.06	25.00	83207
709.76	-0.96	-0.45	7.00	0.00	40.00	18180.03	0.06	25.00	83314
396.47	-3.28	-2.32	7.00	0.00	40.00	18185.07	0.06	25.00	83422
0.33	-9.65	-6.37	7.00	-543.48	-498.00	18192.62	0.06	25.00	83529
0.33	-10.21	-0.57	7.00	-441.64	-412.00	18160.73	0.06	25.00	83637
0.38	-7.12	3.09	7.00	-291.10	-285.00	18089.38	0.06	25.00	83745
0.33	-10.83	-3.71	7.00	-519.98	-478.00	17993.70	0.08	25.00	84009
0.38	-1.21	9.62	7.00	-2.55	-42.00	17704.97	0.08	25.00	84118
0.28	5.38	6.59	7.00	91.16	116.00	17595.85	0.08	25.00	84226
599.40	0.59	-4.78	7.00	0.00	40.00	17563.96	0.08	25.00	84333
756.54	-2.28	-2.87	7.00	0.00	40.00	17563.96	0.08	25.00	84441
766.96	-3.86	-1.59	7.00	0.00	40.00	17563.96	0.08	25.00	84548
770.46	-5.30	-1.44	7.00	0.00	40.00	17563.96	0.08	25.00	84656
753.10	-6.74	-1.43	7.00	0.00	40.00	17566.48	0.08	25.00	84763
706.53	-6.95	-0.22	7.00	0.00	40.00	17567.31	0.08	25.00	84871
400.15	-8.05	-1.09	7.00	-77.79	-105.00	17573.19	0.08	25.00	84978
5.39	-11.19	-3.14	7.00	-517.40	-476.00	17569.83	0.08	25.00	85087
0.33	-13.71	-2.52	7.00	-568.14	-518.00	17542.97	0.08	25.00	85194
0.33	-14.70	-0.99	7.00	-562.26	-514.00	17478.34	0.08	25.00	85302
0.33	-14.95	-0.26	7.00	-554.00	-507.00	17387.70	0.08	25.00	85410
0.33	-17.83	-2.87	7.00	-678.03	-611.00	17281.94	0.08	25.00	85518
0.33	-14.52	3.30	7.00	-472.11	-438.00	17163.59	0.08	25.00	85625
0.33	-8.49	6.04	7.00	-266.36	-264.00	17040.21	0.08	25.00	85734
0.33	-2.24	6.25	7.00	-21.20	-57.00	16912.63	0.08	25.00	85841
100.08	1.60	3.84	7.00	0.00	40.00	16800.16	0.08	25.00	85949
476.63	0.70	-0.90	7.00	0.00	40.00	16741.41	0.08	25.00	86056
621.73	-1.12	-1.82	7.00	0.00	40.00	16738.89	0.08	25.00	86164
534.57	-0.37	0.75	7.00	0.00	40.00	16738.89	0.08	25.00	86272
442.83	-1.87	-1.50	7.00	0.00	40.00	16738.89	0.08	25.00	86379
89.67	-2.29	-0.42	7.00	-32.01	-66.00	16738.89	0.08	25.00	86488
4.23	-3.32	-1.03	7.00	-55.67	-86.00	16734.69	0.08	25.00	86595
0.28	-5.04	-1.73	7.00	-335.59	-322.00	16726.30	0.08	25.00	86703
0.33	-5.92	-0.88	7.00	-340.59	-327.00	16691.89	0.08	25.00	86810
0.33	-5.44	0.48	7.00	-301.54	-294.00	16625.58	0.08	25.00	86919
0.33	-7.29	-1.85	7.00	-394.12	-372.00	16534.93	0.08	25.00	87026
0.33	-5.56	1.72	7.00	-279.64	-275.00	16427.50	0.08	25.00	87134
0.33	-2.78	2.79	7.00	-37.74	-71.00	16311.67	0.08	25.00	87241
0.28	1.17	3.95	7.00	-13.35	-51.00	16204.23	0.08	25.00	87350
0.28	2.83	1.66	7.00	-14.22	-51.00	16112.74	0.08	25.00	87457
64.32	3.85	1.02	7.00	-3.36	-42.00	16039.72	0.08	25.00	87565
585.84	5.33	1.48	7.00	0.00	40.00	15987.68	0.08	25.00	87672
700.11	3.86	-1.48	7.00	0.00	40.00	15980.97	0.08	25.00	87780
706.53	2.86	-0.99	7.00	0.00	40.00	15980.97	0.08	25.00	87887
668.87	1.57	-1.30	7.00	0.00	40.00	15980.97	0.08	25.00	87995
554.53	0.09	-1.48	7.00	0.00	40.00	15980.97	0.08	25.00	88102
539.49	-1.73	-1.82	7.00	0.00	40.00	15980.97	0.08	25.00	88210
37.49	-2.90	-1.16	7.00	-51.32	-83.00	15980.97	0.08	25.00	88318
0.28	-5.27	-2.38	7.00	-354.44	-338.00	15974.25	0.08	25.00	88426
0.33	-7.59	-2.32	7.00	-411.27	-386.00	15940.68	0.08	25.00	88534
0.33	-9.16	-1.57	7.00	-435.43	-407.00	15870.18	0.08	25.00	88641
0.33	-12.65	-3.48	7.00	-560.80	-512.00	15777.85	0.08	25.00	88750
0.33	-9.85	2.80	7.00	-365.29	-347.00	15673.77	0.08	25.00	88857
0.33	-6.01	3.84	7.00	-248.52	-249.00	15560.46	0.08	25.00	88965
0.33	-2.77	3.24	7.00	-35.89	-70.00	15447.15	0.08	25.00	89073
0.28	-0.34	2.43	7.00	-27.01	-62.00	15342.23	0.08	25.00	89181
9.36	1.25	1.60	7.00	-22.16	-58.00	15253.26	0.08	25.00	89288
382.10	1.30	0.04	7.00	0.00	40.00	15178.56	0.08	25.00	89396
681.20	-1.78	-3.08	7.00	0.00	40.00	15152.54	0.08	25.00	89503
732.78	-3.63	-1.85	7.00	0.00	40.00	15152.54	0.08	25.00	89611
729.45	-5.72	-2.09	7.00	0.00	40.00	15152.54	0.08	25.00	89718
706.53	-7.77	-2.05	7.00	0.00	40.00	15152.54	0.08	25.00	89826
593.94	-10.83	-3.06	7.00	0.00	40.00	15154.22	0.08	25.00	89933
56.98	-12.46	-1.63	7.00	-512.64	-472.00	15154.22	0.08	25.00	90042
0.33	-13.69	-1.23	7.00	-541.72	-496.00	15131.56	0.08	25.00	90149
0.33	-15.89	-2.20	7.00	-616.33	-559.00	15080.36	0.08	25.00	90257
0.33	-15.44	0.45	7.00	-551.94	-505.00	15002.30	0.08	25.00	90365
0.33	-13.75	1.69	7.00	-484.95	-448.00	14903.26	0.08	25.00	90473
0.33	-11.39	2.36	7.00	-412.74	-387.00	14794.15	0.08	25.00	90580
0.33	-11.98	-0.58	7.00	-485.99	-449.00	14678.32	0.08	25.00	90689
0.33	-5.83	6.14	7.00	-197.91	-206.00	14555.77	0.08	25.00	90797
0.33	-2.12	3.71	7.00	-30.78	-65.00	14434.07	0.08	25.00	90904
22.88	1.12	3.24	7.00	-15.41	-52.00	14325.80	0.08	25.00	91013
577.85	1.07	-0.05	7.00	0.00	40.00	14241.02	0.08	25.00	91120
681.20	-2.39	-3.45	7.00	0.00	40.00	14212.49	0.08	25.00	91228
722.83	-4.07	-1.68	7.00	0.00	40.00	14212.49	0.08	25.00	91335
696.92	-5.19	-1.13	7.00	0.00	40.00	14212.49	0.08	25.00	91443
641.94	-4.67	0.52	7.00	0.00	40.00	14212.49	0.08	25.00	91550
262.30	-4.52	0.15	7.00	0.00	40.00	14213.33	0.08	25.00	91658
6.95	-6.80	-2.28	7.00	-390.39	-369.00	14215.00	0.08	25.00	91765
20.99	-10.91	-4.11	7.00	-528.90	-485.00	14188.99	0.08	25.00	91874
0.33	-10.77	0.14	7.00	-441.38	-412.00	14128.55	0.08	25.00	91981
1.39	-11.51	-0.74	7.00	-477.42	-442.00	14041.26	0.08	25.00	92089
0.33	-7.68	3.82	7.00	-290.70	-285.00	13938.86	0.08	25.00	92197
0.33	-3.39	4.30	7.00	-34.74	-69.00	13824.71	0.08	25.00	92305
0.28	-1.24	2.15	7.00	-32.57	-67.00	13719.79	0.08	25.00	92412
0.28	0.83	2.07	7.00	-22.55	-58.00	13629.15	0.08	25.00	92520
54.31	2.05	1.22	7.00	-13.98	-51.00	13551.93	0.08	25.00	92628
630.31	1.62	-0.43	7.00	0.00	40.00	13494.01	0.08	25.00	92736
722.83	2.38	0.76	7.00	0.00	40.00	13481.42	0.08	25.00	92844
749.68	2.18	-0.20	7.00	0.00	40.00	13481.42	0.08	25.00	92951
732.78	1.36	-0.82	7.00	0.00	40.00	13481.42	0.08	25.00	93059
696.92	0.12	-1.24	7.00	0.00	40.00	13481.42	0.08	25.00	93166
520.07	-0.54	-0.66	7.00	0.00	40.00	13481.42	0.08	25.00	93274
27.34	-3.58	-3.05	7.00	-63.60	-93.00	13484.78	0.08	25.00	93381
6.79	-8.56	-4.98	7.00	-488.54	-451.00	13480.58	0.08	25.00	93490
0.33	-13.30	-4.74	7.00	-602.45	-547.00	13443.65	0.08	25.00	93597
0.33	-12.37	0.94	7.00	-465.37	-432.00	13368.11	0.08	25.00	93705
0.33	-13.15	-0.78	7.00	-519.45	-477.00	13272.43	0.08	25.00	93813
0.33	-11.02	2.13	7.00	-408.05	-384.00	13162.48	0.08	25.00	93921
0.33	-6.32	4.71	7.00	-238.77	-241.00	13045.81	0.08	25.00	94028
0.33	-6.13	0.19	7.00	-324.38	-313.00	12924.94	0.08	25.00	94136
0.33	1.72	7.84	7.00	4.96	44.00	12799.88	0.08	25.00	94244
383.87	5.00	3.28	7.00	0.00	40.00	12715.11	0.08	25.00	94352
739.50	2.88	-2.12	7.00	0.00	40.00	12704.20	0.08	25.00	94459
784.63	1.01	-1.87	7.00	0.00	40.00	12704.20	0.08	25.00	94567
791.81	-0.79	-1.80	7.00	0.00	40.00	12704.20	0.08	25.00	94674
766.96	-1.31	-0.52	7.00	0.00	40.00	12704.20	0.08	25.00	94782
564.78	-1.73	-0.42	7.00	0.00	40.00	12705.04	0.08	25.00	94889
6.95	-4.46	-2.73	7.00	-68.11	-97.00	12707.55	0.08	25.00	94997
0.28	-7.66	-3.20	7.00	-430.50	-402.00	12702.52	0.08	25.00	95105
0.33	-10.82	-3.16	7.00	-508.78	-468.00	12666.43	0.08	25.00	95213
0.33	-10.29	0.53	7.00	-421.53	-395.00	12593.41	0.08	25.00	95321
0.33	-10.28	0.00	7.00	-432.03	-404.00	12497.72	0.08	25.00	95428
0.33	-10.09	0.19	7.00	-423.57	-397.00	12389.45	0.08	25.00	95537
0.33	-4.47	5.62	7.00	-34.87	-69.00	12269.42	0.08	25.00	95644
0.28	-2.14	2.33	7.00	-36.40	-70.00	12157.79	0.08	25.00	95752
0.28	2.59	4.73	7.00	-3.12	-42.00	12059.59	0.07	25.00	96016
633.20	2.69	0.10	7.00	0.00	40.00	11916.06	0.07	25.00	96124
722.83	1.55	-1.14	7.00	0.00	40.00	11914.38	0.07	25.00	96232
736.13	1.61	0.06	7.00	0.00	40.00	11914.38	0.07	25.00	96339
653.78	2.08	0.47	7.00	0.00	40.00	11914.38	0.07	25.00	96447
588.53	2.12	0.03	7.00	0.00	40.00	11914.38	0.07	25.00	96555
161.23	1.46	-0.66	7.00	0.00	40.00	11914.38	0.07	25.00	96662
4.69	-1.88	-3.35	7.00	-57.75	-88.00	11915.22	0.07	25.00	96770
0.28	-4.70	-2.81	7.00	-69.74	-98.00	11905.99	0.07	25.00	96877
0.28	-7.77	-3.07	7.00	-430.55	-402.00	11879.97	0.07	25.00	96986
0.33	-8.91	-1.14	7.00	-420.59	-394.00	11820.38	0.07	25.00	97093
0.33	-7.18	1.73	7.00	-320.10	-309.00	11732.25	0.07	25.00	97201
0.33	-3.56	3.62	7.00	-38.34	-72.00	11624.81	0.07	25.00	97308
0.28	-1.63	1.93	7.00	-35.45	-69.00	11521.57	0.07	25.00	97417
0.33	1.42	3.05	7.00	-15.69	-53.00	11430.09	0.07	25.00	97524
21.85	2.32	0.90	7.00	-18.84	-55.00	11348.67	0.07	25.00	97632
559.63	5.40	3.08	7.00	0.00	40.00	11284.04	0.07	25.00	97739
726.13	3.75	-1.65	7.00	0.00	40.00	11268.09	0.07	25.00	97847
719.54	3.20	-0.55	7.00	0.00	40.00	11268.09	0.07	25.00	97954
706.53	2.84	-0.36	7.00	0.00	40.00	11268.09	0.07	25.00	98062
706.53	1.41	-1.42	7.00	0.00	40.00	11268.09	0.07	25.00	98169
524.86	0.47	-0.94	7.00	0.00	40.00	11268.09	0.07	25.00	98277
3.84	-2.54	-3.01	7.00	-59.71	-90.00	11268.09	0.07	25.00	98385
0.28	-5.32	-2.78	7.00	-363.46	-346.00	11258.02	0.07	25.00	98493
0.33	-9.42	-4.11	7.00	-492.76	-455.00	11220.25	0.07	25.00	98600
0.33	-5.60	3.83	7.00	-238.32	-240.00	11145.55	0.07	25.00	98708
0.33	-5.33	0.26	7.00	-303.12	-295.00	11049.87	0.07	25.00	98817
0.33	-4.61	0.72	7.00	-55.17	-86.00	10942.43	0.07	25.00	98924
0.33	-0.85	3.77	7.00	-24.17	-60.00	10838.35	0.07	25.00	99032
0.28	1.24	2.08	7.00	-20.49	-57.00	10745.19	0.07	25.00	99139
0.28	1.25	0.01	7.00	-28.72	-64.00	10664.61	0.07	25.00	99247
25.68	3.76	2.52	7.00	-4.80	-44.00	10593.27	0.07	25.00	99355
455.22	5.86	2.10	7.00	0.00	40.00	10530.32	0.07	25.00	99463
760.00	2.10	-3.76	7.00	0.00	40.00	10513.53	0.07	25.00	99570
760.00	1.60	-0.50	7.00	0.00	40.00	10513.53	0.07	25.00	99678
760.00	0.41	-1.20	7.00	0.00	40.00	10513.53	0.07	25.00	99785
742.88	-0.99	-1.40	7.00	0.00	40.00	10513.53	0.07	25.00	99893
641.94	-2.54	-1.55	7.00	0.00	40.00	10514.37	0.07	25.00	100000
24.72	-4.90	-2.36	7.00	-67.69	-96.00	10514.37	0.07	25.00	100108
0.33	-9.03	-4.13	7.00	-483.30	-447.00	10507.65	0.07	25.00	100216
0.33	-10.04	-1.02	7.00	-446.40	-416.00	10473.24	0.07	25.00	100324
0.33	-12.87	-2.83	7.00	-553.26	-506.00	10403.58	0.07	25.00	100431
0.38	-13.07	-0.20	7.00	-505.92	-466.00	10311.25	0.07	25.00	100540
0.33	-17.44	-4.37	7.00	-698.32	-628.00	10201.30	0.07	25.00	100647
0.33	-17.91	-0.47	7.00	-632.33	-573.00	10080.43	0.07	25.00	100756
0.33	-14.80	3.11	7.00	-482.83	-447.00	9950.33	0.07	25.00	100864
0.33	-7.60	7.20	7.00	-220.97	-226.00	9818.56	0.07	25.00	100971
0.33	-4.89	2.71	7.00	-48.64	-80.00	9690.14	0.07	25.00	101079
174.86	-1.03	3.87	7.00	0.00	40.00	9572.63	0.07	25.00	101187
499.03	-1.97	-0.94	7.00	0.00	40.00	9499.61	0.07	25.00	101295
665.83	-4.05	-2.08	7.00	0.00	40.00	9494.57	0.07	25.00	101402
693.75	-4.78	-0.73	7.00	0.00	40.00	9494.57	0.07	25.00	101510
681.20	-5.28	-0.50	7.00	0.00	40.00	9494.57	0.07	25.00	101617
681.20	-4.76	0.52	7.00	0.00	40.00	9494.57	0.07	25.00	101725
448.99	-4.16	0.60	7.00	0.00	40.00	9494.57	0.07	25.00	101832
27.00	-5.94	-1.78	7.00	-357.69	-341.00	9495.41	0.07	25.00	101940
7.11	-8.99	-3.05	7.00	-460.79	-428.00	9469.40	0.07	25.00	102048
0.38	-9.26	-0.26	7.00	-411.67	-387.00	9410.64	0.07	25.00	102156
0.33	-10.24	-0.98	7.00	-450.63	-419.00	9323.35	0.07	25.00	102263
0.33	-7.51	2.73	7.00	-308.25	-299.00	9217.59	0.07	25.00	102372
0.38	-1.69	5.83	7.00	-20.12	-56.00	9100.09	0.07	25.00	102479
0.28	0.47	2.16	7.00	-23.99	-60.00	8994.33	0.07	25.00	102587
0.28	3.38	2.91	7.00	-6.48	-45.00	8905.36	0.07	25.00	102694
0.28	6.15	2.78	7.00	34.38	68.00	8832.34	0.07	25.00	102802
411.37	2.24	-3.92	7.00	0.00	40.00	8810.52	0.07	25.00	102909
681.20	1.15	-1.08	7.00	0.00	40.00	8810.52	0.07	25.00	103017
713.00	-0.07	-1.22	7.00	0.00	40.00	8810.52	0.07	25.00	103124
684.32	-0.72	-0.65	7.00	0.00	40.00	8810.52	0.07	25.00	103233
476.63	-1.22	-0.50	7.00	0.00	40.00	8810.52	0.07	25.00	103341
6.87	-1.26	-0.05	7.00	-41.42	-74.00	8810.52	0.07	25.00	103448
0.28	-2.14	-0.87	7.00	-49.19	-81.00	8803.80	0.07	25.00	103556
0.28	-3.51	-1.37	7.00	-58.04	-88.00	8791.21	0.07	25.00	103663
0.28	-5.96	-2.45	7.00	-372.99	-354.00	8772.75	0.07	25.00	103771
0.33	-5.42	0.54	7.00	-299.59	-292.00	8725.74	0.07	25.00	103879
0.33	-2.98	2.43	7.00	-40.18	-73.00	8646.84	0.07	25.00	103987
0.28	-2.77	0.22	7.00	-47.96	-80.00	8565.43	0.07	25.00	104094
0.28	-1.54	1.23	7.00	-37.80	-71.00	8488.21	0.07	25.00	104202
0.28	1.12	2.66	7.00	-18.75	-55.00	8414.35	0.07	25.00	104309
0.28	3.63	2.51	7.00	-6.85	-45.00	8348.04	0.07	25.00	104417
0.33	6.23	2.60	7.00	32.68	67.00	8290.13	0.07	25.00	104525
465.81	5.79	-0.44	7.00	0.00	40.00	8276.70	0.07	25.00	104633
706.53	5.36	-0.43	7.00	0.00	40.00	8276.70	0.07	25.00	104740
729.45	5.28	-0.08	7.00	0.00	40.00	8276.70	0.07	25.00	104848
722.83	4.09	-1.19	7.00	0.00	40.00	8276.70	0.07	25.00	104955
644.88	3.12	-0.97	7.00	0.00	40.00	8276.70	0.07	25.00	105063
389.22	2.05	-1.07	7.00	0.00	40.00	8276.70	0.07	25.00	105170
0.28	0.39	-1.66	7.00	-39.67	-73.00	8276.70	0.07	25.00	105278
0.28	-3.37	-3.76	7.00	-66.90	-96.00	8269.98	0.07	25.00	105385
0.28	-5.30	-1.93	7.00	-346.22	-331.00	8255.71	0.07	25.00	105493
0.33	-5.28	0.02	7.00	-306.69	-298.00	8217.10	0.07	25.00	105602
0.33	-7.29	-2.01	7.00	-397.39	-374.00	8145.76	0.07	25.00	105709
0.33	-7.17	0.12	7.00	-351.85	-336.00	8050.92	0.07	25.00	105817
0.38	-5.30	1.87	7.00	-270.19	-267.00	7940.96	0.07	25.00	105925
0.33	-2.47	2.83	7.00	-36.05	-70.00	7820.94	0.07	25.00	106033
0.28	2.74	5.22	7.00	-0.40	-40.00	7709.31	0.07	25.00	106140
0.28	5.79	3.05	7.00	30.68	65.00	7621.18	0.07	25.00	106248
610.46	3.49	-2.30	7.00	0.00	40.00	7594.32	0.07	25.00	106355
716.26	1.98	-1.51	7.00	0.00	40.00	7594.32	0.07	25.00	106463
736.13	1.03	-0.95	7.00	0.00	40.00	7594.32	0.07	25.00	106570
760.00	-0.01	-1.04	7.00	0.00	40.00	7594.32	0.07	25.00	106678
739.50	-0.99	-0.98	7.00	0.00	40.00	7594.32	0.07	25.00	106785
662.79	-0.30	0.69	7.00	0.00	40.00	7594.32	0.07	25.00	106894
368.23	-1.23	-0.93	7.00	0.00	40.00	7595.16	0.07	25.00	107001
6.49	-3.82	-2.59	7.00	-64.38	-94.00	7596.00	0.07	25.00	107109
0.28	-7.63	-3.81	7.00	-442.01	-412.00	7592.64	0.07	25.00	107216
0.33	-10.51	-2.88	7.00	-495.38	-457.00	7559.06	0.07	25.00	107324
0.33	-11.49	-0.98	7.00	-481.84	-446.00	7487.72	0.07	25.00	107432
0.33	-9.00	2.49	7.00	-350.42	-335.00	7392.88	0.07	25.00	107540
0.33	-7.51	1.50	7.00	-332.79	-320.00	7282.92	0.07	25.00	107648
0.38	-2.95	4.56	7.00	-31.53	-66.00	7162.90	0.07	25.00	107755
0.28	-0.88	2.07	7.00	-31.11	-66.00	7054.62	0.09	25.00	108019
195.97	3.42	4.30	7.00	0.00	40.00	6864.09	0.09	25.00	108128
616.07	0.82	-2.60	7.00	0.00	40.00	6843.95	0.09	25.00	108235
739.50	-0.42	-1.24	7.00	0.00	40.00	6843.95	0.09	25.00	108343
732.78	-0.42	-0.00	7.00	0.00	40.00	6843.95	0.09	25.00	108450
610.46	-0.17	0.25	7.00	0.00	40.00	6843.95	0.09	25.00	108558
125.45	-0.35	-0.19	7.00	-6.05	-45.00	6843.95	0.09	25.00	108665
0.28	-1.80	-1.45	7.00	-49.81	-81.00	6839.75	0.09	25.00	108773
0.33	-5.36	-3.56	7.00	-380.10	-360.00	6834.72	0.09	25.00	108880
0.38	-6.44	-1.08	7.00	-357.79	-341.00	6801.14	0.09	25.00	108989
0.33	-4.88	1.57	7.00	-53.11	-84.00	6729.80	0.09	25.00	109096
0.28	-3.91	0.97	7.00	-50.67	-82.00	6650.06	0.09	25.00	109204
0.28	-3.36	0.54	7.00	-49.65	-81.00	6567.81	0.09	25.00	109312
0.28	-0.46	2.90	7.00	-25.70	-61.00	6488.07	0.09	25.00	109419
0.28	1.96	2.42	7.00	-15.55	-53.00	6412.53	0.09	25.00	109528
14.45	5.55	3.60	7.00	35.36	69.00	6347.90	0.09	25.00	109635
593.94	3.94	-1.61	7.00	0.00	40.00	6329.44	0.09	25.00	109743
713.00	3.27	-0.67	7.00	0.00	40.00	6329.44	0.09	25.00	109850
753.10	1.47	-1.80	7.00	0.00	40.00	6329.44	0.09	25.00	109958
756.54	0.12	-1.35	7.00	0.00	40.00	6329.44	0.09	25.00	110065
656.77	-1.31	-1.43	7.00	0.00	40.00	6329.44	0.09	25.00	110173
52.03	-3.81	-2.50	7.00	-58.65	-89.00	6331.12	0.09	25.00	110280
0.28	-7.49	-3.68	7.00	-435.95	-407.00	6323.56	0.09	25.00	110389
0.33	-11.84	-4.35	7.00	-558.04	-510.00	6285.79	0.09	25.00	110496
0.33	-13.38	-1.53	7.00	-540.08	-495.00	6214.45	0.09	25.00	110604
0.33	-11.81	1.57	7.00	-438.83	-409.00	6122.12	0.09	25.00	110712
0.33	-11.45	0.36	7.00	-454.01	-422.00	6014.69	0.09	25.00	110820
0.33	-9.56	1.89	7.00	-376.03	-357.00	5899.70	0.09	25.00	110927
0.38	-8.20	1.36	7.00	-352.68	-337.00	5778.83	0.09	25.00	111036
0.38	0.92	9.11	7.00	6.03	45.00	5652.09	0.09	25.00	111143
73.58	2.80	1.88	7.00	-2.66	-42.00	5571.52	0.09	25.00	111251
681.20	0.78	-2.02	7.00	0.00	40.00	5549.69	0.09	25.00	111358
749.68	-0.64	-1.41	7.00	0.00	40.00	5548.85	0.09	25.00	111466
746.27	-1.43	-0.80	7.00	0.00	40.00	5548.85	0.09	25.00	111574
716.26	-3.25	-1.82	7.00	0.00	40.00	5548.85	0.09	25.00	111681
647.83	-5.54	-2.28	7.00	0.00	40.00	5549.69	0.09	25.00	111789
107.78	-7.79	-2.25	7.00	-391.38	-369.00	5553.05	0.09	25.00	111897
0.38	-12.39	-4.61	7.00	-577.00	-526.00	5530.39	0.09	25.00	112005
0.33	-10.47	1.92	7.00	-398.45	-375.00	5480.03	0.09	25.00	112112
0.38	-12.37	-1.90	7.00	-522.33	-480.00	5406.17	0.09	25.00	112221
0.33	-12.33	0.04	7.00	-482.57	-446.00	5309.64	0.09	25.00	112328
0.33	-15.27	-2.94	7.00	-615.66	-559.00	5199.69	0.09	25.00	112436
0.38	-11.69	3.58	7.00	-395.60	-373.00	5081.34	0.09	25.00	112544
0.33	-5.35	6.35	7.00	-181.71	-193.00	4956.28	0.09	25.00	112652
0.33	1.40	6.74	7.00	-1.05	-40.00	4832.06	0.09	25.00	112759
43.18	4.42	3.03	7.00	0.00	40.00	4722.95	0.09	25.00	112867
627.44	4.09	-0.33	7.00	0.00	40.00	4670.91	0.09	25.00	112974
756.54	1.80	-2.29	7.00	0.00	40.00	4670.07	0.09	25.00	113082
742.88	0.90	-0.90	7.00	0.00	40.00	4670.07	0.09	25.00	113189
716.26	-0.18	-1.09	7.00	0.00	40.00	4670.07	0.09	25.00	113297
297.50	-1.55	-1.37	7.00	0.00	40.00	4670.07	0.09	25.00	113405
0.28	-3.02	-1.47	7.00	-55.95	-87.00	4670.91	0.09	25.00	113513
0.28	-6.29	-3.27	7.00	-397.63	-375.00	4664.19	0.09	25.00	113620
0.38	-9.92	-3.63	7.00	-495.71	-457.00	4634.82	0.09	25.00	113728
0.43	-11.41	-1.49	7.00	-490.05	-453.00	4571.87	0.09	25.00	113836
0.33	-8.30	3.11	7.00	-320.32	-310.00	4483.74	0.09	25.00	113944
0.38	-5.45	2.85	7.00	-254.25	-254.00	4377.98	0.09	25.00	114052
0.33	-2.73	2.72	7.00	-37.81	-71.00	4262.99	0.09	25.00	114159
0.28	-0.40	2.34	7.00	-27.65	-63.00	4155.56	0.09	25.00	114267
0.28	3.50	3.90	7.00	-1.90	-41.00	4062.39	0.09	25.00	114375
66.36	5.22	1.71	7.00	-1.51	-41.00	3986.85	0.09	25.00	114483
557.07	4.88	-0.34	7.00	0.00	40.00	3937.33	0.09	25.00	114590
671.94	3.54	-1.34	7.00	0.00	40.00	3930.61	0.09	25.00	114698
678.10	2.67	-0.87	7.00	0.00	40.00	3930.61	0.09	25.00	114805
591.23	1.35	-1.32	7.00	0.00	40.00	3930.61	0.09	25.00	114913
70.25	-0.31	-1.67	7.00	-33.36	-68.00	3930.61	0.09	25.00	115020
5.18	-3.68	-3.37	7.00	-66.82	-96.00	3924.74	0.09	25.00	115129
0.33	-5.70	-2.02	7.00	-357.93	-341.00	3913.83	0.09	25.00	115236
4.16	-4.72	0.98	7.00	-54.66	-86.00	3878.57	0.09	25.00	115344
0.33	-7.26	-2.54	7.00	-407.44	-383.00	3827.37	0.09	25.00	115451
0.33	-7.58	-0.32	7.00	-370.85	-352.00	3755.19	0.09	25.00	115559
0.33	-6.49	1.09	7.00	-315.53	-306.00	3661.19	0.09	25.00	115667
0.33	-4.19	2.30	7.00	-46.75	-79.00	3552.07	0.09	25.00	115775
0.28	-0.93	3.26	7.00	-26.59	-62.00	3446.32	0.09	25.00	115883
0.28	0.81	1.74	7.00	-23.97	-60.00	3351.47	0.09	25.00	115990
42.94	3.47	2.66	7.00	-3.33	-42.00	3269.22	0.09	25.00	116099
567.37	5.05	1.58	7.00	0.00	40.00	3207.94	0.09	25.00	116206
671.94	4.63	-0.42	7.00	0.00	40.00	3197.87	0.09	25.00	116314
665.83	4.09	-0.54	7.00	0.00	40.00	3197.87	0.09	25.00	116421
678.10	2.76	-1.33	7.00	0.00	40.00	3197.87	0.09	25.00	116529
602.14	2.12	-0.64	7.00	0.00	40.00	3197.87	0.09	25.00	116636
244.52	1.43	-0.69	7.00	0.00	40.00	3197.87	0.09	25.00	116744
6.26	-0.67	-2.09	7.00	-46.63	-79.00	3198.71	0.09	25.00	116851
0.33	-3.40	-2.73	7.00	-62.93	-93.00	3192.00	0.09	25.00	116959
0.28	-5.74	-2.34	7.00	-365.18	-347.00	3180.25	0.09	25.00	117067
0.33	-6.97	-1.24	7.00	-374.07	-355.00	3143.32	0.09	25.00	117175
0.38	-6.24	0.74	7.00	-316.26	-306.00	3072.81	0.09	25.00	117282
0.33	-5.82	0.42	7.00	-312.14	-303.00	2977.13	0.09	25.00	117390
0.38	-3.68	2.14	7.00	-44.80	-77.00	2868.01	0.09	25.00	117498
0.33	-2.67	1.01	7.00	-44.32	-77.00	2763.94	0.09	25.00	117606
0.33	-0.98	1.69	7.00	-33.10	-67.00	2670.77	0.09	25.00	117713
48.48	4.11	5.09	7.00	1.20	40.00	2585.16	0.09	25.00	117821
671.94	1.86	-2.25	7.00	0.00	40.00	2549.06	0.09	25.00	117928
726.13	0.59	-1.27	7.00	0.00	40.00	2549.06	0.09	25.00	118036
722.83	-0.08	-0.67	7.00	0.00	40.00	2549.06	0.09	25.00	118145
713.00	-1.45	-1.37	7.00	0.00	40.00	2549.06	0.09	25.00	118252
650.80	-2.40	-0.95	7.00	0.00	40.00	2549.06	0.09	25.00	118360
505.95	-3.33	-0.93	7.00	0.00	40.00	2549.06	0.09	25.00	118467
81.90	-5.57	-2.24	7.00	-345.59	-331.00	2552.42	0.09	25.00	118575
6.04	-9.39	-3.82	7.00	-485.94	-449.00	2529.76	0.09	25.00	118682
0.38	-9.54	-0.15	7.00	-416.45	-391.00	2472.69	0.09	25.00	118791
0.38	-4.26	5.27	7.00	-35.23	-69.00	2390.43	0.09	25.00	118898
0.28	-5.25	-0.98	7.00	-325.77	-314.00	2311.53	0.09	25.00	119006
0.38	-5.04	0.20	7.00	-297.00	-290.00	2223.40	0.09	25.00	119113
0.38	-4.73	0.31	7.00	-57.43	-88.00	2143.67	0.09	25.00	119221
0.28	-3.47	1.26	7.00	-47.29	-79.00	2067.29	0.09	25.00	119329
0.28	-2.54	0.93	7.00	-43.95	-77.00	1993.42	0.09	25.00	119437
14.56	-0.26	2.28	7.00	-26.76	-62.00	1922.08	0.09	25.00	119544
318.98	2.39	2.65	7.00	0.00	40.00	1854.09	0.09	25.00	119652
659.77	0.30	-2.09	7.00	0.00	40.00	1833.95	0.09	25.00	119759
739.50	-0.71	-1.01	7.00	0.00	40.00	1833.95	0.03	25.00	120023
719.54	-2.36	-1.64	7.00	0.00	40.00	1833.95	0.03	25.00	120131
544.46	-2.39	-0.04	7.00	0.00	40.00	1833.95	0.03	25.00	120239
35.38	-4.39	-2.00	7.00	-62.43	-92.00	1833.95	0.03	25.00	120346
4.76	-8.34	-3.96	7.00	-462.66	-430.00	1825.56	0.03	25.00	120454
0.33	-10.18	-1.83	7.00	-466.07	-432.00	1790.30	0.03	25.00	120561
0.38	-9.62	0.55	7.00	-404.58	-381.00	1720.64	0.03	25.00	120670
0.38	-10.63	-1.01	7.00	-461.02	-428.00	1627.47	0.03	25.00	120777
0.38	-9.92	0.72	7.00	-408.65	-384.00	1518.36	0.03	25.00	120885
0.33	-7.62	2.30	7.00	-319.31	-309.00	1400.01	0.03	25.00	120993
0.38	-3.49	4.12	7.00	-35.99	-70.00	1276.63	0.03	25.00	121101
4.63	3.82	7.32	7.00	13.36	51.00	1166.68	0.03	25.00	121208
411.37	4.69	0.87	7.00	0.00	40.00	1104.57	0.03	25.00	121316
739.50	1.95	-2.74	7.00	0.00	40.00	1104.57	0.03	25.00	121423
706.53	0.66	-1.30	7.00	0.00	40.00	1104.57	0.03	25.00	121531
487.71	0.92	0.26	7.00	0.00	40.00	1104.57	0.03	25.00	121638
5.18	0.55	-0.37	7.00	-33.69	-68.00	1105.41	0.03	25.00	121746
0.28	-0.79	-1.34	7.00	-44.33	-77.00	1096.17	0.03	25.00	121854
0.33	-1.97	-1.17	7.00	-49.52	-81.00	1075.19	0.03	25.00	121962
0.33	-3.53	-1.57	7.00	-58.95	-89.00	1044.97	0.03	25.00	122070
0.28	-6.94	-3.41	7.00	-416.62	-391.00	1003.01	0.03	25.00	122177
0.38	-9.08	-2.14	7.00	-444.94	-415.00	910.68	0.03	25.00	122285
0.38	-7.12	1.96	7.00	-313.69	-304.00	781.42	0.03	25.00	122393
0.38	-8.27	-1.15	7.00	-404.79	-381.00	643.77	0.03	25.00	122501
