# Supplementary material for: Lightweight and compact smart walking cane
Source: PeerJ Comput Sci. 2023 Nov 29;9:e1563. doi: 10.7717/peerj-cs.1563 (PMC10773566; doi:10.7717/peerj-cs.1563)
Supplement: Supplemental Information 25 — System signals during the test of second robotic cane with gini implemented [file peerj-cs-09-1563-s025.csv]

=~=~=~=~=~=~=~=~=~=~=~= PuTTY log 2022.09.13 14:33:22 =~=~=~=~=~=~=~=~=~=~=~=
45547.00	0.00	0.00	-2.81	0.00	-0.04	-1.67	0.00	0.00	0.00	0.00
45661.00	0.00	0.00	-2.95	0.00	5.00	-1.08	0.00	0.00	0.00	0.00
45775.00	0.00	0.00	-2.95	0.00	3.42	-0.69	0.00	0.00	0.00	0.00
45890.00	0.00	0.00	-3.28	0.00	1.35	-0.54	0.00	0.25	0.00	0.00
46005.00	0.00	0.00	-0.75	0.00	1.63	-0.35	0.00	0.38	2.54	6.95
46119.00	0.00	0.00	-6.51	0.01	1.93	-0.13	0.00	0.63	0.96	7.34
46227.00	0.00	0.00	-19.91	0.01	1.22	0.00	0.00	0.38	-0.01	6.70
46332.00	0.00	0.00	-20.01	0.02	0.73	0.08	0.00	0.13	0.00	0.00
46436.00	0.00	0.00	-20.10	0.02	-0.17	0.06	0.00	-0.12	-0.35	5.65
46538.00	0.00	0.00	-9.16	0.02	-0.95	-0.04	0.00	2.03	0.06	1.63
46640.00	0.00	0.00	-19.91	0.01	1.03	0.07	0.00	1.78	-0.38	5.48
46744.00	0.00	0.00	-19.99	0.05	0.59	0.13	0.00	2.03	-0.88	6.64
46850.00	0.00	0.00	-20.10	0.02	-0.18	0.11	0.00	2.05	-1.12	9.92
46951.00	0.00	0.00	-20.23	0.01	-0.92	0.02	0.00	1.80	-1.16	58.80
47052.00	0.00	0.00	-20.10	0.02	-0.04	0.02	0.00	1.55	-0.28	18.06
47154.00	0.00	0.00	-19.99	0.02	0.21	0.04	0.00	1.30	-0.44	11.71
47258.00	0.00	0.00	-19.99	0.02	0.27	0.07	0.00	1.05	-0.47	7.21
47363.00	0.00	0.00	-20.12	0.02	-0.42	0.02	0.00	0.80	0.00	0.00
47463.00	0.00	0.00	-6.43	0.03	-0.74	-0.05	0.00	1.05	0.00	0.00
47564.00	0.00	0.00	-6.43	0.07	-0.10	-0.06	0.00	1.30	0.00	0.00
47667.00	0.00	0.00	-6.41	0.02	0.08	-0.05	0.00	1.55	0.00	0.00
47771.00	0.00	0.00	-6.43	0.02	-0.40	-0.10	0.00	1.80	0.00	0.00
47872.00	0.00	0.00	-6.41	0.02	0.53	-0.04	0.00	2.05	0.00	0.00
47976.00	0.00	0.00	-6.43	0.02	-0.17	-0.06	0.00	2.30	0.00	0.00
48077.00	0.00	0.00	-6.43	0.03	-0.43	-0.10	0.00	2.55	0.00	0.00
48179.00	0.00	0.00	-6.43	0.03	-0.03	-0.11	0.00	2.80	0.00	0.00
48280.00	0.00	0.00	-6.43	0.03	-0.30	-0.14	0.00	3.05	0.00	0.00
48381.00	0.00	0.00	-6.43	0.03	-0.48	-0.19	0.00	3.30	0.00	0.00
48483.00	0.00	0.00	-6.43	0.03	-0.53	-0.24	0.00	3.32	0.00	0.00
48583.00	0.00	0.00	-6.43	0.03	-0.10	-0.25	0.00	3.57	0.00	0.00
48685.00	0.00	0.00	-6.43	0.04	-0.14	-0.26	0.00	3.82	0.00	0.00
48785.00	0.00	0.00	-6.41	0.03	0.13	-0.25	0.00	3.60	0.00	0.00
48888.00	0.00	0.00	-6.41	0.04	0.24	-0.23	0.00	3.70	0.00	0.00
48992.00	0.00	0.00	-6.43	0.04	-0.56	-0.29	0.00	3.45	0.00	0.00
49093.00	0.00	0.00	-6.41	0.03	0.53	-0.23	0.00	3.70	0.00	0.00
49197.00	0.00	0.00	-6.41	0.04	0.22	-0.21	0.00	3.89	0.00	0.00
49301.00	0.00	0.00	-6.43	0.04	-0.43	-0.25	0.00	3.97	0.00	0.00
49402.00	0.00	0.00	-6.41	0.04	0.11	-0.24	0.00	3.80	0.00	0.00
49506.00	0.00	0.00	-6.41	0.03	0.25	-0.22	0.00	3.96	0.00	0.00
49609.00	0.00	0.00	-6.41	0.04	0.18	-0.20	0.00	4.18	0.00	0.00
49714.00	0.00	0.00	-6.41	0.04	0.21	-0.17	0.00	4.43	0.00	0.00
49818.00	0.00	0.00	-6.41	0.04	0.64	-0.11	0.00	4.68	0.00	0.00
49922.00	0.00	0.00	-6.41	0.03	0.52	-0.05	0.00	4.93	0.00	0.00
50026.00	0.00	0.00	-6.41	0.04	0.18	-0.04	0.00	5.18	0.00	0.00
50129.00	0.00	0.00	-20.01	0.03	0.39	0.00	0.00	4.93	0.00	0.00
50233.00	0.00	0.00	-6.43	0.03	-0.07	-0.00	0.00	5.18	0.00	0.00
50334.00	0.00	0.00	-20.01	0.02	0.62	0.06	0.00	4.93	0.00	0.00
50439.00	0.00	0.00	-20.01	0.03	0.12	0.07	0.00	4.68	0.00	0.00
50542.00	0.00	0.00	-20.10	0.03	-0.50	0.02	0.00	4.43	-0.01	0.44
50643.00	0.00	0.00	-19.99	0.03	0.53	0.07	0.00	4.18	-0.04	0.58
50748.00	0.00	0.00	-20.10	0.03	-0.16	0.06	0.00	3.93	-0.03	0.58
50849.00	0.00	0.00	-20.12	0.03	-0.26	0.03	0.00	3.68	0.00	0.00
50951.00	0.00	0.00	-20.12	0.03	-0.22	0.01	0.00	3.43	0.00	0.00
51051.00	0.00	0.00	-6.43	0.05	-0.28	-0.02	0.00	3.68	0.00	0.00
51153.00	0.00	0.00	-6.43	0.03	-0.01	-0.02	0.00	3.93	0.00	0.00
51254.00	0.00	0.00	-6.51	0.03	-0.28	-0.05	0.00	4.18	0.13	2.56
51355.00	0.00	0.00	-6.49	0.03	0.07	-0.04	0.00	4.43	0.30	7.22
51462.00	0.00	0.00	-6.49	0.04	0.05	-0.04	0.00	4.68	0.32	8.66
51569.00	0.00	0.00	-6.51	0.04	-0.31	-0.07	0.00	4.93	0.59	8.47
51671.00	0.00	0.00	-6.43	0.04	-0.07	-0.08	0.00	5.18	0.00	0.00
51771.00	0.00	0.00	-6.51	0.04	-0.03	-0.08	0.00	5.43	0.03	0.44
51872.00	0.00	0.00	-6.41	0.04	0.07	-0.07	0.00	5.68	0.00	0.00
51978.00	0.00	0.00	-6.43	0.04	-0.62	-0.14	0.00	5.93	0.00	0.00
52079.00	0.00	0.00	-6.43	0.05	-0.23	-0.16	0.00	6.18	0.00	0.00
52180.00	0.00	0.00	-6.43	0.04	-0.24	-0.19	0.00	6.43	0.00	0.00
52282.00	0.00	0.00	-6.43	0.05	-0.19	-0.21	0.00	6.68	0.00	0.00
52383.00	0.00	0.00	-6.41	0.05	0.04	-0.20	0.00	6.71	0.00	0.00
52487.00	0.00	0.00	-6.43	0.06	-0.02	-0.20	0.00	6.96	0.00	0.00
52587.00	0.00	0.00	-6.41	0.04	0.01	-0.20	0.00	6.92	0.00	0.00
52690.00	0.00	0.00	-6.41	0.05	0.05	-0.20	0.00	6.98	0.00	0.00
52794.00	0.00	0.00	-6.41	0.04	0.14	-0.18	0.00	7.22	0.00	0.00
52897.00	0.00	0.00	-6.43	0.04	-0.01	-0.18	0.00	7.47	0.00	0.00
52999.00	0.00	0.00	-6.43	0.04	-0.18	-0.20	0.00	7.72	0.00	0.00
53103.00	0.00	0.00	-6.43	0.05	-0.05	-0.21	0.00	7.97	0.00	0.00
53204.00	0.00	0.00	-6.43	0.03	-0.45	-0.25	0.00	8.00	0.00	0.00
53305.00	0.00	0.00	-6.43	0.03	-0.37	-0.29	0.00	7.88	0.00	0.00
53406.00	0.00	0.00	-1.87	0.03	-0.62	-0.36	0.00	8.13	0.00	0.00
53508.00	0.00	0.00	-0.98	0.04	0.25	-0.33	0.00	8.38	0.00	0.00
53609.00	0.00	0.00	-1.02	0.03	-0.35	-0.36	0.00	8.63	0.00	0.00
53710.00	0.00	0.00	-4.52	0.04	0.68	-0.30	0.00	8.88	0.00	0.00
53815.00	0.00	0.00	-4.57	0.04	-0.00	-0.30	0.00	9.13	0.00	0.00
53915.00	0.00	0.00	-1.02	0.04	-0.69	-0.37	0.00	9.38	0.00	0.00
54016.00	0.00	0.00	-0.98	0.04	0.19	-0.35	0.00	9.63	0.00	0.00
54116.00	0.00	0.00	-1.02	0.04	-0.24	-0.37	0.00	9.88	0.00	0.00
54217.00	0.00	0.00	-1.02	0.04	-0.03	-0.37	0.00	10.00	0.00	0.00
54318.00	0.00	0.00	-1.02	0.04	-0.29	-0.40	0.00	10.00	0.00	0.00
54419.00	0.00	0.00	-0.98	0.03	0.22	-0.38	0.00	10.00	0.00	0.00
54519.00	0.00	0.00	-1.02	0.04	-0.02	-0.38	0.00	10.00	0.00	0.00
54620.00	0.00	0.00	-3.93	0.12	-0.28	-0.41	0.00	10.00	0.00	0.00
54734.00	0.00	0.00	-3.97	0.46	0.19	-0.39	0.00	10.00	0.00	0.00
54848.00	0.00	0.00	-3.97	0.15	0.11	-0.38	0.00	9.91	0.00	0.00
54963.00	0.00	0.00	-0.98	0.07	0.25	-0.35	0.00	10.00	0.00	0.00
55063.00	0.00	0.00	-0.98	0.03	0.34	-0.31	0.00	10.00	0.00	0.00
55164.00	0.00	0.00	-4.52	0.04	0.48	-0.27	0.00	10.00	0.00	0.00
55269.00	0.00	0.00	-4.52	0.03	0.24	-0.24	0.00	10.00	0.00	0.00
55372.00	0.00	0.00	-4.52	0.05	0.28	-0.21	0.00	10.00	0.00	0.00
55477.00	0.00	0.00	-10.01	0.29	0.50	-0.16	0.00	10.00	0.00	0.00
55593.00	0.00	0.00	-10.31	0.26	0.16	-0.14	0.00	10.00	0.02	0.14
55707.00	0.00	0.00	-4.52	0.04	0.32	-0.10	0.00	10.00	0.00	0.00
55811.00	0.00	0.00	-10.01	0.36	0.01	-0.10	0.00	10.00	0.00	0.00
55927.00	0.00	0.00	-10.01	0.47	0.16	-0.08	0.00	10.00	0.00	0.00
56044.00	0.00	0.00	-10.01	0.25	0.30	-0.05	0.00	10.00	0.00	0.00
56161.00	0.00	0.00	-4.52	0.04	0.07	-0.04	0.00	10.00	0.00	0.00
56265.00	0.00	0.00	-10.01	0.23	0.23	-0.02	0.00	10.00	0.00	0.00
56383.00	0.00	0.00	-9.99	0.28	-0.01	-0.02	0.00	10.00	0.00	0.00
56497.00	0.00	0.00	-4.57	0.04	-0.41	-0.07	0.00	10.00	0.00	0.00
56598.00	0.00	0.00	-4.57	0.06	-0.20	-0.09	0.00	10.00	0.00	0.00
56700.00	0.00	0.00	-10.01	0.11	0.00	-0.09	0.00	9.87	0.00	0.00
56817.00	0.00	0.00	-4.57	0.09	-0.24	-0.11	0.00	10.00	0.00	0.00
56919.00	0.53	0.00	-4.57	0.03	-0.15	-0.13	0.00	10.00	0.00	0.00
57089.00	0.53	0.00	-4.52	0.08	0.25	-0.09	0.00	10.00	0.00	0.00
57193.00	0.53	0.00	-21.56	0.51	0.20	-0.07	0.00	10.00	0.00	0.00
57320.00	0.53	0.00	-4.52	0.07	0.12	-0.05	0.00	10.00	0.00	0.00
57424.00	0.53	0.00	-4.52	0.04	0.02	-0.05	0.00	10.00	0.00	0.00
57529.00	0.53	0.00	-4.52	0.08	0.06	-0.04	0.00	10.00	0.00	0.00
57633.00	0.53	0.00	-9.99	0.10	-0.15	-0.06	0.00	10.00	0.00	0.00
57747.00	0.53	0.00	-4.52	0.06	0.10	-0.05	0.00	10.00	0.00	0.00
57850.00	0.53	0.00	-4.57	0.07	-0.37	-0.09	0.00	10.00	0.00	0.00
57953.00	0.53	0.00	-21.56	0.53	0.19	-0.07	0.00	10.00	0.00	0.00
58081.00	0.53	0.00	-10.01	0.21	0.06	-0.06	0.00	10.00	0.00	0.00
58196.00	0.53	0.00	-4.57	0.07	-0.08	-0.07	0.00	10.00	0.00	0.00
58298.00	0.53	0.00	-9.99	0.20	-0.03	-0.07	0.00	10.00	0.00	0.00
58412.00	0.53	0.00	-10.01	0.43	0.11	-0.06	0.00	10.00	0.00	0.00
58529.00	0.53	0.00	-9.99	0.13	-0.12	-0.07	0.00	10.00	0.00	0.00
58643.00	0.53	0.00	-4.57	0.04	-0.53	-0.13	0.00	10.00	0.00	0.00
58745.00	0.53	0.00	-10.01	0.18	0.03	-0.13	0.00	9.75	0.00	0.00
58862.00	0.53	0.00	-4.57	0.04	-0.10	-0.14	0.00	10.00	0.00	0.00
58963.00	0.53	0.00	-4.52	0.04	0.15	-0.13	0.00	10.00	0.00	0.00
59067.00	0.53	0.00	-4.52	0.06	0.19	-0.11	0.00	10.00	0.00	0.00
59171.00	0.53	0.00	-4.57	0.04	-0.11	-0.12	0.00	10.00	0.00	0.00
59272.00	0.53	0.00	-4.57	0.05	-0.10	-0.13	0.00	10.00	0.00	0.00
59373.00	0.53	0.00	-4.52	0.05	0.06	-0.12	0.00	10.00	0.00	0.00
59478.00	0.53	0.00	-4.57	0.06	-0.28	-0.15	0.00	10.00	0.00	0.00
59579.00	0.53	0.00	-4.57	0.05	-0.11	-0.16	0.00	10.00	0.00	0.00
59680.00	0.53	0.00	-4.52	0.05	0.18	-0.14	0.00	10.00	0.00	0.00
59784.00	0.53	0.00	-4.52	0.05	0.01	-0.14	0.00	10.00	0.00	0.00
59888.00	0.53	0.00	-4.57	0.05	-0.62	-0.21	0.00	10.00	0.00	0.00
59988.00	0.53	0.00	-4.57	0.06	-0.55	-0.26	0.00	10.00	0.00	0.00
60091.00	0.53	0.00	-4.57	0.04	-0.07	-0.27	0.00	10.00	0.00	0.00
60192.00	0.53	0.00	-4.52	0.05	0.39	-0.23	0.00	10.00	0.00	0.00
60296.00	0.53	0.00	-9.99	0.31	-0.23	-0.26	0.00	9.75	0.00	0.00
60410.00	0.53	0.00	-9.99	0.19	-0.04	-0.26	0.00	9.50	0.00	0.00
60524.00	0.53	0.00	-4.52	0.04	0.19	-0.24	0.00	9.57	0.00	0.00
60628.00	0.53	0.00	-4.52	0.08	0.06	-0.23	0.00	9.62	0.00	0.00
60733.00	0.53	0.00	-4.52	0.08	0.29	-0.20	0.00	9.87	0.00	0.00
60837.00	0.53	0.00	-4.52	0.04	0.14	-0.19	0.00	10.00	0.00	0.00
60941.00	0.53	0.00	-4.57	0.06	-0.47	-0.24	0.00	10.00	0.00	0.00
61043.00	0.53	0.00	-21.43	0.50	-0.44	-0.28	0.00	9.75	0.00	0.00
61170.00	0.53	0.00	-10.01	0.44	0.04	-0.28	0.00	9.50	0.00	0.00
61288.00	0.53	0.00	-4.52	0.04	0.04	-0.27	0.00	9.25	0.00	0.00
61392.00	0.53	0.00	-4.57	0.04	-0.04	-0.28	0.00	9.50	0.00	0.00
61494.00	0.53	0.00	-4.52	0.05	0.69	-0.21	0.00	9.75	0.00	0.00
61598.00	0.53	0.00	-4.52	0.04	0.23	-0.18	0.00	10.00	0.00	0.00
61703.00	0.53	0.00	-4.57	0.03	-0.25	-0.21	0.00	10.00	0.00	0.00
61805.00	0.53	0.00	-4.52	0.08	0.05	-0.20	0.00	10.00	0.00	0.00
61910.00	0.53	0.00	-4.52	0.08	0.17	-0.19	0.00	10.00	0.00	0.00
62014.00	0.53	0.00	-4.57	0.04	-0.12	-0.20	0.00	10.00	0.00	0.00
62115.00	0.53	0.00	-4.52	0.03	0.27	-0.17	0.00	10.00	0.00	0.00
62220.00	0.53	0.00	-10.01	0.16	0.13	-0.16	0.00	9.75	0.00	0.00
62338.00	0.53	0.00	-4.52	0.04	0.11	-0.14	0.00	10.00	0.00	0.00
62441.00	0.53	0.00	-4.52	0.04	0.21	-0.12	0.00	10.00	0.00	0.00
62545.00	0.53	0.00	-9.99	0.19	-0.65	-0.19	0.00	9.75	0.00	0.00
62660.00	0.53	0.00	-10.01	0.15	0.08	-0.18	0.00	9.50	0.00	0.00
62777.00	0.53	0.00	-4.52	0.04	0.12	-0.17	0.00	9.75	0.00	0.00
62881.00	0.53	0.00	-4.52	0.07	0.27	-0.14	0.00	10.00	0.00	0.00
62986.00	0.53	0.00	-10.01	0.21	0.01	-0.14	0.00	9.75	0.00	0.00
63102.00	0.53	0.00	-4.52	0.04	0.36	-0.10	0.00	10.00	0.00	0.00
63206.00	0.53	0.00	-4.52	0.05	0.05	-0.09	0.00	10.00	0.00	0.00
63310.00	0.53	0.00	-9.99	0.28	-0.07	-0.10	0.00	10.00	0.00	0.00
63425.00	0.53	0.00	-10.01	0.44	0.52	-0.04	0.00	10.00	0.00	0.00
63543.00	0.53	0.00	-10.01	0.22	0.26	-0.01	0.00	10.00	0.00	0.00
63661.00	0.53	0.00	-26.42	0.08	0.24	0.02	0.00	9.75	0.00	0.00
63766.00	0.53	0.00	-9.99	0.40	-0.33	-0.02	0.00	10.00	0.00	0.00
63881.00	0.53	0.00	-13.73	0.47	0.28	0.02	0.00	9.75	0.00	0.00
63998.00	0.53	0.00	-13.73	0.44	0.12	0.03	0.00	9.50	0.00	0.00
64115.00	0.53	0.00	-13.73	0.39	0.03	0.03	0.00	9.25	0.00	0.00
64232.00	0.53	0.00	-13.79	0.44	-0.18	0.01	0.00	9.00	0.00	0.00
64347.00	0.53	0.00	-13.73	0.39	0.15	0.03	0.00	8.75	0.00	0.00
64464.00	0.53	0.00	-13.79	0.26	-0.06	0.02	0.00	8.50	0.00	0.00
64579.00	0.53	0.00	-26.57	0.04	-0.14	0.01	0.00	8.25	0.00	0.00
64680.00	0.53	0.00	-4.57	0.06	-0.08	-0.00	0.00	8.50	0.00	0.00
64783.00	0.53	0.00	-9.99	0.37	-0.12	-0.01	0.00	8.75	0.00	0.00
64898.00	0.53	0.00	-10.01	0.42	0.08	-0.00	0.00	9.00	0.00	0.00
65014.00	0.53	0.00	-13.73	0.14	0.13	0.01	0.00	8.75	0.00	0.00
65131.00	0.53	0.00	-13.79	0.42	-0.04	0.01	0.00	8.50	0.00	0.00
65245.00	0.53	0.00	-13.73	0.24	0.35	0.05	0.00	8.25	0.00	0.00
65361.00	0.53	0.00	-13.59	0.41	-0.37	0.00	0.00	8.00	-0.00	0.15
65476.00	0.53	0.00	-10.24	0.18	0.40	0.05	0.00	7.75	-0.01	0.15
65595.00	0.53	0.00	-19.99	0.08	0.19	0.07	0.00	7.50	-0.01	0.14
65699.00	0.53	0.00	-20.10	0.02	-0.44	0.03	0.00	7.25	-0.01	0.29
65803.00	0.53	0.00	-10.24	0.23	0.15	0.04	0.00	7.00	-0.04	0.88
65921.00	0.53	0.00	-10.24	0.30	0.21	0.07	0.00	6.75	-0.05	0.73
66037.00	0.53	0.00	-10.50	0.12	0.12	0.08	0.00	6.50	0.00	0.00
66153.00	0.53	0.00	-20.12	0.02	-0.11	0.07	0.00	6.25	0.00	0.00
66253.00	0.53	0.00	-6.43	0.03	-0.70	-0.00	0.00	6.50	0.00	0.00
66355.00	0.53	0.00	-13.83	0.14	-0.20	-0.02	0.00	6.75	0.00	0.00
66469.00	0.53	0.00	-13.83	0.32	-0.30	-0.06	0.00	7.00	0.00	0.00
66583.00	0.53	0.00	-10.50	0.24	0.60	0.01	0.00	6.75	0.00	0.00
66700.00	0.53	0.00	-10.50	0.25	0.02	0.02	0.00	6.50	0.00	0.00
66817.00	0.53	0.00	-10.50	0.19	0.04	0.02	0.00	6.25	0.00	0.00
66933.00	0.53	0.00	-10.54	0.21	-0.10	0.01	0.00	6.00	0.00	0.00
67050.00	0.53	0.00	-10.54	0.14	-0.02	0.01	0.00	5.75	0.00	0.00
67166.00	0.53	0.00	-6.43	0.07	-0.05	-0.00	0.00	6.00	0.00	0.00
67268.00	0.53	0.00	-13.83	0.17	-0.02	-0.00	0.00	6.25	0.00	0.00
67383.00	0.53	0.00	-6.43	0.07	-0.11	-0.02	0.00	6.50	0.00	0.00
67483.00	0.53	0.00	-13.83	0.19	-0.03	-0.02	0.00	6.75	0.00	0.00
67598.00	0.53	0.00	-14.42	0.19	-0.09	-0.03	0.00	7.00	0.01	0.44
67712.00	0.53	0.00	-14.49	0.12	0.20	-0.01	0.00	7.25	0.01	1.63
67825.00	0.53	0.00	-14.42	0.14	-0.31	-0.04	0.00	7.50	0.01	0.29
67940.00	0.53	0.00	-13.89	0.16	0.17	-0.02	0.00	7.75	0.00	0.00
68055.00	0.53	0.00	-6.41	0.09	0.05	-0.02	0.00	8.00	0.00	0.00
68159.00	0.53	0.00	-14.42	0.19	-0.06	-0.02	0.00	8.25	0.18	8.30
68274.00	0.53	0.00	-13.53	0.23	0.25	0.01	0.00	8.00	-0.10	15.86
68391.00	0.53	0.00	-10.27	0.18	-0.01	0.01	0.00	7.75	-0.05	9.98
68506.00	0.53	0.00	-10.24	0.15	0.11	0.02	0.00	7.50	-0.21	11.33
68623.00	0.53	0.00	-10.24	0.11	0.10	0.03	0.00	7.25	-0.34	11.13
68740.00	0.53	0.00	-19.99	0.01	0.16	0.05	0.00	7.00	-0.54	10.92
68845.00	0.53	0.00	-19.99	0.00	0.06	0.06	0.00	6.75	-0.56	10.15
68948.00	0.53	0.00	-19.99	0.00	0.15	0.07	0.00	6.50	-0.46	6.51
69053.00	0.40	0.00	-19.99	0.01	0.30	0.10	0.00	6.25	-0.01	0.14
69230.00	0.40	0.00	-20.12	0.04	-0.29	0.05	0.00	6.00	0.00	0.00
69331.00	0.40	0.00	-20.10	0.05	-0.31	0.02	0.00	5.75	-0.01	0.29
69434.00	0.40	0.00	-20.01	0.02	0.19	0.04	0.00	5.50	0.00	0.00
69537.00	0.40	0.00	-20.12	0.02	-0.09	0.03	0.00	5.25	0.00	0.00
69639.00	0.40	0.00	-20.01	0.04	0.11	0.04	0.00	5.00	0.00	0.00
69743.00	0.40	0.00	-20.12	0.02	-0.25	0.01	0.00	4.75	0.00	0.00
69844.00	0.40	0.00	-20.12	0.02	-0.12	0.00	0.00	4.50	0.00	0.00
69945.00	0.40	0.00	-20.10	0.02	-0.02	0.00	0.00	4.25	-0.00	0.15
70047.00	0.40	0.00	-6.43	0.02	-0.05	-0.00	0.00	4.50	0.00	0.00
70150.00	0.40	0.00	-20.01	0.03	0.07	0.00	0.00	4.25	0.00	0.00
70254.00	0.40	0.00	-10.50	0.13	0.20	0.02	0.00	4.00	0.00	0.00
70371.00	0.40	0.00	-6.51	0.04	-0.24	-0.00	0.00	4.25	0.00	0.58
70472.00	0.40	0.00	-6.41	0.02	0.02	-0.00	0.00	4.50	0.00	0.00
70576.00	0.40	0.00	-6.51	0.02	-0.09	-0.01	0.00	4.75	0.00	0.29
70677.00	0.40	0.00	-6.43	0.02	-0.60	-0.07	0.00	5.00	0.00	0.00
70779.00	0.40	0.00	-6.43	0.02	-0.47	-0.12	0.00	5.25	0.00	0.00
70880.00	0.40	0.00	-6.41	0.09	0.29	-0.09	0.00	5.50	0.00	0.00
70984.00	0.40	0.00	-6.41	0.02	0.24	-0.07	0.00	5.75	0.00	0.00
71089.00	0.40	0.00	-6.41	0.02	0.15	-0.05	0.00	6.00	0.00	0.00
71193.00	0.40	0.00	-6.41	0.02	0.01	-0.05	0.00	6.25	0.00	0.00
71298.00	0.40	0.00	-6.43	0.02	-0.06	-0.06	0.00	6.50	0.00	0.00
71399.00	0.40	0.00	-6.43	0.02	-0.21	-0.08	0.00	6.75	0.00	0.00
71499.00	0.40	0.00	-6.43	0.03	-0.58	-0.13	0.00	7.00	0.00	0.00
71601.00	0.40	0.00	-13.83	0.11	-0.49	-0.18	0.00	6.75	0.00	0.00
71714.00	0.40	0.00	-6.41	0.02	0.32	-0.15	0.00	7.00	0.00	0.00
71818.00	0.40	0.00	-6.41	0.02	0.15	-0.13	0.00	7.25	0.00	0.00
71921.00	0.40	0.00	-6.43	0.03	-0.04	-0.14	0.00	7.50	0.00	0.00
72023.00	0.40	0.00	-6.41	0.02	0.15	-0.12	0.00	7.75	0.00	0.00
72127.00	0.40	0.00	-13.83	0.15	-0.01	-0.12	0.00	8.00	0.00	0.00
72242.00	0.40	0.00	-13.89	0.37	0.19	-0.10	0.00	8.25	0.00	0.00
72357.00	0.40	0.00	-10.01	0.15	0.44	-0.05	0.00	8.50	0.00	0.00
72474.00	0.40	0.00	-4.55	0.05	-0.39	-0.10	0.00	8.75	0.01	0.14
72576.00	0.40	0.00	-4.57	0.04	-0.09	-0.11	0.00	9.00	0.00	0.00
72677.00	0.40	0.00	-10.01	0.18	0.69	-0.04	0.00	9.25	0.00	0.00
72794.00	0.40	0.00	-4.55	0.03	-0.13	-0.05	0.00	9.50	0.01	0.29
72896.00	0.40	0.00	-4.55	0.03	-0.30	-0.08	0.00	9.75	0.02	0.29
72997.00	0.40	0.00	-4.51	0.04	0.44	-0.04	0.00	10.00	0.01	0.29
73101.00	0.40	0.00	-4.52	0.03	0.23	-0.01	0.00	10.00	0.00	0.00
73204.00	0.40	0.00	-4.57	0.04	-0.35	-0.05	0.00	10.00	0.00	0.00
73306.00	0.40	0.00	-4.57	0.04	-0.55	-0.11	0.00	10.00	0.00	0.00
73407.00	0.40	0.00	-4.57	0.05	-0.25	-0.13	0.00	10.00	0.00	0.00
73509.00	0.40	0.00	-4.52	0.04	0.21	-0.11	0.00	10.00	0.00	0.00
73613.00	0.40	0.00	-4.57	0.04	-0.02	-0.11	0.00	10.00	0.00	0.00
73714.00	0.40	0.00	-4.52	0.04	0.27	-0.08	0.00	10.00	0.00	0.00
73819.00	0.40	0.00	-4.52	0.06	0.20	-0.06	0.00	10.00	0.00	0.00
73923.00	0.40	0.00	-4.52	0.04	0.14	-0.05	0.00	10.00	0.00	0.00
74028.00	0.40	0.00	-4.57	0.04	-0.02	-0.05	0.00	10.00	0.00	0.00
74130.00	0.40	0.00	-4.52	0.07	0.46	-0.00	0.00	10.00	0.00	0.00
74234.00	0.40	0.00	-7.22	0.54	0.28	0.03	0.00	9.75	-0.05	1.94
74362.00	0.40	0.00	-10.29	0.28	-0.36	-0.02	0.00	10.00	0.01	0.44
74478.00	0.40	0.00	-10.29	0.30	-0.07	-0.03	0.00	10.00	0.01	0.29
74594.00	0.40	0.00	-10.31	0.45	0.04	-0.02	0.00	10.00	0.02	0.88
74708.00	0.40	0.00	-10.29	0.39	-0.09	-0.04	0.00	10.00	0.26	7.40
74823.00	0.40	0.00	-13.53	0.14	0.43	0.01	0.00	9.75	-0.02	1.18
74941.00	0.40	0.00	-13.59	0.32	-0.06	0.01	0.00	9.50	-0.01	1.03
75056.00	0.40	0.00	-13.53	0.15	0.00	0.01	0.00	9.25	-0.01	0.88
75173.00	0.40	0.00	-9.99	0.44	-0.30	-0.03	0.00	9.50	0.00	0.00
75288.00	0.40	0.00	-9.99	0.12	-0.20	-0.05	0.00	9.75	0.00	0.00
75403.00	0.40	0.00	-4.52	0.04	0.07	-0.04	0.00	10.00	0.00	0.00
75508.00	0.40	0.00	-10.01	0.22	0.19	-0.02	0.00	10.00	0.00	0.00
75625.00	0.40	0.00	-9.99	0.28	-0.09	-0.03	0.00	10.00	0.00	0.00
75740.00	0.40	0.00	-4.57	0.03	-0.07	-0.04	0.00	10.00	0.00	0.00
75840.00	0.40	0.00	-4.52	0.03	0.05	-0.04	0.00	10.00	0.00	0.00
75944.00	0.40	0.00	-9.99	0.18	-0.03	-0.04	0.00	10.00	0.00	0.00
76060.00	0.40	0.00	-9.99	0.48	-0.09	-0.05	0.00	10.00	0.00	0.00
76175.00	0.40	0.00	-10.01	0.10	0.14	-0.03	0.00	10.00	0.00	0.00
76292.00	0.40	0.00	-4.57	0.04	-0.16	-0.05	0.00	10.00	0.00	0.00
76393.00	0.40	0.00	-10.01	0.11	0.07	-0.04	0.00	10.00	0.00	0.00
76511.00	0.40	0.00	-10.01	0.16	0.20	-0.02	0.00	10.00	0.00	0.00
76628.00	0.40	0.00	-4.57	0.04	-0.47	-0.08	0.00	10.00	0.00	0.00
76730.00	0.40	0.00	-9.99	0.16	-0.12	-0.09	0.00	10.00	0.00	0.00
76846.00	0.40	0.00	-10.01	0.44	0.07	-0.08	0.00	10.00	0.00	0.00
76962.00	0.40	0.00	-10.01	0.11	0.02	-0.08	0.00	9.97	0.00	0.00
77079.00	0.40	0.00	-4.52	0.04	0.06	-0.07	0.00	10.00	0.00	0.00
77182.00	0.40	0.00	-4.57	0.04	-0.25	-0.10	0.00	10.00	0.00	0.00
77283.00	0.40	0.00	-4.57	0.04	-0.50	-0.15	0.00	10.00	0.00	0.00
77384.00	0.40	0.00	-4.57	0.04	-0.22	-0.17	0.00	10.00	0.00	0.00
77486.00	0.40	0.00	-9.99	0.12	-0.94	-0.27	0.00	9.75	0.00	0.00
77596.00	0.40	0.00	-1.02	0.04	-0.59	-0.33	0.00	10.00	0.00	0.00
77697.00	0.40	0.00	-4.52	0.04	0.45	-0.28	0.00	10.00	0.00	0.00
77802.00	0.40	0.00	-4.57	0.04	-0.02	-0.29	0.00	10.00	0.00	0.00
77902.00	0.40	0.00	-4.52	0.04	0.51	-0.24	0.00	10.00	0.00	0.00
78007.00	0.40	0.00	-4.57	0.05	-0.43	-0.28	0.00	10.00	0.00	0.00
78107.00	0.40	0.00	-4.52	0.04	0.48	-0.23	0.00	10.00	0.00	0.00
78212.00	0.40	0.00	-4.57	0.04	-0.22	-0.26	0.00	10.00	0.00	0.00
78314.00	0.40	0.00	-4.52	0.04	0.36	-0.22	0.00	10.00	0.00	0.00
78418.00	0.40	0.00	-4.52	0.04	0.14	-0.20	0.00	10.00	0.00	0.00
78523.00	0.40	0.00	-4.57	0.05	-0.57	-0.26	0.00	10.00	0.00	0.00
78623.00	0.40	0.00	-4.52	0.04	0.29	-0.24	0.00	10.00	0.00	0.00
78728.00	0.40	0.00	-4.52	0.05	0.31	-0.20	0.00	10.00	0.00	0.00
78831.00	0.40	0.00	-4.55	0.05	-0.32	-0.24	0.00	10.00	0.10	0.43
78932.00	0.40	0.00	-4.57	0.05	-0.12	-0.25	0.00	10.00	0.00	0.00
79033.00	0.40	0.00	-4.52	0.07	0.06	-0.24	0.00	10.00	0.00	0.00
79137.00	0.40	0.00	-4.57	0.06	-0.34	-0.28	0.00	10.00	0.00	0.00
79238.00	0.40	0.00	-4.52	0.05	0.22	-0.26	0.00	10.00	0.00	0.00
79343.00	0.40	0.00	-4.52	0.05	0.23	-0.23	0.00	10.00	0.00	0.00
79447.00	0.40	0.00	-4.57	0.06	-0.00	-0.23	0.00	10.00	0.00	0.00
79549.00	0.40	0.00	-4.57	0.05	-0.25	-0.26	0.00	10.00	0.00	0.00
79650.00	0.40	0.00	-4.57	0.04	-0.17	-0.27	0.00	10.00	0.00	0.00
79752.00	0.40	0.00	-4.52	0.05	0.04	-0.27	0.00	9.77	0.00	0.00
79855.00	0.40	0.00	-4.52	0.05	0.14	-0.26	0.00	9.73	0.00	0.00
79960.00	0.40	0.00	-4.52	0.05	0.10	-0.25	0.00	9.69	0.00	0.00
80064.00	0.40	0.00	-4.52	0.05	0.28	-0.22	0.00	9.94	0.00	0.00
80167.00	0.40	0.00	-4.52	0.05	0.43	-0.17	0.00	10.00	0.00	0.00
80272.00	0.40	0.00	-4.57	0.05	-0.16	-0.19	0.00	10.00	0.00	0.00
80373.00	0.40	0.00	-4.52	0.05	0.15	-0.17	0.00	10.00	0.00	0.00
80478.00	0.40	0.00	-4.57	0.05	-0.13	-0.19	0.00	10.00	0.00	0.00
80579.00	0.40	0.00	-4.57	0.05	-0.24	-0.21	0.00	10.00	0.00	0.00
80680.00	0.40	0.00	-4.57	0.05	-0.02	-0.22	0.00	10.00	0.00	0.00
80782.00	0.03	0.00	-4.52	0.05	0.12	-0.20	0.00	10.00	0.00	0.00
80955.00	0.03	0.00	-4.52	0.04	0.21	-0.17	0.00	10.00	0.00	0.00
81058.00	0.03	0.00	-4.52	0.04	0.18	-0.15	0.00	10.00	0.00	0.00
81162.00	0.03	0.00	-4.52	0.05	0.60	-0.09	0.00	10.00	0.00	0.00
81267.00	0.03	0.00	-10.01	0.14	0.45	-0.04	0.00	10.00	0.00	0.00
81383.00	0.03	0.00	-4.52	0.04	0.28	-0.01	0.00	10.00	0.00	0.00
81487.00	0.03	0.00	-26.42	0.04	0.10	0.00	0.00	9.75	0.00	0.00
81591.00	0.03	0.00	-26.42	0.04	0.15	0.02	0.00	9.50	0.00	0.00
81695.00	0.03	0.00	-26.42	0.04	0.09	0.03	0.00	9.25	0.00	0.00
81799.00	0.03	0.00	-26.42	0.04	0.01	0.03	0.00	9.00	0.00	0.00
81902.00	0.03	0.00	-26.42	0.04	0.12	0.04	0.00	8.75	0.00	0.00
82006.00	0.03	0.00	-13.73	0.30	0.35	0.08	0.00	8.50	0.00	0.00
82122.00	0.03	0.00	-26.57	0.05	-0.23	0.05	0.00	8.25	0.00	0.00
82223.00	0.03	0.00	-26.42	0.03	0.36	0.09	0.00	8.00	0.00	0.00
82326.00	0.03	0.00	-20.12	0.07	-0.35	0.05	0.00	7.75	0.00	0.00
82426.00	0.03	0.00	-10.50	0.11	0.21	0.07	0.00	7.50	0.00	0.00
82543.00	0.03	0.00	-20.12	0.04	-0.01	0.07	0.00	7.25	0.00	0.00
82644.00	0.03	0.00	-20.01	0.03	0.39	0.11	0.00	7.00	0.00	0.00
82748.00	0.03	0.00	-20.12	0.05	-0.03	0.11	0.00	7.16	0.00	0.00
82848.00	0.03	0.00	-20.01	0.03	0.31	0.14	0.00	7.32	0.00	0.00
82952.00	0.03	0.00	-20.12	0.04	-0.06	0.13	0.00	7.57	0.00	0.00
83053.00	0.03	0.00	-20.01	0.03	0.05	0.14	0.00	7.39	0.00	0.00
83156.00	0.03	0.00	-20.12	0.05	-0.46	0.09	0.00	7.14	0.00	0.00
83257.00	0.03	0.00	-20.10	0.03	-0.29	0.06	0.00	6.89	-0.01	0.14
83359.00	0.03	0.00	-20.12	0.04	-0.50	0.01	0.00	6.64	0.00	0.00
83460.00	0.03	0.00	-20.12	0.03	-0.06	0.00	0.00	6.39	0.00	0.00
83561.00	0.03	0.00	-6.43	0.06	-0.28	-0.02	0.00	6.64	0.00	0.00
83662.00	0.03	0.00	-6.43	0.04	-0.49	-0.07	0.00	6.89	0.00	0.00
83764.00	0.03	0.00	-6.51	0.04	-0.15	-0.09	0.00	7.14	0.03	0.29
83865.00	0.03	0.00	-6.43	0.03	-0.13	-0.10	0.00	7.39	0.00	0.00
83966.00	0.03	0.00	-6.43	0.02	-0.55	-0.16	0.00	7.64	0.00	0.00
84068.00	0.03	0.00	-6.41	0.04	0.03	-0.15	0.00	7.89	0.00	0.00
84172.00	0.03	0.00	-6.43	0.03	-0.02	-0.16	0.00	8.14	0.00	0.00
84274.00	0.03	0.00	-4.55	0.04	-0.05	-0.16	0.00	8.39	0.09	0.58
84375.00	0.03	0.00	-4.57	0.07	-0.14	-0.17	0.00	8.64	0.00	0.00
84476.00	0.03	0.00	-4.52	0.03	0.15	-0.16	0.00	8.89	0.00	0.00
84581.00	0.03	0.00	-4.51	0.04	0.16	-0.14	0.00	9.14	0.10	0.73
84685.00	0.03	0.00	-4.52	0.03	0.28	-0.11	0.00	9.39	0.00	0.00
84790.00	0.03	0.00	-10.31	0.40	0.21	-0.09	0.00	9.64	0.07	0.73
84905.00	0.03	0.00	-10.01	0.43	0.20	-0.07	0.00	9.89	0.00	0.00
85022.00	0.03	0.00	-4.57	0.04	-0.20	-0.09	0.00	10.00	0.00	0.00
85124.00	0.03	0.00	-4.51	0.09	0.28	-0.06	0.00	10.00	0.01	0.14
85228.00	0.03	0.00	-10.31	0.39	0.17	-0.05	0.00	10.00	0.03	0.58
85343.00	0.03	0.00	-10.01	0.39	0.17	-0.03	0.00	10.00	0.00	0.00
85459.00	0.03	0.00	-4.55	0.07	-0.09	-0.04	0.00	10.00	0.01	0.29
85561.00	0.03	0.00	-4.57	0.03	-0.09	-0.05	0.00	10.00	0.00	0.00
85661.00	0.03	0.00	-4.57	0.05	-0.04	-0.05	0.00	10.00	0.00	0.00
85764.00	0.03	0.00	-9.99	0.45	-0.01	-0.05	0.00	10.00	0.00	0.00
85877.00	0.03	0.00	-10.01	0.14	0.05	-0.04	0.00	10.00	0.00	0.00
85994.00	0.03	0.00	-4.57	0.04	-0.11	-0.06	0.00	10.00	0.00	0.00
86095.00	0.03	0.00	-4.57	0.04	-0.20	-0.08	0.00	10.00	0.00	0.00
86196.00	0.03	0.00	-4.52	0.03	0.19	-0.06	0.00	10.00	0.00	0.00
86301.00	0.03	0.00	-4.57	0.04	-0.01	-0.06	0.00	10.00	0.00	0.00
86403.00	0.03	0.00	-4.57	0.06	-0.14	-0.07	0.00	10.00	0.00	0.00
86503.00	0.03	0.00	-4.57	0.08	-0.11	-0.09	0.00	10.00	0.00	0.00
86604.00	0.03	0.00	-4.57	0.04	-0.12	-0.10	0.00	10.00	0.00	0.00
86706.00	0.03	0.00	-4.57	0.03	-0.42	-0.14	0.00	10.00	0.00	0.00
86807.00	0.03	0.00	-4.57	0.05	-0.00	-0.14	0.00	10.00	0.00	0.00
86908.00	0.03	0.00	-10.01	0.48	0.21	-0.12	0.00	10.00	0.00	0.00
87025.00	0.03	0.00	-10.01	0.13	0.03	-0.12	0.00	9.75	0.00	0.00
87142.00	0.03	0.00	-4.51	0.04	0.01	-0.11	0.00	10.00	0.02	0.14
87247.00	0.03	0.00	-10.31	0.19	0.02	-0.11	0.00	9.93	0.10	0.88
87362.00	0.03	0.00	-10.31	0.27	0.15	-0.09	0.00	10.00	0.08	0.88
87477.00	0.03	0.00	-4.55	0.04	-0.07	-0.10	0.00	10.00	0.89	8.62
87579.00	0.03	0.00	-4.51	0.07	0.02	-0.10	0.00	10.00	0.93	9.18
87685.00	0.03	0.00	-10.29	0.48	-0.49	-0.15	0.00	10.00	1.40	9.12
87800.00	0.03	0.00	-10.31	0.23	0.27	-0.12	0.00	10.00	0.75	6.13
87914.00	0.03	0.00	-4.51	0.04	0.31	-0.09	0.00	10.00	0.52	5.98
88018.00	0.03	0.00	-4.55	0.06	-0.23	-0.11	0.00	10.00	0.05	0.43
88121.00	0.03	0.00	-10.31	0.41	0.53	-0.05	0.00	10.00	0.05	0.88
88236.00	0.03	0.00	-10.29	0.41	-0.13	-0.07	0.00	10.00	0.35	4.97
88350.00	0.03	0.00	-4.51	0.07	0.19	-0.05	0.00	10.00	0.31	6.52
88455.00	0.03	0.00	-10.29	0.11	-0.07	-0.06	0.00	10.00	0.48	8.66
88570.00	0.03	0.00	-21.43	0.52	-0.25	-0.08	0.00	10.00	0.00	0.00
88698.00	0.03	0.00	-9.99	0.23	-0.38	-0.13	0.00	10.00	0.00	0.00
88814.00	0.03	0.00	-21.56	0.51	0.10	-0.12	0.00	9.95	0.00	0.00
88942.00	0.03	0.00	-21.56	0.52	0.07	-0.11	0.00	10.00	0.00	0.00
89069.00	0.03	0.00	-10.01	0.28	0.70	-0.02	0.00	10.00	0.00	0.00
89187.00	0.03	0.00	-13.73	0.33	0.24	0.00	0.00	9.75	0.00	0.00
89305.00	0.03	0.00	-13.73	0.38	0.66	0.08	0.00	9.51	0.00	0.00
89421.00	0.03	0.00	-13.79	0.31	-0.08	0.07	0.00	9.26	0.00	0.00
89535.00	0.03	0.00	-26.42	0.04	0.11	0.09	0.00	9.01	0.00	0.00
89638.00	0.03	0.00	-26.57	0.04	-0.24	0.06	0.00	8.76	0.00	0.00
89739.00	0.03	0.00	-26.42	0.03	0.09	0.07	0.00	8.51	0.00	0.00
89843.00	0.03	0.00	-26.57	0.04	-0.22	0.05	0.00	8.26	0.00	0.00
89944.00	0.03	0.00	-4.57	0.04	-0.55	-0.01	0.00	8.51	0.00	0.00
90045.00	0.03	0.00	-26.42	0.04	0.17	0.01	0.00	8.26	0.00	0.00
90148.00	0.03	0.00	-4.57	0.05	-0.56	-0.05	0.00	8.51	0.00	0.00
90250.00	0.03	0.00	-4.57	0.04	-0.18	-0.07	0.00	8.76	0.00	0.00
90350.00	0.03	0.00	-4.57	0.04	-0.19	-0.09	0.00	9.01	0.00	0.00
90451.00	0.03	0.00	-4.57	0.05	-0.23	-0.11	0.00	9.26	0.00	0.00
90553.00	0.03	0.00	-4.57	0.04	-0.06	-0.12	0.00	9.51	0.00	0.00
90654.00	0.03	0.00	-4.57	0.05	-0.18	-0.13	0.00	9.76	0.00	0.00
90756.00	0.03	0.00	-4.52	0.04	0.22	-0.11	0.00	10.00	0.00	0.00
90859.00	0.03	0.00	-4.52	0.06	0.37	-0.07	0.00	10.00	0.00	0.00
90962.00	0.03	0.00	-4.57	0.04	-0.44	-0.12	0.00	10.00	0.00	0.00
91063.00	0.03	0.00	-4.52	0.05	0.37	-0.08	0.00	10.00	0.00	0.00
91166.00	0.03	0.00	-4.57	0.05	-0.33	-0.12	0.00	10.00	0.00	0.00
91267.00	0.03	0.00	-4.57	0.04	-0.52	-0.17	0.00	10.00	0.00	0.00
91367.00	0.03	0.00	-4.52	0.06	0.27	-0.14	0.00	10.00	0.00	0.00
91470.00	0.03	0.00	-4.52	0.07	0.04	-0.14	0.00	10.00	0.00	0.00
91574.00	0.03	0.00	-4.52	0.05	0.48	-0.09	0.00	10.00	0.00	0.00
91678.00	0.03	0.00	-4.52	0.05	0.26	-0.06	0.00	10.00	0.00	0.00
91782.00	0.03	0.00	-4.57	0.05	-0.58	-0.12	0.00	10.00	0.00	0.00
91882.00	0.03	0.00	-4.52	0.05	0.02	-0.12	0.00	10.00	0.00	0.00
91985.00	0.03	0.00	-4.57	0.07	-0.32	-0.15	0.00	10.00	0.00	0.00
92087.00	0.03	0.00	-4.57	0.05	-0.23	-0.18	0.00	10.00	0.00	0.00
92188.00	0.03	0.00	-4.57	0.05	-0.14	-0.19	0.00	10.00	0.00	0.00
92290.00	0.03	0.00	-4.57	0.05	-0.16	-0.21	0.00	10.00	0.00	0.00
92392.00	0.03	0.00	-4.52	0.05	0.19	-0.19	0.00	10.00	0.00	0.00
92495.00	0.07	0.67	-4.52	0.05	0.40	-0.14	0.00	10.00	0.00	0.00
92669.00	0.07	0.67	-3.85	0.05	0.00	-0.14	0.00	10.00	0.00	0.00
92774.00	0.07	0.67	-3.89	0.05	-0.51	-0.20	0.00	10.00	0.00	0.00
92876.00	0.07	0.67	-3.89	0.05	-0.39	-0.24	0.00	10.00	0.00	0.00
92979.00	0.07	0.67	-3.85	0.05	0.23	-0.21	0.00	10.00	0.00	0.00
93083.00	0.07	0.67	-3.89	0.05	-0.21	-0.23	0.00	10.00	0.00	0.00
93186.00	0.07	0.67	-3.89	0.05	-0.31	-0.27	0.00	10.00	0.00	0.00
93287.00	0.07	0.67	-0.35	0.04	-0.48	-0.32	0.00	10.00	0.00	0.00
93389.00	0.07	0.67	-0.35	0.05	-0.38	-0.35	0.00	10.00	0.00	0.00
93492.00	0.07	0.67	-0.31	0.05	0.19	-0.33	0.00	10.00	0.00	0.00
93593.00	0.07	0.67	-0.31	0.05	0.09	-0.33	0.00	10.00	0.00	0.00
93696.00	0.07	0.67	-3.85	0.05	0.18	-0.31	0.00	9.87	0.00	0.00
93799.00	0.07	0.67	-3.85	0.05	0.15	-0.29	0.00	9.78	0.00	0.00
93904.00	0.07	0.67	-0.35	0.05	-0.50	-0.34	0.00	10.00	0.00	0.00
94006.00	0.07	0.67	-0.35	0.05	-0.35	-0.38	0.00	10.00	0.00	0.00
94108.00	0.07	0.67	-0.35	0.05	-0.04	-0.38	0.00	10.00	0.00	0.00
94211.00	0.07	0.67	-0.35	0.06	-0.26	-0.41	0.00	10.00	0.00	0.00
94312.00	0.07	0.67	-0.35	0.05	-0.40	-0.45	0.00	10.00	0.00	0.00
94413.00	0.07	0.67	-0.35	0.04	-0.22	-0.47	0.00	10.00	0.00	0.00
94515.00	0.07	0.67	-0.31	0.06	0.16	-0.46	0.00	10.00	0.00	0.00
94617.00	0.07	0.67	-0.31	0.05	0.65	-0.39	0.00	10.00	0.00	0.00
94720.00	0.07	0.67	-0.31	0.05	0.45	-0.34	0.00	10.00	0.00	0.00
94822.00	0.07	0.67	-0.35	0.05	-0.00	-0.34	0.00	10.00	0.00	0.00
94923.00	0.07	0.67	-0.35	0.05	-0.06	-0.35	0.00	10.00	0.00	0.00
95025.00	0.07	0.67	-0.35	0.05	-0.02	-0.35	0.00	10.00	0.00	0.00
95127.00	0.07	0.67	-0.35	0.05	-0.10	-0.36	0.00	10.00	0.00	0.00
95228.00	0.07	0.67	-0.31	0.04	0.19	-0.34	0.00	10.00	0.00	0.00
95331.00	0.07	0.67	-0.31	0.06	0.08	-0.33	0.00	10.00	0.00	0.00
95433.00	0.07	0.67	-0.35	0.05	-0.30	-0.37	0.00	10.00	0.00	0.00
95535.00	0.07	0.67	-0.31	0.05	0.15	-0.35	0.00	10.00	0.00	0.00
95637.00	0.07	0.67	-3.85	0.05	0.36	-0.31	0.00	10.00	0.00	0.00
95741.00	0.07	0.67	-0.35	0.06	-0.16	-0.33	0.00	10.00	0.00	0.00
95844.00	0.07	0.67	-3.85	0.05	0.56	-0.27	0.00	10.00	0.00	0.00
95948.00	0.07	0.67	-0.35	0.05	-0.53	-0.33	0.00	10.00	0.00	0.00
96051.00	0.07	0.67	-3.85	0.06	0.51	-0.27	0.00	10.00	0.00	0.00
96155.00	0.07	0.67	-3.85	0.05	0.51	-0.22	0.00	10.00	0.00	0.00
96260.00	0.07	0.67	-3.85	0.06	0.32	-0.19	0.00	10.00	0.00	0.00
96365.00	0.07	0.67	-3.89	0.05	-0.14	-0.20	0.00	10.00	0.00	0.00
96466.00	0.07	0.67	-3.85	0.06	0.14	-0.19	0.00	10.00	0.00	0.00
96571.00	0.07	0.67	-3.89	0.05	-0.45	-0.23	0.00	10.00	0.00	0.00
96673.00	0.07	0.67	-3.85	0.07	0.35	-0.20	0.00	10.00	0.00	0.00
96778.00	0.07	0.67	-3.85	0.05	0.15	-0.18	0.00	10.00	0.00	0.00
96882.00	0.07	0.67	-3.85	0.06	0.30	-0.15	0.00	10.00	0.00	0.00
96987.00	0.07	0.67	-3.85	0.05	0.17	-0.13	0.00	10.00	0.00	0.00
97090.00	0.07	0.67	-3.85	0.06	0.23	-0.11	0.00	10.00	0.00	0.00
97195.00	0.07	0.67	-3.85	0.05	0.32	-0.08	0.00	10.00	0.00	0.00
97299.00	0.07	0.67	-3.89	0.06	-0.12	-0.09	0.00	10.00	0.00	0.00
97401.00	0.07	0.67	-3.85	0.05	0.07	-0.08	0.00	10.00	0.00	0.00
97505.00	0.07	0.67	-3.85	0.05	0.20	-0.06	0.00	10.00	0.00	0.00
97609.00	0.07	0.67	-3.85	0.05	0.38	-0.02	0.00	10.00	0.00	0.00
97713.00	0.07	0.67	-3.89	0.05	-0.37	-0.06	0.00	10.00	0.00	0.00
97814.00	0.07	0.67	-3.85	0.05	0.17	-0.04	0.00	10.00	0.00	0.00
97920.00	0.07	0.67	-3.89	0.05	-0.27	-0.07	0.00	10.00	0.00	0.00
98021.00	0.07	0.67	-25.62	0.04	0.87	0.02	0.00	9.75	0.00	0.00
98125.00	0.07	0.67	-25.75	0.05	0.18	0.04	0.00	9.50	0.00	0.00
98229.00	0.07	0.67	-25.90	0.04	-0.20	0.02	0.00	9.25	0.00	0.00
98329.00	0.07	0.67	-25.75	0.05	0.19	0.03	0.00	9.00	0.00	0.00
98433.00	0.07	0.67	-25.90	0.04	-0.00	0.03	0.00	8.75	0.00	0.00
98534.00	0.07	0.67	-25.90	0.04	-0.04	0.03	0.00	8.50	0.00	0.00
98634.00	0.07	0.67	-25.90	0.05	-0.08	0.02	0.00	8.25	0.00	0.00
98735.00	0.07	0.67	-25.90	0.04	-0.11	0.01	0.00	8.00	0.00	0.00
98836.00	0.07	0.67	-19.34	0.04	0.32	0.04	0.00	7.75	0.00	0.00
98939.00	0.07	0.67	-19.45	0.04	-0.18	0.02	0.00	7.50	0.00	0.00
99041.00	0.07	0.67	-19.45	0.04	-0.08	0.02	0.00	7.25	0.00	0.00
99141.00	0.07	0.67	-19.34	0.04	0.23	0.04	0.00	7.00	0.00	0.00
99245.00	0.07	0.67	-19.45	0.04	-0.37	0.00	0.00	6.75	0.00	0.00
99345.00	0.07	0.67	-5.76	0.04	-0.43	-0.04	0.00	7.00	0.00	0.00
99446.00	0.07	0.67	-5.76	0.04	-0.12	-0.05	0.00	7.25	0.00	0.00
99547.00	0.07	0.67	-5.74	0.04	0.29	-0.02	0.00	7.50	0.00	0.00
99651.00	0.07	0.67	-19.34	0.04	0.29	0.01	0.00	7.25	0.00	0.00
99753.00	0.07	0.67	-19.34	0.04	0.26	0.03	0.00	7.00	0.00	0.00
99857.00	0.07	0.67	-19.45	0.04	-0.21	0.01	0.00	6.75	0.00	0.00
99957.00	0.07	0.67	-5.76	0.04	-0.18	-0.01	0.00	7.00	0.00	0.00
100059.00	0.07	0.67	-5.76	0.04	-0.31	-0.04	0.00	7.25	0.00	0.00
100159.00	0.07	0.67	-5.76	0.03	-0.04	-0.04	0.00	7.50	0.00	0.00
100260.00	0.07	0.67	-5.76	0.04	-0.33	-0.08	0.00	7.75	0.00	0.00
100361.00	0.07	0.67	-5.74	0.04	0.05	-0.07	0.00	8.00	0.00	0.00
100465.00	0.07	0.67	-5.76	0.04	-0.70	-0.14	0.00	8.25	0.00	0.00
100566.00	0.07	0.67	-3.89	0.04	-0.05	-0.15	0.00	8.50	0.00	0.00
100667.00	0.07	0.67	-3.85	0.04	0.13	-0.14	0.00	8.75	0.00	0.00
100771.00	0.07	0.67	-3.85	0.04	0.03	-0.13	0.00	9.00	0.00	0.00
100874.00	0.07	0.67	-3.85	0.04	0.26	-0.11	0.00	9.25	0.00	0.00
100977.00	0.07	0.67	-3.89	0.05	-0.35	-0.14	0.00	9.50	0.00	0.00
101080.00	0.07	0.67	-3.89	0.05	-0.25	-0.17	0.00	9.75	0.00	0.00
101181.00	0.07	0.67	-3.89	0.06	-0.51	-0.22	0.00	10.00	0.00	0.00
101282.00	0.07	0.67	-3.89	0.05	-0.28	-0.25	0.00	10.00	0.00	0.00
101384.00	0.07	0.67	-3.85	0.05	0.02	-0.25	0.00	9.92	0.00	0.00
101488.00	0.07	0.67	-3.85	0.06	0.13	-0.23	0.00	10.00	0.00	0.00
101592.00	0.07	0.67	-3.89	0.06	-0.23	-0.26	0.00	10.00	0.00	0.00
101693.00	0.07	0.67	-3.85	0.05	0.39	-0.22	0.00	10.00	0.00	0.00
101797.00	0.07	0.67	-3.85	0.05	0.09	-0.21	0.00	10.00	0.00	0.00
101903.00	0.07	0.67	-3.89	0.05	-0.10	-0.22	0.00	10.00	0.00	0.00
102004.00	0.07	0.67	-3.89	0.06	-0.03	-0.22	0.00	10.00	0.00	0.00
102107.00	0.07	0.67	-3.85	0.05	0.12	-0.21	0.00	10.00	0.00	0.00
102211.00	0.07	0.67	-3.89	0.05	-0.06	-0.22	0.00	10.00	0.00	0.00
102312.00	0.07	0.67	-3.89	0.04	-0.26	-0.24	0.00	10.00	0.00	0.00
102415.00	0.07	0.67	-3.89	0.04	-0.40	-0.28	0.00	10.00	0.00	0.00
102517.00	0.07	0.67	-3.85	0.05	0.11	-0.27	0.00	9.93	0.00	0.00
102622.00	0.07	0.67	-3.85	0.05	0.36	-0.23	0.00	10.00	0.00	0.00
102725.00	0.07	0.67	-3.85	0.05	0.23	-0.21	0.00	10.00	0.00	0.00
102829.00	0.07	0.67	-3.89	0.04	-0.60	-0.27	0.00	9.99	0.00	0.00
102930.00	0.07	0.67	-3.85	0.05	0.21	-0.25	0.00	10.00	0.00	0.00
103033.00	0.07	0.67	-3.89	0.05	-0.08	-0.26	0.00	10.00	0.00	0.00
103135.00	0.07	0.67	-3.89	0.04	-0.23	-0.28	0.00	10.00	0.00	0.00
103235.00	0.07	0.67	-3.85	0.05	0.14	-0.27	0.00	9.98	0.00	0.00
103340.00	0.07	0.67	-3.89	0.06	-0.08	-0.28	0.00	10.00	0.00	0.00
103441.00	0.07	0.67	-3.89	0.05	-0.08	-0.29	0.00	10.00	0.00	0.00
103542.00	0.07	0.67	-3.89	0.06	-0.02	-0.29	0.00	10.00	0.00	0.00
103644.00	0.07	0.67	-3.85	0.06	0.23	-0.26	0.00	10.00	0.00	0.00
103747.00	0.07	0.67	-3.89	0.06	-0.30	-0.30	0.00	10.00	0.00	0.00
103848.00	0.02	0.87	-3.85	0.06	0.10	-0.29	0.00	9.88	0.00	0.00
104023.00	0.02	0.87	-0.15	0.06	-0.39	-0.35	0.00	10.00	0.00	0.00
104124.00	0.02	0.87	-0.11	0.05	0.21	-0.33	0.00	10.00	0.00	0.00
104224.00	0.02	0.87	-0.11	0.06	0.01	-0.33	0.00	10.00	0.00	0.00
104326.00	0.02	0.87	-0.11	0.05	0.05	-0.33	0.00	10.00	0.00	0.00
104427.00	0.02	0.87	-0.11	0.05	0.04	-0.32	0.00	10.00	0.00	0.00
104528.00	0.02	0.87	-3.65	0.05	0.09	-0.31	0.00	9.77	0.00	0.00
104632.00	0.02	0.87	-3.65	0.05	0.02	-0.31	0.00	9.52	0.00	0.00
104735.00	0.02	0.87	-3.69	0.05	-0.01	-0.31	0.00	9.77	0.00	0.00
104837.00	0.02	0.87	-3.65	0.05	0.26	-0.28	0.00	9.87	0.00	0.00
104941.00	0.02	0.87	-3.69	0.05	-0.05	-0.29	0.00	10.00	0.00	0.00
105042.00	0.02	0.87	-3.65	0.05	0.45	-0.24	0.00	10.00	0.00	0.00
105146.00	0.02	0.87	-3.69	0.06	-0.08	-0.25	0.00	10.00	0.00	0.00
105247.00	0.02	0.87	-3.65	0.05	0.38	-0.21	0.00	10.00	0.00	0.00
105351.00	0.02	0.87	-3.69	0.05	-0.01	-0.22	0.00	10.00	0.00	0.00
105452.00	0.02	0.87	-3.65	0.05	0.27	-0.19	0.00	10.00	0.00	0.00
105556.00	0.02	0.87	-3.65	0.05	0.23	-0.16	0.00	10.00	0.00	0.00
105661.00	0.02	0.87	-3.65	0.05	0.01	-0.16	0.00	10.00	0.00	0.00
105765.00	0.02	0.87	-3.65	0.06	0.04	-0.16	0.00	10.00	0.00	0.00
105869.00	0.02	0.87	-3.65	0.05	0.41	-0.12	0.00	10.00	0.00	0.00
105973.00	0.02	0.87	-3.65	0.06	0.00	-0.12	0.00	10.00	0.00	0.00
106078.00	0.02	0.87	-3.65	0.05	0.18	-0.10	0.00	10.00	0.00	0.00
106183.00	0.02	0.87	-3.65	0.05	0.16	-0.08	0.00	10.00	0.00	0.00
106288.00	0.02	0.87	-3.65	0.06	0.12	-0.07	0.00	10.00	0.00	0.00
106392.00	0.02	0.87	-3.69	0.05	-0.09	-0.08	0.00	10.00	0.00	0.00
106494.00	0.02	0.87	-3.65	0.06	0.17	-0.06	0.00	10.00	0.00	0.00
106599.00	0.02	0.87	-3.65	0.05	0.06	-0.05	0.00	10.00	0.00	0.00
106703.00	0.02	0.87	-3.65	0.06	0.21	-0.03	0.00	10.00	0.00	0.00
106808.00	0.02	0.87	-3.65	0.06	0.21	-0.01	0.00	10.00	0.00	0.00
106912.00	0.02	0.87	-3.65	0.05	0.09	-0.00	0.00	10.00	0.00	0.00
107017.00	0.02	0.87	-3.69	0.06	-0.34	-0.04	0.00	10.00	0.00	0.00
107118.00	0.02	0.87	-25.55	0.07	0.42	0.01	0.00	9.75	0.00	0.00
107222.00	0.02	0.87	-3.69	0.06	-0.39	-0.04	0.00	10.00	0.00	0.00
107323.00	0.02	0.87	-3.65	0.05	0.11	-0.02	0.00	10.00	0.00	0.00
107426.00	0.02	0.87	-3.69	0.06	-0.15	-0.04	0.00	10.00	0.00	0.00
107528.00	0.02	0.87	-3.69	0.06	-0.14	-0.05	0.00	10.00	0.00	0.00
107629.00	0.02	0.87	-3.69	0.05	-0.79	-0.13	0.00	10.00	0.00	0.00
107729.00	0.02	0.87	-3.65	0.06	0.01	-0.13	0.00	10.00	0.00	0.00
107834.00	0.02	0.87	-3.69	0.06	-0.20	-0.15	0.00	10.00	0.00	0.00
107935.00	0.02	0.87	-3.69	0.06	-0.42	-0.20	0.00	10.00	0.00	0.00
108036.00	0.02	0.87	-3.65	0.05	0.27	-0.17	0.00	10.00	0.00	0.00
108140.00	0.02	0.87	-3.69	0.06	-0.33	-0.20	0.00	10.00	0.00	0.00
108241.00	0.02	0.87	-3.65	0.06	0.32	-0.17	0.00	10.00	0.00	0.00
108345.00	0.02	0.87	-3.65	0.06	0.38	-0.13	0.00	10.00	0.00	0.00
108448.00	0.02	0.87	-3.65	0.05	0.09	-0.12	0.00	10.00	0.00	0.00
108553.00	0.02	0.87	-9.12	0.15	-0.09	-0.13	0.00	10.00	0.00	0.00
108667.00	0.02	0.87	-3.69	0.07	-0.14	-0.15	0.00	10.00	0.00	0.00
108769.00	0.02	0.87	-3.65	0.05	0.10	-0.14	0.00	10.00	0.00	0.00
108873.00	0.02	0.87	-3.64	0.05	0.20	-0.12	0.00	10.00	0.07	0.58
108978.00	0.02	0.87	-3.64	0.08	0.58	-0.06	0.00	10.00	0.48	8.66
109082.00	0.02	0.87	-21.80	0.53	-0.16	-0.07	0.00	10.00	0.97	13.50
109210.00	0.02	0.87	-21.80	0.54	-0.09	-0.08	0.00	10.00	1.36	16.23
109338.00	0.02	0.87	-9.44	0.49	0.09	-0.07	0.00	10.00	0.49	6.86
109453.00	0.02	0.87	-9.42	0.44	-0.31	-0.11	0.00	10.00	0.48	4.46
109568.00	0.02	0.87	-9.44	0.42	0.39	-0.06	0.00	10.00	0.49	7.75
109683.00	0.02	0.87	-9.42	0.42	-0.11	-0.08	0.00	10.00	0.54	7.21
109799.00	0.02	0.87	-9.44	0.41	0.16	-0.06	0.00	10.00	0.05	0.88
109913.00	0.02	0.87	-9.42	0.39	-0.19	-0.08	0.00	10.00	0.65	8.28
110027.00	0.02	0.87	-9.44	0.32	0.28	-0.05	0.00	10.00	0.05	1.03
110142.00	0.02	0.87	-12.66	0.27	0.41	0.00	0.00	9.75	-0.00	0.73
110260.00	0.02	0.87	-12.66	0.26	0.41	0.05	0.00	9.50	-0.01	0.15
110379.00	0.02	0.87	-12.66	0.29	0.22	0.08	0.00	9.25	-0.02	0.29
110495.00	0.02	0.87	-25.72	0.04	0.02	0.08	0.00	9.00	-0.02	0.29
110600.00	0.02	0.87	-25.72	0.03	0.11	0.09	0.00	8.75	-0.03	0.29
110703.00	0.02	0.87	-12.66	0.24	0.01	0.09	0.00	8.50	-0.04	0.44
110821.00	0.02	0.87	-12.86	0.40	0.13	0.10	0.00	8.25	0.00	0.00
110938.00	0.02	0.87	-25.70	0.06	-0.16	0.09	0.00	8.00	0.00	0.00
111039.00	0.02	0.87	-19.25	0.03	-0.03	0.08	0.00	7.75	0.00	0.00
111140.00	0.02	0.87	-19.22	0.10	-0.47	0.04	0.00	7.50	-0.04	1.18
111243.00	0.02	0.87	-9.66	0.41	-0.18	0.02	0.00	7.25	0.00	0.00
111360.00	0.02	0.87	-9.63	0.34	0.04	0.02	0.00	7.00	0.00	0.00
111476.00	0.02	0.87	-9.63	0.14	0.03	0.03	0.00	6.75	0.00	0.00
111593.00	0.02	0.87	-9.37	0.11	0.00	0.03	0.00	6.50	-0.03	1.18
111710.00	0.02	0.87	-19.14	0.04	0.31	0.06	0.00	6.25	0.00	0.00
111813.00	0.02	0.87	-19.22	0.09	-0.08	0.05	0.00	6.00	-0.01	0.14
111915.00	0.02	0.87	-19.22	0.02	-0.22	0.03	0.00	5.75	-0.00	0.15
112017.00	0.02	0.87	-19.25	0.02	-0.11	0.02	0.00	5.50	0.00	0.00
112118.00	0.02	0.87	-5.63	0.03	-0.25	-0.01	0.00	5.75	0.00	0.29
112221.00	0.02	0.87	-19.14	0.02	0.32	0.03	0.00	5.50	0.00	0.00
112324.00	0.02	0.87	-5.63	0.03	-0.31	-0.00	0.00	5.75	0.00	0.29
112427.00	0.02	0.87	-5.56	0.02	-0.19	-0.02	0.00	6.00	0.00	0.00
112527.00	0.02	0.87	-5.56	0.03	-0.15	-0.04	0.00	6.25	0.00	0.00
112629.00	0.02	0.87	-5.54	0.03	0.09	-0.03	0.00	6.50	0.00	0.00
112734.00	0.02	0.87	-5.54	0.03	0.08	-0.02	0.00	6.75	0.00	0.00
112837.00	0.02	0.87	-5.54	0.03	0.10	-0.01	0.00	7.00	0.00	0.00
112942.00	0.02	0.87	-5.56	0.02	-0.18	-0.03	0.00	7.25	0.00	0.00
113043.00	0.02	0.87	-5.56	0.03	-0.35	-0.07	0.00	7.50	0.00	0.00
113144.00	0.02	0.87	-5.56	0.03	-0.23	-0.09	0.00	7.75	0.00	0.00
113246.00	0.02	0.87	-5.56	0.04	-0.28	-0.12	0.00	8.00	0.00	0.00
113347.00	0.02	0.87	-5.56	0.04	-0.50	-0.17	0.00	8.25	0.00	0.00
113448.00	0.02	0.87	-3.68	0.03	-0.45	-0.21	0.00	8.50	0.03	0.14
113551.00	0.02	0.87	-3.69	0.04	-0.06	-0.22	0.00	8.75	0.00	0.00
113652.00	0.02	0.87	-3.69	0.04	-0.07	-0.23	0.00	9.00	0.00	0.00
113754.00	0.02	0.87	-3.69	0.04	-0.10	-0.24	0.00	9.25	0.00	0.00
113856.00	0.02	0.87	-3.65	0.03	0.37	-0.20	0.00	9.50	0.00	0.00
113960.00	0.02	0.87	-3.69	0.05	-0.24	-0.22	0.00	9.75	0.00	0.00
114062.00	0.02	0.87	-3.69	0.07	-0.39	-0.26	0.00	10.00	0.00	0.00
114164.00	0.02	0.87	-3.69	0.04	-0.01	-0.26	0.00	10.00	0.00	0.00
114266.00	0.02	0.87	-3.69	0.04	-0.13	-0.28	0.00	10.00	0.00	0.00
114368.00	0.02	0.87	-3.65	0.09	0.61	-0.22	0.00	10.00	0.00	0.00
114473.00	0.02	0.87	-20.56	0.50	-0.03	-0.22	0.00	9.75	0.00	0.00
114599.00	0.02	0.87	-9.14	0.13	0.23	-0.19	0.00	9.50	0.00	0.00
114717.00	0.02	0.87	-3.69	0.06	-0.20	-0.21	0.00	9.75	0.00	0.00
114819.00	0.02	0.87	-3.69	0.04	-0.03	-0.22	0.00	10.00	0.00	0.00
114921.00	0.02	0.87	-3.65	0.04	0.03	-0.21	0.00	10.00	0.00	0.00
115024.00	0.02	0.87	-3.65	0.05	0.04	-0.21	0.00	10.00	0.00	0.00
115129.00	0.02	0.87	-3.69	0.04	-0.05	-0.21	0.00	10.00	0.00	0.00
115230.00	0.02	0.87	-3.69	0.04	-0.29	-0.24	0.00	10.00	0.00	0.00
115332.00	0.02	0.87	-3.65	0.04	0.15	-0.23	0.00	10.00	0.00	0.00
115435.00	0.02	0.87	-3.69	0.04	-0.45	-0.27	0.00	10.00	0.00	0.00
115536.00	0.04	0.51	-3.69	0.05	-0.29	-0.30	0.00	10.00	0.00	0.00
115708.00	0.04	0.51	-0.51	0.04	-0.23	-0.34	0.00	10.00	0.00	0.00
115810.00	0.04	0.51	-0.47	0.04	0.08	-0.34	0.00	10.00	0.00	0.00
115910.00	0.04	0.51	-0.51	0.05	-0.04	-0.34	0.00	10.00	0.00	0.00
116011.00	0.04	0.51	-0.47	0.04	0.21	-0.32	0.00	10.00	0.00	0.00
116112.00	0.04	0.51	-0.51	0.04	-0.08	-0.33	0.00	10.00	0.00	0.00
116213.00	0.04	0.51	-0.47	0.05	0.05	-0.32	0.00	10.00	0.00	0.00
116314.00	0.04	0.51	-4.01	0.04	0.37	-0.28	0.00	10.00	0.00	0.00
116417.00	0.04	0.51	-4.01	0.05	0.47	-0.23	0.00	10.00	0.00	0.00
116520.00	0.04	0.51	-4.01	0.04	0.00	-0.23	0.00	9.90	0.00	0.00
116624.00	0.04	0.51	-4.01	0.05	0.40	-0.19	0.00	10.00	0.00	0.00
116727.00	0.04	0.51	-4.01	0.05	0.59	-0.13	0.00	10.00	0.00	0.00
116831.00	0.04	0.51	-4.05	0.05	-0.33	-0.17	0.00	10.00	0.00	0.00
116931.00	0.04	0.51	-4.05	0.05	-0.09	-0.18	0.00	10.00	0.00	0.00
117032.00	0.04	0.51	-4.05	0.05	-0.14	-0.19	0.00	10.00	0.00	0.00
117133.00	0.04	0.51	-4.05	0.07	-0.31	-0.22	0.00	10.00	0.00	0.00
117234.00	0.04	0.51	-4.01	0.05	0.20	-0.20	0.00	10.00	0.00	0.00
117338.00	0.04	0.51	-4.05	0.05	-0.14	-0.22	0.00	10.00	0.00	0.00
117438.00	0.04	0.51	-4.05	0.06	-0.15	-0.23	0.00	10.00	0.00	0.00
117538.00	0.04	0.51	-4.01	0.04	0.29	-0.20	0.00	10.00	0.00	0.00
117642.00	0.04	0.51	-4.05	0.05	-0.15	-0.22	0.00	10.00	0.00	0.00
117743.00	0.04	0.51	-4.01	0.05	0.20	-0.20	0.00	10.00	0.00	0.00
117847.00	0.04	0.51	-4.01	0.05	0.03	-0.19	0.00	10.00	0.00	0.00
117949.00	0.04	0.51	-4.05	0.05	-0.32	-0.23	0.00	10.00	0.00	0.00
118050.00	0.04	0.51	-4.01	0.05	0.19	-0.21	0.00	10.00	0.00	0.00
118154.00	0.04	0.51	-4.05	0.05	-0.40	-0.25	0.00	10.00	0.00	0.00
118255.00	0.04	0.51	-4.05	0.06	-0.55	-0.30	0.00	9.97	0.00	0.00
118356.00	0.04	0.51	-0.51	0.06	-0.58	-0.36	0.00	10.00	0.00	0.00
118457.00	0.04	0.51	-0.47	0.05	0.06	-0.36	0.00	10.00	0.00	0.00
118559.00	0.04	0.51	-4.01	0.06	0.69	-0.29	0.00	10.00	0.00	0.00
118663.00	0.04	0.51	-4.01	0.06	0.15	-0.27	0.00	9.98	0.00	0.00
118766.00	0.04	0.51	-4.05	0.05	-0.26	-0.30	0.00	10.00	0.00	0.00
118867.00	0.04	0.51	-0.51	0.07	-0.35	-0.33	0.00	10.00	0.00	0.00
118968.00	0.04	0.51	-0.51	0.05	-0.17	-0.35	0.00	10.00	0.00	0.00
119069.00	0.04	0.51	-0.47	0.04	0.12	-0.34	0.00	10.00	0.00	0.00
119171.00	0.04	0.51	-0.51	0.05	-0.66	-0.41	0.00	10.00	0.00	0.00
119272.00	0.04	0.51	-0.47	0.05	0.49	-0.36	0.00	10.00	0.00	0.00
119373.00	0.04	0.51	-0.51	0.04	-0.30	-0.39	0.00	10.00	0.00	0.00
119474.00	0.04	0.51	-0.51	0.04	-0.20	-0.41	0.00	10.00	0.00	0.00
119575.00	0.04	0.51	-0.47	0.05	0.68	-0.34	0.00	10.00	0.00	0.00
119676.00	0.04	0.51	-0.51	0.04	-0.20	-0.36	0.00	10.00	0.00	0.00
119778.00	0.04	0.51	-0.51	0.04	-0.13	-0.37	0.00	10.00	0.00	0.00
119878.00	0.04	0.51	-0.51	0.06	-0.20	-0.39	0.00	10.00	0.00	0.00
119981.00	0.04	0.51	-0.47	0.04	0.62	-0.33	0.00	10.00	0.00	0.00
120081.00	0.04	0.51	-4.01	0.04	0.20	-0.31	0.00	9.85	0.00	0.00
120185.00	0.04	0.51	-0.51	0.05	-0.31	-0.34	0.00	10.00	0.00	0.00
120286.00	0.04	0.51	-0.47	0.04	0.02	-0.34	0.00	10.00	0.00	0.00
120387.00	0.04	0.51	-0.47	0.04	0.12	-0.33	0.00	10.00	0.00	0.00
120487.00	0.04	0.51	-4.01	0.05	0.20	-0.31	0.00	9.89	0.00	0.00
120592.00	0.04	0.51	-4.01	0.04	0.31	-0.27	0.00	10.00	0.00	0.00
120695.00	0.04	0.51	-4.05	0.05	-0.19	-0.29	0.00	10.00	0.00	0.00
120797.00	0.04	0.51	-4.01	0.05	0.04	-0.29	0.00	9.75	0.00	0.00
120900.00	0.04	0.51	-4.01	0.04	0.17	-0.27	0.00	9.71	0.00	0.00
121005.00	0.04	0.51	-3.99	0.05	0.97	-0.17	0.00	9.96	0.00	0.00
121109.00	0.04	0.51	-4.05	0.05	-0.19	-0.19	0.00	10.00	0.00	0.00
121210.00	0.04	0.51	-4.00	0.04	0.15	-0.17	0.00	10.00	0.03	0.14
121314.00	0.04	0.51	-4.01	0.04	0.07	-0.17	0.00	10.00	0.00	0.00
121417.00	0.04	0.51	-4.01	0.06	0.41	-0.12	0.00	10.00	0.00	0.00
121520.00	0.04	0.51	-4.00	0.09	0.41	-0.08	0.00	10.00	0.01	0.14
121623.00	0.04	0.51	-4.00	0.04	0.38	-0.04	0.00	10.00	0.01	0.15
121726.00	0.04	0.51	-4.01	0.05	0.09	-0.03	0.00	10.00	0.00	0.00
121831.00	0.04	0.51	-9.48	0.23	-0.02	-0.04	0.00	10.00	0.00	0.00
121944.00	0.04	0.51	-4.01	0.07	0.08	-0.03	0.00	10.00	0.00	0.00
122048.00	0.04	0.51	-4.04	0.04	-0.26	-0.05	0.00	10.00	0.01	0.14
122149.00	0.04	0.51	-25.91	0.05	0.75	0.02	0.00	9.75	0.00	0.00
122254.00	0.04	0.51	-25.91	0.06	0.02	0.02	0.00	9.50	0.00	0.00
122358.00	0.04	0.51	-26.06	0.04	-0.17	0.01	0.00	9.25	0.00	0.00
122460.00	0.04	0.51	-25.91	0.03	0.25	0.03	0.00	9.00	0.00	0.00
122564.00	0.04	0.51	-25.91	0.06	0.04	0.04	0.00	8.75	0.00	0.00
122668.00	0.04	0.51	-26.06	0.03	-0.08	0.03	0.00	8.50	0.00	0.00
122768.00	0.04	0.51	-26.06	0.04	-0.03	0.02	0.00	8.25	0.00	0.00
122869.00	0.04	0.51	-26.06	0.03	-0.20	0.00	0.00	8.00	0.00	0.00
122971.00	0.04	0.51	-19.50	0.05	0.07	0.01	0.00	7.75	0.00	0.00
123074.00	0.04	0.51	-19.50	0.07	0.53	0.07	0.00	7.50	0.00	0.00
123179.00	0.04	0.51	-19.50	0.03	0.10	0.08	0.00	7.25	0.00	0.00
123282.00	0.04	0.51	-19.50	0.04	0.07	0.08	0.00	7.00	0.00	0.00
123385.00	0.04	0.51	-19.48	0.05	0.37	0.12	0.00	6.99	-0.02	0.14
123490.00	0.04	0.51	-19.50	0.03	0.18	0.14	0.00	7.07	0.00	0.00
123595.00	0.04	0.51	-19.61	0.04	-0.05	0.14	0.00	7.32	0.00	0.00
123697.00	0.04	0.51	-19.61	0.03	-0.22	0.11	0.00	7.36	0.00	0.00
123798.00	0.04	0.51	-19.61	0.09	-0.26	0.09	0.00	7.11	0.00	0.00
123899.00	0.04	0.51	-19.61	0.03	-0.37	0.05	0.00	6.86	0.00	0.00
124001.00	0.04	0.51	-5.99	0.03	-0.67	-0.02	0.00	7.11	0.01	0.44
124102.00	0.04	0.51	-5.99	0.04	-0.11	-0.03	0.00	7.36	0.02	0.73
124205.00	0.04	0.51	-5.99	0.03	-0.66	-0.10	0.00	7.61	0.03	0.29
124306.00	0.04	0.51	-5.90	0.03	0.04	-0.09	0.00	7.86	0.00	0.00
124409.00	0.04	0.51	-5.98	0.03	0.01	-0.09	0.00	8.11	0.04	0.44
124517.00	0.04	0.51	-4.00	0.04	0.19	-0.07	0.00	8.36	0.04	0.58
124621.00	0.04	0.51	-4.00	0.08	0.06	-0.06	0.00	8.61	0.01	0.14
124725.00	0.04	0.51	-4.00	0.03	0.34	-0.03	0.00	8.86	0.01	0.44
124829.00	0.04	0.51	-4.04	0.04	-0.29	-0.06	0.00	9.11	0.01	0.14
124931.00	0.04	0.51	-4.04	0.03	-0.14	-0.07	0.00	9.36	0.03	0.44
125032.00	0.04	0.51	-4.04	0.04	-0.74	-0.15	0.00	9.61	0.04	0.29
125134.00	0.04	0.51	-4.00	0.05	0.28	-0.12	0.00	9.86	0.03	0.29
125238.00	0.04	0.51	-3.98	0.03	0.98	-0.02	0.00	10.00	0.01	0.29
125343.00	0.04	0.51	-4.00	0.04	0.09	-0.01	0.00	10.00	0.00	0.15
125448.00	0.04	0.51	-13.02	0.12	0.16	0.01	0.00	9.75	-0.00	0.58
125564.00	0.04	0.51	-4.04	0.04	-0.19	-0.01	0.00	10.00	0.00	0.15
125666.00	0.04	0.51	-25.91	0.04	0.27	0.01	0.00	9.75	0.00	0.00
125769.00	0.04	0.51	-26.23	0.07	-0.04	0.01	0.00	9.50	-0.01	0.58
125871.00	0.04	0.51	-26.08	0.04	0.27	0.04	0.00	9.25	-0.02	0.58
125975.00	0.04	0.51	-26.23	0.04	-0.24	0.01	0.00	9.00	-0.05	4.00
126076.00	0.04	0.51	-4.04	0.03	-0.26	-0.01	0.00	9.25	0.01	0.58
126177.00	0.04	0.51	-4.00	0.09	0.12	-0.00	0.00	9.50	0.01	5.32
126281.00	0.04	0.51	-4.04	0.04	-0.20	-0.02	0.00	9.75	0.01	0.29
126383.00	0.04	0.51	-4.00	0.03	0.10	-0.01	0.00	10.00	0.01	0.58
126486.00	0.04	0.51	-26.08	0.03	0.72	0.06	0.00	9.75	-0.60	9.77
126592.00	0.04	0.51	-13.02	0.45	0.42	0.11	0.00	9.73	-0.61	5.80
126709.00	0.04	0.51	-13.02	0.19	0.41	0.15	0.00	9.68	-0.02	0.14
126826.00	0.04	0.51	-26.23	0.04	-0.25	0.12	0.00	9.75	-0.02	0.14
126928.00	0.03	0.18	-26.23	0.07	-0.11	0.11	0.00	9.81	-0.02	0.14
127101.00	0.03	0.18	-13.36	0.13	0.03	0.12	0.00	9.56	-0.92	7.71
127219.00	0.03	0.18	-26.56	0.04	-0.16	0.10	0.00	9.31	-0.51	5.13
127321.00	0.03	0.18	-26.41	0.04	0.07	0.11	0.00	9.06	-0.71	6.66
127425.00	0.03	0.18	-26.56	0.04	-0.37	0.07	0.00	8.81	-0.03	0.44
127527.00	0.03	0.18	-26.39	0.04	-0.28	0.04	0.00	8.56	0.00	0.00
127629.00	0.03	0.18	-26.39	0.04	-0.16	0.02	0.00	8.31	0.00	0.00
127730.00	0.03	0.18	-4.39	0.07	-0.69	-0.05	0.00	8.56	0.00	0.00
127832.00	0.03	0.18	-4.39	0.03	-0.27	-0.08	0.00	8.81	0.00	0.00
127934.00	0.03	0.18	-4.35	0.04	0.13	-0.06	0.00	9.06	0.00	0.00
128038.00	0.03	0.18	-4.37	0.05	-0.12	-0.07	0.00	9.31	0.45	5.99
128141.00	0.03	0.18	-4.37	0.07	-0.26	-0.10	0.00	9.56	0.73	7.19
128243.00	0.03	0.18	-4.35	0.04	0.00	-0.10	0.00	9.81	0.00	0.00
128348.00	0.03	0.18	-4.35	0.04	0.29	-0.07	0.00	10.00	0.00	0.00
128451.00	0.03	0.18	-4.39	0.06	-0.76	-0.15	0.00	10.00	0.00	0.00
128552.00	0.03	0.18	-4.35	0.04	0.35	-0.11	0.00	10.00	0.00	0.00
128657.00	0.03	0.18	-4.37	0.04	-0.19	-0.13	0.00	10.00	0.62	4.61
128758.00	0.03	0.18	-26.28	0.08	1.49	0.02	0.00	9.75	-0.13	7.94
128864.00	0.03	0.18	-26.41	0.06	0.02	0.02	0.00	9.50	-0.13	7.40
128968.00	0.03	0.18	-4.39	0.05	-0.63	-0.05	0.00	9.75	0.00	0.00
129071.00	0.03	0.18	-4.39	0.05	-0.29	-0.08	0.00	10.00	0.00	0.00
129172.00	0.03	0.18	-4.39	0.04	-0.25	-0.10	0.00	10.00	0.00	0.00
129272.00	0.03	0.18	-4.39	0.05	-0.18	-0.12	0.00	10.00	0.00	0.00
129374.00	0.03	0.18	-4.39	0.05	-0.19	-0.14	0.00	10.00	0.00	0.00
129475.00	0.03	0.18	-4.35	0.04	0.32	-0.11	0.00	10.00	0.00	0.00
129580.00	0.03	0.18	-4.35	0.05	0.10	-0.10	0.00	10.00	0.00	0.00
129683.00	0.03	0.18	-4.39	0.04	-0.37	-0.13	0.00	10.00	0.00	0.00
129784.00	0.03	0.18	-4.39	0.05	-0.34	-0.17	0.00	10.00	0.00	0.00
129886.00	0.03	0.18	-4.35	0.04	0.31	-0.14	0.00	10.00	0.00	0.00
129990.00	0.03	0.18	-4.39	0.05	-0.18	-0.16	0.00	10.00	0.00	0.00
130092.00	0.03	0.18	-4.35	0.04	0.25	-0.13	0.00	10.00	0.00	0.00
130196.00	0.03	0.18	-4.35	0.05	0.16	-0.11	0.00	10.00	0.00	0.00
130300.00	0.03	0.18	-4.39	0.04	-0.03	-0.12	0.00	10.00	0.00	0.00
130402.00	0.03	0.18	-4.35	0.04	0.13	-0.10	0.00	10.00	0.00	0.00
130506.00	0.03	0.18	-4.34	0.05	0.40	-0.06	0.00	10.00	0.01	0.14
130611.00	0.03	0.18	-4.39	0.05	-0.06	-0.07	0.00	10.00	0.00	0.00
130712.00	0.03	0.18	-4.39	0.04	-0.02	-0.07	0.00	10.00	0.00	0.00
130814.00	0.03	0.18	-4.39	0.05	-0.09	-0.08	0.00	10.00	0.00	0.00
130916.00	0.03	0.18	-4.35	0.05	0.10	-0.07	0.00	10.00	0.00	0.00
131020.00	0.03	0.18	-4.35	0.05	0.23	-0.04	0.00	10.00	0.00	0.00
131125.00	0.03	0.18	-4.39	0.05	-0.35	-0.08	0.00	10.00	0.00	0.00
131227.00	0.03	0.18	-4.39	0.06	-0.02	-0.08	0.00	10.00	0.00	0.00
131328.00	0.03	0.18	-4.39	0.05	-0.30	-0.11	0.00	10.00	0.00	0.00
131430.00	0.03	0.18	-4.35	0.06	0.07	-0.11	0.00	10.00	0.00	0.00
131534.00	0.03	0.18	-4.35	0.05	0.56	-0.05	0.00	10.00	0.00	0.00
131638.00	0.03	0.18	-4.39	0.06	-0.53	-0.10	0.00	10.00	0.00	0.00
131740.00	0.03	0.18	-4.39	0.06	-0.06	-0.11	0.00	10.00	0.00	0.00
131842.00	0.03	0.18	-4.39	0.06	-0.28	-0.14	0.00	10.00	0.00	0.00
131943.00	0.03	0.18	-4.39	0.05	-0.35	-0.17	0.00	10.00	0.00	0.00
132044.00	0.03	0.18	-4.39	0.06	-0.49	-0.22	0.00	10.00	0.00	0.00
132146.00	0.03	0.18	-9.84	0.16	0.75	-0.15	0.00	10.00	0.00	0.00
132263.00	0.03	0.18	-4.35	0.05	0.28	-0.11	0.00	10.00	0.00	0.00
132367.00	0.03	0.18	-4.39	0.06	-0.47	-0.16	0.00	10.00	0.00	0.00
132468.00	0.03	0.18	-4.35	0.05	0.48	-0.11	0.00	10.00	0.00	0.00
132572.00	0.03	0.18	-4.35	0.05	0.28	-0.09	0.00	10.00	0.00	0.00
132675.00	0.03	0.18	-9.82	0.13	-0.02	-0.09	0.00	10.00	0.00	0.00
132789.00	0.03	0.18	-4.39	0.04	-0.42	-0.14	0.00	10.00	0.00	0.00
132890.00	0.03	0.18	-4.34	0.06	0.00	-0.14	0.00	10.00	0.04	0.29
132994.00	0.03	0.18	-4.34	0.05	0.32	-0.10	0.00	10.00	0.01	0.14
133097.00	0.03	0.18	-4.35	0.05	0.16	-0.09	0.00	10.00	0.00	0.00
133200.00	0.03	0.18	-4.37	0.06	-0.35	-0.12	0.00	10.00	0.05	0.43
133301.00	0.03	0.18	-4.31	0.04	1.10	-0.01	0.00	10.00	0.00	0.29
133405.00	0.03	0.18	-26.41	0.05	0.16	0.01	0.00	9.75	-0.00	0.29
133510.00	0.03	0.18	-4.37	0.04	-0.32	-0.03	0.00	10.00	0.00	0.15
133610.00	0.03	0.18	-4.35	0.05	0.02	-0.03	0.00	10.00	0.00	0.00
133713.00	0.03	0.18	-4.34	0.04	0.04	-0.02	0.00	10.00	0.00	0.15
133817.00	0.03	0.18	-4.34	0.04	0.03	-0.02	0.00	10.00	0.01	0.29
133920.00	0.03	0.18	-4.37	0.05	-0.11	-0.03	0.00	10.00	0.25	8.30
134022.00	0.03	0.18	-4.34	0.05	0.19	-0.01	0.00	10.00	0.10	9.23
134126.00	0.03	0.18	-4.34	0.04	0.09	-0.00	0.00	10.00	0.01	7.94
134231.00	0.03	0.18	-4.37	0.07	-0.05	-0.01	0.00	10.00	0.00	0.44
134332.00	0.03	0.18	-26.41	0.09	0.31	0.02	0.00	9.75	-0.01	0.29
134437.00	0.03	0.18	-26.41	0.04	0.14	0.04	0.00	9.50	-0.01	0.29
134542.00	0.03	0.18	-26.25	0.03	0.08	0.05	0.00	9.25	0.00	0.00
134645.00	0.03	0.18	-26.56	0.04	-0.27	0.02	0.00	9.00	-0.01	0.73
134748.00	0.03	0.18	-4.37	0.04	-0.42	-0.02	0.00	9.25	0.02	0.88
134849.00	0.03	0.18	-4.37	0.04	-0.23	-0.05	0.00	9.50	0.37	7.93
134950.00	0.03	0.18	-4.37	0.07	-0.37	-0.08	0.00	9.75	0.76	9.01
135052.00	0.03	0.18	-4.34	0.04	0.33	-0.05	0.00	10.00	0.57	11.12
135157.00	0.03	0.18	-4.37	0.04	-0.12	-0.06	0.00	10.00	0.63	9.96
135259.00	0.03	0.18	-4.37	0.06	-0.13	-0.08	0.00	10.00	0.82	10.71
135360.00	0.03	0.18	-4.37	0.04	-0.13	-0.09	0.00	10.00	1.01	11.28
135461.00	0.03	0.18	-4.37	0.04	-0.16	-0.11	0.00	10.00	1.29	12.25
135563.00	0.03	0.18	-4.37	0.05	-0.16	-0.12	0.00	10.00	1.52	12.43
135664.00	0.03	0.18	-4.37	0.04	-0.45	-0.17	0.00	10.00	1.89	11.17
135766.00	0.03	0.18	-4.37	0.04	-0.16	-0.18	0.00	10.00	1.75	9.44
135867.00	0.03	0.18	-4.35	0.05	0.02	-0.18	0.00	10.00	0.00	0.00
135972.00	0.03	0.18	-4.39	0.05	-0.04	-0.19	0.00	10.00	0.00	0.00
136074.00	0.03	0.18	-4.35	0.04	0.57	-0.13	0.00	10.00	0.00	0.00
136177.00	0.03	0.18	-4.34	0.07	0.45	-0.08	0.00	10.00	0.01	0.14
136283.00	0.03	0.18	-9.84	0.25	0.30	-0.05	0.00	10.00	0.00	0.00
136400.00	0.03	0.18	-21.26	0.53	-0.04	-0.05	0.00	10.00	0.00	0.00
136527.00	0.03	0.18	-4.35	0.08	0.39	-0.00	0.00	10.00	0.00	0.00
136633.00	0.03	0.18	-13.56	0.18	0.12	0.01	0.00	9.75	0.00	0.00
136750.00	0.03	0.18	-13.56	0.48	0.45	0.06	0.00	9.50	0.00	0.00
136866.00	0.03	0.18	-13.56	0.40	0.61	0.13	0.00	9.75	0.00	0.00
136984.00	0.03	0.18	-13.56	0.43	0.17	0.15	0.00	9.99	0.00	0.00
137100.00	0.03	0.18	-13.61	0.28	-0.00	0.15	0.00	10.00	0.00	0.00
137216.00	0.03	0.18	-13.36	0.43	0.14	0.17	0.00	10.00	-0.78	4.59
137332.00	0.03	0.18	-13.36	0.27	0.34	0.21	0.00	10.00	-1.87	8.85
137450.00	0.03	0.18	-26.41	0.06	0.01	0.21	0.00	10.00	-1.46	6.90
137553.00	0.03	0.18	-26.56	0.05	-0.59	0.15	0.00	10.00	-0.04	0.29
137655.00	0.03	0.18	-26.25	0.07	0.21	0.17	0.00	10.00	0.00	0.00
137758.00	0.03	0.18	-26.39	0.04	-0.54	0.11	0.00	9.75	0.00	0.00
137860.00	0.03	0.18	-26.39	0.05	-0.45	0.07	0.00	9.50	0.00	0.00
137960.00	0.03	0.18	-26.39	0.04	-0.42	0.03	0.00	9.25	0.00	0.00
138061.00	0.03	0.18	-26.39	0.04	-0.06	0.02	0.00	9.00	0.00	0.00
138162.00	0.03	0.18	-4.39	0.04	-0.60	-0.04	0.00	9.25	0.00	0.00
138263.00	0.03	0.18	-4.39	0.05	-0.16	-0.06	0.00	9.50	0.00	0.00
138364.00	0.03	0.18	-4.35	0.05	0.42	-0.01	0.00	9.75	0.00	0.00
138468.00	0.04	0.62	-26.25	0.04	0.35	0.02	0.00	9.50	0.00	0.00
138642.00	0.04	0.62	-3.94	0.05	-0.43	-0.05	0.00	9.75	0.00	0.00
138742.00	0.04	0.62	-3.90	0.05	0.03	-0.05	0.00	10.00	0.00	0.00
138847.00	0.04	0.62	-3.90	0.05	0.03	-0.05	0.00	10.00	0.00	0.00
138951.00	0.04	0.62	-3.90	0.05	0.08	-0.04	0.00	10.00	0.00	0.00
139056.00	0.04	0.62	-3.94	0.05	-0.33	-0.07	0.00	10.00	0.00	0.00
139156.00	0.04	0.62	-3.94	0.05	-0.18	-0.09	0.00	10.00	0.00	0.00
139257.00	0.04	0.62	-3.90	0.06	0.04	-0.09	0.00	10.00	0.00	0.00
139362.00	0.04	0.62	-3.94	0.05	-0.29	-0.12	0.00	10.00	0.00	0.00
139462.00	0.04	0.62	-3.94	0.05	-0.17	-0.13	0.00	10.00	0.00	0.00
139563.00	0.04	0.62	-3.94	0.06	-0.19	-0.15	0.00	10.00	0.00	0.00
139664.00	0.04	0.62	-3.94	0.05	-0.08	-0.16	0.00	10.00	0.00	0.00
139765.00	0.04	0.62	-3.94	0.05	-0.15	-0.18	0.00	10.00	0.00	0.00
139867.00	0.04	0.62	-3.94	0.05	-0.47	-0.22	0.00	10.00	0.00	0.00
139967.00	0.04	0.62	-3.90	0.05	0.24	-0.20	0.00	10.00	0.00	0.00
140070.00	0.04	0.62	-3.94	0.05	-0.11	-0.21	0.00	10.00	0.00	0.00
140172.00	0.04	0.62	-3.90	0.06	0.03	-0.21	0.00	10.00	0.00	0.00
140276.00	0.04	0.62	-3.94	0.05	-0.61	-0.27	0.00	10.00	0.00	0.00
140378.00	0.04	0.62	-0.40	0.06	-0.64	-0.34	0.00	10.00	0.00	0.00
140478.00	0.04	0.62	-9.39	0.13	0.29	-0.31	0.00	9.75	0.00	0.00
140595.00	0.04	0.62	-0.40	0.04	-0.29	-0.34	0.00	10.00	0.00	0.00
140695.00	0.04	0.62	-0.40	0.04	-0.41	-0.38	0.00	10.00	0.00	0.00
140796.00	0.04	0.62	-0.36	0.09	0.45	-0.34	0.00	10.00	0.00	0.00
140898.00	0.04	0.62	-0.40	0.04	-0.24	-0.36	0.00	10.00	0.00	0.00
140998.00	0.04	0.62	-3.90	0.05	0.66	-0.30	0.00	10.00	0.00	0.00
141102.00	0.04	0.62	-0.40	0.06	-0.31	-0.33	0.00	10.00	0.00	0.00
141203.00	0.04	0.62	-0.40	0.05	-0.06	-0.33	0.00	10.00	0.00	0.00
141304.00	0.04	0.62	-0.40	0.04	-0.10	-0.34	0.00	10.00	0.00	0.00
141405.00	0.04	0.62	-0.36	0.05	0.15	-0.33	0.00	10.00	0.00	0.00
141506.00	0.04	0.62	-0.40	0.05	-0.10	-0.34	0.00	10.00	0.00	0.00
141607.00	0.04	0.62	-0.36	0.05	0.17	-0.32	0.00	10.00	0.00	0.00
141708.00	0.04	0.62	-3.90	0.05	0.48	-0.27	0.00	10.00	0.00	0.00
141811.00	0.04	0.62	-3.90	0.05	0.04	-0.27	0.00	9.84	0.00	0.00
141915.00	0.04	0.62	-3.90	0.05	0.10	-0.26	0.00	9.79	0.00	0.00
142019.00	0.04	0.62	-3.94	0.05	-0.11	-0.27	0.00	10.00	0.00	0.00
142120.00	0.04	0.62	-3.90	0.05	0.33	-0.24	0.00	10.00	0.00	0.00
142225.00	0.04	0.62	-3.94	0.05	-0.19	-0.26	0.00	10.00	0.00	0.00
142325.00	0.04	0.62	-3.90	0.05	0.60	-0.20	0.00	10.00	0.00	0.00
142430.00	0.04	0.62	-3.94	0.05	-0.08	-0.21	0.00	10.00	0.00	0.00
142531.00	0.04	0.62	-3.94	0.05	-0.33	-0.24	0.00	10.00	0.00	0.00
142632.00	0.04	0.62	-3.90	0.06	0.40	-0.20	0.00	10.00	0.00	0.00
142737.00	0.04	0.62	-3.90	0.05	0.08	-0.19	0.00	10.00	0.00	0.00
142841.00	0.04	0.62	-3.90	0.05	0.08	-0.18	0.00	10.00	0.00	0.00
142946.00	0.04	0.62	-3.90	0.06	0.15	-0.17	0.00	10.00	0.00	0.00
143049.00	0.04	0.62	-3.90	0.05	0.38	-0.13	0.00	10.00	0.00	0.00
143154.00	0.04	0.62	-3.94	0.05	-0.48	-0.18	0.00	10.00	0.00	0.00
143255.00	0.04	0.62	-3.90	0.05	0.09	-0.17	0.00	10.00	0.00	0.00
143360.00	0.04	0.62	-3.90	0.05	0.26	-0.14	0.00	10.00	0.00	0.00
143464.00	0.04	0.62	-3.94	0.06	-0.10	-0.15	0.00	10.00	0.00	0.00
143564.00	0.04	0.62	-3.90	0.05	0.10	-0.14	0.00	10.00	0.00	0.00
143669.00	0.04	0.62	-3.94	0.05	-0.08	-0.15	0.00	10.00	0.00	0.00
143770.00	0.04	0.62	-3.94	0.05	-0.21	-0.17	0.00	10.00	0.00	0.00
143872.00	0.04	0.62	-3.90	0.04	0.00	-0.17	0.00	10.00	0.00	0.00
143976.00	0.04	0.62	-3.93	0.05	-0.28	-0.20	0.00	10.00	0.03	0.14
144077.00	0.04	0.62	-3.90	0.05	0.09	-0.19	0.00	10.00	0.00	0.00
144182.00	0.04	0.62	-3.94	0.05	-0.06	-0.20	0.00	10.00	0.00	0.00
144283.00	0.04	0.62	-3.94	0.05	-0.18	-0.22	0.00	10.00	0.00	0.00
144385.00	0.04	0.62	-3.90	0.05	0.47	-0.17	0.00	10.00	0.00	0.00
144489.00	0.04	0.62	-3.90	0.05	0.05	-0.16	0.00	10.00	0.00	0.00
144593.00	0.04	0.62	-3.94	0.05	-0.34	-0.20	0.00	10.00	0.00	0.00
144695.00	0.04	0.62	-3.90	0.05	0.24	-0.17	0.00	10.00	0.00	0.00
144799.00	0.04	0.62	-3.94	0.06	-0.09	-0.18	0.00	10.00	0.00	0.00
144901.00	0.04	0.62	-3.93	0.05	-0.33	-0.22	0.00	10.00	0.16	0.72
145002.00	0.04	0.62	-3.94	0.05	-0.13	-0.23	0.00	10.00	0.00	0.00
145103.00	0.04	0.62	-3.94	0.06	-0.30	-0.26	0.00	10.00	0.00	0.00
145205.00	0.04	0.62	-3.90	0.05	0.40	-0.22	0.00	10.00	0.00	0.00
145309.00	0.04	0.62	-3.90	0.06	0.36	-0.18	0.00	10.00	0.00	0.00
145414.00	0.04	0.62	-3.94	0.05	-0.06	-0.19	0.00	10.00	0.00	0.00
145515.00	0.04	0.62	-3.90	0.06	0.08	-0.18	0.00	10.00	0.00	0.00
145618.00	0.04	0.62	-3.90	0.05	0.23	-0.16	0.00	10.00	0.00	0.00
145723.00	0.04	0.62	-3.94	0.06	-0.08	-0.16	0.00	10.00	0.00	0.00
145824.00	0.04	0.62	-3.90	0.05	0.05	-0.16	0.00	10.00	0.00	0.00
145929.00	0.04	0.62	-3.94	0.06	-0.48	-0.21	0.00	10.00	0.00	0.00
146030.00	0.04	0.62	-3.90	0.05	0.03	-0.21	0.00	10.00	0.00	0.00
146135.00	0.04	0.62	-3.90	0.05	0.67	-0.14	0.00	10.00	0.00	0.00
146238.00	0.04	0.62	-3.90	0.06	0.19	-0.12	0.00	10.00	0.00	0.00
146342.00	0.04	0.62	-3.94	0.05	-0.20	-0.14	0.00	10.00	0.00	0.00
146443.00	0.04	0.62	-3.90	0.04	0.24	-0.11	0.00	10.00	0.00	0.00
146547.00	0.04	0.62	-3.94	0.05	-0.18	-0.13	0.00	10.00	0.00	0.00
146649.00	0.04	0.62	-3.94	0.05	-0.05	-0.14	0.00	10.00	0.00	0.00
146750.00	0.04	0.62	-3.90	0.05	0.08	-0.13	0.00	10.00	0.00	0.00
146853.00	0.04	0.62	-3.94	0.06	-0.28	-0.16	0.00	10.00	0.00	0.00
146955.00	0.04	0.62	-3.90	0.05	0.33	-0.12	0.00	10.00	0.00	0.00
147058.00	0.04	0.62	-3.94	0.04	-0.35	-0.16	0.00	10.00	0.00	0.00
147160.00	0.04	0.62	-3.94	0.06	-0.17	-0.18	0.00	10.00	0.00	0.00
147261.00	0.04	0.62	-3.90	0.04	0.13	-0.16	0.00	10.00	0.00	0.00
147364.00	0.04	0.62	-3.90	0.05	0.41	-0.12	0.00	10.00	0.00	0.00
147469.00	0.04	0.62	-3.90	0.04	0.23	-0.10	0.00	10.00	0.00	0.00
147572.00	0.04	0.62	-3.90	0.05	0.40	-0.06	0.00	10.00	0.00	0.00
147676.00	0.04	0.62	-3.94	0.04	-0.29	-0.09	0.00	10.00	0.00	0.00
147777.00	0.04	0.62	-3.90	0.05	0.21	-0.06	0.00	10.00	0.00	0.00
147881.00	0.04	0.62	-3.90	0.05	0.13	-0.05	0.00	10.00	0.00	0.00
147987.00	0.04	0.62	-3.94	0.04	-0.06	-0.06	0.00	10.00	0.00	0.00
148087.00	0.04	0.62	-3.90	0.05	0.14	-0.04	0.00	10.00	0.00	0.00
148191.00	0.04	0.62	-25.97	0.05	0.50	0.01	0.00	9.75	-0.00	0.29
148296.00	0.04	0.62	-25.97	0.05	0.30	0.04	0.00	9.50	-0.01	0.15
148400.00	0.04	0.62	-26.12	0.04	-0.10	0.03	0.00	9.25	-0.01	0.44
148501.00	0.04	0.62	-25.97	0.07	0.62	0.09	0.00	9.00	-0.22	2.39
148605.00	0.04	0.62	-26.12	0.06	-0.05	0.09	0.00	8.75	-0.04	0.44
148707.00	0.04	0.62	-25.95	0.04	-0.16	0.07	0.00	8.50	0.00	0.00
148807.00	0.04	0.62	-25.97	0.04	0.42	0.11	0.00	8.25	-0.03	0.29
148912.00	0.04	0.62	-25.95	0.05	-0.01	0.11	0.00	8.36	0.00	0.00
149013.00	0.04	0.62	-25.95	0.04	-0.36	0.08	0.00	8.11	0.00	0.00
149114.00	0.04	0.62	-25.95	0.04	-0.23	0.05	0.00	7.86	0.00	0.00
149216.00	0.04	0.62	-5.81	0.05	-0.53	-0.00	0.00	8.11	0.00	0.00
149318.00	0.04	0.62	-3.94	0.05	-0.12	-0.01	0.00	8.36	0.00	0.00
149420.00	0.04	0.62	-3.94	0.04	-0.35	-0.05	0.00	8.61	0.00	0.00
149521.00	0.04	0.62	-3.94	0.04	-0.07	-0.06	0.00	8.86	0.00	0.00
149623.00	0.04	0.62	-3.90	0.03	0.16	-0.04	0.00	9.11	0.00	0.00
149728.00	0.04	0.62	-3.90	0.04	0.38	-0.00	0.00	9.36	0.00	0.00
149831.00	0.00	0.64	-3.94	0.05	-0.63	-0.07	0.00	9.61	0.00	0.00
150003.00	0.00	0.64	-3.88	0.04	0.03	-0.06	0.00	9.86	0.00	0.00
150107.00	0.00	0.64	-3.92	0.04	-0.19	-0.08	0.00	10.00	0.00	0.00
150208.00	0.00	0.64	-3.92	0.04	-0.22	-0.10	0.00	10.00	0.00	0.00
150308.00	0.00	0.64	-3.92	0.04	-0.18	-0.12	0.00	10.00	0.00	0.00
150411.00	0.00	0.64	-3.92	0.05	-0.16	-0.14	0.00	10.00	0.00	0.00
150511.00	0.00	0.64	-3.88	0.04	0.47	-0.09	0.00	10.00	0.00	0.00
150616.00	0.00	0.64	-3.88	0.05	0.43	-0.05	0.00	10.00	0.00	0.00
150720.00	0.00	0.64	-3.88	0.05	0.29	-0.02	0.00	10.00	0.00	0.00
150823.00	0.00	0.64	-3.92	0.04	-0.34	-0.05	0.00	10.00	0.00	0.00
150925.00	0.00	0.64	-3.92	0.05	-0.39	-0.09	0.00	10.00	0.00	0.00
151025.00	0.00	0.64	-3.92	0.04	-0.21	-0.11	0.00	10.00	0.00	0.00
151126.00	0.00	0.64	-3.92	0.05	-0.11	-0.12	0.00	10.00	0.00	0.00
151227.00	0.00	0.64	-3.92	0.05	-0.18	-0.14	0.00	10.00	0.00	0.00
151327.00	0.00	0.64	-3.88	0.04	0.06	-0.13	0.00	10.00	0.00	0.00
151432.00	0.00	0.64	-3.88	0.05	0.09	-0.12	0.00	10.00	0.00	0.00
151535.00	0.00	0.64	-3.92	0.05	-0.03	-0.13	0.00	10.00	0.00	0.00
151636.00	0.00	0.64	-3.92	0.04	-0.09	-0.14	0.00	10.00	0.00	0.00
151737.00	0.00	0.64	-3.92	0.05	-0.10	-0.15	0.00	10.00	0.00	0.00
151838.00	0.00	0.64	-3.88	0.05	0.32	-0.11	0.00	10.00	0.00	0.00
151942.00	0.00	0.64	-3.88	0.05	0.21	-0.09	0.00	10.00	0.00	0.00
152046.00	0.00	0.64	-3.92	0.05	-0.13	-0.11	0.00	10.00	0.00	0.00
152146.00	0.00	0.64	-3.88	0.05	0.08	-0.10	0.00	10.00	0.00	0.00
152251.00	0.00	0.64	-3.92	0.04	-0.47	-0.15	0.00	10.00	0.00	0.00
152351.00	0.00	0.64	-3.88	0.05	0.19	-0.13	0.00	10.00	0.00	0.00
152455.00	0.00	0.64	-3.88	0.05	0.34	-0.09	0.00	10.00	0.00	0.00
152558.00	0.00	0.64	-3.88	0.04	0.11	-0.08	0.00	10.00	0.00	0.00
152662.00	0.00	0.64	-3.92	0.05	-0.04	-0.09	0.00	10.00	0.00	0.00
152763.00	0.00	0.64	-3.92	0.04	-0.22	-0.11	0.00	10.00	0.00	0.00
152863.00	0.00	0.64	-3.92	0.05	-0.33	-0.14	0.00	10.00	0.00	0.00
152964.00	0.00	0.64	-3.88	0.04	0.18	-0.12	0.00	10.00	0.00	0.00
153067.00	0.00	0.64	-3.88	0.05	0.30	-0.09	0.00	10.00	0.00	0.00
153171.00	0.00	0.64	-3.92	0.04	-0.15	-0.11	0.00	10.00	0.00	0.00
153272.00	0.00	0.64	-3.88	0.05	0.11	-0.10	0.00	10.00	0.00	0.00
153375.00	0.00	0.64	-3.92	0.04	-0.64	-0.16	0.00	10.00	0.00	0.00
153476.00	0.00	0.64	-3.88	0.05	0.01	-0.16	0.00	10.00	0.00	0.00
153579.00	0.00	0.64	-3.92	0.05	-0.21	-0.19	0.00	10.00	0.00	0.00
153680.00	0.00	0.64	-3.92	0.05	-0.21	-0.21	0.00	10.00	0.00	0.00
153781.00	0.00	0.64	-3.88	0.04	0.09	-0.20	0.00	10.00	0.00	0.00
153885.00	0.00	0.64	-3.92	0.06	-0.57	-0.26	0.00	10.00	0.00	0.00
153987.00	0.00	0.64	-3.92	0.05	-0.13	-0.27	0.00	10.00	0.00	0.00
154088.00	0.00	0.64	-3.87	0.05	0.17	-0.25	0.00	10.00	0.11	0.42
154191.00	0.00	0.64	-3.92	0.05	-0.03	-0.26	0.00	10.00	0.00	0.00
154293.00	0.00	0.64	-3.88	0.07	0.24	-0.23	0.00	10.00	0.00	0.00
154397.00	0.00	0.64	-9.37	0.15	0.08	-0.22	0.00	9.75	0.00	0.00
154515.00	0.00	0.64	-3.88	0.04	0.03	-0.22	0.00	9.75	0.00	0.00
154619.00	0.00	0.64	-3.88	0.05	0.28	-0.19	0.00	10.00	0.00	0.00
154724.00	0.00	0.64	-3.92	0.04	-0.14	-0.21	0.00	10.00	0.00	0.00
154826.00	0.00	0.64	-3.88	0.05	0.22	-0.19	0.00	10.00	0.00	0.00
154930.00	0.00	0.64	-3.92	0.04	-0.09	-0.19	0.00	10.00	0.00	0.00
155031.00	0.00	0.64	-3.92	0.05	-0.17	-0.21	0.00	10.00	0.00	0.00
155133.00	0.00	0.64	-3.88	0.04	0.24	-0.19	0.00	10.00	0.00	0.00
155238.00	0.00	0.64	-3.92	0.05	-0.03	-0.19	0.00	10.00	0.00	0.00
155339.00	0.00	0.64	-3.92	0.03	-0.05	-0.20	0.00	10.00	0.00	0.00
155441.00	0.00	0.64	-3.92	0.05	-0.07	-0.20	0.00	10.00	0.00	0.00
155542.00	0.00	0.64	-3.92	0.04	-0.11	-0.21	0.00	10.00	0.00	0.00
155643.00	0.00	0.64	-3.88	0.04	0.20	-0.19	0.00	10.00	0.00	0.00
155749.00	0.00	0.64	-3.88	0.04	0.08	-0.19	0.00	10.00	0.00	0.00
155852.00	0.00	0.64	-3.92	0.04	-0.07	-0.19	0.00	10.00	0.00	0.00
155955.00	0.00	0.64	-3.88	0.04	0.18	-0.17	0.00	10.00	0.00	0.00
156059.00	0.00	0.64	-3.88	0.04	0.22	-0.15	0.00	10.00	0.00	0.00
156164.00	0.00	0.64	-3.88	0.05	0.43	-0.11	0.00	10.00	0.00	0.00
156269.00	0.00	0.64	-3.88	0.04	0.10	-0.10	0.00	10.00	0.00	0.00
156374.00	0.00	0.64	-3.88	0.04	0.50	-0.04	0.00	10.00	0.00	0.00
156478.00	0.00	0.64	-3.88	0.04	0.18	-0.02	0.00	10.00	0.00	0.00
156583.00	0.00	0.64	-3.88	0.04	0.05	-0.02	0.00	10.00	0.00	0.00
156688.00	0.00	0.64	-25.78	0.06	0.28	0.01	0.00	9.75	0.00	0.00
156791.00	0.00	0.64	-25.78	0.04	0.28	0.04	0.00	9.50	0.00	0.00
156896.00	0.00	0.64	-25.78	0.04	0.27	0.07	0.00	9.25	0.00	0.00
157000.00	0.00	0.64	-25.92	0.05	-0.49	0.02	0.00	9.00	0.00	0.00
157102.00	0.00	0.64	-25.78	0.04	0.24	0.04	0.00	8.75	0.00	0.00
157205.00	0.00	0.64	-25.92	0.05	-0.34	0.01	0.00	8.50	0.00	0.00
157305.00	0.00	0.64	-25.78	0.04	0.43	0.05	0.00	8.25	0.00	0.00
157410.00	0.00	0.64	-25.78	0.04	0.61	0.11	0.00	8.11	0.00	0.00
157513.00	0.00	0.64	-25.92	0.04	-0.03	0.11	0.00	8.12	0.00	0.00
157614.00	0.00	0.64	-25.78	0.04	0.21	0.13	0.00	7.93	0.00	0.00
157717.00	0.00	0.64	-19.37	0.04	0.37	0.17	0.00	8.18	0.00	0.00
157821.00	0.00	0.64	-25.92	0.04	-0.11	0.16	0.00	8.43	0.00	0.00
157922.00	0.00	0.64	-25.92	0.04	-0.52	0.10	0.00	8.18	0.00	0.00
158023.00	0.00	0.64	-25.92	0.07	-0.23	0.08	0.00	7.93	0.00	0.00
158125.00	0.00	0.64	-19.37	0.04	0.01	0.08	0.00	7.68	0.00	0.00
158228.00	0.00	0.64	-19.37	0.03	0.35	0.12	0.00	7.51	0.00	0.00
158332.00	0.00	0.64	-19.37	0.06	0.43	0.16	0.00	7.76	0.00	0.00
158436.00	0.00	0.64	-9.86	0.22	0.09	0.17	0.00	7.60	0.00	0.00
158553.00	0.00	0.64	-9.89	0.39	-0.02	0.17	0.00	7.85	0.00	0.00
158669.00	0.00	0.64	-9.89	0.25	-0.01	0.17	0.00	8.10	0.00	0.00
158786.00	0.00	0.64	-13.15	0.26	-0.00	0.17	0.00	8.35	0.00	0.00
158900.00	0.00	0.64	-12.95	0.41	-0.11	0.16	0.00	8.60	-0.91	5.76
159014.00	0.00	0.64	-12.95	0.37	-0.06	0.15	0.00	8.85	-1.61	10.62
159129.00	0.00	0.64	-12.95	0.31	-0.25	0.12	0.00	8.87	-1.82	14.89
159244.00	0.00	0.64	-12.89	0.29	0.06	0.13	0.00	8.62	-1.45	11.23
159361.00	0.00	0.64	-12.89	0.30	0.09	0.14	0.00	8.37	-1.44	10.26
159478.00	0.00	0.64	-12.89	0.32	0.07	0.15	0.00	8.15	-1.50	10.06
159596.00	0.00	0.64	-12.95	0.30	-0.30	0.11	0.00	7.95	-1.23	10.87
159710.00	0.00	0.64	-9.63	0.27	-0.48	0.06	0.00	7.70	-0.61	10.34
159824.00	0.00	0.64	-9.60	0.31	0.02	0.06	0.00	7.45	-0.55	9.02
159941.00	0.00	0.64	-9.60	0.13	0.23	0.09	0.00	7.20	-0.76	8.64
160059.00	0.00	0.64	-19.45	0.07	-0.36	0.05	0.00	6.95	-0.44	9.78
160160.00	0.00	0.64	-19.35	0.04	0.01	0.05	0.00	6.70	-0.38	8.30
160265.00	0.00	0.64	-19.35	0.06	0.29	0.08	0.00	6.45	-0.76	9.95
160370.00	0.00	0.64	-9.60	0.37	0.12	0.09	0.00	6.20	-0.91	10.32
160487.00	0.00	0.64	-9.63	0.12	-0.19	0.07	0.00	5.95	-0.68	10.34
160601.00	0.00	0.64	-19.45	0.04	-0.10	0.06	0.00	5.70	-0.52	9.40
160702.00	0.00	0.64	-19.45	0.02	-0.15	0.04	0.00	5.45	-0.37	9.41
160803.00	0.00	0.64	-19.35	0.03	0.28	0.07	0.00	5.20	-0.65	9.58
160909.00	0.00	0.64	-19.45	0.03	-0.54	0.01	0.00	4.95	-0.09	8.67
161010.00	0.00	0.64	-19.35	0.03	0.01	0.01	0.00	4.70	-0.11	9.41
161115.00	0.00	0.64	-5.86	0.03	-0.20	-0.01	0.00	4.95	0.08	8.67
161216.00	0.00	0.64	-19.35	0.02	0.10	0.00	0.00	4.70	-0.00	8.67
161320.00	0.00	0.64	-19.35	0.03	0.02	0.00	0.00	4.45	-0.02	8.30
161424.00	0.11	0.00	-19.37	0.03	0.22	0.03	0.00	4.20	0.00	0.00
161600.00	0.11	0.00	-20.01	0.03	0.10	0.04	0.00	3.95	0.00	0.00
161703.00	0.11	0.00	-20.12	0.02	-0.25	0.02	0.00	3.70	0.00	0.00
161805.00	0.11	0.00	-19.99	0.02	0.18	0.03	0.00	3.45	-0.54	15.42
161909.00	0.11	0.00	-20.10	0.02	-0.25	0.01	0.00	3.20	-0.08	8.85
162011.00	0.11	0.00	-20.10	0.03	-0.05	0.00	0.00	2.95	-0.04	8.30
162113.00	0.11	0.00	-6.51	0.02	-0.30	-0.03	0.00	3.20	0.23	8.67
162213.00	0.11	0.00	-6.51	0.03	-0.15	-0.04	0.00	3.45	0.40	9.78
162315.00	0.11	0.00	-6.49	0.02	0.31	-0.01	0.00	3.70	0.09	9.79
162421.00	0.11	0.00	-6.51	0.03	-0.21	-0.03	0.00	3.95	0.33	10.35
162523.00	0.11	0.00	-6.49	0.02	0.04	-0.03	0.00	4.20	0.38	13.74
162628.00	0.11	0.00	-6.51	0.03	-0.08	-0.04	0.00	4.45	0.63	17.16
162729.00	0.11	0.00	-6.51	0.03	-0.10	-0.05	0.00	4.70	0.74	16.05
162830.00	0.11	0.00	-6.51	0.04	-0.17	-0.06	0.00	4.95	1.06	16.69
162931.00	0.11	0.00	-6.51	0.03	-0.29	-0.09	0.00	5.20	1.01	10.89
163032.00	0.11	0.00	-6.51	0.04	-0.25	-0.12	0.00	5.45	1.09	9.16
163133.00	0.11	0.00	-6.51	0.04	-0.21	-0.14	0.00	5.70	1.10	7.86
163234.00	0.11	0.00	-6.51	0.04	-0.44	-0.18	0.00	5.95	1.59	8.52
163336.00	0.11	0.00	-6.51	0.04	-0.01	-0.18	0.00	6.20	1.56	8.34
163437.00	0.11	0.00	-6.43	0.04	-0.12	-0.20	0.00	6.45	0.00	0.00
163538.00	0.11	0.00	-6.41	0.04	0.60	-0.14	0.00	6.70	0.00	0.00
163643.00	0.11	0.00	-6.43	0.04	-0.36	-0.17	0.00	6.95	0.00	0.00
163744.00	0.11	0.00	-6.43	0.04	-0.03	-0.18	0.00	7.20	0.00	0.00
163846.00	0.11	0.00	-6.41	0.05	0.09	-0.17	0.00	7.45	0.00	0.00
163950.00	0.11	0.00	-6.41	0.05	0.11	-0.16	0.00	7.70	0.00	0.00
164054.00	0.11	0.00	-6.41	0.04	0.34	-0.12	0.00	7.95	0.00	0.00
164157.00	0.11	0.00	-6.43	0.04	-0.43	-0.17	0.00	8.20	0.00	0.00
164258.00	0.11	0.00	-4.55	0.05	-0.27	-0.19	0.00	8.45	0.77	3.92
164360.00	0.11	0.00	-4.52	0.04	0.29	-0.16	0.00	8.70	0.00	0.00
164464.00	0.11	0.00	-4.57	0.04	-0.15	-0.18	0.00	8.95	0.00	0.00
164564.00	0.11	0.00	-4.52	0.04	0.47	-0.13	0.00	9.20	0.00	0.00
164669.00	0.11	0.00	-4.57	0.04	-0.17	-0.15	0.00	9.45	0.00	0.00
164771.00	0.11	0.00	-4.57	0.03	-0.58	-0.21	0.00	9.66	0.00	0.00
164873.00	0.11	0.00	-4.57	0.04	-0.03	-0.21	0.00	9.91	0.00	0.00
164975.00	0.11	0.00	-10.01	0.11	0.18	-0.19	0.00	9.66	0.00	0.00
165091.00	0.11	0.00	-4.57	0.04	-0.11	-0.21	0.00	9.91	0.00	0.00
165192.00	0.11	0.00	-4.52	0.04	0.04	-0.20	0.00	9.96	0.00	0.00
165297.00	0.11	0.00	-4.57	0.03	-0.04	-0.21	0.00	10.00	0.00	0.00
165398.00	0.11	0.00	-4.52	0.05	0.16	-0.19	0.00	10.00	0.00	0.00
165501.00	0.11	0.00	-4.52	0.04	0.03	-0.19	0.00	10.00	0.00	0.00
165605.00	0.11	0.00	-4.57	0.04	-0.26	-0.21	0.00	10.00	0.00	0.00
165705.00	0.11	0.00	-4.52	0.05	0.30	-0.18	0.00	10.00	0.00	0.00
165809.00	0.11	0.00	-4.57	0.05	-0.00	-0.18	0.00	10.00	0.00	0.00
165910.00	0.11	0.00	-4.52	0.04	0.12	-0.17	0.00	10.00	0.00	0.00
166013.00	0.11	0.00	-4.52	0.07	0.17	-0.15	0.00	10.00	0.00	0.00
166117.00	0.11	0.00	-4.57	0.05	-0.44	-0.20	0.00	10.00	0.00	0.00
166218.00	0.11	0.00	-4.52	0.04	0.32	-0.17	0.00	10.00	0.00	0.00
166322.00	0.11	0.00	-4.57	0.04	-0.21	-0.19	0.00	10.00	0.00	0.00
166423.00	0.11	0.00	-9.99	0.23	-0.04	-0.19	0.00	10.00	0.00	0.00
166537.00	0.11	0.00	-4.52	0.04	0.09	-0.18	0.00	10.00	0.00	0.00
166640.00	0.11	0.00	-4.52	0.04	0.04	-0.18	0.00	10.00	0.00	0.00
166744.00	0.11	0.00	-4.57	0.06	-0.33	-0.21	0.00	10.00	0.00	0.00
166844.00	0.11	0.00	-4.51	0.04	0.36	-0.18	0.00	10.00	0.10	0.58
166947.00	0.11	0.00	-4.51	0.05	0.11	-0.17	0.00	10.00	1.11	6.60
167052.00	0.11	0.00	-4.51	0.05	0.42	-0.12	0.00	10.00	0.82	6.65
167155.00	0.11	0.00	-4.51	0.04	0.09	-0.11	0.00	10.00	0.85	7.53
167259.00	0.11	0.00	-4.51	0.06	0.07	-0.11	0.00	10.00	0.80	7.54
167362.00	0.11	0.00	-4.55	0.05	-0.37	-0.14	0.00	10.00	1.14	7.86
167463.00	0.11	0.00	-4.51	0.05	0.08	-0.14	0.00	10.00	1.05	7.69
167568.00	0.11	0.00	-4.55	0.06	-0.20	-0.16	0.00	10.00	0.86	5.42
167668.00	0.11	0.00	-4.51	0.05	0.45	-0.11	0.00	10.00	1.08	9.54
167772.00	0.11	0.00	-4.55	0.06	-0.28	-0.14	0.00	10.00	1.35	9.50
167872.00	0.11	0.00	-4.51	0.06	0.12	-0.13	0.00	10.00	1.23	9.52
167977.00	0.11	0.00	-4.51	0.06	0.57	-0.07	0.00	10.00	0.62	9.02
168082.00	0.11	0.00	-4.51	0.06	0.03	-0.07	0.00	10.00	0.50	7.57
168186.00	0.11	0.00	-4.55	0.06	-0.11	-0.08	0.00	10.00	0.42	5.48
168288.00	0.11	0.00	-4.57	0.05	-0.12	-0.09	0.00	10.00	0.00	0.00
168389.00	0.11	0.00	-4.51	0.06	0.33	-0.05	0.00	10.00	0.42	7.57
168494.00	0.11	0.00	-4.55	0.05	-0.06	-0.06	0.00	10.00	0.02	0.29
168596.00	0.11	0.00	-4.55	0.05	-0.04	-0.07	0.00	10.00	0.55	8.47
168697.00	0.11	0.00	-4.51	0.05	0.26	-0.04	0.00	10.00	0.34	8.85
168802.00	0.11	0.00	-26.59	0.05	0.60	0.02	0.00	9.75	-0.21	8.48
168906.00	0.11	0.00	-26.74	0.05	-0.01	0.02	0.00	9.50	-0.23	9.60
169008.00	0.11	0.00	-4.55	0.05	-0.75	-0.05	0.00	9.75	0.52	9.78
169109.00	0.11	0.00	-4.55	0.05	-0.41	-0.09	0.00	10.00	0.98	10.31
169211.00	0.11	0.00	-4.55	0.05	-0.10	-0.11	0.00	10.00	1.09	10.30
169312.00	0.11	0.00	-4.51	0.05	0.13	-0.09	0.00	10.00	1.04	11.28
169416.00	0.11	0.00	-4.55	0.05	-0.00	-0.09	0.00	10.00	0.79	8.45
169518.00	0.11	0.00	-4.51	0.06	0.06	-0.09	0.00	10.00	0.91	10.51
169623.00	0.11	0.00	-4.51	0.06	0.08	-0.08	0.00	10.00	0.77	9.95
169726.00	0.11	0.00	-4.51	0.05	0.32	-0.04	0.00	10.00	0.32	7.22
169831.00	0.11	0.00	-4.57	0.06	-0.09	-0.05	0.00	10.00	0.00	0.00
169932.00	0.11	0.00	-26.42	0.05	0.57	0.00	0.00	9.75	0.00	0.00
170036.00	0.11	0.00	-4.57	0.05	-0.33	-0.03	0.00	10.00	0.00	0.00
170138.00	0.11	0.00	-4.52	0.06	0.08	-0.02	0.00	10.00	0.00	0.00
170243.00	0.11	0.00	-4.57	0.05	-0.49	-0.07	0.00	10.00	0.00	0.00
170344.00	0.11	0.00	-4.57	0.05	-0.27	-0.10	0.00	10.00	0.00	0.00
170446.00	0.11	0.00	-4.57	0.05	-0.02	-0.10	0.00	10.00	0.00	0.00
170548.00	0.11	0.00	-4.52	0.05	0.27	-0.08	0.00	10.00	0.00	0.00
170651.00	0.11	0.00	-4.57	0.05	-0.06	-0.08	0.00	10.00	0.00	0.00
170753.00	0.11	0.00	-4.51	0.04	0.09	-0.07	0.00	10.00	0.60	8.28
170857.00	0.11	0.00	-10.31	0.48	0.12	-0.06	0.00	10.00	0.46	7.57
170972.00	0.11	0.00	-10.31	0.31	0.09	-0.05	0.00	10.00	0.37	7.39
171087.00	0.11	0.00	-10.31	0.49	0.27	-0.02	0.00	10.00	0.14	7.58
171202.00	0.11	0.00	-13.53	0.42	0.41	0.03	0.00	9.75	-0.23	7.94
171321.00	0.11	0.00	-13.53	0.39	0.22	0.06	0.00	9.50	-0.38	6.86
171439.00	0.11	0.00	-13.79	0.43	-0.25	0.03	0.00	9.25	0.00	0.00
171552.00	0.11	0.00	-13.73	0.43	0.15	0.04	0.00	9.00	0.00	0.00
171670.00	0.11	0.00	-13.53	0.40	0.44	0.09	0.00	8.75	-0.68	7.19
171788.00	0.11	0.00	-13.79	0.34	-0.37	0.05	0.00	8.50	0.00	0.00
171901.00	0.11	0.00	-13.73	0.30	0.03	0.05	0.00	8.25	0.00	0.00
172018.00	0.11	0.00	-13.73	0.34	0.08	0.06	0.00	8.00	0.00	0.00
172134.00	0.11	0.00	-10.27	0.18	-0.12	0.05	0.00	7.75	-0.01	0.15
172249.00	0.11	0.00	-10.27	0.28	-0.20	0.02	0.00	7.50	-0.11	4.32
172362.00	0.11	0.00	-20.10	0.05	-0.06	0.02	0.00	7.25	-0.40	22.30
172464.00	0.11	0.00	-20.10	0.03	-0.08	0.01	0.00	7.00	-0.23	24.05
172565.00	0.11	0.00	-19.99	0.04	0.03	0.01	0.00	6.75	-0.23	17.39
172670.00	0.11	0.00	-6.54	0.04	-0.97	-0.09	0.00	7.00	1.35	15.15
172771.00	0.11	0.00	-6.54	0.09	-1.35	-0.23	0.00	7.25	3.03	13.19
172872.00	0.11	0.00	-0.92	0.03	-1.77	-0.40	0.00	7.50	5.09	11.88
172969.00	0.06	0.00	-1.87	0.04	-0.16	-0.42	0.00	7.75	0.00	0.00
173140.00	0.06	0.00	-6.98	0.18	0.00	-0.42	0.00	7.56	0.00	0.00
173254.00	0.06	0.00	-1.86	0.04	0.72	-0.34	0.00	7.81	0.00	0.00
173359.00	0.06	0.00	-6.41	0.05	0.56	-0.28	0.00	8.01	0.00	0.00
173462.00	0.06	0.00	-4.57	0.05	-0.30	-0.31	0.00	8.16	0.00	0.00
173563.00	0.06	0.00	-1.02	0.05	-0.18	-0.33	0.00	8.41	0.00	0.00
173665.00	0.06	0.00	-4.52	0.05	0.15	-0.31	0.00	8.16	0.00	0.00
173769.00	0.06	0.00	-10.01	0.27	0.11	-0.30	0.00	7.91	0.00	0.00
173886.00	0.06	0.00	-6.41	0.05	1.07	-0.18	0.00	8.16	0.00	0.00
173990.00	0.06	0.00	-10.01	0.14	0.25	-0.15	0.00	7.91	0.00	0.00
174108.00	0.06	0.00	-13.89	0.17	0.77	-0.06	0.00	8.16	0.00	0.00
174223.00	0.06	0.00	-4.52	0.05	0.23	-0.03	0.00	8.41	0.00	0.00
174326.00	0.06	0.00	-9.99	0.13	-0.09	-0.04	0.00	8.66	0.00	0.00
