# Supplementary material for: Lightweight and compact smart walking cane
Source: PeerJ Comput Sci. 2023 Nov 29;9:e1563. doi: 10.7717/peerj-cs.1563 (PMC10773566; doi:10.7717/peerj-cs.1563)
Supplement: Supplemental Information 26 — System signals during the test of second robotic cane without gini implemented [file peerj-cs-09-1563-s026.csv]

=~=~=~=~=~=~=~=~=~=~=~= PuTTY log 2022.09.13 16:09:32 =~=~=~=~=~=~=~=~=~=~=~=
25625.00	-9.15	0.00	-0.01	-0.23	0.00	0.25	0.88	3.71
25730.00	-1.87	0.00	-1.46	-0.39	0.00	0.50	0.00	0.00
25828.00	-6.41	0.00	0.77	-0.31	0.00	0.62	0.00	0.00
25934.00	-6.41	0.01	0.64	-0.24	0.00	0.87	0.00	0.00
26041.00	-6.49	0.02	0.01	-0.24	0.00	0.62	2.21	8.99
26150.00	-6.49	0.02	0.08	-0.23	0.00	0.39	2.17	9.14
26250.00	-6.49	0.02	0.03	-0.23	0.00	0.14	2.20	9.41
26349.00	-6.49	0.03	0.00	-0.23	0.00	-0.11	2.23	9.54
26448.00	-9.15	0.02	-0.75	-0.30	0.00	-0.36	2.81	8.96
26544.00	-9.15	0.00	-0.05	-0.31	0.00	-0.61	1.43	4.48
26638.00	-9.20	0.00	1.06	-0.21	0.00	-0.58	1.72	8.15
26737.00	-9.17	0.00	0.13	-0.20	0.00	-0.62	6.02	30.38
26834.00	-9.15	0.00	-0.40	-0.23	0.00	-0.66	4.66	19.52
26931.00	-9.17	0.00	0.43	-0.19	0.00	-0.26	3.77	19.34
27029.00	-9.17	-0.01	0.33	-0.16	0.00	0.27	2.83	17.54
27128.00	-6.49	0.00	0.77	-0.08	0.00	0.52	1.65	19.63
27228.00	-6.49	0.01	0.82	-0.00	0.00	0.77	0.04	19.52
27327.00	-19.99	0.01	0.63	0.06	0.00	0.52	-0.24	3.91
27425.00	-6.43	0.03	-0.78	-0.02	0.00	0.77	0.00	0.00
27525.00	-6.43	0.04	-0.26	-0.04	0.00	1.02	0.00	0.00
27624.00	-6.43	0.01	-0.00	-0.04	0.00	1.27	0.00	0.00
27722.00	-6.49	0.00	0.05	-0.04	0.00	1.52	0.33	8.85
27822.00	-6.51	0.01	-0.04	-0.04	0.00	1.77	0.39	9.65
27921.00	-6.51	0.02	-0.03	-0.04	0.00	2.02	0.41	9.52
28019.00	-6.51	0.02	-0.15	-0.06	0.00	2.27	0.51	8.71
28119.00	-6.51	0.03	-0.34	-0.09	0.00	2.52	0.85	9.22
28218.00	-6.51	0.03	-0.28	-0.12	0.00	2.77	1.14	9.46
28316.00	-6.51	0.03	-0.11	-0.13	0.00	3.02	1.07	8.14
28416.00	-6.51	0.03	-0.43	-0.17	0.00	3.27	1.44	8.21
28515.00	-6.51	0.03	-0.13	-0.19	0.00	3.52	1.38	7.31
28613.00	-6.41	0.03	0.04	-0.18	0.00	3.62	0.00	0.00
28712.00	-6.43	0.03	-0.18	-0.20	0.00	3.87	0.00	0.00
28812.00	-6.41	0.03	0.35	-0.17	0.00	4.12	0.00	0.00
28910.00	-6.41	0.03	0.37	-0.13	0.00	4.37	0.00	0.00
29009.00	-6.41	0.03	0.22	-0.11	0.00	4.62	0.00	0.00
29109.00	-6.43	0.04	-0.35	-0.14	0.00	4.87	0.00	0.00
29207.00	-6.43	0.03	-0.67	-0.21	0.00	4.92	0.00	0.00
29306.00	-6.43	0.04	-0.61	-0.27	0.00	4.69	0.00	0.00
29406.00	-6.41	0.03	0.08	-0.26	0.00	4.44	0.00	0.00
29505.00	-6.41	0.04	0.02	-0.26	0.00	4.19	0.00	0.00
29603.00	-6.41	0.03	0.47	-0.21	0.00	4.44	0.00	0.00
29703.00	-6.41	0.04	0.14	-0.20	0.00	4.60	0.00	0.00
29802.00	-6.41	0.03	0.32	-0.17	0.00	4.85	0.00	0.00
29900.00	-6.43	0.03	-0.09	-0.17	0.00	5.10	0.00	0.00
30000.00	-6.49	0.04	0.06	-0.17	0.00	5.35	0.26	1.50
30100.00	-6.49	0.04	0.08	-0.16	0.00	5.60	0.68	4.20
30200.00	-6.51	0.04	-0.14	-0.17	0.00	5.85	0.66	3.75
30297.00	-6.43	0.04	-0.25	-0.20	0.00	6.10	0.00	0.00
30396.00	-6.43	0.04	-0.15	-0.21	0.00	6.35	0.00	0.00
30494.00	-6.43	0.04	-0.15	-0.23	0.00	6.60	0.00	0.00
30594.00	-6.43	0.04	-0.29	-0.26	0.00	6.84	0.00	0.00
30693.00	-6.43	0.05	-0.16	-0.27	0.00	7.09	0.00	0.00
30791.00	-6.49	0.04	0.29	-0.25	0.00	7.15	0.57	2.26
30892.00	-6.49	0.05	0.21	-0.22	0.00	7.25	1.36	5.94
30991.00	-6.51	0.05	-0.15	-0.24	0.00	7.50	1.01	4.13
31088.00	-6.41	0.04	0.11	-0.23	0.00	7.44	0.00	0.00
31187.00	-6.43	0.05	-0.04	-0.23	0.00	7.69	0.00	0.00
31287.00	-6.43	0.06	-0.17	-0.25	0.00	7.94	0.00	0.00
31385.00	-6.41	0.05	0.01	-0.25	0.00	7.69	0.00	0.00
31484.00	-6.41	0.05	0.35	-0.21	0.00	7.94	0.00	0.00
31584.00	-6.43	0.05	-0.02	-0.21	0.00	8.19	0.00	0.00
31682.00	-4.51	0.05	0.17	-0.20	0.00	8.44	0.20	1.02
31781.00	-4.57	0.06	-0.11	-0.21	0.00	8.69	0.00	0.00
31881.00	-4.55	0.05	-0.33	-0.24	0.00	8.94	0.34	1.39
31980.00	-4.51	0.05	0.04	-0.24	0.00	8.87	2.02	8.35
32078.00	-4.51	0.05	0.01	-0.24	0.00	8.76	1.10	4.57
32178.00	-4.51	0.06	0.17	-0.22	0.00	8.96	1.87	8.39
32277.00	-4.51	0.05	0.24	-0.20	0.00	9.21	1.50	7.55
32375.00	-4.55	0.05	-0.17	-0.21	0.00	9.46	1.82	8.40
32475.00	-4.52	0.06	0.29	-0.18	0.00	9.71	0.00	0.00
32574.00	-4.57	0.05	-0.18	-0.20	0.00	9.96	0.00	0.00
32672.00	-4.52	0.06	0.17	-0.19	0.00	10.00	0.00	0.00
32772.00	-4.57	0.06	-0.31	-0.22	0.00	10.00	0.00	0.00
32871.00	-4.57	0.05	-0.24	-0.24	0.00	10.00	0.00	0.00
32969.00	-4.52	0.06	0.20	-0.22	0.00	10.00	0.00	0.00
33069.00	-4.57	0.06	-0.19	-0.24	0.00	10.00	0.00	0.00
33168.00	-4.52	0.06	0.03	-0.24	0.00	9.94	0.00	0.00
33266.00	-4.52	0.05	0.07	-0.23	0.00	9.95	0.00	0.00
33366.00	-4.57	0.06	-0.40	-0.27	0.00	10.00	0.00	0.00
33465.00	-4.52	0.05	0.54	-0.22	0.00	10.00	0.00	0.00
33563.00	-4.57	0.06	-0.24	-0.24	0.00	10.00	0.00	0.00
33662.00	-4.52	0.05	0.53	-0.19	0.00	10.00	0.00	0.00
33762.00	-4.57	0.06	-0.44	-0.23	0.00	10.00	0.00	0.00
33860.00	-4.57	0.05	-0.21	-0.25	0.00	10.00	0.00	0.00
33959.00	-4.57	0.05	-0.28	-0.28	0.00	10.00	0.00	0.00
34059.00	-4.57	0.05	-0.08	-0.29	0.00	10.00	0.00	0.00
34158.00	-4.52	0.04	0.05	-0.28	0.00	9.75	0.00	0.00
34256.00	-4.57	0.04	-0.22	-0.30	0.00	10.00	0.00	0.00
34356.00	-4.52	0.04	0.02	-0.30	0.00	9.75	0.00	0.00
34455.00	-4.52	0.04	0.15	-0.29	0.00	9.56	0.00	0.00
34553.00	-4.57	0.04	-0.27	-0.31	0.00	9.72	0.00	0.00
34653.00	-1.02	0.04	-0.27	-0.34	0.00	9.97	0.00	0.00
34752.00	-0.98	0.04	0.13	-0.33	0.00	10.00	0.00	0.00
34850.00	-1.02	0.04	-0.25	-0.35	0.00	10.00	0.00	0.00
34950.00	-0.98	0.05	0.33	-0.32	0.00	10.00	0.00	0.00
35049.00	-1.02	0.04	-0.12	-0.33	0.00	10.00	0.00	0.00
35147.00	-0.98	0.04	0.08	-0.32	0.00	10.00	0.00	0.00
35247.00	-0.98	0.04	0.08	-0.32	0.00	10.00	0.00	0.00
35346.00	-1.02	0.08	-0.06	-0.32	0.00	10.00	0.00	0.00
35444.00	-4.52	0.03	0.30	-0.29	0.00	9.95	0.00	0.00
35544.00	-4.52	0.04	0.06	-0.29	0.00	9.70	0.00	0.00
35643.00	-4.57	0.04	-0.02	-0.29	0.00	9.95	0.00	0.00
35741.00	-4.52	0.04	0.27	-0.26	0.00	10.00	0.00	0.00
35841.00	-4.57	0.04	-0.09	-0.27	0.00	10.00	0.00	0.00
35940.00	-4.51	0.05	0.26	-0.25	0.00	10.00	0.42	1.67
36038.00	-4.55	0.03	-0.02	-0.25	0.00	10.00	4.56	18.07
36137.00	-4.55	0.04	-0.03	-0.25	0.00	10.00	3.43	13.42
36237.00	-4.55	0.03	-0.04	-0.25	0.00	10.00	2.88	11.10
36336.00	-10.31	0.10	0.49	-0.21	0.00	9.75	0.43	2.08
36444.00	-10.01	0.19	0.48	-0.15	0.00	9.86	0.00	0.00
36554.00	-10.01	0.31	0.16	-0.14	0.00	10.00	0.00	0.00
36665.00	-10.01	0.42	0.18	-0.12	0.00	10.00	0.00	0.00
36775.00	-10.01	0.37	0.10	-0.11	0.00	10.00	0.00	0.00
36885.00	-10.01	0.47	0.13	-0.09	0.00	10.00	0.00	0.00
36995.00	-10.01	0.18	0.10	-0.08	0.00	10.00	0.00	0.00
37104.00	-4.52	0.06	0.48	-0.03	0.00	10.00	0.00	0.00
37201.00	-10.01	0.16	0.25	-0.00	0.00	10.00	0.00	0.00
37312.00	-13.73	0.48	0.09	0.00	0.00	9.75	0.00	0.00
37421.00	-13.73	0.10	0.15	0.02	0.00	9.50	0.00	0.00
37530.00	-26.42	0.04	0.12	0.03	0.00	9.25	0.00	0.00
37626.00	-26.57	0.05	-0.13	0.02	0.00	9.00	0.00	0.00
37722.00	-26.42	0.03	0.00	0.02	0.00	8.75	0.00	0.00
37821.00	-26.57	0.03	-0.08	0.01	0.00	8.50	0.00	0.00
37919.00	-26.57	0.04	-0.04	0.01	0.00	8.25	0.00	0.00
38019.00	-4.57	0.05	-0.19	-0.01	0.00	8.50	0.00	0.00
38118.00	-4.57	0.03	-0.11	-0.02	0.00	8.75	0.00	0.00
38216.00	-4.55	0.04	-0.23	-0.04	0.00	9.00	0.30	7.19
38316.00	-4.51	0.04	0.13	-0.03	0.00	9.25	0.12	4.36
38415.00	-4.55	0.04	-0.04	-0.03	0.00	9.50	0.18	5.74
38513.00	-4.51	0.04	0.11	-0.02	0.00	9.75	0.15	6.94
38612.00	-4.55	0.05	-0.29	-0.05	0.00	10.00	0.31	6.09
38712.00	-4.57	0.04	-0.25	-0.07	0.00	10.00	0.00	0.00
38811.00	-4.57	0.05	-0.25	-0.10	0.00	10.00	0.00	0.00
38909.00	-4.52	0.04	0.41	-0.06	0.00	10.00	0.00	0.00
39009.00	-4.52	0.05	0.05	-0.05	0.00	10.00	0.00	0.00
39108.00	-4.57	0.05	-0.12	-0.07	0.00	10.00	0.00	0.00
39206.00	-4.57	0.05	-0.30	-0.10	0.00	10.00	0.00	0.00
39306.00	-4.52	0.04	0.15	-0.08	0.00	10.00	0.00	0.00
39405.00	-4.57	0.05	-0.24	-0.10	0.00	10.00	0.00	0.00
39503.00	-4.52	0.05	0.10	-0.09	0.00	10.00	0.00	0.00
39603.00	-4.52	0.05	0.21	-0.07	0.00	10.00	0.00	0.00
39702.00	-4.57	0.05	-0.06	-0.08	0.00	10.00	0.00	0.00
39800.00	-4.57	0.05	-0.45	-0.12	0.00	10.00	0.00	0.00
39900.00	-4.55	0.05	-0.59	-0.18	0.00	10.00	0.07	0.37
39999.00	-4.55	0.05	-0.21	-0.20	0.00	10.00	0.79	3.84
40097.00	-4.55	0.06	-0.07	-0.21	0.00	10.00	0.93	4.38
40197.00	-4.57	0.05	-0.29	-0.24	0.00	10.00	0.00	0.00
40296.00	-4.52	0.06	0.36	-0.20	0.00	10.00	0.00	0.00
40394.00	-4.52	0.05	0.15	-0.19	0.00	10.00	0.00	0.00
40494.00	-4.55	0.06	-0.50	-0.24	0.00	10.00	0.57	2.37
40593.00	-4.51	0.06	0.11	-0.23	0.00	10.00	0.88	3.82
40691.00	-4.51	0.05	0.09	-0.22	0.00	10.00	1.66	7.51
40791.00	-4.51	0.06	0.04	-0.21	0.00	10.00	1.91	8.79
40890.00	-4.55	0.06	-0.21	-0.23	0.00	10.00	2.28	9.53
40989.00	-4.51	0.06	0.41	-0.19	0.00	10.00	0.63	3.21
41088.00	-4.55	0.05	-0.01	-0.20	0.00	10.00	0.57	2.90
41187.00	-4.55	0.06	-0.21	-0.22	0.00	10.00	1.60	7.27
41286.00	-4.51	0.06	0.33	-0.18	0.00	10.00	1.61	8.71
41384.00	-4.51	0.06	0.15	-0.17	0.00	10.00	1.51	8.86
41484.00	-4.51	0.06	0.31	-0.14	0.00	10.00	1.31	9.43
41583.00	-4.55	0.06	-0.28	-0.17	0.00	10.00	1.57	9.39
41681.00	-4.57	0.06	-0.02	-0.17	0.00	10.00	0.00	0.00
41781.00	-4.57	0.06	-0.06	-0.17	0.00	10.00	0.00	0.00
41880.00	-4.55	0.06	-0.01	-0.17	0.00	10.00	1.25	7.08
41978.00	-4.51	0.06	0.38	-0.14	0.00	10.00	1.28	9.30
42078.00	-4.55	0.05	-0.04	-0.14	0.00	10.00	1.36	9.56
42177.00	-4.51	0.06	0.43	-0.10	0.00	10.00	1.01	10.29
42275.00	-4.51	0.06	0.17	-0.08	0.00	10.00	0.80	9.76
42375.00	-4.55	0.06	-0.26	-0.11	0.00	10.00	1.04	9.60
42474.00	-4.52	0.06	0.47	-0.06	0.00	10.00	0.00	0.00
42572.00	-4.51	0.06	0.03	-0.06	0.00	10.00	0.59	10.19
42672.00	-4.51	0.06	0.08	-0.05	0.00	10.00	0.50	9.92
42771.00	-4.51	0.06	0.02	-0.05	0.00	10.00	0.46	9.51
42869.00	-4.55	0.06	-0.36	-0.08	0.00	10.00	0.16	1.92
42969.00	-4.55	0.06	-0.06	-0.09	0.00	10.00	0.67	7.41
43068.00	-4.51	0.06	0.11	-0.08	0.00	10.00	0.35	4.46
43167.00	-4.51	0.06	0.12	-0.07	0.00	10.00	0.50	7.55
43266.00	-4.55	0.06	-0.18	-0.08	0.00	10.00	0.02	0.18
43365.00	-4.55	0.06	-0.55	-0.14	0.00	10.00	0.04	0.28
43464.00	-4.51	0.06	0.04	-0.14	0.00	10.00	0.01	0.09
43563.00	-4.52	0.05	0.38	-0.10	0.00	10.00	0.00	0.00
43662.00	-4.52	0.06	0.17	-0.08	0.00	10.00	0.00	0.00
43761.00	-4.52	0.06	0.05	-0.08	0.00	10.00	0.00	0.00
43859.00	-4.57	0.05	-0.11	-0.09	0.00	10.00	0.00	0.00
43959.00	-4.51	0.06	0.17	-0.07	0.00	10.00	0.01	0.18
44058.00	-4.55	0.06	-0.28	-0.10	0.00	10.00	0.02	0.18
44156.00	-4.57	0.06	-0.36	-0.13	0.00	10.00	0.00	0.00
44256.00	-4.52	0.06	0.52	-0.08	0.00	10.00	0.00	0.00
44355.00	-4.57	0.06	-0.02	-0.08	0.00	10.00	0.00	0.00
44453.00	-4.57	0.05	-0.24	-0.10	0.00	10.00	0.00	0.00
44553.00	-4.52	0.06	0.16	-0.09	0.00	10.00	0.00	0.00
44652.00	-4.52	0.06	0.26	-0.06	0.00	10.00	0.00	0.00
44750.00	-4.57	0.05	-0.31	-0.09	0.00	10.00	0.00	0.00
44850.00	-4.57	0.05	-0.14	-0.11	0.00	10.00	0.00	0.00
44949.00	-4.57	0.07	-0.11	-0.12	0.00	10.00	0.00	0.00
45047.00	-4.55	0.05	-0.19	-0.14	0.00	10.00	0.03	0.18
45147.00	-4.52	0.05	0.37	-0.10	0.00	10.00	0.00	0.00
45246.00	-4.52	0.05	0.18	-0.08	0.00	10.00	0.00	0.00
45345.00	-4.55	0.06	-0.11	-0.09	0.00	10.00	0.02	0.18
45444.00	-4.57	0.05	-0.16	-0.11	0.00	10.00	0.00	0.00
45543.00	-4.55	0.05	-0.10	-0.12	0.00	10.00	0.04	0.37
45642.00	-4.57	0.06	-0.17	-0.13	0.00	10.00	0.00	0.00
45741.00	-4.57	0.05	-0.18	-0.15	0.00	10.00	0.00	0.00
45840.00	-4.52	0.06	0.09	-0.14	0.00	10.00	0.00	0.00
45939.00	-4.57	0.05	-0.13	-0.16	0.00	10.00	0.00	0.00
46038.00	-4.52	0.06	0.04	-0.15	0.00	10.00	0.00	0.00
46137.00	-4.57	0.06	-0.37	-0.19	0.00	10.00	0.00	0.00
46236.00	-4.52	0.05	0.59	-0.13	0.00	10.00	0.00	0.00
46334.00	-4.57	0.06	-0.30	-0.16	0.00	10.00	0.00	0.00
46434.00	-4.52	0.05	0.07	-0.15	0.00	10.00	0.00	0.00
46533.00	-4.52	0.06	0.19	-0.13	0.00	10.00	0.00	0.00
46631.00	-4.57	0.05	-0.24	-0.16	0.00	10.00	0.00	0.00
46731.00	-4.52	0.06	0.44	-0.11	0.00	10.00	0.00	0.00
46830.00	-4.57	0.09	-0.18	-0.13	0.00	10.00	0.00	0.00
46928.00	-4.57	0.05	-0.08	-0.14	0.00	10.00	0.00	0.00
47028.00	-10.01	0.13	0.36	-0.10	0.00	10.00	0.00	0.00
47137.00	-4.57	0.05	-0.18	-0.12	0.00	10.00	0.00	0.00
47233.00	-4.52	0.05	0.14	-0.11	0.00	10.00	0.00	0.00
47330.00	-4.57	0.05	-0.02	-0.11	0.00	10.00	0.00	0.00
47424.00	-4.57	0.05	-0.25	-0.14	0.00	10.00	0.00	0.00
47522.00	-4.57	0.05	-0.09	-0.14	0.00	10.00	0.00	0.00
47622.00	-4.52	0.05	0.03	-0.14	0.00	10.00	0.00	0.00
47721.00	-4.57	0.05	-0.43	-0.18	0.00	10.00	0.00	0.00
47820.00	-4.52	0.06	0.24	-0.16	0.00	10.00	0.00	0.00
47919.00	-4.52	0.05	0.18	-0.14	0.00	10.00	0.00	0.00
48018.00	-4.57	0.06	-0.26	-0.17	0.00	10.00	0.00	0.00
48117.00	-4.57	0.05	-0.31	-0.20	0.00	10.00	0.00	0.00
48216.00	-4.57	0.06	-0.22	-0.22	0.00	10.00	0.00	0.00
48315.00	-4.57	0.05	-0.40	-0.26	0.00	10.00	0.00	0.00
48414.00	-4.52	0.06	0.59	-0.20	0.00	10.00	0.00	0.00
48513.00	-4.57	0.05	-0.22	-0.22	0.00	10.00	0.00	0.00
48612.00	-4.57	0.06	-0.27	-0.25	0.00	10.00	0.00	0.00
48711.00	-10.01	0.13	0.19	-0.23	0.00	9.75	0.00	0.00
48821.00	-4.52	0.05	0.09	-0.22	0.00	9.82	0.00	0.00
48918.00	-4.52	0.05	0.04	-0.22	0.00	9.85	0.00	0.00
49015.00	-4.57	0.05	-0.36	-0.25	0.00	10.00	0.00	0.00
49110.00	-4.52	0.04	0.07	-0.24	0.00	9.91	0.00	0.00
49207.00	-1.04	0.05	-0.81	-0.32	0.00	10.00	0.00	0.00
49305.00	-0.98	0.05	0.02	-0.32	0.00	10.00	0.00	0.00
49403.00	-4.52	0.06	0.29	-0.29	0.00	10.00	0.00	0.00
49503.00	-1.02	0.05	-0.55	-0.35	0.00	10.00	0.00	0.00
49602.00	-4.52	0.06	0.65	-0.28	0.00	10.00	0.00	0.00
49700.00	-1.02	0.05	-0.69	-0.35	0.00	10.00	0.00	0.00
49800.00	-0.98	0.09	0.35	-0.31	0.00	10.00	0.00	0.00
49899.00	-4.52	0.06	0.26	-0.29	0.00	9.99	0.00	0.00
49998.00	-1.02	0.05	-0.26	-0.32	0.00	10.00	0.00	0.00
50097.00	-1.02	0.06	-0.31	-0.35	0.00	10.00	0.00	0.00
50196.00	-4.52	0.06	0.56	-0.29	0.00	10.00	0.00	0.00
50295.00	-4.52	0.06	0.36	-0.25	0.00	10.00	0.00	0.00
50394.00	-4.57	0.06	-0.56	-0.31	0.00	9.86	0.00	0.00
50493.00	-4.50	0.05	1.13	-0.20	0.00	10.00	0.00	0.00
50592.00	-4.57	0.06	-0.16	-0.21	0.00	10.00	0.00	0.00
50691.00	-4.57	0.06	-0.19	-0.23	0.00	10.00	0.00	0.00
50790.00	-4.57	0.06	-0.46	-0.28	0.00	10.00	0.00	0.00
50889.00	-4.52	0.05	0.21	-0.26	0.00	10.00	0.00	0.00
50988.00	-4.52	0.06	0.36	-0.22	0.00	10.00	0.00	0.00
51087.00	-4.57	0.06	-0.17	-0.24	0.00	10.00	0.00	0.00
51186.00	-4.57	0.06	-0.10	-0.25	0.00	10.00	0.00	0.00
51284.00	-4.52	0.06	0.34	-0.22	0.00	10.00	0.00	0.00
51384.00	-4.52	0.06	0.11	-0.21	0.00	10.00	0.00	0.00
51483.00	-4.52	0.06	0.56	-0.15	0.00	10.00	0.00	0.00
51581.00	-4.52	0.06	0.02	-0.15	0.00	10.00	0.00	0.00
51681.00	-4.52	0.06	0.22	-0.13	0.00	10.00	0.00	0.00
51780.00	-4.57	0.05	-0.41	-0.17	0.00	10.00	0.00	0.00
51878.00	-4.57	0.06	-0.30	-0.20	0.00	10.00	0.00	0.00
51978.00	-4.52	0.06	0.69	-0.13	0.00	10.00	0.00	0.00
52077.00	-4.57	0.06	-0.08	-0.14	0.00	10.00	0.00	0.00
52176.00	-4.52	0.07	0.34	-0.10	0.00	10.00	0.00	0.00
52275.00	-4.57	0.06	-0.17	-0.12	0.00	10.00	0.00	0.00
52374.00	-4.57	0.06	-0.05	-0.12	0.00	10.00	0.00	0.00
52473.00	-4.57	0.06	-0.00	-0.12	0.00	10.00	0.00	0.00
52572.00	-4.57	0.06	-0.27	-0.15	0.00	10.00	0.00	0.00
52671.00	-4.57	0.06	-0.18	-0.17	0.00	10.00	0.00	0.00
52770.00	-4.57	0.05	-0.01	-0.17	0.00	10.00	0.00	0.00
52869.00	-4.57	0.07	-0.01	-0.17	0.00	10.00	0.00	0.00
52968.00	-4.51	0.05	0.53	-0.12	0.00	10.00	0.28	2.32
53067.00	-4.51	0.06	0.04	-0.11	0.00	10.00	0.09	0.74
53166.00	-4.57	0.06	-0.46	-0.16	0.00	10.00	0.00	0.00
53265.00	-4.52	0.06	0.31	-0.13	0.00	10.00	0.00	0.00
53364.00	-4.52	0.06	0.39	-0.09	0.00	10.00	0.00	0.00
53463.00	-4.52	0.06	0.05	-0.09	0.00	10.00	0.00	0.00
53562.00	-4.57	0.06	-0.10	-0.10	0.00	10.00	0.00	0.00
53661.00	-4.57	0.06	-0.60	-0.16	0.00	10.00	0.00	0.00
53760.00	-4.57	0.06	-0.27	-0.18	0.00	10.00	0.00	0.00
53859.00	-4.57	0.06	-0.36	-0.22	0.00	10.00	0.00	0.00
53958.00	-4.52	0.06	0.01	-0.22	0.00	10.00	0.00	0.00
54056.00	-4.52	0.06	0.31	-0.19	0.00	10.00	0.00	0.00
54156.00	-4.57	0.06	-0.52	-0.24	0.00	10.00	0.00	0.00
54255.00	-4.52	0.05	0.03	-0.24	0.00	9.92	0.00	0.00
54353.00	-4.57	0.06	-0.07	-0.24	0.00	10.00	0.00	0.00
54453.00	-4.52	0.06	0.07	-0.23	0.00	10.00	0.00	0.00
54552.00	-4.57	0.05	-0.11	-0.25	0.00	10.00	0.00	0.00
54651.00	-4.51	0.05	0.63	-0.18	0.00	10.00	0.46	2.49
54750.00	-4.52	0.05	0.66	-0.12	0.00	10.00	0.00	0.00
54849.00	-4.52	0.04	0.10	-0.11	0.00	10.00	0.00	0.00
54948.00	-4.52	0.04	0.78	-0.03	0.00	10.00	0.00	0.00
55047.00	-4.57	0.04	-0.00	-0.03	0.00	10.00	0.00	0.00
55146.00	-26.42	0.04	0.33	0.00	0.00	9.75	0.00	0.00
55245.00	-26.42	0.04	0.13	0.02	0.00	9.50	0.00	0.00
55344.00	-4.57	0.04	-0.20	-0.01	0.00	9.75	0.00	0.00
55443.00	-4.57	0.09	-0.04	-0.01	0.00	10.00	0.00	0.00
55542.00	-26.42	0.04	0.33	0.02	0.00	9.75	0.00	0.00
55641.00	-26.42	0.04	0.04	0.03	0.00	9.50	0.00	0.00
55740.00	-26.57	0.05	-0.05	0.02	0.00	9.25	0.00	0.00
55839.00	-26.74	0.04	-0.17	0.01	0.00	9.00	-0.00	0.18
55938.00	-4.57	0.04	-0.16	-0.01	0.00	9.25	0.00	0.00
56037.00	-4.57	0.05	-0.59	-0.07	0.00	9.50	0.00	0.00
56136.00	-4.57	0.04	-0.16	-0.08	0.00	9.75	0.00	0.00
56235.00	-4.52	0.04	0.01	-0.08	0.00	10.00	0.00	0.00
56334.00	-4.57	0.05	-0.53	-0.13	0.00	10.00	0.00	0.00
56433.00	-4.55	0.08	-0.22	-0.16	0.00	10.00	0.88	5.55
56532.00	-4.57	0.06	-0.12	-0.17	0.00	10.00	0.00	0.00
56631.00	-4.52	0.05	0.06	-0.16	0.00	10.00	0.00	0.00
56730.00	-4.55	0.05	-0.54	-0.22	0.00	10.00	0.26	1.20
56829.00	-4.52	0.06	0.05	-0.21	0.00	10.00	0.00	0.00
56928.00	-4.52	0.05	0.08	-0.20	0.00	10.00	0.00	0.00
57027.00	-4.57	0.06	-0.17	-0.22	0.00	10.00	0.00	0.00
57126.00	-4.57	0.06	-0.41	-0.26	0.00	10.00	0.00	0.00
57225.00	-4.52	0.06	0.15	-0.25	0.00	10.00	0.00	0.00
57324.00	-4.52	0.06	0.57	-0.19	0.00	10.00	0.00	0.00
57423.00	-4.57	0.07	-0.18	-0.21	0.00	10.00	0.00	0.00
57522.00	-4.52	0.06	0.16	-0.19	0.00	10.00	0.00	0.00
57621.00	-4.57	0.06	-0.72	-0.26	0.00	9.86	0.00	0.00
57720.00	-3.93	0.27	-0.53	-0.32	0.00	10.00	0.00	0.00
57827.00	-1.02	0.05	-0.06	-0.32	0.00	10.00	0.00	0.00
57922.00	-4.52	0.05	0.25	-0.30	0.00	9.92	0.00	0.00
58018.00	-1.02	0.06	-0.24	-0.32	0.00	10.00	0.00	0.00
58116.00	-1.02	0.05	-0.25	-0.35	0.00	10.00	0.00	0.00
58215.00	-0.98	0.06	0.07	-0.34	0.00	10.00	0.00	0.00
58314.00	-1.02	0.06	-0.17	-0.36	0.00	10.00	0.00	0.00
58413.00	-1.02	0.06	-0.72	-0.43	0.00	10.00	0.00	0.00
58512.00	-0.93	0.06	0.90	-0.34	0.00	10.00	0.00	0.00
58611.00	-4.52	0.05	0.49	-0.29	0.00	10.00	0.00	0.00
58710.00	-4.55	0.07	-0.16	-0.31	0.00	10.00	0.25	0.81
58809.00	-0.28	0.06	-0.41	-0.35	0.00	10.00	0.25	0.70
58908.00	-4.49	0.06	1.02	-0.25	0.00	10.00	0.54	2.16
59008.00	-4.51	0.06	0.03	-0.24	0.00	9.92	0.69	2.77
59106.00	-4.55	0.06	-0.01	-0.24	0.00	10.00	0.66	2.66
59205.00	-4.55	0.06	-0.13	-0.26	0.00	10.00	0.65	2.45
59304.00	-4.55	0.05	-0.15	-0.27	0.00	10.00	0.97	3.46
59403.00	-4.51	0.06	0.58	-0.21	0.00	10.00	0.67	3.09
59502.00	-4.55	0.06	-0.44	-0.26	0.00	10.00	0.83	3.16
59601.00	-4.55	0.05	-0.34	-0.29	0.00	10.00	1.13	3.76
59700.00	-4.51	0.06	0.79	-0.21	0.00	10.00	0.72	3.30
59799.00	-4.51	0.06	0.17	-0.20	0.00	10.00	0.79	3.95
59898.00	-4.51	0.06	0.66	-0.13	0.00	10.00	0.57	4.33
59997.00	-4.51	0.06	0.00	-0.13	0.00	10.00	0.54	4.11
60096.00	-4.55	0.06	-0.05	-0.14	0.00	10.00	0.58	4.21
60195.00	-4.55	0.06	-0.35	-0.17	0.00	10.00	0.75	4.30
60294.00	-4.55	0.07	-0.25	-0.20	0.00	10.00	0.85	4.28
60393.00	-4.55	0.06	-0.41	-0.24	0.00	10.00	0.97	4.03
60492.00	-4.51	0.06	0.21	-0.22	0.00	10.00	1.15	5.26
60591.00	-4.55	0.06	-0.05	-0.22	0.00	10.00	1.36	6.06
60690.00	-4.51	0.06	0.19	-0.20	0.00	10.00	1.25	6.09
60789.00	-4.51	0.06	0.12	-0.19	0.00	10.00	1.17	6.10
60888.00	-4.51	0.05	0.08	-0.18	0.00	10.00	1.12	6.11
60987.00	-4.55	0.06	-0.05	-0.19	0.00	10.00	1.11	5.87
61086.00	-4.55	0.06	-0.41	-0.23	0.00	10.00	1.40	6.06
61186.00	-4.55	0.07	-0.02	-0.23	0.00	10.00	1.31	5.59
61284.00	-4.55	0.06	-0.24	-0.25	0.00	10.00	1.59	6.13
61383.00	-4.55	0.06	-0.37	-0.29	0.00	10.00	1.64	5.50
61483.00	-4.55	0.06	-0.10	-0.30	0.00	10.00	1.77	5.71
61581.00	-4.55	0.06	-0.07	-0.31	0.00	10.00	1.63	5.14
61680.00	-0.28	0.06	-0.19	-0.33	0.00	10.00	1.76	5.22
61779.00	-4.51	0.06	0.71	-0.26	0.00	10.00	1.30	4.99
61878.00	-4.51	0.06	0.27	-0.23	0.00	10.00	1.33	5.71
61977.00	-4.55	0.06	-0.12	-0.24	0.00	10.00	1.26	5.12
62076.00	-4.51	0.06	0.26	-0.22	0.00	10.00	1.30	5.96
62175.00	-4.55	0.06	-0.17	-0.23	0.00	10.00	1.24	5.25
62274.00	-4.55	0.06	-0.25	-0.26	0.00	10.00	1.54	5.90
62373.00	-0.28	0.06	-0.61	-0.32	0.00	10.00	1.61	4.90
62472.00	-4.51	0.06	0.10	-0.31	0.00	9.75	1.70	5.36
62571.00	-4.51	0.06	0.06	-0.30	0.00	9.50	1.46	4.71
62670.00	-4.51	0.06	0.22	-0.28	0.00	9.50	1.55	5.40
62769.00	-4.51	0.06	0.17	-0.26	0.00	9.50	1.37	5.09
62868.00	-4.51	0.06	0.02	-0.26	0.00	9.32	1.39	5.21
62967.00	-4.55	0.06	-0.12	-0.27	0.00	9.57	1.42	5.08
63066.00	-4.55	0.06	-0.18	-0.29	0.00	9.82	1.48	4.94
63165.00	-4.51	0.05	0.02	-0.29	0.00	9.57	1.53	5.17
63264.00	-4.55	0.06	-0.10	-0.30	0.00	9.82	1.90	6.17
63363.00	-4.51	0.06	0.60	-0.24	0.00	10.00	1.25	5.12
63462.00	-4.55	0.05	-0.33	-0.27	0.00	10.00	1.45	5.19
63561.00	-4.51	0.05	0.37	-0.24	0.00	10.00	1.31	5.47
63661.00	-4.55	0.06	-0.18	-0.25	0.00	10.00	1.50	5.79
63759.00	-4.51	0.05	0.54	-0.20	0.00	10.00	1.21	5.97
63858.00	-4.55	0.06	-0.22	-0.22	0.00	10.00	1.34	5.95
63958.00	-4.51	0.05	0.73	-0.15	0.00	10.00	0.94	6.27
64056.00	-4.51	0.06	0.05	-0.14	0.00	10.00	1.05	7.24
64155.00	-4.51	0.05	0.13	-0.13	0.00	10.00	0.99	7.50
64254.00	-4.51	0.05	0.31	-0.10	0.00	10.00	0.72	7.03
64353.00	-4.55	0.05	-0.43	-0.14	0.00	10.00	1.07	7.37
64452.00	-4.51	0.06	0.22	-0.12	0.00	10.00	0.86	7.02
64551.00	-4.55	0.05	-0.01	-0.12	0.00	10.00	0.94	7.51
64650.00	-4.51	0.05	0.07	-0.12	0.00	10.00	0.78	6.65
64749.00	-4.57	0.06	-0.03	-0.12	0.00	10.00	0.00	0.00
64848.00	-4.57	0.05	-0.34	-0.15	0.00	10.00	0.00	0.00
64947.00	-4.51	0.05	0.29	-0.12	0.00	10.00	0.91	7.26
65046.00	-4.55	0.06	-0.15	-0.14	0.00	10.00	0.96	6.88
65145.00	-4.51	0.06	0.36	-0.10	0.00	10.00	0.47	4.56
65244.00	-4.51	0.05	0.06	-0.10	0.00	10.00	0.68	6.91
65343.00	-4.51	0.06	0.05	-0.09	0.00	10.00	0.70	7.54
65442.00	-4.51	0.05	0.03	-0.09	0.00	10.00	0.62	6.92
65541.00	-4.51	0.06	0.05	-0.08	0.00	10.00	0.62	7.29
65640.00	-4.51	0.05	0.22	-0.06	0.00	10.00	0.43	6.81
65739.00	-4.55	0.06	-0.52	-0.11	0.00	10.00	0.82	7.15
65839.00	-4.51	0.05	0.33	-0.08	0.00	10.00	0.56	6.92
65937.00	-4.55	0.06	-0.36	-0.12	0.00	10.00	0.88	7.52
66036.00	-4.55	0.06	-0.69	-0.18	0.00	10.00	1.34	7.19
66136.00	-4.55	0.06	-0.05	-0.19	0.00	10.00	1.30	6.82
66234.00	-4.55	0.06	-0.37	-0.23	0.00	10.00	1.66	7.25
66333.00	-4.51	0.06	0.31	-0.19	0.00	10.00	1.39	7.06
66433.00	-4.55	0.06	-0.37	-0.23	0.00	10.00	1.54	6.52
66531.00	-4.51	0.06	0.31	-0.20	0.00	10.00	1.42	6.93
66630.00	-4.55	0.06	-0.21	-0.22	0.00	10.00	1.53	6.77
66729.00	-4.55	0.06	-0.38	-0.26	0.00	10.00	1.85	6.95
66828.00	-4.55	0.06	-0.11	-0.27	0.00	10.00	1.92	6.93
66927.00	-4.51	0.06	0.30	-0.24	0.00	10.00	1.71	6.99
67026.00	-4.55	0.06	-0.21	-0.26	0.00	10.00	1.85	6.95
67125.00	-4.55	0.06	-0.21	-0.28	0.00	10.00	1.89	6.55
67224.00	-4.51	0.06	0.17	-0.26	0.00	10.00	1.88	6.94
67323.00	-4.55	0.06	-0.28	-0.29	0.00	10.00	2.00	6.65
67422.00	-4.51	0.06	0.71	-0.22	0.00	10.00	1.18	5.26
67521.00	-4.51	0.06	0.42	-0.18	0.00	10.00	0.90	4.96
67620.00	-4.51	0.06	0.06	-0.17	0.00	10.00	1.01	5.77
67719.00	-4.51	0.06	0.10	-0.16	0.00	10.00	0.92	5.55
67818.00	-4.55	0.06	-0.17	-0.18	0.00	10.00	0.99	5.42
67917.00	-4.55	0.06	-0.41	-0.22	0.00	10.00	1.26	5.60
68017.00	-4.55	0.06	-0.00	-0.22	0.00	10.00	1.50	6.65
68115.00	-4.55	0.06	-0.00	-0.22	0.00	10.00	1.67	7.38
68214.00	-4.55	0.06	-0.03	-0.22	0.00	10.00	1.66	7.26
68314.00	-4.55	0.06	-0.04	-0.23	0.00	10.00	1.69	7.25
68412.00	-4.55	0.05	-0.14	-0.24	0.00	10.00	1.75	7.10
68511.00	-4.55	0.06	-0.16	-0.26	0.00	10.00	1.49	5.67
68611.00	-4.51	0.06	0.18	-0.24	0.00	10.00	1.17	4.79
68709.00	-4.57	0.06	-0.23	-0.26	0.00	10.00	0.00	0.00
68808.00	-4.55	0.05	-0.16	-0.28	0.00	10.00	1.64	5.75
68908.00	-4.51	0.06	0.28	-0.25	0.00	10.00	2.16	8.46
69006.00	-4.51	0.06	0.21	-0.23	0.00	10.00	1.84	7.87
69105.00	-4.51	0.06	0.04	-0.23	0.00	10.00	1.61	7.01
69204.00	-4.52	0.05	0.36	-0.19	0.00	10.00	0.00	0.00
69303.00	-4.57	0.06	-0.02	-0.19	0.00	10.00	0.00	0.00
69402.00	-4.52	0.06	0.03	-0.19	0.00	10.00	0.00	0.00
69501.00	-4.57	0.06	-0.53	-0.24	0.00	10.00	0.00	0.00
69600.00	-4.57	0.06	-0.21	-0.26	0.00	10.00	0.00	0.00
69699.00	-4.57	0.06	-0.07	-0.27	0.00	10.00	0.00	0.00
69798.00	-4.57	0.06	-0.00	-0.27	0.00	10.00	0.00	0.00
69897.00	-4.52	0.06	0.13	-0.26	0.00	9.97	0.00	0.00
69996.00	-4.57	0.06	-0.49	-0.31	0.00	9.94	0.00	0.00
70095.00	-4.52	0.05	0.10	-0.30	0.00	9.69	0.00	0.00
70195.00	-4.52	0.06	0.10	-0.29	0.00	9.49	0.00	0.00
70293.00	-4.57	0.06	-0.23	-0.31	0.00	9.74	0.00	0.00
70392.00	-0.28	0.05	-0.73	-0.38	0.00	9.92	2.09	5.22
70492.00	-0.98	0.06	0.11	-0.37	0.00	10.00	0.00	0.00
70590.00	-0.98	0.05	0.20	-0.35	0.00	10.00	0.00	0.00
70689.00	-0.98	0.06	0.02	-0.35	0.00	10.00	0.00	0.00
70789.00	-0.98	0.06	0.16	-0.33	0.00	10.00	0.00	0.00
70887.00	-1.02	0.06	-0.13	-0.34	0.00	10.00	0.00	0.00
70986.00	-4.52	0.05	0.46	-0.30	0.00	10.00	0.00	0.00
71086.00	-4.52	0.06	0.00	-0.30	0.00	9.75	0.00	0.00
71184.00	-1.02	0.06	-0.52	-0.35	0.00	10.00	0.00	0.00
71283.00	-4.50	0.06	0.86	-0.26	0.00	9.86	0.00	0.00
71383.00	-4.52	0.06	0.19	-0.24	0.00	9.97	0.00	0.00
71481.00	-4.57	0.06	-0.01	-0.25	0.00	10.00	0.00	0.00
71580.00	-4.57	0.06	-0.16	-0.26	0.00	10.00	0.00	0.00
71680.00	-4.57	0.06	-0.41	-0.30	0.00	10.00	0.00	0.00
71778.00	-1.02	0.06	-0.28	-0.33	0.00	10.00	0.00	0.00
71877.00	-1.02	0.06	-0.18	-0.35	0.00	10.00	0.00	0.00
71976.00	-4.52	0.06	0.34	-0.31	0.00	9.99	0.00	0.00
72075.00	-4.51	0.06	0.53	-0.26	0.00	10.00	0.37	1.38
72174.00	-4.51	0.05	0.01	-0.26	0.00	9.79	0.49	1.86
72273.00	-4.55	0.06	-0.12	-0.27	0.00	10.00	0.49	1.76
72372.00	-4.51	0.06	0.26	-0.25	0.00	10.00	0.35	1.38
72471.00	-4.51	0.06	0.78	-0.17	0.00	10.00	0.31	1.80
72570.00	-4.52	0.06	0.44	-0.12	0.00	10.00	0.00	0.00
72670.00	-4.51	0.06	0.03	-0.12	0.00	10.00	0.25	2.01
72768.00	-4.55	0.07	-0.25	-0.15	0.00	10.00	0.28	1.90
72867.00	-4.55	0.06	-0.65	-0.21	0.00	10.00	0.40	1.88
72967.00	-4.55	0.05	-0.22	-0.23	0.00	10.00	0.53	2.27
73065.00	-4.55	0.06	-0.05	-0.24	0.00	10.00	0.52	2.17
73164.00	-4.52	0.06	0.37	-0.20	0.00	10.00	0.00	0.00
73264.00	-4.51	0.06	0.19	-0.18	0.00	10.00	0.42	2.29
73362.00	-4.55	0.06	-0.41	-0.22	0.00	10.00	0.51	2.28
73461.00	-4.51	0.05	0.17	-0.20	0.00	10.00	0.39	1.89
73561.00	-4.55	0.06	-0.34	-0.24	0.00	10.00	0.57	2.37
73659.00	-4.51	0.05	0.39	-0.20	0.00	10.00	0.50	2.49
73758.00	-4.55	0.05	-0.19	-0.22	0.00	10.00	0.44	1.98
73858.00	-4.55	0.05	-0.16	-0.23	0.00	10.00	0.81	3.39
73956.00	-4.55	0.05	-0.16	-0.25	0.00	10.00	1.38	5.45
74055.00	-4.51	0.05	0.52	-0.20	0.00	10.00	1.17	5.86
74155.00	-4.55	0.05	-0.06	-0.20	0.00	10.00	1.08	5.28
74253.00	-4.51	0.05	0.01	-0.20	0.00	10.00	1.25	6.09
74352.00	-4.51	0.06	0.06	-0.20	0.00	10.00	1.10	5.52
74451.00	-4.51	0.05	0.24	-0.17	0.00	10.00	2.12	12.16
74550.00	-4.55	0.05	-0.41	-0.21	0.00	10.00	1.12	5.15
74649.00	-4.51	0.06	0.24	-0.19	0.00	10.00	1.08	5.64
74748.00	-4.55	0.05	-0.09	-0.20	0.00	10.00	1.04	5.17
74848.00	-4.51	0.07	0.51	-0.15	0.00	10.00	0.89	6.03
74946.00	-4.51	0.05	0.13	-0.13	0.00	10.00	0.66	4.88
75045.00	-4.55	0.06	-0.67	-0.20	0.00	10.00	1.23	6.09
75145.00	-4.51	0.06	0.28	-0.17	0.00	10.00	0.84	4.86
75243.00	-4.55	0.06	-0.71	-0.24	0.00	9.99	1.43	5.80
75342.00	-4.55	0.06	-0.18	-0.26	0.00	10.00	1.39	5.21
75442.00	-4.55	0.05	-0.08	-0.27	0.00	10.00	1.37	4.97
75540.00	-0.28	0.06	-0.48	-0.31	0.00	10.00	1.49	4.58
75639.00	-4.51	0.06	0.18	-0.30	0.00	9.86	1.48	4.82
75739.00	-0.28	0.06	-0.31	-0.33	0.00	10.00	1.85	5.43
75837.00	-4.51	0.05	0.47	-0.28	0.00	10.00	1.60	5.51
75936.00	-4.55	0.05	-0.18	-0.30	0.00	10.00	1.67	5.37
76036.00	-4.51	0.06	0.73	-0.23	0.00	10.00	1.27	5.48
76134.00	-4.55	0.09	-0.42	-0.27	0.00	10.00	1.53	5.53
76233.00	-4.55	0.06	-0.27	-0.30	0.00	10.00	1.64	5.38
76333.00	-4.51	0.06	0.23	-0.27	0.00	10.00	1.51	5.42
76431.00	-4.55	0.05	-0.03	-0.28	0.00	10.00	1.53	5.41
76530.00	-4.51	0.04	0.00	-0.27	0.00	9.75	1.53	5.41
76630.00	-10.31	0.34	0.34	-0.24	0.00	9.50	1.40	5.69
76736.00	-10.31	0.14	0.12	-0.23	0.00	9.25	1.32	5.71
76844.00	-10.31	0.26	0.33	-0.19	0.00	9.00	1.12	5.75
76951.00	-10.31	0.28	0.17	-0.17	0.00	8.80	1.01	5.77
77059.00	-10.29	0.37	-0.23	-0.20	0.00	9.05	1.11	5.51
77166.00	-4.55	0.05	-0.01	-0.20	0.00	9.30	1.14	5.63
77260.00	-10.29	0.29	-0.05	-0.20	0.00	9.55	1.19	5.74
77368.00	-10.31	0.29	0.24	-0.18	0.00	9.41	1.02	5.65
77474.00	-10.31	0.20	0.19	-0.16	0.00	9.16	0.93	5.78
77582.00	-10.29	0.12	-0.16	-0.18	0.00	9.01	0.94	5.31
77690.00	-10.29	0.38	-0.13	-0.19	0.00	9.26	1.13	5.87
77799.00	-10.29	0.38	-0.17	-0.21	0.00	9.51	1.11	5.27
77906.00	-10.29	0.34	-0.12	-0.22	0.00	9.70	1.34	5.95
78015.00	-10.31	0.33	0.02	-0.22	0.00	9.45	1.17	5.26
78124.00	-10.29	0.33	-0.01	-0.22	0.00	9.70	1.31	5.83
78232.00	-10.29	0.37	-0.02	-0.22	0.00	9.95	1.22	5.37
78341.00	-10.31	0.39	0.37	-0.18	0.00	10.00	1.08	5.88
78448.00	-10.31	0.35	0.12	-0.17	0.00	10.00	0.91	5.31
78557.00	-10.29	0.31	-0.28	-0.20	0.00	10.00	1.21	5.97
78664.00	-10.31	0.29	0.05	-0.19	0.00	9.75	1.07	5.40
78772.00	-10.31	0.28	0.39	-0.15	0.00	10.00	0.91	5.91
78880.00	-10.31	0.31	0.04	-0.15	0.00	9.98	0.87	5.79
78988.00	-10.29	0.32	-0.11	-0.16	0.00	10.00	0.97	6.02
79095.00	-10.31	0.27	0.01	-0.16	0.00	9.75	1.14	7.10
79203.00	-10.31	0.21	0.24	-0.13	0.00	9.81	0.92	6.88
79310.00	-10.31	0.16	0.02	-0.13	0.00	9.56	0.91	6.89
79418.00	-10.31	0.13	0.13	-0.12	0.00	9.38	0.81	6.90
79524.00	-10.31	0.13	0.04	-0.11	0.00	9.13	0.74	6.54
79632.00	-10.31	0.14	0.22	-0.09	0.00	9.37	0.59	6.55
79739.00	-10.29	0.17	-0.09	-0.10	0.00	9.62	0.22	2.22
79847.00	-10.31	0.19	0.57	-0.04	0.00	9.87	0.25	6.70
79954.00	-10.01	0.21	0.10	-0.03	0.00	10.00	0.00	0.00
80065.00	-10.01	0.18	0.22	-0.00	0.00	10.00	0.00	0.00
80175.00	-13.73	0.16	0.32	0.03	0.00	9.75	0.00	0.00
80285.00	-13.73	0.14	0.24	0.06	0.00	9.50	0.00	0.00
80395.00	-13.73	0.14	0.16	0.08	0.00	9.25	0.00	0.00
80505.00	-13.73	0.13	0.35	0.12	0.00	9.00	0.00	0.00
80614.00	-26.59	0.03	0.12	0.13	0.00	8.75	-0.30	2.31
80711.00	-26.59	0.00	0.15	0.14	0.00	8.69	-0.39	2.72
80808.00	-26.59	0.00	0.34	0.18	0.00	8.94	-0.27	1.50
80907.00	-26.42	0.00	0.15	0.19	0.00	9.19	0.00	0.00
81003.00	-26.42	0.00	0.11	0.20	0.00	9.44	0.00	0.00
81099.00	-26.42	0.00	0.00	0.20	0.00	9.69	0.00	0.00
81197.00	-26.57	0.01	-0.06	0.20	0.00	9.94	0.00	0.00
81291.00	-26.57	0.00	-0.06	0.19	0.00	10.00	0.00	0.00
81385.00	-26.57	0.00	-0.03	0.19	0.00	10.00	0.00	0.00
81480.00	-26.57	0.04	-0.02	0.19	0.00	10.00	0.00	0.00
81580.00	-26.59	0.08	0.14	0.20	0.00	10.00	-0.21	1.02
81679.00	-13.53	0.14	0.19	0.22	0.00	10.00	-0.08	0.36
81789.00	-13.79	0.18	-0.19	0.20	0.00	10.00	0.00	0.00
81897.00	-13.79	0.17	-0.11	0.19	0.00	10.00	0.00	0.00
82003.00	-13.79	0.21	-0.03	0.19	0.00	10.00	0.00	0.00
82112.00	-13.79	0.28	-0.11	0.17	0.00	10.00	0.00	0.00
82219.00	-13.79	0.38	-0.65	0.10	0.00	9.75	0.00	0.00
82327.00	-13.79	0.41	-0.49	0.05	0.00	9.50	0.00	0.00
82435.00	-9.99	0.42	-1.20	-0.08	0.00	9.75	0.00	0.00
82539.00	-9.99	0.37	-0.07	-0.09	0.00	10.00	0.00	0.00
82647.00	-9.99	0.37	-0.04	-0.09	0.00	10.00	0.00	0.00
82754.00	-10.29	0.42	-0.07	-0.10	0.00	10.00	0.11	1.13
82862.00	-10.29	0.44	-0.61	-0.16	0.00	10.00	0.31	1.90
82970.00	-10.31	0.43	0.17	-0.15	0.00	10.00	1.10	7.49
83078.00	-10.29	0.41	-0.58	-0.21	0.00	9.97	0.44	2.08
83185.00	-9.99	0.35	-0.12	-0.22	0.00	10.00	0.00	0.00
83294.00	-10.31	0.33	0.44	-0.17	0.00	10.00	0.97	5.54
83401.00	-10.31	0.33	0.66	-0.10	0.00	10.00	0.99	9.61
83510.00	-10.31	0.28	0.36	-0.06	0.00	10.00	0.57	8.97
83617.00	-10.31	0.26	0.31	-0.03	0.00	10.00	0.26	8.85
83726.00	-13.53	0.22	0.31	0.00	0.00	9.75	-0.04	9.52
83836.00	-26.59	0.09	0.29	0.04	0.00	9.50	-0.37	10.20
83935.00	-26.59	0.03	0.29	0.06	0.00	9.25	-0.62	9.64
84032.00	-26.59	0.03	0.46	0.11	0.00	9.00	-1.08	9.87
84129.00	-26.59	0.01	0.08	0.12	0.00	8.75	-1.24	10.55
84228.00	-26.59	0.00	0.14	0.13	0.00	8.50	-1.47	11.23
84325.00	-26.59	0.00	0.10	0.14	0.00	8.25	-1.52	10.80
84422.00	-26.59	0.00	0.25	0.16	0.00	8.50	-1.65	9.93
84519.00	-26.42	0.00	0.20	0.18	0.00	8.75	0.00	0.00
84616.00	-26.42	0.00	0.15	0.20	0.00	9.00	0.00	0.00
84713.00	-26.59	0.01	0.05	0.20	0.00	9.25	-0.02	0.09
84810.00	-26.42	0.00	0.17	0.22	0.00	9.50	0.00	0.00
84908.00	-26.42	0.01	0.08	0.23	0.00	9.75	0.00	0.00
85004.00	-26.42	0.00	0.07	0.23	0.00	10.00	0.00	0.00
85100.00	-26.42	0.00	0.06	0.24	0.00	10.00	0.00	0.00
85196.00	-26.42	0.01	0.10	0.25	0.00	10.00	0.00	0.00
85294.00	-26.42	0.00	0.12	0.26	0.00	10.00	0.00	0.00
85390.00	-26.42	0.02	0.07	0.27	0.00	10.00	0.00	0.00
85487.00	-26.57	0.06	-0.12	0.26	0.00	10.00	0.00	0.00
85581.00	-13.79	0.13	-0.13	0.24	0.00	10.00	0.00	0.00
85690.00	-13.79	0.16	-0.37	0.20	0.00	10.00	0.00	0.00
85796.00	-13.79	0.22	-0.19	0.18	0.00	10.00	0.00	0.00
85904.00	-13.79	0.27	-0.12	0.17	0.00	10.00	0.00	0.00
86011.00	-13.79	0.34	-0.30	0.14	0.00	10.00	0.00	0.00
86118.00	-13.79	0.39	-0.43	0.09	0.00	9.75	0.00	0.00
86226.00	-13.79	0.41	-0.46	0.04	0.00	9.50	0.00	0.00
86333.00	-9.99	0.36	-0.48	-0.01	0.00	9.75	0.00	0.00
86441.00	-9.99	0.33	-0.12	-0.02	0.00	10.00	0.00	0.00
86549.00	-10.01	0.31	0.09	-0.01	0.00	10.00	0.00	0.00
86660.00	-9.99	0.36	-0.02	-0.01	0.00	10.00	0.00	0.00
86767.00	-9.99	0.42	-0.06	-0.02	0.00	10.00	0.00	0.00
86875.00	-9.99	0.43	-0.84	-0.11	0.00	10.00	0.00	0.00
86979.00	-10.01	0.40	0.07	-0.10	0.00	10.00	0.00	0.00
87090.00	-10.01	0.37	0.21	-0.08	0.00	10.00	0.00	0.00
87200.00	-10.01	0.41	0.28	-0.05	0.00	10.00	0.00	0.00
87311.00	-10.01	0.45	0.06	-0.04	0.00	10.00	0.00	0.00
87424.00	-9.99	0.46	-0.65	-0.12	0.00	10.00	0.00	0.00
87531.00	-10.01	0.44	0.37	-0.08	0.00	10.00	0.00	0.00
87643.00	-9.99	0.40	-0.12	-0.09	0.00	10.00	0.00	0.00
87750.00	-10.31	0.44	0.16	-0.07	0.00	10.00	0.01	0.09
87859.00	-10.31	0.45	0.10	-0.06	0.00	10.00	0.16	2.64
87966.00	-10.31	0.45	0.49	-0.01	0.00	10.00	0.00	0.09
88075.00	-9.99	0.42	-0.32	-0.04	0.00	10.00	0.00	0.00
88182.00	-10.01	0.40	0.11	-0.03	0.00	10.00	0.00	0.00
88293.00	-10.01	0.44	0.01	-0.03	0.00	10.00	0.00	0.00
88403.00	-10.01	0.45	0.05	-0.03	0.00	10.00	0.00	0.00
88514.00	-10.31	0.42	0.08	-0.02	0.00	10.00	0.00	0.18
88623.00	-10.31	0.42	0.08	-0.01	0.00	10.00	0.00	0.37
88731.00	-13.53	0.44	0.07	0.00	0.00	9.75	-0.00	4.36
88843.00	-13.53	0.40	0.07	0.01	0.00	9.50	-0.02	2.64
88953.00	-10.29	0.16	-0.27	-0.02	0.00	9.75	0.04	1.72
89061.00	-10.31	0.32	0.19	-0.00	0.00	10.00	0.01	4.70
89168.00	-10.29	0.19	-0.15	-0.02	0.00	10.00	0.12	6.82
89277.00	-10.29	0.43	-0.18	-0.04	0.00	10.00	0.07	1.82
89383.00	-4.51	0.04	0.25	-0.01	0.00	10.00	0.00	0.09
89482.00	-9.99	0.12	-0.12	-0.02	0.00	10.00	0.00	0.00
89588.00	-4.51	0.05	0.10	-0.01	0.00	10.00	0.03	2.43
89687.00	-26.59	0.03	0.26	0.01	0.00	9.75	-0.01	1.04
89784.00	-26.74	0.04	-0.13	0.00	0.00	9.50	-0.00	1.43
89879.00	-4.60	0.04	-0.84	-0.08	0.00	9.75	0.04	0.56
89973.00	-4.55	0.04	-0.50	-0.13	0.00	10.00	0.01	0.09
90068.00	-4.52	0.04	0.17	-0.11	0.00	10.00	0.00	0.00
90166.00	-4.51	0.04	0.05	-0.10	0.00	10.00	0.03	0.28
90263.00	-10.01	0.17	0.04	-0.10	0.00	9.98	0.00	0.00
90373.00	-10.01	0.22	0.14	-0.09	0.00	10.00	0.00	0.00
90483.00	-4.57	0.04	-0.12	-0.10	0.00	10.00	0.00	0.00
90577.00	-4.52	0.08	0.45	-0.06	0.00	10.00	0.00	0.00
90675.00	-10.01	0.48	0.26	-0.03	0.00	10.00	0.00	0.00
90784.00	-9.99	0.19	-0.30	-0.06	0.00	10.00	0.00	0.00
90893.00	-9.99	0.16	-0.15	-0.08	0.00	10.00	0.00	0.00
90999.00	-9.99	0.32	-0.05	-0.09	0.00	10.00	0.00	0.00
91107.00	-10.01	0.22	0.15	-0.07	0.00	10.00	0.00	0.00
91216.00	-4.52	0.05	0.28	-0.04	0.00	10.00	0.00	0.00
91314.00	-4.57	0.04	-0.18	-0.06	0.00	10.00	0.00	0.00
91409.00	-21.56	0.54	0.44	-0.02	0.00	10.00	0.00	0.00
91530.00	-13.73	0.13	0.19	0.01	0.00	9.75	0.00	0.00
91638.00	-26.42	0.05	0.15	0.02	0.00	9.50	0.00	0.00
91736.00	-13.73	0.15	0.18	0.04	0.00	9.25	0.00	0.00
91846.00	-13.73	0.46	0.07	0.05	0.00	9.00	0.00	0.00
91956.00	-13.79	0.16	-0.06	0.04	0.00	8.75	0.00	0.00
92062.00	-26.57	0.04	-0.13	0.03	0.00	8.50	0.00	0.00
92156.00	-26.42	0.03	0.02	0.03	0.00	8.25	0.00	0.00
92254.00	-26.59	0.03	0.20	0.05	0.00	8.00	-0.06	1.13
92351.00	-20.01	0.03	0.34	0.08	0.00	7.75	0.00	0.00
92448.00	-19.99	0.03	0.44	0.12	0.00	7.76	-0.25	2.01
92547.00	-20.10	0.03	-0.24	0.10	0.00	7.51	-0.16	1.62
92641.00	-10.27	0.14	-0.14	0.09	0.00	7.26	-0.21	2.42
92750.00	-10.24	0.11	0.20	0.11	0.00	7.01	-0.61	5.59
92860.00	-20.10	0.03	-0.10	0.10	0.00	6.87	-0.81	8.17
92955.00	-20.10	0.03	-0.37	0.06	0.00	6.62	-0.48	7.55
93050.00	-20.10	0.04	-0.06	0.06	0.00	6.37	-0.32	5.50
93146.00	-20.10	0.05	-0.22	0.04	0.00	6.12	-0.29	7.82
93240.00	-20.10	0.04	-0.16	0.02	0.00	5.87	-0.19	8.72
93335.00	-19.99	0.03	0.16	0.04	0.00	5.62	-0.32	8.59
93432.00	-20.10	0.03	-0.25	0.01	0.00	5.37	-0.12	8.33
93527.00	-20.10	0.04	-0.04	0.01	0.00	5.12	-0.08	7.95
93622.00	-20.10	0.04	-0.05	0.01	0.00	4.87	-0.04	6.95
93716.00	-19.99	0.03	0.05	0.01	0.00	4.62	-0.07	6.58
93812.00	-20.10	0.03	-0.02	0.01	0.00	4.37	-0.05	5.39
93907.00	-19.99	0.04	0.17	0.02	0.00	4.12	-0.13	5.50
94005.00	-10.24	0.11	0.14	0.04	0.00	3.87	-0.21	5.50
94114.00	-20.10	0.04	-0.07	0.03	0.00	3.62	-0.18	5.74
94209.00	-20.10	0.04	-0.17	0.01	0.00	3.37	-0.10	6.94
94304.00	-19.99	0.03	0.32	0.04	0.00	3.12	-0.30	6.69
94400.00	-19.99	0.03	0.09	0.05	0.00	2.87	-0.36	6.81
94497.00	-20.10	0.03	-0.24	0.03	0.00	2.62	-0.19	6.45
94593.00	-19.99	0.03	0.31	0.06	0.00	2.37	-0.47	7.94
94690.00	-20.10	0.03	-0.30	0.03	0.00	2.12	-0.19	6.33
94785.00	-20.10	0.04	-0.01	0.03	0.00	1.87	-0.20	6.94
94879.00	-20.10	0.03	-0.17	0.01	0.00	1.62	-0.09	6.58
94974.00	-19.99	0.04	0.52	0.06	0.00	1.37	-0.44	7.06
95072.00	-20.10	0.03	-0.13	0.05	0.00	1.12	-0.46	9.11
95167.00	-20.10	0.04	-0.04	0.05	0.00	0.87	-0.44	9.65
95261.00	-20.10	0.03	-0.16	0.03	0.00	0.62	-0.29	9.25
95355.00	-6.51	0.04	-0.47	-0.01	0.00	0.87	0.12	9.79
95450.00	-19.99	0.03	0.26	0.01	0.00	0.62	-0.12	10.21
95547.00	-6.51	0.03	-0.40	-0.03	0.00	0.87	0.29	10.76
95641.00	-6.51	0.04	-0.49	-0.07	0.00	1.12	0.78	10.73
95736.00	-6.49	0.03	0.16	-0.06	0.00	1.37	0.63	10.89
95836.00	-6.51	0.03	-0.14	-0.07	0.00	1.62	0.76	10.60
95935.00	-6.51	0.03	-0.36	-0.11	0.00	1.87	1.12	10.42
96033.00	-6.51	0.03	-0.11	-0.12	0.00	2.12	1.29	10.83
96133.00	-6.51	0.03	-0.35	-0.15	0.00	2.37	1.48	9.55
96232.00	-6.51	0.03	-0.12	-0.17	0.00	2.62	1.31	7.84
96330.00	-6.51	0.03	-0.13	-0.18	0.00	2.87	1.85	10.32
96430.00	-6.49	0.03	0.23	-0.16	0.00	3.12	1.60	10.22
96529.00	-6.51	0.03	-0.02	-0.16	0.00	3.37	1.68	10.63
96627.00	-6.41	0.04	0.29	-0.13	0.00	3.62	0.00	0.00
96727.00	-6.51	0.03	-0.75	-0.20	0.00	3.60	0.02	0.09
96826.00	-6.43	0.04	-0.67	-0.27	0.00	3.35	0.00	0.00
96924.00	-6.49	0.03	0.19	-0.25	0.00	3.22	0.07	0.27
97026.00	-6.49	0.04	0.22	-0.23	0.00	3.28	1.41	6.05
97125.00	-6.49	0.03	0.43	-0.19	0.00	3.53	0.03	0.18
97225.00	-6.41	0.04	0.12	-0.17	0.00	3.78	0.00	0.00
97323.00	-6.51	0.03	-0.17	-0.19	0.00	4.03	0.05	0.27
97420.00	-6.43	0.04	-0.53	-0.24	0.00	4.07	0.00	0.00
97519.00	-6.51	0.03	-0.00	-0.24	0.00	4.32	0.09	0.36
97617.00	-6.41	0.04	0.32	-0.21	0.00	4.57	0.00	0.00
97717.00	-6.43	0.04	-0.48	-0.26	0.00	4.56	0.00	0.00
97816.00	-6.43	0.03	-0.55	-0.31	0.00	4.31	0.00	0.00
97914.00	-6.49	0.04	0.38	-0.28	0.00	4.29	0.10	0.36
98015.00	-0.89	0.04	-0.60	-0.34	0.00	4.54	1.01	2.89
98113.00	-6.49	0.04	0.52	-0.29	0.00	4.63	2.57	8.75
98212.00	-6.49	0.04	0.81	-0.21	0.00	4.58	0.10	0.46
98311.00	-6.51	0.04	-0.04	-0.21	0.00	4.83	0.06	0.27
98410.00	-6.41	0.04	0.14	-0.20	0.00	5.01	0.00	0.00
98508.00	-6.51	0.04	-0.11	-0.21	0.00	5.26	0.08	0.36
98608.00	-6.51	0.04	-0.38	-0.24	0.00	5.49	0.87	3.49
98707.00	-6.51	0.05	-0.05	-0.25	0.00	5.74	0.09	0.36
98805.00	-6.49	0.05	0.20	-0.23	0.00	5.80	0.06	0.27
98905.00	-6.49	0.04	0.32	-0.20	0.00	6.05	0.05	0.27
99005.00	-6.41	0.05	0.25	-0.17	0.00	6.30	0.00	0.00
99102.00	-6.49	0.05	0.11	-0.16	0.00	6.55	0.06	0.37
99203.00	-6.41	0.05	0.13	-0.15	0.00	6.80	0.00	0.00
99301.00	-6.51	0.05	-0.20	-0.17	0.00	7.05	0.14	0.83
99399.00	-6.43	0.05	-0.47	-0.22	0.00	7.30	0.00	0.00
99499.00	-6.51	0.05	-0.53	-0.27	0.00	7.20	0.07	0.27
99598.00	-6.41	0.05	0.32	-0.24	0.00	7.36	0.00	0.00
99697.00	-6.49	0.05	0.02	-0.23	0.00	7.16	0.09	0.36
99796.00	-6.41	0.05	0.09	-0.23	0.00	7.10	0.00	0.00
99895.00	-6.51	0.06	-0.09	-0.24	0.00	7.35	0.76	3.18
99994.00	-6.49	0.05	0.26	-0.21	0.00	7.60	1.27	5.96
100093.00	-6.51	0.05	-0.07	-0.22	0.00	7.85	1.55	7.02
100192.00	-6.43	0.06	-0.46	-0.26	0.00	7.90	0.00	0.00
100291.00	-6.51	0.05	-0.06	-0.27	0.00	8.15	1.77	6.46
100389.00	-4.52	0.05	0.27	-0.24	0.00	8.34	0.00	0.00
100489.00	-4.55	0.06	-0.11	-0.25	0.00	8.59	0.12	0.45
100588.00	-4.51	0.05	0.13	-0.24	0.00	8.62	1.51	6.15
100686.00	-4.55	0.06	-0.29	-0.27	0.00	8.87	0.12	0.45
100786.00	-4.51	0.05	0.11	-0.26	0.00	8.79	1.34	5.10
100885.00	-4.57	0.06	-0.34	-0.29	0.00	9.00	0.00	0.00
100983.00	-4.52	0.06	0.79	-0.21	0.00	9.25	0.00	0.00
101083.00	-4.51	0.05	0.05	-0.21	0.00	9.33	0.04	0.18
101182.00	-4.55	0.06	-0.25	-0.23	0.00	9.58	1.47	6.16
101280.00	-4.51	0.06	0.10	-0.22	0.00	9.67	1.44	6.30
101380.00	-4.51	0.06	0.11	-0.21	0.00	9.82	1.40	6.43
101479.00	-4.55	0.05	-0.09	-0.22	0.00	10.00	1.43	6.30
101577.00	-4.55	0.06	-0.20	-0.24	0.00	10.00	1.46	5.92
101677.00	-4.51	0.06	0.22	-0.22	0.00	10.00	1.38	6.18
101776.00	-4.55	0.06	-0.21	-0.24	0.00	10.00	0.04	0.18
101874.00	-4.55	0.06	-0.15	-0.26	0.00	10.00	1.60	6.13
101974.00	-4.55	0.06	-0.44	-0.30	0.00	10.00	1.83	5.94
102073.00	-0.28	0.06	-0.26	-0.33	0.00	10.00	2.50	7.41
102172.00	-0.28	0.06	-0.02	-0.33	0.00	10.00	0.06	0.17
102270.00	-4.52	0.06	0.30	-0.30	0.00	10.00	0.00	0.00
102370.00	-4.51	0.06	0.03	-0.29	0.00	9.75	0.11	0.36
102469.00	-4.51	0.06	0.56	-0.24	0.00	10.00	0.04	0.18
102567.00	-4.51	0.06	0.04	-0.23	0.00	9.98	0.54	2.27
102667.00	-4.51	0.06	0.25	-0.21	0.00	10.00	0.53	2.48
102766.00	-4.55	0.07	-0.58	-0.27	0.00	10.00	0.64	2.35
102864.00	-4.51	0.06	0.06	-0.26	0.00	9.88	0.79	2.96
102964.00	-4.55	0.06	-0.22	-0.28	0.00	10.00	0.74	2.54
103063.00	-4.51	0.06	0.03	-0.28	0.00	9.75	0.82	2.84
103161.00	-4.55	0.06	-0.10	-0.29	0.00	10.00	0.94	3.14
103261.00	-4.55	0.06	-0.22	-0.31	0.00	10.00	1.95	6.03
103360.00	-0.28	0.06	-0.32	-0.34	0.00	10.00	2.10	5.85
103458.00	-4.49	0.06	0.97	-0.25	0.00	10.00	1.66	6.49
103558.00	-4.49	0.06	1.07	-0.14	0.00	10.00	1.04	7.24
103657.00	-4.51	0.05	0.14	-0.13	0.00	10.00	1.00	7.76
103755.00	-4.55	0.06	-0.07	-0.14	0.00	10.00	1.08	7.88
103855.00	-4.51	0.05	0.06	-0.13	0.00	10.00	0.96	7.38
103954.00	-4.49	0.05	0.87	-0.04	0.00	10.00	0.27	6.09
104052.00	-4.51	0.05	0.21	-0.02	0.00	10.00	0.17	7.57
104152.00	-4.55	0.05	-0.29	-0.05	0.00	10.00	0.40	7.81
104251.00	-4.51	0.05	0.12	-0.04	0.00	10.00	0.32	8.07
104350.00	-4.55	0.04	-0.01	-0.04	0.00	10.00	0.33	8.07
104449.00	-4.55	0.05	-0.36	-0.08	0.00	10.00	0.73	9.50
104548.00	-4.51	0.04	0.22	-0.06	0.00	10.00	0.50	9.11
104647.00	-4.51	0.05	0.15	-0.04	0.00	10.00	0.38	9.52
104745.00	-4.55	0.04	-0.09	-0.05	0.00	10.00	0.46	9.51
104845.00	-4.55	0.05	-0.09	-0.06	0.00	10.00	0.55	9.51
104944.00	-4.55	0.05	-0.22	-0.08	0.00	10.00	0.75	9.49
105042.00	-4.55	0.05	-0.52	-0.13	0.00	10.00	1.23	9.44
105142.00	-4.55	0.05	-0.27	-0.16	0.00	10.00	1.51	9.54
105241.00	-4.51	0.05	0.25	-0.13	0.00	10.00	1.27	9.58
105339.00	-4.51	0.05	0.26	-0.11	0.00	10.00	0.65	6.06
105439.00	-4.55	0.05	-0.35	-0.14	0.00	10.00	1.35	9.56
105538.00	-4.55	0.05	-0.11	-0.15	0.00	10.00	1.40	9.15
105636.00	-4.51	0.06	0.35	-0.12	0.00	10.00	0.87	7.39
105736.00	-4.51	0.05	0.05	-0.11	0.00	10.00	0.62	5.47
105835.00	-4.55	0.06	-0.70	-0.18	0.00	10.00	0.99	5.42
105933.00	-4.51	0.06	0.20	-0.16	0.00	10.00	0.77	4.75
106033.00	-4.55	0.05	-0.21	-0.18	0.00	10.00	1.02	5.53
106132.00	-10.29	0.16	-0.27	-0.21	0.00	9.75	1.07	5.05
106240.00	-4.51	0.05	0.47	-0.16	0.00	10.00	0.83	5.21
106338.00	-4.55	0.05	-0.47	-0.20	0.00	10.00	1.00	4.83
106432.00	-4.51	0.06	0.41	-0.17	0.00	10.00	0.91	5.43
106530.00	-4.55	0.05	-0.66	-0.23	0.00	10.00	1.18	5.02
106627.00	-4.51	0.07	0.77	-0.16	0.00	10.00	0.83	5.32
106726.00	-4.55	0.05	-0.57	-0.21	0.00	10.00	1.13	5.27
106825.00	-4.55	0.06	-0.44	-0.26	0.00	10.00	1.36	5.21
106924.00	-4.51	0.06	0.37	-0.22	0.00	10.00	1.02	4.59
107023.00	-4.51	0.06	0.09	-0.21	0.00	10.00	1.19	5.62
107122.00	-4.55	0.06	-0.15	-0.22	0.00	10.00	1.25	5.48
107220.00	-4.55	0.06	-0.33	-0.26	0.00	10.00	1.79	6.84
107320.00	-4.55	0.06	-0.17	-0.27	0.00	10.00	2.01	7.17
107419.00	-4.55	0.06	-0.34	-0.31	0.00	10.00	2.36	7.46
107517.00	-0.28	0.06	-0.51	-0.36	0.00	10.00	2.73	7.33
107617.00	-0.23	0.06	0.14	-0.34	0.00	10.00	2.97	8.34
107716.00	-4.51	0.07	0.31	-0.31	0.00	9.99	2.71	8.43
107814.00	-0.28	0.06	-0.04	-0.32	0.00	10.00	2.75	8.42
107914.00	-0.28	0.06	-0.11	-0.33	0.00	10.00	2.88	8.52
108013.00	-0.28	0.05	-0.47	-0.37	0.00	10.00	3.27	8.37
108111.00	-0.28	0.07	-0.01	-0.37	0.00	10.00	3.28	8.37
108211.00	-0.28	0.06	-0.09	-0.38	0.00	10.00	3.40	8.46
108310.00	-0.28	0.06	-0.60	-0.44	0.00	10.00	3.90	8.25
108408.00	-0.23	0.06	0.65	-0.38	0.00	10.00	3.41	8.60
108508.00	-0.28	0.06	-0.25	-0.40	0.00	10.00	3.57	8.39
108607.00	-0.23	0.06	0.54	-0.35	0.00	10.00	3.03	8.32
108705.00	-4.51	0.06	0.57	-0.29	0.00	10.00	2.67	8.86
108805.00	-4.51	0.06	0.04	-0.29	0.00	9.75	2.48	8.37
108904.00	-4.51	0.06	0.29	-0.26	0.00	9.93	2.37	8.95
109003.00	-4.55	0.06	-0.13	-0.27	0.00	10.00	2.35	8.40
109102.00	-4.51	0.05	0.36	-0.24	0.00	10.00	2.14	8.87
109201.00	-4.51	0.06	0.18	-0.22	0.00	10.00	1.90	8.52
109300.00	-4.55	0.06	-0.01	-0.22	0.00	10.00	2.00	8.90
109399.00	-4.51	0.06	0.02	-0.22	0.00	10.00	1.89	8.52
109498.00	-4.55	0.06	-0.49	-0.27	0.00	10.00	2.48	9.06
109597.00	-4.55	0.05	-0.28	-0.29	0.00	10.00	2.65	8.73
109696.00	-4.51	0.06	0.30	-0.26	0.00	10.00	2.53	9.32
109795.00	-4.55	0.06	-0.28	-0.29	0.00	10.00	2.63	8.73
109894.00	-4.51	0.06	0.29	-0.26	0.00	10.00	2.52	9.32
109992.00	-4.55	0.06	-0.12	-0.28	0.00	10.00	2.37	8.40
110092.00	-4.51	0.06	0.04	-0.27	0.00	9.81	2.59	9.31
110191.00	-4.51	0.05	0.13	-0.26	0.00	9.76	2.23	8.44
110289.00	-4.55	0.06	-0.15	-0.27	0.00	10.00	2.46	8.79
110389.00	-4.51	0.06	0.27	-0.25	0.00	10.00	2.15	8.59
110488.00	-4.55	0.06	-0.46	-0.29	0.00	10.00	2.58	8.61
110586.00	-4.55	0.06	-0.23	-0.31	0.00	10.00	2.89	8.93
110686.00	-0.28	0.06	-0.25	-0.34	0.00	10.00	3.12	8.86
110785.00	-0.28	0.06	-0.50	-0.39	0.00	10.00	3.61	8.82
110883.00	-0.23	0.06	0.21	-0.37	0.00	10.00	3.38	8.76
110983.00	-0.28	0.05	-0.51	-0.42	0.00	10.00	3.71	8.33
111082.00	-0.23	0.06	0.40	-0.38	0.00	10.00	3.04	7.62
111181.00	-0.28	0.06	-0.03	-0.38	0.00	10.00	3.45	8.59
111280.00	-0.28	0.06	-0.26	-0.41	0.00	10.00	3.73	8.62
111379.00	-0.23	0.06	0.14	-0.39	0.00	10.00	3.66	8.79
111478.00	-0.23	0.07	0.12	-0.38	0.00	10.00	3.56	8.83
111577.00	-0.23	0.06	0.15	-0.37	0.00	10.00	3.43	8.89
111676.00	-0.23	0.06	0.30	-0.34	0.00	10.00	2.99	8.48
111775.00	-4.51	0.06	0.77	-0.26	0.00	10.00	2.44	9.07
111874.00	-4.51	0.06	0.02	-0.26	0.00	9.83	2.32	8.69
111973.00	-4.51	0.06	0.69	-0.19	0.00	10.00	1.79	9.22
112072.00	-4.51	0.06	0.16	-0.18	0.00	10.00	1.57	8.85
112171.00	-4.55	0.06	-0.17	-0.19	0.00	10.00	1.75	8.95
112270.00	-4.55	0.06	-0.44	-0.24	0.00	10.00	2.08	8.61
112369.00	-4.55	0.06	-0.44	-0.28	0.00	10.00	2.56	8.89
112467.00	-4.51	0.06	0.17	-0.26	0.00	10.00	2.31	8.55
112567.00	-4.51	0.06	0.34	-0.23	0.00	10.00	2.11	9.01
112666.00	-4.51	0.06	0.28	-0.20	0.00	10.00	1.81	8.81
112764.00	-4.51	0.06	0.55	-0.15	0.00	10.00	1.39	9.29
112864.00	-4.55	0.06	-0.20	-0.17	0.00	10.00	1.46	8.60
112963.00	-4.55	0.06	-0.03	-0.17	0.00	10.00	1.54	8.86
113061.00	-4.55	0.06	-0.04	-0.18	0.00	10.00	1.62	9.11
113161.00	-4.55	0.06	-0.41	-0.22	0.00	10.00	1.99	9.04
113260.00	-4.55	0.06	-0.04	-0.22	0.00	10.00	2.39	10.64
113358.00	-4.55	0.07	-0.23	-0.24	0.00	10.00	2.23	8.98
113458.00	-4.55	0.06	-0.09	-0.25	0.00	10.00	2.21	8.58
113557.00	-4.55	0.06	-0.07	-0.26	0.00	10.00	2.40	9.08
113656.00	-4.51	0.06	0.16	-0.24	0.00	10.00	1.44	5.80
113755.00	-4.51	0.06	0.17	-0.23	0.00	10.00	1.42	6.18
113854.00	-4.51	0.06	0.02	-0.22	0.00	10.00	1.38	6.06
113953.00	-4.51	0.06	0.08	-0.22	0.00	10.00	1.41	6.43
114052.00	-4.55	0.06	-0.07	-0.22	0.00	10.00	1.45	6.42
114151.00	-4.51	0.06	0.34	-0.19	0.00	10.00	1.42	7.43
114250.00	-4.55	0.06	-0.01	-0.19	0.00	10.00	0.05	0.27
114349.00	-4.52	0.06	0.19	-0.17	0.00	10.00	0.00	0.00
114448.00	-4.51	0.06	0.02	-0.17	0.00	10.00	1.27	7.46
114547.00	-4.55	0.06	-0.08	-0.18	0.00	10.00	1.33	7.45
114646.00	-4.55	0.06	-0.01	-0.18	0.00	10.00	1.38	7.70
114745.00	-4.55	0.06	-0.10	-0.19	0.00	10.00	1.46	7.68
114844.00	-4.51	0.06	0.03	-0.18	0.00	10.00	1.37	7.32
114942.00	-4.51	0.06	0.16	-0.17	0.00	10.00	1.32	7.71
115042.00	-4.55	0.06	-0.23	-0.19	0.00	10.00	1.40	7.18
115141.00	-4.55	0.06	-0.11	-0.20	0.00	10.00	1.55	7.54
115239.00	-4.55	0.06	-0.05	-0.21	0.00	10.00	1.53	7.28
115339.00	-4.51	0.06	0.15	-0.19	0.00	10.00	1.49	7.68
115438.00	-4.51	0.06	0.54	-0.14	0.00	10.00	0.98	7.00
115536.00	-4.55	0.06	-0.13	-0.15	0.00	10.00	0.94	6.14
115636.00	-4.51	0.06	0.06	-0.15	0.00	10.00	1.10	7.49
115735.00	-4.51	0.05	0.31	-0.12	0.00	10.00	0.77	6.66
115834.00	-4.51	0.06	0.13	-0.10	0.00	10.00	0.78	7.53
115933.00	-4.51	0.06	0.08	-0.09	0.00	10.00	0.86	9.08
116032.00	-4.55	0.06	-0.18	-0.11	0.00	10.00	0.98	8.67
116131.00	-4.55	0.06	-0.25	-0.14	0.00	10.00	1.22	8.77
116230.00	-4.55	0.06	-0.04	-0.14	0.00	10.00	0.90	6.27
116329.00	-4.51	0.06	0.26	-0.12	0.00	10.00	0.81	6.90
116428.00	-4.51	0.06	0.58	-0.06	0.00	10.00	0.39	6.45
116527.00	-4.55	0.06	-0.25	-0.08	0.00	10.00	0.20	2.32
116626.00	-4.55	0.06	-0.52	-0.14	0.00	10.00	0.79	5.80
116725.00	-4.55	0.05	-0.23	-0.16	0.00	10.00	0.92	5.79
116824.00	-4.51	0.06	0.15	-0.14	0.00	10.00	0.89	6.15
116923.00	-10.29	0.11	-0.61	-0.20	0.00	9.75	1.26	6.09
117029.00	-4.55	0.06	-0.50	-0.26	0.00	9.93	1.64	6.25
117125.00	-10.31	0.26	0.41	-0.22	0.00	9.68	1.79	8.14
117232.00	-10.29	0.23	-0.76	-0.30	0.00	9.43	2.48	8.09
117340.00	-4.51	0.05	0.31	-0.26	0.00	9.58	2.11	7.80
117437.00	-10.36	0.16	0.90	-0.18	0.00	9.33	1.49	8.33
117547.00	-4.51	0.05	0.19	-0.16	0.00	9.58	1.24	7.85
117644.00	-4.55	0.05	-0.01	-0.16	0.00	9.83	1.23	7.72
117738.00	-4.60	0.05	-0.92	-0.24	0.00	10.00	2.14	8.59
117832.00	-4.55	0.05	-0.55	-0.30	0.00	9.93	2.66	8.73
117926.00	-0.28	0.07	-0.26	-0.32	0.00	10.00	2.96	8.91
118021.00	-4.51	0.05	0.30	-0.29	0.00	10.00	2.62	8.74
118117.00	-4.51	0.08	0.02	-0.29	0.00	9.76	2.60	8.74
118215.00	-0.32	0.05	-0.87	-0.37	0.00	10.00	3.33	8.49
118309.00	-0.28	0.05	-0.39	-0.41	0.00	10.00	3.64	8.36
118408.00	-0.23	0.06	0.46	-0.37	0.00	10.00	3.11	8.15
118507.00	-0.28	0.05	-0.49	-0.41	0.00	10.00	3.61	8.23
118606.00	-0.23	0.06	0.39	-0.37	0.00	10.00	3.20	8.12
118705.00	-4.51	0.06	0.73	-0.30	0.00	10.00	2.72	8.71
118804.00	-4.51	0.06	0.03	-0.30	0.00	9.75	2.58	8.34
118903.00	-0.28	0.06	-0.26	-0.33	0.00	10.00	2.92	8.64
119002.00	-0.28	0.06	-0.32	-0.36	0.00	10.00	3.05	8.18
119101.00	-0.28	0.06	-0.09	-0.37	0.00	10.00	3.32	8.64
119200.00	-0.23	0.06	0.21	-0.35	0.00	10.00	3.00	8.33
119299.00	-4.51	0.08	0.46	-0.30	0.00	10.00	2.73	8.84
119398.00	-4.55	0.06	-0.07	-0.31	0.00	10.00	2.67	8.45
119497.00	-4.51	0.06	0.14	-0.29	0.00	9.84	2.67	8.86
119596.00	-4.51	0.06	0.78	-0.22	0.00	10.00	1.89	8.65
119695.00	-4.51	0.05	0.27	-0.19	0.00	10.00	1.76	9.22
119794.00	-4.51	0.06	0.21	-0.17	0.00	10.00	1.50	8.86
119892.00	-4.55	0.06	-0.57	-0.22	0.00	10.00	1.99	8.77
119992.00	-4.51	0.06	0.50	-0.17	0.00	10.00	1.62	9.25
120091.00	-4.51	0.06	0.54	-0.12	0.00	10.00	1.00	8.28
120190.00	-4.51	0.06	0.25	-0.10	0.00	10.00	0.88	9.21
120289.00	-4.55	0.06	-0.15	-0.11	0.00	10.00	0.96	8.67
120388.00	-4.55	0.05	-0.13	-0.12	0.00	10.00	1.07	8.66
120487.00	-4.55	0.06	-0.42	-0.16	0.00	10.00	1.49	9.00
120586.00	-4.51	0.06	0.42	-0.12	0.00	10.00	1.11	9.05
120685.00	-4.51	0.06	0.14	-0.11	0.00	10.00	0.94	8.68
120784.00	-4.55	0.06	-0.11	-0.12	0.00	10.00	1.08	9.06
120883.00	-4.55	0.06	-0.31	-0.15	0.00	10.00	1.36	9.02
120982.00	-4.55	0.06	-0.15	-0.16	0.00	10.00	1.49	9.00
121081.00	-4.51	0.06	0.20	-0.14	0.00	10.00	1.20	8.25
121180.00	-4.51	0.06	0.07	-0.14	0.00	10.00	1.21	8.77
121279.00	-4.51	0.06	0.01	-0.14	0.00	10.00	1.19	8.65
121378.00	-4.55	0.06	-0.01	-0.14	0.00	10.00	1.25	9.04
121477.00	-4.55	0.06	-0.01	-0.14	0.00	10.00	1.18	8.51
121576.00	-4.51	0.06	0.02	-0.14	0.00	10.00	1.19	8.65
121675.00	-4.51	0.05	0.38	-0.10	0.00	10.00	0.82	8.29
121774.00	-4.51	0.06	0.11	-0.09	0.00	10.00	0.79	8.96
121873.00	-4.55	0.06	-0.53	-0.14	0.00	10.00	1.15	8.13
121972.00	-4.55	0.06	-0.17	-0.16	0.00	10.00	1.37	8.62
122071.00	-4.51	0.06	0.45	-0.11	0.00	10.00	0.94	8.28
122170.00	-4.51	0.06	0.16	-0.10	0.00	10.00	0.72	7.41
122269.00	-4.55	0.06	-0.15	-0.11	0.00	10.00	1.14	10.14
122368.00	-4.55	0.06	-0.23	-0.13	0.00	10.00	1.22	9.04
122467.00	-4.55	0.06	-0.24	-0.16	0.00	10.00	1.18	7.35
122566.00	-4.51	0.06	0.04	-0.15	0.00	10.00	1.11	7.11
122665.00	-4.52	0.05	0.16	-0.14	0.00	10.00	0.00	0.00
122764.00	-4.55	0.06	-0.26	-0.17	0.00	10.00	0.05	0.27
122863.00	-4.51	0.05	0.29	-0.14	0.00	10.00	0.93	6.76
122962.00	-4.55	0.06	-0.15	-0.15	0.00	10.00	0.87	5.67
123061.00	-4.55	0.05	-0.07	-0.16	0.00	10.00	1.20	7.47
123160.00	-4.55	0.05	-0.06	-0.17	0.00	10.00	1.33	7.97
123259.00	-4.55	0.04	-0.04	-0.17	0.00	10.00	1.07	6.25
123358.00	-4.51	0.05	0.11	-0.16	0.00	10.00	0.91	5.67
123457.00	-4.51	0.05	0.04	-0.16	0.00	10.00	1.25	7.98
123556.00	-4.51	0.04	0.12	-0.14	0.00	10.00	0.91	6.27
123655.00	-4.55	0.05	-0.09	-0.15	0.00	10.00	0.94	6.14
123754.00	-4.55	0.05	-0.13	-0.16	0.00	10.00	1.06	6.37
123853.00	-4.51	0.05	0.16	-0.15	0.00	10.00	0.92	6.15
123952.00	-4.51	0.04	0.03	-0.15	0.00	10.00	0.93	6.39
124051.00	-4.51	0.05	0.15	-0.13	0.00	10.00	1.05	8.01
124150.00	-4.51	0.05	0.12	-0.12	0.00	10.00	1.05	8.80
124249.00	-4.51	0.05	0.41	-0.08	0.00	10.00	0.76	9.77
124348.00	-4.51	0.06	0.04	-0.07	0.00	10.00	0.70	9.50
124447.00	-4.51	0.05	0.07	-0.07	0.00	10.00	0.56	8.45
124546.00	-4.55	0.06	-0.12	-0.08	0.00	10.00	0.43	5.49
124645.00	-4.57	0.05	-0.45	-0.12	0.00	10.00	0.00	0.00
124744.00	-4.51	0.06	0.11	-0.11	0.00	10.00	0.20	1.81
124844.00	-4.57	0.06	-0.47	-0.16	0.00	10.00	0.00	0.00
124942.00	-4.51	0.05	0.39	-0.12	0.00	10.00	0.02	0.18
125041.00	-4.57	0.07	-0.29	-0.15	0.00	10.00	0.00	0.00
125140.00	-4.55	0.05	-0.22	-0.17	0.00	10.00	0.03	0.18
125239.00	-9.99	0.17	-0.40	-0.21	0.00	9.75	0.00	0.00
125346.00	-4.55	0.05	-0.21	-0.23	0.00	10.00	0.04	0.18
125442.00	-4.55	0.06	-0.29	-0.26	0.00	10.00	2.42	9.07
125536.00	-4.51	0.05	0.47	-0.22	0.00	10.00	2.10	9.57
125635.00	-4.51	0.06	0.29	-0.19	0.00	10.00	1.77	9.36
125734.00	-4.51	0.05	0.09	-0.18	0.00	10.00	1.78	9.91
125833.00	-4.55	0.06	-0.07	-0.19	0.00	10.00	0.51	2.70
125932.00	-4.51	0.06	0.26	-0.16	0.00	10.00	0.04	0.27
126031.00	-4.57	0.07	-0.19	-0.18	0.00	10.00	0.00	0.00
126130.00	-4.55	0.05	-0.13	-0.19	0.00	10.00	1.27	6.58
126229.00	-4.51	0.06	0.71	-0.12	0.00	10.00	0.80	6.53
126328.00	-4.55	0.06	-0.12	-0.13	0.00	10.00	1.30	9.71
126427.00	-4.51	0.06	0.17	-0.12	0.00	10.00	0.91	7.77
126526.00	-4.51	0.06	0.37	-0.08	0.00	10.00	0.80	10.04
126625.00	-4.55	0.05	-0.04	-0.08	0.00	10.00	0.45	5.37
126724.00	-4.51	0.06	0.20	-0.06	0.00	10.00	0.52	8.19
126823.00	-4.55	0.06	-0.30	-0.09	0.00	10.00	0.79	8.43
126922.00	-4.55	0.06	-0.10	-0.10	0.00	10.00	0.63	6.06
127022.00	-4.55	0.06	-0.20	-0.12	0.00	10.00	1.17	9.45
127120.00	-4.55	0.06	-0.40	-0.16	0.00	10.00	0.04	0.27
127219.00	-4.51	0.05	0.06	-0.16	0.00	10.00	0.07	0.46
127319.00	-4.55	0.06	-0.05	-0.16	0.00	10.00	0.15	0.93
127417.00	-4.55	0.06	-0.15	-0.18	0.00	10.00	0.08	0.46
127516.00	-4.51	0.06	0.50	-0.13	0.00	10.00	0.13	1.03
127616.00	-4.55	0.06	-0.19	-0.15	0.00	10.00	0.43	2.92
127714.00	-4.55	0.06	-0.12	-0.16	0.00	10.00	1.31	8.23
127813.00	-4.55	0.06	-0.21	-0.18	0.00	10.00	0.08	0.46
127912.00	-4.52	0.06	0.51	-0.13	0.00	10.00	0.00	0.00
128011.00	-4.51	0.05	0.38	-0.09	0.00	10.00	0.03	0.37
128110.00	-4.57	0.06	-0.22	-0.11	0.00	10.00	0.00	0.00
128209.00	-4.55	0.06	-0.14	-0.13	0.00	10.00	1.11	8.66
128308.00	-4.55	0.06	-0.34	-0.16	0.00	10.00	1.50	9.27
128407.00	-4.51	0.06	0.28	-0.13	0.00	10.00	1.28	9.57
128506.00	-4.51	0.06	0.04	-0.13	0.00	10.00	1.26	9.71
128605.00	-4.51	0.06	0.06	-0.12	0.00	10.00	0.06	0.46
128704.00	-4.51	0.06	0.34	-0.09	0.00	10.00	0.82	9.22
128803.00	-4.55	0.06	-0.40	-0.13	0.00	10.00	2.13	16.44
128902.00	-4.55	0.06	-0.13	-0.14	0.00	10.00	1.38	9.70
129001.00	-4.60	0.06	-0.93	-0.23	0.00	10.00	2.46	10.33
129100.00	-4.55	0.06	-0.49	-0.28	0.00	10.00	2.36	8.13
129199.00	-4.51	0.06	0.57	-0.23	0.00	10.00	1.95	8.51
129298.00	-4.51	0.06	0.03	-0.22	0.00	10.00	0.02	0.09
129397.00	-4.52	0.06	0.15	-0.21	0.00	10.00	0.00	0.00
129497.00	-4.51	0.06	0.39	-0.17	0.00	10.00	1.69	9.93
129595.00	-4.51	0.06	0.11	-0.16	0.00	10.00	1.58	9.94
129694.00	-4.51	0.06	0.11	-0.15	0.00	10.00	1.47	9.96
129794.00	-4.55	0.06	-0.21	-0.17	0.00	10.00	1.00	5.89
129892.00	-4.55	0.06	-0.24	-0.19	0.00	10.00	1.14	5.87
129991.00	-4.51	0.06	0.14	-0.18	0.00	10.00	1.04	5.77
130091.00	-4.51	0.06	0.22	-0.16	0.00	10.00	0.91	5.79
130189.00	-4.55	0.06	-0.07	-0.16	0.00	10.00	1.48	9.00
130288.00	-4.55	0.06	-0.11	-0.17	0.00	10.00	1.54	8.72
130387.00	-4.55	0.06	-0.40	-0.21	0.00	10.00	2.16	9.97
130486.00	-4.51	0.06	0.01	-0.21	0.00	10.00	2.12	9.84
130585.00	-4.51	0.06	0.09	-0.20	0.00	10.00	1.84	8.93
130684.00	-4.51	0.06	0.13	-0.19	0.00	10.00	1.85	9.62
130783.00	-4.51	0.06	0.02	-0.19	0.00	10.00	2.02	10.57
130882.00	-4.51	0.06	0.41	-0.15	0.00	10.00	1.48	9.96
130981.00	-4.51	0.06	0.51	-0.10	0.00	10.00	0.95	9.75
131080.00	-4.55	0.06	-0.04	-0.10	0.00	10.00	0.04	0.37
131179.00	-4.57	0.06	-0.28	-0.13	0.00	10.00	0.00	0.00
131278.00	-4.51	0.06	0.36	-0.09	0.00	10.00	0.07	0.75
131378.00	-4.51	0.06	0.31	-0.06	0.00	10.00	0.01	0.09
131476.00	-4.55	0.06	-0.24	-0.09	0.00	10.00	0.04	0.46
131575.00	-4.52	0.06	0.27	-0.06	0.00	10.00	0.00	0.00
131675.00	-4.55	0.05	-0.42	-0.10	0.00	10.00	0.64	6.30
131773.00	-4.52	0.05	0.43	-0.06	0.00	10.00	0.00	0.00
131872.00	-4.55	0.06	-0.61	-0.12	0.00	10.00	0.04	0.37
131972.00	-10.05	0.18	1.00	-0.02	0.00	10.00	0.00	0.00
132082.00	-4.55	0.06	-0.16	-0.04	0.00	10.00	0.01	0.37
132176.00	-9.99	0.13	-0.43	-0.08	0.00	10.00	0.00	0.00
132284.00	-4.55	0.08	-0.40	-0.12	0.00	10.00	0.03	0.28
132379.00	-4.57	0.05	-0.68	-0.18	0.00	10.00	0.00	0.00
132473.00	-4.55	0.08	-0.15	-0.20	0.00	10.00	0.05	0.27
132568.00	-4.50	0.06	0.94	-0.11	0.00	10.00	0.00	0.00
132665.00	-4.55	0.05	-0.34	-0.14	0.00	10.00	0.04	0.28
132763.00	-4.55	0.06	-0.20	-0.16	0.00	10.00	0.04	0.27
132862.00	-4.51	0.05	0.35	-0.13	0.00	10.00	0.04	0.28
132961.00	-4.55	0.06	-0.60	-0.19	0.00	10.00	0.05	0.27
133060.00	-4.49	0.05	0.84	-0.10	0.00	10.00	0.03	0.28
133159.00	-4.55	0.06	-0.61	-0.16	0.00	10.00	0.05	0.27
133258.00	-4.55	0.05	-0.05	-0.17	0.00	10.00	0.05	0.27
133357.00	-4.55	0.05	-0.42	-0.21	0.00	10.00	0.06	0.27
133456.00	-4.51	0.06	0.27	-0.18	0.00	10.00	0.05	0.27
133555.00	-4.55	0.05	-0.49	-0.23	0.00	10.00	0.06	0.27
133654.00	-4.55	0.06	-0.38	-0.27	0.00	10.00	0.10	0.36
133753.00	-4.52	0.05	0.34	-0.24	0.00	10.00	0.00	0.00
133852.00	-9.99	0.18	-0.23	-0.26	0.00	9.75	0.00	0.00
133959.00	-4.55	0.05	-0.43	-0.31	0.00	9.79	0.11	0.35
134053.00	-4.57	0.05	-0.09	-0.31	0.00	10.00	0.00	0.00
134150.00	-4.51	0.06	0.06	-0.31	0.00	9.75	0.11	0.35
134248.00	-4.52	0.06	0.20	-0.29	0.00	9.66	0.00	0.00
134347.00	-4.51	0.05	0.11	-0.28	0.00	9.49	0.08	0.27
134447.00	-1.02	0.06	-0.57	-0.34	0.00	9.74	0.00	0.00
134545.00	-4.49	0.06	1.01	-0.24	0.00	9.93	0.09	0.36
134644.00	-4.57	0.05	-0.18	-0.25	0.00	10.00	0.00	0.00
134744.00	-4.55	0.06	-0.16	-0.27	0.00	10.00	0.07	0.27
134842.00	-4.52	0.06	0.39	-0.23	0.00	10.00	0.00	0.00
134941.00	-4.51	0.06	0.22	-0.21	0.00	10.00	0.08	0.36
135041.00	-4.51	0.06	0.44	-0.17	0.00	10.00	0.24	1.41
135139.00	-4.55	0.05	-0.70	-0.23	0.00	10.00	0.54	2.27
135238.00	-4.55	0.06	-0.10	-0.24	0.00	10.00	0.59	2.36
135337.00	-4.55	0.06	-0.51	-0.30	0.00	9.99	0.80	2.63
135436.00	-4.55	0.06	-0.09	-0.30	0.00	10.00	1.83	5.82
135535.00	-0.28	0.05	-0.35	-0.34	0.00	10.00	2.19	6.20
135634.00	-0.28	0.06	-0.09	-0.35	0.00	10.00	2.16	5.96
135733.00	-4.51	0.05	0.39	-0.31	0.00	10.00	1.96	6.15
135832.00	-10.31	0.14	0.40	-0.27	0.00	9.75	2.29	8.29
135940.00	-4.55	0.05	-0.15	-0.29	0.00	10.00	2.42	8.25
136034.00	-4.51	0.05	0.37	-0.25	0.00	10.00	2.13	8.33
136131.00	-10.29	0.20	-0.03	-0.25	0.00	9.75	2.23	8.57
136239.00	-4.51	0.05	0.12	-0.24	0.00	9.77	2.31	9.38
136336.00	-4.55	0.05	-0.09	-0.25	0.00	10.00	2.42	9.49
136430.00	-4.55	0.05	-0.10	-0.26	0.00	10.00	2.52	9.47
136525.00	-4.51	0.05	0.17	-0.24	0.00	10.00	2.37	9.51
136625.00	-4.49	0.07	0.88	-0.16	0.00	10.00	1.52	9.68
136723.00	-4.55	0.05	-0.40	-0.20	0.00	10.00	1.90	9.61
136822.00	-4.51	0.05	0.48	-0.15	0.00	10.00	1.44	9.69
136922.00	-4.55	0.06	-0.51	-0.20	0.00	10.00	1.94	9.60
137020.00	-4.51	0.06	0.23	-0.18	0.00	10.00	1.72	9.64
137119.00	-4.55	0.06	-0.60	-0.24	0.00	10.00	2.20	9.13
137219.00	-4.55	0.06	-0.42	-0.28	0.00	10.00	2.62	9.16
137317.00	-0.28	0.06	-0.40	-0.32	0.00	10.00	2.29	6.95
137416.00	-4.51	0.07	0.12	-0.31	0.00	9.78	2.83	8.95
137516.00	-4.51	0.05	0.41	-0.26	0.00	10.00	2.31	8.55
137614.00	-4.55	0.06	-0.00	-0.26	0.00	10.00	2.46	9.06
137713.00	-4.51	0.06	0.39	-0.23	0.00	10.00	2.08	9.02
137812.00	-4.55	0.06	-0.01	-0.23	0.00	10.00	2.18	9.41
137911.00	-4.55	0.06	-0.31	-0.26	0.00	10.00	2.36	8.95
138010.00	-4.55	0.07	-0.32	-0.29	0.00	10.00	2.68	9.00
138109.00	-4.51	0.06	0.66	-0.22	0.00	10.00	2.45	10.77
138208.00	-4.55	0.06	-0.23	-0.25	0.00	10.00	2.29	9.11
138307.00	-4.55	0.06	-0.14	-0.26	0.00	10.00	2.32	8.69
138406.00	-4.55	0.06	-0.08	-0.27	0.00	10.00	2.45	8.92
138506.00	-4.55	0.06	-0.36	-0.30	0.00	10.00	2.78	8.83
138604.00	-0.28	0.06	-0.21	-0.33	0.00	10.00	3.09	9.15
138703.00	-0.28	0.06	-0.20	-0.35	0.00	10.00	2.82	7.84
138803.00	-0.23	0.06	0.27	-0.32	0.00	10.00	2.41	7.31
138901.00	-4.51	0.06	0.56	-0.26	0.00	10.00	2.13	7.92
139000.00	-4.51	0.06	0.77	-0.19	0.00	10.00	1.77	9.36
139100.00	-4.55	0.06	-0.10	-0.20	0.00	10.00	1.91	9.61
139198.00	-4.55	0.06	-0.02	-0.20	0.00	10.00	1.91	9.47
139297.00	-4.51	0.06	0.03	-0.20	0.00	10.00	1.80	9.08
139397.00	-4.55	0.06	-0.23	-0.22	0.00	10.00	1.87	8.39
139495.00	-4.55	0.07	-0.18	-0.24	0.00	10.00	2.02	8.36
139594.00	-4.55	0.06	-0.71	-0.31	0.00	9.75	2.64	8.32
139694.00	-4.51	0.05	0.02	-0.31	0.00	9.50	2.90	9.21
139792.00	-0.28	0.06	-0.16	-0.32	0.00	9.75	3.05	9.16
139891.00	-4.51	0.06	0.22	-0.30	0.00	9.65	2.89	9.36
139991.00	-0.28	0.06	-0.36	-0.34	0.00	9.90	2.97	8.49
140089.00	-4.51	0.06	0.45	-0.29	0.00	10.00	2.82	9.38
140188.00	-4.51	0.05	0.47	-0.25	0.00	10.00	2.22	8.85
140288.00	-4.55	0.06	-0.35	-0.28	0.00	10.00	2.68	9.28
140386.00	-0.28	0.06	-0.38	-0.32	0.00	10.00	2.90	8.79
140485.00	-0.28	0.06	-0.12	-0.33	0.00	10.00	3.18	9.27
140584.00	-0.28	0.06	-0.18	-0.35	0.00	10.00	2.84	7.84
140684.00	-0.23	0.06	0.30	-0.32	0.00	10.00	3.02	9.18
140782.00	-4.51	0.06	0.61	-0.26	0.00	10.00	2.40	9.08
140881.00	-4.51	0.06	0.65	-0.19	0.00	10.00	1.89	9.61
140981.00	-4.51	0.06	0.31	-0.16	0.00	10.00	1.53	9.26
141079.00	-4.55	0.06	-0.01	-0.16	0.00	10.00	1.79	10.76
141178.00	-4.55	0.06	-0.17	-0.18	0.00	10.00	1.87	10.17
141278.00	-4.55	0.06	-0.14	-0.20	0.00	10.00	2.04	10.28
141376.00	-4.51	0.08	0.79	-0.12	0.00	10.00	1.19	10.00
141475.00	-4.55	0.06	-0.16	-0.13	0.00	10.00	1.30	9.57
141575.00	-4.55	0.06	-0.48	-0.18	0.00	10.00	1.71	9.23
141673.00	-4.51	0.06	0.07	-0.18	0.00	10.00	1.55	8.72
141772.00	-4.55	0.05	-0.15	-0.19	0.00	10.00	1.86	9.62
141872.00	-4.55	0.05	-0.02	-0.19	0.00	10.00	1.80	9.21
141970.00	-4.55	0.05	-0.24	-0.22	0.00	10.00	2.10	9.57
142069.00	-4.55	0.05	-0.35	-0.25	0.00	10.00	2.43	9.49
142169.00	-4.51	0.05	0.02	-0.25	0.00	9.85	2.42	9.49
142267.00	-4.55	0.05	-0.25	-0.27	0.00	10.00	2.61	9.30
142366.00	-4.51	0.06	0.33	-0.24	0.00	10.00	2.37	9.64
142466.00	-4.55	0.05	-0.18	-0.26	0.00	10.00	2.44	9.21
142564.00	-4.55	0.05	-0.39	-0.30	0.00	10.00	2.59	8.47
142663.00	-4.51	0.05	0.43	-0.25	0.00	10.00	2.19	8.45
142763.00	-4.55	0.06	-0.06	-0.26	0.00	10.00	1.98	7.44
142862.00	-4.51	0.05	0.32	-0.23	0.00	10.00	1.89	8.12
142960.00	-4.55	0.06	-0.37	-0.26	0.00	10.00	2.24	8.30
143059.00	-4.51	0.05	0.23	-0.24	0.00	10.00	2.02	8.22
143159.00	-4.55	0.06	-0.19	-0.26	0.00	10.00	2.21	8.31
143257.00	-4.51	0.05	0.44	-0.22	0.00	10.00	1.85	8.39
143356.00	-4.51	0.05	0.22	-0.20	0.00	10.00	1.60	8.05
143456.00	-4.51	0.05	0.02	-0.19	0.00	10.00	1.53	7.80
143554.00	-4.51	0.04	0.15	-0.18	0.00	10.00	1.34	7.45
143653.00	-4.51	0.07	0.05	-0.17	0.00	10.00	1.46	8.34
143753.00	-4.51	0.07	0.58	-0.12	0.00	10.00	0.93	8.02
143851.00	-22.81	0.52	0.37	-0.08	0.00	10.00	0.62	7.80
143972.00	-10.31	0.11	0.17	-0.06	0.00	10.00	0.48	8.06
144078.00	-4.55	0.06	-0.11	-0.07	0.00	10.00	0.61	8.57
144174.00	-10.29	0.36	-0.47	-0.12	0.00	10.00	0.98	8.41
144280.00	-10.31	0.14	0.15	-0.10	0.00	10.00	0.88	8.81
144389.00	-10.31	0.46	0.37	-0.06	0.00	10.00	0.54	8.97
144495.00	-10.29	0.13	-0.34	-0.10	0.00	10.00	0.85	8.82
144604.00	-10.31	0.40	0.22	-0.07	0.00	10.00	0.64	8.83
144710.00	-10.31	0.21	0.31	-0.04	0.00	10.00	0.35	8.72
144819.00	-10.31	0.48	0.29	-0.01	0.00	10.00	0.07	8.86
144925.00	-10.29	0.15	-0.08	-0.02	0.00	10.00	0.15	8.86
145033.00	-10.31	0.49	0.13	-0.00	0.00	10.00	0.02	8.46
145141.00	-13.53	0.37	0.03	0.00	0.00	9.75	-0.00	8.46
145252.00	-13.53	0.11	0.03	0.00	0.00	9.50	-0.03	8.99
145362.00	-26.59	0.05	0.27	0.03	0.00	9.25	-0.28	8.59
145461.00	-13.53	0.31	0.32	0.06	0.00	9.00	-0.61	9.50
145572.00	-13.53	0.48	0.20	0.09	0.00	8.75	-0.80	9.22
145683.00	-26.74	0.06	-0.02	0.08	0.00	8.50	-0.78	9.22
145779.00	-26.74	0.03	-0.10	0.08	0.00	8.25	-0.65	8.57
145873.00	-13.53	0.12	0.05	0.08	0.00	8.00	-0.72	8.96
145986.00	-10.24	0.43	0.11	0.09	0.00	7.75	-0.92	9.89
146097.00	-10.24	0.20	0.37	0.13	0.00	7.50	-1.04	7.75
146206.00	-19.99	0.05	0.17	0.15	0.00	7.75	-1.11	7.23
146304.00	-20.10	0.03	-0.12	0.14	0.00	8.00	-1.10	7.74
146400.00	-10.24	0.15	0.40	0.18	0.00	8.12	-1.33	7.32
146510.00	-13.59	0.41	-0.03	0.18	0.00	8.37	-1.40	7.83
146619.00	-13.59	0.35	-0.01	0.18	0.00	8.62	-1.32	7.45
146726.00	-26.59	0.08	0.41	0.22	0.00	8.87	-1.71	7.63
146824.00	-26.74	0.03	-0.28	0.19	0.00	9.12	-1.42	7.31
146920.00	-26.59	0.07	0.24	0.22	0.00	9.37	-1.81	8.27
147019.00	-26.74	0.07	-0.00	0.22	0.00	9.62	-1.73	7.89
147119.00	-26.74	0.03	-0.29	0.19	0.00	9.87	-1.50	7.94
147217.00	-26.74	0.04	-0.09	0.18	0.00	10.00	-1.42	7.95
147316.00	-26.74	0.08	-0.57	0.12	0.00	9.75	-1.03	8.53
147416.00	-13.53	0.40	0.08	0.13	0.00	9.50	-1.16	8.92
147526.00	-13.59	0.40	-0.29	0.10	0.00	9.35	-0.86	8.82
147635.00	-13.53	0.15	0.39	0.14	0.00	9.10	-1.06	7.49
147744.00	-13.59	0.22	-0.10	0.13	0.00	9.12	-0.88	6.77
147853.00	-13.59	0.49	-0.50	0.07	0.00	8.87	-0.48	6.44
147960.00	-13.59	0.37	-0.21	0.05	0.00	8.62	-0.36	6.81
148069.00	-13.59	0.43	-0.13	0.04	0.00	8.37	-0.27	7.19
148176.00	-10.29	0.37	-0.42	-0.01	0.00	8.62	0.05	7.32
148285.00	-10.29	0.37	-0.30	-0.04	0.00	8.87	0.28	7.19
148392.00	-10.31	0.38	0.08	-0.03	0.00	9.12	0.23	7.31
148500.00	-10.29	0.33	-0.20	-0.05	0.00	9.37	0.44	8.32
148608.00	-10.29	0.31	-0.17	-0.07	0.00	9.62	0.49	6.93
148715.00	-10.29	0.31	-0.20	-0.09	0.00	9.87	0.72	7.79
148824.00	-10.29	0.35	-0.23	-0.12	0.00	10.00	0.93	7.90
148931.00	-10.29	0.38	-0.38	-0.16	0.00	10.00	1.31	8.23
149040.00	-10.29	0.37	-0.27	-0.19	0.00	10.00	1.46	7.68
149148.00	-10.29	0.35	-0.39	-0.23	0.00	9.77	1.78	7.62
149257.00	-9.99	0.32	-0.18	-0.25	0.00	9.57	0.00	0.00
149364.00	-9.99	0.32	-0.59	-0.31	0.00	9.32	0.00	0.00
149473.00	-10.01	0.31	0.02	-0.31	0.00	9.07	0.00	0.00
149583.00	-3.93	0.27	-0.77	-0.39	0.00	9.10	0.00	0.00
149691.00	-3.97	0.22	0.12	-0.38	0.00	9.16	0.00	0.00
149797.00	-0.28	0.02	-0.27	-0.41	0.00	9.41	0.07	0.17
149893.00	-1.02	0.03	-0.64	-0.47	0.00	9.64	0.00	0.00
149990.00	-0.28	0.04	-0.24	-0.50	0.00	9.89	3.13	5.79
150088.00	-0.32	0.04	-0.93	-0.59	0.00	0.00	5.57	8.39
150188.00	-1.43	0.04	-0.43	-0.63	0.00	0.00	6.25	8.59
150287.00	-1.43	0.01	-1.27	-0.75	0.00	0.00	0.98	1.04
150385.00	-1.43	-0.01	-0.06	-0.76	0.00	0.00	0.26	0.27
150484.00	-1.77	0.00	1.42	-0.62	0.00	0.00	5.69	7.97
150584.00	-1.77	0.00	0.85	-0.53	0.00	-0.05	4.72	7.96
150683.00	-3.27	0.00	0.43	-0.49	0.00	0.39	0.00	0.00
150781.00	-0.86	0.01	0.69	-0.42	0.00	0.64	0.08	0.17
150881.00	-6.41	0.00	1.41	-0.28	0.00	0.74	0.00	0.00
150979.00	-6.49	0.04	1.07	-0.18	0.00	0.99	0.07	0.37
151078.00	-6.41	0.00	1.14	-0.07	0.00	1.24	0.00	0.00
151178.00	-6.49	0.00	0.07	-0.06	0.00	1.49	0.06	0.94
151277.00	-6.41	0.02	0.46	-0.01	0.00	1.74	0.00	0.00
151375.00	-19.99	0.01	0.43	0.03	0.00	1.49	-0.01	0.37
151475.00	-6.43	0.03	-0.61	-0.03	0.00	1.74	0.00	0.00
151573.00	-20.01	0.02	0.70	0.04	0.00	1.49	0.00	0.00
151672.00	-20.01	0.03	0.49	0.08	0.00	1.24	0.00	0.00
151772.00	-20.01	0.03	0.41	0.12	0.00	1.22	0.00	0.00
151871.00	-10.54	0.17	-0.02	0.12	0.00	1.25	0.00	0.00
151980.00	-20.12	0.03	-0.31	0.09	0.00	1.00	0.00	0.00
152073.00	-20.01	0.02	0.34	0.12	0.00	0.80	0.00	0.00
152169.00	-20.01	0.03	0.54	0.17	0.00	1.05	0.00	0.00
152266.00	-19.99	0.03	0.12	0.19	0.00	1.30	-0.16	0.83
