# Supplementary material for: Lightweight and compact smart walking cane
Source: PeerJ Comput Sci. 2023 Nov 29;9:e1563. doi: 10.7717/peerj-cs.1563 (PMC10773566; doi:10.7717/peerj-cs.1563)
Supplement: Supplemental Information 27 — Data aquisition code of the cane (for Arduino) [file peerj-cs-09-1563-s027.ino]

#include <Wire.h>
#include <Kalman.h> // Source: https://github.com/TKJElectronics/KalmanFilter
#include <TimedAction.h> // Source: http://playground.arduino.cc/Code/TimedAction

// Variables for FSR
#define fsrpin_front A1
#define fsrpin_back A0
float fsr_front; //Variable to store FSR value of the front sensor
float fsr_back; //Variable to store FSR value of the back sensor
float fsr_front_cal, fsr_back_cal; // To calibrate FSRs
float force_front, force_back;

// Variables for IMU
Kalman kalmanX; // Create the Kalman instances
Kalman kalmanY;
double accX, accY, accZ;
double gyroX, gyroY, gyroZ;
int16_t tempRaw;
double kalAngleX, kalAngleY; // Calculated angle using a Kalman filter
uint32_t timer;
uint8_t i2cData[14]; // Buffer for I2C data
double angle = 0.00;
double last_angle, d_angle;
float ref_angle = 7; // 7 is good

// Variables for encoder
#define outputA 2
#define outputB 3
volatile int encoder_counter = 0;
int aState;
int aLastState;  
double pos;
double diam = 72.67; // Diameter of the wheel in millimiters
double position = 0;


/*|||||||||||||||||||||||||||||| FSR ||||||||||||||||||||||||||||||*/
void setupFSR() {
  // Read the FSR pins and store the outputs:
  fsr_front_cal = 9.922*exp(0.004496*analogRead(fsrpin_front));
  fsr_back_cal = 9.922*exp(0.004496*analogRead(fsrpin_back));
}

/*|||||||||||||||||||||||||||||| IMU ||||||||||||||||||||||||||||||*/
void setupIMU() {
  Wire.begin();
  setup_mpu_6050_registers(); //Setup the registers of the MPU-6050

  delay(100); // Wait for sensor to stabilize

  read_mpu_6050_data();

  double roll  = atan2(accY, accZ) * RAD_TO_DEG;
  double pitch = atan(-accX / sqrt(accY * accY + accZ * accZ)) * RAD_TO_DEG;

  // Set starting angle
  kalmanX.setAngle(roll);
  kalmanY.setAngle(pitch);
  
  timer = micros();
}


double IMU() {
  // Update all the values
  read_mpu_6050_data();

  double dt = (double)(micros() - timer) / 1000000; // Calculate delta time
  timer = micros();

  double roll  = atan2(accY, accZ) * RAD_TO_DEG;
  double pitch = atan(-accX / sqrt(accY * accY + accZ * accZ)) * RAD_TO_DEG;

  double gyroXrate = gyroX / 131.0; // Convert to deg/s
  double gyroYrate = gyroY / 131.0; // Convert to deg/s

  // This fixes the transition problem when the accelerometer angle jumps between -180 and 180 degrees
  if ((roll < -90 && kalAngleX > 90) || (roll > 90 && kalAngleX < -90)) {
    kalmanX.setAngle(roll);
    kalAngleX = roll;
  } else
    kalAngleX = kalmanX.getAngle(roll, gyroXrate, dt); // Calculate the angle using a Kalman filter

  if (abs(kalAngleX) > 90)
    gyroYrate = -gyroYrate; // Invert rate, so it fits the restriced accelerometer reading
  kalAngleY = kalmanY.getAngle(pitch, gyroYrate, dt);

  return kalAngleY;
}


void setup_mpu_6050_registers() {
  //Activate the MPU-6050
  Wire.beginTransmission(0x68);              //Start communicating with the MPU-6050
  Wire.write(0x6B);                          //Send the requested starting register
  Wire.write(0x00);                          //Set the requested starting register
  Wire.endTransmission();
  //Configure the accelerometer (+/-8g)
  Wire.beginTransmission(0x68);              //Start communicating with the MPU-6050
  Wire.write(0x1C);                          //Send the requested starting register
  Wire.write(0x10);                          //Set the requested starting register
  Wire.endTransmission();
  //Configure the gyro (500dps full scale)
  Wire.beginTransmission(0x68);              //Start communicating with the MPU-6050
  Wire.write(0x1B);                          //Send the requested starting register
  Wire.write(0x08);                          //Set the requested starting register
  Wire.endTransmission();
}


void read_mpu_6050_data() {                  //Subroutine for reading the raw gyro and accelerometer data
  Wire.beginTransmission(0x68);              //Start communicating with the MPU-6050
  Wire.write(0x3B);                          //Send the requested starting register
  Wire.endTransmission();                    //End the transmission
  Wire.requestFrom(0x68, 14);                //Request 14 bytes from the MPU-6050
  while (Wire.available() < 14);             //Wait until all the bytes are received
  accX = Wire.read() << 8 | Wire.read();
  accY = Wire.read() << 8 | Wire.read();
  accZ = Wire.read() << 8 | Wire.read();
  tempRaw = Wire.read() << 8 | Wire.read();
  gyroX = Wire.read() << 8 | Wire.read();
  gyroY = Wire.read() << 8 | Wire.read();
  gyroZ = Wire.read() << 8 | Wire.read();
}


/*|||||||||||||||||||||||||||||| ENCODER ||||||||||||||||||||||||||||||*/
void setupEncoder(){
  pinMode (outputA,INPUT);
  pinMode (outputB,INPUT);
}

void Encoder(){
  // If the outputB state is different to the outputA state, that means the encoder is rotating clockwise
  if (digitalRead(outputB)) { 
    encoder_counter ++;
  } else {
    encoder_counter --;
  }
}

/*|||||||||||||||||||||||||||||| SETUP ||||||||||||||||||||||||||||||*/
void setup() {

  Serial.begin (115200);
  Serial.setTimeout (10);

  setupFSR();
  setupIMU();
  setupEncoder();
  attachInterrupt(digitalPinToInterrupt(outputA), Encoder, RISING);
  
}


/*|||||||||||||||||||||||||||||| LOOP ||||||||||||||||||||||||||||||*/
void loop() {


  // Save last states
  last_angle = angle;

  // Read new states
  angle = IMU();
  position = encoder_counter*diam*PI/(544/2);
  
  // Calculate angle variation
  d_angle = (angle - last_angle);

  // Read the FSR pins and store the outputs:
  fsr_front = analogRead(fsrpin_front);
  fsr_back = analogRead(fsrpin_back);

  force_front = 9.922*exp(0.004496*fsr_front) - fsr_front_cal;
  force_back = 9.922*exp(0.004496*fsr_back) - fsr_back_cal;
  if (force_front < 0) force_front = 0;
  if (force_back < 0) force_back = 0;
  
   
  // Print to csv format
  Serial.print(force_front); Serial.print(",");
  Serial.print(force_back); Serial.print(",");
  Serial.print(angle); Serial.print(",");
  Serial.print(d_angle); Serial.print(",");
  Serial.print(ref_angle); Serial.print(",");
  Serial.print(position); Serial.print(",");
  Serial.print(millis()); Serial.println();

  
  delay(2);
}
